# Supplementary material for: Molecular mechanisms and topological consequences of drastic chromosomal rearrangements of muntjac deer
Source: Nat Commun. 2021 Nov 25;12:6858. doi: 10.1038/s41467-021-27091-0 (PMC8617201; doi:10.1038/s41467-021-27091-0)
Supplement: Supplementary file 4 — Dataset 1 [file 41467_2021_27091_MOESM4_ESM.xlsx]

## Sheet: C_1
Supplementary Data 1. Genes at ends of significant interactions crossing fusion sites (SIAFS)
339 genes located at ends of the SIAFS belonging to C_1
gene symbol	description
A2M	alpha-2-macroglobulin
A2ML1	alpha-2-macroglobulin like 1
ABCA13	ATP binding cassette subfamily A member 13
ABCA9	ATP binding cassette subfamily A member 9
ABCC4	ATP binding cassette subfamily C member 4
ABCC9	ATP binding cassette subfamily C member 9
ABCD4	ATP binding cassette subfamily D member 4
ABCG1	ATP binding cassette subfamily G member 1
ABHD12B	abhydrolase domain containing 12B
ACACA	acetyl-CoA carboxylase alpha
ADA2	none description
ADGB	androglobin
Aff2	AF4/FMR2 family member 2
AGBL3	ATP/GTP binding protein like 3
AHI1	Abelson helper integration site 1
ALG11	ALG11, alpha-1,2-mannosyltransferase
ANKS1B	ankyrin repeat and sterile alpha motif domain containing 1B
ANO4	anoctamin 4
APAF1	apoptotic peptidase activating factor 1
APOL3	apolipoprotein L3
APPL2	adaptor protein, phosphotyrosine interacting with PH domain and leucine zipper 2
Arf6	ADP ribosylation factor 6
ARHGAP18	Rho GTPase activating protein 18
ARHGAP27	Rho GTPase activating protein 27
Arhgap44	Rho GTPase activating protein 44
ARHGDIA	Rho GDP dissociation inhibitor alpha
ARHGDIB	Rho GDP dissociation inhibitor beta
ARID4A	AT-rich interaction domain 4A
ARIH1	ariadne RBR E3 ubiquitin protein ligase 1
ARNTL2	aryl hydrocarbon receptor nuclear translocator like 2
Asic2	acid sensing ion channel subunit 2
ATL1	atlastin GTPase 1
ATXN10	ataxin 10
BCAS3	BCAS3, microtubule associated cell migration factor
BCLAF1	BCL2 associated transcription factor 1
BICD1	BICD cargo adaptor 1
BMX	BMX non-receptor tyrosine kinase
BPTF	bromodomain PHD finger transcription factor
BRWD1	bromodomain and WD repeat domain containing 1
BTBD11	BTB domain containing 11
BUD13	BUD13 homolog
C17orf75	chromosome 17 open reading frame 75
C2cd5	C2 calcium dependent domain containing 5
CASC4	cancer susceptibility candidate 4
Cbr3	carbonyl reductase 3
CC2D2A	coiled-coil and C2 domain containing 2A
CCDC91	coiled-coil domain containing 91
CD9	CD9 molecule
Cdk17	cyclin dependent kinase 17
CDPF1	cysteine rich DPF motif domain containing 1
CDYL	chromodomain Y-like
CEP128	centrosomal protein 128
CEP162	centrosomal protein 162
CFAP54	cilia and flagella associated protein 54
CHD4	chromodomain helicase DNA binding protein 4
CHD8	chromodomain helicase DNA binding protein 8
CITED2	Cbp/p300 interacting transactivator with Glu/Asp rich carboxy-terminal domain 2
CLEC2D	C-type lectin domain family 2 member D
Clec2g	none description
CLTC	clathrin heavy chain
COL18A1	collagen type XVIII alpha 1 chain
COL6A2	collagen type VI alpha 2 chain
Crad	none description
Cry1	cryptochrome circadian clock 1
CTBP2	C-terminal binding protein 2
CTC1	CST telomere replication complex component 1
CTTNBP2	cortactin binding protein 2
CUEDC1	CUE domain containing 1
CYB5R4	cytochrome b5 reductase 4
CYTH4	cytohesin 4
DACH1	dachshund family transcription factor 1
Dcp2	decapping mRNA 2
DCXR	dicarbonyl and L-xylulose reductase
DDA1	DET1 and DDB1 associated 1
DDX11L8	none description
DGKE	diacylglycerol kinase epsilon
DHX40	DEAH-box helicase 40
DLG2	discs large MAGUK scaffold protein 2
DMXL2	Dmx like 2
DNAH6	dynein axonemal heavy chain 6
DPF3	double PHD fingers 3
Dyrk4	dual specificity tyrosine phosphorylation regulated kinase 4
EFCAB5	EF-hand calcium binding domain 5
EFCAB6	EF-hand calcium binding domain 6
EGF	epidermal growth factor
EIF3D	eukaryotic translation initiation factor 3 subunit D
EIF3J	eukaryotic translation initiation factor 3 subunit J
ELAC2	elaC ribonuclease Z 2
ENPP3	ectonucleotide pyrophosphatase/phosphodiesterase 3
EPB41L4A	erythrocyte membrane protein band 4.1 like 4A
EPM2A	epilepsy, progressive myoclonus type 2A, Lafora disease (laforin)
EPX	eosinophil peroxidase
ERMARD	ER membrane associated RNA degradation
ESRRB	estrogen related receptor beta
EYA4	EYA transcriptional coactivator and phosphatase 4
EZR	ezrin
Fam118a	family with sequence similarity 118 member A
Fam122b	family with sequence similarity 122B
Fam168a	family with sequence similarity 168 member A
FAM20A	FAM20A, golgi associated secretory pathway pseudokinase
FAR2	fatty acyl-CoA reductase 2
FBXO30	F-box protein 30
FGD4	FYVE, RhoGEF and PH domain containing 4
FLI1	Fli-1 proto-oncogene, ETS transcription factor
FLT1	fms related tyrosine kinase 1
Flvcr2	feline leukemia virus subgroup C cellular receptor family member 2
FLVCR2	feline leukemia virus subgroup C cellular receptor family member 2
Fndc1	fibronectin type III domain containing 1
FOXJ2	forkhead box J2
Foxm1	forkhead box M1
FOXN3	forkhead box N3
gabarapl1	GABA type A receptor associated protein like 1
GALC	galactosylceramidase
Galnt11	polypeptide N-acetylgalactosaminyltransferase 11
GAS2L3	growth arrest specific 2 like 3
GNPTAB	N-acetylglucosamine-1-phosphate transferase alpha and beta subunits
GPATCH2L	G-patch domain containing 2 like
GRAMD4	GRAM domain containing 4
GRIN2B	glutamate ionotropic receptor NMDA type subunit 2B
GRM3	glutamate metabotropic receptor 3
GUCY2C	guanylate cyclase 2C
HCFC2	host cell factor C2
HEATR6	HEAT repeat containing 6
HEPH	hephaestin
HHAT	hedgehog acyltransferase
Hlf	HLF, PAR bZIP transcription factor
HMBOX1	homeobox containing 1
HMGXB4	HMG-box containing 4
HMOX1	heme oxygenase 1
HNRNPK	heterogeneous nuclear ribonucleoprotein K
HSP90B1	heat shock protein 90 beta family member 1
IFT27	intraflagellar transport 27
IGF2R	insulin like growth factor 2 receptor
IKBIP	IKBKB interacting protein
IKZF3	IKAROS family zinc finger 3
IL22RA2	interleukin 22 receptor subunit alpha 2
IPCEF1	interaction protein for cytohesin exchange factors 1
IPO8	importin 8
ITGB3	integrin subunit beta 3
ITPR2	inositol 1,4,5-trisphosphate receptor type 2
KATNA1	katanin catalytic subunit A1
KCNH5	potassium voltage-gated channel subfamily H member 5
KCNK13	potassium two pore domain channel subfamily K member 13
Kcnn2	potassium calcium-activated channel subfamily N member 2
KDM5A	lysine demethylase 5A
KIAA0930	KIAA0930
KIF26B	kinesin family member 26B
KSR1	kinase suppressor of ras 1
L3MBTL3	l(3)mbt-like 3 (Drosophila)
LAMC1	laminin subunit gamma 1
LARGE1	LARGE xylosyl- and glucuronyltransferase 1
Lin52	lin-52 DREAM MuvB core complex component
LMBR1	limb development membrane protein 1
LMNTD1	lamin tail domain containing 1
LPCAT3	lysophosphatidylcholine acyltransferase 3
LRMP	lymphoid restricted membrane protein
LRP11	LDL receptor related protein 11
LRR1	leucine rich repeat protein 1
MAP2K4	mitogen-activated protein kinase kinase 4
MCM3AP	minichromosome maintenance complex component 3 associated protein
MCM5	minichromosome maintenance complex component 5
MCUB	mitochondrial calcium uniporter dominant negative beta subunit
MDGA2	MAM domain containing glycosylphosphatidylinositol anchor 2
MED13	mediator complex subunit 13
MED24	mediator complex subunit 24
MFNG	MFNG O-fucosylpeptide 3-beta-N-acetylglucosaminyltransferase
MMD	monocyte to macrophage differentiation associated
MMGT1	membrane magnesium transporter 1
MPC1	mitochondrial pyruvate carrier 1
MRPL47	mitochondrial ribosomal protein L47
MTFMT	mitochondrial methionyl-tRNA formyltransferase
Mthfd1	methylenetetrahydrofolate dehydrogenase, cyclohydrolase and formyltetrahydrofolate synthetase 1
MYB	MYB proto-oncogene, transcription factor
MYH9	myosin heavy chain 9
MYO19	myosin XIX
NCF4	neutrophil cytosolic factor 4
NFXL1	nuclear transcription factor, X-box binding like 1
NOX3	NADPH oxidase 3
NPC2	NPC intracellular cholesterol transporter 2
NPM1	nucleophosmin
Nrxn3	neurexin 3
NRXN3	neurexin 3
NUP43	nucleoporin 43
NUP50	nucleoporin 50
NUSAP1	nucleolar and spindle associated protein 1
OBI1	none description
OR4F3	olfactory receptor family 4 subfamily F member 3
OVCH1	ovochymase 1
PACRG	PARK2 coregulated
PAK1	p21 (RAC1) activated kinase 1
PARP6	poly(ADP-ribose) polymerase family member 6
PCMT1	protein-L-isoaspartate (D-aspartate) O-methyltransferase
PEX1	peroxisomal biogenesis factor 1
PEX5	peroxisomal biogenesis factor 5
Pex7	peroxisomal biogenesis factor 7
PHF10	PHD finger protein 10
PI4K2B	phosphatidylinositol 4-kinase type 2 beta
PIAS1	protein inhibitor of activated STAT 1
PICALM	phosphatidylinositol binding clathrin assembly protein
PIGL	phosphatidylinositol glycan anchor biosynthesis class L
PIK3C2G	phosphatidylinositol-4-phosphate 3-kinase catalytic subunit type 2 gamma
PKDREJ	polycystin (PKD) family receptor for egg jelly
PKNOX1	PBX/knotted 1 homeobox 1
PLCB2	phospholipase C beta 2
PLG	plasminogen
PLGRKT	plasminogen receptor with a C-terminal lysine
PLXNB2	plexin B2
Pnldc1	PARN like, ribonuclease domain containing 1
Polr2a	RNA polymerase II subunit A
POLR3B	RNA polymerase III subunit B
PPIL4	peptidylprolyl isomerase like 4
PRCD	progressive rod-cone degeneration
PRDM4	PR/SET domain 4
PRKCH	protein kinase C eta
PTPRK	protein tyrosine phosphatase, receptor type K
PUM3	pumilio RNA binding family member 3
PWP1	PWP1 homolog, endonuclein
RAB32	RAB32, member RAS oncogene family
RAB8B	RAB8B, member RAS oncogene family
RABEP1	rabaptin, RAB GTPase binding effector protein 1
RAC2	ras-related C3 botulinum toxin substrate 2 (rho family, small GTP binding protein Rac2)
RAD51C	RAD51 paralog C
RAD52	RAD52 homolog, DNA repair protein
RARA	retinoic acid receptor alpha
RBM41	RNA binding motif protein 41
Rbpms2	RNA binding protein with multiple splicing 2
REC114	REC114 meiotic recombination protein
RECQL	RecQ like helicase
REPS1	RALBP1 associated Eps domain containing 1
RFFL	ring finger and FYVE like domain containing E3 ubiquitin protein ligase
RMDN2	regulator of microtubule dynamics 2
RMND1	required for meiotic nuclear division 1 homolog
RNASET2	ribonuclease T2
RNF213	ring finger protein 213
RNF43	ring finger protein 43
RPL22	ribosomal protein L22
RPS6KA2	ribosomal protein S6 kinase A2
RPS6KB1	ribosomal protein S6 kinase B1
RRP1	ribosomal RNA processing 1
RTCB	RNA 2',3'-cyclic phosphate and 5'-OH ligase
RUNX1	runt related transcription factor 1
RWDD2B	RWD domain containing 2B
RYR3	ryanodine receptor 3
SALL2	spalt like transcription factor 2
SCO1	SCO1, cytochrome c oxidase assembly protein
SCPEP1	serine carboxypeptidase 1
SCYL2	SCY1 like pseudokinase 2
SEL1L	SEL1L ERAD E3 ligase adaptor subunit
SEMA3D	semaphorin 3D
SERAC1	serine active site containing 1
SETDB2	SET domain bifurcated 2
SFT2D1	SFT2 domain containing 1
SGK1	serum/glucocorticoid regulated kinase 1
SHPRH	SNF2 histone linker PHD RING helicase
SLC12A1	solute carrier family 12 member 1
SLC12A6	solute carrier family 12 member 6
SLC22A1	solute carrier family 22 member 1
SLC22A2	solute carrier family 22 member 2
SLC22A3	solute carrier family 22 member 3
SLC22A9	solute carrier family 22 member 9
SLC39A11	solute carrier family 39 member 11
SLCO1C1	solute carrier organic anion transporter family member 1C1
SLFN14	schlafen family member 14
SMG8	SMG8, nonsense mediated mRNA decay factor
SNW1	SNW domain containing 1
SORL1	sortilin related receptor 1
SPATA18	spermatogenesis associated 18
Sptlc2	serine palmitoyltransferase long chain base subunit 2
SQOR	none description
SSH2	slingshot protein phosphatase 2
SSPO	SCO-spondin
STON2	stonin 2
STRAP	serine/threonine kinase receptor associated protein
STX8	syntaxin 8
STXBP5	syntaxin binding protein 5
SUSD6	sushi domain containing 6
SYNE1	spectrin repeat containing nuclear envelope protein 1
SYNRG	synergin gamma
SYPL1	synaptophysin like 1
SYTL3	synaptotagmin like 3
SYTL4	synaptotagmin like 4
Taar6	trace amine associated receptor 6
TAGAP	T-cell activation RhoGTPase activating protein
TCP1	t-complex 1
TDG	thymine DNA glycosylase
TDP1	tyrosyl-DNA phosphodiesterase 1
TDRD5	tudor domain containing 5
TEAD4	TEA domain transcription factor 4
TEX14	testis expressed 14, intercellular bridge forming factor
TGas113e22.1	none description
THEMIS	thymocyte selection associated
TM7SF3	transmembrane 7 superfamily member 3
TMEM242	transmembrane protein 242
TMEM263	transmembrane protein 263
Tmpo	thymopoietin
Tmprss11c	none description
Tmprss11f	transmembrane protease, serine 11F
TNFRSF1A	TNF receptor superfamily member 1A
TOM1	target of myb1 membrane trafficking protein
TRAPPC10	trafficking protein particle complex 10
TRIM25	tripartite motif containing 25
TRPV2	transient receptor potential cation channel subfamily V member 2
TSHR	thyroid stimulating hormone receptor
TTC38	tetratricopeptide repeat domain 38
TTC41P	none description
TTLL5	tubulin tyrosine ligase like 5
TTLL8	tubulin tyrosine ligase like 8
TXNRD1	thioredoxin reductase 1
U2SURP	U2 snRNP associated SURP domain containing
UACA	uveal autoantigen with coiled-coil domains and ankyrin repeats
UBA6	ubiquitin like modifier activating enzyme 6
UBASH3B	ubiquitin associated and SH3 domain containing B
Ube2a	ubiquitin conjugating enzyme E2 A
UBR1	ubiquitin protein ligase E3 component n-recognin 1
UHRF1BP1L	UHRF1 binding protein 1 like
ULBP1	UL16 binding protein 1
ULBP3	UL16 binding protein 3
UNC13C	unc-13 homolog C
USP28	ubiquitin specific peptidase 28
UST	uronyl 2-sulfotransferase
VNN2	vanin 2
VWDE	von Willebrand factor D and EGF domains
VWF	von Willebrand factor
WDR27	WD repeat domain 27
WDR64	WD repeat domain 64
WDR72	WD repeat domain 72
WTAP	Wilms tumor 1 associated protein
YLPM1	YLP motif containing 1
ZC3H14	zinc finger CCCH-type containing 14
ZDHHC22	zinc finger DHHC-type containing 22
Zfyve1	zinc finger FYVE-type containing 1
ZNF148	zinc finger protein 148
ZNF287	zinc finger protein 287
ZNF639	zinc finger protein 639
ZNF652	zinc finger protein 652
ZWILCH	zwilch kinetochore protein

## Sheet: C_2
Supplementary Data 1. Genes at ends of significant interactions crossing fusion sites (SIAFS)
109 genes located at ends of the SIAFS belonging to C_2
gene symbol	description
AADACL3	arylacetamide deacetylase like 3
ABCA13	ATP binding cassette subfamily A member 13
ABCC4	ATP binding cassette subfamily C member 4
ACOD1	aconitate decarboxylase 1
AKAP11	A-kinase anchoring protein 11
ALG5	ALG5, dolichyl-phosphate beta-glucosyltransferase
AOAH	acyloxyacyl hydrolase
APBA1	amyloid beta precursor protein binding family A member 1
ATP11A	ATPase phospholipid transporting 11A
ATP8A2	ATPase phospholipid transporting 8A2
Cadps2	calcium dependent secretion activator 2
Carnmt1	carnosine N-methyltransferase 1
CDC37L1	cell division cycle 37 like 1
CDK8	cyclin dependent kinase 8
CENPJ	centromere protein J
CEP44	centrosomal protein 44
CKAP2	cytoskeleton associated protein 2
CLN5	ceroid-lipofuscinosis, neuronal 5
COG3	component of oligomeric golgi complex 3
Dcaf10	DDB1 and CUL4 associated factor 10
DCT	dopachrome tautomerase
DIAPH3	diaphanous related formin 3
DLD	dihydrolipoamide dehydrogenase
DOCK8	dedicator of cytokinesis 8
ELF1	E74 like ETS transcription factor 1
ERP44	endoplasmic reticulum protein 44
FAM214B	family with sequence similarity 214 member B
FBXL3	F-box and leucine rich repeat protein 3
FDFT1	farnesyl-diphosphate farnesyltransferase 1
FNDC3A	fibronectin type III domain containing 3A
FREM1	FRAS1 related extracellular matrix 1
FRY	FRY microtubule binding protein
Fzd3	frizzled class receptor 3
GABBR2	gamma-aminobutyric acid type B receptor subunit 2
GDA	guanine deaminase
GLRA3	glycine receptor alpha 3
GNAQ	G protein subunit alpha q
HAUS6	HAUS augmin like complex subunit 6
HHAT	hedgehog acyltransferase
Ift88	intraflagellar transport 88
INTS6	integrator complex subunit 6
INVS	inversin
ITM2B	integral membrane protein 2B
Lcp1	lymphocyte cytosolic protein 1
LRRC63	leucine rich repeat containing 63
Magi2	membrane associated guanylate kinase, WW and PDZ domain containing 2
MED4	mediator complex subunit 4
MICU2	mitochondrial calcium uptake 2
MPHOSPH8	M-phase phosphoprotein 8
MTHFD2L	methylenetetrahydrofolate dehydrogenase (NADP+ dependent) 2-like
MTMR6	myotubularin related protein 6
MYCBP2	MYC binding protein 2, E3 ubiquitin protein ligase
NANS	N-acetylneuraminate synthase
NDFIP2	Nedd4 family interacting protein 2
Nfib	nuclear factor I B
NFXL1	nuclear transcription factor, X-box binding like 1
NHLRC3	NHL repeat containing 3
NPAP1	nuclear pore associated protein 1
NR4A3	nuclear receptor subfamily 4 group A member 3
NT5C3A	5'-nucleotidase, cytosolic IIIA
Nup58	nucleoporin 58
OSTF1	osteoclast stimulating factor 1
PAN3	PAN3 poly(A) specific ribonuclease subunit
PAPPA2	pappalysin 2
PDS5B	PDS5 cohesin associated factor B
PIGO	phosphatidylinositol glycan anchor biosynthesis class O
PIP5K1B	phosphatidylinositol-4-phosphate 5-kinase type 1 beta
POLR1E	RNA polymerase I subunit E
POMP	proteasome maturation protein
PROSER1	proline and serine rich 1
PSIP1	PC4 and SFRS1 interacting protein 1
PSPC1	paraspeckle component 1
PUM3	pumilio RNA binding family member 3
RAB20	RAB20, member RAS oncogene family
RB1	RB transcriptional corepressor 1
RECK	reversion inducing cysteine rich protein with kazal motifs
RNF38	ring finger protein 38
RUBCNL	RUN and cysteine rich domain containing beclin 1 interacting protein like
RUSC2	RUN and SH3 domain containing 2
SKA3	spindle and kinetochore associated complex subunit 3
SLC25A30	solute carrier family 25 member 30
SPATA31A1	SPATA31 subfamily A member 1
SPATA31D1	SPATA31 subfamily D member 1
SUCLA2	succinate-CoA ligase ADP-forming beta subunit
SUGT1	SGT1 homolog, MIS12 kinetochore complex assembly cochaperone
SUPT20H	SPT20 homolog, SAGA complex component
TBC1D2	TBC1 domain family member 2
TDRD3	tudor domain containing 3
TEK	TEK receptor tyrosine kinase
TEX10	testis expressed 10
Tle4	transducin like enhancer of split 4
TM9SF2	transmembrane 9 superfamily member 2
Tmco3	transmembrane and coiled-coil domains 3
TMEM8B	transmembrane protein 8B
TOPORS	TOP1 binding arginine/serine rich protein
TRMO	tRNA methyltransferase O
TTC39B	tetratricopeptide repeat domain 39B
TUBGCP3	tubulin gamma complex associated protein 3
USP12	ubiquitin specific peptidase 12
VWA8	von Willebrand factor A domain containing 8
WBP4	WW domain binding protein 4
Wdfy2	WD repeat and FYVE domain containing 2
XPO4	exportin 4
Zc3h13	zinc finger CCCH-type containing 13
ZCCHC7	zinc finger CCHC-type containing 7
ZDHHC20	zinc finger DHHC-type containing 20
ZMYM2	zinc finger MYM-type containing 2
ZMYM5	zinc finger MYM-type containing 5
ZNF395	zinc finger protein 395
