# Supplementary material for: Molecular mechanisms and topological consequences of drastic chromosomal rearrangements of muntjac deer
Source: Nat Commun. 2021 Nov 25;12:6858. doi: 10.1038/s41467-021-27091-0 (PMC8617201; doi:10.1038/s41467-021-27091-0)
Supplement: Supplementary file 5 — Dataset 2 [file 41467_2021_27091_MOESM5_ESM.xlsx]

## Sheet: C_1
Supplementary Data 2. GO and pathway enrichment results of genes at the ends of significant interactions across fusion sites
GO and pathway enrichment results of genes at the ends of significant interactions across the fusion sites belonging to C_1 classs
GroupID	Category	Term	Description	LogP	Log(q-value)	InTerm_InList	Genes	Symbols
1_Summary	GO Molecular Functions	GO:0016887	ATPase activity	-6.1249	-1.89534	18/376	1768,2186,4174,4627,5189,5826,5889,9619,10060,10257,10350,11104,55083,57674,57680,80179,154664,100130097,2,40,861,1213,3162,6263,6400,6446,6557,6580,6581,6582,9843,9990,10577,51167,51393,53919,55013,93380,121601,31,1407,1950,3690,4602,6198,10162,80833,84947,114571,53349,51660,5169	DNAH6,BPTF,MCM5,MYH9,PEX1,ABCD4,RAD51C,ABCG1,ABCC9,ABCC4,ABCA9,KATNA1,KIF26B,RNF213,CHD8,MYO19,ABCA13,KIF28P,A2M,ASIC2,RUNX1,CLTC,HMOX1,RYR3,SEL1L,SGK1,SLC12A1,SLC22A1,SLC22A3,SLC22A2,HEPH,SLC12A6,NPC2,CYB5R4,TRPV2,SLCO1C1,MCUB,MMGT1,ANO4,ACACA,CRY1,EGF,ITGB3,MYB,RPS6KB1,LPCAT3,APOL3,SERAC1,SLC22A9,ZFYVE1,MPC1,ENPP3
1_Member	GO Molecular Functions	GO:0016887	ATPase activity	-6.1249	-1.89534	18/376	1768,2186,4174,4627,5189,5826,5889,9619,10060,10257,10350,11104,55083,57674,57680,80179,154664,100130097	DNAH6,BPTF,MCM5,MYH9,PEX1,ABCD4,RAD51C,ABCG1,ABCC9,ABCC4,ABCA9,KATNA1,KIF26B,RNF213,CHD8,MYO19,ABCA13,KIF28P
1_Member	Reactome Gene Sets	R-HSA-382551	Transport of small molecules	-5.57427	-1.89534	25/728	2,40,861,1213,3162,6263,6400,6446,6557,6580,6581,6582,9619,9843,9990,10060,10257,10350,10577,51167,51393,53919,55013,93380,121601	A2M,ASIC2,RUNX1,CLTC,HMOX1,RYR3,SEL1L,SGK1,SLC12A1,SLC22A1,SLC22A3,SLC22A2,ABCG1,HEPH,SLC12A6,ABCC9,ABCC4,ABCA9,NPC2,CYB5R4,TRPV2,SLCO1C1,MCUB,MMGT1,ANO4
1_Member	GO Biological Processes	GO:0006869	lipid transport	-5.52886	-1.89534	17/373	31,1407,1950,3690,4602,5826,6198,9619,10162,10257,10350,10577,53919,80833,84947,114571,154664	ACACA,CRY1,EGF,ITGB3,MYB,ABCD4,RPS6KB1,ABCG1,LPCAT3,ABCC4,ABCA9,NPC2,SLCO1C1,APOL3,SERAC1,SLC22A9,ABCA13
1_Member	GO Molecular Functions	GO:0042623	ATPase activity, coupled	-5.45482	-1.89534	14/261	1768,2186,4174,4627,5826,5889,9619,10060,10257,10350,11104,57680,80179,154664	DNAH6,BPTF,MCM5,MYH9,ABCD4,RAD51C,ABCG1,ABCC9,ABCC4,ABCA9,KATNA1,CHD8,MYO19,ABCA13
1_Member	GO Biological Processes	GO:0010876	lipid localization	-5.44601	-1.89534	18/420	31,1407,1950,3690,4602,5826,6198,9619,10162,10257,10350,10577,53349,53919,80833,84947,114571,154664	ACACA,CRY1,EGF,ITGB3,MYB,ABCD4,RPS6KB1,ABCG1,LPCAT3,ABCC4,ABCA9,NPC2,ZFYVE1,SLCO1C1,APOL3,SERAC1,SLC22A9,ABCA13
1_Member	KEGG Pathway	ko02010	ABC transporters	-4.87658	-1.54455	6/44	5826,9619,10060,10257,10350,154664	ABCD4,ABCG1,ABCC9,ABCC4,ABCA9,ABCA13
1_Member	KEGG Pathway	hsa02010	ABC transporters	-4.70748	-1.47236	6/47	5826,9619,10060,10257,10350,154664	ABCD4,ABCG1,ABCC9,ABCC4,ABCA9,ABCA13
1_Member	GO Molecular Functions	GO:0005319	lipid transporter activity	-4.45903	-1.30309	9/134	5826,9619,10350,10577,53919,80833,114571,121601,154664	ABCD4,ABCG1,ABCA9,NPC2,SLCO1C1,APOL3,SLC22A9,ANO4,ABCA13
1_Member	GO Molecular Functions	GO:0022804	active transmembrane transporter activity	-3.35578	-0.84765	13/361	5826,6557,6580,6581,6582,9619,9990,10060,10257,10350,53919,114571,154664	ABCD4,SLC12A1,SLC22A1,SLC22A3,SLC22A2,ABCG1,SLC12A6,ABCC9,ABCC4,ABCA9,SLCO1C1,SLC22A9,ABCA13
1_Member	GO Molecular Functions	GO:0042626	ATPase activity, coupled to transmembrane movement of substances	-2.56406	-0.38382	6/116	5826,9619,10060,10257,10350,154664	ABCD4,ABCG1,ABCC9,ABCC4,ABCA9,ABCA13
1_Member	GO Molecular Functions	GO:0043492	ATPase activity, coupled to movement of substances	-2.56406	-0.38382	6/116	5826,9619,10060,10257,10350,154664	ABCD4,ABCG1,ABCC9,ABCC4,ABCA9,ABCA13
1_Member	GO Molecular Functions	GO:0015405	P-P-bond-hydrolysis-driven transmembrane transporter activity	-2.45549	-0.347802	6/122	5826,9619,10060,10257,10350,154664	ABCD4,ABCG1,ABCC9,ABCC4,ABCA9,ABCA13
1_Member	GO Molecular Functions	GO:0015399	primary active transmembrane transporter activity	-2.43805	-0.345222	6/123	5826,9619,10060,10257,10350,154664	ABCD4,ABCG1,ABCC9,ABCC4,ABCA9,ABCA13
1_Member	GO Biological Processes	GO:0015718	monocarboxylic acid transport	-2.31145	-0.252719	7/173	31,5826,6198,10257,51660,53919,114571	ACACA,ABCD4,RPS6KB1,ABCC4,MPC1,SLCO1C1,SLC22A9
1_Member	GO Biological Processes	GO:0006820	anion transport	-2.23352	-0.203872	16/656	31,5169,5826,6198,6557,6581,6582,9619,9990,10257,10577,51167,51660,53919,114571,121601	ACACA,ENPP3,ABCD4,RPS6KB1,SLC12A1,SLC22A3,SLC22A2,ABCG1,SLC12A6,ABCC4,NPC2,CYB5R4,MPC1,SLCO1C1,SLC22A9,ANO4
1_Member	GO Biological Processes	GO:0015908	fatty acid transport	-2.13581	-0.162349	5/101	31,5826,6198,10257,114571	ACACA,ABCD4,RPS6KB1,ABCC4,SLC22A9
1_Member	Reactome Gene Sets	R-HSA-382556	ABC-family proteins mediated transport	-2.10069	-0.154858	5/103	6400,9619,10060,10257,10350	SEL1L,ABCG1,ABCC9,ABCC4,ABCA9
2_Summary	GO Molecular Functions	GO:0019534	toxin transmembrane transporter activity	-5.87237	-1.89534	4/8	6580,6581,6582,9619,861,3690,6557,9990,6950,1950,5880,6198,8526,10257,4602,10162,10577,53919,84947,9843,121601	SLC22A1,SLC22A3,SLC22A2,ABCG1,RUNX1,ITGB3,SLC12A1,SLC12A6,TCP1,EGF,RAC2,RPS6KB1,DGKE,ABCC4,MYB,LPCAT3,NPC2,SLCO1C1,SERAC1,HEPH,ANO4
2_Member	GO Molecular Functions	GO:0019534	toxin transmembrane transporter activity	-5.87237	-1.89534	4/8	6580,6581,6582,9619	SLC22A1,SLC22A3,SLC22A2,ABCG1
2_Member	Reactome Gene Sets	R-HSA-549127	Organic cation transport	-5.40346	-1.89534	4/10	861,6580,6581,6582	RUNX1,SLC22A1,SLC22A3,SLC22A2
2_Member	GO Biological Processes	GO:0051610	serotonin uptake	-5.21127	-1.7543	4/11	3690,6580,6581,6582	ITGB3,SLC22A1,SLC22A3,SLC22A2
2_Member	Reactome Gene Sets	R-HSA-2161517	Abacavir transmembrane transport	-4.78156	-1.48428	3/5	6580,6581,6582	SLC22A1,SLC22A3,SLC22A2
2_Member	Reactome Gene Sets	R-HSA-549132	Organic cation/anion/zwitterion transport	-4.61107	-1.40397	4/15	861,6580,6581,6582	RUNX1,SLC22A1,SLC22A3,SLC22A2
2_Member	GO Molecular Functions	GO:0015377	cation:chloride symporter activity	-4.37782	-1.28979	4/17	6557,6580,6581,9990	SLC12A1,SLC22A1,SLC22A3,SLC12A6
2_Member	GO Biological Processes	GO:0051620	norepinephrine uptake	-4.04495	-1.17781	3/8	6580,6581,6582	SLC22A1,SLC22A3,SLC22A2
2_Member	GO Biological Processes	GO:0006837	serotonin transport	-3.9937	-1.13879	4/21	3690,6580,6581,6582	ITGB3,SLC22A1,SLC22A3,SLC22A2
2_Member	GO Molecular Functions	GO:0015296	anion:cation symporter activity	-3.91064	-1.10956	4/22	6557,6580,6581,9990	SLC12A1,SLC22A1,SLC22A3,SLC12A6
2_Member	GO Biological Processes	GO:1901998	toxin transport	-3.90799	-1.10956	5/41	6580,6581,6582,6950,9619	SLC22A1,SLC22A3,SLC22A2,TCP1,ABCG1
2_Member	GO Molecular Functions	GO:0008504	monoamine transmembrane transporter activity	-3.87272	-1.10496	3/9	6580,6581,6582	SLC22A1,SLC22A3,SLC22A2
2_Member	KEGG Pathway	ko05231	Choline metabolism in cancer	-3.72549	-1.03473	7/99	1950,5880,6198,6580,6581,6582,8526	EGF,RAC2,RPS6KB1,SLC22A1,SLC22A3,SLC22A2,DGKE
2_Member	Reactome Gene Sets	R-HSA-2161522	Abacavir transport and metabolism	-3.72167	-1.03473	3/10	6580,6581,6582	SLC22A1,SLC22A3,SLC22A2
2_Member	GO Biological Processes	GO:0042908	xenobiotic transport	-3.68503	-1.02968	4/25	6580,6581,6582,10257	SLC22A1,SLC22A3,SLC22A2,ABCC4
2_Member	GO Molecular Functions	GO:0042910	xenobiotic transmembrane transporter activity	-3.68503	-1.02968	4/25	6580,6581,6582,10257	SLC22A1,SLC22A3,SLC22A2,ABCC4
2_Member	GO Molecular Functions	GO:0015378	sodium:chloride symporter activity	-3.58722	-0.97535	3/11	6557,6580,6581	SLC12A1,SLC22A1,SLC22A3
2_Member	KEGG Pathway	hsa05231	Choline metabolism in cancer	-3.51726	-0.932116	7/107	1950,5880,6198,6580,6581,6582,8526	EGF,RAC2,RPS6KB1,SLC22A1,SLC22A3,SLC22A2,DGKE
2_Member	GO Biological Processes	GO:0015850	organic hydroxy compound transport	-3.38909	-0.84765	11/268	1950,3690,4602,6580,6581,6582,9619,10162,10577,53919,84947	EGF,ITGB3,MYB,SLC22A1,SLC22A3,SLC22A2,ABCG1,LPCAT3,NPC2,SLCO1C1,SERAC1
2_Member	GO Molecular Functions	GO:0008519	ammonium transmembrane transporter activity	-3.25984	-0.793328	4/32	6580,6581,6582,9990	SLC22A1,SLC22A3,SLC22A2,SLC12A6
2_Member	GO Biological Processes	GO:0098810	neurotransmitter reuptake	-3.25984	-0.793328	4/32	3690,6580,6581,6582	ITGB3,SLC22A1,SLC22A3,SLC22A2
2_Member	GO Molecular Functions	GO:0015373	anion:sodium symporter activity	-3.25515	-0.793328	3/14	6557,6580,6581	SLC12A1,SLC22A1,SLC22A3
2_Member	GO Biological Processes	GO:0090494	dopamine uptake	-2.99527	-0.613441	3/17	6580,6581,6582	SLC22A1,SLC22A3,SLC22A2
2_Member	GO Biological Processes	GO:0090493	catecholamine uptake	-2.91993	-0.561792	3/18	6580,6581,6582	SLC22A1,SLC22A3,SLC22A2
2_Member	GO Molecular Functions	GO:0015101	organic cation transmembrane transporter activity	-2.65943	-0.432902	3/22	6580,6581,6582	SLC22A1,SLC22A3,SLC22A2
2_Member	GO Molecular Functions	GO:1901618	organic hydroxy compound transmembrane transporter activity	-2.59152	-0.394509	4/48	6580,6581,9619,53919	SLC22A1,SLC22A3,ABCG1,SLCO1C1
2_Member	GO Biological Processes	GO:0015874	norepinephrine transport	-2.49669	-0.362519	3/25	6580,6581,6582	SLC22A1,SLC22A3,SLC22A2
2_Member	GO Biological Processes	GO:0001504	neurotransmitter uptake	-2.49498	-0.362519	4/51	3690,6580,6581,6582	ITGB3,SLC22A1,SLC22A3,SLC22A2
2_Member	Reactome Gene Sets	R-HSA-425366	Transport of bile salts and organic acids, metal ions and amine compounds	-2.45197	-0.347802	5/85	861,6580,6581,6582,9843	RUNX1,SLC22A1,SLC22A3,SLC22A2,HEPH
2_Member	GO Biological Processes	GO:0015695	organic cation transport	-2.18962	-0.179807	3/32	6580,6581,6582	SLC22A1,SLC22A3,SLC22A2
2_Member	GO Molecular Functions	GO:0015108	chloride transmembrane transporter activity	-2.11814	-0.160866	5/102	6557,6580,6581,9990,121601	SLC12A1,SLC22A1,SLC22A3,SLC12A6,ANO4
3_Summary	GO Biological Processes	GO:0006898	receptor-mediated endocytosis	-5.49548	-1.89534	16/335	382,636,928,1213,1950,3190,3482,3690,6653,7184,7430,8301,54806,55681,85021,201176,54894,3162,5880,9847,9912,51762,55198,85439,94121,134957	ARF6,BICD1,CD9,CLTC,EGF,HNRNPK,IGF2R,ITGB3,SORL1,HSP90B1,EZR,PICALM,AHI1,SCYL2,REPS1,ARHGAP27,RNF43,HMOX1,RAC2,C2CD5,ARHGAP44,RAB8B,APPL2,STON2,SYTL4,STXBP5
3_Member	GO Biological Processes	GO:0006898	receptor-mediated endocytosis	-5.49548	-1.89534	16/335	382,636,928,1213,1950,3190,3482,3690,6653,7184,7430,8301,54806,55681,85021,201176	ARF6,BICD1,CD9,CLTC,EGF,HNRNPK,IGF2R,ITGB3,SORL1,HSP90B1,EZR,PICALM,AHI1,SCYL2,REPS1,ARHGAP27
3_Member	GO Biological Processes	GO:0043112	receptor metabolic process	-4.50835	-1.32758	11/200	928,1213,1950,3190,3690,6653,7430,8301,54806,54894,55681	CD9,CLTC,EGF,HNRNPK,ITGB3,SORL1,EZR,PICALM,AHI1,RNF43,SCYL2
3_Member	GO Biological Processes	GO:0060627	regulation of vesicle-mediated transport	-4.40239	-1.28979	19/550	382,636,1950,3162,3190,3690,5880,6653,7430,8301,9847,9912,51762,54806,55198,55681,85439,94121,134957	ARF6,BICD1,EGF,HMOX1,HNRNPK,ITGB3,RAC2,SORL1,EZR,PICALM,C2CD5,ARHGAP44,RAB8B,AHI1,APPL2,SCYL2,STON2,SYTL4,STXBP5
3_Member	GO Biological Processes	GO:0048259	regulation of receptor-mediated endocytosis	-4.24087	-1.24463	8/111	382,636,1950,3190,3690,8301,54806,55681	ARF6,BICD1,EGF,HNRNPK,ITGB3,PICALM,AHI1,SCYL2
3_Member	GO Biological Processes	GO:0031623	receptor internalization	-4.10519	-1.17781	8/116	928,1213,1950,3690,7430,8301,54806,55681	CD9,CLTC,EGF,ITGB3,EZR,PICALM,AHI1,SCYL2
3_Member	GO Biological Processes	GO:0048260	positive regulation of receptor-mediated endocytosis	-3.3756	-0.84765	5/53	636,1950,3190,54806,55681	BICD1,EGF,HNRNPK,AHI1,SCYL2
3_Member	GO Biological Processes	GO:0030100	regulation of endocytosis	-2.59088	-0.394509	10/288	382,636,1950,3190,3690,8301,54806,55198,55681,85439	ARF6,BICD1,EGF,HNRNPK,ITGB3,PICALM,AHI1,APPL2,SCYL2,STON2
3_Member	GO Biological Processes	GO:0002092	positive regulation of receptor internalization	-2.44726	-0.347802	3/26	1950,54806,55681	EGF,AHI1,SCYL2
3_Member	GO Biological Processes	GO:0002090	regulation of receptor internalization	-2.29335	-0.247625	4/58	1950,3690,54806,55681	EGF,ITGB3,AHI1,SCYL2
4_Summary	GO Cellular Components	GO:0030659	cytoplasmic vesicle membrane	-5.0186	-1.60739	25/784	928,1213,1950,3482,3690,3709,4033,5880,6263,6653,6856,8301,9847,10043,10257,10981,11276,23312,23710,51762,55198,94121,134957,154664,440279,83992,85439,94120,382,1488,2913,6580,6581,6582,9912	CD9,CLTC,EGF,IGF2R,ITGB3,ITPR2,IRAG2,RAC2,RYR3,SORL1,SYPL1,PICALM,C2CD5,TOM1,ABCC4,RAB32,SYNRG,DMXL2,GABARAPL1,RAB8B,APPL2,SYTL4,STXBP5,ABCA13,UNC13C,CTTNBP2,STON2,SYTL3,ARF6,CTBP2,GRM3,SLC22A1,SLC22A3,SLC22A2,ARHGAP44
4_Member	GO Cellular Components	GO:0030659	cytoplasmic vesicle membrane	-5.0186	-1.60739	25/784	928,1213,1950,3482,3690,3709,4033,5880,6263,6653,6856,8301,9847,10043,10257,10981,11276,23312,23710,51762,55198,94121,134957,154664,440279	CD9,CLTC,EGF,IGF2R,ITGB3,ITPR2,IRAG2,RAC2,RYR3,SORL1,SYPL1,PICALM,C2CD5,TOM1,ABCC4,RAB32,SYNRG,DMXL2,GABARAPL1,RAB8B,APPL2,SYTL4,STXBP5,ABCA13,UNC13C
4_Member	GO Cellular Components	GO:0070382	exocytic vesicle	-3.39846	-0.850572	10/225	6856,8301,23312,51762,83992,85439,94120,94121,134957,440279	SYPL1,PICALM,DMXL2,RAB8B,CTTNBP2,STON2,SYTL3,SYTL4,STXBP5,UNC13C
4_Member	GO Cellular Components	GO:0030133	transport vesicle	-3.33006	-0.827325	14/411	1213,3482,6653,6856,8301,11276,23312,51762,83992,85439,94120,94121,134957,440279	CLTC,IGF2R,SORL1,SYPL1,PICALM,SYNRG,DMXL2,RAB8B,CTTNBP2,STON2,SYTL3,SYTL4,STXBP5,UNC13C
4_Member	GO Cellular Components	GO:0098793	presynapse	-2.75647	-0.485136	15/525	382,1488,2913,6580,6581,6582,6856,8301,9912,23312,51762,83992,85439,134957,440279	ARF6,CTBP2,GRM3,SLC22A1,SLC22A3,SLC22A2,SYPL1,PICALM,ARHGAP44,DMXL2,RAB8B,CTTNBP2,STON2,STXBP5,UNC13C
4_Member	GO Cellular Components	GO:0008021	synaptic vesicle	-2.44918	-0.347802	8/207	6856,8301,23312,51762,83992,85439,134957,440279	SYPL1,PICALM,DMXL2,RAB8B,CTTNBP2,STON2,STXBP5,UNC13C
4_Member	GO Molecular Functions	GO:0017075	syntaxin-1 binding	-2.44726	-0.347802	3/26	6856,134957,440279	SYPL1,STXBP5,UNC13C
5_Summary	GO Cellular Components	GO:0001726	ruffle	-4.93395	-1.56413	11/180	382,660,3690,4627,5058,7430,8844,9847,55198,93663,121512,5796,9912,23710,5880,54828,928,1213,2321,3190,3482,4869,6146,7184,54806,3915,6196	ARF6,BMX,ITGB3,MYH9,PAK1,EZR,KSR1,C2CD5,APPL2,ARHGAP18,FGD4,PTPRK,ARHGAP44,GABARAPL1,RAC2,BCAS3,CD9,CLTC,FLT1,HNRNPK,IGF2R,NPM1,RPL22,HSP90B1,AHI1,LAMC1,RPS6KA2
5_Member	GO Cellular Components	GO:0001726	ruffle	-4.93395	-1.56413	11/180	382,660,3690,4627,5058,7430,8844,9847,55198,93663,121512	ARF6,BMX,ITGB3,MYH9,PAK1,EZR,KSR1,C2CD5,APPL2,ARHGAP18,FGD4
5_Member	GO Cellular Components	GO:0031256	leading edge membrane	-4.26805	-1.24569	10/176	660,3690,5058,5796,7430,8844,9847,9912,23710,55198	BMX,ITGB3,PAK1,PTPRK,EZR,KSR1,C2CD5,ARHGAP44,GABARAPL1,APPL2
5_Member	GO Cellular Components	GO:0031252	cell leading edge	-4.26253	-1.24569	16/422	382,660,3690,4627,5058,5796,5880,7430,8844,9847,9912,23710,54828,55198,93663,121512	ARF6,BMX,ITGB3,MYH9,PAK1,PTPRK,RAC2,EZR,KSR1,C2CD5,ARHGAP44,GABARAPL1,BCAS3,APPL2,ARHGAP18,FGD4
5_Member	GO Cellular Components	GO:0032587	ruffle membrane	-3.80885	-1.06973	7/96	660,3690,5058,7430,8844,9847,55198	BMX,ITGB3,PAK1,EZR,KSR1,C2CD5,APPL2
5_Member	GO Cellular Components	GO:0005925	focal adhesion	-3.25795	-0.793328	14/418	382,928,1213,2321,3190,3482,3690,4627,4869,5058,5880,6146,7184,7430	ARF6,CD9,CLTC,FLT1,HNRNPK,IGF2R,ITGB3,MYH9,NPM1,PAK1,RAC2,RPL22,HSP90B1,EZR
5_Member	GO Cellular Components	GO:0005924	cell-substrate adherens junction	-3.22758	-0.775408	14/421	382,928,1213,2321,3190,3482,3690,4627,4869,5058,5880,6146,7184,7430	ARF6,CD9,CLTC,FLT1,HNRNPK,IGF2R,ITGB3,MYH9,NPM1,PAK1,RAC2,RPL22,HSP90B1,EZR
5_Member	GO Cellular Components	GO:0030055	cell-substrate junction	-3.17768	-0.739588	14/426	382,928,1213,2321,3190,3482,3690,4627,4869,5058,5880,6146,7184,7430	ARF6,CD9,CLTC,FLT1,HNRNPK,IGF2R,ITGB3,MYH9,NPM1,PAK1,RAC2,RPL22,HSP90B1,EZR
5_Member	GO Cellular Components	GO:0005912	adherens junction	-2.95263	-0.586742	16/554	382,928,1213,2321,3190,3482,3690,4627,4869,5058,5796,5880,6146,7184,7430,54806	ARF6,CD9,CLTC,FLT1,HNRNPK,IGF2R,ITGB3,MYH9,NPM1,PAK1,PTPRK,RAC2,RPL22,HSP90B1,EZR,AHI1
5_Member	GO Cellular Components	GO:0070161	anchoring junction	-2.82599	-0.507814	16/570	382,928,1213,2321,3190,3482,3690,4627,4869,5058,5796,5880,6146,7184,7430,54806	ARF6,CD9,CLTC,FLT1,HNRNPK,IGF2R,ITGB3,MYH9,NPM1,PAK1,PTPRK,RAC2,RPL22,HSP90B1,EZR,AHI1
5_Member	Reactome Gene Sets	R-HSA-373760	L1CAM interactions	-2.50891	-0.362519	6/119	1213,3690,3915,5058,6196,7430	CLTC,ITGB3,LAMC1,PAK1,RPS6KA2,EZR
6_Summary	GO Cellular Components	GO:0005874	microtubule	-4.70998	-1.47236	17/431	636,1213,1768,6950,11104,22832,23093,23710,51181,51203,54828,55083,93663,151393,164714,283431,100130097,5058,5880,7430,160492,4033,135138	BICD1,CLTC,DNAH6,TCP1,KATNA1,CEP162,TTLL5,GABARAPL1,DCXR,NUSAP1,BCAS3,KIF26B,ARHGAP18,RMDN2,TTLL8,GAS2L3,KIF28P,PAK1,RAC2,EZR,LMNTD1,IRAG2,PACRG
6_Member	GO Cellular Components	GO:0005874	microtubule	-4.70998	-1.47236	17/431	636,1213,1768,6950,11104,22832,23093,23710,51181,51203,54828,55083,93663,151393,164714,283431,100130097	BICD1,CLTC,DNAH6,TCP1,KATNA1,CEP162,TTLL5,GABARAPL1,DCXR,NUSAP1,BCAS3,KIF26B,ARHGAP18,RMDN2,TTLL8,GAS2L3,KIF28P
6_Member	GO Cellular Components	GO:0099513	polymeric cytoskeletal fiber	-3.47274	-0.894032	21/757	636,1213,1768,5058,5880,6950,7430,11104,22832,23093,23710,51181,51203,54828,55083,93663,151393,160492,164714,283431,100130097	BICD1,CLTC,DNAH6,PAK1,RAC2,TCP1,EZR,KATNA1,CEP162,TTLL5,GABARAPL1,DCXR,NUSAP1,BCAS3,KIF26B,ARHGAP18,RMDN2,LMNTD1,TTLL8,GAS2L3,KIF28P
6_Member	GO Molecular Functions	GO:0015631	tubulin binding	-2.78251	-0.495146	12/367	4033,7430,11104,23093,23710,51203,54828,55083,135138,151393,283431,100130097	IRAG2,EZR,KATNA1,TTLL5,GABARAPL1,NUSAP1,BCAS3,KIF26B,PACRG,RMDN2,GAS2L3,KIF28P
7_Summary	GO Biological Processes	GO:0015919	peroxisomal membrane transport	-4.37782	-1.28979	4/17	5189,5191,5830,51762,5826,55711,9847	PEX1,PEX7,PEX5,RAB8B,ABCD4,FAR2,C2CD5
7_Member	GO Biological Processes	GO:0015919	peroxisomal membrane transport	-4.37782	-1.28979	4/17	5189,5191,5830,51762	PEX1,PEX7,PEX5,RAB8B
7_Member	GO Cellular Components	GO:0005778	peroxisomal membrane	-4.09535	-1.17781	6/60	5189,5191,5826,5830,51762,55711	PEX1,PEX7,ABCD4,PEX5,RAB8B,FAR2
7_Member	GO Cellular Components	GO:0031903	microbody membrane	-4.09535	-1.17781	6/60	5189,5191,5826,5830,51762,55711	PEX1,PEX7,ABCD4,PEX5,RAB8B,FAR2
7_Member	GO Biological Processes	GO:0016558	protein import into peroxisome matrix	-3.35604	-0.84765	3/13	5189,5191,5830	PEX1,PEX7,PEX5
7_Member	GO Cellular Components	GO:0044438	microbody part	-2.86911	-0.526085	6/101	5189,5191,5826,5830,51762,55711	PEX1,PEX7,ABCD4,PEX5,RAB8B,FAR2
7_Member	GO Cellular Components	GO:0044439	peroxisomal part	-2.86911	-0.526085	6/101	5189,5191,5826,5830,51762,55711	PEX1,PEX7,ABCD4,PEX5,RAB8B,FAR2
7_Member	GO Biological Processes	GO:0007031	peroxisome organization	-2.49659	-0.362519	5/83	5189,5191,5826,5830,51762	PEX1,PEX7,ABCD4,PEX5,RAB8B
7_Member	KEGG Pathway	ko04146	Peroxisome	-2.49659	-0.362519	5/83	5189,5191,5826,5830,55711	PEX1,PEX7,ABCD4,PEX5,FAR2
7_Member	KEGG Pathway	hsa04146	Peroxisome	-2.30534	-0.252719	5/92	5189,5191,5826,5830,55711	PEX1,PEX7,ABCD4,PEX5,FAR2
7_Member	GO Biological Processes	GO:0065002	intracellular protein transmembrane transport	-2.29335	-0.247625	4/58	5189,5191,5830,9847	PEX1,PEX7,PEX5,C2CD5
7_Member	GO Cellular Components	GO:0005777	peroxisome	-2.16668	-0.173203	6/140	5189,5191,5826,5830,51762,55711	PEX1,PEX7,ABCD4,PEX5,RAB8B,FAR2
7_Member	GO Cellular Components	GO:0042579	microbody	-2.16668	-0.173203	6/140	5189,5191,5826,5830,51762,55711	PEX1,PEX7,ABCD4,PEX5,RAB8B,FAR2
7_Member	GO Biological Processes	GO:0071806	protein transmembrane transport	-2.09541	-0.152539	4/66	5189,5191,5830,9847	PEX1,PEX7,PEX5,C2CD5
7_Member	GO Biological Processes	GO:0006625	protein targeting to peroxisome	-2.05037	-0.135074	4/68	5189,5191,5830,51762	PEX1,PEX7,PEX5,RAB8B
7_Member	GO Biological Processes	GO:0072662	protein localization to peroxisome	-2.05037	-0.135074	4/68	5189,5191,5830,51762	PEX1,PEX7,PEX5,RAB8B
7_Member	GO Biological Processes	GO:0072663	establishment of protein localization to peroxisome	-2.05037	-0.135074	4/68	5189,5191,5830,51762	PEX1,PEX7,PEX5,RAB8B
7_Member	GO Biological Processes	GO:0043574	peroxisomal transport	-2.02845	-0.130449	4/69	5189,5191,5830,51762	PEX1,PEX7,PEX5,RAB8B
8_Summary	Reactome Gene Sets	R-HSA-194840	Rho GTPase cycle	-4.35859	-1.28979	9/138	2,396,397,5880,9912,93663,117289,121512,201176,636,1950,5058,5830,6653,8301,10526,23312,94120,94121,134957,27128,4627,4689,50508,55055,348995,382,2305,3162,8844,57646	A2M,ARHGDIA,ARHGDIB,RAC2,ARHGAP44,ARHGAP18,TAGAP,FGD4,ARHGAP27,BICD1,EGF,PAK1,PEX5,SORL1,PICALM,IPO8,DMXL2,SYTL3,SYTL4,STXBP5,CYTH4,MYH9,NCF4,NOX3,ZWILCH,NUP43,ARF6,FOXM1,HMOX1,KSR1,USP28
8_Member	Reactome Gene Sets	R-HSA-194840	Rho GTPase cycle	-4.35859	-1.28979	9/138	2,396,397,5880,9912,93663,117289,121512,201176	A2M,ARHGDIA,ARHGDIB,RAC2,ARHGAP44,ARHGAP18,TAGAP,FGD4,ARHGAP27
8_Member	GO Molecular Functions	GO:0031267	small GTPase binding	-3.60602	-0.987199	15/433	396,397,636,1950,5058,5830,6653,8301,9912,10526,23312,94120,94121,121512,134957	ARHGDIA,ARHGDIB,BICD1,EGF,PAK1,PEX5,SORL1,PICALM,ARHGAP44,IPO8,DMXL2,SYTL3,SYTL4,FGD4,STXBP5
8_Member	GO Molecular Functions	GO:0051020	GTPase binding	-3.40573	-0.851844	17/553	396,397,636,1950,5058,5830,6653,8301,9912,10526,23312,27128,94120,94121,117289,121512,134957	ARHGDIA,ARHGDIB,BICD1,EGF,PAK1,PEX5,SORL1,PICALM,ARHGAP44,IPO8,DMXL2,CYTH4,SYTL3,SYTL4,TAGAP,FGD4,STXBP5
8_Member	Reactome Gene Sets	R-HSA-194315	Signaling by Rho GTPases	-3.37961	-0.84765	15/455	2,396,397,4627,4689,5058,5880,9912,50508,55055,93663,117289,121512,201176,348995	A2M,ARHGDIA,ARHGDIB,MYH9,NCF4,PAK1,RAC2,ARHGAP44,NOX3,ZWILCH,ARHGAP18,TAGAP,FGD4,ARHGAP27,NUP43
8_Member	GO Molecular Functions	GO:0017016	Ras GTPase binding	-2.7761	-0.49199	13/418	396,397,636,1950,5058,8301,9912,10526,23312,94120,94121,121512,134957	ARHGDIA,ARHGDIB,BICD1,EGF,PAK1,PICALM,ARHGAP44,IPO8,DMXL2,SYTL3,SYTL4,FGD4,STXBP5
8_Member	GO Biological Processes	GO:0051056	regulation of small GTPase mediated signal transduction	-2.72094	-0.463387	11/324	2,382,396,397,2305,5880,9912,27128,93663,117289,121512	A2M,ARF6,ARHGDIA,ARHGDIB,FOXM1,RAC2,ARHGAP44,CYTH4,ARHGAP18,TAGAP,FGD4
8_Member	GO Biological Processes	GO:0007264	small GTPase mediated signal transduction	-2.45332	-0.347802	14/510	2,382,396,397,2305,3162,5880,8844,9912,27128,57646,93663,117289,121512	A2M,ARF6,ARHGDIA,ARHGDIB,FOXM1,HMOX1,RAC2,KSR1,ARHGAP44,CYTH4,USP28,ARHGAP18,TAGAP,FGD4
9_Summary	GO Biological Processes	GO:1990778	protein localization to cell periphery	-4.25897	-1.24569	14/334	382,1213,1740,5583,7132,7430,8301,9135,9482,9847,9912,51762,256764,283576,5058,5830,6146,10548,10981,6653,7109,10043,85021	ARF6,CLTC,DLG2,PRKCH,TNFRSF1A,EZR,PICALM,RABEP1,STX8,C2CD5,ARHGAP44,RAB8B,WDR72,ZDHHC22,PAK1,PEX5,RPL22,TM9SF1,RAB32,SORL1,TRAPPC10,TOM1,REPS1
9_Member	GO Biological Processes	GO:1990778	protein localization to cell periphery	-4.25897	-1.24569	14/334	382,1213,1740,5583,7132,7430,8301,9135,9482,9847,9912,51762,256764,283576	ARF6,CLTC,DLG2,PRKCH,TNFRSF1A,EZR,PICALM,RABEP1,STX8,C2CD5,ARHGAP44,RAB8B,WDR72,ZDHHC22
9_Member	GO Biological Processes	GO:0072659	protein localization to plasma membrane	-3.77719	-1.06495	12/283	382,1213,5583,7132,7430,8301,9482,9847,9912,51762,256764,283576	ARF6,CLTC,PRKCH,TNFRSF1A,EZR,PICALM,STX8,C2CD5,ARHGAP44,RAB8B,WDR72,ZDHHC22
9_Member	GO Biological Processes	GO:1903076	regulation of protein localization to plasma membrane	-3.64511	-1.01205	7/102	382,1213,5583,7430,8301,9482,9912	ARF6,CLTC,PRKCH,EZR,PICALM,STX8,ARHGAP44
9_Member	GO Biological Processes	GO:0072657	protein localization to membrane	-3.43589	-0.869772	19/654	382,1213,1740,5058,5583,5830,6146,7132,7430,8301,9135,9482,9847,9912,10548,10981,51762,256764,283576	ARF6,CLTC,DLG2,PAK1,PRKCH,PEX5,RPL22,TNFRSF1A,EZR,PICALM,RABEP1,STX8,C2CD5,ARHGAP44,TM9SF1,RAB32,RAB8B,WDR72,ZDHHC22
9_Member	GO Biological Processes	GO:1905475	regulation of protein localization to membrane	-3.22925	-0.775408	9/195	382,1213,5058,5583,7430,8301,9482,9847,9912	ARF6,CLTC,PAK1,PRKCH,EZR,PICALM,STX8,C2CD5,ARHGAP44
9_Member	GO Biological Processes	GO:1904375	regulation of protein localization to cell periphery	-3.15233	-0.736747	7/123	382,1213,5583,7430,8301,9482,9912	ARF6,CLTC,PRKCH,EZR,PICALM,STX8,ARHGAP44
9_Member	GO Biological Processes	GO:0016197	endosomal transport	-2.02124	-0.129046	8/245	382,1213,6653,7109,8301,9912,10043,85021	ARF6,CLTC,SORL1,TRAPPC10,PICALM,ARHGAP44,TOM1,REPS1
10_Summary	GO Molecular Functions	GO:0046873	metal ion transmembrane transporter activity	-4.1905	-1.21065	16/428	40,2904,3709,3781,6263,6557,6580,6581,9990,10060,10343,27133,51393,56659,93380,201266,6582,55013,121601,6446	ASIC2,GRIN2B,ITPR2,KCNN2,RYR3,SLC12A1,SLC22A1,SLC22A3,SLC12A6,ABCC9,PKDREJ,KCNH5,TRPV2,KCNK13,MMGT1,SLC39A11,SLC22A2,MCUB,ANO4,SGK1
10_Member	GO Molecular Functions	GO:0046873	metal ion transmembrane transporter activity	-4.1905	-1.21065	16/428	40,2904,3709,3781,6263,6557,6580,6581,9990,10060,10343,27133,51393,56659,93380,201266	ASIC2,GRIN2B,ITPR2,KCNN2,RYR3,SLC12A1,SLC22A1,SLC22A3,SLC12A6,ABCC9,PKDREJ,KCNH5,TRPV2,KCNK13,MMGT1,SLC39A11
10_Member	GO Molecular Functions	GO:0008324	cation transmembrane transporter activity	-2.75067	-0.482465	17/635	40,2904,3709,3781,6263,6557,6580,6581,6582,9990,10060,10343,27133,51393,56659,93380,201266	ASIC2,GRIN2B,ITPR2,KCNN2,RYR3,SLC12A1,SLC22A1,SLC22A3,SLC22A2,SLC12A6,ABCC9,PKDREJ,KCNH5,TRPV2,KCNK13,MMGT1,SLC39A11
10_Member	GO Molecular Functions	GO:0022890	inorganic cation transmembrane transporter activity	-2.73468	-0.469595	16/582	40,2904,3709,3781,6263,6557,6580,6581,9990,10060,10343,27133,51393,56659,93380,201266	ASIC2,GRIN2B,ITPR2,KCNN2,RYR3,SLC12A1,SLC22A1,SLC22A3,SLC12A6,ABCC9,PKDREJ,KCNH5,TRPV2,KCNK13,MMGT1,SLC39A11
10_Member	GO Molecular Functions	GO:0099604	ligand-gated calcium channel activity	-2.44726	-0.347802	3/26	2904,3709,6263	GRIN2B,ITPR2,RYR3
10_Member	GO Molecular Functions	GO:0005216	ion channel activity	-2.40893	-0.324048	12/408	40,2904,3709,3781,6263,10060,10343,27133,51393,55013,56659,121601	ASIC2,GRIN2B,ITPR2,KCNN2,RYR3,ABCC9,PKDREJ,KCNH5,TRPV2,MCUB,KCNK13,ANO4
10_Member	GO Molecular Functions	GO:0005261	cation channel activity	-2.3074	-0.252719	10/316	40,2904,3709,3781,6263,10060,10343,27133,51393,56659	ASIC2,GRIN2B,ITPR2,KCNN2,RYR3,ABCC9,PKDREJ,KCNH5,TRPV2,KCNK13
10_Member	GO Molecular Functions	GO:0022838	substrate-specific channel activity	-2.30221	-0.252719	12/421	40,2904,3709,3781,6263,10060,10343,27133,51393,55013,56659,121601	ASIC2,GRIN2B,ITPR2,KCNN2,RYR3,ABCC9,PKDREJ,KCNH5,TRPV2,MCUB,KCNK13,ANO4
10_Member	GO Molecular Functions	GO:0099094	ligand-gated cation channel activity	-2.01651	-0.129046	5/108	40,2904,3709,6263,10060	ASIC2,GRIN2B,ITPR2,RYR3,ABCC9
10_Member	Reactome Gene Sets	R-HSA-2672351	Stimuli-sensing channels	-2.00027	-0.119255	5/109	40,6263,6446,51393,121601	ASIC2,RYR3,SGK1,TRPV2,ANO4
11_Summary	Reactome Gene Sets	R-HSA-76002	Platelet activation, signaling and aggregation	-4.07542	-1.17781	12/263	2,928,1950,3690,3709,5340,5583,5880,7450,8526,10257,94121,317,1488,3162,3482,4033,4627,8288,8635,10043,10577,51816,154664,440279,84959,2313,5889,5058,9215,7184,4602,55083,6582	A2M,CD9,EGF,ITGB3,ITPR2,PLG,PRKCH,RAC2,VWF,DGKE,ABCC4,SYTL4,APAF1,CTBP2,HMOX1,IGF2R,IRAG2,MYH9,EPX,RNASET2,TOM1,NPC2,ADA2,ABCA13,UNC13C,UBASH3B,FLI1,RAD51C,PAK1,LARGE1,HSP90B1,MYB,KIF26B,SLC22A2
11_Member	Reactome Gene Sets	R-HSA-76002	Platelet activation, signaling and aggregation	-4.07542	-1.17781	12/263	2,928,1950,3690,3709,5340,5583,5880,7450,8526,10257,94121	A2M,CD9,EGF,ITGB3,ITPR2,PLG,PRKCH,RAC2,VWF,DGKE,ABCC4,SYTL4
11_Member	GO Cellular Components	GO:0031091	platelet alpha granule	-3.9549	-1.12347	7/91	2,928,1950,3690,5340,7450,94121	A2M,CD9,EGF,ITGB3,PLG,VWF,SYTL4
11_Member	GO Biological Processes	GO:0002576	platelet degranulation	-3.78312	-1.06495	8/129	2,928,1950,3690,5340,7450,10257,94121	A2M,CD9,EGF,ITGB3,PLG,VWF,ABCC4,SYTL4
11_Member	Reactome Gene Sets	R-HSA-114608	Platelet degranulation	-3.78312	-1.06495	8/129	2,928,1950,3690,5340,7450,10257,94121	A2M,CD9,EGF,ITGB3,PLG,VWF,ABCC4,SYTL4
11_Member	Reactome Gene Sets	R-HSA-76005	Response to elevated platelet cytosolic Ca2+	-3.66962	-1.02183	8/134	2,928,1950,3690,5340,7450,10257,94121	A2M,CD9,EGF,ITGB3,PLG,VWF,ABCC4,SYTL4
11_Member	GO Biological Processes	GO:0045055	regulated exocytosis	-3.57532	-0.970281	22/798	2,317,928,1488,1950,3162,3482,3690,4033,4627,5340,5880,7450,8288,8635,10043,10257,10577,51816,94121,154664,440279	A2M,APAF1,CD9,CTBP2,EGF,HMOX1,IGF2R,ITGB3,IRAG2,MYH9,PLG,RAC2,VWF,EPX,RNASET2,TOM1,ABCC4,NPC2,ADA2,SYTL4,ABCA13,UNC13C
11_Member	GO Biological Processes	GO:0030168	platelet activation	-3.17168	-0.739066	8/159	928,3690,3709,4627,5583,7450,8526,84959	CD9,ITGB3,ITPR2,MYH9,PRKCH,VWF,DGKE,UBASH3B
11_Member	GO Cellular Components	GO:0031092	platelet alpha granule membrane	-2.99527	-0.613441	3/17	928,3690,94121	CD9,ITGB3,SYTL4
11_Member	GO Biological Processes	GO:0007599	hemostasis	-2.96671	-0.590142	12/349	2,928,2313,3690,3709,4627,5340,5583,5889,7450,8526,84959	A2M,CD9,FLI1,ITGB3,ITPR2,MYH9,PLG,PRKCH,RAD51C,VWF,DGKE,UBASH3B
11_Member	GO Biological Processes	GO:0007596	blood coagulation	-2.52087	-0.36683	11/344	2,928,3690,3709,4627,5340,5583,5889,7450,8526,84959	A2M,CD9,ITGB3,ITPR2,MYH9,PLG,PRKCH,RAD51C,VWF,DGKE,UBASH3B
11_Member	GO Biological Processes	GO:0050817	coagulation	-2.46415	-0.347802	11/350	2,928,3690,3709,4627,5340,5583,5889,7450,8526,84959	A2M,CD9,ITGB3,ITPR2,MYH9,PLG,PRKCH,RAD51C,VWF,DGKE,UBASH3B
11_Member	GO Biological Processes	GO:0042060	wound healing	-2.26527	-0.22327	15/593	2,928,3162,3690,3709,4627,5058,5340,5583,5889,7450,8526,9215,84959,94121	A2M,CD9,HMOX1,ITGB3,ITPR2,MYH9,PAK1,PLG,PRKCH,RAD51C,VWF,DGKE,LARGE1,UBASH3B,SYTL4
11_Member	GO Biological Processes	GO:0070527	platelet aggregation	-2.16612	-0.173203	4/63	928,3690,4627,84959	CD9,ITGB3,MYH9,UBASH3B
11_Member	GO Cellular Components	GO:0060205	cytoplasmic vesicle lumen	-2.10085	-0.154858	10/339	2,317,1950,5340,7184,7450,8288,8635,10577,51816	A2M,APAF1,EGF,PLG,HSP90B1,VWF,EPX,RNASET2,NPC2,ADA2
11_Member	GO Cellular Components	GO:0031983	vesicle lumen	-2.09235	-0.150961	10/340	2,317,1950,5340,7184,7450,8288,8635,10577,51816	A2M,APAF1,EGF,PLG,HSP90B1,VWF,EPX,RNASET2,NPC2,ADA2
11_Member	Reactome Gene Sets	R-HSA-109582	Hemostasis	-2.08944	-0.149519	15/621	2,928,1950,3690,3709,4602,5340,5583,5880,5889,7450,8526,10257,55083,94121	A2M,CD9,EGF,ITGB3,ITPR2,MYB,PLG,PRKCH,RAC2,RAD51C,VWF,DGKE,ABCC4,KIF26B,SYTL4
11_Member	GO Cellular Components	GO:0031093	platelet alpha granule lumen	-2.07269	-0.147194	4/67	2,1950,5340,7450	A2M,EGF,PLG,VWF
11_Member	GO Biological Processes	GO:0050878	regulation of body fluid levels	-2.01772	-0.129046	13/516	2,928,2313,3690,3709,4627,5340,5583,5889,6582,7450,8526,84959	A2M,CD9,FLI1,ITGB3,ITPR2,MYH9,PLG,PRKCH,RAD51C,SLC22A2,VWF,DGKE,UBASH3B
12_Summary	GO Biological Processes	GO:0051640	organelle localization	-4.05229	-1.17781	22/738	636,1488,3162,4033,4627,4869,5189,5880,7109,7430,8301,9482,22832,51203,51762,54806,57545,64149,80179,94121,440279,100130097	BICD1,CTBP2,HMOX1,IRAG2,MYH9,NPM1,PEX1,RAC2,TRAPPC10,EZR,PICALM,STX8,CEP162,NUSAP1,RAB8B,AHI1,CC2D2A,C17orf75,MYO19,SYTL4,UNC13C,KIF28P
12_Member	GO Biological Processes	GO:0051640	organelle localization	-4.05229	-1.17781	22/738	636,1488,3162,4033,4627,4869,5189,5880,7109,7430,8301,9482,22832,51203,51762,54806,57545,64149,80179,94121,440279,100130097	BICD1,CTBP2,HMOX1,IRAG2,MYH9,NPM1,PEX1,RAC2,TRAPPC10,EZR,PICALM,STX8,CEP162,NUSAP1,RAB8B,AHI1,CC2D2A,C17orf75,MYO19,SYTL4,UNC13C,KIF28P
12_Member	GO Biological Processes	GO:0022406	membrane docking	-2.82457	-0.507814	8/180	1488,7430,9482,22832,51762,54806,57545,440279	CTBP2,EZR,STX8,CEP162,RAB8B,AHI1,CC2D2A,UNC13C
12_Member	GO Biological Processes	GO:0051656	establishment of organelle localization	-2.63189	-0.419333	15/541	636,1488,3162,4033,4627,4869,5880,7109,7430,8301,51203,64149,80179,440279,100130097	BICD1,CTBP2,HMOX1,IRAG2,MYH9,NPM1,RAC2,TRAPPC10,EZR,PICALM,NUSAP1,C17orf75,MYO19,UNC13C,KIF28P
12_Member	GO Biological Processes	GO:0140056	organelle localization by membrane tethering	-2.33874	-0.265982	7/171	1488,9482,22832,51762,54806,57545,440279	CTBP2,STX8,CEP162,RAB8B,AHI1,CC2D2A,UNC13C
12_Member	GO Biological Processes	GO:0048278	vesicle docking	-2.11854	-0.160866	4/65	1488,9482,51762,440279	CTBP2,STX8,RAB8B,UNC13C
13_Summary	GO Biological Processes	GO:1902965	regulation of protein localization to early endosome	-4.04495	-1.17781	3/8	1950,6653,7430,382	EGF,SORL1,EZR,ARF6
13_Member	GO Biological Processes	GO:1902965	regulation of protein localization to early endosome	-4.04495	-1.17781	3/8	1950,6653,7430	EGF,SORL1,EZR
13_Member	GO Biological Processes	GO:1902966	positive regulation of protein localization to early endosome	-4.04495	-1.17781	3/8	1950,6653,7430	EGF,SORL1,EZR
13_Member	GO Biological Processes	GO:1902946	protein localization to early endosome	-3.72167	-1.03473	3/10	1950,6653,7430	EGF,SORL1,EZR
13_Member	GO Biological Processes	GO:0036010	protein localization to endosome	-3.68503	-1.02968	4/25	382,1950,6653,7430	ARF6,EGF,SORL1,EZR
13_Member	GO Biological Processes	GO:1905668	positive regulation of protein localization to endosome	-3.46614	-0.893771	3/12	1950,6653,7430	EGF,SORL1,EZR
13_Member	GO Biological Processes	GO:1905666	regulation of protein localization to endosome	-3.35604	-0.84765	3/13	1950,6653,7430	EGF,SORL1,EZR
14_Summary	GO Cellular Components	GO:0030139	endocytic vesicle	-3.95548	-1.12347	13/313	382,928,1213,3482,4689,5880,7184,8301,9135,9482,10981,51762,55198,6653,9619,9912,117584,7109,23531,55681,93380,10043,23074	ARF6,CD9,CLTC,IGF2R,NCF4,RAC2,HSP90B1,PICALM,RABEP1,STX8,RAB32,RAB8B,APPL2,SORL1,ABCG1,ARHGAP44,RFFL,TRAPPC10,MMD,SCYL2,MMGT1,TOM1,UHRF1BP1L
14_Member	GO Cellular Components	GO:0030139	endocytic vesicle	-3.95548	-1.12347	13/313	382,928,1213,3482,4689,5880,7184,8301,9135,9482,10981,51762,55198	ARF6,CD9,CLTC,IGF2R,NCF4,RAC2,HSP90B1,PICALM,RABEP1,STX8,RAB32,RAB8B,APPL2
14_Member	GO Cellular Components	GO:0055037	recycling endosome	-2.66312	-0.432902	8/191	382,6653,9135,9482,9619,9912,51762,117584	ARF6,SORL1,RABEP1,STX8,ABCG1,ARHGAP44,RAB8B,RFFL
14_Member	GO Cellular Components	GO:0044440	endosomal part	-2.55699	-0.38382	15/551	382,1213,3482,4689,6653,7109,9135,9482,10981,23531,51762,55198,55681,93380,117584	ARF6,CLTC,IGF2R,NCF4,SORL1,TRAPPC10,RABEP1,STX8,RAB32,MMD,RAB8B,APPL2,SCYL2,MMGT1,RFFL
14_Member	GO Cellular Components	GO:0030666	endocytic vesicle membrane	-2.43771	-0.345222	7/164	928,1213,5880,8301,10981,51762,55198	CD9,CLTC,RAC2,PICALM,RAB32,RAB8B,APPL2
14_Member	GO Cellular Components	GO:0005769	early endosome	-2.16837	-0.173203	11/384	382,3482,6653,8301,9135,9482,10043,10981,23074,55198,93380	ARF6,IGF2R,SORL1,PICALM,RABEP1,STX8,TOM1,RAB32,UHRF1BP1L,APPL2,MMGT1
14_Member	GO Cellular Components	GO:0045335	phagocytic vesicle	-2.16668	-0.173203	6/140	4689,5880,9482,10981,51762,55198	NCF4,RAC2,STX8,RAB32,RAB8B,APPL2
14_Member	GO Cellular Components	GO:0010008	endosome membrane	-2.11817	-0.160866	13/501	382,1213,3482,4689,6653,9135,9482,23531,51762,55198,55681,93380,117584	ARF6,CLTC,IGF2R,NCF4,SORL1,RABEP1,STX8,MMD,RAB8B,APPL2,SCYL2,MMGT1,RFFL
15_Summary	GO Biological Processes	GO:0051052	regulation of DNA metabolic process	-3.92712	-1.10956	16/451	317,1602,1950,2070,2305,4869,5893,6416,6950,23201,56252,79596,79618,80169,83852,167227,31,2103,3690,5340,5880,5889,9215,11171,57482,84959	APAF1,DACH1,EGF,EYA4,FOXM1,NPM1,RAD52,MAP2K4,TCP1,FAM168A,YLPM1,OBI1,HMBOX1,CTC1,SETDB2,DCP2,ACACA,ESRRB,ITGB3,PLG,RAC2,RAD51C,LARGE1,STRAP,CRACD,UBASH3B
15_Member	GO Biological Processes	GO:0051052	regulation of DNA metabolic process	-3.92712	-1.10956	16/451	317,1602,1950,2070,2305,4869,5893,6416,6950,23201,56252,79596,79618,80169,83852,167227	APAF1,DACH1,EGF,EYA4,FOXM1,NPM1,RAD52,MAP2K4,TCP1,FAM168A,YLPM1,OBI1,HMBOX1,CTC1,SETDB2,DCP2
15_Member	GO Biological Processes	GO:0060249	anatomical structure homeostasis	-3.53219	-0.940517	15/440	31,2103,3690,5340,5880,5889,6950,9215,11171,56252,57482,79618,80169,84959,167227	ACACA,ESRRB,ITGB3,PLG,RAC2,RAD51C,TCP1,LARGE1,STRAP,YLPM1,CRACD,HMBOX1,CTC1,UBASH3B,DCP2
15_Member	GO Biological Processes	GO:0051054	positive regulation of DNA metabolic process	-2.56743	-0.38382	9/243	1950,2070,2305,6416,6950,23201,79618,80169,83852	EGF,EYA4,FOXM1,MAP2K4,TCP1,FAM168A,HMBOX1,CTC1,SETDB2
15_Member	GO Biological Processes	GO:0032204	regulation of telomere maintenance	-2.56601	-0.38382	5/80	6950,56252,79618,80169,167227	TCP1,YLPM1,HMBOX1,CTC1,DCP2
15_Member	GO Biological Processes	GO:0032210	regulation of telomere maintenance via telomerase	-2.43422	-0.345222	4/53	6950,79618,80169,167227	TCP1,HMBOX1,CTC1,DCP2
15_Member	GO Biological Processes	GO:1904356	regulation of telomere maintenance via telomere lengthening	-2.21552	-0.191699	4/61	6950,79618,80169,167227	TCP1,HMBOX1,CTC1,DCP2
15_Member	GO Biological Processes	GO:0007004	telomere maintenance via telomerase	-2.02845	-0.130449	4/69	6950,79618,80169,167227	TCP1,HMBOX1,CTC1,DCP2
16_Summary	GO Cellular Components	GO:0030136	clathrin-coated vesicle	-3.87965	-1.10496	10/196	928,1213,1950,3482,7450,8301,11276,51762,55681,85439,85021,382,7184,636,4627,7109,9135,9847,10981,27128,55083,10043	CD9,CLTC,EGF,IGF2R,VWF,PICALM,SYNRG,RAB8B,SCYL2,STON2,REPS1,ARF6,HSP90B1,BICD1,MYH9,TRAPPC10,RABEP1,C2CD5,RAB32,CYTH4,KIF26B,TOM1
16_Member	GO Cellular Components	GO:0030136	clathrin-coated vesicle	-3.87965	-1.10496	10/196	928,1213,1950,3482,7450,8301,11276,51762,55681,85439	CD9,CLTC,EGF,IGF2R,VWF,PICALM,SYNRG,RAB8B,SCYL2,STON2
16_Member	GO Cellular Components	GO:0030140	trans-Golgi network transport vesicle	-3.25984	-0.793328	4/32	1213,3482,11276,51762	CLTC,IGF2R,SYNRG,RAB8B
16_Member	Reactome Gene Sets	R-HSA-8856825	Cargo recognition for clathrin-mediated endocytosis	-2.76154	-0.487049	6/106	1213,1950,3482,8301,85021,85439	CLTC,EGF,IGF2R,PICALM,REPS1,STON2
16_Member	Reactome Gene Sets	R-HSA-8856828	Clathrin-mediated endocytosis	-2.71975	-0.463387	7/146	382,1213,1950,3482,8301,85021,85439	ARF6,CLTC,EGF,IGF2R,PICALM,REPS1,STON2
16_Member	GO Molecular Functions	GO:0050750	low-density lipoprotein particle receptor binding	-2.71927	-0.463387	3/21	1213,7184,8301	CLTC,HSP90B1,PICALM
16_Member	GO Cellular Components	GO:0030118	clathrin coat	-2.65984	-0.432902	4/46	1213,3482,8301,11276	CLTC,IGF2R,PICALM,SYNRG
16_Member	GO Cellular Components	GO:0030665	clathrin-coated vesicle membrane	-2.5271	-0.368738	6/118	928,1213,1950,3482,8301,11276	CD9,CLTC,EGF,IGF2R,PICALM,SYNRG
16_Member	Reactome Gene Sets	R-HSA-5653656	Vesicle-mediated transport	-2.49182	-0.361641	17/673	382,636,1213,1950,3482,4627,7109,7184,8301,9135,9847,10981,27128,51762,55083,85021,85439	ARF6,BICD1,CLTC,EGF,IGF2R,MYH9,TRAPPC10,HSP90B1,PICALM,RABEP1,C2CD5,RAB32,CYTH4,RAB8B,KIF26B,REPS1,STON2
16_Member	GO Cellular Components	GO:0030135	coated vesicle	-2.4647	-0.347802	10/300	928,1213,1950,3482,7450,8301,11276,51762,55681,85439	CD9,CLTC,EGF,IGF2R,VWF,PICALM,SYNRG,RAB8B,SCYL2,STON2
16_Member	GO Molecular Functions	GO:0070325	lipoprotein particle receptor binding	-2.44726	-0.347802	3/26	1213,7184,8301	CLTC,HSP90B1,PICALM
16_Member	Reactome Gene Sets	R-HSA-199991	Membrane Trafficking	-2.37217	-0.29339	16/634	382,636,1213,1950,3482,4627,7109,8301,9135,9847,10981,27128,51762,55083,85021,85439	ARF6,BICD1,CLTC,EGF,IGF2R,MYH9,TRAPPC10,PICALM,RABEP1,C2CD5,RAB32,CYTH4,RAB8B,KIF26B,REPS1,STON2
16_Member	GO Cellular Components	GO:0030125	clathrin vesicle coat	-2.31091	-0.252719	3/29	1213,8301,11276	CLTC,PICALM,SYNRG
16_Member	GO Molecular Functions	GO:0030276	clathrin binding	-2.07269	-0.147194	4/67	1213,8301,10043,85439	CLTC,PICALM,TOM1,STON2
17_Summary	GO Molecular Functions	GO:0046703	natural killer cell lectin-like receptor binding	-3.87272	-1.10496	3/9	29121,79465,80329	CLEC2D,ULBP3,ULBP1
17_Member	GO Molecular Functions	GO:0046703	natural killer cell lectin-like receptor binding	-3.87272	-1.10496	3/9	29121,79465,80329	CLEC2D,ULBP3,ULBP1
18_Summary	Reactome Gene Sets	R-HSA-9006934	Signaling by Receptor Tyrosine Kinases	-3.85346	-1.09545	17/506	382,1108,1213,1292,1950,2321,2904,3690,3709,3915,4689,5058,5340,5430,5796,6196,6446,5880,7450,4602,6198,7184,8288	ARF6,CHD4,CLTC,COL6A2,EGF,FLT1,GRIN2B,ITGB3,ITPR2,LAMC1,NCF4,PAK1,PLG,POLR2A,PTPRK,RPS6KA2,SGK1,RAC2,VWF,MYB,RPS6KB1,HSP90B1,EPX
18_Member	Reactome Gene Sets	R-HSA-9006934	Signaling by Receptor Tyrosine Kinases	-3.85346	-1.09545	17/506	382,1108,1213,1292,1950,2321,2904,3690,3709,3915,4689,5058,5340,5430,5796,6196,6446	ARF6,CHD4,CLTC,COL6A2,EGF,FLT1,GRIN2B,ITGB3,ITPR2,LAMC1,NCF4,PAK1,PLG,POLR2A,PTPRK,RPS6KA2,SGK1
18_Member	KEGG Pathway	ko04510	Focal adhesion	-2.55326	-0.382596	8/199	1292,1950,2321,3690,3915,5058,5880,7450	COL6A2,EGF,FLT1,ITGB3,LAMC1,PAK1,RAC2,VWF
18_Member	KEGG Pathway	hsa04510	Focal adhesion	-2.35043	-0.275676	8/215	1292,1950,2321,3690,3915,5058,5880,7450	COL6A2,EGF,FLT1,ITGB3,LAMC1,PAK1,RAC2,VWF
18_Member	KEGG Pathway	hsa04151	PI3K-Akt signaling pathway	-2.20106	-0.18254	11/380	1292,1950,2321,3690,3915,4602,6198,6446,7184,7450,8288	COL6A2,EGF,FLT1,ITGB3,LAMC1,MYB,RPS6KB1,SGK1,HSP90B1,VWF,EPX
18_Member	KEGG Pathway	ko04151	PI3K-Akt signaling pathway	-2.07547	-0.147194	10/342	1292,1950,2321,3690,3915,4602,6198,6446,7184,7450	COL6A2,EGF,FLT1,ITGB3,LAMC1,MYB,RPS6KB1,SGK1,HSP90B1,VWF
18_Member	Reactome Gene Sets	R-HSA-194138	Signaling by VEGF	-2.01651	-0.129046	5/108	2321,3690,3709,4689,5058	FLT1,ITGB3,ITPR2,NCF4,PAK1
19_Summary	GO Molecular Functions	GO:0042393	histone binding	-3.83114	-1.08269	11/238	2186,4869,5927,8110,8888,9425,11137,54828,55274,57680,84456,1108,4602,5058,29915,9589,11108	BPTF,NPM1,KDM5A,DPF3,MCM3AP,CDYL,PWP1,BCAS3,PHF10,CHD8,L3MBTL3,CHD4,MYB,PAK1,HCFC2,WTAP,PRDM4
19_Member	GO Molecular Functions	GO:0042393	histone binding	-3.83114	-1.08269	11/238	2186,4869,5927,8110,8888,9425,11137,54828,55274,57680,84456	BPTF,NPM1,KDM5A,DPF3,MCM3AP,CDYL,PWP1,BCAS3,PHF10,CHD8,L3MBTL3
19_Member	GO Molecular Functions	GO:0035064	methylated histone binding	-2.82212	-0.507814	5/70	2186,5927,9425,11137,57680	BPTF,KDM5A,CDYL,PWP1,CHD8
19_Member	GO Molecular Functions	GO:0140034	methylation-dependent protein binding	-2.82212	-0.507814	5/70	2186,5927,9425,11137,57680	BPTF,KDM5A,CDYL,PWP1,CHD8
19_Member	GO Biological Processes	GO:0006338	chromatin remodeling	-2.69155	-0.448217	8/189	1108,2186,4602,4869,5058,5927,29915,57680	CHD4,BPTF,MYB,NPM1,PAK1,KDM5A,HCFC2,CHD8
19_Member	GO Cellular Components	GO:0034708	methyltransferase complex	-2.06641	-0.142337	5/105	5927,9589,11108,29915,57680	KDM5A,WTAP,PRDM4,HCFC2,CHD8
20_Summary	GO Molecular Functions	GO:0004712	protein serine/threonine/tyrosine kinase activity	-3.71265	-1.03383	5/45	6196,6198,6416,6446,8798,660,2321,2984,3482,5058,5128,5288,5583,8526,8844,23531,54757,55300,55681,56155,1740	RPS6KA2,RPS6KB1,MAP2K4,SGK1,DYRK4,BMX,FLT1,GUCY2C,IGF2R,PAK1,CDK17,PIK3C2G,PRKCH,DGKE,KSR1,MMD,FAM20A,PI4K2B,SCYL2,TEX14,DLG2
20_Member	GO Molecular Functions	GO:0004712	protein serine/threonine/tyrosine kinase activity	-3.71265	-1.03383	5/45	6196,6198,6416,6446,8798	RPS6KA2,RPS6KB1,MAP2K4,SGK1,DYRK4
20_Member	GO Molecular Functions	GO:0016773	phosphotransferase activity, alcohol group as acceptor	-3.63242	-1.00653	20/683	660,2321,2984,3482,5058,5128,5288,5583,6196,6198,6416,6446,8526,8798,8844,23531,54757,55300,55681,56155	BMX,FLT1,GUCY2C,IGF2R,PAK1,CDK17,PIK3C2G,PRKCH,RPS6KA2,RPS6KB1,MAP2K4,SGK1,DGKE,DYRK4,KSR1,MMD,FAM20A,PI4K2B,SCYL2,TEX14
20_Member	GO Molecular Functions	GO:0016301	kinase activity	-3.53363	-0.940517	21/749	660,1740,2321,2984,3482,5058,5128,5288,5583,6196,6198,6416,6446,8526,8798,8844,23531,54757,55300,55681,56155	BMX,DLG2,FLT1,GUCY2C,IGF2R,PAK1,CDK17,PIK3C2G,PRKCH,RPS6KA2,RPS6KB1,MAP2K4,SGK1,DGKE,DYRK4,KSR1,MMD,FAM20A,PI4K2B,SCYL2,TEX14
20_Member	GO Molecular Functions	GO:0004672	protein kinase activity	-3.19882	-0.756084	17/577	660,2321,2984,3482,5058,5128,5583,6196,6198,6416,6446,8798,8844,23531,54757,55681,56155	BMX,FLT1,GUCY2C,IGF2R,PAK1,CDK17,PRKCH,RPS6KA2,RPS6KB1,MAP2K4,SGK1,DYRK4,KSR1,MMD,FAM20A,SCYL2,TEX14
21_Summary	GO Cellular Components	GO:1904949	ATPase complex	-3.64511	-1.01205	7/102	1108,2186,5826,8110,10042,10060,55274	CHD4,BPTF,ABCD4,DPF3,HMGXB4,ABCC9,PHF10
21_Member	GO Cellular Components	GO:1904949	ATPase complex	-3.64511	-1.01205	7/102	1108,2186,5826,8110,10042,10060,55274	CHD4,BPTF,ABCD4,DPF3,HMGXB4,ABCC9,PHF10
21_Member	GO Cellular Components	GO:0070603	SWI/SNF superfamily-type complex	-2.71474	-0.461886	5/74	1108,2186,8110,10042,55274	CHD4,BPTF,DPF3,HMGXB4,PHF10
22_Summary	GO Biological Processes	GO:0007041	lysosomal transport	-3.42006	-0.860106	7/111	3482,6653,9482,10042,55297,55681,79158,636,1213,10981,55300,64149	IGF2R,SORL1,STX8,HMGXB4,CCDC91,SCYL2,GNPTAB,BICD1,CLTC,RAB32,PI4K2B,C17orf75
22_Member	GO Biological Processes	GO:0007041	lysosomal transport	-3.42006	-0.860106	7/111	3482,6653,9482,10042,55297,55681,79158	IGF2R,SORL1,STX8,HMGXB4,CCDC91,SCYL2,GNPTAB
22_Member	GO Biological Processes	GO:0007034	vacuolar transport	-2.63707	-0.419333	7/151	3482,6653,9482,10042,55297,55681,79158	IGF2R,SORL1,STX8,HMGXB4,CCDC91,SCYL2,GNPTAB
22_Member	GO Cellular Components	GO:0005802	trans-Golgi network	-2.52037	-0.36683	9/247	636,1213,3482,6653,9482,10981,55297,55300,64149	BICD1,CLTC,IGF2R,SORL1,STX8,RAB32,CCDC91,PI4K2B,C17orf75
23_Summary	GO Cellular Components	GO:0099568	cytoplasmic region	-3.36952	-0.84765	16/506	382,1488,1740,3709,4627,5880,6416,7430,9847,22832,23710,79882,83992,144535,164714,440279	ARF6,CTBP2,DLG2,ITPR2,MYH9,RAC2,MAP2K4,EZR,C2CD5,CEP162,GABARAPL1,ZC3H14,CTTNBP2,CFAP54,TTLL8,UNC13C
23_Member	GO Cellular Components	GO:0099568	cytoplasmic region	-3.36952	-0.84765	16/506	382,1488,1740,3709,4627,5880,6416,7430,9847,22832,23710,79882,83992,144535,164714,440279	ARF6,CTBP2,DLG2,ITPR2,MYH9,RAC2,MAP2K4,EZR,C2CD5,CEP162,GABARAPL1,ZC3H14,CTTNBP2,CFAP54,TTLL8,UNC13C
24_Summary	Reactome Gene Sets	R-HSA-5339562	Uptake and actions of bacterial toxins	-3.31376	-0.816361	4/31	928,2984,6416,7296	CD9,GUCY2C,MAP2K4,TXNRD1
24_Member	Reactome Gene Sets	R-HSA-5339562	Uptake and actions of bacterial toxins	-3.31376	-0.816361	4/31	928,2984,6416,7296	CD9,GUCY2C,MAP2K4,TXNRD1
25_Summary	GO Biological Processes	GO:0031667	response to nutrient levels	-3.28683	-0.794691	16/515	317,3162,5914,6198,6263,6581,6653,7184,7706,10060,22938,23710,53349,54828,55198,84918,10370	APAF1,HMOX1,RARA,RPS6KB1,RYR3,SLC22A3,SORL1,HSP90B1,TRIM25,ABCC9,SNW1,GABARAPL1,ZFYVE1,BCAS3,APPL2,LRP11,CITED2
25_Member	GO Biological Processes	GO:0031667	response to nutrient levels	-3.28683	-0.794691	16/515	317,3162,5914,6198,6263,6581,6653,7184,7706,10060,22938,23710,53349,54828,55198,84918	APAF1,HMOX1,RARA,RPS6KB1,RYR3,SLC22A3,SORL1,HSP90B1,TRIM25,ABCC9,SNW1,GABARAPL1,ZFYVE1,BCAS3,APPL2,LRP11
25_Member	GO Biological Processes	GO:0009991	response to extracellular stimulus	-3.00163	-0.613441	16/548	317,3162,5914,6198,6263,6581,6653,7184,7706,10060,22938,23710,53349,54828,55198,84918	APAF1,HMOX1,RARA,RPS6KB1,RYR3,SLC22A3,SORL1,HSP90B1,TRIM25,ABCC9,SNW1,GABARAPL1,ZFYVE1,BCAS3,APPL2,LRP11
25_Member	GO Biological Processes	GO:0043627	response to estrogen	-2.68897	-0.448217	5/75	3162,5914,7706,10370,54828	HMOX1,RARA,TRIM25,CITED2,BCAS3
25_Member	GO Biological Processes	GO:0007584	response to nutrient	-2.30293	-0.252719	8/219	317,3162,5914,6263,7184,7706,10060,22938	APAF1,HMOX1,RARA,RYR3,HSP90B1,TRIM25,ABCC9,SNW1
26_Summary	GO Biological Processes	GO:0070986	left/right axis specification	-3.25515	-0.793328	3/14	10370,54806,83852	CITED2,AHI1,SETDB2
26_Member	GO Biological Processes	GO:0070986	left/right axis specification	-3.25515	-0.793328	3/14	10370,54806,83852	CITED2,AHI1,SETDB2
26_Member	GO Biological Processes	GO:0060972	left/right pattern formation	-2.65943	-0.432902	3/22	10370,54806,83852	CITED2,AHI1,SETDB2
27_Summary	GO Cellular Components	GO:0005635	nuclear envelope	-3.20605	-0.758623	15/473	3482,4033,5058,5880,6653,7112,8888,9589,10526,10762,23345,51493,54894,160492,348995	IGF2R,IRAG2,PAK1,RAC2,SORL1,TMPO,MCM3AP,WTAP,IPO8,NUP50,SYNE1,RTCB,RNF43,LMNTD1,NUP43
27_Member	GO Cellular Components	GO:0005635	nuclear envelope	-3.20605	-0.758623	15/473	3482,4033,5058,5880,6653,7112,8888,9589,10526,10762,23345,51493,54894,160492,348995	IGF2R,IRAG2,PAK1,RAC2,SORL1,TMPO,MCM3AP,WTAP,IPO8,NUP50,SYNE1,RTCB,RNF43,LMNTD1,NUP43
28_Summary	GO Molecular Functions	GO:0042809	vitamin D receptor binding	-3.16209	-0.739066	3/15	9862,9969,22938,1488,4869,5927,6996,8110,8554,9425,9774,10370,29915,55274,5914,1407,54828,2103,5430,7004	MED24,MED13,SNW1,CTBP2,NPM1,KDM5A,TDG,DPF3,PIAS1,CDYL,BCLAF1,CITED2,HCFC2,PHF10,RARA,CRY1,BCAS3,ESRRB,POLR2A,TEAD4
28_Member	GO Molecular Functions	GO:0042809	vitamin D receptor binding	-3.16209	-0.739066	3/15	9862,9969,22938	MED24,MED13,SNW1
28_Member	GO Molecular Functions	GO:0003712	transcription coregulator activity	-2.54505	-0.379344	14/498	1488,4869,5927,6996,8110,8554,9425,9774,9862,9969,10370,22938,29915,55274	CTBP2,NPM1,KDM5A,TDG,DPF3,PIAS1,CDYL,BCLAF1,MED24,MED13,CITED2,SNW1,HCFC2,PHF10
28_Member	GO Biological Processes	GO:0048384	retinoic acid receptor signaling pathway	-2.15203	-0.17218	3/33	1488,5914,22938	CTBP2,RARA,SNW1
28_Member	GO Molecular Functions	GO:0035257	nuclear hormone receptor binding	-2.10898	-0.155643	6/144	1407,1488,9862,9969,22938,54828	CRY1,CTBP2,MED24,MED13,SNW1,BCAS3
28_Member	GO Biological Processes	GO:0006367	transcription initiation from RNA polymerase II promoter	-2.10734	-0.155519	7/189	2103,5430,5914,7004,9862,9969,22938	ESRRB,POLR2A,RARA,TEAD4,MED24,MED13,SNW1
29_Summary	GO Biological Processes	GO:0009415	response to water	-3.16209	-0.739066	3/15	928,80781,84918	CD9,COL18A1,LRP11
29_Member	GO Biological Processes	GO:0009415	response to water	-3.16209	-0.739066	3/15	928,80781,84918	CD9,COL18A1,LRP11
30_Summary	GO Biological Processes	GO:0045862	positive regulation of proteolysis	-3.15906	-0.739066	13/379	317,1950,2904,4627,6582,8301,8554,10162,23151,25820,55075,55848,79016	APAF1,EGF,GRIN2B,MYH9,SLC22A2,PICALM,PIAS1,LPCAT3,GRAMD4,ARIH1,UACA,PLGRKT,DDA1
30_Member	GO Biological Processes	GO:0045862	positive regulation of proteolysis	-3.15906	-0.739066	13/379	317,1950,2904,4627,6582,8301,8554,10162,23151,25820,55075,55848,79016	APAF1,EGF,GRIN2B,MYH9,SLC22A2,PICALM,PIAS1,LPCAT3,GRAMD4,ARIH1,UACA,PLGRKT,DDA1
30_Member	GO Biological Processes	GO:0010954	positive regulation of protein processing	-2.22857	-0.202959	3/31	4627,10162,55848	MYH9,LPCAT3,PLGRKT
30_Member	GO Biological Processes	GO:1903319	positive regulation of protein maturation	-2.15203	-0.17218	3/33	4627,10162,55848	MYH9,LPCAT3,PLGRKT
31_Summary	GO Biological Processes	GO:0046847	filopodium assembly	-3.09271	-0.681494	5/61	382,7430,9912,54828,121512,1740,4627,5058,5880,10090,55083,396,397,636,1213,1950,5583,6653,6950,8301,9482,9847,57482,85464,93663,7184,64097,80179,283431,10257,11020,22832,25814,51762,54806,57545,63917,144535,4869,9619,51768,94121	ARF6,EZR,ARHGAP44,BCAS3,FGD4,DLG2,MYH9,PAK1,RAC2,UST,KIF26B,ARHGDIA,ARHGDIB,BICD1,CLTC,EGF,PRKCH,SORL1,TCP1,PICALM,STX8,C2CD5,CRACD,SSH2,ARHGAP18,HSP90B1,EPB41L4A,MYO19,GAS2L3,ABCC4,IFT27,CEP162,ATXN10,RAB8B,AHI1,CC2D2A,GALNT11,CFAP54,NPM1,ABCG1,TM7SF3,SYTL4
31_Member	GO Biological Processes	GO:0046847	filopodium assembly	-3.09271	-0.681494	5/61	382,7430,9912,54828,121512	ARF6,EZR,ARHGAP44,BCAS3,FGD4
31_Member	GO Biological Processes	GO:0007163	establishment or maintenance of cell polarity	-2.83322	-0.507814	9/222	382,1740,4627,5058,5880,7430,10090,54828,55083	ARF6,DLG2,MYH9,PAK1,RAC2,EZR,UST,BCAS3,KIF26B
31_Member	GO Biological Processes	GO:0031532	actin cytoskeleton reorganization	-2.78255	-0.495146	6/105	396,397,4627,5058,7430,54828	ARHGDIA,ARHGDIB,MYH9,PAK1,EZR,BCAS3
31_Member	GO Biological Processes	GO:0030010	establishment of cell polarity	-2.77112	-0.490233	7/143	382,4627,5058,7430,10090,54828,55083	ARF6,MYH9,PAK1,EZR,UST,BCAS3,KIF26B
31_Member	GO Biological Processes	GO:1903827	regulation of cellular protein localization	-2.57923	-0.387963	15/548	382,636,1213,1950,5058,5583,5880,6653,6950,7430,8301,9482,9847,9912,54828	ARF6,BICD1,CLTC,EGF,PAK1,PRKCH,RAC2,SORL1,TCP1,EZR,PICALM,STX8,C2CD5,ARHGAP44,BCAS3
31_Member	GO Biological Processes	GO:1903829	positive regulation of cellular protein localization	-2.57907	-0.387963	11/338	382,636,1950,5058,5583,5880,6653,6950,7430,9847,54828	ARF6,BICD1,EGF,PAK1,PRKCH,RAC2,SORL1,TCP1,EZR,C2CD5,BCAS3
31_Member	GO Biological Processes	GO:0032970	regulation of actin filament-based process	-2.42581	-0.338881	12/406	382,396,397,4627,5058,5880,7430,9912,54828,57482,85464,93663	ARF6,ARHGDIA,ARHGDIB,MYH9,PAK1,RAC2,EZR,ARHGAP44,BCAS3,CRACD,SSH2,ARHGAP18
31_Member	GO Biological Processes	GO:0032956	regulation of actin cytoskeleton organization	-2.36385	-0.287087	11/361	382,396,397,5058,5880,7430,9912,54828,57482,85464,93663	ARF6,ARHGDIA,ARHGDIB,PAK1,RAC2,EZR,ARHGAP44,BCAS3,CRACD,SSH2,ARHGAP18
31_Member	GO Biological Processes	GO:0030036	actin cytoskeleton organization	-2.27458	-0.230721	17/708	382,396,397,4627,5058,5880,7184,7430,9912,54828,57482,64097,80179,85464,93663,121512,283431	ARF6,ARHGDIA,ARHGDIB,MYH9,PAK1,RAC2,HSP90B1,EZR,ARHGAP44,BCAS3,CRACD,EPB41L4A,MYO19,SSH2,ARHGAP18,FGD4,GAS2L3
31_Member	GO Biological Processes	GO:0120031	plasma membrane bounded cell projection assembly	-2.17561	-0.173203	15/607	382,5880,7430,9912,10257,11020,22832,25814,51762,54806,54828,57545,63917,121512,144535	ARF6,RAC2,EZR,ARHGAP44,ABCC4,IFT27,CEP162,ATXN10,RAB8B,AHI1,BCAS3,CC2D2A,GALNT11,FGD4,CFAP54
31_Member	GO Biological Processes	GO:0051493	regulation of cytoskeleton organization	-2.13847	-0.163414	14/555	382,396,397,636,1213,4869,5058,5880,7430,9912,54828,57482,85464,93663	ARF6,ARHGDIA,ARHGDIB,BICD1,CLTC,NPM1,PAK1,RAC2,EZR,ARHGAP44,BCAS3,CRACD,SSH2,ARHGAP18
31_Member	GO Biological Processes	GO:0030031	cell projection assembly	-2.08342	-0.147194	15/622	382,5880,7430,9912,10257,11020,22832,25814,51762,54806,54828,57545,63917,121512,144535	ARF6,RAC2,EZR,ARHGAP44,ABCC4,IFT27,CEP162,ATXN10,RAB8B,AHI1,BCAS3,CC2D2A,GALNT11,FGD4,CFAP54
31_Member	GO Biological Processes	GO:1904951	positive regulation of establishment of protein localization	-2.02009	-0.129046	11/403	382,5058,5880,6653,6950,7430,9619,9847,51768,54828,94121	ARF6,PAK1,RAC2,SORL1,TCP1,EZR,ABCG1,C2CD5,TM7SF3,BCAS3,SYTL4
32_Summary	GO Cellular Components	GO:0044233	Mitochondria-associated ER Membrane	-3.07575	-0.66886	3/16	10981,53349,84947	RAB32,ZFYVE1,SERAC1
32_Member	GO Cellular Components	GO:0044233	Mitochondria-associated ER Membrane	-3.07575	-0.66886	3/16	10981,53349,84947	RAB32,ZFYVE1,SERAC1
32_Member	GO Cellular Components	GO:0044232	organelle membrane contact site	-2.44726	-0.347802	3/26	10981,53349,84947	RAB32,ZFYVE1,SERAC1
33_Summary	GO Molecular Functions	GO:0031625	ubiquitin protein ligase binding	-3.02109	-0.618477	11/297	5430,6950,7319,8554,9482,23710,25820,84959,117584,135138,257218,1213,1950,5340,6341,6400,7184,7430,7706,54894,55236,57646,57674,79016,132671,197131,79596,84085	POLR2A,TCP1,UBE2A,PIAS1,STX8,GABARAPL1,ARIH1,UBASH3B,RFFL,PACRG,SHPRH,CLTC,EGF,PLG,SCO1,SEL1L,HSP90B1,EZR,TRIM25,RNF43,UBA6,USP28,RNF213,DDA1,SPATA18,UBR1,OBI1,FBXO30
33_Member	GO Molecular Functions	GO:0031625	ubiquitin protein ligase binding	-3.02109	-0.618477	11/297	5430,6950,7319,8554,9482,23710,25820,84959,117584,135138,257218	POLR2A,TCP1,UBE2A,PIAS1,STX8,GABARAPL1,ARIH1,UBASH3B,RFFL,PACRG,SHPRH
33_Member	GO Molecular Functions	GO:0044389	ubiquitin-like protein ligase binding	-2.80606	-0.498645	11/316	5430,6950,7319,8554,9482,23710,25820,84959,117584,135138,257218	POLR2A,TCP1,UBE2A,PIAS1,STX8,GABARAPL1,ARIH1,UBASH3B,RFFL,PACRG,SHPRH
33_Member	GO Biological Processes	GO:0044257	cellular protein catabolic process	-2.45931	-0.347802	19/795	1213,1950,5340,6341,6400,7184,7319,7430,7706,8554,25820,54894,55236,57646,57674,79016,117584,132671,197131	CLTC,EGF,PLG,SCO1,SEL1L,HSP90B1,UBE2A,EZR,TRIM25,PIAS1,ARIH1,RNF43,UBA6,USP28,RNF213,DDA1,RFFL,SPATA18,UBR1
33_Member	GO Molecular Functions	GO:0019787	ubiquitin-like protein transferase activity	-2.03203	-0.130449	12/457	6400,7319,7706,8554,25820,54894,57674,79596,84085,117584,197131,257218	SEL1L,UBE2A,TRIM25,PIAS1,ARIH1,RNF43,RNF213,OBI1,FBXO30,RFFL,UBR1,SHPRH
34_Summary	GO Biological Processes	GO:0034250	positive regulation of cellular amide metabolic process	-3.01609	-0.617708	8/168	4869,6198,7132,8301,8664,9619,23654,55005,6653	NPM1,RPS6KB1,TNFRSF1A,PICALM,EIF3D,ABCG1,PLXNB2,RMND1,SORL1
34_Member	GO Biological Processes	GO:0034250	positive regulation of cellular amide metabolic process	-3.01609	-0.617708	8/168	4869,6198,7132,8301,8664,9619,23654,55005	NPM1,RPS6KB1,TNFRSF1A,PICALM,EIF3D,ABCG1,PLXNB2,RMND1
34_Member	GO Biological Processes	GO:1902003	regulation of amyloid-beta formation	-2.15203	-0.17218	3/33	6653,8301,9619	SORL1,PICALM,ABCG1
35_Summary	GO Biological Processes	GO:0099558	maintenance of synapse structure	-2.99527	-0.613441	3/17	382,1488,1740,2904	ARF6,CTBP2,DLG2,GRIN2B
35_Member	GO Biological Processes	GO:0099558	maintenance of synapse structure	-2.99527	-0.613441	3/17	382,1488,1740	ARF6,CTBP2,DLG2
35_Member	GO Biological Processes	GO:0043954	cellular component maintenance	-2.19058	-0.179807	4/62	382,1488,1740,2904	ARF6,CTBP2,DLG2,GRIN2B
36_Summary	GO Biological Processes	GO:1990823	response to leukemia inhibitory factor	-2.95996	-0.590142	6/97	1488,5826,7706,9774,51660,56155	CTBP2,ABCD4,TRIM25,BCLAF1,MPC1,TEX14
36_Member	GO Biological Processes	GO:1990823	response to leukemia inhibitory factor	-2.95996	-0.590142	6/97	1488,5826,7706,9774,51660,56155	CTBP2,ABCD4,TRIM25,BCLAF1,MPC1,TEX14
36_Member	GO Biological Processes	GO:1990830	cellular response to leukemia inhibitory factor	-2.95996	-0.590142	6/97	1488,5826,7706,9774,51660,56155	CTBP2,ABCD4,TRIM25,BCLAF1,MPC1,TEX14
37_Summary	GO Biological Processes	GO:0006825	copper ion transport	-2.91993	-0.561792	3/18	6341,9843,93380	SCO1,HEPH,MMGT1
37_Member	GO Biological Processes	GO:0006825	copper ion transport	-2.91993	-0.561792	3/18	6341,9843,93380	SCO1,HEPH,MMGT1
38_Summary	Reactome Gene Sets	R-HSA-5619115	Disorders of transmembrane transporters	-2.90229	-0.551058	8/175	5826,6400,6557,9843,9990,10060,10762,348995,3190,4869,5893,5914,6996,8554,51493,60528,636,6341,5430,6146,8664,22938,51193,9589,23350,85313	ABCD4,SEL1L,SLC12A1,HEPH,SLC12A6,ABCC9,NUP50,NUP43,HNRNPK,NPM1,RAD52,RARA,TDG,PIAS1,RTCB,ELAC2,BICD1,SCO1,POLR2A,RPL22,EIF3D,SNW1,ZNF639,WTAP,U2SURP,PPIL4
38_Member	Reactome Gene Sets	R-HSA-5619115	Disorders of transmembrane transporters	-2.90229	-0.551058	8/175	5826,6400,6557,9843,9990,10060,10762,348995	ABCD4,SEL1L,SLC12A1,HEPH,SLC12A6,ABCC9,NUP50,NUP43
38_Member	Reactome Gene Sets	R-HSA-3108232	SUMO E3 ligases SUMOylate target proteins	-2.79426	-0.495146	8/182	3190,4869,5893,5914,6996,8554,10762,348995	HNRNPK,NPM1,RAD52,RARA,TDG,PIAS1,NUP50,NUP43
38_Member	Reactome Gene Sets	R-HSA-2990846	SUMOylation	-2.70591	-0.45905	8/188	3190,4869,5893,5914,6996,8554,10762,348995	HNRNPK,NPM1,RAD52,RARA,TDG,PIAS1,NUP50,NUP43
38_Member	Reactome Gene Sets	R-HSA-3108214	SUMOylation of DNA damage response and repair proteins	-2.63864	-0.419333	5/77	5893,6996,8554,10762,348995	RAD52,TDG,PIAS1,NUP50,NUP43
38_Member	Reactome Gene Sets	R-HSA-6784531	tRNA processing in the nucleus	-2.32036	-0.252719	4/57	10762,51493,60528,348995	NUP50,RTCB,ELAC2,NUP43
38_Member	Reactome Gene Sets	R-HSA-5619102	SLC transporter disorders	-2.19016	-0.179807	5/98	6557,9843,9990,10762,348995	SLC12A1,HEPH,SLC12A6,NUP50,NUP43
38_Member	Reactome Gene Sets	R-HSA-180746	Nuclear import of Rev protein	-2.15203	-0.17218	3/33	4869,10762,348995	NPM1,NUP50,NUP43
38_Member	GO Cellular Components	GO:0018995	host	-2.11854	-0.160866	4/65	636,6341,10762,348995	BICD1,SCO1,NUP50,NUP43
38_Member	GO Cellular Components	GO:0043657	host cell	-2.11854	-0.160866	4/65	636,6341,10762,348995	BICD1,SCO1,NUP50,NUP43
38_Member	GO Cellular Components	GO:0044215	other organism	-2.07269	-0.147194	4/67	636,6341,10762,348995	BICD1,SCO1,NUP50,NUP43
38_Member	GO Cellular Components	GO:0044216	other organism cell	-2.07269	-0.147194	4/67	636,6341,10762,348995	BICD1,SCO1,NUP50,NUP43
38_Member	GO Cellular Components	GO:0044217	other organism part	-2.07269	-0.147194	4/67	636,6341,10762,348995	BICD1,SCO1,NUP50,NUP43
38_Member	Reactome Gene Sets	R-HSA-177243	Interactions of Rev with host cellular proteins	-2.0466	-0.135074	3/36	4869,10762,348995	NPM1,NUP50,NUP43
38_Member	GO Biological Processes	GO:0019080	viral gene expression	-2.03677	-0.130449	7/195	5430,6146,8664,10762,22938,51193,348995	POLR2A,RPL22,EIF3D,NUP50,SNW1,ZNF639,NUP43
38_Member	Reactome Gene Sets	R-HSA-72203	Processing of Capped Intron-Containing Pre-mRNA	-2.03128	-0.130449	8/244	3190,5430,9589,10762,22938,23350,85313,348995	HNRNPK,POLR2A,WTAP,NUP50,SNW1,U2SURP,PPIL4,NUP43
39_Summary	GO Molecular Functions	GO:0140097	catalytic activity, acting on DNA	-2.90158	-0.551058	9/217	1108,1407,4174,5889,5965,6996,55775,57680,100302090,79665,257218,2186	CHD4,CRY1,MCM5,RAD51C,RECQL,TDG,TDP1,CHD8,DDX11L8,DHX40,SHPRH,BPTF
39_Member	GO Molecular Functions	GO:0140097	catalytic activity, acting on DNA	-2.90158	-0.551058	9/217	1108,1407,4174,5889,5965,6996,55775,57680,100302090	CHD4,CRY1,MCM5,RAD51C,RECQL,TDG,TDP1,CHD8,DDX11L8
39_Member	GO Molecular Functions	GO:0003678	DNA helicase activity	-2.54253	-0.379285	5/81	1108,4174,5965,57680,100302090	CHD4,MCM5,RECQL,CHD8,DDX11L8
39_Member	GO Molecular Functions	GO:0004386	helicase activity	-2.4523	-0.347802	7/163	1108,4174,5965,57680,79665,257218,100302090	CHD4,MCM5,RECQL,CHD8,DHX40,SHPRH,DDX11L8
39_Member	GO Molecular Functions	GO:0008094	DNA-dependent ATPase activity	-2.14211	-0.165462	4/64	2186,4174,5889,57680	BPTF,MCM5,RAD51C,CHD8
39_Member	GO Biological Processes	GO:0032508	DNA duplex unwinding	-2.01651	-0.129046	5/108	1108,4174,5965,57680,100302090	CHD4,MCM5,RECQL,CHD8,DDX11L8
40_Summary	GO Molecular Functions	GO:0050664	oxidoreductase activity, acting on NAD(P)H, oxygen as acceptor	-2.84913	-0.511102	3/19	4689,50508,51167,5880,7296,51181	NCF4,NOX3,CYB5R4,RAC2,TXNRD1,DCXR
40_Member	GO Molecular Functions	GO:0050664	oxidoreductase activity, acting on NAD(P)H, oxygen as acceptor	-2.84913	-0.511102	3/19	4689,50508,51167	NCF4,NOX3,CYB5R4
40_Member	Reactome Gene Sets	R-HSA-5668599	RHO GTPases Activate NADPH Oxidases	-2.54839	-0.380208	3/24	4689,5880,50508	NCF4,RAC2,NOX3
40_Member	GO Molecular Functions	GO:0016651	oxidoreductase activity, acting on NAD(P)H	-2.00027	-0.119255	5/109	4689,7296,50508,51167,51181	NCF4,TXNRD1,NOX3,CYB5R4,DCXR

## Sheet: C_2
Supplementary Data 2. GO and pathway enrichment results of genes at the ends of significant interactions across fusion sites
GO and pathway enrichment results of genes at the ends of significant interactions across the fusion sites belonging to C_2 classs
GroupID	Category	Term	Description	LogP	Log(q-value)	InTerm_InList	Genes	Symbols
1_Summary	GO Cellular Components	GO:0005819	spindle	-4.8548	-0.443584	9/367	5925,10129,10210,10426,26586,27130,54801,80817,221150,55835,7010,8100,11215,9818,23047,1638,3936	RB1,FRY,TOPORS,TUBGCP3,CKAP2,INVS,HAUS6,CEP44,SKA3,CENPJ,TEK,IFT88,AKAP11,NUP58,PDS5B,DCT,LCP1
1_Member	GO Cellular Components	GO:0005819	spindle	-4.8548	-0.443584	9/367	5925,10129,10210,10426,26586,27130,54801,80817,221150	RB1,FRY,TOPORS,TUBGCP3,CKAP2,INVS,HAUS6,CEP44,SKA3
1_Member	GO Cellular Components	GO:0000930	gamma-tubulin complex	-4.13927	-0.0290807	3/21	10210,10426,55835	TOPORS,TUBGCP3,CENPJ
1_Member	GO Cellular Components	GO:0005815	microtubule organizing center	-3.60839	0	11/784	7010,8100,10129,10210,10426,11215,26586,54801,55835,80817,221150	TEK,IFT88,FRY,TOPORS,TUBGCP3,AKAP11,CKAP2,HAUS6,CENPJ,CEP44,SKA3
1_Member	GO Cellular Components	GO:0044450	microtubule organizing center part	-3.35675	0	6/249	7010,8100,10210,10426,54801,55835	TEK,IFT88,TOPORS,TUBGCP3,HAUS6,CENPJ
1_Member	GO Cellular Components	GO:0000922	spindle pole	-3.3212	0	5/165	10129,10210,10426,26586,80817	FRY,TOPORS,TUBGCP3,CKAP2,CEP44
1_Member	GO Biological Processes	GO:0031109	microtubule polymerization or depolymerization	-2.91202	0	4/119	10426,26586,55835,221150	TUBGCP3,CKAP2,CENPJ,SKA3
1_Member	GO Cellular Components	GO:0005813	centrosome	-2.69126	0	8/583	7010,8100,10426,26586,54801,55835,80817,221150	TEK,IFT88,TUBGCP3,CKAP2,HAUS6,CENPJ,CEP44,SKA3
1_Member	GO Cellular Components	GO:0005814	centriole	-2.62005	0	4/143	8100,10210,10426,55835	IFT88,TOPORS,TUBGCP3,CENPJ
1_Member	Reactome Gene Sets	R-HSA-380270	Recruitment of mitotic centrosome proteins and complexes	-2.39063	0	3/82	10426,54801,55835	TUBGCP3,HAUS6,CENPJ
1_Member	Reactome Gene Sets	R-HSA-380287	Centrosome maturation	-2.39063	0	3/82	10426,54801,55835	TUBGCP3,HAUS6,CENPJ
1_Member	Reactome Gene Sets	R-HSA-380320	Recruitment of NuMA to mitotic centrosomes	-2.22523	0	3/94	10426,54801,55835	TUBGCP3,HAUS6,CENPJ
1_Member	Reactome Gene Sets	R-HSA-68886	M Phase	-2.22478	0	6/418	5925,9818,10426,23047,54801,55835	RB1,NUP58,TUBGCP3,PDS5B,HAUS6,CENPJ
1_Member	GO Cellular Components	GO:0005874	microtubule	-2.162	0	6/431	10426,26586,27130,54801,55835,221150	TUBGCP3,CKAP2,INVS,HAUS6,CENPJ,SKA3
1_Member	Reactome Gene Sets	R-HSA-68877	Mitotic Prometaphase	-2.07556	0	4/204	10426,23047,54801,55835	TUBGCP3,PDS5B,HAUS6,CENPJ
1_Member	GO Biological Processes	GO:0051301	cell division	-2.0281	0	7/603	1638,5925,23047,26586,54801,55835,221150	DCT,RB1,PDS5B,CKAP2,HAUS6,CENPJ,SKA3
1_Member	GO Cellular Components	GO:0099513	polymeric cytoskeletal fiber	-2.01889	0	8/757	3936,7010,10426,26586,27130,54801,55835,221150	LCP1,TEK,TUBGCP3,CKAP2,INVS,HAUS6,CENPJ,SKA3
2_Summary	GO Biological Processes	GO:0009072	aromatic amino acid family metabolic process	-3.32436	0	3/39	1638,138199,441024,1738,8803	DCT,CARNMT1,MTHFD2L,DLD,SUCLA2
2_Member	GO Biological Processes	GO:0009072	aromatic amino acid family metabolic process	-3.32436	0	3/39	1638,138199,441024	DCT,CARNMT1,MTHFD2L
2_Member	GO Biological Processes	GO:0043648	dicarboxylic acid metabolic process	-2.17523	0	3/98	1738,8803,441024	DLD,SUCLA2,MTHFD2L
3_Summary	GO Cellular Components	GO:1990234	transferase complex	-3.06036	0	10/771	1738,5925,10210,10910,23091,26224,54881,55578,64425,79269	DLD,RB1,TOPORS,SUGT1,ZC3H13,FBXL3,TEX10,SUPT20H,POLR1E,DCAF10
3_Member	GO Cellular Components	GO:1990234	transferase complex	-3.06036	0	10/771	1738,5925,10210,10910,23091,26224,54881,55578,64425,79269	DLD,RB1,TOPORS,SUGT1,ZC3H13,FBXL3,TEX10,SUPT20H,POLR1E,DCAF10
4_Summary	GO Biological Processes	GO:0045055	regulated exocytosis	-2.94775	0	10/798	320,8013,10257,23071,23250,26578,55664,93664,154664,387921	APBA1,NR4A3,ABCC4,ERP44,ATP11A,OSTF1,CDC37L1,CADPS2,ABCA13,NHLRC3
4_Member	GO Biological Processes	GO:0045055	regulated exocytosis	-2.94775	0	10/798	320,8013,10257,23071,23250,26578,55664,93664,154664,387921	APBA1,NR4A3,ABCC4,ERP44,ATP11A,OSTF1,CDC37L1,CADPS2,ABCA13,NHLRC3
5_Summary	GO Biological Processes	GO:1902115	regulation of organelle assembly	-2.763	0	5/220	3936,8100,55357,55835,255967	LCP1,IFT88,TBC1D2,CENPJ,PAN3
5_Member	GO Biological Processes	GO:1902115	regulation of organelle assembly	-2.763	0	5/220	3936,8100,55357,55835,255967	LCP1,IFT88,TBC1D2,CENPJ,PAN3
5_Member	GO Biological Processes	GO:1902117	positive regulation of organelle assembly	-2.51637	0	3/74	3936,55835,255967	LCP1,CENPJ,PAN3
5_Member	GO Biological Processes	GO:1902017	regulation of cilium assembly	-2.4056	0	3/81	8100,55357,55835	IFT88,TBC1D2,CENPJ
6_Summary	GO Cellular Components	GO:0097730	non-motile cilium	-2.36952	0	4/168	2776,8100,10210,51761,1738,27130,55835,152006	GNAQ,IFT88,TOPORS,ATP8A2,DLD,INVS,CENPJ,RNF38
6_Member	GO Cellular Components	GO:0097730	non-motile cilium	-2.36952	0	4/168	2776,8100,10210,51761	GNAQ,IFT88,TOPORS,ATP8A2
6_Member	GO Cellular Components	GO:0005929	cilium	-2.34852	0	8/664	1738,2776,8100,10210,27130,51761,55835,152006	DLD,GNAQ,IFT88,TOPORS,INVS,ATP8A2,CENPJ,RNF38
7_Summary	GO Cellular Components	GO:0005643	nuclear pore	-2.3469	0	3/85	9818,23742,64328	NUP58,NPAP1,XPO4
7_Member	GO Cellular Components	GO:0005643	nuclear pore	-2.3469	0	3/85	9818,23742,64328	NUP58,NPAP1,XPO4
8_Summary	GO Cellular Components	GO:0016607	nuclear speck	-2.31074	0	6/401	10210,11193,23091,51371,54801,55269	TOPORS,WBP4,ZC3H13,POMP,HAUS6,PSPC1
8_Member	GO Cellular Components	GO:0016607	nuclear speck	-2.31074	0	6/401	10210,11193,23091,51371,54801,55269	TOPORS,WBP4,ZC3H13,POMP,HAUS6,PSPC1
9_Summary	GO Biological Processes	GO:0006497	protein lipidation	-2.2381	0	3/93	55733,84720,253832	HHAT,PIGO,ZDHHC20
9_Member	GO Biological Processes	GO:0006497	protein lipidation	-2.2381	0	3/93	55733,84720,253832	HHAT,PIGO,ZDHHC20
9_Member	GO Biological Processes	GO:0042158	lipoprotein biosynthetic process	-2.17523	0	3/98	55733,84720,253832	HHAT,PIGO,ZDHHC20
10_Summary	GO Biological Processes	GO:0060349	bone morphogenesis	-2.22523	0	3/94	7010,60676,158326	TEK,PAPPA2,FREM1
10_Member	GO Biological Processes	GO:0060349	bone morphogenesis	-2.22523	0	3/94	7010,60676,158326	TEK,PAPPA2,FREM1
11_Summary	GO Biological Processes	GO:0050821	protein stabilization	-2.20615	0	4/187	2776,10910,55664,83548,26224	GNAQ,SUGT1,CDC37L1,COG3,FBXL3
11_Member	GO Biological Processes	GO:0050821	protein stabilization	-2.20615	0	4/187	2776,10910,55664,83548	GNAQ,SUGT1,CDC37L1,COG3
11_Member	GO Biological Processes	GO:0031647	regulation of protein stability	-2.20207	0	5/298	2776,10910,26224,55664,83548	GNAQ,SUGT1,FBXL3,CDC37L1,COG3
12_Summary	GO Biological Processes	GO:0019216	regulation of lipid metabolic process	-2.162	0	6/431	2222,5925,7010,8013,80183,158219,313,730249	FDFT1,RB1,TEK,NR4A3,RUBCNL,TTC39B,AOAH,ACOD1
12_Member	GO Biological Processes	GO:0019216	regulation of lipid metabolic process	-2.162	0	6/431	2222,5925,7010,8013,80183,158219	FDFT1,RB1,TEK,NR4A3,RUBCNL,TTC39B
12_Member	GO Biological Processes	GO:0050728	negative regulation of inflammatory response	-2.13536	0	4/196	313,5925,7010,730249	AOAH,RB1,TEK,ACOD1
13_Summary	KEGG Pathway	ko04916	Melanogenesis	-2.13919	0	3/101	1638,2776,7976	DCT,GNAQ,FZD3
13_Member	KEGG Pathway	ko04916	Melanogenesis	-2.13919	0	3/101	1638,2776,7976	DCT,GNAQ,FZD3
13_Member	KEGG Pathway	hsa04916	Melanogenesis	-2.09294	0	3/105	1638,2776,7976	DCT,GNAQ,FZD3
14_Summary	GO Biological Processes	GO:0048839	inner ear development	-2.12773	0	4/197	7976,8013,8100,51761,23077	FZD3,NR4A3,IFT88,ATP8A2,MYCBP2
14_Member	GO Biological Processes	GO:0048839	inner ear development	-2.12773	0	4/197	7976,8013,8100,51761	FZD3,NR4A3,IFT88,ATP8A2
14_Member	GO Biological Processes	GO:0042472	inner ear morphogenesis	-2.11581	0	3/103	7976,8013,51761	FZD3,NR4A3,ATP8A2
14_Member	GO Biological Processes	GO:0050905	neuromuscular process	-2.07055	0	3/107	8013,23077,51761	NR4A3,MYCBP2,ATP8A2
15_Summary	GO Cellular Components	GO:0016605	PML body	-2.11581	0	3/103	5925,7750,10210	RB1,ZMYM2,TOPORS
15_Member	GO Cellular Components	GO:0016605	PML body	-2.11581	0	3/103	5925,7750,10210	RB1,ZMYM2,TOPORS
16_Summary	GO Cellular Components	GO:0044437	vacuolar part	-2.09618	0	7/585	1203,1738,2776,23250,80183,154664,387921	CLN5,DLD,GNAQ,ATP11A,RUBCNL,ABCA13,NHLRC3
16_Member	GO Cellular Components	GO:0044437	vacuolar part	-2.09618	0	7/585	1203,1738,2776,23250,80183,154664,387921	CLN5,DLD,GNAQ,ATP11A,RUBCNL,ABCA13,NHLRC3
17_Summary	KEGG Pathway	hsa00240	Pyrimidine metabolism	-2.04862	0	3/109	51251,64425,730249	NT5C3A,POLR1E,ACOD1
17_Member	KEGG Pathway	hsa00240	Pyrimidine metabolism	-2.04862	0	3/109	51251,64425,730249	NT5C3A,POLR1E,ACOD1
