# Supplementary material for: Molecular mechanisms and topological consequences of drastic chromosomal rearrangements of muntjac deer
Source: Nat Commun. 2021 Nov 25;12:6858. doi: 10.1038/s41467-021-27091-0 (PMC8617201; doi:10.1038/s41467-021-27091-0)
Supplement: Supplementary file 6 — Dataset 3 [file 41467_2021_27091_MOESM6_ESM.xlsx]

## Sheet: BM_GM_IM (REG)
Supplementary Data 3. The positively selected genes and the rapidly evolving genes in different muntjac lineages
The rapidly evolving genes at the common ancester node of IM, BM and GM.
mRNA	P value	Gene symbol	Description
NM_001008670	0.0290565	CRABP2	cellular retinoic acid binding protein 2
NM_001013593	0.019264	BCAT2	Branched-chain-amino-acid aminotransferase, mitochondrial
NM_001014936	0.0270855	EEF1B2	Elongation factor 1-beta
NM_001014950	0.043772	ID3	DNA-binding protein inhibitor ID-3
NM_001015554	0.0152392	TTC4	tetratricopeptide repeat protein 4
NM_001015560	0.0325185	PGGT1B	geranylgeranyl transferase type-1 subunit beta
NM_001015658	0.0373274	VPS72	Vacuolar protein sorting-associated protein 72 homolog
NM_001017933	0.012556	ACADSB	Short/branched chain specific acyl-CoA dehydrogenase, mitochondrial
NM_001034349	0.0356576	CPT1B	Carnitine O-palmitoyltransferase 1, muscle isoform
NM_001035352	0.0426556	PRUNE1	Protein prune homolog
NM_001037455	0	LMF2	lipase maturation factor 2
NM_001046155	0.0015272	FBXO32	F-box only protein 32
NM_001046317	0.0395646	MPHOSPH10	M-phase phosphoprotein 10
NM_001046346	0.0495185	WDR1	WD repeat domain 1
NM_001046396	0.0361234	ECI1	enoyl-CoA delta isomerase 1
NM_001046402	0.00756807	ALKBH7	Alpha-ketoglutarate-dependent dioxygenase alkB homolog 7, mitochondrial
NM_001046423	0.0321029	ALDH9A1	aldehyde dehydrogenase 9 family member A1
NM_001046478	0.0287036	RHBDD2	rhomboid domain containing 2
NM_001075328	0.0469815	TOMM70	translocase of outer mitochondrial membrane 70
NM_001075689	0.0333523	PAXBP1	PAX3 and PAX7 binding protein 1
NM_001075824	0.0225729	TRIM32	tripartite motif containing 32
NM_001076051	0.0303621	CYP2C18	cytochrome P450, family 2, subfamily C, polypeptide 18 precursor
NM_001076132	0.0139544	SLC16A13	Monocarboxylate transporter 13
NM_001076239	0.0272192	GRWD1	Glutamate-rich WD repeat-containing protein 1
NM_001076264	0.00715378	ZBTB8A	zinc finger and BTB domain containing 8A
NM_001076414	0.0116634	TMBIM6	Bax inhibitor 1
NM_001076524	0.0104165	WDR48	WD repeat domain 48
NM_001077100	0.018415	MGC137454	none description
NM_001078016	0.0447687	ZBTB18	zinc finger and BTB domain containing 18
NM_001078079	0.02379	AIF1L	allograft inflammatory factor 1-like
NM_001079623	0.0340399	EIF3G	eukaryotic translation initiation factor 3 subunit G
NM_001079644	0.0494615	SAMD13	sterile alpha motif domain containing 13
NM_001079650	0.0452529	WDR83	WD repeat domain 83
NM_001082454	0.0443938	NOCT	nocturnin
NM_001083643	0.0475139	NEK3	NIMA related kinase 3
NM_001083660	0.0370289	MEDAG	Mesenteric estrogen-dependent adipogenesis protein
NM_001098077	0.0316207	TM9SF4	Transmembrane 9 superfamily member 4
NM_001098152	0.0460445	P2RY13	purinergic receptor P2Y13
NM_001098968	0.0367087	TAF10	TATA-box binding protein associated factor 10
NM_001099067	0.00166571	PIK3C3	phosphatidylinositol 3-kinase catalytic subunit type 3
NM_001099081	0.0477285	SPTLC2	serine palmitoyltransferase long chain base subunit 2
NM_001100307	0.047309	GPR6	G protein-coupled receptor 6
NM_001101261	0.019135	FAM212B	Protein FAM212B
NM_001105350	0.0220427	CPB1	none description
NM_001105429	0.0475459	EFNA3	none description
NM_001105434	0.0405414	GGT6	Gamma-glutamyltransferase 6 Gamma-glutamyltransferase 6 heavy chain Gamma-glutamyltransferase 6 light chain
NM_001166613	0.0436109	OGFOD1	Prolyl 3-hydroxylase OGFOD1
NM_001191119	0.0146505	GABRA1	Gamma-aminobutyric acid receptor subunit alpha-1
NM_001191337	0.0136681	TP63	tumor protein p63
NM_001192033	0.0307235	SYT3	synaptotagmin 3
NM_001192401	0.0204444	GNA12	guanine nucleotide-binding protein subunit alpha-12
NM_001192622	0.0388646	MMP16	matrix metallopeptidase 16
NM_001192980	0.0456661	SIRT1	sirtuin 1
NM_001205450	0.0253487	GEN1	flap endonuclease GEN homolog 1
NM_001205513	0.0294244	ZNF263	zinc finger protein 263
NM_001205517	0.0433156	ALKBH5	RNA demethylase ALKBH5
NM_001205607	0.0460936	ZBTB49	zinc finger and BTB domain-containing protein 49
NM_001205670	0.0383453	ZKSCAN2	zinc finger with KRAB and SCAN domains 2
NM_001205701	0.0194415	CDK12	cyclin-dependent kinase 12
NM_001205785	0.0428552	ARID1A	AT-rich interactive domain-containing protein 1A
NM_001206030	0.00576423	MIB1	mindbomb E3 ubiquitin protein ligase 1
NM_001206075	0.021643	RCOR2	REST corepressor 2
NM_001206506	0.0474332	ASPM	abnormal spindle microtubule assembly
NM_001206657	0.0477284	PLXNA2	plexin A2
NM_001206868	0.00441594	RAD50	RAD50 double strand break repair protein
NM_001244226	0.018808	MTERF4	mitochondrial transcription termination factor 4
NM_001328657	0.0171232	FFAR4	free fatty acid receptor 4
NM_001354818	0.0471245	PES1	pescadillo homolog
NM_174134	0.0291917	OXTR	Oxytocin receptor
NM_174135	0.0402607	P4HB	prolyl 4-hydroxylase subunit beta
NM_174264	0.00228611	CCNB2	cyclin B2
NM_174600	0.0305379	SLC1A3	Excitatory amino acid transporter 1
NM_174772	0.00663662	PREP	prolyl endopeptidase
XM_002685411	0.0244235	ZRANB3	zinc finger RANBP2-type containing 3
XM_002688518	0.00894933	TSSK6	testis specific serine kinase 6
XM_002689365	0.0082787	WWC1	WW and C2 domain containing 1
XM_002689765	0.000814779	FAM160B2	family with sequence similarity 160 member B2
XM_002690272	0.0349556	OLIG3	oligodendrocyte transcription factor 3
XM_002692081	0.01055	ITGA8	integrin subunit alpha 8
XM_002693734	0.0143404	LOC100139830	none description
XM_002693839	0.0102657	OR10V1	olfactory receptor family 10 subfamily V member 1
XM_002697268	0.0349513	ANKRD66	ankyrin repeat domain 66
XM_002698775	0.00228499	OR5AS1	olfactory receptor family 5 subfamily AS member 1
XM_002699478	0.0360576	LOC536148	none description
XM_002707724	0.0442638	LRRN4	leucine rich repeat neuronal 4
XM_003586509	0.0343174	ACIN1	apoptotic chromatin condensation inducer 1
XM_003587445	0.0244705	HAP1	none description
XM_003587701	0.0451102	LOC615278	none description
XM_005201509	0.0020554	TBCCD1	TBCC domain containing 1
XM_005201893	0.0077062	XRN1	5'-3' exoribonuclease 1
XM_005202553	0.0417927	RALB	RAS like proto-oncogene B
XM_005204049	0.0390293	PDE4DIP	phosphodiesterase 4D interacting protein
XM_005204818	0.0170405	FAAH	fatty acid amide hydrolase
XM_005204835	0.0141491	MEAF6	Chromatin modification-related protein MEAF6
XM_005205645	0.00457919	C4H7orf25	none description
XM_005207515	0.0305264	MAPK12	mitogen-activated protein kinase 12
XM_005207526	0.00961899	PANX2	pannexin 2
XM_005207815	0.005282	GPRIN3	GPRIN family member 3
XM_005208317	0.00442762	LDB2	LIM domain-binding protein 2 isoform 1
XM_005211133	0.00993567	GPR31	G protein-coupled receptor 31
XM_005213345	0.00208036	SPTAN1	spectrin alpha, non-erythrocytic 1
XM_005213604	0.033807	TSC22D1	none description
XM_005213886	0.00800132	SLITRK6	SLIT and NTRK like family member 6
XM_005214525	0.0110319	AURKA	Aurora kinase A
XM_005214823	0.039446	CDH22	cadherin-22 precursor
XM_005216394	0.00362577	TRIM44	Tripartite motif-containing protein 44
XM_005217605	0.0357071	FAT4	FAT atypical cadherin 4
XM_005219153	0.048518	FUT2	fucosyltransferase 2
XM_005221219	0.0336026	COG1	component of oligomeric golgi complex 1
XM_005221534	0.0458339	PARP8	poly(ADP-ribose) polymerase family member 8
XM_005221630	0.00639431	DROSHA	drosha ribonuclease III
XM_005224218	0.0177993	TCF4	transcription factor 4
XM_005224777	0.040825	ITPRIPL2	inositol 1,4,5-trisphosphate receptor interacting protein like 2
XM_005224805	0.0233532	ERN2	endoplasmic reticulum to nucleus signaling 2
XM_005225449	0.0437799	PAOX	polyamine oxidase
XM_005228022	0.0309334	ZMYM3	zinc finger MYM-type containing 3
XM_010804476	0.000421898	GRM8	none description
XM_010804747	0.0356644	E2F7	Transcription factor E2F7
XM_010805757	0.0361214	ZC3H7B	zinc finger CCCH-type containing 7B
XM_010805918	0.0265428	ZGRF1	none description
XM_010811098	0.0446242	NMT2	Glycylpeptide N-tetradecanoyltransferase 2
XM_010812265	0.0160597	SLC10A5	solute carrier family 10 member 5
XM_010812509	0.0250518	VPS11	VPS11, CORVET/HOPS core subunit
XM_010812915	0.0148517	OR4C3	olfactory receptor family 4 subfamily C member 3
XM_010813374	0.016926	TOR1AIP2	torsin 1A interacting protein 2
XM_010816024	0.0421342	PER1	period circadian protein homolog 1
XM_010817199	0.0130853	LOC782598	none description
XM_010817286	0.026938	TOGARAM1	none description
XM_010818160	0.0336747	DAAM2	dishevelled associated activator of morphogenesis 2
XM_010818286	0.0275488	ZNF318	zinc finger protein 318
XM_010822208	0.022367	FANCB	Fanconi anemia complementation group B
XM_015458067	0.0379502	ZNF507	zinc finger protein 507
XM_015458254	0.0326758	MYH14	myosin heavy chain 14
XM_015459026	0.00817147	CACNG5	calcium voltage-gated channel auxiliary subunit gamma 5
XM_015459282	0.026038	PPP2R3C	Serine/threonine-protein phosphatase 2A regulatory subunit B'' subunit gamma
XM_015459879	0.000305128	ATF6B	activating transcription factor 6 beta
XM_015460324	0.0429558	DCTN5	dynactin subunit 5
XM_015461199	0.0176675	ROBO3	roundabout guidance receptor 3
XM_015461374	0.00815792	IFITM10	interferon induced transmembrane protein 10
XM_015461428	0.0438744	LOC107131992	none description
XM_015472189	0.0494988	SBNO2	Protein strawberry notch homolog 2
XM_015472566	0.00376364	XPO7	exportin 7
XM_015473386	0.0154512	SLC4A5	solute carrier family 4 member 5
XM_015473706	0.0173247	LOC100139115	none description
XM_015474218	0.00622731	LOC101902869	none description
XM_015474615	0.0293214	NXPE4	neurexophilin and PC-esterase domain family member 4
XM_015474858	0.018202	EXT2	exostosin glycosyltransferase 2
XM_015475555	0.0194352	THOC5	THO complex 5
XM_024975092	0.0466882	CHST1	carbohydrate sulfotransferase 1
XM_024975716	0.0386545	CEP126	centrosomal protein 126
XM_024975915	0.0189935	FNBP4	formin binding protein 4
XM_024975931	0.0333438	LOC615808	none description
XM_024976245	0.0160975	UNC80	protein unc-80 homolog
XM_024976948	0.0442075	NAV1	neuron navigator 1
XM_024977171	0.0411444	AP1S3	adaptor related protein complex 1 sigma 3 subunit
XM_024977791	0.0414662	SSH1	slingshot protein phosphatase 1
XM_024978131	0.0435839	NOSIP	Nitric oxide synthase-interacting protein
XM_024978333	0.0101271	PAF1	PAF1 homolog, Paf1/RNA polymerase II complex component
XM_024978405	0.0437184	GSK3A	none description
XM_024978915	0.0141994	ZFPM1	zinc finger protein, FOG family member 1
XM_024978937	0.0127178	ABCC11	ATP binding cassette subfamily C member 11
XM_024978977	0.0240646	EPHA8	EPH receptor A8
XM_024979886	0.0388857	FAM117A	family with sequence similarity 117 member A
XM_024980596	0.0133981	AKAP1	A-kinase anchoring protein 1
XM_024981328	0.00682017	ARL15	ADP ribosylation factor like GTPase 15
XM_024981427	0.0236372	SH3PXD2B	SH3 and PX domains 2B
XM_024982052	0.0432408	PRKD1	protein kinase D1
XM_024982547	0.025245	FAM208A	protein FAM208A
XM_024982587	0.032236	MBD4	methyl-CpG binding domain 4, DNA glycosylase
XM_024982714	0.0175609	CACNA2D3	voltage-dependent calcium channel subunit alpha-2/delta-3 precursor
XM_024983192	0.00393828	ATXN7	ataxin 7
XM_024983199	0.0444348	SUSD5	sushi domain containing 5
XM_024983360	0.0432408	LOC100126544	none description
XM_024984273	0.0139107	KLHL14	kelch like family member 14
XM_024984448	0.00461828	RNF152	none description
XM_024985265	0.0234849	OR2AE1	olfactory receptor family 2 subfamily AE member 1
XM_024985271	0.00430582	CUX1	cut like homeobox 1
XM_024985640	0.0425179	WDR11	WD repeat domain 11
XM_024987045	0.0149385	SYVN1	synoviolin 1
XM_024987747	0.00316873	FLNA	filamin-A
XM_024987805	0.0485479	PLS3	Plastin-3
XM_024988358	0.0221529	DMD	none description
XM_024990033	0.0471225	WDR47	WD repeat domain 47
XM_024990985	0.0128986	DLX6	distal-less homeobox 6
XM_024991036	0.0306959	SRPK2	SRSF protein kinase 2
XM_024992003	0.00246919	RAB5B	ras-related protein Rab-5B
XM_024992010	0.000817902	TTLL1	Probable tubulin polyglutamylase TTLL1
XM_024992368	0.0497915	KCNC2	none description
XM_024992710	0.0467357	WNK1	WNK lysine deficient protein kinase 1
XM_024992835	0.000661115	BRD1	bromodomain containing 1
XM_024992874	0.00563321	SBF1	SET binding factor 1
XM_024992890	0.0077748	SHANK3	SH3 and multiple ankyrin repeat domains 3
XM_024993272	0.0336131	FGFRL1	fibroblast growth factor receptor-like 1 precursor
XM_024993991	0.0271923	CDC25C	M-phase inducer phosphatase 3
XM_024994826	0.0250228	WIZ	widely interspaced zinc finger motifs
XM_024995092	0.0494407	HCN2	hyperpolarization activated cyclic nucleotide gated potassium channel 2
XM_024995510	0.0185255	NFIL3	Nuclear factor interleukin-3-regulated protein
XM_024995837	0.0271011	MSANTD3	Myb/SANT-like DNA-binding domain-containing protein 3
XM_024995860	0.023665	NFIB	nuclear factor 1 B-type
XM_024996002	0.0153171	HR	lysine-specific demethylase hairless
XM_024996124	0.024635	ERMP1	endoplasmic reticulum metallopeptidase 1
XM_024996622	0.0190504	PHF3	PHD finger protein 3
XM_024996816	0.008173	ZNF292	zinc finger protein 292
XM_024997665	0.0189651	ZWILCH	Protein zwilch homolog
XM_024999488	0.0119673	GAREM2	GRB2 associated regulator of MAPK1 subtype 2
XM_024999761	0.00710558	NT5DC4	5'-nucleotidase domain containing 4
XM_025000622	0.034223	GTPBP4	GTP binding protein 4
XM_025000816	0.0446045	GGT7	Gamma-glutamyltransferase 7 Gamma-glutamyltransferase 7 heavy chain Gamma-glutamyltransferase 7 light chain
XM_025001236	0.0372455	RALGAPB	Ral GTPase activating protein non-catalytic beta subunit
XM_025001832	0.00795675	SULF1	sulfatase 1

## Sheet: BM_GM_IM (PSG)
Supplementary Data 3. The positively selected genes and the rapidly evolving genes in different muntjac lineages
The positively selected genes at the common ancestor node of IM, BM and GM.
mRNA	P value	Gene symbol	Description
NM_001077082	0.00259329	C7H19orf71	none description
NM_001098077	0.000528811	TM9SF4	Transmembrane 9 superfamily member 4
NM_001098971	0.00447607	MARS2	Methionine--tRNA ligase, mitochondrial
NM_001205755	0.00357356	PPRC1	peroxisome proliferator-activated receptor gamma coactivator-related protein 1
NM_001205791	0.00390781	PGC	progastricsin
NM_001206872	0.00419202	NTN5	netrin 5
NM_174681	0.00175385	GDF9	Growth/differentiation factor 9
XM_002686060	1.699e-05	KPRP	keratinocyte proline rich protein
XM_002687608	0.0169772	OR6C3	none description
XM_002688430	0.0438043	HTT	huntingtin
XM_002693217	0.00477308	LOC516396	none description
XM_002693765	0.014464	LOC524304	none description
XM_002697268	0.00227078	ANKRD66	ankyrin repeat domain 66
XM_003586589	0.00613165	SPTB	spectrin beta, erythrocytic
XM_005207815	0.0414862	GPRIN3	GPRIN family member 3
XM_005221235	0.0359797	LGALS3BP	Galectin-3-binding protein
XM_005223367	0.0292101	KCNK17	potassium two pore domain channel subfamily K member 17
XM_010800769	0.0010409	LOC100138976	none description
XM_010805937	0.0245695	TET2	tet methylcytosine dioxygenase 2
XM_010812752	0.00198879	LRRC32	leucine rich repeat containing 32
XM_015459003	0.0462788	QRICH2	glutamine rich 2
XM_015460033	0.0410759	ZNF407	zinc finger protein 407
XM_015461085	0.00740143	FRMPD2	FERM and PDZ domain containing 2
XM_015474717	0.0419228	LOC783920	none description
XM_024980569	0.00333256	LOC788650	none description
XM_024981590	0.00441967	ACAN	aggrecan
XM_024983286	0.00591637	NBEAL2	none description
XM_024984524	0.0225691	DCC	none description
XM_024987076	0.0470683	NADSYN1	Glutamine-dependent NAD(+) synthetase
XM_024995297	0.0125301	TENM2	teneurin transmembrane protein 2
XM_024998774	0	SPTBN1	spectrin beta, non-erythrocytic 1
XM_024999761	0.00831884	NT5DC4	5'-nucleotidase domain containing 4

## Sheet: BM (REG)
Supplementary Data 3. The positively selected genes and the rapidly evolving genes in different muntjac lineages
The rapidly evolving genes of BM
mRNA	P value	Gene symbol	Description
NM_001003900	0.0269521	TUBB2B	Tubulin beta-2B chain
NM_001008414	0.0258074	FOXH1	forkhead box H1
NM_001011679	0.00700316	BHMT	Betaine--homocysteine S-methyltransferase 1
NM_001014856	0.014699	NOP16	Nucleolar protein 16
NM_001014933	0.0394155	CSE1L	chromosome segregation 1 like
NM_001015552	0.0119728	KCNA5	potassium voltage-gated channel subfamily A member 5
NM_001017933	0.00221109	ACADSB	Short/branched chain specific acyl-CoA dehydrogenase, mitochondrial
NM_001017950	0.0337118	FSTL1	Follistatin-related protein 1
NM_001034438	0.00870179	RPS20	40S ribosomal protein S20
NM_001034496	0.0102531	FAM50A	family with sequence similarity 50 member A
NM_001034546	0.0061428	NSA2	Ribosome biogenesis protein NSA2 homolog
NM_001034603	6.1e-08	EIF3E	Eukaryotic translation initiation factor 3 subunit E
NM_001034616	3.4534e-05	TMEM183A	Transmembrane protein 183
NM_001034642	0.0328175	CCT6B	chaperonin containing TCP1 subunit 6B
NM_001035024	0.0395019	TIMM50	translocase of inner mitochondrial membrane 50
NM_001037616	0.00981433	HMGB2	High mobility group protein B2
NM_001038103	0.0201137	TEKT2	Tektin-2
NM_001038189	0.0164726	PIH1D2	PIH1 domain containing 2
NM_001038219	0.0405288	CFAP45	cilia and flagella associated protein 45
NM_001038507	0.0258019	NOP53	none description
NM_001038516	0.0396668	VBP1	VHL binding protein 1
NM_001040539	0.0487614	CABS1	Calcium-binding and spermatid-specific protein 1
NM_001045889	0.0179825	CPT2	carnitine palmitoyltransferase 2
NM_001046181	0.0344298	ALDH18A1	aldehyde dehydrogenase 18 family member A1
NM_001046230	3.4554e-05	DDX19B	DEAD-box helicase 19B
NM_001046294	0.0423509	DHRS1	dehydrogenase/reductase 1
NM_001046368	0.0408235	VPS35L	none description
NM_001046407	0.0386003	CFAP298	none description
NM_001046411	0.0101672	KRT7	Keratin, type II cytoskeletal 7
NM_001046442	0.048228	KHDRBS1	KH RNA binding domain containing, signal transduction associated 1
NM_001046465	0.0468925	WDR92	WD repeat-containing protein 92
NM_001046494	0.00755515	DNM1L	Dynamin-1-like protein
NM_001075254	0.0160103	ATIC	Bifunctional purine biosynthesis protein PURH Phosphoribosylaminoimidazolecarboxamide formyltransferase IMP cyclohydrolase Bifunctional purine biosynthesis protein PURH, N-terminally processed
NM_001075326	0.030181	LTV1	none description
NM_001075378	0.0176748	TP53I3	tumor protein p53 inducible protein 3
NM_001075408	6.1e-08	RXRG	Retinoic acid receptor RXR-gamma
NM_001075535	0.0205517	TBL2	transducin beta like 2
NM_001075610	0.030828	L3MBTL2	Lethal(3)malignant brain tumor-like protein 2
NM_001075646	0.0123705	CDK5RAP1	CDK5 regulatory subunit associated protein 1
NM_001075659	0.0438764	IDI1	isopentenyl-diphosphate delta isomerase 1
NM_001075681	0.0497201	CCDC107	Coiled-coil domain-containing protein 107
NM_001075846	0.0323912	C1QTNF9	none description
NM_001076013	0.0144408	DPM1	dolichyl-phosphate mannosyltransferase subunit 1, catalytic
NM_001076061	0.0405841	IFI27L2	none description
NM_001076125	0.0143349	ALG8	ALG8, alpha-1,3-glucosyltransferase
NM_001076126	0.0317555	USP8	ubiquitin specific peptidase 8
NM_001076132	0.000296947	SLC16A13	Monocarboxylate transporter 13
NM_001076133	0.0347869	PDE12	2',5'-phosphodiesterase 12
NM_001076213	0.0200424	ZNF45	zinc finger protein 45
NM_001076384	0.0249064	TSPAN7	tetraspanin 7
NM_001076432	0.0291167	EFNA5	ephrin-A5 precursor
NM_001076865	0.0169834	TERF1	telomeric repeat binding factor 1
NM_001076895	0.0111512	ADCK1	aarF domain containing kinase 1
NM_001076904	0.0081355	SNX11	Sorting nexin-11
NM_001077124	0.0481342	C1H21orf140	none description
NM_001077130	0.040324	ETFDH	Electron transfer flavoprotein-ubiquinone oxidoreductase, mitochondrial
NM_001077917	2.9e-07	PAXIP1	PAX-interacting protein 1
NM_001077941	0.0425623	MARCH3	E3 ubiquitin-protein ligase MARCH3
NM_001078086	0.0207605	EXOSC4	Exosome complex component RRP41
NM_001079601	0.00766366	GTSF1L	Gametocyte-specific factor 1-like
NM_001080249	0.0488575	NIF3L1	NIF3-like protein 1
NM_001080282	0.0174923	ADRM1	Proteasomal ubiquitin receptor ADRM1
NM_001081577	0.00673901	SLC1A4	Neutral amino acid transporter A
NM_001081598	0.0457	KCNJ11	potassium voltage-gated channel subfamily J member 11
NM_001083386	0.0436889	CEBPZ	CCAAT/enhancer binding protein zeta
NM_001083457	0.0370518	ABCF3	ATP binding cassette subfamily F member 3
NM_001083497	0.0394388	COPS8	COP9 signalosome subunit 8
NM_001083658	0.0369677	TIMM23	none description
NM_001083767	0.0253684	PIANP	PILR alpha associated neural protein
NM_001097991	0.0373509	PITX2	paired like homeodomain 2
NM_001098152	0.0430586	P2RY13	purinergic receptor P2Y13
NM_001098880	0.00910177	IQGAP3	ras GTPase-activating-like protein IQGAP3
NM_001098910	0.033104	EFS	embryonal Fyn-associated substrate
NM_001098995	0.0123951	SDSL	serine dehydratase like
NM_001098998	0.004965	DBX1	Homeobox protein DBX1
NM_001099081	0.0472625	SPTLC2	serine palmitoyltransferase long chain base subunit 2
NM_001099139	0.0439001	TMEM260	transmembrane protein 260
NM_001099164	0.0234663	GPR107	protein GPR107
NM_001101147	0.000510298	KIF2C	kinesin family member 2C
NM_001101211	0.041335	MANF	Mesencephalic astrocyte-derived neurotrophic factor
NM_001101241	0.0123229	BTBD19	BTB/POZ domain-containing protein 19
NM_001101859	0.0072867	PDXDC1	Pyridoxal-dependent decarboxylase domain-containing protein 1
NM_001101870	0.0321177	FAM124B	Protein FAM124B
NM_001101961	0	REEP3	receptor accessory protein 3
NM_001101981	0.0381795	TBC1D2	TBC1 domain family member 2A
NM_001102037	0.0236564	METAP1	Methionine aminopeptidase 1
NM_001102121	0.045851	TAPBPL	TAP binding protein like
NM_001102315	0.04071	PPP1R35	Protein phosphatase 1 regulatory subunit 35
NM_001102317	0.0179412	COMT	none description
NM_001102375	0.013354	PPAT	phosphoribosyl pyrophosphate amidotransferase
NM_001102478	0.0208224	NGFR	nerve growth factor receptor
NM_001103301	0.0149698	LGI4	leucine rich repeat LGI family member 4
NM_001105434	0.0392982	GGT6	Gamma-glutamyltransferase 6 Gamma-glutamyltransferase 6 heavy chain Gamma-glutamyltransferase 6 light chain
NM_001105613	0.000592864	HMGCR	3-hydroxy-3-methylglutaryl-coenzyme A reductase
NM_001109795	0.00682834	A2M	Alpha-2-macroglobulin
NM_001114191	0.00927947	WNT1	Wnt family member 1
NM_001127210	0.0343338	PEG10	retrotransposon-derived protein PEG10 isoform 1
NM_001128497	8.9547e-05	AES	amino-terminal enhancer of split
NM_001143744	0.0392305	GPR39	G protein-coupled receptor 39
NM_001143866	0.00616832	MATN1	matrilin 1, cartilage matrix protein
NM_001144109	0.0213068	SCN2A	sodium voltage-gated channel alpha subunit 2
NM_001145131	0.0104817	ZNF389	none description
NM_001163653	0.0352045	ENHO	Adropin
NM_001166523	0.00330663	MTFMT	Methionyl-tRNA formyltransferase, mitochondrial
NM_001191175	0.0154695	LHX2	LIM homeobox 2
NM_001191409	0.0380678	RABGAP1	rab GTPase-activating protein 1
NM_001191425	0.0350106	USH2A	usherin
NM_001191444	0.0250682	PPM1D	protein phosphatase, Mg2+/Mn2+ dependent 1D
NM_001191504	0.0298494	PLXNA4	plexin-A4 precursor
NM_001192048	0.00806013	CHD1	chromodomain helicase DNA binding protein 1
NM_001192208	0.014011	ALKBH6	alkB homolog 6
NM_001192256	0.0263245	RTP1	receptor transporter protein 1
NM_001192283	0.00291416	KIF18B	kinesin family member 18B
NM_001192348	0.0300833	PCDH8	protocadherin 8
NM_001192474	0.00371665	CHRNB2	cholinergic receptor nicotinic beta 2 subunit
NM_001192514	0.0185147	GPAT3	glycerol-3-phosphate acyltransferase 3
NM_001192526	0.0330097	PREX2	phosphatidylinositol 3,4,5-trisphosphate-dependent Rac exchanger 2 protein
NM_001192615	0.0467863	HMX2	H6 family homeobox 2
NM_001192682	0.0375291	PTK6	protein tyrosine kinase 6
NM_001192721	0.0466137	CNTLN	centlein
NM_001192760	0.0171019	GABRB2	gamma-aminobutyric acid receptor subunit beta-2 precursor
NM_001192773	0.00824958	KPNA3	importin subunit alpha-4
NM_001192788	0.0201041	WNT7A	Wnt family member 7A
NM_001192809	0.0359682	ATP13A1	ATPase 13A1
NM_001192841	0.0119128	ADCY8	adenylate cyclase 8
NM_001192997	0.0442956	IRX6	iroquois homeobox 6
NM_001193063	0.022868	GRIK2	glutamate receptor, ionotropic kainate 2
NM_001193156	0.0115114	ECHDC3	enoyl-CoA hydratase domain containing 3
NM_001195012	0.0393119	DRAXIN	Draxin
NM_001204119	0.0177912	PALM2	paralemmin 2
NM_001205326	0.0244959	KLB	beta-klotho precursor
NM_001205492	0.0212904	PDZRN4	none description
NM_001205514	0.0419413	TMCO6	transmembrane and coiled-coil domains 6
NM_001205516	0.0185964	FAM83G	family with sequence similarity 83 member G
NM_001205532	0.00124387	IGSF9	immunoglobulin superfamily member 9
NM_001205544	0.0250035	DKK1	dickkopf WNT signaling pathway inhibitor 1
NM_001205587	0.00981445	SUZ12	polycomb protein SUZ12
NM_001205765	0.0306782	SPINDOC	none description
NM_001205767	0.0154496	FAM21A	WASH complex subunit FAM21
NM_001205804	0.0320105	SCRN2	secernin-2
NM_001205822	0.041139	EPHA10	EPH receptor A10
NM_001205856	0.0219582	MB21D2	Mab-21 domain containing 2
NM_001205862	0.00419531	C1QL1	complement C1q like 1
NM_001205901	0.0387715	CARD14	caspase recruitment domain-containing protein 14
NM_001206071	0.0340486	TTBK2	tau tubulin kinase 2
NM_001206217	0.0161156	PLEKHM3	pleckstrin homology domain containing M3
NM_001206345	0.0380135	PDIA6	protein disulfide-isomerase A6 precursor
NM_001206398	0.0223527	ABHD15	abhydrolase domain containing 15
NM_001206458	0.00632977	RELN	reelin precursor
NM_001206583	0.00560598	NDC80	NDC80, kinetochore complex component
NM_001206719	0.000281877	AGPS	alkyldihydroxyacetonephosphate synthase, peroxisomal
NM_001245928	0.0444993	XIRP1	xin actin binding repeat containing 1
NM_001281903	0.0315659	CMYA5	Bos taurus cardiomyopathy associated 5 (CMYA5), mRNA.
NM_001302772	0.0323578	PPM1A	none description
NM_001302935	0.0220755	HEATR4	Bos taurus HEAT repeat containing 4 (HEATR4), mRNA.
NM_001303510	0.0472281	YPEL4	none description
NM_001304328	0.00497525	OTOG	otogelin precursor
NM_001304966	0.0100037	PGM2	Bos taurus phosphoglucomutase 2 (PGM2), mRNA.
NM_001314032	0.0488565	RCAN2	Calcipressin-2
NM_173992	0.0151012	APOH	apolipoprotein H
NM_174019	0.0360698	CHAD	chondroadherin
NM_174096	0.0453007	DNAJC12	DnaJ homolog subfamily C member 12
NM_174110	0.0162757	MC4R	Melanocortin receptor 4
NM_174153	0.0479479	PPID	Peptidyl-prolyl cis-trans isomerase D
NM_174189	0.0454853	STAR	Steroidogenic acute regulatory protein, mitochondrial
NM_174273	0.0196387	CHRNG	Acetylcholine receptor subunit gamma
NM_174325	0.0349399	GNAO1	guanine nucleotide-binding protein G(o) subunit alpha
NM_174465	0.0378651	SEC11A	Signal peptidase complex catalytic subunit SEC11A
NM_174489	0.00341839	VLDLR	very low-density lipoprotein receptor precursor
NM_174543	0.0251626	GABRA4	Gamma-aminobutyric acid receptor subunit alpha-4
NM_174604	0.0263756	SLC2A4	Solute carrier family 2, facilitated glucose transporter member 4
NM_174665	0.0209566	PAFAH1B3	Platelet-activating factor acetylhydrolase IB subunit gamma
NM_174706	0.0301782	SSPO	SCO-spondin precursor
NM_174798	0.0105918	MSX1	homeobox protein MSX-1
NM_180995	0.0406072	DBH	Dopamine beta-hydroxylase Soluble dopamine beta-hydroxylase
XM_002685612	0.0346336	ZBTB8B	none description
XM_002685900	0.00394237	OR10J5	olfactory receptor family 10 subfamily J member 5
XM_002685943	0.0265837	OR10R2	olfactory receptor family 10 subfamily R member 2
XM_002686017	0.00685999	NUP210L	nucleoporin 210 like
XM_002686332	0.0444757	WDR78	WD repeat domain 78
XM_002686414	0.0251008	ATPAF1	ATP synthase mitochondrial F1 complex assembly factor 1
XM_002687124	0.0341232	LOC524903	none description
XM_002687423	0.000195377	LOC520938	none description
XM_002687477	0.0170694	LOC787991	none description
XM_002687551	0.0433068	MON2	MON2 homolog, regulator of endosome-to-Golgi trafficking
XM_002688205	0.00102343	N4BP2	NEDD4 binding protein 2
XM_002688264	0.00995678	AASDH	aminoadipate-semialdehyde dehydrogenase
XM_002688446	0.0327503	IDUA	iduronidase, alpha-L-
XM_002688457	0.00663588	ZNF518B	none description
XM_002688558	0.0398638	PGLYRP2	peptidoglycan recognition protein 2
XM_002689082	0.0200474	OR2W3	none description
XM_002689598	0.0186435	KIAA2026	none description
XM_002689882	0.030567	LOC789766	none description
XM_002690253	0.0482834	TAAR4	none description
XM_002690820	0.0254497	RPUSD2	RNA pseudouridylate synthase domain containing 2
XM_002690906	0.0268625	SLC28A2	solute carrier family 28 member 2
XM_002690943	0.0470486	DUOXA2	dual oxidase maturation factor 2
XM_002691095	0.00976586	TTLL5	tubulin tyrosine ligase like 5
XM_002691122	0.0373887	ANGEL1	angel homolog 1
XM_002691298	0.0494513	PLEKHH2	pleckstrin homology, MyTH4 and FERM domain containing H2
XM_002691799	0.0191679	FREM2	FRAS1 related extracellular matrix protein 2
XM_002692287	0.0430852	PLAGL2	PLAG1 like zinc finger 2
XM_002692628	0.0405934	FAM91A1	family with sequence similarity 91 member A1
XM_002692835	0.00972119	ZFAND1	zinc finger AN1-type containing 1
XM_002693469	0.000979716	SPCS2	signal peptidase complex subunit 2
XM_002693787	0.0344402	LOC509369	none description
XM_002694043	0.0236637	MTOR	mechanistic target of rapamycin
XM_002694048	0.0173845	GPR157	G protein-coupled receptor 157
XM_002694505	0.00471137	VSIG10	V-set and immunoglobulin domain containing 10
XM_002694995	0.0328286	EXOSC5	exosome component 5
XM_002695600	0.0195478	RAD51C	RAD51 paralog C
XM_002695682	0.00636604	SCARF1	scavenger receptor class F member 1
XM_002695819	0.015181	SPECC1	sperm antigen with calponin homology and coiled-coil domains 1
XM_002696167	0.0295361	UBE2O	ubiquitin conjugating enzyme E2 O
XM_002696253	0.0383369	CREBRF	CREB3 regulatory factor
XM_002696452	0.0335113	TRIP13	thyroid hormone receptor interactor 13
XM_002696688	0.0296527	LOC617313	none description
XM_002697051	0.023745	COL7A1	collagen type VII alpha 1 chain
XM_002697423	0.0290665	LOC782301	none description
XM_002697874	0.0147007	LOC614886	none description
XM_002698462	0.0417603	CALHM1	calcium homeostasis modulator 1
XM_002698500	0.0335073	CFAP58	cilia and flagella associated protein 58
XM_002699128	0.00174575	LOC100301320	none description
XM_002699513	0.00393224	LOC539271	none description
XM_003585699	0.0260228	MSL2	male-specific lethal 2 homolog (Drosophila)
XM_003585887	0.041079	ST6GALNAC3	none description
XM_003586053	0.0419114	LMBR1L	limb development membrane protein 1 like
XM_003586178	0.0289406	USP53	ubiquitin specific peptidase 53
XM_003586430	0.0246613	ELP1	none description
XM_003586435	0.0377677	ZFP37	ZFP37 zinc finger protein
XM_003586474	0.0441802	GJB7	none description
XM_003586568	0.0393221	VPS13C	vacuolar protein sorting 13 homolog C
XM_003587705	0.0255322	RNF39	none description
XM_003587735	0.0437321	LOC788801	none description
XM_005201104	0.0435296	C1H21orf62	none description
XM_005201845	0.000987178	TRPC1	short transient receptor potential channel 1
XM_005201867	0.0451646	SPSB4	splA/ryanodine receptor domain and SOCS box containing 4
XM_005201957	0.0470908	LOC525947	none description
XM_005202123	0.000178944	DOPEY2	dopey family member 2
XM_005202968	0.0335277	SLC19A3	solute carrier family 19 member 3
XM_005203089	0.0194012	CRYBG2	none description
XM_005203502	0.0358944	B4GALT3	beta-1,4-galactosyltransferase 3
XM_005203698	0.0123953	CLK2	dual specificity protein kinase CLK2
XM_005203887	0.0289286	CELF3	CUGBP Elav-like family member 3
XM_005204169	0.00521784	KCNC4	potassium voltage-gated channel subfamily C member 4
XM_005205139	0.00168999	HEPACAM2	HEPACAM family member 2
XM_005206409	0.0379721	ANO6	anoctamin 6
XM_005206917	0.0462947	FGFR1OP2	FGFR1 oncogene partner 2
XM_005207341	0.0468749	MIEF1	mitochondrial elongation factor 1
XM_005207807	0.0430775	CCSER1	coiled-coil serine rich protein 1
XM_005207987	0.0225508	EXOC1	exocyst complex component 1
XM_005208667	0.013798	HOOK2	hook microtubule tethering protein 2
XM_005210454	0.0495118	ZNF169	zinc finger protein 169
XM_005210664	0.0439589	COL12A1	collagen alpha-1(XII) chain precursor
XM_005211064	0.000642123	CNKSR3	CNKSR family member 3
XM_005211529	0.00177232	OR6S1	olfactory receptor family 6 subfamily S member 1
XM_005211546	0.0126623	LOC514151	none description
XM_005211601	0.0218229	TMEM87A	transmembrane protein 87A
XM_005211736	0.0208229	NIN	ninein
XM_005212061	0.00356775	RTN1	reticulon 1
XM_005212125	0.0469697	ZC2HC1C	zinc finger C2HC-type containing 1C
XM_005212505	0.00390246	SFXN5	sideroflexin 5
XM_005212848	0.0406316	GMCL1	germ cell-less protein-like 1
XM_005213126	0.0213232	DENND1A	DENN domain containing 1A
XM_005213457	0.0359826	GPSM1	G-protein signaling modulator 1
XM_005213875	0.036475	FBXL3	F-box and leucine rich repeat protein 3
XM_005214073	0.00256729	ESF1	ESF1 nucleolar pre-rRNA processing protein homolog
XM_005215161	0.0171017	MFSD3	major facilitator superfamily domain-containing protein 3
XM_005215729	0.00709295	GPR83	G protein-coupled receptor 83
XM_005216048	0.0338688	WEE1	wee1-like protein kinase
XM_005216252	0.00237261	CHRDL2	chordin like 2
XM_005216394	0.0267499	TRIM44	Tripartite motif-containing protein 44
XM_005216539	0.0371903	CTNND1	catenin delta 1
XM_005216658	0.0251714	OPTC	Opticin
XM_005216871	0.0497486	CHML	CHM like, Rab escort protein 2
XM_005217238	0.0231103	RASAL2	RAS protein activator like 2
XM_005217795	0.0112991	UNG	uracil DNA glycosylase
XM_005218005	0.0429605	DDX54	DEAD-box helicase 54
XM_005219023	0.0465428	B9D2	B9 protein domain 2
XM_005219305	0.0342073	PPM1N	protein phosphatase, Mg2+/Mn2+ dependent 1N (putative)
XM_005219361	0.0438238	MEIS3	Meis homeobox 3
XM_005220084	0.0108937	TSR1	pre-rRNA-processing protein TSR1 homolog
XM_005220153	0.0324672	WDR81	none description
XM_005220243	0.0138578	ZBTB4	zinc finger and BTB domain-containing protein 4
XM_005220376	0.0175373	SLC25A35	Solute carrier family 25 member 35
XM_005220435	0.041131	GLP2R	glucagon like peptide 2 receptor
XM_005220591	0.00350096	NFE2L1	Nuclear factor erythroid 2-related factor 1
XM_005220689	0.0488534	MLX	MLX, MAX dimerization protein
XM_005220713	0.01285	ACLY	ATP-citrate synthase
XM_005220781	0.0266836	TOP2A	topoisomerase (DNA) II alpha
XM_005220830	0.023943	MAP3K14	mitogen-activated protein kinase kinase kinase 14
XM_005220997	0.0163648	FASN	fatty acid synthase
XM_005221765	0.0140135	ST8SIA2	ST8 alpha-N-acetyl-neuraminide alpha-2,8-sialyltransferase 2
XM_005222950	0.043073	C22H3orf67	none description
XM_005223044	0.0430293	ALS2CL	ALS2 C-terminal like
XM_005223326	0.0425966	CDKN1A	cyclin dependent kinase inhibitor 1A
XM_005223466	0.0282286	ENPP4	Bis(5'-adenosyl)-triphosphatase ENPP4
XM_005224364	0.00229942	KIAA1468	KIAA1468
XM_005224777	0.0198274	ITPRIPL2	inositol 1,4,5-trisphosphate receptor interacting protein like 2
XM_005225745	0.0321074	NRAP	nebulin related anchoring protein
XM_005226025	0.0150878	SLC7A2	solute carrier family 7 member 2
XM_005226206	0.00489226	TBCE	Tubulin-specific chaperone E
XM_005226879	0.0451866	B3GAT3	beta-1,3-glucuronyltransferase 3
XM_005227108	0.0350607	MUS81	MUS81 structure-specific endonuclease subunit
XM_005227561	0.0292694	SLITRK4	SLIT and NTRK like family member 4
XM_005227885	0.0158708	MORC4	none description
XM_005227994	0.0485308	RTL5	none description
XM_005228071	0.0492652	RBM10	RNA-binding protein 10
XM_005228144	0.0151793	CCDC22	Coiled-coil domain-containing protein 22
XM_005228468	0.0105959	MXRA5	matrix remodeling associated 5
XM_010801414	0.0421925	SERPINI2	serpin family I member 2
XM_010801707	0.041447	PCBP3	poly(rC) binding protein 3
XM_010801729	0.0381522	DIP2A	disco interacting protein 2 homolog A
XM_010803008	0.0243729	MINDY1	none description
XM_010803603	0.0389023	NASP	Nuclear autoantigenic sperm protein
XM_010803849	0.00684432	USP40	ubiquitin specific peptidase 40
XM_010803866	0.0275112	IQCA1	IQ and AAA domain-containing protein 1
XM_010804428	0.000728288	AMPH	amphiphysin
XM_010805625	0.0408545	CRACR2A	none description
XM_010806225	0.0194253	EREG	epiregulin
XM_010807125	0.0145823	TSPAN17	Tetraspanin-17
XM_010807466	0.0367483	PDGFRB	platelet derived growth factor receptor beta
XM_010808844	0.0136016	AP3B1	AP-3 complex subunit beta-1
XM_010810055	0.0360768	TMEM150A	transmembrane protein 150A
XM_010810351	0.000476189	GAPVD1	GTPase-activating protein and VPS9 domain-containing protein 1
XM_010810702	0.0408365	CKAP2	cytoskeleton associated protein 2
XM_010810774	0.0431388	PAN3	PAN3 poly(A) specific ribonuclease subunit
XM_010811195	0.0280245	OTUD1	OTU deubiquitinase 1
XM_010811532	0.0442085	EYA2	Eyes absent homolog 2
XM_010812280	0.0216365	LOC100300302	none description
XM_010812464	0.00854605	FAR1	fatty acyl-CoA reductase 1
XM_010812930	0.0494533	LOC781287	none description
XM_010814607	0.0451538	NETO2	neuropilin and tolloid like 2
XM_010815208	0.0466015	PPFIA3	PTPRF interacting protein alpha 3
XM_010815719	0.0456331	PRR11	proline rich 11
XM_010815767	0.020152	LIG3	DNA ligase 3
XM_010815772	0.0412877	RAD51D	DNA repair protein RAD51 homolog 4
XM_010816024	0.0263661	PER1	period circadian protein homolog 1
XM_010816707	0.0196589	BDP1	B double prime 1, subunit of RNA polymerase III transcription initiation factor IIIB
XM_010818265	0.0373073	DNPH1	2'-deoxynucleoside 5'-phosphate N-hydrolase 1
XM_010818948	0.00049454	PTPRM	protein tyrosine phosphatase, receptor type M
XM_010820069	0.0197976	TRUB1	TruB pseudouridine synthase family member 1
XM_010820916	0.00952071	LOC782688	none description
XM_010821318	0.00687777	KLHL13	Kelch-like protein 13
XM_010821577	0.040451	LOC518106	none description
XM_010822176	0.0289006	RAI2	retinoic acid induced 2
XM_015458067	0.0350136	ZNF507	zinc finger protein 507
XM_015459271	0.0127583	ISLR2	immunoglobulin superfamily containing leucine rich repeat 2
XM_015459827	0.0360266	LOC107131722	none description
XM_015459941	0.00767112	HIST1H2BI	Histone H2B type 1
XM_015459967	0.00469194	TINAGL1	tubulointerstitial nephritis antigen like 1
XM_015460600	0.0395602	CPEB3	cytoplasmic polyadenylation element binding protein 3
XM_015460980	0.0487382	SPATA21	none description
XM_015461079	0.0124406	ZFAND4	zinc finger AN1-type containing 4
XM_015461476	0.0301345	MAMLD1	mastermind like domain containing 1
XM_015464391	0.0321122	GBP5	guanylate binding protein 5
XM_015471065	0.0452581	MYO1A	Unconventional myosin-Ia
XM_015471114	0.0040355	PAN2	PAN2 poly(A) specific ribonuclease subunit
XM_015471703	0.0353548	WDFY3	WD repeat and FYVE domain containing 3
XM_015472056	0.0263765	ZNRF4	zinc and ring finger 4
XM_015472516	0.0341999	TMEM8B	none description
XM_015472714	0.0405158	KIF12	kinesin family member 12
XM_015472743	0.0160025	COL19A1	none description
XM_015473414	0.0248322	CD207	CD207 molecule
XM_015473489	0.0181086	SNRPB2	small nuclear ribonucleoprotein polypeptide B2
XM_015473507	0.0235678	ARHGAP25	Rho GTPase activating protein 25
XM_015473877	0.000133685	LOC107131398	none description
XM_015474570	0.0381057	LOC781447	none description
XM_015474719	0.0409922	OR52W1	olfactory receptor family 52 subfamily W member 1
XM_015474885	0.00210215	TTC17	tetratricopeptide repeat protein 17
XM_015475449	0.00631412	ANHX	anomalous homeobox
XM_015475704	0.0176279	HAS3	hyaluronan synthase 3
XM_024975179	0.019637	ZW10	zw10 kinetochore protein
XM_024975312	0.00713163	GRIA4	glutamate ionotropic receptor AMPA type subunit 4
XM_024975701	0.0440669	DYNC2H1	none description
XM_024975772	0.00317821	KMT2A	lysine methyltransferase 2A
XM_024976122	0.009843	EXO1	exonuclease 1
XM_024976354	0.048445	CDC42BPA	serine/threonine-protein kinase MRCK alpha
XM_024976397	5.1053e-05	RNF2	ring finger protein 2
XM_024976544	0.0484645	WDR64	WD repeat domain 64
XM_024976604	0.047161	CHIT1	none description
XM_024976669	0.0273635	KCNT2	potassium sodium-activated channel subfamily T member 2
XM_024976709	0.0219774	LIN9	lin-9 DREAM MuvB core complex component
XM_024976969	0.0446633	RAPGEF2	Rap guanine nucleotide exchange factor 2
XM_024977062	0.0415586	PISD	Phosphatidylserine decarboxylase proenzyme, mitochondrial Phosphatidylserine decarboxylase beta chain Phosphatidylserine decarboxylase alpha chain
XM_024977763	0.0126038	HECTD4	none description
XM_024978178	0.00854602	BANP	protein BANP
XM_024978729	0.00643278	LOC101907883	none description
XM_024978915	0.0141805	ZFPM1	zinc finger protein, FOG family member 1
XM_024979144	0.0102722	ZNF112	zinc finger protein 112
XM_024979650	0.0276774	CACNB1	calcium voltage-gated channel auxiliary subunit beta 1
XM_024979698	0.0295584	HIBCH	3-hydroxyisobutyryl-CoA hydrolase
XM_024979743	0.016387	POLG2	DNA polymerase subunit gamma-2, mitochondrial
XM_024979746	0.0100607	EPN2	epsin-2
XM_024979898	0.0410416	PCYT2	Ethanolamine-phosphate cytidylyltransferase
XM_024979970	0.0474364	SLC43A2	Large neutral amino acids transporter small subunit 4
XM_024980009	0.0156348	TOM1L1	target of myb1 like 1 membrane trafficking protein
XM_024980093	0.0451397	CDC6	cell division cycle 6
XM_024980174	0.0367343	TEX14	Inactive serine/threonine-protein kinase TEX14
XM_024980330	0.0235253	FBXO39	F-box only protein 39
XM_024980607	0.00356254	INTS2	integrator complex subunit 2
XM_024980693	0.0221399	GIT1	GIT ArfGAP 1
XM_024980714	0.0244892	ANKFY1	ankyrin repeat and FYVE domain containing 1
XM_024980742	0.00664301	KDM6B	lysine demethylase 6B
XM_024980803	0.00502715	FLII	FLII, actin remodeling protein
XM_024980806	0.0244255	MYO15A	myosin XVA
XM_024980861	0.0372492	R3HDM1	R3H domain containing 1
XM_024981052	0.00334916	CFAP221	cilia and flagella associated protein 221
XM_024981204	0.0471903	PRLR	prolactin receptor short form precursor
XM_024981366	0.0430441	SGTB	small glutamine rich tetratricopeptide repeat containing beta
XM_024981494	0.00431198	CPLANE1	none description
XM_024981501	0.0345871	SPEF2	sperm flagellar 2
XM_024981536	0.0479461	IKZF2	IKAROS family zinc finger 2
XM_024981539	0.00784039	UBE2QL1	none description
XM_024981576	0.0388365	SPAG16	none description
XM_024981928	0.0213563	NUBPL	nucleotide binding protein like
XM_024982246	0.036257	CDCA4	cell division cycle associated 4
XM_024982261	0.00699911	ADAMTS17	ADAM metallopeptidase with thrombospondin type 1 motif 17
XM_024982307	0.0208616	LOC100299845	none description
XM_024982343	0.0274885	MEX3B	mex-3 RNA binding family member B
XM_024982513	0.00973025	PTH1R	parathyroid hormone 1 receptor
XM_024982837	0.00744455	SLC6A20	solute carrier family 6 member 20
XM_024982957	0.0140982	GORASP1	Golgi reassembly-stacking protein 1
XM_024983183	0.0470012	BSN	bassoon presynaptic cytomatrix protein
XM_024983292	0.00477576	CROCC	ciliary rootlet coiled-coil, rootletin
XM_024983384	0.049163	BTN1A1	none description
XM_024983459	0.0294384	VWA7	von Willebrand factor A domain-containing protein 7 precursor
XM_024983588	0.0220418	TJAP1	tight junction associated protein 1
XM_024983625	0.0174686	CDKAL1	CDK5 regulatory subunit associated protein 1 like 1
XM_024983908	0.0350766	OFCC1	orofacial cleft 1 candidate 1
XM_024984177	0.0149002	MOCOS	Molybdenum cofactor sulfurase
XM_024984531	0.00730258	PIAS2	protein inhibitor of activated STAT 2
XM_024984669	0.0324374	ARPC1B	Actin-related protein 2/3 complex subunit 1B
XM_024984724	0.0434931	CARHSP1	calcium regulated heat stable protein 1
XM_024984850	0.00896614	NAGPA	N-acetylglucosamine-1-phosphodiester alpha-N-acetylglucosaminidase precursor
XM_024984877	0.0107566	GRID2IP	delphilin
XM_024984962	8.925e-06	MYH11	myosin-11
XM_024985044	0.0196536	GHSR	growth hormone secretagogue receptor
XM_024985246	0.0152182	MEIOB	meiosis specific with OB domains
XM_024985428	0.032796	CACNA1H	calcium voltage-gated channel subunit alpha1 H
XM_024985494	0.00301179	LEPR	leptin receptor
XM_024985837	0.0401209	ARHGAP19	none description
XM_024985970	0.0490312	CC2D2B	none description
XM_024986023	0.0399653	CFAP46	none description
XM_024986216	0.0296014	FAT1	protocadherin Fat 1 precursor
XM_024986652	0.00124852	RET	proto-oncogene tyrosine-protein kinase receptor Ret precursor
XM_024986661	0.0130672	ZNF33B	zinc finger protein 33B
XM_024986933	0.0290535	TAF5L	TATA-box binding protein associated factor 5 like
XM_024986943	0.0239457	SLC17A6	Vesicular glutamate transporter 2
XM_024987069	0.0394066	CSKMT	none description
XM_024987127	0.0467322	PPP6R3	protein phosphatase 6 regulatory subunit 3
XM_024987401	0.00631065	INCENP	none description
XM_024987805	1.0036e-05	PLS3	Plastin-3
XM_024988132	0.0188494	STARD8	StAR related lipid transfer domain containing 8
XM_024988315	0.00375013	BCOR	BCL6 corepressor
XM_024988618	0.0350207	KLHL4	kelch like family member 4
XM_024988994	0.0388794	RIMS3	regulating synaptic membrane exocytosis 3
XM_024989513	0.0243852	LRIG2	leucine rich repeats and immunoglobulin like domains 2
XM_024989600	0.0173618	ARHGAP30	Rho GTPase activating protein 30
XM_024989671	0.000732299	PSRC1	Proline/serine-rich coiled-coil protein 1
XM_024989951	0.0468686	DENND4B	DENN domain containing 4B
XM_024990033	0.004863	WDR47	WD repeat domain 47
XM_024990182	0.0297099	HYI	hydroxypyruvate isomerase (putative)
XM_024990505	0.0100496	SCHIP1	none description
XM_024990650	0.00695996	AGK	acylglycerol kinase
XM_024990835	1e-09	KCNH2	potassium voltage-gated channel subfamily H member 2
XM_024990874	0.0216746	NAPEPLD	N-acyl-phosphatidylethanolamine-hydrolyzing phospholipase D
XM_024991177	0.0263669	KDM7A	lysine demethylase 7A
XM_024991220	0.0481927	TRIM59	tripartite motif containing 59
XM_024991587	0.0230405	ZNF148	zinc finger protein 148
XM_024992551	0.0436103	CARD10	caspase recruitment domain family member 10
XM_024992702	0.0237591	IQSEC3	IQ motif and Sec7 domain 3
XM_024992880	0.0284803	PPP6R2	protein phosphatase 6 regulatory subunit 2
XM_024992972	0.00775725	EVC2	limbin
XM_024993366	0.0158182	ARHGAP24	Rho GTPase activating protein 24
XM_024993483	0.00346067	SEC24D	SEC24 homolog D, COPII coat complex component
XM_024993530	0.0470341	ARAP2	ArfGAP with RhoGAP domain, ankyrin repeat and PH domain 2
XM_024993650	0.0304833	OLIG2	none description
XM_024993936	0.0455516	CADM2	cell adhesion molecule 2
XM_024994143	0.00671043	MEF2C	myocyte-specific enhancer factor 2C
XM_024994307	0.00454022	KIF20A	Kinesin-like protein KIF20A
XM_024994377	0.0498507	KXD1	KxDL motif containing 1
XM_024994415	0.0214196	EBF1	early B-cell factor 1
XM_024994534	0.0466017	LMNB1	lamin-B1
XM_024994982	0.0058502	PTPRS	none description
XM_024995278	0.010024	VPS8	VPS8, CORVET complex subunit
XM_024995577	0.0376859	MECOM	MDS1 and EVI1 complex locus
XM_024995982	0.0233169	C8H8orf74	none description
XM_024995983	0.0264781	RCL1	RNA 3'-terminal phosphate cyclase-like protein
XM_024996027	0.0126112	FRRS1L	ferric chelate reductase 1 like
XM_024996334	0.0226633	KY	none description
XM_024996526	0.00686601	TUBE1	tubulin epsilon 1
XM_024997131	0.0145472	PDE10A	phosphodiesterase 10A
XM_024997282	0.0118066	RPGRIP1	X-linked retinitis pigmentosa GTPase regulator-interacting protein 1
XM_024997355	0.00161901	CHD8	chromodomain-helicase-DNA-binding protein 8
XM_024997464	0.0102956	RBM23	RNA binding motif protein 23
XM_024997476	0.0454405	RMDN3	Regulator of microtubule dynamics protein 3
XM_024997559	0.0478975	UMODL1	uromodulin like 1
XM_024997976	0.0332965	EXD1	exonuclease 3'-5' domain containing 1
XM_024998182	0.0414985	PLA2G4E	phospholipase A2 group IVE
XM_024998429	0.00180643	MAP4K3	mitogen-activated protein kinase kinase kinase kinase 3
XM_024999306	0.00429119	REV1	REV1, DNA directed polymerase
XM_024999778	0.0414483	SERTM1	serine-rich and transmembrane domain-containing protein 1
XM_025000227	0.0368634	N4BP2L2	none description
XM_025000460	0.00195305	KIF3B	kinesin family member 3B
XM_025000875	0.0181647	JCAD	none description
XM_025000909	0.00182328	KIF16B	kinesin family member 16B
XM_025001333	0.0382471	ATP9A	ATPase phospholipid transporting 9A (putative)
XM_025001696	0.0384518	C14H8orf76	none description

## Sheet: BM (PSG)
Supplementary Data 3. The positively selected genes and the rapidly evolving genes in different muntjac lineages
The positively selected genes of BM.
mRNA	P value	Gene symbol	Description
NM_001011683	0.0112126	SLC2A12	Bos taurus solute carrier family 2 (facilitated glucose transporter), member 12 (SLC2A12), mRNA.
NM_001034204	0.0308186	TUBA1C	none description
NM_001046230	0.00112437	DDX19B	DEAD-box helicase 19B
NM_001075408	0	RXRG	Retinoic acid receptor RXR-gamma
NM_001075535	0.00017453	TBL2	transducin beta like 2
NM_001077917	0.0200425	PAXIP1	PAX-interacting protein 1
NM_001081510	0.0201498	SF3A1	Splicing factor 3A subunit 1
NM_001098998	0.0184805	DBX1	Homeobox protein DBX1
NM_001102006	0.00917559	SSH3	slingshot protein phosphatase 3
NM_001105648	0.041462	ENTPD2	ectonucleoside triphosphate diphosphohydrolase 2
NM_001166523	0.0163794	MTFMT	Methionyl-tRNA formyltransferase, mitochondrial
NM_001191444	0.00336967	PPM1D	protein phosphatase, Mg2+/Mn2+ dependent 1D
NM_001206318	0.00238961	DUS3L	none description
NM_173958	0.00434664	RP1	oxygen-regulated protein 1
NM_173992	0.00368724	APOH	apolipoprotein H
NM_174506	0.00173529	BCKDHA	2-oxoisovalerate dehydrogenase subunit alpha, mitochondrial precursor
XM_002685900	1.211e-06	OR10J5	olfactory receptor family 10 subfamily J member 5
XM_002686060	4.984e-06	KPRP	keratinocyte proline rich protein
XM_002688205	0.031675	N4BP2	NEDD4 binding protein 2
XM_002688430	0.00361901	HTT	huntingtin
XM_002691799	0.0376665	FREM2	FRAS1 related extracellular matrix protein 2
XM_002692835	0.0174626	ZFAND1	zinc finger AN1-type containing 1
XM_002693469	0.00110303	SPCS2	signal peptidase complex subunit 2
XM_002694139	0.000833665	SPEN	spen family transcriptional repressor
XM_002695682	0.000150171	SCARF1	scavenger receptor class F member 1
XM_002696335	0.00293433	LOC530348	none description
XM_002697051	0.0167422	COL7A1	collagen type VII alpha 1 chain
XM_003587406	0.00916133	NLRP1	NLR family pyrin domain containing 1
XM_003587546	0.000587242	AEN	apoptosis enhancing nuclease
XM_005203860	0.00170713	MTMR11	myotubularin related protein 11
XM_005205139	0.00638733	HEPACAM2	HEPACAM family member 2
XM_005206047	0.00584601	CEP290	centrosomal protein 290
XM_005206122	0.00116889	CEP83	centrosomal protein of 83 kDa
XM_005207769	0.00759242	HERC5	E3 ISG15--protein ligase HERC5
XM_005211264	0.0355672	TGM1	transglutaminase 1
XM_005216252	0.000673385	CHRDL2	chordin like 2
XM_005219889	3.951e-06	MPO	myeloperoxidase
XM_005220859	0.0214731	ITGA2B	integrin subunit alpha 2b
XM_005223044	0.000301509	ALS2CL	ALS2 C-terminal like
XM_005224364	0.00124195	KIAA1468	KIAA1468
XM_010804428	0.00924323	AMPH	amphiphysin
XM_010804619	0.0123235	LOC100296901	none description
XM_010811203	0.00775201	MCM10	minichromosome maintenance 10 replication initiation factor
XM_010815719	0.00187948	PRR11	proline rich 11
XM_015474885	0.00384672	TTC17	tetratricopeptide repeat protein 17
XM_015474954	0.0196448	WIPF1	WAS/WASL interacting protein family member 1
XM_024975662	0.0379411	LOC784976	none description
XM_024975691	0.00619336	ANKK1	ankyrin repeat and kinase domain containing 1
XM_024975716	0.0454219	CEP126	centrosomal protein 126
XM_024977798	2.5262e-05	MYO18B	myosin XVIIIB
XM_024978729	0.000893881	LOC101907883	none description
XM_024979882	0.0286205	TTN	none description
XM_024980021	0.0154548	FBF1	Fas binding factor 1
XM_024980607	0.000230674	INTS2	integrator complex subunit 2
XM_024980699	0.00153623	DOC2B	double C2 domain beta
XM_024980714	0.000179583	ANKFY1	ankyrin repeat and FYVE domain containing 1
XM_024982307	0.0358006	LOC100299845	none description
XM_024983292	0.00791437	CROCC	ciliary rootlet coiled-coil, rootletin
XM_024983983	0.0448212	DST	dystonin
XM_024984524	0.0195849	DCC	none description
XM_024984604	0.0150239	LAMA1	laminin subunit alpha 1
XM_024984783	0.00441291	KNOP1	Lysine-rich nucleolar protein 1
XM_024989671	0.0231667	PSRC1	Proline/serine-rich coiled-coil protein 1
XM_024993535	0.00330146	MYH15	none description
XM_024994084	0.00213657	HARS	Histidine--tRNA ligase, cytoplasmic
XM_024994567	0.000905547	AFF4	AF4/FMR2 family member 4
XM_024995977	0.00193135	HEMGN	hemogen
XM_024997362	0.00820817	FLVCR2	feline leukemia virus subgroup C receptor-related protein 2
XM_024997665	0.0334838	ZWILCH	Protein zwilch homolog
XM_024997852	0.00399736	GRAMD1C	GRAM domain containing 1C
XM_024998178	0.0413291	ANKDD1A	ankyrin repeat and death domain containing 1A
XM_025000460	0.00247779	KIF3B	kinesin family member 3B

## Sheet: GM (REG)
Supplementary Data 3. The positively selected genes and the rapidly evolving genes in different muntjac lineages
The rapidly evolving genes of GM.
mRNA	P value	Gene symbol	Description
NM_001008414	0.025722	FOXH1	forkhead box H1
NM_001012670	1.48e-07	HSP90AA1	Heat shock protein HSP 90-alpha
NM_001013589	0.0337405	TPI1	Triosephosphate isomerase
NM_001014389	0.00179039	H3F3A	none description
NM_001014856	0.0117824	NOP16	Nucleolar protein 16
NM_001014901	0.0263917	RBM14	RNA binding motif protein 14
NM_001024559	0.0309569	BCO1	beta,beta-carotene 15,15'-monooxygenase
NM_001034364	0.0335222	TMEM54	Transmembrane protein 54
NM_001034432	0.0474998	CREB3L3	Cyclic AMP-responsive element-binding protein 3-like protein 3 Processed cyclic AMP-responsive element-binding protein 3-like protein 3
NM_001034537	0.0330781	GAL3ST4	galactose-3-O-sulfotransferase 4
NM_001034542	1.6969e-05	CCT6A	chaperonin containing TCP1 subunit 6A
NM_001034583	0.0406894	COG4	Conserved oligomeric Golgi complex subunit 4
NM_001034699	0.0153361	PA2G4	proliferation-associated 2G4
NM_001035044	0.0289374	CCDC25	Coiled-coil domain-containing protein 25
NM_001035333	0.0444173	NEDD1	Protein NEDD1
NM_001035408	8.0939e-05	GGA1	ADP-ribosylation factor-binding protein GGA1
NM_001038047	0.0178694	PRR13	proline rich 13
NM_001038059	0.0245277	FBXO7	F-box protein 7
NM_001038065	0.0129001	GPNMB	glycoprotein nmb
NM_001038068	0.0399551	STOML2	stomatin like 2
NM_001038086	0.0283019	TCP1	t-complex 1
NM_001038143	0.0425414	GCLM	Glutamate--cysteine ligase regulatory subunit
NM_001038197	0.00252994	H2AFV	none description
NM_001040478	0.049265	MYOD1	myogenic differentiation 1
NM_001040520	8.5e-08	RPL7A	60S ribosomal protein L7a
NM_001045942	0.00772159	KIAA2013	KIAA2013
NM_001045974	0.0281106	AMFR	E3 ubiquitin-protein ligase AMFR
NM_001045979	0.0261741	C6	complement C6
NM_001046032	0.0443641	ISYNA1	Inositol-3-phosphate synthase 1
NM_001046123	0.0369145	MRPS5	28S ribosomal protein S5, mitochondrial
NM_001046164	0.000794054	FBP2	Fructose-1,6-bisphosphatase isozyme 2
NM_001046318	0.0454146	FAF1	Fas associated factor 1
NM_001046363	0.0201036	INTS9	integrator complex subunit 9
NM_001046380	0	TRA2A	transformer 2 alpha homolog
NM_001046423	0.00802078	ALDH9A1	aldehyde dehydrogenase 9 family member A1
NM_001046572	0.0439573	NARS	none description
NM_001075118	0.0310666	PPA1	Inorganic pyrophosphatase
NM_001075131	0.0317169	PTPRN	Receptor-type tyrosine-protein phosphatase-like N
NM_001075170	0.0139406	MAK16	Protein MAK16 homolog
NM_001075176	0.0131871	RPA1	replication protein A1
NM_001075312	0.0446102	POP5	POP5 homolog, ribonuclease P/MRP subunit
NM_001075344	0.0341713	TMEM102	Transmembrane protein 102
NM_001075364	0.0157644	ATG3	Ubiquitin-like-conjugating enzyme ATG3
NM_001075372	0.0386591	CPO	Carboxypeptidase O
NM_001075391	0.0229262	SPC24	SPC24, NDC80 kinetochore complex component
NM_001075432	0.0316432	ALG6	ALG6, alpha-1,3-glucosyltransferase
NM_001075474	0.00704639	MRPS16	28S ribosomal protein S16, mitochondrial
NM_001075547	0.0496435	SCRN3	secernin 3
NM_001075625	0.0385291	RTF2	none description
NM_001075645	0.00907398	PDCL3	phosducin like 3
NM_001075694	0.0225366	ACMSD	2-amino-3-carboxymuconate-6-semialdehyde decarboxylase
NM_001075751	0.0180093	PDHX	Pyruvate dehydrogenase protein X component
NM_001075783	0.024263	TEKT1	Tektin-1
NM_001075801	0.0493431	ARMC2	armadillo repeat containing 2
NM_001075839	0.0142144	MOV10	Putative helicase MOV-10
NM_001076059	0.018835	FBXL4	F-box and leucine rich repeat protein 4
NM_001076089	0.0429648	TWSG1	twisted gastrulation BMP signaling modulator 1
NM_001076094	0.0456964	PDZD9	PDZ domain-containing protein 9
NM_001076203	0.0314732	ZAR1	zygote arrest 1
NM_001076840	0.0206825	SH3GL2	SH3 domain containing GRB2 like 2, endophilin A1
NM_001076897	0.021142	DHX40	DEAH-box helicase 40
NM_001076951	0.0350127	UBALD1	UBA like domain containing 1
NM_001076962	0.0296597	POLR3H	RNA polymerase III subunit H
NM_001077046	0.0205611	PLIN3	perilipin 3
NM_001077067	0.00369684	COG8	none description
NM_001077095	0.046809	TUBA8	Tubulin alpha-8 chain
NM_001077859	0.0357917	FGFR1OP	FGFR1 oncogene partner
NM_001077935	0.0463587	ZNF280B	none description
NM_001077961	0.0134376	NDST3	N-deacetylase and N-sulfotransferase 3
NM_001078044	0.0231747	TMEM243	Transmembrane protein 243
NM_001078084	0.0185618	DUS1L	tRNA-dihydrouridine(16/17) synthase
NM_001079598	0.00767479	C13H20orf194	none description
NM_001079793	3.79e-07	YPEL5	Protein yippee-like 5
NM_001080273	0.0110318	TRMT11	tRNA (guanine(10)-N2)-methyltransferase homolog
NM_001080318	0.0116322	PEPD	peptidase D
NM_001080375	0.0244402	KRT28	Keratin, type I cytoskeletal 28
NM_001080910	0.049656	PLA2G3	group 3 secretory phospholipase A2 precursor
NM_001081524	0.00565198	ATP1A2	Sodium/potassium-transporting ATPase subunit alpha-2
NM_001081659	0.0358791	OASL	2'-5'-oligoadenylate synthetase like
NM_001083381	0.0343845	UBA2	ubiquitin like modifier activating enzyme 2
NM_001083403	0.0274601	COX11	COX11, cytochrome c oxidase copper chaperone
NM_001083527	0.00025921	DDX21	none description
NM_001083688	0.0198972	NOL3	nucleolar protein 3
NM_001083696	0.0300391	TDG	thymine DNA glycosylase
NM_001083723	0.0359211	NHLRC2	NHL repeat-containing protein 2
NM_001083729	0.0163649	PKP2	plakophilin-2
NM_001083770	0.0320583	STUM	stum, mechanosensory transduction mediator homolog
NM_001098380	0.0441709	HSPB2	none description
NM_001098889	0.0199567	XPO4	exportin-4
NM_001098904	0.0394565	COPS3	COP9 signalosome complex subunit 3
NM_001099020	0.0225437	ATAD2	ATPase family, AAA domain containing 2
NM_001099089	0.01911	ZFP3	ZFP3 zinc finger protein
NM_001099091	0.0248393	TTC30B	none description
NM_001100326	0.041289	PTPN1	protein tyrosine phosphatase, non-receptor type 1
NM_001100340	0.0150832	PJA2	praja ring finger ubiquitin ligase 2
NM_001101067	0.00322958	UBA5	Ubiquitin-like modifier-activating enzyme 5
NM_001101200	0.000602297	TAF8	Transcription initiation factor TFIID subunit 8
NM_001101202	0.036763	CRHBP	corticotropin releasing hormone binding protein
NM_001101222	0.0486255	GDAP1	Ganglioside-induced differentiation-associated protein 1
NM_001101228	0.00580546	CHODL	chondrolectin
NM_001101261	0.0264498	FAM212B	Protein FAM212B
NM_001101849	0.00400338	SEC24A	Protein transport protein Sec24A
NM_001101935	0.0495993	KRT23	keratin, type I cytoskeletal 23
NM_001102007	0.0218871	PHACTR4	Phosphatase and actin regulator 4
NM_001102356	0.0273308	EIF3B	Eukaryotic translation initiation factor 3 subunit B
NM_001102516	0.0270008	ITIH5	inter-alpha-trypsin inhibitor heavy chain family member 5
NM_001103174	0.00897414	BRWD1	bromodomain and WD repeat-containing protein 1
NM_001105324	0.0264704	TWF2	none description
NM_001105352	0.0278571	UTP25	none description
NM_001105403	0.0189721	IFT57	Intraflagellar transport protein 57 homolog
NM_001109982	0.0374202	GNAT3	guanine nucleotide-binding protein G(t) subunit alpha-3
NM_001110441	0.0336515	TMEM145	transmembrane protein 145
NM_001110442	0.0127172	SDHAF1	Succinate dehydrogenase assembly factor 1, mitochondrial
NM_001113243	0.0494021	CORO1B	coronin 1B
NM_001113282	0.0194116	POP4	POP4 homolog, ribonuclease P/MRP subunit
NM_001114732	0.0257912	SEPHS2	selenide, water dikinase 2
NM_001127440	0.0406965	ZAR1L	none description
NM_001163413	0.0255055	CD163	Scavenger receptor cysteine-rich type 1 protein M130 Soluble CD163
NM_001163783	0.00992771	DPYSL4	dihydropyrimidinase like 4
NM_001164670	0.044275	FAN1	FANCD2/FANCI-associated nuclease 1
NM_001166613	0.0271309	OGFOD1	Prolyl 3-hydroxylase OGFOD1
NM_001190298	0.013786	MR1	Major histocompatibility complex class I-related gene protein
NM_001191136	0.00867397	LGSN	lengsin, lens protein with glutamine synthetase domain
NM_001191148	0.00843254	OPRD1	opioid receptor delta 1
NM_001191157	0.0208577	CHSY1	chondroitin sulfate synthase 1
NM_001191177	0.00958399	HPS3	HPS3, biogenesis of lysosomal organelles complex 2 subunit 1
NM_001191178	0.0464204	JAG1	jagged 1
NM_001191237	0.0264626	ISL2	ISL LIM homeobox 2
NM_001191393	0.0499148	CAD	CAD protein
NM_001191413	0.0248099	NEBL	nebulette
NM_001191433	0.0464026	N4BP1	NEDD4-binding protein 1
NM_001192026	0.0260287	SASS6	SAS-6 centriolar assembly protein
NM_001192054	0.0460406	PTPN9	protein tyrosine phosphatase, non-receptor type 9
NM_001192071	0.0113059	PEX1	peroxisome biogenesis factor 1
NM_001192152	0.00450197	NPHP3	none description
NM_001192153	0.029243	EAF1	ELL associated factor 1
NM_001192217	0.00849996	RIN1	Ras and Rab interactor 1
NM_001192283	0.0229295	KIF18B	kinesin family member 18B
NM_001192416	0.0219281	PLEKHM2	pleckstrin homology domain-containing family M member 2
NM_001192499	0.000621955	PTPN14	protein tyrosine phosphatase, non-receptor type 14
NM_001192517	0.0494843	AJUBA	LIM domain-containing protein ajuba
NM_001192528	0.0178643	CILP2	cartilage intermediate layer protein 2
NM_001192537	0.0039136	HMCN1	hemicentin-1 precursor
NM_001192647	0.0433837	OTOP2	otopetrin 2
NM_001192681	0.0476167	QRFPR	pyroglutamylated RFamide peptide receptor
NM_001192718	0.0399617	ITGA9	integrin alpha-9 precursor
NM_001192795	0.0279176	TRPC7	short transient receptor potential channel 7
NM_001192841	0.00378647	ADCY8	adenylate cyclase 8
NM_001192952	0.0303249	POU4F2	POU class 4 homeobox 2
NM_001193073	0.011649	MTMR10	myotubularin related protein 10
NM_001193140	0.00979691	CACNA1G	calcium voltage-gated channel subunit alpha1 G
NM_001193143	0.0137026	STARD3	StAR related lipid transfer domain containing 3
NM_001193157	0.0405507	ZNF408	zinc finger protein 408
NM_001205497	0.032631	TMEM62	transmembrane protein 62
NM_001205652	0.00557594	ARFGEF2	brefeldin A-inhibited guanine nucleotide-exchange protein 2
NM_001205658	0.035888	ADCK2	aarF domain containing kinase 2
NM_001205686	2.614e-06	DNAJC9	dnaJ homolog subfamily C member 9
NM_001205690	0.046099	ZCCHC8	zinc finger CCHC domain-containing protein 8
NM_001205706	0.00167425	FEZF1	FEZ family zinc finger 1
NM_001205785	0.0418613	ARID1A	AT-rich interactive domain-containing protein 1A
NM_001205827	0.000718517	SMG6	telomerase-binding protein EST1A
NM_001205879	0.00262845	PTCH1	none description
NM_001205915	0.0192788	SMG1	serine/threonine-protein kinase SMG1
NM_001205923	0.03669	CBLB	Cbl proto-oncogene B
NM_001205980	0.0343081	URB1	nucleolar pre-ribosomal-associated protein 1
NM_001206060	0.00189968	NEK9	serine/threonine-protein kinase Nek9
NM_001206152	0.0224142	DYNC1LI2	cytoplasmic dynein 1 light intermediate chain 2
NM_001206170	0.0270872	DLD	dihydrolipoamide dehydrogenase
NM_001206186	0.0172452	UBE2J1	ubiquitin-conjugating enzyme E2 J1
NM_001206275	0.0395646	MAP4K2	mitogen-activated protein kinase kinase kinase kinase 2
NM_001206387	0.0274987	ADH1C	none description
NM_001206515	0.0317712	FOCAD	uncharacterized protein KIAA1797 homolog
NM_001206539	0.0496348	CD2AP	CD2 associated protein
NM_001206588	0.0327234	SPTA1	Bos taurus spectrin, alpha, erythrocytic 1 (SPTA1), mRNA.
NM_001206657	0.040551	PLXNA2	plexin A2
NM_001206719	0.0374338	AGPS	alkyldihydroxyacetonephosphate synthase, peroxisomal
NM_001206760	0.0443141	LRRC58	leucine rich repeat containing 58
NM_001206770	0.000488145	MAP2K5	dual specificity mitogen-activated protein kinase kinase 5
NM_001206863	0.0331818	FSTL5	none description
NM_001206914	0.0251933	HJV	none description
NM_001206959	0.00623322	TMEM185A	transmembrane protein 185A
NM_001256554	0.00610434	SAFB2	scaffold attachment factor B2
NM_001256559	0.0447847	PRKDC	DNA-dependent protein kinase catalytic subunit
NM_001256669	0.00244821	CYTH4	cytohesin-4
NM_001282043	0.00745657	TOMT	transmembrane O-methyltransferase
NM_001302942	0.0325012	PRSS57	serine protease 57 precursor
NM_001302952	0.0108425	ASB18	Bos taurus ankyrin repeat and SOCS box containing 18 (ASB18), mRNA.
NM_001304554	0.00467594	RBBP6	retinoblastoma binding protein 6
NM_001316338	0.00316987	LDHB	Bos taurus lactate dehydrogenase B (LDHB), transcript variant 1, mRNA.
NM_001319898	0.0486586	PTEN	phosphatase and tensin homolog
NM_173997	0.0226738	ARFGEF1	ADP ribosylation factor guanine nucleotide exchange factor 1
NM_174022	0.0477046	CLTA	Clathrin light chain A
NM_174079	0.000120416	HAS2	hyaluronan synthase 2
NM_174244	0.00426002	ATP5PO	none description
NM_174290	0.0474564	CRYAB	Alpha-crystallin B chain
NM_174507	0.0397546	BCKDHB	branched chain keto acid dehydrogenase E1 subunit beta
NM_174566	0.0121596	OPN1LW	none description
NM_174603	0.000555112	SLC2A3	none description
NM_174758	0.0423541	NPC1	NPC intracellular cholesterol transporter 1
NM_174810	0.0224966	ATP6V1E1	V-type proton ATPase subunit E 1
NM_176666	0.0222585	SMARCAL1	SWI/SNF-related matrix-associated actin-dependent regulator of chromatin subfamily A-like protein 1
NM_177508	0.0493442	UMPS	uridine monophosphate synthetase
XM_002684809	0.0125491	SEMA5B	semaphorin 5B
XM_002684859	0.0275433	ATP13A4	ATPase 13A4
XM_002685023	0.0423272	ANKUB1	ankyrin repeat and ubiquitin domain containing 1
XM_002685114	0.0382907	FAM3B	family with sequence similarity 3 member B
XM_002685231	0.00819969	UGGT1	UDP-glucose glycoprotein glucosyltransferase 1
XM_002685454	0.00595171	LOC784679	none description
XM_002685484	0.0217337	TYW5	tRNA-yW synthesizing protein 5
XM_002685595	0.0316602	STK11IP	serine/threonine kinase 11 interacting protein
XM_002685609	0.048265	KIAA1522	KIAA1522
XM_002685612	0.0359985	ZBTB8B	none description
XM_002685850	0.012371	HSPA6	heat shock protein family A (Hsp70) member 6
XM_002685875	0.0404847	OR10J1	olfactory receptor family 10 subfamily J member 1
XM_002685937	0.0265867	OR6P1	olfactory receptor family 6 subfamily P member 1
XM_002686147	0.00696555	KCNA10	potassium voltage-gated channel subfamily A member 10
XM_002686159	0.0443532	PRPF38B	pre-mRNA processing factor 38B
XM_002686412	0.0125784	EFCAB14	EF-hand calcium binding domain 14
XM_002686999	0.0396948	TTC26	tetratricopeptide repeat domain 26
XM_002687245	0.000650654	KRT77	keratin 77
XM_002687608	0.0047495	OR6C3	none description
XM_002687691	0.00992112	SSTR3	somatostatin receptor 3
XM_002688264	0.0343142	AASDH	aminoadipate-semialdehyde dehydrogenase
XM_002688579	0.0431251	SLC35E1	solute carrier family 35 member E1
XM_002689175	0.0181545	APC2	APC2, WNT signaling pathway regulator
XM_002690047	0.0328821	TPBG	trophoblast glycoprotein
XM_002690080	0.0364251	MCM9	DNA helicase MCM9
XM_002690227	0.0414271	LOC511136	none description
XM_002690680	0.0189852	LOC617084	none description
XM_002690727	0.0212479	LOC522609	none description
XM_002691486	0.0371741	ADAM17	ADAM metallopeptidase domain 17
XM_002691567	0.0261349	OR1Q1	olfactory receptor family 1 subfamily Q member 1
XM_002691597	0.0495764	OR5C1	olfactory receptor family 5 subfamily C member 1
XM_002691743	0.0363069	FAM124A	family with sequence similarity 124 member A
XM_002692417	0.0400666	STX16	none description
XM_002692856	0.029425	LOC509895	none description
XM_002693067	0.036539	LOC785565	none description
XM_002693151	0.0450133	C15H11orf42	none description
XM_002693262	0.0103998	LOC512399	none description
XM_002693697	0.0335478	OR9G9	none description
XM_002693700	0.0201388	LOC100301259	none description
XM_002693750	0.025451	OR5M3	olfactory receptor family 5 subfamily M member 3
XM_002694116	0.0436199	TIMM17A	translocase of inner mitochondrial membrane 17 homolog A (yeast)
XM_002694399	0.0146163	SPATA5	spermatogenesis associated 5
XM_002694824	0.036713	TSNAXIP1	translin associated factor X interacting protein 1
XM_002696253	0.0386517	CREBRF	CREB3 regulatory factor
XM_002697388	0.0376659	OR12D3	olfactory receptor family 12 subfamily D member 3
XM_002697415	0.045568	LOC785277	none description
XM_002697726	0.038836	CABLES1	none description
XM_002697920	0.00842038	HS3ST6	heparan sulfate-glucosamine 3-sulfotransferase 6
XM_002697976	0.0441123	PTX4	pentraxin 4
XM_002698724	0.0303297	NKX6-3	none description
XM_002699121	0.0222337	LOC100299320	none description
XM_002699128	0.0195548	LOC100301320	none description
XM_002699133	0.0217751	LOC517144	none description
XM_002699210	0.00426948	LOC513914	none description
XM_002699340	0.0378699	SLC22A20P	none description
XM_003585659	0.0376895	LRRC15	leucine rich repeat containing 15
XM_003585744	0.0438956	FIGN	fidgetin, microtubule severing factor
XM_003585764	0.000742346	CCNYL1	cyclin Y like 1
XM_003585864	0.0303533	PLPPR4	phospholipid phosphatase related 4
XM_003586243	0.0475087	SIN3B	SIN3 transcription regulator family member B
XM_003586303	0.0313151	LOC100848138	none description
XM_003586815	0.0194324	LOC526745	none description
XM_003587484	0.0235179	SEPT9	none description
XM_005200957	0.0473896	TMX2	Thioredoxin-related transmembrane protein 2
XM_005201464	0.0112999	RFC4	replication factor C subunit 4
XM_005201509	0.0370721	TBCCD1	TBCC domain containing 1
XM_005201957	0.0268046	LOC525947	none description
XM_005202181	0.0271479	PTPN18	tyrosine-protein phosphatase non-receptor type 18
XM_005202204	0.0385523	PMS1	PMS1 homolog 1, mismatch repair system component
XM_005202941	0.00374669	PUM1	pumilio RNA binding family member 1
XM_005203089	0.0265998	CRYBG2	none description
XM_005203115	0.0326616	HNRNPR	heterogeneous nuclear ribonucleoprotein R
XM_005203128	0.0391215	NUDC	Nuclear migration protein nudC
XM_005203252	0.0378954	NIPAL3	NIPA like domain containing 3
XM_005204012	0.00163344	HAO2	Hydroxyacid oxidase 2
XM_005204049	0.039097	PDE4DIP	phosphodiesterase 4D interacting protein
XM_005204192	0.0301467	RNPC3	RNA binding region (RNP1, RRM) containing 3
XM_005204527	0.00553307	FOXD3	forkhead box D3
XM_005204605	0.0145188	BSND	barttin CLCNK type accessory beta subunit
XM_005205236	0.0115595	HDAC9	histone deacetylase 9
XM_005205269	0.0029223	RUNDC3B	RUN domain-containing protein 3B
XM_005205344	0.0479869	LHFPL3	lipoma HMGIC fusion partner-like 3 protein
XM_005205589	0.0019006	HUS1	HUS1 checkpoint clamp component
XM_005206196	0.0245629	ATF7	none description
XM_005206628	0.0166265	DCTN2	Dynactin subunit 2
XM_005207028	0.0244874	LRP6	LDL receptor related protein 6
XM_005207565	0.0449622	TKTL2	Transketolase-like protein 2
XM_005207605	0.045292	GAR1	GAR1 ribonucleoprotein
XM_005207747	0.0328514	FAM13A	Protein FAM13A
XM_005207807	0.0131334	CCSER1	coiled-coil serine rich protein 1
XM_005208001	0.0151855	ADGRL3	adhesion G protein-coupled receptor L3
XM_005208463	0.00362873	DDX49	DEAD-box helicase 49
XM_005208675	0.0445317	RAD23A	UV excision repair protein RAD23 homolog A
XM_005208720	0.022261	TRAPPC5	trafficking protein particle complex 5
XM_005208992	0.0202072	ZFR2	zinc finger RNA binding protein 2
XM_005209065	0.0184247	LINGO3	leucine rich repeat and Ig domain containing 3
XM_005209138	0.0497165	SEMA6A	semaphorin 6A
XM_005209827	0.0489267	NEIL2	Endonuclease 8-like 2
XM_005210426	0.000813112	IARS	isoleucyl-tRNA synthetase
XM_005210479	0.00312823	ZNF189	zinc finger protein 189
XM_005210636	0.0407424	FAM135A	family with sequence similarity 135 member A
XM_005210704	0.00752332	DOPEY1	dopey family member 1
XM_005210905	0.0382936	SRSF12	serine and arginine rich splicing factor 12
XM_005211049	0.0377225	ZBTB2	zinc finger and BTB domain containing 2
XM_005211248	0.00797657	AP1G2	adaptor related protein complex 1 gamma 2 subunit
XM_005212214	0.00177097	CASC4	Protein CASC4
XM_005212683	0.0324865	GALM	Aldose 1-epimerase
XM_005212786	0.00609423	UXS1	UDP-glucuronate decarboxylase 1
XM_005212969	0.0224887	HPCAL1	Hippocalcin-like protein 1
XM_005213688	0.0389911	KBTBD7	kelch repeat and BTB domain containing 7
XM_005213886	0.0124743	SLITRK6	SLIT and NTRK like family member 6
XM_005214080	0.0080602	FLRT3	fibronectin leucine rich transmembrane protein 3
XM_005215645	0.00111855	PDP1	[Pyruvate dehydrogenase [acetyl-transferring]]-phosphatase 1, mitochondrial
XM_005215729	0.00709445	GPR83	G protein-coupled receptor 83
XM_005216112	0.025826	LOC782678	none description
XM_005216455	0.00439229	ALKBH3	Alpha-ketoglutarate-dependent dioxygenase alkB homolog 3
XM_005216969	0.0172601	EXOSC10	exosome component 10
XM_005217569	0.0434434	PCDH18	protocadherin 18
XM_005218099	0.0166606	ZMAT5	Zinc finger matrin-type protein 5
XM_005218644	0.0014057	PHLPP2	PH domain leucine-rich repeat-containing protein phosphatase 2
XM_005218649	1.428e-06	RBL2	RB transcriptional corepressor like 2
XM_005219311	0.00509684	KPTN	kaptin, actin binding protein
XM_005219444	0.0169025	CCDC61	coiled-coil domain containing 61
XM_005220010	0.0499123	SYNRG	synergin gamma
XM_005220781	0.0268205	TOP2A	topoisomerase (DNA) II alpha
XM_005220917	0.00789639	WNT3	Bos taurus wingless-type MMTV integration site family, member 3 (WNT3), mRNA.
XM_005220964	0.0269008	MEIOC	meiosis specific with coiled-coil domain
XM_005221528	0.027772	NNT	NAD(P) transhydrogenase, mitochondrial
XM_005221660	0.0424309	CLPTM1L	CLPTM1 like
XM_005221979	0.0116543	MAN2C1	alpha-mannosidase 2C1
XM_005222103	0.0115908	LRFN5	none description
XM_005222236	0.0103904	FRMD5	FERM domain-containing protein 5
XM_005222632	0.00311488	CHL1	neural cell adhesion molecule L1-like protein precursor
XM_005223453	0.0269087	ADGRF5	adhesion G protein-coupled receptor F5
XM_005224182	0.0188718	PIGN	phosphatidylinositol glycan anchor biosynthesis class N
XM_005224270	0.0413959	C24H18orf54	none description
XM_005224364	0.0299056	KIAA1468	KIAA1468
XM_005224633	0.0168381	FLYWCH1	none description
XM_005224635	0.00158712	PKMYT1	protein kinase, membrane associated tyrosine/threonine 1
XM_005224739	0.0101549	EEF2K	eukaryotic elongation factor 2 kinase
XM_005224827	5.892e-06	FUS	FUS RNA binding protein
XM_005225503	0.0262703	NOC3L	NOC3 like DNA replication regulator
XM_005225560	0.0452096	BTRC	beta-transducin repeat containing E3 ubiquitin protein ligase
XM_005226206	0.0337996	TBCE	Tubulin-specific chaperone E
XM_005226308	0.00684298	RHOBTB1	Rho related BTB domain containing 1
XM_005226400	0.0051358	ECD	ecdysoneless cell cycle regulator
XM_005226403	0.011725	RPS24	none description
XM_005226509	0.00129475	KAT6B	lysine acetyltransferase 6B
XM_005226869	0.0177475	ZBTB44	zinc finger and BTB domain containing 44
XM_005227034	0.00849571	AP5B1	AP-5 complex subunit beta-1
XM_005227449	0.0221127	TENM1	teneurin-1
XM_005228103	0.0230345	FOXP3	forkhead box P3
XM_005228232	0.0473764	PHF8	PHD finger protein 8
XM_005228276	0.0326333	LOC510362	none description
XM_005228397	0.0165567	NHS	nance-Horan syndrome protein
XM_005228598	0.0293538	OTUD6B	OTU domain containing 6B
XM_010801453	0.0404626	VEPH1	ventricular zone expressed PH domain containing 1
XM_010801624	0.011591	ASTE1	asteroid homolog 1 (Drosophila)
XM_010801632	0.0306177	NEK11	NIMA related kinase 11
XM_010801761	0.013277	METTL6	methyltransferase like 6
XM_010801820	0.0149707	IWS1	IWS1, SUPT6H interacting protein
XM_010801973	0.0473102	SLC38A11	solute carrier family 38 member 11
XM_010802273	0.018882	PIKFYVE	1-phosphatidylinositol 3-phosphate 5-kinase
XM_010802370	0.0228572	PLCD4	phospholipase C delta 4
XM_010802409	0.047993	TRIP12	E3 ubiquitin-protein ligase TRIP12
XM_010802923	0.00678566	ASH1L	ASH1 like histone lysine methyltransferase
XM_010803008	0.0245114	MINDY1	none description
XM_010803040	0.0216705	APH1A	aph-1 homolog A, gamma-secretase subunit
XM_010803087	0.00193612	HIST2H2BF	none description
XM_010803582	0.0269545	NCDN	Neurochondrin
XM_010804641	0.0278491	OR6B1	olfactory receptor family 6 subfamily B member 1
XM_010805264	0.0391485	UTP20	UTP20, small subunit processome component
XM_010805824	0.0361289	TRABD	traB domain-containing protein
XM_010805937	0.00356121	TET2	tet methylcytosine dioxygenase 2
XM_010806967	0.0194625	CHAF1A	Chromatin assembly factor 1 subunit A
XM_010807116	0.0245258	PRR16	none description
XM_010808581	0.0342577	TAAR3	none description
XM_010809160	0.0307003	PLA2G4B	none description
XM_010810210	0.00405377	EIF2B4	eukaryotic translation initiation factor 2B subunit delta
XM_010810351	0.0470223	GAPVD1	GTPase-activating protein and VPS9 domain-containing protein 1
XM_010810510	0.0123135	HMCN2	hemicentin 2
XM_010810774	0.0431348	PAN3	PAN3 poly(A) specific ribonuclease subunit
XM_010811114	0.0448979	DCLRE1C	DNA cross-link repair 1C
XM_010811393	0.00353062	ZMYND8	zinc finger MYND-type containing 8
XM_010811411	0.0183056	UBE2C	Ubiquitin-conjugating enzyme E2 C
XM_010811921	0.0381556	KHDRBS3	KH RNA binding domain containing, signal transduction associated 3
XM_010812324	0.0166306	ATM	serine-protein kinase ATM
XM_010812538	0.0383869	MICAL2	microtubule associated monooxygenase, calponin and LIM domain containing 2
XM_010813216	0.0348306	KIFAP3	kinesin associated protein 3
XM_010814270	0.000762216	LOC100295712	none description
XM_010814459	0.01491	ESRP2	epithelial splicing regulatory protein 2
XM_010814982	0.0297023	LIG1	DNA ligase 1
XM_010815035	0.0128653	PRR19	Proline-rich protein 19
XM_010815864	0.0173769	LOC101903567	none description
XM_010815954	0.0269115	KIAA0753	KIAA0753
XM_010816024	0.0488442	PER1	period circadian protein homolog 1
XM_010816139	0.0153939	PDK2	pyruvate dehydrogenase kinase 2
XM_010816435	0.0380131	DDX42	DEAD-box helicase 42
XM_010816560	0.020963	NT5C	5', 3'-nucleotidase, cytosolic
XM_010816976	0.0425204	ZSCAN2	zinc finger and SCAN domain containing 2
XM_010817306	0.0372798	BTBD7	BTB domain containing 7
XM_010817504	0.0252895	BRPF1	peregrin
XM_010818438	0.0387308	ZNF311	zinc finger protein 311
XM_010818498	0.0444531	PRSS16	protease, serine 16
XM_010818786	0.00237367	OSBPL1A	oxysterol binding protein like 1A
XM_010818948	0.0188074	PTPRM	protein tyrosine phosphatase, receptor type M
XM_010819081	0.0323644	ZNF174	zinc finger protein 174
XM_010821587	0.00165993	LOC101902561	none description
XM_015458136	0.023502	ERCC2	TFIIH basal transcription factor complex helicase XPD subunit
XM_015458213	0.0348104	GIPR	gastric inhibitory polypeptide receptor
XM_015458665	0.0307757	ZNF594	none description
XM_015458805	0.0239612	SRCIN1	SRC kinase signaling inhibitor 1
XM_015459183	0.0153816	ZNF592	zinc finger protein 592
XM_015459988	0.0306746	LOC537017	none description
XM_015460367	0.014025	TMEM219	Insulin-like growth factor-binding protein 3 receptor
XM_015460724	0.047408	ACTL8	actin like 8
XM_015460832	0.0315654	HTR1D	5-hydroxytryptamine receptor 1D
XM_015466232	0.0374159	RHBDL2	rhomboid like 2
XM_015470182	0.00196363	CADPS2	calcium dependent secretion activator 2
XM_015470783	0.00680325	OR6V1	none description
XM_015471114	0.0290842	PAN2	PAN2 poly(A) specific ribonuclease subunit
XM_015471532	0.0279889	PDLIM5	PDZ and LIM domain 5
XM_015471586	0.0162952	LIMCH1	LIM and calponin homology domains 1
XM_015471872	0.0396093	NCAN	neurocan
XM_015471907	0.0242218	LOC504888	none description
XM_015472442	0.0330091	TYRP1	tyrosinase related protein 1
XM_015472621	0.022011	KIF27	kinesin-like protein KIF27
XM_015472638	0.0384189	LRRC34	leucine rich repeat containing 34
XM_015472917	0.040395	PLCH1	phospholipase C eta 1
XM_015473088	0.00186574	SALL2	none description
XM_015473408	0.02291	EXOC6B	exocyst complex component 6B
XM_015473545	0.0100077	OTOF	otoferlin
XM_015474290	0.0300639	MROH8	maestro heat like repeat family member 8
XM_015474533	0.00797478	ENPP2	Ectonucleotide pyrophosphatase/phosphodiesterase family member 2
XM_015474560	0.0484207	COL14A1	collagen type XIV alpha 1 chain
XM_015475085	0.00739824	SPSB1	splA/ryanodine receptor domain and SOCS box containing 1
XM_015475381	0.0449026	RAB33B	RAB33B, member RAS oncogene family
XM_015475817	0.0281854	BEAN1	brain expressed, associated with NEDD4, 1
XM_024975319	0.0197469	ARNTL	aryl hydrocarbon receptor nuclear translocator like
XM_024975411	0.00302903	QSER1	glutamine and serine rich 1
XM_024975812	0.00315363	PPFIBP2	PPFIA binding protein 2
XM_024975872	0.0366474	RELT	RELT tumor necrosis factor receptor
XM_024975902	0.0284591	RAG1	recombination activating 1
XM_024976948	0.0249805	NAV1	neuron navigator 1
XM_024977009	0.00165833	RPH3A	rabphilin 3A
XM_024977230	0.0155268	ARVCF	armadillo repeat gene deleted in velocardiofacial syndrome
XM_024977714	0.0470603	ATXN2	ataxin 2
XM_024977894	0.0217849	DCHS2	dachsous cadherin-related 2
XM_024978016	0.018721	TRADD	Tumor necrosis factor receptor type 1-associated DEATH domain protein
XM_024978032	0.00138362	DLL3	delta-like protein 3 precursor
XM_024978051	0.0408972	CERS6	ceramide synthase 6
XM_024978101	0.0123567	MVD	Diphosphomevalonate decarboxylase
XM_024978275	0.0381247	RCN3	Reticulocalbin-3
XM_024978729	0.0120601	LOC101907883	none description
XM_024978946	0.0445529	RPGRIP1L	RPGRIP1 like
XM_024978986	0.00258031	LOC107131874	none description
XM_024979029	0.032723	DPY19L3	dpy-19 like 3 (C. elegans)
XM_024979462	0.0354594	LOC101903509	none description
XM_024979561	0.0499848	AOC3	none description
XM_024979750	0.0150874	TADA2A	Transcriptional adapter 2-alpha
XM_024979795	0.00165627	ITGB4	integrin beta-4 precursor
XM_024979970	0.0474865	SLC43A2	Large neutral amino acids transporter small subunit 4
XM_024980021	0.0156286	FBF1	Fas binding factor 1
XM_024980237	0.0171082	USH1G	USH1 protein network component sans
XM_024980292	0.00972648	STXBP4	none description
XM_024980403	0.00588786	DVL2	segment polarity protein dishevelled homolog DVL-2
XM_024980630	0.015177	USP32	none description
XM_024980666	0.00344606	MYO18A	myosin XVIIIA
XM_024980828	0.0258929	ARHGAP23	Rho GTPase activating protein 23
XM_024980888	0.00609176	WNK4	WNK lysine deficient protein kinase 4
XM_024981178	0.0291202	HECW2	HECT, C2 and WW domain containing E3 ubiquitin protein ligase 2
XM_024981583	0.0147873	PNN	pinin
XM_024981912	0.0126253	BAZ1A	bromodomain adjacent to zinc finger domain protein 1A
XM_024982307	0.00742596	LOC100299845	none description
XM_024982319	0.039048	ZNF710	zinc finger protein 710
XM_024982387	0.02744	DAG1	dystroglycan 1
XM_024982675	0.027192	E2F2	E2F transcription factor 2
XM_024982683	0.0415646	FOXP1	Forkhead box protein P1
XM_024982891	0.0420488	GRM7	metabotropic glutamate receptor 7 precursor
XM_024983360	0.042178	LOC100126544	none description
XM_024983563	0.0488975	EXOC2	exocyst complex component 2
XM_024983588	0.0417968	TJAP1	tight junction associated protein 1
XM_024983741	0.0161689	SUPT3H	none description
XM_024983908	0.0352031	OFCC1	orofacial cleft 1 candidate 1
XM_024984251	0.0253617	KATNAL2	katanin p60 ATPase-containing subunit A-like 2
XM_024984401	0.0462901	DYM	dymeclin
XM_024984604	0.0160996	LAMA1	laminin subunit alpha 1
XM_024984621	0.0364623	NGF	Beta-nerve growth factor
XM_024985144	0.047889	VGF	VGF nerve growth factor inducible
XM_024985246	0.0476732	MEIOB	meiosis specific with OB domains
XM_024985265	0.0372817	OR2AE1	olfactory receptor family 2 subfamily AE member 1
XM_024985310	7.3164e-05	MAZ	none description
XM_024985642	1.2e-07	NFKB2	nuclear factor NF-kappa-B p100 subunit
XM_024985648	0.00727615	PDCD11	programmed cell death 11
XM_024985837	0.00326504	ARHGAP19	none description
XM_024985970	0.00315209	CC2D2B	none description
XM_024986072	0.00857084	TNKS2	tankyrase 2
XM_024986176	0.0204131	NRG1	pro-neuregulin-1, membrane-bound isoform
XM_024986600	0.0472044	PPYR1	none description
XM_024986652	0.0357827	RET	proto-oncogene tyrosine-protein kinase receptor Ret precursor
XM_024986772	0	CCAR1	none description
XM_024986915	0.00978491	TARBP1	TAR (HIV-1) RNA binding protein 1
XM_024986917	0	ZMIZ1	zinc finger MIZ-type containing 1
XM_024987045	0.000431396	SYVN1	synoviolin 1
XM_024987340	0.0150839	KIRREL3	kin of IRRE-like protein 3 precursor
XM_024987519	0.00140348	MUC6	none description
XM_024987619	0.0210923	DEAF1	none description
XM_024987726	0.0122769	WNK3	serine/threonine-protein kinase WNK3
XM_024987812	0.0460465	PRKAB2	protein kinase AMP-activated non-catalytic subunit beta 2
XM_024987925	0.0336545	HDAC6	histone deacetylase 6
XM_024988003	0.00317134	PHF6	PHD finger protein 6
XM_024988576	0.034053	HDX	none description
XM_024989574	0.0183204	DOCK7	dedicator of cytokinesis protein 7
XM_024989974	0.013747	SEMA6C	semaphorin 6C
XM_024990105	0.00587914	MIGA1	mitoguardin 1
XM_024990216	0.0388598	KCNQ4	potassium voltage-gated channel subfamily Q member 4
XM_024990720	0.0233504	AGBL3	ATP/GTP binding protein like 3
XM_024990835	0.0256095	KCNH2	potassium voltage-gated channel subfamily H member 2
XM_024990926	0.0228453	CDK14	none description
XM_024990994	0.03789	PHF14	PHD finger protein 14
XM_024991012	0.00781337	LOC104968411	none description
XM_024991059	0.0345948	IMMP2L	Mitochondrial inner membrane protease subunit 2
XM_024991186	0.0254621	BRAF	B-Raf proto-oncogene, serine/threonine kinase
XM_024991304	0.0409479	ESYT2	extended synaptotagmin 2
XM_024991473	0.02698	SLC26A10	none description
XM_024992107	0.00431381	TMEM50B	Transmembrane protein 50B
XM_024992458	0.00551093	KMT2D	lysine methyltransferase 2D
XM_024992789	0	KCNJ4	none description
XM_024993013	0.000249172	PIK3CA	Phosphatidylinositol 4,5-bisphosphate 3-kinase catalytic subunit alpha isoform
XM_024993219	0.0237919	SGMS2	sphingomyelin synthase 2
XM_024993366	0.0158291	ARHGAP24	Rho GTPase activating protein 24
XM_024993413	0.0148812	NEUROG2	neurogenin 2
XM_024993520	0.0273246	CENPE	centromere protein E
XM_024993650	0.0303034	OLIG2	none description
XM_024994947	0.040603	SLC25A23	solute carrier family 25 member 23
XM_024995025	0.0192153	CELF5	CUGBP, Elav-like family member 5
XM_024995053	0.0418594	KIAA1024L	KIAA1024 like
XM_024995098	0.022318	PLPPR3	none description
XM_024995103	0.0235819	MED16	mediator complex subunit 16
XM_024995294	0.0343225	ATP10B	ATPase phospholipid transporting 10B (putative)
XM_024995679	0.0174869	COL27A1	collagen type XXVII alpha 1 chain
XM_024995970	0.0383559	NOL8	nucleolar protein 8
XM_024996056	0.0459513	ZBTB38	zinc finger and BTB domain containing 38
XM_024996059	0.00383707	ELAVL2	ELAV like RNA binding protein 2
XM_024996068	0.0483593	ADAMTSL1	ADAMTS like 1
XM_024996272	0.0362916	PHF2	PHD finger protein 2
XM_024996380	0.00243392	RP1L1	retinitis pigmentosa 1 like 1
XM_024996384	0.0378296	GLRA3	glycine receptor alpha 3
XM_024996409	0.000367355	LOC100140461	none description
XM_024996800	0.0329879	HS3ST5	heparan sulfate-glucosamine 3-sulfotransferase 5
XM_024997014	0.0348751	EYA4	EYA transcriptional coactivator and phosphatase 4
XM_024997202	0.0152536	GPRC6A	none description
XM_024997456	0.0371413	MINDY4B	none description
XM_024997502	0.0230087	LRP10	LDL receptor related protein 10
XM_024997513	0.033508	NYNRIN	protein NYNRIN
XM_024997665	0.0319643	ZWILCH	Protein zwilch homolog
XM_024997695	0.0381392	BUB1B	BUB1 mitotic checkpoint serine/threonine kinase B
XM_024997709	0.0226803	MAP3K9	mitogen-activated protein kinase kinase kinase 9
XM_024998314	2.092e-06	PPM1B	Protein phosphatase 1B
XM_024998323	0.0252049	ROCK2	Rho associated coiled-coil containing protein kinase 2
XM_024998400	0.000843315	USP20	Ubiquitin carboxyl-terminal hydrolase 20
XM_024998580	0.00636737	EPB41	protein 4.1
XM_024998717	0.0459658	NOXA1	NADPH oxidase activator 1
XM_024998807	0.0492711	EHMT1	histone-lysine N-methyltransferase EHMT1
XM_024999195	0.0294886	NDUFS1	NADH-ubiquinone oxidoreductase 75 kDa subunit, mitochondrial
XM_024999306	0.0198513	REV1	REV1, DNA directed polymerase
XM_024999322	7.1616e-05	MAP4K4	mitogen-activated protein kinase kinase kinase kinase 4
XM_024999521	0.0169843	APOB	apolipoprotein B
XM_024999574	0.0330575	MVB12B	none description
XM_025000050	0.0483272	NEK5	NIMA related kinase 5
XM_025000169	0.0275706	MYO16	myosin XVI
XM_025000425	0.0253316	DBNDD2	dysbindin domain-containing protein 2
XM_025000449	0.0417893	GMEB2	glucocorticoid modulatory element binding protein 2
XM_025001092	0.0123227	ZNF512B	zinc finger protein 512B
XM_025001457	0.00438956	TMEM67	none description
XM_025001642	0.0345181	TSNARE1	t-SNARE domain containing 1
XM_025001846	0.0340554	EYA1	EYA transcriptional coactivator and phosphatase 1
XM_025001891	0.0279256	SNX16	sorting nexin 16
XM_025001905	0.000282076	PLEC	plectin
XM_025001963	0.048358	VPS13B	none description

## Sheet: GM (PSG)
Supplementary Data 3. The positively selected genes and the rapidly evolving genes in different muntjac lineages
the positively selected genes of GM
mRNA	P value	Gene symbol	Description
NM_001001147	0.00189223	CCNT1	Cyclin-T1
NM_001015591	0.00197043	PAMR1	peptidase domain containing associated with muscle regeneration 1
NM_001034222	0.0165294	NUP88	nucleoporin 88
NM_001034668	0.00176536	BLA-DQB	none description
NM_001035408	0.000112264	GGA1	ADP-ribosylation factor-binding protein GGA1
NM_001038069	0.00665089	TEKT4	Tektin-4
NM_001075229	0.000214317	CSPG5	Bos taurus chondroitin sulfate proteoglycan 5 (neuroglycan C) (CSPG5), mRNA.
NM_001076039	0.0101462	UTP23	Bos taurus UTP23, small subunit (SSU) processome component, homolog (yeast) (UTP23), mRNA.
NM_001076994	0.000121126	C11H2orf70	none description
NM_001080734	0.0155336	UBL4B	Ubiquitin-like protein 4B
NM_001102530	0.000461999	ERCC6L	DNA excision repair protein ERCC-6-like
NM_001114732	0.0151193	SEPHS2	selenide, water dikinase 2
NM_001191136	0.000768669	LGSN	lengsin, lens protein with glutamine synthetase domain
NM_001192499	0.00633537	PTPN14	protein tyrosine phosphatase, non-receptor type 14
NM_001205320	0.0365235	OLFM2	noelin-2 precursor
NM_001205789	5.9112e-05	ZFYVE26	Zinc finger FYVE domain-containing protein 26
NM_001206460	0.00451534	UNC13C	unc-13 homolog C
NM_176666	0.00663719	SMARCAL1	SWI/SNF-related matrix-associated actin-dependent regulator of chromatin subfamily A-like protein 1
XM_002687423	0.00373354	LOC520938	none description
XM_002688430	0.0242381	HTT	huntingtin
XM_002688923	1.8375e-05	LOC100297725	none description
XM_002690080	0.00239441	MCM9	DNA helicase MCM9
XM_002690227	0.0141646	LOC511136	none description
XM_002693624	0.0195009	LOC618326	none description
XM_002694399	0.00309279	SPATA5	spermatogenesis associated 5
XM_002699196	0.00486962	LOC513334	none description
XM_003586303	0.00518088	LOC100848138	none description
XM_005202402	0.000961032	XIRP2	xin actin binding repeat containing 2
XM_005203260	0.000373	IFNLR1	interferon lambda receptor 1
XM_005206394	0.00302861	SCAF11	SR-related CTD associated factor 11
XM_005207460	0.00891773	EFCAB6	EF-hand calcium binding domain 6
XM_005211264	0.0342024	TGM1	transglutaminase 1
XM_005212214	0.0215306	CASC4	Protein CASC4
XM_005216112	0.00260974	LOC782678	none description
XM_005218649	1.4413e-05	RBL2	RB transcriptional corepressor like 2
XM_005226509	0.000434497	KAT6B	lysine acetyltransferase 6B
XM_005227819	1e-09	TRMT2B	none description
XM_010801004	0.00112021	LOC785903	none description
XM_010811393	1.2552e-05	ZMYND8	zinc finger MYND-type containing 8
XM_010816387	0.00245615	ETV4	ETS variant 4
XM_010820784	0.000765317	CEP295	centrosomal protein 295
XM_015460350	0.000676549	TNRC6A	trinucleotide repeat containing 6A
XM_015473545	0.0176033	OTOF	otoferlin
XM_024975812	0.000372776	PPFIBP2	PPFIA binding protein 2
XM_024977903	0.00190577	ZFP30	none description
XM_024978032	0.00220071	DLL3	delta-like protein 3 precursor
XM_024978675	0.0264081	ARHGAP33	Rho GTPase activating protein 33
XM_024980582	0.00394638	LOC788751	none description
XM_024981552	0.000483072	SLC12A7	solute carrier family 12 member 7
XM_024984096	0.0122389	BOLA-DRB3	none description
XM_024985265	0.00940135	OR2AE1	olfactory receptor family 2 subfamily AE member 1
XM_024985642	0	NFKB2	nuclear factor NF-kappa-B p100 subunit
XM_024987668	0.00906906	AHNAK	AHNAK nucleoprotein
XM_024987850	0.000516294	ACE2	Angiotensin-converting enzyme 2 Processed angiotensin-converting enzyme 2
XM_024988717	0.0244754	CYP4A22	cytochrome P450, family 4, subfamily A, polypeptide 22
XM_024990474	0.0158644	ASB15	Ankyrin repeat and SOCS box protein 15
XM_024990888	0.00477204	SLC25A40	solute carrier family 25 member 40
XM_024991341	0.00504321	VWF	von Willebrand factor precursor
XM_024993013	2.3833e-05	PIK3CA	Phosphatidylinositol 4,5-bisphosphate 3-kinase catalytic subunit alpha isoform
XM_024993413	0.0475333	NEUROG2	neurogenin 2
XM_024993535	0.0495863	MYH15	none description
XM_024996409	0.0138555	LOC100140461	none description
XM_024996664	0.00203718	VNN1	vanin 1
XM_024997202	0.00186378	GPRC6A	none description
XM_024997362	0.0301626	FLVCR2	feline leukemia virus subgroup C receptor-related protein 2
XM_024998495	0.0427501	HAAO	3-hydroxyanthranilate 3,4-dioxygenase
XM_024999322	0.00121207	MAP4K4	mitogen-activated protein kinase kinase kinase kinase 4
XM_024999720	0.000610094	TTC31	none description
XM_025000233	0.0356901	MACROD2	O-acetyl-ADP-ribose deacetylase MACROD2
XM_025001457	0.00143816	TMEM67	none description

## Sheet: IM (REG)
Supplementary Data 3. The positively selected genes and the rapidly evolving genes in different muntjac lineages
The rapidly evolving genes of IM.
mRNA	P value	Gene symbol	Description
NM_001003657	0.040406	DHPS	Deoxyhypusine synthase
NM_001007076	0.029547	RXFP4	relaxin/insulin like family peptide receptor 4
NM_001008414	0.0256879	FOXH1	forkhead box H1
NM_001010992	0.0120262	DIO2	none description
NM_001011675	0.0219487	CXCR5	C-X-C motif chemokine receptor 5
NM_001012671	0.0229778	STAT3	signal transducer and activator of transcription 3
NM_001012682	0.0102451	RPLP0	60S acidic ribosomal protein P0
NM_001013593	0.00478339	BCAT2	Branched-chain-amino-acid aminotransferase, mitochondrial
NM_001014388	0.0131259	TPT1	none description
NM_001014855	6e-09	PSMC1	proteasome 26S subunit, ATPase 1
NM_001014863	0.00595056	GFOD2	Glucose-fructose oxidoreductase domain-containing protein 2
NM_001014884	0.0181991	EIF1	Eukaryotic translation initiation factor 1
NM_001014901	0.0281932	RBM14	RNA binding motif protein 14
NM_001015543	0.0090185	RPL13	60S ribosomal protein L13
NM_001015548	3.1654e-05	RPS6	40S ribosomal protein S6
NM_001015550	0.00397815	CDH16	cadherin 16
NM_001015554	0.0125457	TTC4	tetratricopeptide repeat protein 4
NM_001015560	0.0322154	PGGT1B	geranylgeranyl transferase type-1 subunit beta
NM_001015586	0.00527337	DSTN	Destrin
NM_001015597	0.0164154	NFKBIL1	NFKB inhibitor like 1
NM_001015616	0.0158397	RPUSD4	RNA pseudouridylate synthase domain containing 4
NM_001015647	0.000478835	RPL10A	60S ribosomal protein L10a
NM_001017941	0.0174132	HYAL1	none description
NM_001024499	0.0184792	POLR3D	DNA-directed RNA polymerase III subunit RPC4
NM_001024541	0.00180173	RPS15	40S ribosomal protein S15
NM_001024692	0.0108925	POLI	DNA polymerase iota
NM_001025317	0.0222415	RPS8	40S ribosomal protein S8
NM_001025340	0.0480879	RPLP1	60S acidic ribosomal protein P1
NM_001030300	0.00195508	PRLHR	Prolactin-releasing peptide receptor
NM_001033608	0.000384334	MIF	Macrophage migration inhibitory factor
NM_001033613	9.9569e-05	RPS2	40S ribosomal protein S2
NM_001033619	0.032853	RPL18A	60S ribosomal protein L18a
NM_001034228	2.056e-06	EIF4A1	Eukaryotic initiation factor 4A-I
NM_001034390	0.0118987	POLE3	DNA polymerase epsilon subunit 3
NM_001034419	0.0169519	HPGD	hydroxyprostaglandin dehydrogenase 15-(NAD)
NM_001034486	0.0355879	MED4	Mediator of RNA polymerase II transcription subunit 4
NM_001034537	0.0332343	GAL3ST4	galactose-3-O-sulfotransferase 4
NM_001034566	0.0213843	PELO	pelota homolog (Drosophila)
NM_001034610	0.00850607	RIPK2	Receptor-interacting serine/threonine-protein kinase 2
NM_001034645	0.00286566	UNC119	Protein unc-119 homolog A
NM_001034748	3.4423e-05	TECR	Very-long-chain enoyl-CoA reductase
NM_001034782	0.0414398	CENPL	Centromere protein L
NM_001035113	0.0394135	FEN1	Flap endonuclease 1
NM_001035280	0.0269567	RTRAF	none description
NM_001035284	0.036676	MPI	mannose-6-phosphate isomerase
NM_001035309	0.013559	SLC25A48	none description
NM_001035445	4.5e-08	RPS4X	40S ribosomal protein S4
NM_001037820	0.00636763	CHD1L	chromodomain-helicase-DNA-binding protein 1-like
NM_001038068	0.0397034	STOML2	stomatin like 2
NM_001038577	0.00295413	CDK10	Cyclin-dependent kinase 10
NM_001040516	0.000167373	RPL19	ribosomal protein L19
NM_001040543	0.00262755	SNRPG	Small nuclear ribonucleoprotein G
NM_001040573	0.00344042	GKAP1	G kinase-anchoring protein 1
NM_001045915	0.0314643	VAMP3	vesicle-associated membrane protein 3
NM_001045922	0.0343173	PGM3	phosphoglucomutase 3
NM_001045958	0.0289519	RPL23A	none description
NM_001045981	0.0274093	TRMT112	none description
NM_001045993	0.0255684	DNAJC11	DnaJ homolog subfamily C member 11
NM_001046032	0.044402	ISYNA1	Inositol-3-phosphate synthase 1
NM_001046379	0.00839815	CNN1	Calponin-1
NM_001046380	0.0338399	TRA2A	transformer 2 alpha homolog
NM_001046411	0.0369594	KRT7	Keratin, type II cytoskeletal 7
NM_001046439	0.0258176	HYLS1	Hydrolethalus syndrome protein 1 homolog
NM_001046443	0.00921818	NKX2-5	NK2 homeobox 5
NM_001046502	0.0318593	SLC22A5	solute carrier family 22 member 5
NM_001046536	3.8393e-05	ABHD17A	abhydrolase domain containing 17A
NM_001046549	1.441e-06	TUBB	Tubulin beta-5 chain
NM_001046571	0.0302681	NUSAP1	Nucleolar and spindle-associated protein 1
NM_001046613	3.6362e-05	CLPTM1	cleft lip and palate transmembrane protein 1 homolog
NM_001046617	0.0308654	POLR3K	RNA polymerase III subunit K
NM_001075160	0.0203367	CWC27	CWC27 spliceosome associated protein homolog
NM_001075230	0.00071507	BTBD10	BTB domain containing 10
NM_001075506	0.0234845	DNTTIP2	Deoxynucleotidyltransferase terminal-interacting protein 2
NM_001075744	0.0133422	ASB5	Ankyrin repeat and SOCS box protein 5
NM_001075800	0.0216791	EAPP	E2F associated phosphoprotein
NM_001075862	0.0471351	TTC27	tetratricopeptide repeat domain 27
NM_001075872	5.7557e-05	NFKBIB	NFKB inhibitor beta
NM_001075913	0.0125701	KRT85	keratin 85
NM_001076018	0.0355475	MTHFD1L	monofunctional C1-tetrahydrofolate synthase, mitochondrial precursor
NM_001076099	0.0234839	RHOV	ras homolog family member V
NM_001076151	0.0109049	WDR45	WD repeat domain 45
NM_001076168	0.0173659	CD180	CD180 molecule
NM_001076204	0.0469108	NELFE	Negative elongation factor E
NM_001076258	0.00047276	UBE2N	Ubiquitin-conjugating enzyme E2 N
NM_001076278	0.00391328	FUOM	fucose mutarotase
NM_001076362	0.000238412	BLOC1S1	none description
NM_001076397	0.0465198	ENG	none description
NM_001076399	0.00777707	FN3KRP	fructosamine 3 kinase related protein
NM_001076413	0.0365548	TRAPPC1	Trafficking protein particle complex subunit 1
NM_001076864	0.00360181	TMEM129	transmembrane protein 129
NM_001076899	0.0217995	DPH1	diphthamide biosynthesis 1
NM_001076917	0.0122004	KRT75	Keratin, type II cytoskeletal 75
NM_001076937	0.030137	FBXL8	none description
NM_001077074	0.0158513	PIGF	phosphatidylinositol glycan anchor biosynthesis class F
NM_001077127	0.0333882	TUBB3	Tubulin beta-3 chain
NM_001077130	0.0231713	ETFDH	Electron transfer flavoprotein-ubiquinone oxidoreductase, mitochondrial
NM_001077866	0.00419308	RPL15	60S ribosomal protein L15
NM_001077946	0.0152875	GABRR2	gamma-aminobutyric acid type A receptor rho2 subunit
NM_001077989	0.0185129	MED31	Mediator of RNA polymerase II transcription subunit 31
NM_001079598	0.0296438	C13H20orf194	none description
NM_001079637	0.0411829	HSP90AB1	heat shock protein HSP 90-beta
NM_001080234	0.0107294	ZCCHC3	zinc finger CCHC-type containing 3
NM_001080287	0.0170814	GNPDA1	Glucosamine-6-phosphate isomerase 1
NM_001080295	0.000675483	UBQLN4	ubiquilin 4
NM_001080735	0.0283414	TTF2	transcription termination factor 2
NM_001082424	0.0218025	SLC38A2	Sodium-coupled neutral amino acid transporter 2
NM_001082466	0.0138812	NUDT3	Diphosphoinositol polyphosphate phosphohydrolase 1
NM_001082606	0.0255315	ERCC6L2	ERCC excision repair 6 like 2
NM_001083738	0.0207398	GJA4	gap junction alpha-4 protein
NM_001083779	0.023068	SYNDIG1L	synapse differentiation inducing 1 like
NM_001098098	0.000441154	ART1	none description
NM_001098897	0.0122026	PAQR4	progestin and adipoQ receptor family member 4
NM_001098903	0.0357466	LOC507550	none description
NM_001098912	0.0289557	FAH	fumarylacetoacetate hydrolase
NM_001098933	0.0442721	CDK20	cyclin dependent kinase 20
NM_001098956	0.0169755	SNX27	Sorting nexin-27
NM_001099055	0.0179076	MARVELD3	MARVEL domain containing 3
NM_001099079	0.0307529	MBLAC2	Metallo-beta-lactamase domain-containing protein 2
NM_001099147	0.049446	FAM3C	Protein FAM3C
NM_001099178	0.0198273	CDK3	none description
NM_001099185	0.00166339	NOL6	nucleolar protein 6
NM_001099370	0.0143326	H3F3C	none description
NM_001099380	0.00808996	GABRB3	gamma-aminobutyric acid receptor subunit beta-3 precursor
NM_001101059	0.0112405	SLC5A12	Sodium-coupled monocarboxylate transporter 2
NM_001101073	0.026333	DDOST	dolichyl-diphosphooligosaccharide--protein glycosyltransferase 48 kDa subunit precursor
NM_001101147	0.000504397	KIF2C	kinesin family member 2C
NM_001101196	0.0489516	FAM122A	family with sequence similarity 122A
NM_001101834	0.0401206	MTTP	Bos taurus microsomal triglyceride transfer protein (MTTP), mRNA.
NM_001101903	0.0455513	MRS2	MRS2, magnesium transporter
NM_001102051	0.01992	TXLNB	taxilin beta
NM_001102258	0.0312771	POLK	DNA polymerase kappa
NM_001102289	0.0117394	TMX3	thioredoxin related transmembrane protein 3
NM_001102303	0.036224	NSUN5	NOP2/Sun RNA methyltransferase family member 5
NM_001102377	0.0145357	ADSL	none description
NM_001102489	0.00986938	SDAD1	SDA1 domain containing 1
NM_001102528	0.0167544	MATN2	matrilin-2 precursor
NM_001103223	0.0424431	SLC34A1	solute carrier family 34 member 1
NM_001103253	0.0271382	JUND	none description
NM_001103294	0.0409243	GTF2E1	general transcription factor IIE subunit 1
NM_001105398	0.01509	CYB561D1	cytochrome b561 family member D1
NM_001105400	0.0473544	RHBDF1	Inactive rhomboid protein 1
NM_001105407	0.00154976	SUB1	SUB1 homolog, transcriptional regulator
NM_001105466	4.8713e-05	SNTB2	syntrophin beta 2
NM_001105480	0.0359445	C29H11orf68	none description
NM_001105496	0.0235357	TMED7	transmembrane p24 trafficking protein 7
NM_001105630	0.0118039	NUP160	nuclear pore complex protein Nup160
NM_001109963	0.0160092	PHRF1	PHD and RING finger domain-containing protein 1
NM_001110188	0.0434128	C11H2orf81	none description
NM_001114856	0.0309007	TUBA1B	Tubulin alpha-1B chain Detyrosinated tubulin alpha-1B chain
NM_001144093	0.0182135	OTUD7B	OTU deubiquitinase 7B
NM_001145131	0.0103559	ZNF389	none description
NM_001163929	0.00114679	AACS	acetoacetyl-CoA synthetase
NM_001167896	0.0409037	DCAF12	DDB1- and CUL4-associated factor 12
NM_001172227	0.0495057	TESK1	testis-specific kinase 1
NM_001191174	0.0309046	MTERF2	mitochondrial transcription termination factor 2
NM_001191186	0.0475528	HOXB9	homeobox B9
NM_001191237	0.00671891	ISL2	ISL LIM homeobox 2
NM_001191333	0.0388352	NOX3	NADPH oxidase 3
NM_001191368	0.0311604	HDGFL3	none description
NM_001191429	0.0294044	POLE	DNA polymerase epsilon catalytic subunit A
NM_001191476	0.0216889	TRIM8	tripartite motif containing 8
NM_001192054	0.0343785	PTPN9	protein tyrosine phosphatase, non-receptor type 9
NM_001192085	0.0129296	CWF19L1	CWF19-like 1, cell cycle control (S. pombe)
NM_001192157	0.000870314	PHOX2A	paired mesoderm homeobox protein 2A
NM_001192158	0.0267139	TLX2	T-cell leukemia homeobox 2
NM_001192212	0.00320526	CIB3	calcium and integrin binding family member 3
NM_001192269	0.0495595	KCNB1	potassium voltage-gated channel subfamily B member 1
NM_001192297	0.00390683	BARHL2	BarH like homeobox 2
NM_001192299	0.017477	AXIN2	axin 2
NM_001192343	0.0239332	DHX35	DEAH-box helicase 35
NM_001192348	0.0133453	PCDH8	protocadherin 8
NM_001192383	0.0340472	FEM1B	fem-1 homolog B
NM_001192409	0.0392732	CA5A	carbonic anhydrase 5A
NM_001192457	0.00965862	EML6	echinoderm microtubule associated protein like 6
NM_001192678	0.0405478	SLC17A8	vesicular glutamate transporter 3
NM_001192762	0.0154253	MYH9	myosin-9
NM_001192841	0.00680129	ADCY8	adenylate cyclase 8
NM_001192981	0.0134818	LRP12	LDL receptor related protein 12
NM_001193070	0.0191726	PPP1R14A	protein phosphatase 1 regulatory inhibitor subunit 14A
NM_001193083	0.01057	RASSF9	Ras association domain family member 9
NM_001193093	0.0156521	SLC22A15	solute carrier family 22 member 15
NM_001193149	0.0140531	MARCH1	membrane associated ring-CH-type finger 1
NM_001193160	0.00188483	RASIP1	Ras interacting protein 1
NM_001193253	0.00745958	NLK	nemo like kinase
NM_001205275	0.0209823	MKNK2	MAP kinase interacting serine/threonine kinase 2
NM_001205307	0.000300089	TENM3	teneurin-3
NM_001205337	5.5471e-05	CELSR3	cadherin EGF LAG seven-pass G-type receptor 3 precursor
NM_001205376	0.00185939	SMIM7	small integral membrane protein 7 precursor
NM_001205389	0.0228136	CHM	rab proteins geranylgeranyltransferase component A 1
NM_001205399	0.00858249	FTCD	formimidoyltransferase-cyclodeaminase
NM_001205414	0.0469844	NEGR1	none description
NM_001205441	0.0283744	KCNQ1	none description
NM_001205511	0.029067	LGR4	leucine-rich repeat-containing G-protein coupled receptor 4 precursor
NM_001205580	0.0377008	IBA57	IBA57 homolog, iron-sulfur cluster assembly
NM_001205599	0.010106	BICDL2	BICD family like cargo adaptor 2
NM_001205619	0.00329423	JPH3	junctophilin 3
NM_001205672	0.0320806	UTP4	cirhin
NM_001205730	0.0098572	DLAT	none description
NM_001205765	0.0305242	SPINDOC	none description
NM_001205831	0.0137358	LGALSL	galectin like
NM_001205836	0.000980218	C1QL2	complement C1q like 2
NM_001205862	0.00621936	C1QL1	complement C1q like 1
NM_001205932	0.00806522	ARHGEF37	Rho guanine nucleotide exchange factor 37
NM_001205950	0.0026347	RAB32	RAB32, member RAS oncogene family
NM_001206002	0.0352835	GLB1L	galactosidase beta 1 like
NM_001206026	0.0111512	AHR	none description
NM_001206031	0.0392109	ADNP	activity dependent neuroprotector homeobox
NM_001206060	0.0133677	NEK9	serine/threonine-protein kinase Nek9
NM_001206239	0.0227443	GIF	gastric intrinsic factor
NM_001206260	0.0128331	TMF1	TATA element modulatory factor
NM_001206507	0.00470631	NRDE2	protein NRDE2 homolog
NM_001206519	0.0374517	LAMB1	laminin subunit beta-1 precursor
NM_001206531	0.0165637	SDC3	syndecan-3 precursor
NM_001206543	0.00989361	CAND2	cullin-associated NEDD8-dissociated protein 2
NM_001206583	0.0276316	NDC80	NDC80, kinetochore complex component
NM_001206629	0.0384873	DRD5	dopamine receptor D5
NM_001206868	0.0227121	RAD50	RAD50 double strand break repair protein
NM_001245925	0.0257231	PANX1	pannexin 1
NM_001272008	0.0468102	DMAC2	none description
NM_001281918	0.00700275	AOX2	aldehyde oxidase 2
NM_001304828	0.0100585	NTF4	neurotrophin-4 precursor
NM_001305022	0.0319111	MPPE1	metallophosphoesterase 1
NM_173925	0.00217676	CXCL8	none description
NM_173990	0.0412693	AMD1	S-adenosylmethionine decarboxylase proenzyme S-adenosylmethionine decarboxylase alpha chain S-adenosylmethionine decarboxylase beta chain
NM_174124	0.0233864	NPPA	Natriuretic peptides A Atrial natriuretic factor
NM_174142	0.00160759	PHYH	none description
NM_174451	0.0274114	RLBP1	Retinaldehyde-binding protein 1
NM_174597	0.0372704	SCARB1	Scavenger receptor class B member 1
NM_174685	0.0457752	CSTF2	cleavage stimulation factor subunit 2
NM_174815	0.000220887	YBX1	nuclease-sensitive element-binding protein 1
NM_174819	0.0107499	NDUFS3	NADH dehydrogenase
NM_175712	0.00103964	CTBP2	C-terminal-binding protein 2
NM_175823	0.0299732	ENDOG	Endonuclease G, mitochondrial
NM_176784	5.8763e-05	CEBPA	none description
XM_002684755	0.0382267	CCDC191	coiled-coil domain containing 191
XM_002685359	0.00583868	RIF1	replication timing regulatory factor 1
XM_002685595	0.0316092	STK11IP	serine/threonine kinase 11 interacting protein
XM_002685731	0.016587	OTUD3	OTU deubiquitinase 3
XM_002685910	0.0395287	OR6K3	olfactory receptor family 6 subfamily K member 3
XM_002685943	0.0149327	OR10R2	olfactory receptor family 10 subfamily R member 2
XM_002686328	0.0345282	CACHD1	cache domain containing 1
XM_002686625	0.0287496	GAL3ST2	galactose-3-O-sulfotransferase 2
XM_002687122	0.0179607	TAS2R41	none description
XM_002687123	0.00389802	LOC532208	none description
XM_002687126	0.00274875	LOC523634	none description
XM_002687393	0.00724696	NUP107	nucleoporin 107
XM_002687503	0.046149	LOC788438	none description
XM_002688545	0.00237967	NR2F6	nuclear receptor subfamily 2 group F member 6
XM_002688750	0.0451375	RLN3	relaxin 3
XM_002689086	0.0402345	LOC787946	none description
XM_002689120	0.0142357	LOC511141	none description
XM_002689202	0.0333303	TIFAB	TIFA inhibitor
XM_002689290	0.0263459	HMGXB3	HMG-box containing 3
XM_002689728	0.00539592	DCAF10	DDB1 and CUL4 associated factor 10
XM_002689892	0.0210285	LOC789812	none description
XM_002690235	0.045186	TAAR9	trace amine associated receptor 9 (gene/pseudogene)
XM_002690680	0.0338234	LOC617084	none description
XM_002691298	0.0446612	PLEKHH2	pleckstrin homology, MyTH4 and FERM domain containing H2
XM_002691556	0.0342024	LOC107131158	none description
XM_002692885	0.0414219	OR9G1	olfactory receptor family 9 subfamily G member 1
XM_002693029	0.000759434	OAF	out at first homolog
XM_002693045	0.0224205	PDE3B	phosphodiesterase 3B
XM_002693120	0.0250116	LOC523139	none description
XM_002693200	0.0010659	LOC505362	none description
XM_002693322	0.0468987	LOC508595	none description
XM_002693399	0.0166188	LOC516904	none description
XM_002693413	0.00788584	LOC521676	none description
XM_002693734	0.0295578	LOC100139830	none description
XM_002693783	0.00409436	OR5B2	olfactory receptor family 5 subfamily B member 2
XM_002693839	2.157e-06	OR10V1	olfactory receptor family 10 subfamily V member 1
XM_002694639	0.0205141	PRR14L	proline rich 14 like
XM_002694806	0.0231196	PDP2	pyruvate dehyrogenase phosphatase catalytic subunit 2
XM_002694947	0.037754	WDR62	WD repeat domain 62
XM_002695600	0.0194247	RAD51C	RAD51 paralog C
XM_002695774	0.0340098	VMO1	vitelline membrane outer layer 1 homolog
XM_002695868	0.0275118	CTC1	CST telomere replication complex component 1
XM_002696210	0	KCTD2	potassium channel tetramerization domain containing 2
XM_002696253	0.00333079	CREBRF	CREB3 regulatory factor
XM_002697075	0.0473826	LOC616410	none description
XM_002697599	0.0478394	RIOK1	RIO kinase 1
XM_002697606	0.0333609	TUBB2A	tubulin beta 2A class IIa
XM_002697727	0.0040596	GATA6	none description
XM_002698189	0.024776	FZD9	frizzled class receptor 9
XM_002699119	0.0129693	LOC522385	none description
XM_002699192	0.0485252	OR8B4	olfactory receptor family 8 subfamily B member 4 (gene/pseudogene)
XM_002699196	0.0474375	LOC513334	none description
XM_002699534	0.0136778	OR13H1	olfactory receptor family 13 subfamily H member 1
XM_002699986	0.0293766	PBDC1	polysaccharide biosynthesis domain containing 1
XM_002707739	0.00326509	ZBTB17	zinc finger and BTB domain containing 17
XM_003585702	0.0496424	CPNE4	none description
XM_003586032	0.0422252	THAP2	none description
XM_003587128	0.00635095	MAML3	mastermind like transcriptional coactivator 3
XM_003587632	0.0494934	ARHGEF3	Rho guanine nucleotide exchange factor 3
XM_005201105	0.0231647	SON	SON DNA binding protein
XM_005201589	0.00839367	TTC14	none description
XM_005201629	0.00128547	MCF2L2	MCF.2 cell line derived transforming sequence-like 2
XM_005201808	0.00236962	MED12L	mediator complex subunit 12 like
XM_005201893	0.0467344	XRN1	5'-3' exoribonuclease 1
XM_005201957	0.0270973	LOC525947	none description
XM_005202212	0.0406485	WDR33	WD repeat domain 33
XM_005202402	0.014983	XIRP2	xin actin binding repeat containing 2
XM_005202669	0.00117588	KIAA2012	none description
XM_005202768	1.877e-06	FZD5	frizzled class receptor 5
XM_005202836	0.0425306	RNF25	ring finger protein 25
XM_005203247	0.00019765	STMN1	none description
XM_005203291	0.0109781	TMEM200B	transmembrane protein 200B
XM_005203546	0.00909615	KCNJ9	potassium voltage-gated channel subfamily J member 9
XM_005204024	0.0480726	CSDE1	cold shock domain containing E1
XM_005204046	0.0456657	ZNF697	zinc finger protein 697
XM_005204150	0.0142803	OLFM3	olfactomedin 3
XM_005204605	0.00579637	BSND	barttin CLCNK type accessory beta subunit
XM_005204818	0.0492952	FAAH	fatty acid amide hydrolase
XM_005206638	0.0208703	WIF1	WNT inhibitory factor 1
XM_005206798	0.00132681	PRDM4	PR/SET domain 4
XM_005207987	0.0013193	EXOC1	exocyst complex component 1
XM_005208867	0.00268289	HNRNPM	heterogeneous nuclear ribonucleoprotein M
XM_005209006	0.0102924	SLC39A3	Zinc transporter ZIP3
XM_005209853	0.0370507	TOPORS	Bos taurus topoisomerase I binding, arginine/serine-rich, E3 ubiquitin protein ligase (TOPORS), mRNA.
XM_005209859	0.0119731	HMBOX1	homeobox containing 1
XM_005209963	0.0256326	CDC37L1	Hsp90 co-chaperone Cdc37-like 1
XM_005210201	0.0419109	TGFBR1	TGF-beta receptor type-1
XM_005210348	0.0251115	BAG1	BCL2 associated athanogene 1
XM_005210833	0.0111388	RTN4IP1	Reticulon-4-interacting protein 1, mitochondrial
XM_005211039	0.0478475	PCMT1	Protein-L-isoaspartate(D-aspartate) O-methyltransferase
XM_005211529	0.0120875	OR6S1	olfactory receptor family 6 subfamily S member 1
XM_005212096	0.0409779	SIPA1L1	signal induced proliferation associated 1 like 1
XM_005212558	0.00570118	RPS27A	Ubiquitin-40S ribosomal protein S27a Ubiquitin 40S ribosomal protein S27a
XM_005212593	0.0408912	FBXO11	F-box only protein 11
XM_005212648	0.0455658	PRKD3	serine/threonine-protein kinase D3
XM_005213036	0.0033373	KCNS3	potassium voltage-gated channel modifier subfamily S member 3
XM_005214262	0.00938319	ABI1	abl interactor 1
XM_005214546	0.000559991	PSMA7	Proteasome subunit alpha type-7
XM_005215143	0.0161711	NRBP2	nuclear receptor binding protein 2
XM_005215161	0.016919	MFSD3	major facilitator superfamily domain-containing protein 3
XM_005215280	0.0119212	MAFA	MAF bZIP transcription factor A
XM_005215336	0.0310426	LRRC6	Protein tilB homolog
XM_005215928	0.00580223	ABCG4	ATP binding cassette subfamily G member 4
XM_005216048	0.0337083	WEE1	wee1-like protein kinase
XM_005216289	0.0138705	CAPN5	calpain 5
XM_005216658	0.0213836	OPTC	Opticin
XM_005216773	0.0237186	BRINP3	BMP/retinoic acid inducible neural specific 3
XM_005217380	0.0174753	TRMT1L	tRNA methyltransferase 1 like
XM_005217545	0.0355847	JADE1	jade family PHD finger 1
XM_005217605	0.00122848	FAT4	FAT atypical cadherin 4
XM_005218508	0.00645169	ACSF3	Acyl-CoA synthetase family member 3, mitochondrial
XM_005218789	0.00520137	CENPBD1	CENPB DNA-binding domain containing 1
XM_005219241	0.0475691	GPR4	G-protein coupled receptor 4
XM_005220145	0.00103082	SSH2	slingshot protein phosphatase 2
XM_005220232	0.0152063	NEURL4	none description
XM_005220661	0.00496171	CNP	2',3'-cyclic-nucleotide 3'-phosphodiesterase
XM_005220689	0.0489175	MLX	MLX, MAX dimerization protein
XM_005220713	0.0285966	ACLY	ATP-citrate synthase
XM_005220781	0.00658503	TOP2A	topoisomerase (DNA) II alpha
XM_005220859	0.0136408	ITGA2B	integrin subunit alpha 2b
XM_005220960	0.00222237	GPATCH8	G-patch domain containing 8
XM_005220997	0.000958853	FASN	fatty acid synthase
XM_005221035	0.0103403	TEPSIN	TEPSIN, adaptor related protein complex 4 accessory protein
XM_005221412	0.0471407	RPL26L1	ribosomal protein L26 like 1
XM_005221599	0.0109781	RAD1	RAD1 checkpoint DNA exonuclease
XM_005221602	0.0110785	C20H5orf22	none description
XM_005221660	0.0302336	CLPTM1L	CLPTM1 like
XM_005221959	0.00623331	EDC3	enhancer of mRNA-decapping protein 3
XM_005222222	0.00733938	TC2N	tandem C2 domains, nuclear
XM_005222514	0.0156507	GOLGA4	golgin A4
XM_005222924	0.036104	ABHD14B	Protein ABHD14B
XM_005223252	0.000618172	TAP1	antigen peptide transporter 1
XM_005223638	0.00526929	CCHCR1	coiled-coil alpha-helical rod protein 1
XM_005223649	0.0215041	ATP6V1G2	none description
XM_005223728	0.0324201	LOC529277	none description
XM_005224076	0.040029	KCTD1	BTB/POZ domain-containing protein KCTD1
XM_005224132	0.0384108	SEH1L	Nucleoporin SEH1
XM_005224182	0.00801361	PIGN	phosphatidylinositol glycan anchor biosynthesis class N
XM_005224270	0.0411059	C24H18orf54	none description
XM_005224290	1.8361e-05	ZBTB14	zinc finger and BTB domain containing 14
XM_005224364	0.000722178	KIAA1468	KIAA1468
XM_005224485	0.0479486	GLIS2	GLIS family zinc finger 2
XM_005224516	0.00131496	GSPT1	eukaryotic peptide chain release factor GTP-binding subunit ERF3A
XM_005224633	0.0165139	FLYWCH1	none description
XM_005224662	0.00726696	PPL	periplakin
XM_005225618	0.0323099	AVPI1	Arginine vasopressin-induced protein 1
XM_005225774	0.0450059	SEC23IP	SEC23 interacting protein
XM_005226238	0.0216832	MAP3K21	none description
XM_005226873	0.0485061	CD6	CD6 molecule
XM_005227339	0.0426444	TALDO1	transaldolase 1
XM_005227658	0.00406018	BGN	Biglycan
XM_005227935	0.0333371	LOC101906009	none description
XM_005228134	0.0254987	WDR13	WD repeat domain 13
XM_005228455	0.0125832	CTPS2	CTP synthase 2
XM_005228489	0.0106733	TLR8	none description
XM_005228598	0.0274458	OTUD6B	OTU domain containing 6B
XM_010800806	0.00976911	OR5D14	olfactory receptor family 5 subfamily D member 14
XM_010801707	0.0410974	PCBP3	poly(rC) binding protein 3
XM_010802327	0.00921044	ANKZF1	Ankyrin repeat and zinc finger domain-containing protein 1
XM_010802762	0.0354432	VANGL2	vang-like protein 2
XM_010802917	0.0237876	RIT1	Ras like without CAAX 1
XM_010803087	0.0328726	HIST2H2BF	none description
XM_010803373	0.0449692	MCOLN3	mucolipin 3
XM_010803664	0.000305065	PABPC4	poly(A) binding protein cytoplasmic 4
XM_010803673	0.00609026	UTP11	UTP11, small subunit processome component homolog (S. cerevisiae)
XM_010804850	0.0286005	ITGB7	integrin subunit beta 7
XM_010805571	2.846e-06	CHD4	chromodomain-helicase-DNA-binding protein 4
XM_010806263	5.5676e-05	LOC784058	none description
XM_010807364	0.0435991	HARS2	histidyl-tRNA synthetase 2, mitochondrial
XM_010807422	0.0396282	CSNK1A1	none description
XM_010807697	0.0103394	FDFT1	farnesyl-diphosphate farnesyltransferase 1
XM_010808862	0.00448468	UACA	uveal autoantigen with coiled-coil domains and ankyrin repeats
XM_010809195	0.0131454	PAK6	none description
XM_010809480	0.0054757	JDP2	Jun dimerization protein 2
XM_010810736	0.0474459	DCLK1	none description
XM_010812324	0.0479142	ATM	serine-protein kinase ATM
XM_010812947	0.00953653	LOC104968563	none description
XM_010813245	0.0435452	PIK3CD	phosphatidylinositol 4,5-bisphosphate 3-kinase catalytic subunit delta isoform
XM_010813358	0.000878248	KLHL17	kelch like family member 17
XM_010813719	0.000731705	SLC10A7	none description
XM_010814556	0.0165628	HSF4	heat shock transcription factor 4
XM_010815952	0.0261863	MYBBP1A	MYB binding protein 1a
XM_010816015	0.0244574	ARHGEF15	rho guanine nucleotide exchange factor 15
XM_010816760	0.0028283	GPBP1	Vasculin
XM_010816767	0.0246353	ACTBL2	none description
XM_010816848	0.0155007	SEMA5A	semaphorin 5A
XM_010817095	0.0210317	OTUD7A	OTU domain-containing protein 7A
XM_010817169	0.0103783	HEATR5A	HEAT repeat containing 5A
XM_010817291	0.0141989	TGM7	transglutaminase 7
XM_010818356	0.00289805	DDX39B	Spliceosome RNA helicase DDX39B
XM_010818505	0.00880964	LOC514235	none description
XM_010819183	0.0286778	TELO2	telomere maintenance 2
XM_010820320	0.00268526	FGFR1	fibroblast growth factor receptor 1
XM_010820779	0.0144142	LOC104970173	none description
XM_010820916	0.0244478	LOC782688	none description
XM_010821615	0.0400597	RPA4	none description
XM_010821930	0.0347991	LOC100140342	none description
XM_010822185	0	SYAP1	synapse associated protein 1
XM_015458635	0.00370968	SPNS2	none description
XM_015458783	0.0358389	EPN3	epsin-3
XM_015459153	0.013027	AGBL1	none description
XM_015459436	0.019105	SETD5	SET domain-containing protein 5
XM_015459988	0.00217041	LOC537017	none description
XM_015460556	0.0201534	LOC783396	none description
XM_015460562	0.0114359	PCDH15	protocadherin related 15
XM_015460595	0.0367554	ASAH2	none description
XM_015461317	0.032593	GPR152	G protein-coupled receptor 152
XM_015461336	0.00662656	CHID1	Chitinase domain-containing protein 1
XM_015461827	0.0279328	NLGN4X	none description
XM_015463022	0.0250025	LOC516742	none description
XM_015464391	0.00737377	GBP5	guanylate binding protein 5
XM_015471586	0.0279883	LIMCH1	LIM and calponin homology domains 1
XM_015472056	0.022376	ZNRF4	zinc and ring finger 4
XM_015472664	0.0325963	BAAT	none description
XM_015472665	0.0435203	LOC101906978	none description
XM_015472827	0.0449203	QRSL1	glutaminyl-tRNA synthase (glutamine-hydrolyzing)-like 1
XM_015472845	0.016507	ARL14	ADP ribosylation factor like GTPase 14
XM_015472862	0.00209578	SLC18B1	solute carrier family 18 member B1
XM_015473480	0.0233374	CKAP2L	Cytoskeleton-associated protein 2-like
XM_015473732	0.0284134	CCDC183	coiled-coil domain containing 183
XM_015473760	0.00653819	FRY	protein furry homolog
XM_015473930	0.0484302	CCDC168	none description
XM_015474521	0.00377898	KCNS2	potassium voltage-gated channel modifier subfamily S member 2
XM_015474816	0.0176837	DCDC1	doublecortin domain-containing protein 1
XM_015474858	0.00977284	EXT2	exostosin glycosyltransferase 2
XM_015475215	0.0303829	LOC100299281	none description
XM_015475740	0.0148794	SPG7	SPG7, paraplegin matrix AAA peptidase subunit
XM_024975092	5.629e-05	CHST1	carbohydrate sulfotransferase 1
XM_024975125	0.0134248	DYNC1I2	cytoplasmic dynein 1 intermediate chain 2
XM_024975399	0.0488632	CAPRIN1	caprin-1
XM_024975583	0.0189651	OR56A1	olfactory receptor family 56 subfamily A member 1
XM_024975891	0.0258375	OMP	none description
XM_024975927	0.00635476	SMTNL1	smoothelin like 1
XM_024976242	0.000228824	NMNAT1	Nicotinamide/nicotinic acid mononucleotide adenylyltransferase 1
XM_024976559	0.0441899	PER3	none description
XM_024976574	1.9572e-05	CACNA1S	none description
XM_024976633	0.0414593	NFASC	neurofascin
XM_024976711	0.0457999	KIF28	none description
XM_024976864	0.00523222	BRINP2	BMP/retinoic acid inducible neural specific 2
XM_024976884	0.000872232	HHAT	none description
XM_024977075	0.0169464	MVK	mevalonate kinase
XM_024977099	0.0496258	RBM19	probable RNA-binding protein 19
XM_024977340	0.00797736	RANBP1	none description
XM_024977562	0.0307026	FREM3	none description
XM_024977713	0.011667	PHETA1	none description
XM_024977896	0.038908	LOC100337185	none description
XM_024978047	0.0239262	KLK4	kallikrein-4 precursor
XM_024978240	0.00458003	SLC38A8	solute carrier family 38 member 8
XM_024978266	0.00115687	CDH8	none description
XM_024978275	6.2924e-05	RCN3	Reticulocalbin-3
XM_024978450	0.000931442	PAK4	serine/threonine-protein kinase PAK 4
XM_024978615	0.0301738	OSGIN1	oxidative stress induced growth inhibitor 1
XM_024978717	0.0141344	ZNF383	none description
XM_024978729	0.048895	LOC101907883	none description
XM_024979073	0.00864462	LRFN1	leucine rich repeat and fibronectin type III domain containing 1
XM_024979160	0.00423829	DMPK	dystrophia myotonica protein kinase
XM_024979168	0.00212775	IRF2BP1	interferon regulatory factor 2 binding protein 1
XM_024979561	0.0104148	AOC3	none description
XM_024979786	5.3006e-05	GMPS	GMP synthase
XM_024980019	0.00484548	ACOX1	peroxisomal acyl-coenzyme A oxidase 1
XM_024980042	0.0414652	KIF1C	kinesin-like protein KIF1C
XM_024980191	0.0424237	CSNK1D	Casein kinase I isoform delta
XM_024980228	0.0488874	BECN1	Beclin-1 Beclin-1-C 35 kDa Beclin-1-C 37 kDa
XM_024980395	0.0220032	KCNJ16	potassium voltage-gated channel subfamily J member 16
XM_024980422	0.0238859	PRKAR1A	cAMP-dependent protein kinase type I-alpha regulatory subunit cAMP-dependent protein kinase type I-alpha regulatory subunit, N-terminally processed
XM_024980486	0.0187916	FXR2	fragile X mental retardation syndrome-related protein 2
XM_024980666	0.00143206	MYO18A	myosin XVIIIA
XM_024981227	0.0229642	DDX4	probable ATP-dependent RNA helicase DDX4 isoform 2
XM_024981510	0.0419538	TTC23L	tetratricopeptide repeat domain 23 like
XM_024981783	0.0263576	WDR20	WD repeat-containing protein 20
XM_024981957	0.0368949	PRC1	protein regulator of cytokinesis 1
XM_024982051	1e-09	FOXG1	none description
XM_024982266	0.0488559	ADGRB2	adhesion G protein-coupled receptor B2
XM_024982307	0.0140126	LOC100299845	none description
XM_024982501	0.0176633	CXCR6	C-X-C motif chemokine receptor 6
XM_024982718	0.0111023	GRM2	glutamate metabotropic receptor 2
XM_024983018	0	NRADD	none description
XM_024983120	0.00082754	PLXNA1	plexin A1
XM_024983575	0.0275907	BAK1	BCL2 antagonist/killer 1
XM_024983664	0.00797288	NOTCH4	neurogenic locus notch homolog protein 4 precursor
XM_024984241	0.027623	RBBP8	DNA endonuclease RBBP8
XM_024984273	0.0138864	KLHL14	kelch like family member 14
XM_024984314	0.00770652	PQLC1	PQ loop repeat containing 1
XM_024984526	0.0169893	LOC529488	none description
XM_024984563	0.019133	SKOR2	SKI family transcriptional corepressor 2
XM_024984683	0.0439098	PRDX1	Peroxiredoxin-1
XM_024984800	0.00567207	ACSM2B	none description
XM_024985044	0.0199629	GHSR	growth hormone secretagogue receptor
XM_024985144	0.0482936	VGF	VGF nerve growth factor inducible
XM_024985242	0.0161326	LOC112444303	none description
XM_024985369	0.00339528	CASKIN1	CASK interacting protein 1
XM_024986253	0.0359411	POMK	protein-O-mannose kinase
XM_024986257	0.00810501	SMIM19	Small integral membrane protein 19
XM_024986652	3.8943e-05	RET	proto-oncogene tyrosine-protein kinase receptor Ret precursor
XM_024986772	0.0290711	CCAR1	none description
XM_024986883	0.0036777	ARHGAP22	Rho GTPase activating protein 22
XM_024986914	0.0128173	WAPL	WAPL cohesin release factor
XM_024987049	1.008e-06	UNC93B1	protein unc-93 homolog B1
XM_024987173	0.0466265	POLR2G	DNA-directed RNA polymerase II subunit RPB7
XM_024987414	0.0392057	IGSF9B	immunoglobulin superfamily member 9B
XM_024987601	0.0143027	BRSK2	BR serine/threonine kinase 2
XM_024987702	0.0430174	TSC22D3	TSC22 domain family protein 3
XM_024987770	0.00347852	GUCY2F	guanylate cyclase 2F, retinal
XM_024987858	0.0465826	SH3KBP1	SH3 domain-containing kinase-binding protein 1
XM_024988001	0.0449636	VANGL1	vang-like protein 1
XM_024988673	0.0355577	ARMCX5	armadillo repeat containing, X-linked 5
XM_024989745	0.0213043	AKR1A1	Alcohol dehydrogenase [NADP(+)]
XM_024990214	0.0374834	SLFNL1	schlafen like 1
XM_024990402	0.0132233	DDC	aromatic-L-amino-acid decarboxylase
XM_024990649	0.00108489	DZIP3	DAZ interacting zinc finger protein 3
XM_024990697	0.0361367	AASS	alpha-aminoadipic semialdehyde synthase, mitochondrial precursor
XM_024990835	0.0014441	KCNH2	potassium voltage-gated channel subfamily H member 2
XM_024991355	0.00670418	KALRN	kalirin
XM_024991521	0.0442995	GTSE1	G2 and S-phase expressed 1
XM_024991587	0.0160523	ZNF148	zinc finger protein 148
XM_024991678	0.00720137	CGGBP1	none description
XM_024992151	0.0217995	MRPL42	39S ribosomal protein L42, mitochondrial
XM_024992184	0.0327463	ANKS1B	ankyrin repeat and sterile alpha motif domain-containing protein 1B
XM_024992262	0.0331293	FAM19A5	protein FAM19A5 precursor
XM_024992515	0.00234703	GAS2L3	growth arrest specific 2 like 3
XM_024992524	0.0289173	WASHC4	none description
XM_024992880	0.0202505	PPP6R2	protein phosphatase 6 regulatory subunit 2
XM_024993138	0.0297903	CEP135	centrosomal protein 135
XM_024993143	0.0314613	FRYL	protein furry homolog-like
XM_024993325	0.00917302	MTHFD2L	methylenetetrahydrofolate dehydrogenase (NADP+ dependent) 2-like
XM_024993366	0.0359477	ARHGAP24	Rho GTPase activating protein 24
XM_024993526	0.0388072	ADGRA3	adhesion G protein-coupled receptor A3
XM_024993535	0.0422331	MYH15	none description
XM_024993784	0.0322384	DSPP	none description
XM_024994099	8.815e-06	DNM2	dynamin-2
XM_024994222	0.0280856	S1PR5	sphingosine-1-phosphate receptor 5
XM_024994553	0.0152478	KIF3A	kinesin-like protein KIF3A
XM_024994724	0.000520166	SMC4	structural maintenance of chromosomes 4
XM_024994736	0.00214294	SUGP2	SURP and G-patch domain containing 2
XM_024994871	0.0380376	POFUT2	GDP-fucose protein O-fucosyltransferase 2 precursor
XM_024994922	0.000243394	FBN3	fibrillin 3
XM_024995025	0.00104479	CELF5	CUGBP, Elav-like family member 5
XM_024995223	0.00741219	LOC786489	none description
XM_024995297	0.00321379	TENM2	teneurin transmembrane protein 2
XM_024995347	0.0475653	DVL3	dishevelled segment polarity protein 3
XM_024995399	0.00993409	LOC112447546	none description
XM_024995403	0.00802334	PPP2R3B	none description
XM_024995500	0.0282408	FZD3	none description
XM_024995577	0.037712	MECOM	MDS1 and EVI1 complex locus
XM_024995708	0.0303137	APBA1	amyloid beta precursor protein binding family A member 1
XM_024995766	0.00750066	SH3RF1	E3 ubiquitin-protein ligase SH3RF1
XM_024995840	0.0376026	SH3YL1	SH3 and SYLF domain containing 1
XM_024995871	0.00325466	ALG2	ALG2, alpha-1,3/1,6-mannosyltransferase
XM_024995964	0.00585409	FAM167A	Protein FAM167A
XM_024996960	0.000670542	ROS1	ROS proto-oncogene 1, receptor tyrosine kinase
XM_024997067	0.0321002	SYNE1	spectrin repeat containing nuclear envelope protein 1
XM_024997101	0.0434484	ARID1B	AT-rich interaction domain 1B
XM_024997124	0.0262797	SYTL3	synaptotagmin like 3
XM_024997502	0.0459658	LRP10	LDL receptor related protein 10
XM_024997578	0.0308518	S100Z	S100 calcium binding protein Z
XM_024997766	0.0377715	TINF2	TERF1 interacting nuclear factor 2
XM_024997771	0.00581196	SYNE2	nesprin-2
XM_024997927	0.00895918	MYO9A	none description
XM_024998161	0.00655073	PTPN21	protein tyrosine phosphatase, non-receptor type 21
XM_024998536	0.0392002	PPP1R21	protein phosphatase 1 regulatory subunit 21
XM_024999121	0.00965865	MRRF	none description
XM_024999402	0.0106797	KIAA1841	none description
XM_024999427	0.0296075	TCF7L1	none description
XM_024999711	0.0356848	TTC3	tetratricopeptide repeat domain 3
XM_024999761	0.00420979	NT5DC4	5'-nucleotidase domain containing 4
XM_024999770	0.0211977	NELFB	negative elongation factor complex member B
XM_024999904	3.2044e-05	MYCBP2	MYC binding protein 2, E3 ubiquitin protein ligase
XM_025000039	0.0137821	CAB39L	calcium binding protein 39 like
XM_025000046	0.0440946	INTS6	integrator complex subunit 6
XM_025000213	0.0250891	NBEA	neurobeachin
XM_025000350	0.0435846	PFKFB3	6-phosphofructo-2-kinase/fructose-2,6-biphosphatase 3
XM_025000469	0.0372212	MRTO4	mRNA turnover protein 4 homolog
XM_025000532	0.0112084	RAE1	mRNA export factor
XM_025000893	0.0155644	PAX1	paired box 1
XM_025001180	0.00412478	SCRT2	none description
XM_025001828	0.00387697	VCPIP1	valosin containing protein interacting protein 1
XM_025001931	0.0203348	SCRIB	scribbled planar cell polarity protein

## Sheet: IM (PSG)
Supplementary Data 3. The positively selected genes and the rapidly evolving genes in different muntjac lineages
The positively selected genes of IM.
mRNA	P value	Gene symbol	Description
NM_001015539	0.00527965	SSNA1	Sjoegren syndrome nuclear autoantigen 1 homolog
NM_001015606	0.00259479	ABHD10	Mycophenolic acid acyl-glucuronide esterase, mitochondrial
NM_001033608	0.000851393	MIF	Macrophage migration inhibitory factor
NM_001035309	0.00245017	SLC25A48	none description
NM_001035445	0.0260226	RPS4X	40S ribosomal protein S4
NM_001038577	0.000397713	CDK10	Cyclin-dependent kinase 10
NM_001046549	0.0267362	TUBB	Tubulin beta-5 chain
NM_001046617	0.0407009	POLR3K	RNA polymerase III subunit K
NM_001075229	0.0327916	CSPG5	Bos taurus chondroitin sulfate proteoglycan 5 (neuroglycan C) (CSPG5), mRNA.
NM_001075789	0.0147209	SOX18	transcription factor SOX-18
NM_001076039	0.00406752	UTP23	Bos taurus UTP23, small subunit (SSU) processome component, homolog (yeast) (UTP23), mRNA.
NM_001076200	0.00304827	BOD1	none description
NM_001077127	0.0141001	TUBB3	Tubulin beta-3 chain
NM_001082466	0.0151014	NUDT3	Diphosphoinositol polyphosphate phosphohydrolase 1
NM_001099380	0.0168104	GABRB3	gamma-aminobutyric acid receptor subunit beta-3 precursor
NM_001101930	0.011184	RPAP3	RNA polymerase II associated protein 3
NM_001102121	0.00592451	TAPBPL	TAP binding protein like
NM_001102166	0.00382057	RAB40B	none description
NM_001102185	0.0331218	PIAS3	protein inhibitor of activated STAT 3
NM_001105466	7.053e-06	SNTB2	syntrophin beta 2
NM_001163929	0.00162491	AACS	acetoacetyl-CoA synthetase
NM_001191237	1.539e-06	ISL2	ISL LIM homeobox 2
NM_001191358	0.0412402	SLAMF7	SLAM family member 7
NM_001192094	0.00398825	TNNI2	troponin I, fast skeletal muscle
NM_001192343	0.000791685	DHX35	DEAH-box helicase 35
NM_001192842	4.3096e-05	HTR5A	5-hydroxytryptamine receptor 5A
NM_001192859	0.0169074	ZNF335	zinc finger protein 335
NM_001192995	0.0207338	FREM1	FRAS1 related extracellular matrix 1
NM_001205297	0.000461846	PTPRB	protein tyrosine phosphatase, receptor type B
NM_001205307	6.51e-05	TENM3	teneurin-3
NM_001205389	0.0038572	CHM	rab proteins geranylgeranyltransferase component A 1
NM_001205561	1.3306e-05	SAAL1	serum amyloid A like 1
NM_001205725	0.00405429	KCTD8	none description
NM_001205766	1.1549e-05	SIX5	SIX homeobox 5
NM_001205798	0.0240279	OSGEPL1	O-sialoglycoprotein endopeptidase like 1
NM_001205862	0.0109105	C1QL1	complement C1q like 1
NM_001205950	0.000217552	RAB32	RAB32, member RAS oncogene family
NM_001206453	0.0235249	BIVM	none description
NM_001206583	0.0079137	NDC80	NDC80, kinetochore complex component
NM_001206903	0.00687497	SLC6A11	sodium- and chloride-dependent GABA transporter 3
NM_001244145	0.0026253	NEFM	neurofilament medium polypeptide
NM_001304283	0.0167058	SAC3D1	SAC3 domain containing 1
NM_174184	0.00616599	SLAMF1	signaling lymphocytic activation molecule family member 1
NM_174727	4.253e-06	MYH7	myosin-7
NM_174810	0.000662649	ATP6V1E1	V-type proton ATPase subunit E 1
NM_181019	0.0369844	CNGB1	cyclic nucleotide gated channel beta 1
XM_002687126	0.00230828	LOC523634	none description
XM_002688430	0.00170744	HTT	huntingtin
XM_002693317	0.000126429	LOC782373	none description
XM_002693322	0.00564999	LOC508595	none description
XM_002696956	0.0185893	PDZRN3	PDZ domain containing ring finger 3
XM_002697727	0.00637933	GATA6	none description
XM_002699209	0.000401716	LOC782797	none description
XM_003586474	0.00460415	GJB7	none description
XM_003587128	0.0148684	MAML3	mastermind like transcriptional coactivator 3
XM_003587254	0.0469761	PRX	periaxin
XM_005201629	0.0349231	MCF2L2	MCF.2 cell line derived transforming sequence-like 2
XM_005202212	0.000306903	WDR33	WD repeat domain 33
XM_005202669	0.0108504	KIAA2012	none description
XM_005203247	0.00822358	STMN1	none description
XM_005205289	1.049e-06	RAPGEF5	Rap guanine nucleotide exchange factor 5
XM_005207443	0.00055657	PARVG	parvin gamma
XM_005210319	0.00305728	KIF24	kinesin family member 24
XM_005211264	0.012769	TGM1	transglutaminase 1
XM_005212096	0.0160978	SIPA1L1	signal induced proliferation associated 1 like 1
XM_005217380	0.00133685	TRMT1L	tRNA methyltransferase 1 like
XM_005220145	0.00447807	SSH2	slingshot protein phosphatase 2
XM_005221599	0.00900403	RAD1	RAD1 checkpoint DNA exonuclease
XM_005223044	0.0165054	ALS2CL	ALS2 C-terminal like
XM_005224364	0.0296059	KIAA1468	KIAA1468
XM_005224568	2.2574e-05	SLC9A3R2	SLC9A3 regulator 2
XM_005225753	0.0284716	C26H10orf82	none description
XM_005225768	0.0478186	HSPA12A	heat shock protein family A (Hsp70) member 12A
XM_005226238	6.858e-06	MAP3K21	none description
XM_005227935	0.00241842	LOC101906009	none description
XM_010803923	0.0428984	KIF1A	kinesin family member 1A
XM_010806263	0.0193793	LOC784058	none description
XM_010809168	0.00273454	ZFYVE19	zinc finger FYVE-type containing 19
XM_010818332	0.00402507	NCR3	natural cytotoxicity triggering receptor 3
XM_010820916	0.000521381	LOC782688	none description
XM_010821944	0.000603601	CCNB3	cyclin B3
XM_015460145	0.000199261	ZBTB7C	zinc finger and BTB domain containing 7C
XM_015460514	0.0469651	PTCD1	none description
XM_015460595	0.00496329	ASAH2	none description
XM_015460748	0.0218438	LOC616241	none description
XM_015473108	0.00211881	LOC783998	none description
XM_015474954	0.0195048	WIPF1	WAS/WASL interacting protein family member 1
XM_015475740	6.9e-08	SPG7	SPG7, paraplegin matrix AAA peptidase subunit
XM_024975691	0.024291	ANKK1	ankyrin repeat and kinase domain containing 1
XM_024976146	0.0100612	ELF3	E74 like ETS transcription factor 3
XM_024976574	0	CACNA1S	none description
XM_024976716	0.000464248	C16H1orf112	none description
XM_024977562	0.0108758	FREM3	none description
XM_024977713	0.000549627	PHETA1	none description
XM_024977815	6.0343e-05	ZNRF3	zinc and ring finger 3
XM_024978047	0.00213071	KLK4	kallikrein-4 precursor
XM_024978925	0.000320054	VPS9D1	VPS9 domain containing 1
XM_024979168	7.026e-06	IRF2BP1	interferon regulatory factor 2 binding protein 1
XM_024980422	0.0188004	PRKAR1A	cAMP-dependent protein kinase type I-alpha regulatory subunit cAMP-dependent protein kinase type I-alpha regulatory subunit, N-terminally processed
XM_024980699	0.00802583	DOC2B	double C2 domain beta
XM_024981077	0.0325972	CD300LF	none description
XM_024982016	0.00013041	LOC530472	none description
XM_024982051	0.0017986	FOXG1	none description
XM_024982246	0.0450653	CDCA4	cell division cycle associated 4
XM_024982471	0.00602187	STAB1	stabilin 1
XM_024983120	2.88e-07	PLXNA1	plexin A1
XM_024984528	1.36e-07	PHLPP1	PH domain and leucine rich repeat protein phosphatase 1
XM_024986253	0.0155787	POMK	protein-O-mannose kinase
XM_024987076	0.0453039	NADSYN1	Glutamine-dependent NAD(+) synthetase
XM_024987747	0.000105997	FLNA	filamin-A
XM_024989243	0.00208037	DENND2C	DENN domain containing 2C
XM_024990099	7.2117e-05	COL24A1	none description
XM_024990835	2.6949e-05	KCNH2	potassium voltage-gated channel subfamily H member 2
XM_024991012	0.0308786	LOC104968411	none description
XM_024991496	0.00135949	ITGA7	integrin subunit alpha 7
XM_024992922	2.7e-08	CELSR1	none description
XM_024992989	6.71e-07	FGFR3	fibroblast growth factor receptor 3 precursor
XM_024993157	0.00607151	PIGG	phosphatidylinositol glycan anchor biosynthesis class G
XM_024993483	0.0136604	SEC24D	SEC24 homolog D, COPII coat complex component
XM_024993535	0.00859144	MYH15	none description
XM_024994099	4.1e-08	DNM2	dynamin-2
XM_024995025	0.0108639	CELF5	CUGBP, Elav-like family member 5
XM_024995882	0.0041121	RNF183	RING finger protein 183
XM_024996068	0.00623587	ADAMTSL1	ADAMTS like 1
XM_024997067	0.000265034	SYNE1	spectrin repeat containing nuclear envelope protein 1
XM_024997111	0.00920252	SYNJ2	synaptojanin 2
XM_024997180	0.00468646	LOC101905571	none description
XM_024998228	0.00825244	TTC8	tetratricopeptide repeat domain 8
XM_024999231	0.00401294	CARD9	caspase recruitment domain-containing protein 9
XM_025000893	0.000429377	PAX1	paired box 1
XM_025001961	0.000373102	WDR97	WD repeat domain 97
