# Supplementary material for: Molecular mechanisms and topological consequences of drastic chromosomal rearrangements of muntjac deer
Source: Nat Commun. 2021 Nov 25;12:6858. doi: 10.1038/s41467-021-27091-0 (PMC8617201; doi:10.1038/s41467-021-27091-0)
Supplement: Supplementary file 7 — Dataset 4 [file 41467_2021_27091_MOESM7_ESM.xlsx]

## Sheet: BM_GM_IM
Supplementary Data 4. GO and pathway enrichment results from combined positively selected genes and rapidly evolving genes
The GO and pathway enrichment results of combined PSGs and REGs at common ancestor of IM, BM and GM
GroupID	Category	Term	Description	LogP	Log(q-value)	InTerm_InList	Genes	Symbols
1_Summary	GO Biological Processes	GO:0031223	auditory behavior	-5.34014	-1.13751	4/13	3064,6507,84189,85358	HTT,SLC1A3,SLITRK6,SHANK3
1_Member	GO Biological Processes	GO:0031223	auditory behavior	-5.34014	-1.13751	4/13	3064,6507,84189,85358	HTT,SLC1A3,SLITRK6,SHANK3
1_Member	GO Biological Processes	GO:0007638	mechanosensory behavior	-5.06556	-1.13751	4/15	3064,6507,84189,85358	HTT,SLC1A3,SLITRK6,SHANK3
1_Member	GO Biological Processes	GO:0010996	response to auditory stimulus	-3.99384	-0.599246	4/27	3064,6507,84189,85358	HTT,SLC1A3,SLITRK6,SHANK3
2_Summary	GO Biological Processes	GO:0000904	cell morphogenesis involved in differentiation	-5.16803	-1.13751	21/756	1382,1523,1630,1944,2046,2316,4781,5034,5362,6507,6709,6710,6711,8516,9948,23218,64221,84189,85358,126147,161882,4752,6790,79784,84258,22954,54434,5587,65125	CRABP2,CUX1,DCC,EFNA3,EPHA8,FLNA,NFIB,P4HB,PLXNA2,SLC1A3,SPTAN1,SPTB,SPTBN1,ITGA8,WDR1,NBEAL2,ROBO3,SLITRK6,SHANK3,NTN5,ZFPM1,NEK3,AURKA,MYH14,SYT3,TRIM32,SSH1,PRKD1,WNK1
2_Member	GO Biological Processes	GO:0000904	cell morphogenesis involved in differentiation	-5.16803	-1.13751	21/756	1382,1523,1630,1944,2046,2316,4781,5034,5362,6507,6709,6710,6711,8516,9948,23218,64221,84189,85358,126147,161882	CRABP2,CUX1,DCC,EFNA3,EPHA8,FLNA,NFIB,P4HB,PLXNA2,SLC1A3,SPTAN1,SPTB,SPTBN1,ITGA8,WDR1,NBEAL2,ROBO3,SLITRK6,SHANK3,NTN5,ZFPM1
2_Member	GO Biological Processes	GO:0007411	axon guidance	-4.23466	-0.599246	11/280	1630,1944,2046,4781,5362,6709,6710,6711,64221,85358,126147	DCC,EFNA3,EPHA8,NFIB,PLXNA2,SPTAN1,SPTB,SPTBN1,ROBO3,SHANK3,NTN5
2_Member	GO Biological Processes	GO:0097485	neuron projection guidance	-4.20693	-0.599246	11/282	1630,1944,2046,4781,5362,6709,6710,6711,64221,85358,126147	DCC,EFNA3,EPHA8,NFIB,PLXNA2,SPTAN1,SPTB,SPTBN1,ROBO3,SHANK3,NTN5
2_Member	GO Biological Processes	GO:0032990	cell part morphogenesis	-4.10214	-0.599246	18/696	1382,1523,1630,1944,2046,4752,4781,5362,6709,6710,6711,6790,64221,79784,84189,84258,85358,126147	CRABP2,CUX1,DCC,EFNA3,EPHA8,NEK3,NFIB,PLXNA2,SPTAN1,SPTB,SPTBN1,AURKA,ROBO3,MYH14,SLITRK6,SYT3,SHANK3,NTN5
2_Member	GO Biological Processes	GO:0048812	neuron projection morphogenesis	-3.89726	-0.577429	17/658	1382,1523,1630,1944,2046,4752,4781,5362,6709,6710,6711,6790,64221,84189,84258,85358,126147	CRABP2,CUX1,DCC,EFNA3,EPHA8,NEK3,NFIB,PLXNA2,SPTAN1,SPTB,SPTBN1,AURKA,ROBO3,SLITRK6,SYT3,SHANK3,NTN5
2_Member	GO Biological Processes	GO:0120039	plasma membrane bounded cell projection morphogenesis	-3.7888	-0.56288	17/672	1382,1523,1630,1944,2046,4752,4781,5362,6709,6710,6711,6790,64221,84189,84258,85358,126147	CRABP2,CUX1,DCC,EFNA3,EPHA8,NEK3,NFIB,PLXNA2,SPTAN1,SPTB,SPTBN1,AURKA,ROBO3,SLITRK6,SYT3,SHANK3,NTN5
2_Member	GO Biological Processes	GO:0048858	cell projection morphogenesis	-3.75842	-0.56288	17/676	1382,1523,1630,1944,2046,4752,4781,5362,6709,6710,6711,6790,64221,84189,84258,85358,126147	CRABP2,CUX1,DCC,EFNA3,EPHA8,NEK3,NFIB,PLXNA2,SPTAN1,SPTB,SPTBN1,AURKA,ROBO3,SLITRK6,SYT3,SHANK3,NTN5
2_Member	GO Biological Processes	GO:0061564	axon development	-3.42866	-0.368433	14/526	1382,1630,1944,2046,4781,5362,6709,6710,6711,22954,64221,84189,85358,126147	CRABP2,DCC,EFNA3,EPHA8,NFIB,PLXNA2,SPTAN1,SPTB,SPTBN1,TRIM32,ROBO3,SLITRK6,SHANK3,NTN5
2_Member	GO Biological Processes	GO:0048667	cell morphogenesis involved in neuron differentiation	-3.36518	-0.357946	15/598	1382,1523,1630,1944,2046,4781,5362,6507,6709,6710,6711,64221,84189,85358,126147	CRABP2,CUX1,DCC,EFNA3,EPHA8,NFIB,PLXNA2,SLC1A3,SPTAN1,SPTB,SPTBN1,ROBO3,SLITRK6,SHANK3,NTN5
2_Member	GO Biological Processes	GO:0007409	axonogenesis	-3.30824	-0.347402	13/478	1382,1630,1944,2046,4781,5362,6709,6710,6711,64221,84189,85358,126147	CRABP2,DCC,EFNA3,EPHA8,NFIB,PLXNA2,SPTAN1,SPTB,SPTBN1,ROBO3,SLITRK6,SHANK3,NTN5
2_Member	KEGG Pathway	hsa04360	Axon guidance	-2.2536	0	6/175	1630,1944,2046,5362,54434,64221	DCC,EFNA3,EPHA8,PLXNA2,SSH1,ROBO3
2_Member	GO Biological Processes	GO:0006935	chemotaxis	-2.15289	0	13/649	1630,1944,2046,4781,5362,5587,6709,6710,6711,64221,65125,85358,126147	DCC,EFNA3,EPHA8,NFIB,PLXNA2,PRKD1,SPTAN1,SPTB,SPTBN1,ROBO3,WNK1,SHANK3,NTN5
2_Member	GO Biological Processes	GO:0042330	taxis	-2.14224	0	13/651	1630,1944,2046,4781,5362,5587,6709,6710,6711,64221,65125,85358,126147	DCC,EFNA3,EPHA8,NFIB,PLXNA2,PRKD1,SPTAN1,SPTB,SPTBN1,ROBO3,WNK1,SHANK3,NTN5
3_Summary	GO Cellular Components	GO:0008091	spectrin	-4.21516	-0.599246	3/9	6709,6710,6711,1756,2316,5034,5358,9948,23500,54434,79784,83543,85358,2931,3064,4325,6314,8289,9133,10595,22985,55239,83743,285590,23116,58497,6790,348654,176,57562,9382,84516,9001,22954,57565,10111,23411,54464	SPTAN1,SPTB,SPTBN1,DMD,FLNA,P4HB,PLS3,WDR1,DAAM2,SSH1,MYH14,AIF1L,SHANK3,GSK3A,HTT,MMP16,ATXN7,ARID1A,CCNB2,ERN2,ACIN1,OGFOD1,GRWD1,SH3PXD2B,TOGARAM1,PRUNE1,AURKA,GEN1,ACAN,CEP126,COG1,DCTN5,HAP1,TRIM32,KLHL14,RAD50,SIRT1,XRN1
3_Member	GO Cellular Components	GO:0008091	spectrin	-4.21516	-0.599246	3/9	6709,6710,6711	SPTAN1,SPTB,SPTBN1
3_Member	GO Molecular Functions	GO:0003779	actin binding	-3.73761	-0.56288	13/431	1756,2316,5034,5358,6709,6710,6711,9948,23500,54434,79784,83543,85358	DMD,FLNA,P4HB,PLS3,SPTAN1,SPTB,SPTBN1,WDR1,DAAM2,SSH1,MYH14,AIF1L,SHANK3
3_Member	GO Biological Processes	GO:0022411	cellular component disassembly	-3.64932	-0.49942	15/562	2931,3064,4325,6314,6709,6710,6711,8289,9133,9948,10595,22985,55239,83743,285590	GSK3A,HTT,MMP16,ATXN7,SPTAN1,SPTB,SPTBN1,ARID1A,CCNB2,WDR1,ERN2,ACIN1,OGFOD1,GRWD1,SH3PXD2B
3_Member	GO Biological Processes	GO:1902903	regulation of supramolecular fiber organization	-3.19182	-0.291879	11/370	2316,6314,6709,6710,6711,9948,23116,54434,58497,85358,285590	FLNA,ATXN7,SPTAN1,SPTB,SPTBN1,WDR1,TOGARAM1,SSH1,PRUNE1,SHANK3,SH3PXD2B
3_Member	GO Biological Processes	GO:0043244	regulation of protein complex disassembly	-3.1132	-0.291879	6/118	6314,6709,6710,6711,9948,55239	ATXN7,SPTAN1,SPTB,SPTBN1,WDR1,OGFOD1
3_Member	GO Biological Processes	GO:1901879	regulation of protein depolymerization	-2.95485	-0.240881	5/85	6314,6709,6710,6711,9948	ATXN7,SPTAN1,SPTB,SPTBN1,WDR1
3_Member	GO Biological Processes	GO:0030834	regulation of actin filament depolymerization	-2.91482	-0.217216	4/51	6709,6710,6711,9948	SPTAN1,SPTB,SPTBN1,WDR1
3_Member	GO Biological Processes	GO:0030042	actin filament depolymerization	-2.79212	-0.150377	4/55	6709,6710,6711,9948	SPTAN1,SPTB,SPTBN1,WDR1
3_Member	GO Biological Processes	GO:0051493	regulation of cytoskeleton organization	-2.72128	-0.12068	13/555	2316,6314,6709,6710,6711,6790,9948,23116,54434,58497,85358,285590,348654	FLNA,ATXN7,SPTAN1,SPTB,SPTBN1,AURKA,WDR1,TOGARAM1,SSH1,PRUNE1,SHANK3,SH3PXD2B,GEN1
3_Member	GO Biological Processes	GO:0097435	supramolecular fiber organization	-2.69433	-0.102065	15/698	176,2316,5358,6314,6709,6710,6711,9948,23116,54434,57562,58497,83543,85358,285590	ACAN,FLNA,PLS3,ATXN7,SPTAN1,SPTB,SPTBN1,WDR1,TOGARAM1,SSH1,CEP126,PRUNE1,AIF1L,SHANK3,SH3PXD2B
3_Member	Reactome Gene Sets	R-HSA-6807878	COPI-mediated anterograde transport	-2.62306	-0.0747515	5/101	6709,6710,6711,9382,84516	SPTAN1,SPTB,SPTBN1,COG1,DCTN5
3_Member	GO Biological Processes	GO:0030837	negative regulation of actin filament polymerization	-2.60003	-0.0747515	4/62	6709,6710,6711,54434	SPTAN1,SPTB,SPTBN1,SSH1
3_Member	Reactome Gene Sets	R-HSA-445095	Interaction between L1 and Ankyrins	-2.55115	-0.0747515	3/31	6709,6710,6711	SPTAN1,SPTB,SPTBN1
3_Member	GO Biological Processes	GO:1902904	negative regulation of supramolecular fiber organization	-2.53765	-0.0747515	6/153	6314,6709,6710,6711,54434,85358	ATXN7,SPTAN1,SPTB,SPTBN1,SSH1,SHANK3
3_Member	GO Cellular Components	GO:0015629	actin cytoskeleton	-2.51906	-0.0747515	12/517	2316,5358,6709,6710,6711,9001,9948,22954,57565,79784,83543,285590	FLNA,PLS3,SPTAN1,SPTB,SPTBN1,HAP1,WDR1,TRIM32,KLHL14,MYH14,AIF1L,SH3PXD2B
3_Member	GO Biological Processes	GO:0051494	negative regulation of cytoskeleton organization	-2.4553	-0.0618514	6/159	6314,6709,6710,6711,54434,85358	ATXN7,SPTAN1,SPTB,SPTBN1,SSH1,SHANK3
3_Member	GO Biological Processes	GO:1901880	negative regulation of protein depolymerization	-2.45419	-0.0618514	4/68	6314,6709,6710,6711	ATXN7,SPTAN1,SPTB,SPTBN1
3_Member	GO Biological Processes	GO:0051261	protein depolymerization	-2.41278	-0.0553086	5/113	6314,6709,6710,6711,9948	ATXN7,SPTAN1,SPTB,SPTBN1,WDR1
3_Member	GO Biological Processes	GO:0110053	regulation of actin filament organization	-2.39382	-0.0549558	8/276	2316,6709,6710,6711,9948,54434,85358,285590	FLNA,SPTAN1,SPTB,SPTBN1,WDR1,SSH1,SHANK3,SH3PXD2B
3_Member	GO Cellular Components	GO:0030863	cortical cytoskeleton	-2.3486	-0.0403371	5/117	2316,6709,6710,6711,9948	FLNA,SPTAN1,SPTB,SPTBN1,WDR1
3_Member	GO Biological Processes	GO:0010639	negative regulation of organelle organization	-2.32909	-0.0277189	10/410	6314,6709,6710,6711,10111,23411,54434,54464,85358,348654	ATXN7,SPTAN1,SPTB,SPTBN1,RAD50,SIRT1,SSH1,XRN1,SHANK3,GEN1
3_Member	GO Biological Processes	GO:0051693	actin filament capping	-2.29811	-0.0102105	3/38	6709,6710,6711	SPTAN1,SPTB,SPTBN1
3_Member	GO Biological Processes	GO:0032272	negative regulation of protein polymerization	-2.28138	-0.00331004	4/76	6709,6710,6711,54434	SPTAN1,SPTB,SPTBN1,SSH1
3_Member	GO Biological Processes	GO:0043242	negative regulation of protein complex disassembly	-2.26128	-0.00223356	4/77	6314,6709,6710,6711	ATXN7,SPTAN1,SPTB,SPTBN1
3_Member	GO Biological Processes	GO:0007015	actin filament organization	-2.2153	0	10/426	2316,5358,6709,6710,6711,9948,54434,83543,85358,285590	FLNA,PLS3,SPTAN1,SPTB,SPTBN1,WDR1,SSH1,AIF1L,SHANK3,SH3PXD2B
3_Member	GO Biological Processes	GO:0030835	negative regulation of actin filament depolymerization	-2.2052	0	3/41	6709,6710,6711	SPTAN1,SPTB,SPTBN1
4_Summary	GO Cellular Components	GO:0030424	axon	-4.06641	-0.599246	17/637	1630,2316,2931,3064,3747,4752,4781,6711,6790,9001,22911,54434,57451,64221,79784,89796,285175	DCC,FLNA,GSK3A,HTT,KCNC2,NEK3,NFIB,SPTBN1,AURKA,HAP1,WDR47,SSH1,TENM2,ROBO3,MYH14,NAV1,UNC80
4_Member	GO Cellular Components	GO:0030424	axon	-4.06641	-0.599246	17/637	1630,2316,2931,3064,3747,4752,4781,6711,6790,9001,22911,54434,57451,64221,79784,89796,285175	DCC,FLNA,GSK3A,HTT,KCNC2,NEK3,NFIB,SPTBN1,AURKA,HAP1,WDR47,SSH1,TENM2,ROBO3,MYH14,NAV1,UNC80
4_Member	GO Cellular Components	GO:0033267	axon part	-2.38095	-0.0549558	10/403	2316,3747,6711,6790,9001,22911,54434,57451,79784,89796	FLNA,KCNC2,SPTBN1,AURKA,HAP1,WDR47,SSH1,TENM2,MYH14,NAV1
4_Member	GO Cellular Components	GO:0030426	growth cone	-2.16139	0	6/183	2316,9001,22911,54434,57451,79784	FLNA,HAP1,WDR47,SSH1,TENM2,MYH14
4_Member	GO Cellular Components	GO:0030427	site of polarized growth	-2.07427	0	6/191	2316,9001,22911,54434,57451,79784	FLNA,HAP1,WDR47,SSH1,TENM2,MYH14
5_Summary	GO Biological Processes	GO:0010638	positive regulation of organelle organization	-4.03357	-0.599246	17/641	2316,2931,3064,5587,5899,6790,8626,9001,9948,10111,23116,23272,23411,54623,55823,94104,285590	FLNA,GSK3A,HTT,PRKD1,RALB,AURKA,TP63,HAP1,WDR1,RAD50,TOGARAM1,TASOR,SIRT1,PAF1,VPS11,PAXBP1,SH3PXD2B
5_Member	GO Biological Processes	GO:0010638	positive regulation of organelle organization	-4.03357	-0.599246	17/641	2316,2931,3064,5587,5899,6790,8626,9001,9948,10111,23116,23272,23411,54623,55823,94104,285590	FLNA,GSK3A,HTT,PRKD1,RALB,AURKA,TP63,HAP1,WDR1,RAD50,TOGARAM1,TASOR,SIRT1,PAF1,VPS11,PAXBP1,SH3PXD2B
5_Member	GO Biological Processes	GO:1905269	positive regulation of chromatin organization	-2.49698	-0.0747515	5/108	5587,23272,23411,54623,94104	PRKD1,TASOR,SIRT1,PAF1,PAXBP1
5_Member	GO Biological Processes	GO:2001252	positive regulation of chromosome organization	-2.15023	0	6/184	5587,10111,23272,23411,54623,94104	PRKD1,RAD50,TASOR,SIRT1,PAF1,PAXBP1
5_Member	GO Biological Processes	GO:0031062	positive regulation of histone methylation	-2.14741	0	3/43	23411,54623,94104	SIRT1,PAF1,PAXBP1
6_Summary	GO Biological Processes	GO:0010508	positive regulation of autophagy	-3.96303	-0.599246	7/118	2931,3064,5587,5899,9517,23411,220441,5289,7009,9001,9868,55823,6790,22954,285590	GSK3A,HTT,PRKD1,RALB,SPTLC2,SIRT1,RNF152,PIK3C3,TMBIM6,HAP1,TOMM70,VPS11,AURKA,TRIM32,SH3PXD2B
6_Member	GO Biological Processes	GO:0010508	positive regulation of autophagy	-3.96303	-0.599246	7/118	2931,3064,5587,5899,9517,23411,220441	GSK3A,HTT,PRKD1,RALB,SPTLC2,SIRT1,RNF152
6_Member	GO Biological Processes	GO:0006914	autophagy	-2.53261	-0.0747515	12/515	2931,3064,5289,5587,5899,7009,9001,9517,9868,23411,55823,220441	GSK3A,HTT,PIK3C3,PRKD1,RALB,TMBIM6,HAP1,SPTLC2,TOMM70,SIRT1,VPS11,RNF152
6_Member	GO Biological Processes	GO:0061919	process utilizing autophagic mechanism	-2.53261	-0.0747515	12/515	2931,3064,5289,5587,5899,7009,9001,9517,9868,23411,55823,220441	GSK3A,HTT,PIK3C3,PRKD1,RALB,TMBIM6,HAP1,SPTLC2,TOMM70,SIRT1,VPS11,RNF152
6_Member	GO Biological Processes	GO:0016239	positive regulation of macroautophagy	-2.45419	-0.0618514	4/68	3064,5899,9517,23411	HTT,RALB,SPTLC2,SIRT1
6_Member	GO Biological Processes	GO:0009896	positive regulation of catabolic process	-2.14735	0	10/436	2931,3064,5587,5899,6790,9517,22954,23411,55823,220441	GSK3A,HTT,PRKD1,RALB,AURKA,SPTLC2,TRIM32,SIRT1,VPS11,RNF152
6_Member	GO Biological Processes	GO:0031331	positive regulation of cellular catabolic process	-2.1234	0	9/372	2931,3064,5587,5899,6790,9517,23411,55823,220441	GSK3A,HTT,PRKD1,RALB,AURKA,SPTLC2,SIRT1,VPS11,RNF152
6_Member	GO Biological Processes	GO:0060612	adipose tissue development	-2.11964	0	3/44	9517,23411,285590	SPTLC2,SIRT1,SH3PXD2B
6_Member	GO Biological Processes	GO:0032007	negative regulation of TOR signaling	-2.04043	0	3/47	2931,23411,220441	GSK3A,SIRT1,RNF152
7_Summary	GO Biological Processes	GO:0051642	centrosome localization	-3.86866	-0.577429	4/29	5362,6790,55171,259266,5289,5899,54434,57562,58525,995,2661,5021,23213	PLXNA2,AURKA,TBCCD1,ASPM,PIK3C3,RALB,SSH1,CEP126,WIZ,CDC25C,GDF9,OXTR,SULF1
7_Member	GO Biological Processes	GO:0051642	centrosome localization	-3.86866	-0.577429	4/29	5362,6790,55171,259266	PLXNA2,AURKA,TBCCD1,ASPM
7_Member	GO Biological Processes	GO:0061842	microtubule organizing center localization	-3.80962	-0.56288	4/30	5362,6790,55171,259266	PLXNA2,AURKA,TBCCD1,ASPM
7_Member	GO Cellular Components	GO:0030496	midbody	-2.84459	-0.171811	7/181	5289,5899,6790,54434,57562,58525,259266	PIK3C3,RALB,AURKA,SSH1,CEP126,WIZ,ASPM
7_Member	GO Biological Processes	GO:2000241	regulation of reproductive process	-2.58036	-0.0747515	6/150	995,2661,5021,6790,23213,259266	CDC25C,GDF9,OXTR,AURKA,SULF1,ASPM
8_Summary	GO Biological Processes	GO:0043966	histone H3 acetylation	-3.61932	-0.492903	5/61	5187,6881,23411,23774,64769,5587,6314,6790,23272,54623,54790,55806,94104,995,8626,10111,144455,51755,6944	PER1,TAF10,SIRT1,BRD1,MEAF6,PRKD1,ATXN7,AURKA,TASOR,PAF1,TET2,HR,PAXBP1,CDC25C,TP63,RAD50,E2F7,CDK12,VPS72
8_Member	GO Biological Processes	GO:0043966	histone H3 acetylation	-3.61932	-0.492903	5/61	5187,6881,23411,23774,64769	PER1,TAF10,SIRT1,BRD1,MEAF6
8_Member	GO Biological Processes	GO:0016569	covalent chromatin modification	-3.30824	-0.347402	13/478	5187,5587,6314,6790,6881,23272,23411,23774,54623,54790,55806,64769,94104	PER1,PRKD1,ATXN7,AURKA,TAF10,TASOR,SIRT1,BRD1,PAF1,TET2,HR,MEAF6,PAXBP1
8_Member	GO Biological Processes	GO:0016570	histone modification	-2.9548	-0.240881	12/458	5187,5587,6314,6790,6881,23411,23774,54623,54790,55806,64769,94104	PER1,PRKD1,ATXN7,AURKA,TAF10,SIRT1,BRD1,PAF1,TET2,HR,MEAF6,PAXBP1
8_Member	GO Biological Processes	GO:0072331	signal transduction by p53 class mediator	-2.47061	-0.065431	8/268	995,6790,6881,8626,10111,23411,64769,144455	CDC25C,AURKA,TAF10,TP63,RAD50,SIRT1,MEAF6,E2F7
8_Member	Reactome Gene Sets	R-HSA-5633007	Regulation of TP53 Activity	-2.44195	-0.0555379	6/160	6790,6881,8626,10111,23774,64769	AURKA,TAF10,TP63,RAD50,BRD1,MEAF6
8_Member	GO Biological Processes	GO:1901796	regulation of signal transduction by p53 class mediator	-2.19535	0	6/180	6790,6881,8626,10111,23411,64769	AURKA,TAF10,TP63,RAD50,SIRT1,MEAF6
8_Member	Reactome Gene Sets	R-HSA-3700989	Transcriptional Regulation by TP53	-2.17493	0	9/365	995,6790,6881,8626,10111,23774,51755,64769,144455	CDC25C,AURKA,TAF10,TP63,RAD50,BRD1,CDK12,MEAF6,E2F7
8_Member	Reactome Gene Sets	R-HSA-3214847	HATs acetylate histones	-2.00057	0	5/142	6314,6881,6944,23774,64769	ATXN7,TAF10,VPS72,BRD1,MEAF6
9_Summary	GO Biological Processes	GO:0031647	regulation of protein stability	-3.43218	-0.368433	10/291	2316,3064,5587,6790,23411,23560,54765,55823,58525,84447,5289,9001,5869,6711,9133,9382,9659,79633,163590	FLNA,HTT,PRKD1,AURKA,SIRT1,GTPBP4,TRIM44,VPS11,WIZ,SYVN1,PIK3C3,HAP1,RAB5B,SPTBN1,CCNB2,COG1,PDE4DIP,FAT4,TOR1AIP2
9_Member	GO Biological Processes	GO:0031647	regulation of protein stability	-3.43218	-0.368433	10/291	2316,3064,5587,6790,23411,23560,54765,55823,58525,84447	FLNA,HTT,PRKD1,AURKA,SIRT1,GTPBP4,TRIM44,VPS11,WIZ,SYVN1
9_Member	GO Cellular Components	GO:0005776	autophagosome	-2.71968	-0.12068	5/96	3064,5289,5587,9001,55823	HTT,PIK3C3,PRKD1,HAP1,VPS11
9_Member	GO Biological Processes	GO:0010256	endomembrane system organization	-2.5047	-0.0747515	11/452	3064,5289,5587,5869,6711,9133,9382,9659,55823,79633,163590	HTT,PIK3C3,PRKD1,RAB5B,SPTBN1,CCNB2,COG1,PDE4DIP,VPS11,FAT4,TOR1AIP2
10_Summary	GO Biological Processes	GO:1904064	positive regulation of cation transmembrane transport	-3.43004	-0.368433	7/144	1756,2316,3064,3747,9001,65125,85358,1630,2554,2931,6711,8516,27091,29102,57451,57534,610,9948,54434,55012,79784,89822,55799,338557,5187,7009,84258,8626,22911,23774,54464	DMD,FLNA,HTT,KCNC2,HAP1,WNK1,SHANK3,DCC,GABRA1,GSK3A,SPTBN1,ITGA8,CACNG5,DROSHA,TENM2,MIB1,HCN2,WDR1,SSH1,PPP2R3C,MYH14,KCNK17,CACNA2D3,FFAR4,PER1,TMBIM6,SYT3,TP63,WDR47,BRD1,XRN1
10_Member	GO Biological Processes	GO:1904064	positive regulation of cation transmembrane transport	-3.43004	-0.368433	7/144	1756,2316,3064,3747,9001,65125,85358	DMD,FLNA,HTT,KCNC2,HAP1,WNK1,SHANK3
10_Member	GO Biological Processes	GO:0032414	positive regulation of ion transmembrane transporter activity	-3.3818	-0.357946	6/105	1756,3064,3747,9001,65125,85358	DMD,HTT,KCNC2,HAP1,WNK1,SHANK3
10_Member	GO Biological Processes	GO:0034767	positive regulation of ion transmembrane transport	-3.22166	-0.298345	7/156	1756,2316,3064,3747,9001,65125,85358	DMD,FLNA,HTT,KCNC2,HAP1,WNK1,SHANK3
10_Member	GO Biological Processes	GO:0032411	positive regulation of transporter activity	-3.21216	-0.298345	6/113	1756,3064,3747,9001,65125,85358	DMD,HTT,KCNC2,HAP1,WNK1,SHANK3
10_Member	GO Cellular Components	GO:0098794	postsynapse	-3.0845	-0.291879	15/637	1630,1756,2316,2554,2931,3064,3747,6711,8516,9001,27091,29102,57451,57534,85358	DCC,DMD,FLNA,GABRA1,GSK3A,HTT,KCNC2,SPTBN1,ITGA8,HAP1,CACNG5,DROSHA,TENM2,MIB1,SHANK3
10_Member	GO Biological Processes	GO:0042391	regulation of membrane potential	-3.0788	-0.291879	12/443	610,1756,2316,2554,2931,3747,9948,54434,55012,79784,85358,89822	HCN2,DMD,FLNA,GABRA1,GSK3A,KCNC2,WDR1,SSH1,PPP2R3C,MYH14,SHANK3,KCNK17
10_Member	GO Biological Processes	GO:0034762	regulation of transmembrane transport	-3.07244	-0.291879	14/572	610,1756,2316,2931,3064,3747,9001,9948,27091,55799,65125,85358,89822,338557	HCN2,DMD,FLNA,GSK3A,HTT,KCNC2,HAP1,WDR1,CACNG5,CACNA2D3,WNK1,SHANK3,KCNK17,FFAR4
10_Member	GO Biological Processes	GO:0034765	regulation of ion transmembrane transport	-2.75316	-0.126137	12/484	610,1756,2316,3064,3747,9001,9948,27091,55799,65125,85358,89822	HCN2,DMD,FLNA,HTT,KCNC2,HAP1,WDR1,CACNG5,CACNA2D3,WNK1,SHANK3,KCNK17
10_Member	GO Biological Processes	GO:0043269	regulation of ion transport	-2.68244	-0.0968092	15/700	610,1756,2316,3064,3747,5187,7009,9001,9948,27091,55799,65125,84258,85358,89822	HCN2,DMD,FLNA,HTT,KCNC2,PER1,TMBIM6,HAP1,WDR1,CACNG5,CACNA2D3,WNK1,SYT3,SHANK3,KCNK17
10_Member	GO Biological Processes	GO:0034764	positive regulation of transmembrane transport	-2.53956	-0.0747515	7/205	1756,2316,3064,3747,9001,65125,85358	DMD,FLNA,HTT,KCNC2,HAP1,WNK1,SHANK3
10_Member	GO Biological Processes	GO:2001259	positive regulation of cation channel activity	-2.38674	-0.0549558	4/71	3064,3747,9001,85358	HTT,KCNC2,HAP1,SHANK3
10_Member	GO Biological Processes	GO:1901381	positive regulation of potassium ion transmembrane transport	-2.2353	0	3/40	2316,3747,65125	FLNA,KCNC2,WNK1
10_Member	GO Cellular Components	GO:0030425	dendrite	-2.20152	0	13/640	2316,2554,2931,3064,3747,8516,8626,9001,22911,23774,54464,57451,85358	FLNA,GABRA1,GSK3A,HTT,KCNC2,ITGA8,TP63,HAP1,WDR47,BRD1,XRN1,TENM2,SHANK3
10_Member	GO Cellular Components	GO:0097447	dendritic tree	-2.19062	0	13/642	2316,2554,2931,3064,3747,8516,8626,9001,22911,23774,54464,57451,85358	FLNA,GABRA1,GSK3A,HTT,KCNC2,ITGA8,TP63,HAP1,WDR47,BRD1,XRN1,TENM2,SHANK3
10_Member	GO Biological Processes	GO:2001257	regulation of cation channel activity	-2.15023	0	6/184	1756,3064,3747,9001,27091,85358	DMD,HTT,KCNC2,HAP1,CACNG5,SHANK3
10_Member	GO Biological Processes	GO:0043268	positive regulation of potassium ion transport	-2.04043	0	3/47	2316,3747,65125	FLNA,KCNC2,WNK1
11_Summary	GO Biological Processes	GO:0034620	cellular response to unfolded protein	-3.41188	-0.368433	7/145	1388,2931,7009,10595,57414,79668,84447,5034,23411	ATF6B,GSK3A,TMBIM6,ERN2,RHBDD2,PARP8,SYVN1,P4HB,SIRT1
11_Member	GO Biological Processes	GO:0034620	cellular response to unfolded protein	-3.41188	-0.368433	7/145	1388,2931,7009,10595,57414,79668,84447	ATF6B,GSK3A,TMBIM6,ERN2,RHBDD2,PARP8,SYVN1
11_Member	GO Biological Processes	GO:0035967	cellular response to topologically incorrect protein	-3.09332	-0.291879	7/164	1388,2931,7009,10595,57414,79668,84447	ATF6B,GSK3A,TMBIM6,ERN2,RHBDD2,PARP8,SYVN1
11_Member	GO Biological Processes	GO:0030968	endoplasmic reticulum unfolded protein response	-2.98275	-0.249674	6/125	1388,2931,10595,57414,79668,84447	ATF6B,GSK3A,ERN2,RHBDD2,PARP8,SYVN1
11_Member	GO Biological Processes	GO:0006986	response to unfolded protein	-2.83088	-0.166065	7/182	1388,2931,7009,10595,57414,79668,84447	ATF6B,GSK3A,TMBIM6,ERN2,RHBDD2,PARP8,SYVN1
11_Member	GO Biological Processes	GO:0034976	response to endoplasmic reticulum stress	-2.80146	-0.152164	9/293	1388,2931,5034,7009,10595,23411,57414,79668,84447	ATF6B,GSK3A,P4HB,TMBIM6,ERN2,SIRT1,RHBDD2,PARP8,SYVN1
11_Member	GO Biological Processes	GO:0070059	intrinsic apoptotic signaling pathway in response to endoplasmic reticulum stress	-2.57462	-0.0747515	4/63	7009,10595,23411,84447	TMBIM6,ERN2,SIRT1,SYVN1
11_Member	GO Biological Processes	GO:0035966	response to topologically incorrect protein	-2.55134	-0.0747515	7/204	1388,2931,7009,10595,57414,79668,84447	ATF6B,GSK3A,TMBIM6,ERN2,RHBDD2,PARP8,SYVN1
11_Member	GO Biological Processes	GO:1902235	regulation of endoplasmic reticulum stress-induced intrinsic apoptotic signaling pathway	-2.51131	-0.0747515	3/32	7009,23411,84447	TMBIM6,SIRT1,SYVN1
11_Member	GO Biological Processes	GO:1905897	regulation of response to endoplasmic reticulum stress	-2.09317	0	4/86	1388,7009,23411,84447	ATF6B,TMBIM6,SIRT1,SYVN1
11_Member	GO Biological Processes	GO:1903573	negative regulation of response to endoplasmic reticulum stress	-2.09258	0	3/45	1388,7009,84447	ATF6B,TMBIM6,SYVN1
12_Summary	GO Molecular Functions	GO:0004672	protein kinase activity	-3.30542	-0.347402	15/606	1944,2046,2931,4752,5289,5587,6300,6733,6790,9133,10595,51755,53834,65125,83983,10111,1756	EFNA3,EPHA8,GSK3A,NEK3,PIK3C3,PRKD1,MAPK12,SRPK2,AURKA,CCNB2,ERN2,CDK12,FGFRL1,WNK1,TSSK6,RAD50,DMD
12_Member	GO Molecular Functions	GO:0004672	protein kinase activity	-3.30542	-0.347402	15/606	1944,2046,2931,4752,5289,5587,6300,6733,6790,9133,10595,51755,53834,65125,83983	EFNA3,EPHA8,GSK3A,NEK3,PIK3C3,PRKD1,MAPK12,SRPK2,AURKA,CCNB2,ERN2,CDK12,FGFRL1,WNK1,TSSK6
12_Member	GO Molecular Functions	GO:0016301	kinase activity	-2.65932	-0.0802171	16/776	1944,2046,2931,4752,5289,5587,6300,6733,6790,9133,10111,10595,51755,53834,65125,83983	EFNA3,EPHA8,GSK3A,NEK3,PIK3C3,PRKD1,MAPK12,SRPK2,AURKA,CCNB2,RAD50,ERN2,CDK12,FGFRL1,WNK1,TSSK6
12_Member	GO Molecular Functions	GO:0016773	phosphotransferase activity, alcohol group as acceptor	-2.61802	-0.0747515	15/711	1944,2046,2931,4752,5289,5587,6300,6733,6790,9133,10595,51755,53834,65125,83983	EFNA3,EPHA8,GSK3A,NEK3,PIK3C3,PRKD1,MAPK12,SRPK2,AURKA,CCNB2,ERN2,CDK12,FGFRL1,WNK1,TSSK6
12_Member	GO Biological Processes	GO:0018105	peptidyl-serine phosphorylation	-2.15566	0	8/303	1756,2931,5587,6300,6733,6790,65125,83983	DMD,GSK3A,PRKD1,MAPK12,SRPK2,AURKA,WNK1,TSSK6
12_Member	GO Molecular Functions	GO:0004674	protein serine/threonine kinase activity	-2.08171	0	10/446	2931,4752,5587,6300,6733,6790,10595,51755,65125,83983	GSK3A,NEK3,PRKD1,MAPK12,SRPK2,AURKA,ERN2,CDK12,WNK1,TSSK6
13_Summary	GO Molecular Functions	GO:0004520	endodeoxyribonuclease activity	-3.27614	-0.333363	4/41	8930,10111,84083,348654,10595,25819,29102,54464,995,2166,6305,23213,54434,58497,284958	MBD4,RAD50,ZRANB3,GEN1,ERN2,NOCT,DROSHA,XRN1,CDC25C,FAAH,SBF1,SULF1,SSH1,PRUNE1,NT5DC4
13_Member	GO Molecular Functions	GO:0004520	endodeoxyribonuclease activity	-3.27614	-0.333363	4/41	8930,10111,84083,348654	MBD4,RAD50,ZRANB3,GEN1
13_Member	GO Molecular Functions	GO:0004518	nuclease activity	-3.04384	-0.291879	8/217	8930,10111,10595,25819,29102,54464,84083,348654	MBD4,RAD50,ERN2,NOCT,DROSHA,XRN1,ZRANB3,GEN1
13_Member	GO Molecular Functions	GO:0004519	endonuclease activity	-2.94709	-0.240881	6/127	8930,10111,10595,29102,84083,348654	MBD4,RAD50,ERN2,DROSHA,ZRANB3,GEN1
13_Member	GO Molecular Functions	GO:0004536	deoxyribonuclease activity	-2.60003	-0.0747515	4/62	8930,10111,84083,348654	MBD4,RAD50,ZRANB3,GEN1
13_Member	GO Molecular Functions	GO:0016788	hydrolase activity, acting on ester bonds	-2.41798	-0.0553086	15/747	995,2166,6305,8930,10111,10595,23213,25819,29102,54434,54464,58497,84083,284958,348654	CDC25C,FAAH,SBF1,MBD4,RAD50,ERN2,SULF1,NOCT,DROSHA,SSH1,XRN1,PRUNE1,ZRANB3,NT5DC4,GEN1
14_Summary	KEGG Pathway	hsa00071	Fatty acid degradation	-3.15818	-0.291879	4/44	36,223,1375,1632,587	ACADSB,ALDH9A1,CPT1B,ECI1,BCAT2
14_Member	KEGG Pathway	hsa00071	Fatty acid degradation	-3.15818	-0.291879	4/44	36,223,1375,1632	ACADSB,ALDH9A1,CPT1B,ECI1
14_Member	KEGG Pathway	hsa00280	Valine, leucine and isoleucine degradation	-2.01529	0	3/48	36,223,587	ACADSB,ALDH9A1,BCAT2
15_Summary	GO Molecular Functions	GO:0016706	oxidoreductase activity, acting on paired donors, with incorporation or reduction of molecular oxyge	-3.12085	-0.291879	4/45	5034,54790,54890,55239,84266	P4HB,TET2,ALKBH5,OGFOD1,ALKBH7
15_Member	GO Molecular Functions	GO:0016706	oxidoreductase activity, acting on paired donors, with incorporation or reduction of molecular oxyge	-3.12085	-0.291879	4/45	5034,54790,54890,55239	P4HB,TET2,ALKBH5,OGFOD1
15_Member	GO Molecular Functions	GO:0051213	dioxygenase activity	-2.82243	-0.165441	5/91	5034,54790,54890,55239,84266	P4HB,TET2,ALKBH5,OGFOD1,ALKBH7
16_Summary	GO Biological Processes	GO:0030220	platelet formation	-3.11483	-0.291879	3/20	9948,23218,161882	WDR1,NBEAL2,ZFPM1
16_Member	GO Biological Processes	GO:0030220	platelet formation	-3.11483	-0.291879	3/20	9948,23218,161882	WDR1,NBEAL2,ZFPM1
16_Member	GO Biological Processes	GO:0036344	platelet morphogenesis	-3.05082	-0.291879	3/21	9948,23218,161882	WDR1,NBEAL2,ZFPM1
17_Summary	GO Biological Processes	GO:0022604	regulation of cell morphogenesis	-3.10337	-0.291879	13/503	1382,1523,1630,2316,2768,5034,5362,9203,9948,55171,79784,84258,85358,5021,5587,6925,9001,22954,84189,259266,6790,2661,2931,6881,23286,55717,57599,285590,1944,57534	CRABP2,CUX1,DCC,FLNA,GNA12,P4HB,PLXNA2,ZMYM3,WDR1,TBCCD1,MYH14,SYT3,SHANK3,OXTR,PRKD1,TCF4,HAP1,TRIM32,SLITRK6,ASPM,AURKA,GDF9,GSK3A,TAF10,WWC1,WDR11,WDR48,SH3PXD2B,EFNA3,MIB1
17_Member	GO Biological Processes	GO:0022604	regulation of cell morphogenesis	-3.10337	-0.291879	13/503	1382,1523,1630,2316,2768,5034,5362,9203,9948,55171,79784,84258,85358	CRABP2,CUX1,DCC,FLNA,GNA12,P4HB,PLXNA2,ZMYM3,WDR1,TBCCD1,MYH14,SYT3,SHANK3
17_Member	GO Biological Processes	GO:0051962	positive regulation of nervous system development	-2.74186	-0.12201	13/552	1382,1523,2316,5021,5362,5587,6925,9001,22954,84189,84258,85358,259266	CRABP2,CUX1,FLNA,OXTR,PLXNA2,PRKD1,TCF4,HAP1,TRIM32,SLITRK6,SYT3,SHANK3,ASPM
17_Member	GO Biological Processes	GO:0010720	positive regulation of cell development	-2.64062	-0.0747515	13/567	1382,1523,2316,5034,5362,5587,6790,6925,9001,22954,84258,85358,259266	CRABP2,CUX1,FLNA,P4HB,PLXNA2,PRKD1,AURKA,TCF4,HAP1,TRIM32,SYT3,SHANK3,ASPM
17_Member	GO Biological Processes	GO:0048589	developmental growth	-2.38371	-0.0549558	14/680	1382,1630,2661,2931,6790,6881,23286,55717,57599,84189,84258,85358,259266,285590	CRABP2,DCC,GDF9,GSK3A,AURKA,TAF10,WWC1,WDR11,WDR48,SLITRK6,SYT3,SHANK3,ASPM,SH3PXD2B
17_Member	GO Biological Processes	GO:0050769	positive regulation of neurogenesis	-2.28371	-0.00331004	11/484	1382,1523,2316,5362,5587,6925,9001,22954,84258,85358,259266	CRABP2,CUX1,FLNA,PLXNA2,PRKD1,TCF4,HAP1,TRIM32,SYT3,SHANK3,ASPM
17_Member	GO Biological Processes	GO:0045664	regulation of neuron differentiation	-2.05888	0	13/667	1382,1523,1630,1944,2931,5362,5587,6925,22954,57534,84258,85358,259266	CRABP2,CUX1,DCC,EFNA3,GSK3A,PLXNA2,PRKD1,TCF4,TRIM32,MIB1,SYT3,SHANK3,ASPM
18_Summary	GO Biological Processes	GO:0016075	rRNA catabolic process	-3.05082	-0.291879	3/21	10595,29102,54464,10199,23481,23560,130916	ERN2,DROSHA,XRN1,MPHOSPH10,PES1,GTPBP4,MTERF4
18_Member	GO Biological Processes	GO:0016075	rRNA catabolic process	-3.05082	-0.291879	3/21	10595,29102,54464	ERN2,DROSHA,XRN1
18_Member	GO Biological Processes	GO:0034661	ncRNA catabolic process	-2.26626	-0.00223356	3/39	10595,29102,54464	ERN2,DROSHA,XRN1
18_Member	GO Biological Processes	GO:0016072	rRNA metabolic process	-2.02325	0	7/256	10199,10595,23481,23560,29102,54464,130916	MPHOSPH10,ERN2,PES1,GTPBP4,DROSHA,XRN1,MTERF4
19_Summary	GO Biological Processes	GO:0006260	DNA replication	-3.04769	-0.291879	9/270	3399,4781,10111,23560,58525,83743,84083,144455,348654,2187,2931,23272,23411,54464	ID3,NFIB,RAD50,GTPBP4,WIZ,GRWD1,ZRANB3,E2F7,GEN1,FANCB,GSK3A,TASOR,SIRT1,XRN1
19_Member	GO Biological Processes	GO:0006260	DNA replication	-3.04769	-0.291879	9/270	3399,4781,10111,23560,58525,83743,84083,144455,348654	ID3,NFIB,RAD50,GTPBP4,WIZ,GRWD1,ZRANB3,E2F7,GEN1
19_Member	GO Biological Processes	GO:0051052	regulation of DNA metabolic process	-2.55616	-0.0747515	11/445	2187,2931,3399,10111,23272,23411,23560,54464,58525,84083,144455	FANCB,GSK3A,ID3,RAD50,TASOR,SIRT1,GTPBP4,XRN1,WIZ,ZRANB3,E2F7
19_Member	GO Biological Processes	GO:0006275	regulation of DNA replication	-2.47977	-0.0702249	5/109	3399,23560,58525,84083,144455	ID3,GTPBP4,WIZ,ZRANB3,E2F7
20_Summary	GO Molecular Functions	GO:0031406	carboxylic acid binding	-3.00544	-0.263026	8/220	176,1382,2853,3399,6507,26032,55239,338557	ACAN,CRABP2,GPR31,ID3,SLC1A3,SUSD5,OGFOD1,FFAR4
20_Member	GO Molecular Functions	GO:0031406	carboxylic acid binding	-3.00544	-0.263026	8/220	176,1382,2853,3399,6507,26032,55239,338557	ACAN,CRABP2,GPR31,ID3,SLC1A3,SUSD5,OGFOD1,FFAR4
20_Member	GO Molecular Functions	GO:0043177	organic acid binding	-2.85831	-0.171811	8/232	176,1382,2853,3399,6507,26032,55239,338557	ACAN,CRABP2,GPR31,ID3,SLC1A3,SUSD5,OGFOD1,FFAR4
20_Member	GO Molecular Functions	GO:0005504	fatty acid binding	-2.29811	-0.0102105	3/38	2853,3399,338557	GPR31,ID3,FFAR4
20_Member	GO Molecular Functions	GO:0033293	monocarboxylic acid binding	-2.26128	-0.00223356	4/77	1382,2853,3399,338557	CRABP2,GPR31,ID3,FFAR4
21_Summary	GO Biological Processes	GO:0001503	ossification	-2.84908	-0.171811	11/408	2132,3399,4325,5587,8626,22904,23560,25819,79633,285590,338557,23411,84935,161882,22954	EXT2,ID3,MMP16,PRKD1,TP63,SBNO2,GTPBP4,NOCT,FAT4,SH3PXD2B,FFAR4,SIRT1,MEDAG,ZFPM1,TRIM32
21_Member	GO Biological Processes	GO:0001503	ossification	-2.84908	-0.171811	11/408	2132,3399,4325,5587,8626,22904,23560,25819,79633,285590,338557	EXT2,ID3,MMP16,PRKD1,TP63,SBNO2,GTPBP4,NOCT,FAT4,SH3PXD2B,FFAR4
21_Member	GO Biological Processes	GO:0045598	regulation of fat cell differentiation	-2.76237	-0.128046	6/138	23411,25819,84935,161882,285590,338557	SIRT1,NOCT,MEDAG,ZFPM1,SH3PXD2B,FFAR4
21_Member	GO Biological Processes	GO:0045600	positive regulation of fat cell differentiation	-2.43133	-0.0555379	4/69	25819,84935,285590,338557	NOCT,MEDAG,SH3PXD2B,FFAR4
21_Member	GO Biological Processes	GO:0001649	osteoblast differentiation	-2.26737	-0.00223356	7/230	3399,5587,8626,23560,25819,285590,338557	ID3,PRKD1,TP63,GTPBP4,NOCT,SH3PXD2B,FFAR4
21_Member	GO Biological Processes	GO:0045444	fat cell differentiation	-2.26737	-0.00223356	7/230	22954,23411,25819,84935,161882,285590,338557	TRIM32,SIRT1,NOCT,MEDAG,ZFPM1,SH3PXD2B,FFAR4
21_Member	GO Biological Processes	GO:0045667	regulation of osteoblast differentiation	-2.17111	0	5/129	3399,5587,8626,25819,338557	ID3,PRKD1,TP63,NOCT,FFAR4
22_Summary	GO Biological Processes	GO:0006476	protein deacetylation	-2.71968	-0.12068	5/96	2316,4752,5187,5587,23411,3399,25819,4783,8626	FLNA,NEK3,PER1,PRKD1,SIRT1,ID3,NOCT,NFIL3,TP63
22_Member	GO Biological Processes	GO:0006476	protein deacetylation	-2.71968	-0.12068	5/96	2316,4752,5187,5587,23411	FLNA,NEK3,PER1,PRKD1,SIRT1
22_Member	GO Biological Processes	GO:0035601	protein deacylation	-2.53198	-0.0747515	5/106	2316,4752,5187,5587,23411	FLNA,NEK3,PER1,PRKD1,SIRT1
22_Member	GO Biological Processes	GO:0032922	circadian regulation of gene expression	-2.52517	-0.0747515	4/65	3399,5187,23411,25819	ID3,PER1,SIRT1,NOCT
22_Member	GO Biological Processes	GO:0098732	macromolecule deacylation	-2.51438	-0.0747515	5/107	2316,4752,5187,5587,23411	FLNA,NEK3,PER1,PRKD1,SIRT1
22_Member	Reactome Gene Sets	R-HSA-400253	Circadian Clock	-2.40885	-0.0553086	4/70	4783,5187,23411,25819	NFIL3,PER1,SIRT1,NOCT
22_Member	GO Biological Processes	GO:0033144	negative regulation of intracellular steroid hormone receptor signaling pathway	-2.39962	-0.0551413	3/35	5187,8626,23411	PER1,TP63,SIRT1
23_Summary	GO Cellular Components	GO:0032589	neuron projection membrane	-2.65228	-0.0796178	4/60	2554,3747,6711,8516,1756,2768,23286,83543,85358	GABRA1,KCNC2,SPTBN1,ITGA8,DMD,GNA12,WWC1,AIF1L,SHANK3
23_Member	GO Cellular Components	GO:0032589	neuron projection membrane	-2.65228	-0.0796178	4/60	2554,3747,6711,8516	GABRA1,KCNC2,SPTBN1,ITGA8
23_Member	GO Cellular Components	GO:0031253	cell projection membrane	-2.28241	-0.00331004	9/351	1756,2554,2768,3747,6711,8516,23286,83543,85358	DMD,GABRA1,GNA12,KCNC2,SPTBN1,ITGA8,WWC1,AIF1L,SHANK3
23_Member	GO Cellular Components	GO:0031256	leading edge membrane	-2.26551	-0.00223356	6/174	2554,3747,6711,8516,23286,83543	GABRA1,KCNC2,SPTBN1,ITGA8,WWC1,AIF1L
23_Member	GO Cellular Components	GO:0032590	dendrite membrane	-2.17592	0	3/42	2554,3747,8516	GABRA1,KCNC2,ITGA8
24_Summary	GO Biological Processes	GO:0060322	head development	-2.61517	-0.0747515	16/784	1750,2316,3747,4781,5021,5362,8289,8516,9001,22911,25809,55717,64405,79633,85358,259266	DLX6,FLNA,KCNC2,NFIB,OXTR,PLXNA2,ARID1A,ITGA8,HAP1,WDR47,TTLL1,WDR11,CDH22,FAT4,SHANK3,ASPM
24_Member	GO Biological Processes	GO:0060322	head development	-2.61517	-0.0747515	16/784	1750,2316,3747,4781,5021,5362,8289,8516,9001,22911,25809,55717,64405,79633,85358,259266	DLX6,FLNA,KCNC2,NFIB,OXTR,PLXNA2,ARID1A,ITGA8,HAP1,WDR47,TTLL1,WDR11,CDH22,FAT4,SHANK3,ASPM
24_Member	GO Biological Processes	GO:0030900	forebrain development	-2.4887	-0.0747515	10/389	2316,3747,4781,5021,8289,9001,22911,79633,85358,259266	FLNA,KCNC2,NFIB,OXTR,ARID1A,HAP1,WDR47,FAT4,SHANK3,ASPM
24_Member	GO Biological Processes	GO:0007420	brain development	-2.06713	0	14/741	2316,3747,4781,5021,5362,8289,8516,9001,22911,25809,64405,79633,85358,259266	FLNA,KCNC2,NFIB,OXTR,PLXNA2,ARID1A,ITGA8,HAP1,WDR47,TTLL1,CDH22,FAT4,SHANK3,ASPM
25_Summary	Reactome Gene Sets	R-HSA-3928663	EPHA-mediated growth cone collapse	-2.59244	-0.0747515	3/30	1944,2046,79784	EFNA3,EPHA8,MYH14
25_Member	Reactome Gene Sets	R-HSA-3928663	EPHA-mediated growth cone collapse	-2.59244	-0.0747515	3/30	1944,2046,79784	EFNA3,EPHA8,MYH14
26_Summary	GO Biological Processes	GO:0048568	embryonic organ development	-2.55616	-0.0747515	11/445	1750,3399,4325,8289,8516,8563,57534,57599,84189,144455,161882,1382,2132,2768,8626,23213,54623,65125	DLX6,ID3,MMP16,ARID1A,ITGA8,THOC5,MIB1,WDR48,SLITRK6,E2F7,ZFPM1,CRABP2,EXT2,GNA12,TP63,SULF1,PAF1,WNK1
26_Member	GO Biological Processes	GO:0048568	embryonic organ development	-2.55616	-0.0747515	11/445	1750,3399,4325,8289,8516,8563,57534,57599,84189,144455,161882	DLX6,ID3,MMP16,ARID1A,ITGA8,THOC5,MIB1,WDR48,SLITRK6,E2F7,ZFPM1
26_Member	GO Biological Processes	GO:0048598	embryonic morphogenesis	-2.43173	-0.0555379	13/600	1382,1750,2132,2768,4325,8289,8516,8626,23213,54623,57534,65125,84189	CRABP2,DLX6,EXT2,GNA12,MMP16,ARID1A,ITGA8,TP63,SULF1,PAF1,MIB1,WNK1,SLITRK6
27_Summary	GO Biological Processes	GO:0032786	positive regulation of DNA-templated transcription, elongation	-2.55115	-0.0747515	3/31	8563,51755,54623	THOC5,CDK12,PAF1
27_Member	GO Biological Processes	GO:0032786	positive regulation of DNA-templated transcription, elongation	-2.55115	-0.0747515	3/31	8563,51755,54623	THOC5,CDK12,PAF1
28_Summary	GO Biological Processes	GO:0000226	microtubule cytoskeleton organization	-2.52442	-0.0747515	13/585	2316,3064,6314,6790,22911,23116,25809,55012,57562,58497,89796,259266,348654,9001,9133,9659,55171,55717,57534,84516	FLNA,HTT,ATXN7,AURKA,WDR47,TOGARAM1,TTLL1,PPP2R3C,CEP126,PRUNE1,NAV1,ASPM,GEN1,HAP1,CCNB2,PDE4DIP,TBCCD1,WDR11,MIB1,DCTN5
28_Member	GO Biological Processes	GO:0000226	microtubule cytoskeleton organization	-2.52442	-0.0747515	13/585	2316,3064,6314,6790,22911,23116,25809,55012,57562,58497,89796,259266,348654	FLNA,HTT,ATXN7,AURKA,WDR47,TOGARAM1,TTLL1,PPP2R3C,CEP126,PRUNE1,NAV1,ASPM,GEN1
28_Member	GO Cellular Components	GO:0005815	microtubule organizing center	-2.30336	-0.0102105	15/769	3064,6790,9001,9133,9659,23116,25809,55012,55171,55717,57534,57562,84516,259266,348654	HTT,AURKA,HAP1,CCNB2,PDE4DIP,TOGARAM1,TTLL1,PPP2R3C,TBCCD1,WDR11,MIB1,CEP126,DCTN5,ASPM,GEN1
29_Summary	GO Molecular Functions	GO:0008134	transcription factor binding	-2.50371	-0.0747515	14/659	2316,5187,6881,6925,8289,9079,22954,23082,23411,94104,144455,161882,166793,283248,3399,4783,10472,23286,55806,167826	FLNA,PER1,TAF10,TCF4,ARID1A,LDB2,TRIM32,PPRC1,SIRT1,PAXBP1,E2F7,ZFPM1,ZBTB49,RCOR2,ID3,NFIL3,ZBTB18,WWC1,HR,OLIG3
29_Member	GO Molecular Functions	GO:0008134	transcription factor binding	-2.50371	-0.0747515	14/659	2316,5187,6881,6925,8289,9079,22954,23082,23411,94104,144455,161882,166793,283248	FLNA,PER1,TAF10,TCF4,ARID1A,LDB2,TRIM32,PPRC1,SIRT1,PAXBP1,E2F7,ZFPM1,ZBTB49,RCOR2
29_Member	GO Molecular Functions	GO:0003712	transcription coregulator activity	-2.49311	-0.0747515	13/590	3399,4783,8289,9079,10472,22954,23082,23286,23411,55806,144455,167826,283248	ID3,NFIL3,ARID1A,LDB2,ZBTB18,TRIM32,PPRC1,WWC1,SIRT1,HR,E2F7,OLIG3,RCOR2
29_Member	GO Molecular Functions	GO:0003714	transcription corepressor activity	-2.11299	0	7/246	3399,4783,23411,55806,144455,167826,283248	ID3,NFIL3,SIRT1,HR,E2F7,OLIG3,RCOR2
30_Summary	GO Biological Processes	GO:0007507	heart development	-2.49934	-0.0747515	13/589	176,2931,3399,5021,8289,53834,55717,57534,79633,84516,130916,161882,285590,1750,4325,4781,5358,8626,23213,57599	ACAN,GSK3A,ID3,OXTR,ARID1A,FGFRL1,WDR11,MIB1,FAT4,DCTN5,MTERF4,ZFPM1,SH3PXD2B,DLX6,MMP16,NFIB,PLS3,TP63,SULF1,WDR48
30_Member	GO Biological Processes	GO:0007507	heart development	-2.49934	-0.0747515	13/589	176,2931,3399,5021,8289,53834,55717,57534,79633,84516,130916,161882,285590	ACAN,GSK3A,ID3,OXTR,ARID1A,FGFRL1,WDR11,MIB1,FAT4,DCTN5,MTERF4,ZFPM1,SH3PXD2B
30_Member	GO Biological Processes	GO:0001501	skeletal system development	-2.43942	-0.0555379	12/529	176,1750,4325,4781,5358,8626,23213,53834,57599,79633,161882,285590	ACAN,DLX6,MMP16,NFIB,PLS3,TP63,SULF1,FGFRL1,WDR48,FAT4,ZFPM1,SH3PXD2B
31_Summary	GO Biological Processes	GO:0045787	positive regulation of cell cycle	-2.42646	-0.0553086	10/397	995,5229,6733,6790,8563,22954,54623,58525,144455,348654	CDC25C,PGGT1B,SRPK2,AURKA,THOC5,TRIM32,PAF1,WIZ,E2F7,GEN1
31_Member	GO Biological Processes	GO:0045787	positive regulation of cell cycle	-2.42646	-0.0553086	10/397	995,5229,6733,6790,8563,22954,54623,58525,144455,348654	CDC25C,PGGT1B,SRPK2,AURKA,THOC5,TRIM32,PAF1,WIZ,E2F7,GEN1
31_Member	Reactome Gene Sets	R-HSA-6791312	TP53 Regulates Transcription of Cell Cycle Genes	-2.01529	0	3/48	995,6790,144455	CDC25C,AURKA,E2F7
32_Summary	GO Biological Processes	GO:0019827	stem cell population maintenance	-2.41557	-0.0553086	6/162	6944,8289,8626,9079,54623,259266	VPS72,ARID1A,TP63,LDB2,PAF1,ASPM
32_Member	GO Biological Processes	GO:0019827	stem cell population maintenance	-2.41557	-0.0553086	6/162	6944,8289,8626,9079,54623,259266	VPS72,ARID1A,TP63,LDB2,PAF1,ASPM
32_Member	GO Biological Processes	GO:0098727	maintenance of cell number	-2.3896	-0.0549558	6/164	6944,8289,8626,9079,54623,259266	VPS72,ARID1A,TP63,LDB2,PAF1,ASPM
33_Summary	GO Biological Processes	GO:0061061	muscle structure development	-2.40611	-0.0553086	14/676	1756,2931,3399,6300,8289,8516,9948,10472,22954,23411,53834,79784,94104,161882	DMD,GSK3A,ID3,MAPK12,ARID1A,ITGA8,WDR1,ZBTB18,TRIM32,SIRT1,FGFRL1,MYH14,PAXBP1,ZFPM1
33_Member	GO Biological Processes	GO:0061061	muscle structure development	-2.40611	-0.0553086	14/676	1756,2931,3399,6300,8289,8516,9948,10472,22954,23411,53834,79784,94104,161882	DMD,GSK3A,ID3,MAPK12,ARID1A,ITGA8,WDR1,ZBTB18,TRIM32,SIRT1,FGFRL1,MYH14,PAXBP1,ZFPM1
33_Member	GO Biological Processes	GO:0007517	muscle organ development	-2.35856	-0.046811	10/406	1756,2931,3399,6300,10472,23411,53834,79784,94104,161882	DMD,GSK3A,ID3,MAPK12,ZBTB18,SIRT1,FGFRL1,MYH14,PAXBP1,ZFPM1
34_Summary	GO Cellular Components	GO:0016607	nuclear speck	-2.40358	-0.0553086	10/400	995,6944,8930,10472,22985,23360,23774,51755,54890,144455	CDC25C,VPS72,MBD4,ZBTB18,ACIN1,FNBP4,BRD1,CDK12,ALKBH5,E2F7
34_Member	GO Cellular Components	GO:0016607	nuclear speck	-2.40358	-0.0553086	10/400	995,6944,8930,10472,22985,23360,23774,51755,54890,144455	CDC25C,VPS72,MBD4,ZBTB18,ACIN1,FNBP4,BRD1,CDK12,ALKBH5,E2F7
35_Summary	KEGG Pathway	hsa05412	Arrhythmogenic right ventricular cardiomyopathy (ARVC)	-2.36499	-0.0491234	4/72	1756,8516,27091,55799	DMD,ITGA8,CACNG5,CACNA2D3
35_Member	KEGG Pathway	hsa05412	Arrhythmogenic right ventricular cardiomyopathy (ARVC)	-2.36499	-0.0491234	4/72	1756,8516,27091,55799	DMD,ITGA8,CACNG5,CACNA2D3
35_Member	KEGG Pathway	hsa05410	Hypertrophic cardiomyopathy (HCM)	-2.1468	0	4/83	1756,8516,27091,55799	DMD,ITGA8,CACNG5,CACNA2D3
35_Member	KEGG Pathway	hsa05414	Dilated cardiomyopathy	-2.02504	0	4/90	1756,8516,27091,55799	DMD,ITGA8,CACNG5,CACNA2D3
36_Summary	GO Biological Processes	GO:1902991	regulation of amyloid precursor protein catabolic process	-2.36474	-0.0491234	3/36	1944,2931,9001,2554,5021	EFNA3,GSK3A,HAP1,GABRA1,OXTR
36_Member	GO Biological Processes	GO:1902991	regulation of amyloid precursor protein catabolic process	-2.36474	-0.0491234	3/36	1944,2931,9001	EFNA3,GSK3A,HAP1
36_Member	GO Biological Processes	GO:0042987	amyloid precursor protein catabolic process	-2.06618	0	3/46	1944,2931,9001	EFNA3,GSK3A,HAP1
36_Member	GO Biological Processes	GO:0051932	synaptic transmission, GABAergic	-2.04043	0	3/47	2554,5021,9001	GABRA1,OXTR,HAP1
37_Summary	GO Molecular Functions	GO:0008238	exopeptidase activity	-2.36439	-0.0491234	5/116	1360,2686,4325,5550,124975,1562,2166,23411	CPB1,GGT7,MMP16,PREP,GGT6,CYP2C18,FAAH,SIRT1
37_Member	GO Molecular Functions	GO:0008238	exopeptidase activity	-2.36439	-0.0491234	5/116	1360,2686,4325,5550,124975	CPB1,GGT7,MMP16,PREP,GGT6
37_Member	GO Biological Processes	GO:0006690	icosanoid metabolic process	-2.31751	-0.0195424	5/119	1562,2166,2686,23411,124975	CYP2C18,FAAH,GGT7,SIRT1,GGT6
38_Summary	GO Biological Processes	GO:0071407	cellular response to organic cyclic compound	-2.34368	-0.038871	12/544	610,2554,3399,5187,5899,8289,8626,23411,53829,54434,54464,114907	HCN2,GABRA1,ID3,PER1,RALB,ARID1A,TP63,SIRT1,P2RY13,SSH1,XRN1,FBXO32
38_Member	GO Biological Processes	GO:0071407	cellular response to organic cyclic compound	-2.34368	-0.038871	12/544	610,2554,3399,5187,5899,8289,8626,23411,53829,54434,54464,114907	HCN2,GABRA1,ID3,PER1,RALB,ARID1A,TP63,SIRT1,P2RY13,SSH1,XRN1,FBXO32
39_Summary	GO Biological Processes	GO:2001021	negative regulation of response to DNA damage stimulus	-2.16519	0	4/82	2187,8563,22954,23411,3747,5187,6507,9397,84083,164312	FANCB,THOC5,TRIM32,SIRT1,KCNC2,PER1,SLC1A3,NMT2,ZRANB3,LRRN4
39_Member	GO Biological Processes	GO:2001021	negative regulation of response to DNA damage stimulus	-2.16519	0	4/82	2187,8563,22954,23411	FANCB,THOC5,TRIM32,SIRT1
39_Member	GO Biological Processes	GO:0009416	response to light stimulus	-2.08275	0	8/312	3747,5187,6507,9397,22954,23411,84083,164312	KCNC2,PER1,SLC1A3,NMT2,TRIM32,SIRT1,ZRANB3,LRRN4
40_Summary	GO Biological Processes	GO:0006997	nucleus organization	-2.08985	0	5/135	6314,6733,9133,23481,83983	ATXN7,SRPK2,CCNB2,PES1,TSSK6
40_Member	GO Biological Processes	GO:0006997	nucleus organization	-2.08985	0	5/135	6314,6733,9133,23481,83983	ATXN7,SRPK2,CCNB2,PES1,TSSK6

## Sheet: BM
Supplementary Data 4. GO and pathway enrichment results from combined positively selected genes and rapidly evolving genes
The GO and pathway enrichment results of combined PSGs and REGs of BM.
GroupID	Category	Term	Description	LogP	Log(q-value)	InTerm_InList	Genes	Symbols
1_Summary	GO Cellular Components	GO:0005874	microtubule	-5.20174	-1.31796	25/423	667,3619,6101,6905,9183,9371,10059,10112,11004,22911,23093,26586,27285,29911,51175,51199,55177,55614,79659,84722,84790,113220,146909,221035,347733,1946,3064,7411,7465,8546,9696,10403,54777,54875,56683,57562,79582,79819,146057,200373,253012,4629,4640,22989,51168,84700,3855,4001,5358,6509,7456,85302,92521,5892,7013,23637,80184,80776,5050,5889,161882	DST,INCENP,RP1,TBCE,ZW10,KIF3B,DNM1L,KIF20A,KIF2C,WDR47,TTLL5,CKAP2,TEKT2,HOOK2,TUBE1,NIN,RMDN3,KIF16B,DYNC2H1,PSRC1,TUBA1C,KIF12,KIF18B,REEP3,TUBB2B,EFNA5,HTT,VBP1,WEE1,AP3B1,CROCC,NDC80,CFAP46,CNTLN,CFAP298,CEP126,SPAG16,WDR78,TTBK2,CFAP221,HEPACAM2,MYH11,MYO1A,MYH15,MYO15A,MYO18B,KRT7,LMNB1,PLS3,SLC1A4,WIPF1,FBF1,SPECC1,RAD51D,TERF1,RABGAP1,CEP290,B9D2,PAFAH1B3,RAD51C,ZFPM1
1_Member	GO Cellular Components	GO:0005874	microtubule	-5.20174	-1.31796	25/423	667,3619,6101,6905,9183,9371,10059,10112,11004,22911,23093,26586,27285,29911,51175,51199,55177,55614,79659,84722,84790,113220,146909,221035,347733	DST,INCENP,RP1,TBCE,ZW10,KIF3B,DNM1L,KIF20A,KIF2C,WDR47,TTLL5,CKAP2,TEKT2,HOOK2,TUBE1,NIN,RMDN3,KIF16B,DYNC2H1,PSRC1,TUBA1C,KIF12,KIF18B,REEP3,TUBB2B
1_Member	GO Biological Processes	GO:0007017	microtubule-based process	-5.0831	-1.31796	37/784	667,1946,3064,3619,6101,6905,7411,7465,8546,9183,9371,9696,10112,10403,11004,22911,26586,27285,29911,51175,51199,54777,54875,55614,56683,57562,79582,79659,79819,84722,84790,113220,146057,146909,200373,253012,347733	DST,EFNA5,HTT,INCENP,RP1,TBCE,VBP1,WEE1,AP3B1,ZW10,KIF3B,CROCC,KIF20A,NDC80,KIF2C,WDR47,CKAP2,TEKT2,HOOK2,TUBE1,NIN,CFAP46,CNTLN,KIF16B,CFAP298,CEP126,SPAG16,DYNC2H1,WDR78,PSRC1,TUBA1C,KIF12,TTBK2,KIF18B,CFAP221,HEPACAM2,TUBB2B
1_Member	GO Molecular Functions	GO:0003774	motor activity	-4.59037	-1.15563	12/130	4629,4640,9371,10112,11004,22989,51168,55614,79659,84700,113220,146909	MYH11,MYO1A,KIF3B,KIF20A,KIF2C,MYH15,MYO15A,KIF16B,DYNC2H1,MYO18B,KIF12,KIF18B
1_Member	GO Biological Processes	GO:0000226	microtubule cytoskeleton organization	-4.48369	-1.15563	29/585	667,1946,3064,3619,6101,6905,7465,9183,9371,9696,10112,10403,11004,22911,26586,27285,29911,51175,51199,54777,54875,57562,79582,84722,84790,146057,146909,253012,347733	DST,EFNA5,HTT,INCENP,RP1,TBCE,WEE1,ZW10,KIF3B,CROCC,KIF20A,NDC80,KIF2C,WDR47,CKAP2,TEKT2,HOOK2,TUBE1,NIN,CFAP46,CNTLN,CEP126,SPAG16,PSRC1,TUBA1C,TTBK2,KIF18B,HEPACAM2,TUBB2B
1_Member	Reactome Gene Sets	R-HSA-983189	Kinesins	-4.42653	-1.1353	8/59	9371,10112,11004,55614,84790,113220,146909,347733	KIF3B,KIF20A,KIF2C,KIF16B,TUBA1C,KIF12,KIF18B,TUBB2B
1_Member	GO Cellular Components	GO:0099513	polymeric cytoskeletal fiber	-4.34175	-1.10267	34/752	667,3619,3855,4001,4640,5358,6101,6509,6905,7456,9183,9371,10059,10112,11004,22911,23093,26586,27285,29911,51175,51199,55177,55614,79659,84700,84722,84790,85302,92521,113220,146909,221035,347733	DST,INCENP,KRT7,LMNB1,MYO1A,PLS3,RP1,SLC1A4,TBCE,WIPF1,ZW10,KIF3B,DNM1L,KIF20A,KIF2C,WDR47,TTLL5,CKAP2,TEKT2,HOOK2,TUBE1,NIN,RMDN3,KIF16B,DYNC2H1,MYO18B,PSRC1,TUBA1C,FBF1,SPECC1,KIF12,KIF18B,REEP3,TUBB2B
1_Member	GO Molecular Functions	GO:0015631	tubulin binding	-4.13001	-0.969275	20/347	667,3064,5892,6101,6905,7013,7411,9371,10059,10112,11004,23637,29911,55614,80184,80776,84722,113220,146057,146909	DST,HTT,RAD51D,RP1,TBCE,TERF1,VBP1,KIF3B,DNM1L,KIF20A,KIF2C,RABGAP1,HOOK2,KIF16B,CEP290,B9D2,PSRC1,KIF12,TTBK2,KIF18B
1_Member	Reactome Gene Sets	R-HSA-6811434	COPI-dependent Golgi-to-ER retrograde traffic	-3.53398	-0.723346	9/99	9183,9371,10112,11004,55614,84790,113220,146909,347733	ZW10,KIF3B,KIF20A,KIF2C,KIF16B,TUBA1C,KIF12,KIF18B,TUBB2B
1_Member	GO Cellular Components	GO:0005875	microtubule associated complex	-3.32215	-0.664789	11/152	3619,6101,9371,10112,11004,23637,55614,79659,79819,113220,146909	INCENP,RP1,KIF3B,KIF20A,KIF2C,RABGAP1,KIF16B,DYNC2H1,WDR78,KIF12,KIF18B
1_Member	Reactome Gene Sets	R-HSA-8856688	Golgi-to-ER retrograde transport	-3.19897	-0.611348	10/133	5050,9183,9371,10112,11004,55614,84790,113220,146909,347733	PAFAH1B3,ZW10,KIF3B,KIF20A,KIF2C,KIF16B,TUBA1C,KIF12,KIF18B,TUBB2B
1_Member	Reactome Gene Sets	R-HSA-983231	Factors involved in megakaryocyte development and platelet production	-2.96152	-0.485765	11/168	5889,7465,9371,10112,11004,55614,84790,113220,146909,161882,347733	RAD51C,WEE1,KIF3B,KIF20A,KIF2C,KIF16B,TUBA1C,KIF12,KIF18B,ZFPM1,TUBB2B
1_Member	GO Cellular Components	GO:0005871	kinesin complex	-2.93617	-0.470817	6/55	9371,10112,11004,55614,113220,146909	KIF3B,KIF20A,KIF2C,KIF16B,KIF12,KIF18B
1_Member	GO Molecular Functions	GO:0003777	microtubule motor activity	-2.86519	-0.438792	7/77	9371,10112,11004,55614,79659,113220,146909	KIF3B,KIF20A,KIF2C,KIF16B,DYNC2H1,KIF12,KIF18B
1_Member	GO Molecular Functions	GO:0008017	microtubule binding	-2.86224	-0.438792	14/255	667,6101,7013,9371,10059,10112,11004,29911,55614,80184,84722,113220,146057,146909	DST,RP1,TERF1,KIF3B,DNM1L,KIF20A,KIF2C,HOOK2,KIF16B,CEP290,PSRC1,KIF12,TTBK2,KIF18B
1_Member	GO Biological Processes	GO:0007018	microtubule-based movement	-2.79969	-0.398839	15/288	667,3064,8546,9371,10112,11004,27285,54777,55614,56683,79659,79819,113220,146909,200373	DST,HTT,AP3B1,KIF3B,KIF20A,KIF2C,TEKT2,CFAP46,KIF16B,CFAP298,DYNC2H1,WDR78,KIF12,KIF18B,CFAP221
1_Member	GO Molecular Functions	GO:0008574	ATP-dependent microtubule motor activity, plus-end-directed	-2.12645	-0.127815	3/19	9371,55614,146909	KIF3B,KIF16B,KIF18B
1_Member	GO Molecular Functions	GO:1990939	ATP-dependent microtubule motor activity	-2.09449	-0.114029	4/37	9371,55614,79659,146909	KIF3B,KIF16B,DYNC2H1,KIF18B
2_Summary	GO Biological Processes	GO:0007268	chemical synaptic transmission	-5.11065	-1.31796	35/720	114,273,782,1141,1146,1621,1630,2475,2557,2561,2693,2893,2898,3749,4208,5100,5649,5802,6509,6770,7476,8447,8541,8927,9101,9693,9783,10059,22849,22943,28964,57084,127385,347733,392862,7436,8578,57549,64689,80243,1312,6326,57706,440073,1946,139065	ADCY8,AMPH,CACNB1,CHRNB2,CHRNG,DBH,DCC,MTOR,GABRA4,GABRB2,GHSR,GRIA4,GRIK2,KCNC4,MEF2C,PCDH8,RELN,PTPRS,SLC1A4,STAR,WNT7A,DOC2B,PPFIA3,BSN,USP8,RAPGEF2,RIMS3,DNM1L,CPEB3,DKK1,GIT1,SLC17A6,OR10J5,TUBB2B,GRID2IP,VLDLR,SCARF1,IGSF9,GORASP1,PREX2,COMT,SCN2A,DENND1A,IQSEC3,EFNA5,SLITRK4
2_Member	GO Biological Processes	GO:0007268	chemical synaptic transmission	-5.11065	-1.31796	35/720	114,273,782,1141,1146,1621,1630,2475,2557,2561,2693,2893,2898,3749,4208,5100,5649,5802,6509,6770,7476,8447,8541,8927,9101,9693,9783,10059,22849,22943,28964,57084,127385,347733,392862	ADCY8,AMPH,CACNB1,CHRNB2,CHRNG,DBH,DCC,MTOR,GABRA4,GABRB2,GHSR,GRIA4,GRIK2,KCNC4,MEF2C,PCDH8,RELN,PTPRS,SLC1A4,STAR,WNT7A,DOC2B,PPFIA3,BSN,USP8,RAPGEF2,RIMS3,DNM1L,CPEB3,DKK1,GIT1,SLC17A6,OR10J5,TUBB2B,GRID2IP
2_Member	GO Biological Processes	GO:0098916	anterograde trans-synaptic signaling	-5.11065	-1.31796	35/720	114,273,782,1141,1146,1621,1630,2475,2557,2561,2693,2893,2898,3749,4208,5100,5649,5802,6509,6770,7476,8447,8541,8927,9101,9693,9783,10059,22849,22943,28964,57084,127385,347733,392862	ADCY8,AMPH,CACNB1,CHRNB2,CHRNG,DBH,DCC,MTOR,GABRA4,GABRB2,GHSR,GRIA4,GRIK2,KCNC4,MEF2C,PCDH8,RELN,PTPRS,SLC1A4,STAR,WNT7A,DOC2B,PPFIA3,BSN,USP8,RAPGEF2,RIMS3,DNM1L,CPEB3,DKK1,GIT1,SLC17A6,OR10J5,TUBB2B,GRID2IP
2_Member	GO Biological Processes	GO:0099537	trans-synaptic signaling	-5.0081	-1.31796	35/728	114,273,782,1141,1146,1621,1630,2475,2557,2561,2693,2893,2898,3749,4208,5100,5649,5802,6509,6770,7476,8447,8541,8927,9101,9693,9783,10059,22849,22943,28964,57084,127385,347733,392862	ADCY8,AMPH,CACNB1,CHRNB2,CHRNG,DBH,DCC,MTOR,GABRA4,GABRB2,GHSR,GRIA4,GRIK2,KCNC4,MEF2C,PCDH8,RELN,PTPRS,SLC1A4,STAR,WNT7A,DOC2B,PPFIA3,BSN,USP8,RAPGEF2,RIMS3,DNM1L,CPEB3,DKK1,GIT1,SLC17A6,OR10J5,TUBB2B,GRID2IP
2_Member	GO Biological Processes	GO:0099536	synaptic signaling	-4.94498	-1.31796	35/733	114,273,782,1141,1146,1621,1630,2475,2557,2561,2693,2893,2898,3749,4208,5100,5649,5802,6509,6770,7476,8447,8541,8927,9101,9693,9783,10059,22849,22943,28964,57084,127385,347733,392862	ADCY8,AMPH,CACNB1,CHRNB2,CHRNG,DBH,DCC,MTOR,GABRA4,GABRB2,GHSR,GRIA4,GRIK2,KCNC4,MEF2C,PCDH8,RELN,PTPRS,SLC1A4,STAR,WNT7A,DOC2B,PPFIA3,BSN,USP8,RAPGEF2,RIMS3,DNM1L,CPEB3,DKK1,GIT1,SLC17A6,OR10J5,TUBB2B,GRID2IP
2_Member	GO Biological Processes	GO:0050804	modulation of chemical synaptic transmission	-3.86804	-0.895911	23/450	114,1141,1630,2475,2693,2893,2898,3749,4208,5649,5802,6770,7476,8541,9101,9693,9783,10059,22849,22943,28964,347733,392862	ADCY8,CHRNB2,DCC,MTOR,GHSR,GRIA4,GRIK2,KCNC4,MEF2C,RELN,PTPRS,STAR,WNT7A,PPFIA3,USP8,RAPGEF2,RIMS3,DNM1L,CPEB3,DKK1,GIT1,TUBB2B,GRID2IP
2_Member	GO Biological Processes	GO:0099177	regulation of trans-synaptic signaling	-3.85393	-0.895911	23/451	114,1141,1630,2475,2693,2893,2898,3749,4208,5649,5802,6770,7476,8541,9101,9693,9783,10059,22849,22943,28964,347733,392862	ADCY8,CHRNB2,DCC,MTOR,GHSR,GRIA4,GRIK2,KCNC4,MEF2C,RELN,PTPRS,STAR,WNT7A,PPFIA3,USP8,RAPGEF2,RIMS3,DNM1L,CPEB3,DKK1,GIT1,TUBB2B,GRID2IP
2_Member	GO Biological Processes	GO:0016358	dendrite development	-3.4431	-0.719165	15/249	1141,1630,2475,4208,5649,5802,7436,7476,8578,9693,10059,22849,57549,64689,80243	CHRNB2,DCC,MTOR,MEF2C,RELN,PTPRS,VLDLR,WNT7A,SCARF1,RAPGEF2,DNM1L,CPEB3,IGSF9,GORASP1,PREX2
2_Member	GO Biological Processes	GO:0050773	regulation of dendrite development	-3.25059	-0.630742	11/155	1141,1630,2475,4208,5649,5802,7436,9693,10059,22849,64689	CHRNB2,DCC,MTOR,MEF2C,RELN,PTPRS,VLDLR,RAPGEF2,DNM1L,CPEB3,GORASP1
2_Member	GO Cellular Components	GO:0097060	synaptic membrane	-2.68236	-0.345369	18/388	114,1141,1146,1312,1630,2557,2561,2693,2893,2898,5100,5802,6326,9783,10059,57706,392862,440073	ADCY8,CHRNB2,CHRNG,COMT,DCC,GABRA4,GABRB2,GHSR,GRIA4,GRIK2,PCDH8,PTPRS,SCN2A,RIMS3,DNM1L,DENND1A,GRID2IP,IQSEC3
2_Member	GO Biological Processes	GO:0051963	regulation of synapse assembly	-2.6496	-0.332273	8/107	1141,1946,2693,4208,5802,7476,22943,139065	CHRNB2,EFNA5,GHSR,MEF2C,PTPRS,WNT7A,DKK1,SLITRK4
2_Member	GO Biological Processes	GO:0050803	regulation of synapse structure or activity	-2.64583	-0.332273	13/240	1141,1946,2693,4208,5100,5649,5802,7476,10059,22943,57084,57549,139065	CHRNB2,EFNA5,GHSR,MEF2C,PCDH8,RELN,PTPRS,WNT7A,DNM1L,DKK1,SLC17A6,IGSF9,SLITRK4
2_Member	GO Biological Processes	GO:0050807	regulation of synapse organization	-2.3687	-0.207998	12/229	1141,1946,2693,4208,5100,5649,5802,7476,10059,22943,57549,139065	CHRNB2,EFNA5,GHSR,MEF2C,PCDH8,RELN,PTPRS,WNT7A,DNM1L,DKK1,IGSF9,SLITRK4
2_Member	GO Biological Processes	GO:0007616	long-term memory	-2.27306	-0.197688	4/33	114,2475,5649,22849	ADCY8,MTOR,RELN,CPEB3
2_Member	GO Biological Processes	GO:0007416	synapse assembly	-2.19864	-0.165559	10/182	1141,1946,2561,2693,4208,5802,7476,8927,22943,139065	CHRNB2,EFNA5,GABRB2,GHSR,MEF2C,PTPRS,WNT7A,BSN,DKK1,SLITRK4
2_Member	GO Cellular Components	GO:0099699	integral component of synaptic membrane	-2.19717	-0.165559	9/154	114,1141,1630,2557,2561,2693,5100,5802,6326	ADCY8,CHRNB2,DCC,GABRA4,GABRB2,GHSR,PCDH8,PTPRS,SCN2A
2_Member	GO Biological Processes	GO:0060996	dendritic spine development	-2.17874	-0.157375	7/102	2475,4208,5649,5802,7476,10059,22849	MTOR,MEF2C,RELN,PTPRS,WNT7A,DNM1L,CPEB3
2_Member	GO Cellular Components	GO:0042734	presynaptic membrane	-2.1616	-0.149119	9/156	114,1141,2898,5100,5802,6326,9783,10059,57706	ADCY8,CHRNB2,GRIK2,PCDH8,PTPRS,SCN2A,RIMS3,DNM1L,DENND1A
2_Member	GO Biological Processes	GO:0060998	regulation of dendritic spine development	-2.14205	-0.136547	6/79	2475,4208,5649,5802,10059,22849	MTOR,MEF2C,RELN,PTPRS,DNM1L,CPEB3
2_Member	GO Biological Processes	GO:0048167	regulation of synaptic plasticity	-2.08784	-0.114029	10/189	114,2898,4208,5649,6770,8541,9693,9783,22849,392862	ADCY8,GRIK2,MEF2C,RELN,STAR,PPFIA3,RAPGEF2,RIMS3,CPEB3,GRID2IP
3_Summary	GO Molecular Functions	GO:0004527	exonuclease activity	-4.74285	-1.18278	10/87	9156,9924,23357,54512,56915,64782,161829,201626,254528,255967,5889,10171,55728,80198,2139,2194,5050,5494,5797,5802,8493,10846,26275,54961,92609,116236,123745,147699,222236,23589,3148,55720,22849	EXO1,PAN2,ANGEL1,EXOSC4,EXOSC5,AEN,EXD1,PDE12,MEIOB,PAN3,RAD51C,RCL1,N4BP2,MUS81,EYA2,FASN,PAFAH1B3,PPM1A,PTPRM,PTPRS,PPM1D,PDE10A,HIBCH,SSH3,TIMM50,ABHD15,PLA2G4E,PPM1N,NAPEPLD,CARHSP1,HMGB2,TSR1,CPEB3
3_Member	GO Molecular Functions	GO:0004527	exonuclease activity	-4.74285	-1.18278	10/87	9156,9924,23357,54512,56915,64782,161829,201626,254528,255967	EXO1,PAN2,ANGEL1,EXOSC4,EXOSC5,AEN,EXD1,PDE12,MEIOB,PAN3
3_Member	GO Molecular Functions	GO:0008408	3'-5' exonuclease activity	-4.5379	-1.15563	8/57	9924,23357,54512,56915,161829,201626,254528,255967	PAN2,ANGEL1,EXOSC4,EXOSC5,EXD1,PDE12,MEIOB,PAN3
3_Member	GO Molecular Functions	GO:0016796	exonuclease activity, active with either ribo- or deoxyribonucleic acids and producing 5'-phosphomon	-4.48163	-1.15563	8/58	9156,9924,23357,54512,56915,201626,254528,255967	EXO1,PAN2,ANGEL1,EXOSC4,EXOSC5,PDE12,MEIOB,PAN3
3_Member	GO Molecular Functions	GO:0000175	3'-5'-exoribonuclease activity	-4.03018	-0.926039	6/35	9924,23357,54512,56915,201626,255967	PAN2,ANGEL1,EXOSC4,EXOSC5,PDE12,PAN3
3_Member	GO Molecular Functions	GO:0016896	exoribonuclease activity, producing 5'-phosphomonoesters	-3.89001	-0.895911	6/37	9924,23357,54512,56915,201626,255967	PAN2,ANGEL1,EXOSC4,EXOSC5,PDE12,PAN3
3_Member	GO Molecular Functions	GO:0004532	exoribonuclease activity	-3.57614	-0.723346	6/42	9924,23357,54512,56915,201626,255967	PAN2,ANGEL1,EXOSC4,EXOSC5,PDE12,PAN3
3_Member	GO Molecular Functions	GO:0004518	nuclease activity	-3.55075	-0.723346	14/217	5889,9156,9924,10171,23357,54512,55728,56915,64782,80198,161829,201626,254528,255967	RAD51C,EXO1,PAN2,RCL1,ANGEL1,EXOSC4,N4BP2,EXOSC5,AEN,MUS81,EXD1,PDE12,MEIOB,PAN3
3_Member	GO Biological Processes	GO:0090503	RNA phosphodiester bond hydrolysis, exonucleolytic	-3.51877	-0.723346	6/43	9924,23357,54512,56915,201626,255967	PAN2,ANGEL1,EXOSC4,EXOSC5,PDE12,PAN3
3_Member	GO Molecular Functions	GO:0016788	hydrolase activity, acting on ester bonds	-2.74026	-0.370399	29/747	2139,2194,5050,5494,5797,5802,5889,8493,9156,9924,10171,10846,23357,26275,54512,54961,55728,56915,64782,80198,92609,116236,123745,147699,161829,201626,222236,254528,255967	EYA2,FASN,PAFAH1B3,PPM1A,PTPRM,PTPRS,RAD51C,PPM1D,EXO1,PAN2,RCL1,PDE10A,ANGEL1,HIBCH,EXOSC4,SSH3,N4BP2,EXOSC5,AEN,MUS81,TIMM50,ABHD15,PLA2G4E,PPM1N,EXD1,PDE12,NAPEPLD,MEIOB,PAN3
3_Member	GO Molecular Functions	GO:0004535	poly(A)-specific ribonuclease activity	-2.61473	-0.330128	3/13	9924,201626,255967	PAN2,PDE12,PAN3
3_Member	GO Cellular Components	GO:0000177	cytoplasmic exosome (RNase complex)	-2.51696	-0.277719	3/14	23589,54512,56915	CARHSP1,EXOSC4,EXOSC5
3_Member	GO Biological Processes	GO:0090305	nucleic acid phosphodiester bond hydrolysis	-2.50728	-0.275296	15/309	3148,9156,9924,10171,23357,54512,55720,55728,56915,64782,80198,161829,201626,254528,255967	HMGB2,EXO1,PAN2,RCL1,ANGEL1,EXOSC4,TSR1,N4BP2,EXOSC5,AEN,MUS81,EXD1,PDE12,MEIOB,PAN3
3_Member	GO Molecular Functions	GO:0004540	ribonuclease activity	-2.32146	-0.201878	8/121	9156,9924,10171,23357,54512,56915,201626,255967	EXO1,PAN2,RCL1,ANGEL1,EXOSC4,EXOSC5,PDE12,PAN3
3_Member	GO Biological Processes	GO:0000288	nuclear-transcribed mRNA catabolic process, deadenylation-dependent decay	-2.19556	-0.165559	6/77	9924,22849,54512,56915,201626,255967	PAN2,CPEB3,EXOSC4,EXOSC5,PDE12,PAN3
3_Member	GO Biological Processes	GO:0090501	RNA phosphodiester bond hydrolysis	-2.14406	-0.136547	9/157	9156,9924,10171,23357,54512,55720,56915,201626,255967	EXO1,PAN2,RCL1,ANGEL1,EXOSC4,TSR1,EXOSC5,PDE12,PAN3
4_Summary	GO Biological Processes	GO:0021510	spinal cord development	-4.61677	-1.15563	11/109	1630,2475,4779,5649,5802,7436,7471,10215,79659,120237,374946,1141,7476,9693,22943,51199,91584,471,1500,3167,4487,5050,5308,6770,7707,9355,22911,23135,51654,57680,65250,80184,80853,146057	DCC,MTOR,NFE2L1,RELN,PTPRS,VLDLR,WNT1,OLIG2,DYNC2H1,DBX1,DRAXIN,CHRNB2,WNT7A,RAPGEF2,DKK1,NIN,PLXNA4,ATIC,CTNND1,HMX2,MSX1,PAFAH1B3,PITX2,STAR,ZNF148,LHX2,WDR47,KDM6B,CDK5RAP1,CHD8,CPLANE1,CEP290,KDM7A,TTBK2
4_Member	GO Biological Processes	GO:0021510	spinal cord development	-4.61677	-1.15563	11/109	1630,2475,4779,5649,5802,7436,7471,10215,79659,120237,374946	DCC,MTOR,NFE2L1,RELN,PTPRS,VLDLR,WNT1,OLIG2,DYNC2H1,DBX1,DRAXIN
4_Member	GO Biological Processes	GO:0021953	central nervous system neuron differentiation	-3.5391	-0.723346	13/192	1141,1630,4779,7471,7476,9693,10215,22943,51199,79659,91584,120237,374946	CHRNB2,DCC,NFE2L1,WNT1,WNT7A,RAPGEF2,OLIG2,DKK1,NIN,DYNC2H1,PLXNA4,DBX1,DRAXIN
4_Member	GO Biological Processes	GO:0021517	ventral spinal cord development	-3.20557	-0.611348	6/49	4779,5649,7436,10215,79659,120237	NFE2L1,RELN,VLDLR,OLIG2,DYNC2H1,DBX1
4_Member	GO Biological Processes	GO:0007420	brain development	-3.0987	-0.53862	30/741	471,1141,1500,2475,3167,4487,5050,5308,5649,5802,6770,7471,7476,7707,9355,9693,10215,22911,22943,23135,51199,51654,57680,65250,79659,80184,80853,91584,146057,374946	ATIC,CHRNB2,CTNND1,MTOR,HMX2,MSX1,PAFAH1B3,PITX2,RELN,PTPRS,STAR,WNT1,WNT7A,ZNF148,LHX2,RAPGEF2,OLIG2,WDR47,DKK1,KDM6B,NIN,CDK5RAP1,CHD8,CPLANE1,DYNC2H1,CEP290,KDM7A,PLXNA4,TTBK2,DRAXIN
4_Member	GO Biological Processes	GO:0021515	cell differentiation in spinal cord	-2.89481	-0.453424	6/56	4779,7471,10215,79659,120237,374946	NFE2L1,WNT1,OLIG2,DYNC2H1,DBX1,DRAXIN
4_Member	GO Biological Processes	GO:0060322	head development	-2.72141	-0.365449	30/784	471,1141,1500,2475,3167,4487,5050,5308,5649,5802,6770,7471,7476,7707,9355,9693,10215,22911,22943,23135,51199,51654,57680,65250,79659,80184,80853,91584,146057,374946	ATIC,CHRNB2,CTNND1,MTOR,HMX2,MSX1,PAFAH1B3,PITX2,RELN,PTPRS,STAR,WNT1,WNT7A,ZNF148,LHX2,RAPGEF2,OLIG2,WDR47,DKK1,KDM6B,NIN,CDK5RAP1,CHD8,CPLANE1,DYNC2H1,CEP290,KDM7A,PLXNA4,TTBK2,DRAXIN
4_Member	GO Biological Processes	GO:0030900	forebrain development	-2.67029	-0.337	18/389	471,1141,4487,5308,5649,5802,7471,7476,9355,9693,10215,22911,22943,23135,51199,79659,91584,374946	ATIC,CHRNB2,MSX1,PITX2,RELN,PTPRS,WNT1,WNT7A,LHX2,RAPGEF2,OLIG2,WDR47,DKK1,KDM6B,NIN,DYNC2H1,PLXNA4,DRAXIN
5_Summary	GO Biological Processes	GO:0051656	establishment of organelle localization	-4.33176	-1.10267	27/536	1141,1294,3064,3619,4640,6517,7013,7476,8447,8541,8546,9183,9371,9696,9783,9871,10059,10403,11004,28964,51134,51168,55291,64689,84722,84946,157769,51199,79036,80184,80776,85302,146057,273,8927,57084,57706,114,1500,2898,3749,5100,5802,6326,7399,10882,635,1312,1621,2475,4208,6542,113675,132949	CHRNB2,COL7A1,HTT,INCENP,MYO1A,SLC2A4,TERF1,WNT7A,DOC2B,PPFIA3,AP3B1,ZW10,KIF3B,CROCC,RIMS3,SEC24D,DNM1L,NDC80,KIF2C,GIT1,CEP83,MYO15A,PPP6R3,GORASP1,PSRC1,LTV1,FAM91A1,NIN,KXD1,CEP290,B9D2,FBF1,TTBK2,AMPH,BSN,SLC17A6,DENND1A,ADCY8,CTNND1,GRIK2,KCNC4,PCDH8,PTPRS,SCN2A,USH2A,C1QL1,BHMT,COMT,DBH,MTOR,MEF2C,SLC7A2,SDSL,AASDH
5_Member	GO Biological Processes	GO:0051656	establishment of organelle localization	-4.33176	-1.10267	27/536	1141,1294,3064,3619,4640,6517,7013,7476,8447,8541,8546,9183,9371,9696,9783,9871,10059,10403,11004,28964,51134,51168,55291,64689,84722,84946,157769	CHRNB2,COL7A1,HTT,INCENP,MYO1A,SLC2A4,TERF1,WNT7A,DOC2B,PPFIA3,AP3B1,ZW10,KIF3B,CROCC,RIMS3,SEC24D,DNM1L,NDC80,KIF2C,GIT1,CEP83,MYO15A,PPP6R3,GORASP1,PSRC1,LTV1,FAM91A1
5_Member	GO Biological Processes	GO:0051640	organelle localization	-4.20634	-1.00529	33/732	1141,1294,3064,3619,4640,6517,7013,7476,8447,8541,8546,9183,9371,9696,9783,9871,10059,10403,11004,28964,51134,51168,51199,55291,64689,79036,80184,80776,84722,84946,85302,146057,157769	CHRNB2,COL7A1,HTT,INCENP,MYO1A,SLC2A4,TERF1,WNT7A,DOC2B,PPFIA3,AP3B1,ZW10,KIF3B,CROCC,RIMS3,SEC24D,DNM1L,NDC80,KIF2C,GIT1,CEP83,MYO15A,NIN,PPP6R3,GORASP1,KXD1,CEP290,B9D2,PSRC1,LTV1,FBF1,TTBK2,FAM91A1
5_Member	GO Biological Processes	GO:0051650	establishment of vesicle localization	-3.71272	-0.812698	18/316	1141,1294,3064,4640,6517,7476,8447,8541,8546,9371,9783,9871,10059,28964,51168,55291,64689,157769	CHRNB2,COL7A1,HTT,MYO1A,SLC2A4,WNT7A,DOC2B,PPFIA3,AP3B1,KIF3B,RIMS3,SEC24D,DNM1L,GIT1,MYO15A,PPP6R3,GORASP1,FAM91A1
5_Member	GO Biological Processes	GO:0051648	vesicle localization	-3.46862	-0.719165	18/331	1141,1294,3064,4640,6517,7476,8447,8541,8546,9371,9783,9871,10059,28964,51168,55291,64689,157769	CHRNB2,COL7A1,HTT,MYO1A,SLC2A4,WNT7A,DOC2B,PPFIA3,AP3B1,KIF3B,RIMS3,SEC24D,DNM1L,GIT1,MYO15A,PPP6R3,GORASP1,FAM91A1
5_Member	GO Biological Processes	GO:0099504	synaptic vesicle cycle	-3.38942	-0.691815	13/199	273,1141,6517,7476,8447,8541,8546,8927,9783,10059,28964,57084,57706	AMPH,CHRNB2,SLC2A4,WNT7A,DOC2B,PPFIA3,AP3B1,BSN,RIMS3,DNM1L,GIT1,SLC17A6,DENND1A
5_Member	GO Cellular Components	GO:0098793	presynapse	-2.61693	-0.330128	22/523	114,273,1141,1500,2898,3064,3749,5100,5802,6326,6517,7399,7476,8447,8541,8927,9783,10059,10882,28964,57084,57706	ADCY8,AMPH,CHRNB2,CTNND1,GRIK2,HTT,KCNC4,PCDH8,PTPRS,SCN2A,SLC2A4,USH2A,WNT7A,DOC2B,PPFIA3,BSN,RIMS3,DNM1L,C1QL1,GIT1,SLC17A6,DENND1A
5_Member	GO Biological Processes	GO:0036465	synaptic vesicle recycling	-2.33774	-0.206721	6/72	273,6517,7476,8546,10059,57706	AMPH,SLC2A4,WNT7A,AP3B1,DNM1L,DENND1A
5_Member	GO Biological Processes	GO:0001505	regulation of neurotransmitter levels	-2.32522	-0.201878	16/355	635,1141,1312,1621,2475,3749,4208,6542,7476,8447,8541,9783,10059,28964,113675,132949	BHMT,CHRNB2,COMT,DBH,MTOR,KCNC4,MEF2C,SLC7A2,WNT7A,DOC2B,PPFIA3,RIMS3,DNM1L,GIT1,SDSL,AASDH
5_Member	GO Biological Processes	GO:0048489	synaptic vesicle transport	-2.1616	-0.149119	9/156	1141,6517,7476,8447,8541,8546,9783,10059,28964	CHRNB2,SLC2A4,WNT7A,DOC2B,PPFIA3,AP3B1,RIMS3,DNM1L,GIT1
5_Member	GO Biological Processes	GO:0097480	establishment of synaptic vesicle localization	-2.1616	-0.149119	9/156	1141,6517,7476,8447,8541,8546,9783,10059,28964	CHRNB2,SLC2A4,WNT7A,DOC2B,PPFIA3,AP3B1,RIMS3,DNM1L,GIT1
5_Member	GO Biological Processes	GO:0099003	vesicle-mediated transport in synapse	-2.15418	-0.143461	11/214	273,1141,6517,7476,8447,8541,8546,9783,10059,28964,57706	AMPH,CHRNB2,SLC2A4,WNT7A,DOC2B,PPFIA3,AP3B1,RIMS3,DNM1L,GIT1,DENND1A
5_Member	GO Biological Processes	GO:0046928	regulation of neurotransmitter secretion	-2.08992	-0.114029	7/106	1141,3749,4208,7476,9783,10059,28964	CHRNB2,KCNC4,MEF2C,WNT7A,RIMS3,DNM1L,GIT1
6_Summary	GO Biological Processes	GO:0048285	organelle fission	-4.11918	-0.969275	24/462	990,2069,3619,4487,4779,5159,5889,5892,7013,7153,7273,9183,9319,9371,10040,10059,10403,11004,54471,56155,80198,84722,146909,254528,1026,7465,29997,55055,2,4629,7456,8346,9754,9938,10095,80776,83478,84790,84986,116984,128239,257106,347733,3980,7476,9101,10112,26586,28964,90293,221035,253012,3741,6045,22976,23512,80184,83746,255239	CDC6,EREG,INCENP,MSX1,NFE2L1,PDGFRB,RAD51C,RAD51D,TERF1,TOP2A,TTN,ZW10,TRIP13,KIF3B,TOM1L1,DNM1L,NDC80,KIF2C,MIEF1,TEX14,MUS81,PSRC1,KIF18B,MEIOB,CDKN1A,WEE1,NOP53,ZWILCH,A2M,MYH11,WIPF1,H2BC10,STARD8,ARHGAP25,ARPC1B,B9D2,ARHGAP24,TUBA1C,ARHGAP19,ARAP2,IQGAP3,ARHGAP30,TUBB2B,LIG3,WNT7A,USP8,KIF20A,CKAP2,GIT1,KLHL13,REEP3,HEPACAM2,KCNA5,RNF2,PAXIP1,SUZ12,CEP290,L3MBTL2,ANKK1
6_Member	GO Biological Processes	GO:0048285	organelle fission	-4.11918	-0.969275	24/462	990,2069,3619,4487,4779,5159,5889,5892,7013,7153,7273,9183,9319,9371,10040,10059,10403,11004,54471,56155,80198,84722,146909,254528	CDC6,EREG,INCENP,MSX1,NFE2L1,PDGFRB,RAD51C,RAD51D,TERF1,TOP2A,TTN,ZW10,TRIP13,KIF3B,TOM1L1,DNM1L,NDC80,KIF2C,MIEF1,TEX14,MUS81,PSRC1,KIF18B,MEIOB
6_Member	GO Biological Processes	GO:0000280	nuclear division	-3.93502	-0.895911	22/416	990,2069,3619,4487,4779,5159,5889,5892,7013,7153,7273,9183,9319,9371,10040,10403,11004,56155,80198,84722,146909,254528	CDC6,EREG,INCENP,MSX1,NFE2L1,PDGFRB,RAD51C,RAD51D,TERF1,TOP2A,TTN,ZW10,TRIP13,KIF3B,TOM1L1,NDC80,KIF2C,TEX14,MUS81,PSRC1,KIF18B,MEIOB
6_Member	GO Biological Processes	GO:0051304	chromosome separation	-3.07247	-0.532446	8/92	990,7153,9183,9319,10403,56155,80198,254528	CDC6,TOP2A,ZW10,TRIP13,NDC80,TEX14,MUS81,MEIOB
6_Member	GO Biological Processes	GO:0098813	nuclear chromosome segregation	-3.06256	-0.532446	15/271	990,3619,5889,7013,7153,7273,9183,9319,10403,11004,56155,80198,84722,146909,254528	CDC6,INCENP,RAD51C,TERF1,TOP2A,TTN,ZW10,TRIP13,NDC80,KIF2C,TEX14,MUS81,PSRC1,KIF18B,MEIOB
6_Member	GO Biological Processes	GO:0140014	mitotic nuclear division	-3.06256	-0.532446	15/271	990,2069,3619,4779,5159,7273,9183,9319,9371,10040,10403,11004,56155,84722,146909	CDC6,EREG,INCENP,NFE2L1,PDGFRB,TTN,ZW10,TRIP13,KIF3B,TOM1L1,NDC80,KIF2C,TEX14,PSRC1,KIF18B
6_Member	GO Biological Processes	GO:0007093	mitotic cell cycle checkpoint	-3.02536	-0.514216	11/165	990,1026,7153,7465,9183,9319,10403,29997,55055,56155,80198	CDC6,CDKN1A,TOP2A,WEE1,ZW10,TRIP13,NDC80,NOP53,ZWILCH,TEX14,MUS81
6_Member	GO Biological Processes	GO:0000819	sister chromatid segregation	-2.9266	-0.470817	12/196	990,3619,5889,7153,7273,9183,9319,10403,11004,56155,84722,146909	CDC6,INCENP,RAD51C,TOP2A,TTN,ZW10,TRIP13,NDC80,KIF2C,TEX14,PSRC1,KIF18B
6_Member	Reactome Gene Sets	R-HSA-194315	Signaling by Rho GTPases	-2.64403	-0.332273	20/455	2,3619,4629,7456,8346,9183,9754,9938,10095,10403,11004,55055,80776,83478,84790,84986,116984,128239,257106,347733	A2M,INCENP,MYH11,WIPF1,H2BC10,ZW10,STARD8,ARHGAP25,ARPC1B,NDC80,KIF2C,ZWILCH,B9D2,ARHGAP24,TUBA1C,ARHGAP19,ARAP2,IQGAP3,ARHGAP30,TUBB2B
6_Member	GO Biological Processes	GO:0000070	mitotic sister chromatid segregation	-2.63283	-0.330128	10/158	990,3619,7273,9183,9319,10403,11004,56155,84722,146909	CDC6,INCENP,TTN,ZW10,TRIP13,NDC80,KIF2C,TEX14,PSRC1,KIF18B
6_Member	GO Biological Processes	GO:0051301	cell division	-2.44164	-0.239766	24/609	990,2069,3619,3980,7013,7153,7465,7476,9101,9183,9371,10112,10403,11004,26586,28964,55055,56155,84722,84790,90293,146909,221035,253012	CDC6,EREG,INCENP,LIG3,TERF1,TOP2A,WEE1,WNT7A,USP8,ZW10,KIF3B,KIF20A,NDC80,KIF2C,CKAP2,GIT1,ZWILCH,TEX14,PSRC1,TUBA1C,KLHL13,KIF18B,REEP3,HEPACAM2
6_Member	Reactome Gene Sets	R-HSA-9648025	EML4 and NUDC in mitotic spindle formation	-2.40966	-0.225763	8/117	3619,9183,10403,11004,55055,80776,84790,347733	INCENP,ZW10,NDC80,KIF2C,ZWILCH,B9D2,TUBA1C,TUBB2B
6_Member	GO Biological Processes	GO:0045839	negative regulation of mitotic nuclear division	-2.28665	-0.197688	5/52	9183,9319,10040,10403,56155	ZW10,TRIP13,TOM1L1,NDC80,TEX14
6_Member	GO Biological Processes	GO:0007094	mitotic spindle assembly checkpoint	-2.22605	-0.171119	4/34	9183,9319,10403,56155	ZW10,TRIP13,NDC80,TEX14
6_Member	GO Biological Processes	GO:0031577	spindle checkpoint	-2.22605	-0.171119	4/34	9183,9319,10403,56155	ZW10,TRIP13,NDC80,TEX14
6_Member	GO Biological Processes	GO:0071173	spindle assembly checkpoint	-2.22605	-0.171119	4/34	9183,9319,10403,56155	ZW10,TRIP13,NDC80,TEX14
6_Member	GO Biological Processes	GO:0071174	mitotic spindle checkpoint	-2.22605	-0.171119	4/34	9183,9319,10403,56155	ZW10,TRIP13,NDC80,TEX14
6_Member	Reactome Gene Sets	R-HSA-2500257	Resolution of Sister Chromatid Cohesion	-2.21679	-0.165559	8/126	3619,9183,10403,11004,55055,80776,84790,347733	INCENP,ZW10,NDC80,KIF2C,ZWILCH,B9D2,TUBA1C,TUBB2B
6_Member	GO Biological Processes	GO:0007059	chromosome segregation	-2.21097	-0.165559	15/333	990,3619,5889,7013,7153,7273,9183,9319,10403,11004,56155,80198,84722,146909,254528	CDC6,INCENP,RAD51C,TERF1,TOP2A,TTN,ZW10,TRIP13,NDC80,KIF2C,TEX14,MUS81,PSRC1,KIF18B,MEIOB
6_Member	GO Biological Processes	GO:0030071	regulation of mitotic metaphase/anaphase transition	-2.18283	-0.157867	5/55	990,9183,9319,10403,56155	CDC6,ZW10,TRIP13,NDC80,TEX14
6_Member	GO Biological Processes	GO:0045841	negative regulation of mitotic metaphase/anaphase transition	-2.13685	-0.133802	4/36	9183,9319,10403,56155	ZW10,TRIP13,NDC80,TEX14
6_Member	GO Biological Processes	GO:0007091	metaphase/anaphase transition of mitotic cell cycle	-2.11752	-0.123966	5/57	990,9183,9319,10403,56155	CDC6,ZW10,TRIP13,NDC80,TEX14
6_Member	GO Biological Processes	GO:1902099	regulation of metaphase/anaphase transition of cell cycle	-2.11752	-0.123966	5/57	990,9183,9319,10403,56155	CDC6,ZW10,TRIP13,NDC80,TEX14
6_Member	GO Biological Processes	GO:0000075	cell cycle checkpoint	-2.09652	-0.114029	11/218	990,1026,7153,7465,9183,9319,10403,29997,55055,56155,80198	CDC6,CDKN1A,TOP2A,WEE1,ZW10,TRIP13,NDC80,NOP53,ZWILCH,TEX14,MUS81
6_Member	GO Biological Processes	GO:0010564	regulation of cell cycle process	-2.09451	-0.114029	28/795	990,1026,2069,3619,3741,4487,4779,5159,5889,6045,7013,7465,9183,9319,9371,10040,10112,10403,22976,23512,28964,29997,56155,80184,83746,84722,90293,255239	CDC6,CDKN1A,EREG,INCENP,KCNA5,MSX1,NFE2L1,PDGFRB,RAD51C,RNF2,TERF1,WEE1,ZW10,TRIP13,KIF3B,TOM1L1,KIF20A,NDC80,PAXIP1,SUZ12,GIT1,NOP53,TEX14,CEP290,L3MBTL2,PSRC1,KLHL13,ANKK1
6_Member	GO Biological Processes	GO:1902100	negative regulation of metaphase/anaphase transition of cell cycle	-2.09449	-0.114029	4/37	9183,9319,10403,56155	ZW10,TRIP13,NDC80,TEX14
6_Member	GO Biological Processes	GO:0051303	establishment of chromosome localization	-2.09031	-0.114029	6/81	3619,7013,9183,10403,11004,84722	INCENP,TERF1,ZW10,NDC80,KIF2C,PSRC1
6_Member	GO Biological Processes	GO:0050000	chromosome localization	-2.06507	-0.101658	6/82	3619,7013,9183,10403,11004,84722	INCENP,TERF1,ZW10,NDC80,KIF2C,PSRC1
6_Member	GO Biological Processes	GO:0044784	metaphase/anaphase transition of cell cycle	-2.05507	-0.101643	5/59	990,9183,9319,10403,56155	CDC6,ZW10,TRIP13,NDC80,TEX14
6_Member	GO Biological Processes	GO:0051783	regulation of nuclear division	-2.04227	-0.0949728	10/192	990,2069,4487,4779,5159,9183,9319,10040,10403,56155	CDC6,EREG,MSX1,NFE2L1,PDGFRB,ZW10,TRIP13,TOM1L1,NDC80,TEX14
6_Member	GO Biological Processes	GO:0010965	regulation of mitotic sister chromatid separation	-2.02486	-0.0865501	5/60	990,9183,9319,10403,56155	CDC6,ZW10,TRIP13,NDC80,TEX14
6_Member	GO Biological Processes	GO:0051784	negative regulation of nuclear division	-2.02486	-0.0865501	5/60	9183,9319,10040,10403,56155	ZW10,TRIP13,TOM1L1,NDC80,TEX14
6_Member	GO Biological Processes	GO:2000816	negative regulation of mitotic sister chromatid separation	-2.01382	-0.0792263	4/39	9183,9319,10403,56155	ZW10,TRIP13,NDC80,TEX14
7_Summary	GO Biological Processes	GO:0007610	behavior	-4.07424	-0.947815	29/617	114,1141,1312,1621,2475,2693,2775,2898,3064,3156,3953,4160,4208,5649,6326,6770,7436,10882,22849,22911,22943,51168,57680,80045,80243,153222,163175,222236,340990,6509,9980	ADCY8,CHRNB2,COMT,DBH,MTOR,GHSR,GNAO1,GRIK2,HTT,HMGCR,LEPR,MC4R,MEF2C,RELN,SCN2A,STAR,VLDLR,C1QL1,CPEB3,WDR47,DKK1,MYO15A,CHD8,GPR157,PREX2,CREBRF,LGI4,NAPEPLD,OTOG,SLC1A4,DOP1B
7_Member	GO Biological Processes	GO:0007610	behavior	-4.07424	-0.947815	29/617	114,1141,1312,1621,2475,2693,2775,2898,3064,3156,3953,4160,4208,5649,6326,6770,7436,10882,22849,22911,22943,51168,57680,80045,80243,153222,163175,222236,340990	ADCY8,CHRNB2,COMT,DBH,MTOR,GHSR,GNAO1,GRIK2,HTT,HMGCR,LEPR,MC4R,MEF2C,RELN,SCN2A,STAR,VLDLR,C1QL1,CPEB3,WDR47,DKK1,MYO15A,CHD8,GPR157,PREX2,CREBRF,LGI4,NAPEPLD,OTOG
7_Member	GO Biological Processes	GO:0050890	cognition	-3.56318	-0.723346	17/297	114,1141,1312,1621,2475,2693,3064,3156,4208,5649,6326,6509,7436,9980,10882,22849,22943	ADCY8,CHRNB2,COMT,DBH,MTOR,GHSR,HTT,HMGCR,MEF2C,RELN,SCN2A,SLC1A4,VLDLR,DOP1B,C1QL1,CPEB3,DKK1
7_Member	GO Biological Processes	GO:0007611	learning or memory	-3.28148	-0.647156	15/258	114,1141,1312,1621,2475,2693,3064,3156,4208,5649,6326,7436,10882,22849,22943	ADCY8,CHRNB2,COMT,DBH,MTOR,GHSR,HTT,HMGCR,MEF2C,RELN,SCN2A,VLDLR,C1QL1,CPEB3,DKK1
7_Member	GO Biological Processes	GO:0007613	memory	-2.95088	-0.4802	9/119	114,1141,1312,1621,2475,5649,6326,7436,22849	ADCY8,CHRNB2,COMT,DBH,MTOR,RELN,SCN2A,VLDLR,CPEB3
7_Member	GO Biological Processes	GO:0007626	locomotory behavior	-2.88886	-0.452168	12/198	114,1141,1621,2475,2693,2775,10882,22911,51168,80243,163175,340990	ADCY8,CHRNB2,DBH,MTOR,GHSR,GNAO1,C1QL1,WDR47,MYO15A,PREX2,LGI4,OTOG
7_Member	GO Biological Processes	GO:0007612	learning	-2.3857	-0.213516	9/144	1141,1312,1621,2475,3064,3156,5649,10882,22943	CHRNB2,COMT,DBH,MTOR,HTT,HMGCR,RELN,C1QL1,DKK1
8_Summary	GO Biological Processes	GO:0050795	regulation of behavior	-3.88731	-0.895911	8/70	1141,2475,2693,3953,4160,4208,5649,222236,5618,5745,9340,1146,2557,2561,2893,2898,10888,53829	CHRNB2,MTOR,GHSR,LEPR,MC4R,MEF2C,RELN,NAPEPLD,PRLR,PTH1R,GLP2R,CHRNG,GABRA4,GABRB2,GRIA4,GRIK2,GPR83,P2RY13
8_Member	GO Biological Processes	GO:0050795	regulation of behavior	-3.88731	-0.895911	8/70	1141,2475,2693,3953,4160,4208,5649,222236	CHRNB2,MTOR,GHSR,LEPR,MC4R,MEF2C,RELN,NAPEPLD
8_Member	GO Biological Processes	GO:0060259	regulation of feeding behavior	-3.76908	-0.841025	5/25	2475,2693,3953,4160,222236	MTOR,GHSR,LEPR,MC4R,NAPEPLD
8_Member	GO Biological Processes	GO:1903998	regulation of eating behavior	-3.72109	-0.812698	3/6	2475,2693,222236	MTOR,GHSR,NAPEPLD
8_Member	GO Molecular Functions	GO:0017046	peptide hormone binding	-3.06607	-0.532446	6/52	2693,3953,4160,5618,5745,9340	GHSR,LEPR,MC4R,PRLR,PTH1R,GLP2R
8_Member	GO Molecular Functions	GO:0042562	hormone binding	-2.70127	-0.356791	8/105	1141,1146,2693,3953,4160,5618,5745,9340	CHRNB2,CHRNG,GHSR,LEPR,MC4R,PRLR,PTH1R,GLP2R
8_Member	KEGG Pathway	hsa04080	Neuroactive ligand-receptor interaction	-2.53139	-0.283395	14/277	1141,1146,2557,2561,2693,2893,2898,3953,4160,5618,5745,9340,10888,53829	CHRNB2,CHRNG,GABRA4,GABRB2,GHSR,GRIA4,GRIK2,LEPR,MC4R,PRLR,PTH1R,GLP2R,GPR83,P2RY13
8_Member	GO Biological Processes	GO:0048521	negative regulation of behavior	-2.42701	-0.22945	3/15	2693,4160,222236	GHSR,MC4R,NAPEPLD
9_Summary	GO Cellular Components	GO:0005929	cilium	-3.87135	-0.895911	29/634	6101,7399,9371,9696,10888,23093,25790,27285,51134,51199,54777,56683,57096,57562,65250,79582,79659,79781,79819,80045,80184,80776,85302,85438,132884,146057,159686,200373,222236,3064,23637,55357,55761,2475,4640,7471,9693,196527,1621,2314,5892,6509,7153,10046,10403,11004,26586,29911,51175,54875,56062,92521,253012	RP1,USH2A,KIF3B,CROCC,GPR83,TTLL5,CFAP45,TEKT2,CEP83,NIN,CFAP46,CFAP298,RPGRIP1,CEP126,CPLANE1,SPAG16,DYNC2H1,IQCA1,WDR78,GPR157,CEP290,B9D2,FBF1,CABS1,EVC2,TTBK2,CFAP58,CFAP221,NAPEPLD,HTT,RABGAP1,TBC1D2,TTC17,MTOR,MYO1A,WNT1,RAPGEF2,ANO6,DBH,FLII,RAD51D,SLC1A4,TOP2A,MAMLD1,NDC80,KIF2C,CKAP2,HOOK2,TUBE1,CNTLN,KLHL4,SPECC1,HEPACAM2
9_Member	GO Cellular Components	GO:0005929	cilium	-3.87135	-0.895911	29/634	6101,7399,9371,9696,10888,23093,25790,27285,51134,51199,54777,56683,57096,57562,65250,79582,79659,79781,79819,80045,80184,80776,85302,85438,132884,146057,159686,200373,222236	RP1,USH2A,KIF3B,CROCC,GPR83,TTLL5,CFAP45,TEKT2,CEP83,NIN,CFAP46,CFAP298,RPGRIP1,CEP126,CPLANE1,SPAG16,DYNC2H1,IQCA1,WDR78,GPR157,CEP290,B9D2,FBF1,CABS1,EVC2,TTBK2,CFAP58,CFAP221,NAPEPLD
9_Member	GO Biological Processes	GO:0044782	cilium organization	-3.19716	-0.611348	20/409	3064,6101,9371,9696,23637,27285,51134,54777,55357,55761,56683,57562,65250,79582,79659,80184,80776,85302,146057,200373	HTT,RP1,KIF3B,CROCC,RABGAP1,TEKT2,CEP83,CFAP46,TBC1D2,TTC17,CFAP298,CEP126,CPLANE1,SPAG16,DYNC2H1,CEP290,B9D2,FBF1,TTBK2,CFAP221
9_Member	GO Biological Processes	GO:0060271	cilium assembly	-3.03352	-0.514216	19/391	3064,6101,9371,9696,23637,27285,51134,54777,55357,56683,57562,65250,79582,79659,80184,80776,85302,146057,200373	HTT,RP1,KIF3B,CROCC,RABGAP1,TEKT2,CEP83,CFAP46,TBC1D2,CFAP298,CEP126,CPLANE1,SPAG16,DYNC2H1,CEP290,B9D2,FBF1,TTBK2,CFAP221
9_Member	GO Cellular Components	GO:0044441	ciliary part	-2.8572	-0.438792	21/468	6101,7399,9371,9696,51134,51199,54777,57096,57562,65250,79582,79659,79819,80045,80184,80776,85302,132884,146057,200373,222236	RP1,USH2A,KIF3B,CROCC,CEP83,NIN,CFAP46,RPGRIP1,CEP126,CPLANE1,SPAG16,DYNC2H1,WDR78,GPR157,CEP290,B9D2,FBF1,EVC2,TTBK2,CFAP221,NAPEPLD
9_Member	GO Biological Processes	GO:0120031	plasma membrane bounded cell projection assembly	-2.61532	-0.330128	24/590	2475,3064,4640,6101,7471,9371,9693,9696,23637,27285,51134,54777,55357,56683,57562,65250,79582,79659,80184,80776,85302,146057,196527,200373	MTOR,HTT,MYO1A,RP1,WNT1,KIF3B,RAPGEF2,CROCC,RABGAP1,TEKT2,CEP83,CFAP46,TBC1D2,CFAP298,CEP126,CPLANE1,SPAG16,DYNC2H1,CEP290,B9D2,FBF1,TTBK2,ANO6,CFAP221
9_Member	GO Cellular Components	GO:0005815	microtubule organizing center	-2.55778	-0.292488	29/769	1621,2314,3064,5892,6509,7153,7399,9371,9696,10046,10403,11004,23093,23637,26586,27285,29911,51134,51175,51199,54875,56062,57562,80184,80776,85302,92521,146057,253012	DBH,FLII,HTT,RAD51D,SLC1A4,TOP2A,USH2A,KIF3B,CROCC,MAMLD1,NDC80,KIF2C,TTLL5,RABGAP1,CKAP2,TEKT2,HOOK2,CEP83,TUBE1,NIN,CNTLN,KLHL4,CEP126,CEP290,B9D2,FBF1,SPECC1,TTBK2,HEPACAM2
9_Member	GO Cellular Components	GO:0044450	microtubule organizing center part	-2.508	-0.275296	13/249	1621,2314,3064,7153,9696,51134,51175,51199,54875,56062,80184,85302,146057	DBH,FLII,HTT,TOP2A,CROCC,CEP83,TUBE1,NIN,CNTLN,KLHL4,CEP290,FBF1,TTBK2
9_Member	GO Biological Processes	GO:0030031	cell projection assembly	-2.49534	-0.272005	24/603	2475,3064,4640,6101,7471,9371,9693,9696,23637,27285,51134,54777,55357,56683,57562,65250,79582,79659,80184,80776,85302,146057,196527,200373	MTOR,HTT,MYO1A,RP1,WNT1,KIF3B,RAPGEF2,CROCC,RABGAP1,TEKT2,CEP83,CFAP46,TBC1D2,CFAP298,CEP126,CPLANE1,SPAG16,DYNC2H1,CEP290,B9D2,FBF1,TTBK2,ANO6,CFAP221
9_Member	GO Cellular Components	GO:0005814	centriole	-2.40559	-0.225763	9/143	3064,7153,9696,51134,51199,54875,80184,85302,146057	HTT,TOP2A,CROCC,CEP83,NIN,CNTLN,CEP290,FBF1,TTBK2
9_Member	GO Cellular Components	GO:0005813	centrosome	-2.08854	-0.114029	22/581	1621,2314,5892,6509,9371,9696,10046,10403,11004,23093,23637,26586,29911,51175,51199,54875,56062,57562,80184,80776,85302,253012	DBH,FLII,RAD51D,SLC1A4,KIF3B,CROCC,MAMLD1,NDC80,KIF2C,TTLL5,RABGAP1,CKAP2,HOOK2,TUBE1,NIN,CNTLN,KLHL4,CEP126,CEP290,B9D2,FBF1,HEPACAM2
10_Summary	Reactome Gene Sets	R-HSA-199991	Membrane Trafficking	-3.87135	-0.895911	29/634	273,1122,1294,2069,5050,6517,8546,9183,9371,9871,9909,10112,10920,11004,22905,23637,26130,55291,55357,55614,55763,57706,64689,84790,113220,146909,259173,347733,375519,8578	AMPH,CHML,COL7A1,EREG,PAFAH1B3,SLC2A4,AP3B1,ZW10,KIF3B,SEC24D,DENND4B,KIF20A,COPS8,KIF2C,EPN2,RABGAP1,GAPVD1,PPP6R3,TBC1D2,KIF16B,EXOC1,DENND1A,GORASP1,TUBA1C,KIF12,KIF18B,ALS2CL,TUBB2B,GJB7,SCARF1
10_Member	Reactome Gene Sets	R-HSA-199991	Membrane Trafficking	-3.87135	-0.895911	29/634	273,1122,1294,2069,5050,6517,8546,9183,9371,9871,9909,10112,10920,11004,22905,23637,26130,55291,55357,55614,55763,57706,64689,84790,113220,146909,259173,347733,375519	AMPH,CHML,COL7A1,EREG,PAFAH1B3,SLC2A4,AP3B1,ZW10,KIF3B,SEC24D,DENND4B,KIF20A,COPS8,KIF2C,EPN2,RABGAP1,GAPVD1,PPP6R3,TBC1D2,KIF16B,EXOC1,DENND1A,GORASP1,TUBA1C,KIF12,KIF18B,ALS2CL,TUBB2B,GJB7
10_Member	Reactome Gene Sets	R-HSA-5653656	Vesicle-mediated transport	-3.79024	-0.847458	30/673	273,1122,1294,2069,5050,6517,8546,8578,9183,9371,9871,9909,10112,10920,11004,22905,23637,26130,55291,55357,55614,55763,57706,64689,84790,113220,146909,259173,347733,375519	AMPH,CHML,COL7A1,EREG,PAFAH1B3,SLC2A4,AP3B1,SCARF1,ZW10,KIF3B,SEC24D,DENND4B,KIF20A,COPS8,KIF2C,EPN2,RABGAP1,GAPVD1,PPP6R3,TBC1D2,KIF16B,EXOC1,DENND1A,GORASP1,TUBA1C,KIF12,KIF18B,ALS2CL,TUBB2B,GJB7
11_Summary	GO Biological Processes	GO:0097435	supramolecular fiber organization	-3.86938	-0.895911	31/698	667,1303,2195,2475,2693,4208,4629,4640,4892,5159,5358,7273,7456,9938,10095,10278,11004,26254,26586,29911,51168,51199,54961,55761,57562,84722,130271,146057,146909,165904,253725,2314,22989,114,9696,56062,84700,1946,8476,92521,440073	DST,COL12A1,FAT1,MTOR,GHSR,MEF2C,MYH11,MYO1A,NRAP,PDGFRB,PLS3,TTN,WIPF1,ARHGAP25,ARPC1B,EFS,KIF2C,OPTC,CKAP2,HOOK2,MYO15A,NIN,SSH3,TTC17,CEP126,PSRC1,PLEKHH2,TTBK2,KIF18B,XIRP1,WASHC2C,FLII,MYH15,ADCY8,CROCC,KLHL4,MYO18B,EFNA5,CDC42BPA,SPECC1,IQSEC3
11_Member	GO Biological Processes	GO:0097435	supramolecular fiber organization	-3.86938	-0.895911	31/698	667,1303,2195,2475,2693,4208,4629,4640,4892,5159,5358,7273,7456,9938,10095,10278,11004,26254,26586,29911,51168,51199,54961,55761,57562,84722,130271,146057,146909,165904,253725	DST,COL12A1,FAT1,MTOR,GHSR,MEF2C,MYH11,MYO1A,NRAP,PDGFRB,PLS3,TTN,WIPF1,ARHGAP25,ARPC1B,EFS,KIF2C,OPTC,CKAP2,HOOK2,MYO15A,NIN,SSH3,TTC17,CEP126,PSRC1,PLEKHH2,TTBK2,KIF18B,XIRP1,WASHC2C
11_Member	GO Molecular Functions	GO:0051015	actin filament binding	-2.37004	-0.207998	11/200	2314,4629,4640,4892,5358,7273,7456,10095,22989,51168,165904	FLII,MYH11,MYO1A,NRAP,PLS3,TTN,WIPF1,ARPC1B,MYH15,MYO15A,XIRP1
11_Member	GO Molecular Functions	GO:0003779	actin binding	-2.20839	-0.165559	18/431	114,667,2314,4629,4640,4892,5358,7273,7456,9696,10095,22989,51168,54961,56062,84700,130271,165904	ADCY8,DST,FLII,MYH11,MYO1A,NRAP,PLS3,TTN,WIPF1,CROCC,ARPC1B,MYH15,MYO15A,SSH3,KLHL4,MYO18B,PLEKHH2,XIRP1
11_Member	GO Biological Processes	GO:0030036	actin cytoskeleton organization	-2.05399	-0.101643	25/692	1946,2195,2314,2475,2693,4208,4629,4640,4892,5159,5358,7273,7456,8476,9938,10095,10278,51168,54961,55761,92521,130271,165904,253725,440073	EFNA5,FAT1,FLII,MTOR,GHSR,MEF2C,MYH11,MYO1A,NRAP,PDGFRB,PLS3,TTN,WIPF1,CDC42BPA,ARHGAP25,ARPC1B,EFS,MYO15A,SSH3,TTC17,SPECC1,PLEKHH2,XIRP1,WASHC2C,IQSEC3
12_Summary	GO Biological Processes	GO:0000904	cell morphogenesis involved in differentiation	-3.60141	-0.723346	32/756	1141,1294,1303,1630,1946,2195,4146,4208,4804,5649,5797,5802,5979,7436,7476,9355,9693,10059,22943,51199,57549,57611,64689,80243,91584,139065,161882,253725,284217,284656,347733,374946,2475,5753,8578,9860,22849,3064,6101,7471,9696,23637,55357,7465,11232,80224,10215,51654,6770,23013,128239,196527,782,3156,3674,4629,6224,6326,7220,8128,8912,10095,28964,84790,7456,54961,130271,1621,3741	CHRNB2,COL7A1,COL12A1,DCC,EFNA5,FAT1,MATN1,MEF2C,NGFR,RELN,PTPRM,PTPRS,RET,VLDLR,WNT7A,LHX2,RAPGEF2,DNM1L,DKK1,NIN,IGSF9,ISLR2,GORASP1,PREX2,PLXNA4,SLITRK4,ZFPM1,WASHC2C,LAMA1,EPHA10,TUBB2B,DRAXIN,MTOR,PTK6,SCARF1,LRIG2,CPEB3,HTT,RP1,WNT1,CROCC,RABGAP1,TBC1D2,WEE1,POLG2,NUBPL,OLIG2,CDK5RAP1,STAR,SPEN,IQGAP3,ANO6,CACNB1,HMGCR,ITGA2B,MYH11,RPS20,SCN2A,TRPC1,ST8SIA2,CACNA1H,ARPC1B,GIT1,TUBA1C,WIPF1,…
12_Member	GO Biological Processes	GO:0000904	cell morphogenesis involved in differentiation	-3.60141	-0.723346	32/756	1141,1294,1303,1630,1946,2195,4146,4208,4804,5649,5797,5802,5979,7436,7476,9355,9693,10059,22943,51199,57549,57611,64689,80243,91584,139065,161882,253725,284217,284656,347733,374946	CHRNB2,COL7A1,COL12A1,DCC,EFNA5,FAT1,MATN1,MEF2C,NGFR,RELN,PTPRM,PTPRS,RET,VLDLR,WNT7A,LHX2,RAPGEF2,DNM1L,DKK1,NIN,IGSF9,ISLR2,GORASP1,PREX2,PLXNA4,SLITRK4,ZFPM1,WASHC2C,LAMA1,EPHA10,TUBB2B,DRAXIN
12_Member	GO Biological Processes	GO:0010975	regulation of neuron projection development	-3.45356	-0.719165	24/512	1141,1630,1946,2475,4208,4804,5649,5753,5802,5979,7436,7476,8578,9693,9860,10059,22849,22943,51199,57611,64689,91584,347733,374946	CHRNB2,DCC,EFNA5,MTOR,MEF2C,NGFR,RELN,PTK6,PTPRS,RET,VLDLR,WNT7A,SCARF1,RAPGEF2,LRIG2,DNM1L,CPEB3,DKK1,NIN,ISLR2,GORASP1,PLXNA4,TUBB2B,DRAXIN
12_Member	GO Biological Processes	GO:0010769	regulation of cell morphogenesis involved in differentiation	-3.39729	-0.691815	17/307	1141,1630,1946,4804,5649,5802,5979,7476,9693,10059,51199,57611,64689,91584,253725,347733,374946	CHRNB2,DCC,EFNA5,NGFR,RELN,PTPRS,RET,WNT7A,RAPGEF2,DNM1L,NIN,ISLR2,GORASP1,PLXNA4,WASHC2C,TUBB2B,DRAXIN
12_Member	GO Biological Processes	GO:0120035	regulation of plasma membrane bounded cell projection organization	-3.3684	-0.684208	30/713	1141,1630,1946,2475,3064,4208,4804,5649,5753,5802,5979,6101,7436,7471,7476,8578,9693,9696,9860,10059,22849,22943,23637,51199,55357,57611,64689,91584,347733,374946	CHRNB2,DCC,EFNA5,MTOR,HTT,MEF2C,NGFR,RELN,PTK6,PTPRS,RET,RP1,VLDLR,WNT1,WNT7A,SCARF1,RAPGEF2,CROCC,LRIG2,DNM1L,CPEB3,DKK1,RABGAP1,NIN,TBC1D2,ISLR2,GORASP1,PLXNA4,TUBB2B,DRAXIN
12_Member	GO Biological Processes	GO:0031344	regulation of cell projection organization	-3.26977	-0.64275	30/723	1141,1630,1946,2475,3064,4208,4804,5649,5753,5802,5979,6101,7436,7471,7476,8578,9693,9696,9860,10059,22849,22943,23637,51199,55357,57611,64689,91584,347733,374946	CHRNB2,DCC,EFNA5,MTOR,HTT,MEF2C,NGFR,RELN,PTK6,PTPRS,RET,RP1,VLDLR,WNT1,WNT7A,SCARF1,RAPGEF2,CROCC,LRIG2,DNM1L,CPEB3,DKK1,RABGAP1,NIN,TBC1D2,ISLR2,GORASP1,PLXNA4,TUBB2B,DRAXIN
12_Member	GO Biological Processes	GO:0031346	positive regulation of cell projection organization	-3.00752	-0.50543	19/393	1946,2475,3064,4804,5649,5753,5979,6101,7436,7471,8578,9693,9696,10059,22849,51199,57611,91584,347733	EFNA5,MTOR,HTT,NGFR,RELN,PTK6,RET,RP1,VLDLR,WNT1,SCARF1,RAPGEF2,CROCC,DNM1L,CPEB3,NIN,ISLR2,PLXNA4,TUBB2B
12_Member	GO Biological Processes	GO:0048667	cell morphogenesis involved in neuron differentiation	-2.86166	-0.438792	25/598	1141,1630,1946,4208,4804,5649,5797,5802,5979,7436,7476,9355,9693,10059,51199,57549,57611,64689,80243,91584,139065,284217,284656,347733,374946	CHRNB2,DCC,EFNA5,MEF2C,NGFR,RELN,PTPRM,PTPRS,RET,VLDLR,WNT7A,LHX2,RAPGEF2,DNM1L,NIN,IGSF9,ISLR2,GORASP1,PREX2,PLXNA4,SLITRK4,LAMA1,EPHA10,TUBB2B,DRAXIN
12_Member	GO Biological Processes	GO:0010976	positive regulation of neuron projection development	-2.75584	-0.374411	15/291	1946,2475,4804,5649,5753,5979,7436,8578,9693,10059,22849,51199,57611,91584,347733	EFNA5,MTOR,NGFR,RELN,PTK6,RET,VLDLR,SCARF1,RAPGEF2,DNM1L,CPEB3,NIN,ISLR2,PLXNA4,TUBB2B
12_Member	GO Biological Processes	GO:0050770	regulation of axonogenesis	-2.62847	-0.330128	11/185	1630,1946,4804,5802,5979,7476,51199,57611,91584,347733,374946	DCC,EFNA5,NGFR,PTPRS,RET,WNT7A,NIN,ISLR2,PLXNA4,TUBB2B,DRAXIN
12_Member	GO Biological Processes	GO:0061564	axon development	-2.58686	-0.309541	22/526	1141,1630,1946,4804,5649,5797,5802,5979,7436,7476,8578,9355,9860,51199,57549,57611,91584,139065,284217,284656,347733,374946	CHRNB2,DCC,EFNA5,NGFR,RELN,PTPRM,PTPRS,RET,VLDLR,WNT7A,SCARF1,LHX2,LRIG2,NIN,IGSF9,ISLR2,PLXNA4,SLITRK4,LAMA1,EPHA10,TUBB2B,DRAXIN
12_Member	GO Biological Processes	GO:0032990	cell part morphogenesis	-2.58438	-0.309541	27/696	1141,1630,1946,4804,5649,5797,5802,5979,7436,7465,7476,9355,9693,10059,11232,51199,57549,57611,64689,80224,80243,91584,139065,284217,284656,347733,374946	CHRNB2,DCC,EFNA5,NGFR,RELN,PTPRM,PTPRS,RET,VLDLR,WEE1,WNT7A,LHX2,RAPGEF2,DNM1L,POLG2,NIN,IGSF9,ISLR2,GORASP1,NUBPL,PREX2,PLXNA4,SLITRK4,LAMA1,EPHA10,TUBB2B,DRAXIN
12_Member	GO Biological Processes	GO:0045664	regulation of neuron differentiation	-2.53648	-0.283593	26/667	1141,1630,1946,2475,4208,4804,5649,5753,5802,5979,7436,7476,8578,9693,9860,10059,10215,22849,22943,51199,51654,57611,64689,91584,347733,374946	CHRNB2,DCC,EFNA5,MTOR,MEF2C,NGFR,RELN,PTK6,PTPRS,RET,VLDLR,WNT7A,SCARF1,RAPGEF2,LRIG2,DNM1L,OLIG2,CPEB3,DKK1,NIN,CDK5RAP1,ISLR2,GORASP1,PLXNA4,TUBB2B,DRAXIN
12_Member	GO Biological Processes	GO:0007411	axon guidance	-2.4895	-0.269231	14/280	1630,1946,4804,5649,5797,5979,7436,9355,57549,91584,284217,284656,347733,374946	DCC,EFNA5,NGFR,RELN,PTPRM,RET,VLDLR,LHX2,IGSF9,PLXNA4,LAMA1,EPHA10,TUBB2B,DRAXIN
12_Member	GO Biological Processes	GO:0097485	neuron projection guidance	-2.46198	-0.249929	14/282	1630,1946,4804,5649,5797,5979,7436,9355,57549,91584,284217,284656,347733,374946	DCC,EFNA5,NGFR,RELN,PTPRM,RET,VLDLR,LHX2,IGSF9,PLXNA4,LAMA1,EPHA10,TUBB2B,DRAXIN
12_Member	GO Biological Processes	GO:0045666	positive regulation of neuron differentiation	-2.40467	-0.225763	17/380	1946,2475,4208,4804,5649,5753,5979,7436,8578,9693,10059,22849,22943,51199,57611,91584,347733	EFNA5,MTOR,MEF2C,NGFR,RELN,PTK6,RET,VLDLR,SCARF1,RAPGEF2,DNM1L,CPEB3,DKK1,NIN,ISLR2,PLXNA4,TUBB2B
12_Member	GO Biological Processes	GO:0007409	axonogenesis	-2.40305	-0.225763	20/478	1141,1630,1946,4804,5649,5797,5802,5979,7436,7476,9355,51199,57549,57611,91584,139065,284217,284656,347733,374946	CHRNB2,DCC,EFNA5,NGFR,RELN,PTPRM,PTPRS,RET,VLDLR,WNT7A,LHX2,NIN,IGSF9,ISLR2,PLXNA4,SLITRK4,LAMA1,EPHA10,TUBB2B,DRAXIN
12_Member	GO Biological Processes	GO:0050769	positive regulation of neurogenesis	-2.34366	-0.207998	20/484	1946,2475,4208,4804,5649,5753,5979,6770,7436,8578,9693,10059,10215,22849,22943,23013,51199,57611,91584,347733	EFNA5,MTOR,MEF2C,NGFR,RELN,PTK6,RET,STAR,VLDLR,SCARF1,RAPGEF2,DNM1L,OLIG2,CPEB3,DKK1,SPEN,NIN,ISLR2,PLXNA4,TUBB2B
12_Member	GO Biological Processes	GO:0051962	positive regulation of nervous system development	-2.33926	-0.206721	22/552	1946,2475,4208,4804,5649,5753,5979,6770,7436,7476,8578,9693,10059,10215,22849,22943,23013,51199,57611,91584,139065,347733	EFNA5,MTOR,MEF2C,NGFR,RELN,PTK6,RET,STAR,VLDLR,WNT7A,SCARF1,RAPGEF2,DNM1L,OLIG2,CPEB3,DKK1,SPEN,NIN,ISLR2,PLXNA4,SLITRK4,TUBB2B
12_Member	GO Biological Processes	GO:0048812	neuron projection morphogenesis	-2.31925	-0.201878	25/658	1141,1630,1946,4804,5649,5797,5802,5979,7436,7465,7476,9355,9693,10059,51199,57549,57611,64689,80243,91584,139065,284217,284656,347733,374946	CHRNB2,DCC,EFNA5,NGFR,RELN,PTPRM,PTPRS,RET,VLDLR,WEE1,WNT7A,LHX2,RAPGEF2,DNM1L,NIN,IGSF9,ISLR2,GORASP1,PREX2,PLXNA4,SLITRK4,LAMA1,EPHA10,TUBB2B,DRAXIN
12_Member	GO Biological Processes	GO:0008361	regulation of cell size	-2.215	-0.165559	10/181	1630,1946,2475,5802,5979,57611,91584,128239,196527,374946	DCC,EFNA5,MTOR,PTPRS,RET,ISLR2,PLXNA4,IQGAP3,ANO6,DRAXIN
12_Member	GO Biological Processes	GO:0120039	plasma membrane bounded cell projection morphogenesis	-2.20663	-0.165559	25/672	1141,1630,1946,4804,5649,5797,5802,5979,7436,7465,7476,9355,9693,10059,51199,57549,57611,64689,80243,91584,139065,284217,284656,347733,374946	CHRNB2,DCC,EFNA5,NGFR,RELN,PTPRM,PTPRS,RET,VLDLR,WEE1,WNT7A,LHX2,RAPGEF2,DNM1L,NIN,IGSF9,ISLR2,GORASP1,PREX2,PLXNA4,SLITRK4,LAMA1,EPHA10,TUBB2B,DRAXIN
12_Member	GO Biological Processes	GO:0048858	cell projection morphogenesis	-2.17534	-0.155768	25/676	1141,1630,1946,4804,5649,5797,5802,5979,7436,7465,7476,9355,9693,10059,51199,57549,57611,64689,80243,91584,139065,284217,284656,347733,374946	CHRNB2,DCC,EFNA5,NGFR,RELN,PTPRM,PTPRS,RET,VLDLR,WEE1,WNT7A,LHX2,RAPGEF2,DNM1L,NIN,IGSF9,ISLR2,GORASP1,PREX2,PLXNA4,SLITRK4,LAMA1,EPHA10,TUBB2B,DRAXIN
12_Member	Reactome Gene Sets	R-HSA-9675108	Nervous system development	-2.12163	-0.12469	22/577	782,1630,1946,3156,3674,4629,5649,5979,6224,6326,7220,7436,8128,8912,9355,10095,28964,84790,91584,284217,284656,347733	CACNB1,DCC,EFNA5,HMGCR,ITGA2B,MYH11,RELN,RET,RPS20,SCN2A,TRPC1,VLDLR,ST8SIA2,CACNA1H,LHX2,ARPC1B,GIT1,TUBA1C,PLXNA4,LAMA1,EPHA10,TUBB2B
12_Member	GO Biological Processes	GO:0032535	regulation of cellular component size	-2.07365	-0.104633	16/378	1630,1946,2475,5802,5979,7456,7476,10095,54961,57611,91584,128239,130271,196527,253725,374946	DCC,EFNA5,MTOR,PTPRS,RET,WIPF1,WNT7A,ARPC1B,SSH3,ISLR2,PLXNA4,IQGAP3,PLEKHH2,ANO6,WASHC2C,DRAXIN
12_Member	GO Biological Processes	GO:0090066	regulation of anatomical structure size	-2.05778	-0.101643	20/515	1621,1630,1946,2475,3156,3741,5797,5802,5979,7456,7476,10095,54961,57611,91584,128239,130271,196527,253725,374946	DBH,DCC,EFNA5,MTOR,HMGCR,KCNA5,PTPRM,PTPRS,RET,WIPF1,WNT7A,ARPC1B,SSH3,ISLR2,PLXNA4,IQGAP3,PLEKHH2,ANO6,WASHC2C,DRAXIN
12_Member	Reactome Gene Sets	R-HSA-422475	Axon guidance	-2.03887	-0.0945934	21/552	782,1630,1946,3674,4629,5649,5979,6224,6326,7220,7436,8128,8912,9355,10095,28964,84790,91584,284217,284656,347733	CACNB1,DCC,EFNA5,ITGA2B,MYH11,RELN,RET,RPS20,SCN2A,TRPC1,VLDLR,ST8SIA2,CACNA1H,LHX2,ARPC1B,GIT1,TUBA1C,PLXNA4,LAMA1,EPHA10,TUBB2B
13_Summary	GO Biological Processes	GO:0060536	cartilage morphogenesis	-3.52511	-0.723346	5/28	1294,1303,4146,4208,4487,1101,5308,5358,7471,161882,196527	COL7A1,COL12A1,MATN1,MEF2C,MSX1,CHAD,PITX2,PLS3,WNT1,ZFPM1,ANO6
13_Member	GO Biological Processes	GO:0060536	cartilage morphogenesis	-3.52511	-0.723346	5/28	1294,1303,4146,4208,4487	COL7A1,COL12A1,MATN1,MEF2C,MSX1
13_Member	GO Biological Processes	GO:0003414	chondrocyte morphogenesis involved in endochondral bone morphogenesis	-2.2664	-0.197688	3/17	1294,1303,4146	COL7A1,COL12A1,MATN1
13_Member	GO Biological Processes	GO:0003429	growth plate cartilage chondrocyte morphogenesis	-2.2664	-0.197688	3/17	1294,1303,4146	COL7A1,COL12A1,MATN1
13_Member	GO Biological Processes	GO:0090171	chondrocyte morphogenesis	-2.2664	-0.197688	3/17	1294,1303,4146	COL7A1,COL12A1,MATN1
13_Member	GO Biological Processes	GO:0003422	growth plate cartilage morphogenesis	-2.19416	-0.165559	3/18	1294,1303,4146	COL7A1,COL12A1,MATN1
13_Member	GO Biological Processes	GO:0060348	bone development	-2.08236	-0.110159	11/219	1101,1294,1303,4146,4208,4487,5308,5358,7471,161882,196527	CHAD,COL7A1,COL12A1,MATN1,MEF2C,MSX1,PITX2,PLS3,WNT1,ZFPM1,ANO6
14_Summary	GO Cellular Components	GO:0098831	presynaptic active zone cytoplasmic component	-3.49925	-0.723346	4/16	1500,8541,8927,9783	CTNND1,PPFIA3,BSN,RIMS3
14_Member	GO Cellular Components	GO:0098831	presynaptic active zone cytoplasmic component	-3.49925	-0.723346	4/16	1500,8541,8927,9783	CTNND1,PPFIA3,BSN,RIMS3
15_Summary	GO Biological Processes	GO:0008611	ether lipid biosynthetic process	-3.48507	-0.723346	3/7	2194,8540,84188,47,6945,3156,9540	FASN,AGPS,FAR1,ACLY,MLX,HMGCR,TP53I3
15_Member	GO Biological Processes	GO:0008611	ether lipid biosynthetic process	-3.48507	-0.723346	3/7	2194,8540,84188	FASN,AGPS,FAR1
15_Member	GO Biological Processes	GO:0046504	glycerol ether biosynthetic process	-3.48507	-0.723346	3/7	2194,8540,84188	FASN,AGPS,FAR1
15_Member	GO Biological Processes	GO:1901503	ether biosynthetic process	-3.48507	-0.723346	3/7	2194,8540,84188	FASN,AGPS,FAR1
15_Member	Reactome Gene Sets	R-HSA-163765	ChREBP activates metabolic gene expression	-3.28796	-0.647156	3/8	47,2194,6945	ACLY,FASN,MLX
15_Member	GO Biological Processes	GO:0046485	ether lipid metabolic process	-2.97097	-0.490073	3/10	2194,8540,84188	FASN,AGPS,FAR1
15_Member	GO Biological Processes	GO:0097384	cellular lipid biosynthetic process	-2.83966	-0.425707	3/11	2194,8540,84188	FASN,AGPS,FAR1
15_Member	GO Biological Processes	GO:0006662	glycerol ether metabolic process	-2.7217	-0.365449	3/12	2194,8540,84188	FASN,AGPS,FAR1
15_Member	GO Biological Processes	GO:0018904	ether metabolic process	-2.34378	-0.207998	3/16	2194,8540,84188	FASN,AGPS,FAR1
15_Member	GO Molecular Functions	GO:0070402	NADPH binding	-2.34378	-0.207998	3/16	2194,3156,9540	FASN,HMGCR,TP53I3
16_Summary	GO Molecular Functions	GO:0005096	GTPase activator activity	-3.44819	-0.719165	16/276	1122,9462,9693,9754,9938,10059,23637,26130,28964,55357,80243,83478,84986,116984,257106,259173,26086,350,1026,1946,3619,10040,11047,22861,26229,2475,57706,91584,128239,4804,9783,9909,51479,55614,1434,9371,55763,120379	CHML,RASAL2,RAPGEF2,STARD8,ARHGAP25,DNM1L,RABGAP1,GAPVD1,GIT1,TBC1D2,PREX2,ARHGAP24,ARHGAP19,ARAP2,ARHGAP30,ALS2CL,GPSM1,APOH,CDKN1A,EFNA5,INCENP,TOM1L1,ADRM1,NLRP1,B3GAT3,MTOR,DENND1A,PLXNA4,IQGAP3,NGFR,RIMS3,DENND4B,ANKFY1,KIF16B,CSE1L,KIF3B,EXOC1,PIH1D2
16_Member	GO Molecular Functions	GO:0005096	GTPase activator activity	-3.44819	-0.719165	16/276	1122,9462,9693,9754,9938,10059,23637,26130,28964,55357,80243,83478,84986,116984,257106,259173	CHML,RASAL2,RAPGEF2,STARD8,ARHGAP25,DNM1L,RABGAP1,GAPVD1,GIT1,TBC1D2,PREX2,ARHGAP24,ARHGAP19,ARAP2,ARHGAP30,ALS2CL
16_Member	GO Molecular Functions	GO:0030695	GTPase regulator activity	-3.36511	-0.684208	17/309	1122,9462,9693,9754,9938,10059,23637,26086,26130,28964,55357,80243,83478,84986,116984,257106,259173	CHML,RASAL2,RAPGEF2,STARD8,ARHGAP25,DNM1L,RABGAP1,GPSM1,GAPVD1,GIT1,TBC1D2,PREX2,ARHGAP24,ARHGAP19,ARAP2,ARHGAP30,ALS2CL
16_Member	GO Molecular Functions	GO:0008047	enzyme activator activity	-3.32178	-0.664789	24/523	350,1026,1122,1946,3619,9462,9693,9754,9938,10040,10059,11047,22861,23637,26130,26229,28964,55357,80243,83478,84986,116984,257106,259173	APOH,CDKN1A,CHML,EFNA5,INCENP,RASAL2,RAPGEF2,STARD8,ARHGAP25,TOM1L1,DNM1L,ADRM1,NLRP1,RABGAP1,GAPVD1,B3GAT3,GIT1,TBC1D2,PREX2,ARHGAP24,ARHGAP19,ARAP2,ARHGAP30,ALS2CL
16_Member	GO Biological Processes	GO:0043087	regulation of GTPase activity	-3.07359	-0.532446	22/481	1122,1946,2475,9462,9693,9754,9938,10059,23637,26086,26130,28964,55357,57706,80243,83478,84986,91584,116984,128239,257106,259173	CHML,EFNA5,MTOR,RASAL2,RAPGEF2,STARD8,ARHGAP25,DNM1L,RABGAP1,GPSM1,GAPVD1,GIT1,TBC1D2,DENND1A,PREX2,ARHGAP24,ARHGAP19,PLXNA4,ARAP2,IQGAP3,ARHGAP30,ALS2CL
16_Member	GO Molecular Functions	GO:0060589	nucleoside-triphosphatase regulator activity	-2.7842	-0.39186	17/349	1122,9462,9693,9754,9938,10059,23637,26086,26130,28964,55357,80243,83478,84986,116984,257106,259173	CHML,RASAL2,RAPGEF2,STARD8,ARHGAP25,DNM1L,RABGAP1,GPSM1,GAPVD1,GIT1,TBC1D2,PREX2,ARHGAP24,ARHGAP19,ARAP2,ARHGAP30,ALS2CL
16_Member	GO Molecular Functions	GO:0017137	Rab GTPase binding	-2.38645	-0.213516	10/171	1122,4804,9783,9909,10059,23637,51479,55357,55614,57706	CHML,NGFR,RIMS3,DENND4B,DNM1L,RABGAP1,ANKFY1,TBC1D2,KIF16B,DENND1A
16_Member	GO Molecular Functions	GO:0017016	Ras GTPase binding	-2.26107	-0.194348	17/393	1122,1434,4804,9371,9693,9783,9909,10059,23637,51479,55357,55614,55763,57706,80243,120379,128239	CHML,CSE1L,NGFR,KIF3B,RAPGEF2,RIMS3,DENND4B,DNM1L,RABGAP1,ANKFY1,TBC1D2,KIF16B,EXOC1,DENND1A,PREX2,PIH1D2,IQGAP3
16_Member	GO Biological Processes	GO:0043547	positive regulation of GTPase activity	-2.13586	-0.133802	17/405	1122,9462,9693,9754,9938,10059,23637,26130,28964,55357,57706,80243,83478,84986,116984,257106,259173	CHML,RASAL2,RAPGEF2,STARD8,ARHGAP25,DNM1L,RABGAP1,GAPVD1,GIT1,TBC1D2,DENND1A,PREX2,ARHGAP24,ARHGAP19,ARAP2,ARHGAP30,ALS2CL
16_Member	GO Molecular Functions	GO:0031267	small GTPase binding	-2.0269	-0.0865501	17/416	1122,1434,4804,9371,9693,9783,9909,10059,23637,51479,55357,55614,55763,57706,80243,120379,128239	CHML,CSE1L,NGFR,KIF3B,RAPGEF2,RIMS3,DENND4B,DNM1L,RABGAP1,ANKFY1,TBC1D2,KIF16B,EXOC1,DENND1A,PREX2,PIH1D2,IQGAP3
17_Summary	GO Biological Processes	GO:0006895	Golgi to endosome transport	-3.39018	-0.691815	4/17	9980,23041,54832,55614,28952,51479,55763,57020,1294,3064,9183,9371,9871,10079,11004,55291,64689,25963,29911,63893,124997,253725	DOP1B,MON2,VPS13C,KIF16B,CCDC22,ANKFY1,EXOC1,VPS35L,COL7A1,HTT,ZW10,KIF3B,SEC24D,ATP9A,KIF2C,PPP6R3,GORASP1,TMEM87A,HOOK2,UBE2O,WDR81,WASHC2C
17_Member	GO Biological Processes	GO:0006895	Golgi to endosome transport	-3.39018	-0.691815	4/17	9980,23041,54832,55614	DOP1B,MON2,VPS13C,KIF16B
17_Member	GO Biological Processes	GO:0006892	post-Golgi vesicle-mediated transport	-2.75428	-0.374411	8/103	9980,23041,28952,51479,54832,55614,55763,57020	DOP1B,MON2,CCDC22,ANKFY1,VPS13C,KIF16B,EXOC1,VPS35L
17_Member	GO Biological Processes	GO:0048193	Golgi vesicle transport	-2.45062	-0.244098	17/376	1294,3064,9183,9371,9871,9980,10079,11004,23041,28952,51479,54832,55291,55614,55763,57020,64689	COL7A1,HTT,ZW10,KIF3B,SEC24D,DOP1B,ATP9A,KIF2C,MON2,CCDC22,ANKFY1,VPS13C,PPP6R3,KIF16B,EXOC1,VPS35L,GORASP1
17_Member	GO Biological Processes	GO:0016482	cytosolic transport	-2.44082	-0.239766	10/168	9980,23041,25963,29911,51479,54832,55614,63893,124997,253725	DOP1B,MON2,TMEM87A,HOOK2,ANKFY1,VPS13C,KIF16B,UBE2O,WDR81,WASHC2C
18_Summary	GO Cellular Components	GO:0098685	Schaffer collateral - CA1 synapse	-3.33691	-0.664789	8/84	114,1500,1630,2693,5802,7476,8927,347733,9101	ADCY8,CTNND1,DCC,GHSR,PTPRS,WNT7A,BSN,TUBB2B,USP8
18_Member	GO Cellular Components	GO:0098685	Schaffer collateral - CA1 synapse	-3.33691	-0.664789	8/84	114,1500,1630,2693,5802,7476,8927,347733	ADCY8,CTNND1,DCC,GHSR,PTPRS,WNT7A,BSN,TUBB2B
18_Member	GO Biological Processes	GO:0099170	postsynaptic modulation of chemical synaptic transmission	-2.34378	-0.207998	3/16	1630,2693,9101	DCC,GHSR,USP8
19_Summary	GO Biological Processes	GO:0007143	female meiotic nuclear division	-3.31047	-0.661174	5/31	2069,5889,7153,9319,254528,5892,80198,3619,4487,7013,9156,9183,56155,161829,1105,3980,7374,11232,51455,57680,3148	EREG,RAD51C,TOP2A,TRIP13,MEIOB,RAD51D,MUS81,INCENP,MSX1,TERF1,EXO1,ZW10,TEX14,EXD1,CHD1,LIG3,UNG,POLG2,REV1,CHD8,HMGB2
19_Member	GO Biological Processes	GO:0007143	female meiotic nuclear division	-3.31047	-0.661174	5/31	2069,5889,7153,9319,254528	EREG,RAD51C,TOP2A,TRIP13,MEIOB
19_Member	GO Biological Processes	GO:0007131	reciprocal meiotic recombination	-3.02176	-0.514216	6/53	5889,5892,7153,9319,80198,254528	RAD51C,RAD51D,TOP2A,TRIP13,MUS81,MEIOB
19_Member	GO Biological Processes	GO:0035825	homologous recombination	-2.97848	-0.490073	6/54	5889,5892,7153,9319,80198,254528	RAD51C,RAD51D,TOP2A,TRIP13,MUS81,MEIOB
19_Member	GO Biological Processes	GO:0051321	meiotic cell cycle	-2.92723	-0.470817	14/251	2069,3619,4487,5889,5892,7013,7153,9156,9183,9319,56155,80198,161829,254528	EREG,INCENP,MSX1,RAD51C,RAD51D,TERF1,TOP2A,EXO1,ZW10,TRIP13,TEX14,MUS81,EXD1,MEIOB
19_Member	GO Biological Processes	GO:0140013	meiotic nuclear division	-2.77941	-0.391266	11/177	2069,3619,4487,5889,5892,7013,7153,9319,56155,80198,254528	EREG,INCENP,MSX1,RAD51C,RAD51D,TERF1,TOP2A,TRIP13,TEX14,MUS81,MEIOB
19_Member	GO Molecular Functions	GO:0140097	catalytic activity, acting on DNA	-2.57297	-0.304512	12/216	1105,3980,5889,7013,7153,7374,9156,11232,51455,57680,80198,254528	CHD1,LIG3,RAD51C,TERF1,TOP2A,UNG,EXO1,POLG2,REV1,CHD8,MUS81,MEIOB
19_Member	GO Biological Processes	GO:1903046	meiotic cell cycle process	-2.48689	-0.269231	11/193	2069,3619,4487,5889,5892,7013,7153,9319,56155,80198,254528	EREG,INCENP,MSX1,RAD51C,RAD51D,TERF1,TOP2A,TRIP13,TEX14,MUS81,MEIOB
19_Member	Reactome Gene Sets	R-HSA-5693568	Resolution of D-loop Structures through Holliday Junction Intermediates	-2.27306	-0.197688	4/33	5889,5892,9156,80198	RAD51C,RAD51D,EXO1,MUS81
19_Member	GO Molecular Functions	GO:0000400	four-way junction DNA binding	-2.2664	-0.197688	3/17	3148,5889,5892	HMGB2,RAD51C,RAD51D
19_Member	GO Biological Processes	GO:0000712	resolution of meiotic recombination intermediates	-2.2664	-0.197688	3/17	7153,80198,254528	TOP2A,MUS81,MEIOB
19_Member	Reactome Gene Sets	R-HSA-5693537	Resolution of D-Loop Structures	-2.22605	-0.171119	4/34	5889,5892,9156,80198	RAD51C,RAD51D,EXO1,MUS81
20_Summary	GO Biological Processes	GO:0071435	potassium ion export	-3.19324	-0.611348	4/19	3741,3757,196527,343450	KCNA5,KCNH2,ANO6,KCNT2
20_Member	GO Biological Processes	GO:0071435	potassium ion export	-3.19324	-0.611348	4/19	3741,3757,196527,343450	KCNA5,KCNH2,ANO6,KCNT2
20_Member	GO Biological Processes	GO:0097623	potassium ion export across plasma membrane	-3.19324	-0.611348	4/19	3741,3757,196527,343450	KCNA5,KCNH2,ANO6,KCNT2
21_Summary	GO Cellular Components	GO:0035869	ciliary transition zone	-3.18771	-0.611348	7/68	6101,7399,57096,65250,80184,80776,146057	RP1,USH2A,RPGRIP1,CPLANE1,CEP290,B9D2,TTBK2
21_Member	GO Cellular Components	GO:0035869	ciliary transition zone	-3.18771	-0.611348	7/68	6101,7399,57096,65250,80184,80776,146057	RP1,USH2A,RPGRIP1,CPLANE1,CEP290,B9D2,TTBK2
21_Member	GO Cellular Components	GO:0032391	photoreceptor connecting cilium	-2.01382	-0.0792263	4/39	6101,7399,57096,80184	RP1,USH2A,RPGRIP1,CEP290
22_Summary	Reactome Gene Sets	R-HSA-112316	Neuronal System	-3.18401	-0.611348	20/410	114,782,1141,1146,1312,2557,2561,2893,2898,3741,3749,3757,3767,5802,7102,8541,28964,84790,139065,347733,57084,6326,8912,196527,255022,343450,7220,6509,4208,5649,7476,375519,2775,222236	ADCY8,CACNB1,CHRNB2,CHRNG,COMT,GABRA4,GABRB2,GRIA4,GRIK2,KCNA5,KCNC4,KCNH2,KCNJ11,PTPRS,TSPAN7,PPFIA3,GIT1,TUBA1C,SLITRK4,TUBB2B,SLC17A6,SCN2A,CACNA1H,ANO6,CALHM1,KCNT2,TRPC1,SLC1A4,MEF2C,RELN,WNT7A,GJB7,GNAO1,NAPEPLD
22_Member	Reactome Gene Sets	R-HSA-112316	Neuronal System	-3.18401	-0.611348	20/410	114,782,1141,1146,1312,2557,2561,2893,2898,3741,3749,3757,3767,5802,7102,8541,28964,84790,139065,347733	ADCY8,CACNB1,CHRNB2,CHRNG,COMT,GABRA4,GABRB2,GRIA4,GRIK2,KCNA5,KCNC4,KCNH2,KCNJ11,PTPRS,TSPAN7,PPFIA3,GIT1,TUBA1C,SLITRK4,TUBB2B
22_Member	GO Molecular Functions	GO:1904315	transmitter-gated ion channel activity involved in regulation of postsynaptic membrane potential	-3.02176	-0.514216	6/53	1141,1146,2557,2561,2893,2898	CHRNB2,CHRNG,GABRA4,GABRB2,GRIA4,GRIK2
22_Member	GO Molecular Functions	GO:0099529	neurotransmitter receptor activity involved in regulation of postsynaptic membrane potential	-2.89481	-0.453424	6/56	1141,1146,2557,2561,2893,2898	CHRNB2,CHRNG,GABRA4,GABRB2,GRIA4,GRIK2
22_Member	GO Molecular Functions	GO:0098960	postsynaptic neurotransmitter receptor activity	-2.81479	-0.409613	6/58	1141,1146,2557,2561,2893,2898	CHRNB2,CHRNG,GABRA4,GABRB2,GRIA4,GRIK2
22_Member	KEGG Pathway	hsa05033	Nicotine addiction	-2.7916	-0.395021	5/40	1141,2557,2561,2893,57084	CHRNB2,GABRA4,GABRB2,GRIA4,SLC17A6
22_Member	GO Molecular Functions	GO:0022824	transmitter-gated ion channel activity	-2.73815	-0.370399	6/60	1141,1146,2557,2561,2893,2898	CHRNB2,CHRNG,GABRA4,GABRB2,GRIA4,GRIK2
22_Member	GO Molecular Functions	GO:0022835	transmitter-gated channel activity	-2.73815	-0.370399	6/60	1141,1146,2557,2561,2893,2898	CHRNB2,CHRNG,GABRA4,GABRB2,GRIA4,GRIK2
22_Member	GO Molecular Functions	GO:0022839	ion gated channel activity	-2.65914	-0.332273	16/328	782,1141,1146,2557,2561,2893,2898,3741,3749,3757,3767,6326,8912,196527,255022,343450	CACNB1,CHRNB2,CHRNG,GABRA4,GABRB2,GRIA4,GRIK2,KCNA5,KCNC4,KCNH2,KCNJ11,SCN2A,CACNA1H,ANO6,CALHM1,KCNT2
22_Member	GO Cellular Components	GO:0034702	ion channel complex	-2.65628	-0.332273	15/298	782,1141,1146,2557,2561,2893,2898,3741,3749,3757,3767,6326,7220,8912,196527	CACNB1,CHRNB2,CHRNG,GABRA4,GABRB2,GRIA4,GRIK2,KCNA5,KCNC4,KCNH2,KCNJ11,SCN2A,TRPC1,CACNA1H,ANO6
22_Member	Reactome Gene Sets	R-HSA-112315	Transmission across Chemical Synapses	-2.63202	-0.330128	14/270	114,782,1141,1146,1312,2557,2561,2893,2898,7102,8541,28964,84790,347733	ADCY8,CACNB1,CHRNB2,CHRNG,COMT,GABRA4,GABRB2,GRIA4,GRIK2,TSPAN7,PPFIA3,GIT1,TUBA1C,TUBB2B
22_Member	GO Molecular Functions	GO:0022836	gated channel activity	-2.53021	-0.283395	16/338	782,1141,1146,2557,2561,2893,2898,3741,3749,3757,3767,6326,8912,196527,255022,343450	CACNB1,CHRNB2,CHRNG,GABRA4,GABRB2,GRIA4,GRIK2,KCNA5,KCNC4,KCNH2,KCNJ11,SCN2A,CACNA1H,ANO6,CALHM1,KCNT2
22_Member	GO Molecular Functions	GO:0005261	cation channel activity	-2.41695	-0.225763	15/316	782,1141,1146,2893,2898,3741,3749,3757,3767,6326,7220,8912,196527,255022,343450	CACNB1,CHRNB2,CHRNG,GRIA4,GRIK2,KCNA5,KCNC4,KCNH2,KCNJ11,SCN2A,TRPC1,CACNA1H,ANO6,CALHM1,KCNT2
22_Member	GO Molecular Functions	GO:0005216	ion channel activity	-2.40695	-0.225763	18/412	782,1141,1146,2557,2561,2893,2898,3741,3749,3757,3767,6326,6509,7220,8912,196527,255022,343450	CACNB1,CHRNB2,CHRNG,GABRA4,GABRB2,GRIA4,GRIK2,KCNA5,KCNC4,KCNH2,KCNJ11,SCN2A,SLC1A4,TRPC1,CACNA1H,ANO6,CALHM1,KCNT2
22_Member	GO Cellular Components	GO:1902495	transmembrane transporter complex	-2.35445	-0.207998	15/321	782,1141,1146,2557,2561,2893,2898,3741,3749,3757,3767,6326,7220,8912,196527	CACNB1,CHRNB2,CHRNG,GABRA4,GABRB2,GRIA4,GRIK2,KCNA5,KCNC4,KCNH2,KCNJ11,SCN2A,TRPC1,CACNA1H,ANO6
22_Member	GO Biological Processes	GO:0060078	regulation of postsynaptic membrane potential	-2.32719	-0.201878	9/147	1141,1146,2557,2561,2893,2898,4208,5649,7476	CHRNB2,CHRNG,GABRA4,GABRB2,GRIA4,GRIK2,MEF2C,RELN,WNT7A
22_Member	GO Molecular Functions	GO:0015267	channel activity	-2.29086	-0.197688	19/456	782,1141,1146,2557,2561,2893,2898,3741,3749,3757,3767,6326,6509,7220,8912,196527,255022,343450,375519	CACNB1,CHRNB2,CHRNG,GABRA4,GABRB2,GRIA4,GRIK2,KCNA5,KCNC4,KCNH2,KCNJ11,SCN2A,SLC1A4,TRPC1,CACNA1H,ANO6,CALHM1,KCNT2,GJB7
22_Member	Reactome Gene Sets	R-HSA-112314	Neurotransmitter receptors and postsynaptic signal transmission	-2.29034	-0.197688	11/205	114,1141,1146,2557,2561,2893,2898,7102,28964,84790,347733	ADCY8,CHRNB2,CHRNG,GABRA4,GABRB2,GRIA4,GRIK2,TSPAN7,GIT1,TUBA1C,TUBB2B
22_Member	GO Molecular Functions	GO:0022803	passive transmembrane transporter activity	-2.28092	-0.197688	19/457	782,1141,1146,2557,2561,2893,2898,3741,3749,3757,3767,6326,6509,7220,8912,196527,255022,343450,375519	CACNB1,CHRNB2,CHRNG,GABRA4,GABRB2,GRIA4,GRIK2,KCNA5,KCNC4,KCNH2,KCNJ11,SCN2A,SLC1A4,TRPC1,CACNA1H,ANO6,CALHM1,KCNT2,GJB7
22_Member	GO Molecular Functions	GO:0005230	extracellular ligand-gated ion channel activity	-2.27936	-0.197688	6/74	1141,1146,2557,2561,2893,2898	CHRNB2,CHRNG,GABRA4,GABRB2,GRIA4,GRIK2
22_Member	GO Molecular Functions	GO:0022838	substrate-specific channel activity	-2.26935	-0.197688	18/425	782,1141,1146,2557,2561,2893,2898,3741,3749,3757,3767,6326,6509,7220,8912,196527,255022,343450	CACNB1,CHRNB2,CHRNG,GABRA4,GABRB2,GRIA4,GRIK2,KCNA5,KCNC4,KCNH2,KCNJ11,SCN2A,SLC1A4,TRPC1,CACNA1H,ANO6,CALHM1,KCNT2
22_Member	GO Cellular Components	GO:1990351	transporter complex	-2.2578	-0.19307	15/329	782,1141,1146,2557,2561,2893,2898,3741,3749,3757,3767,6326,7220,8912,196527	CACNB1,CHRNB2,CHRNG,GABRA4,GABRB2,GRIA4,GRIK2,KCNA5,KCNC4,KCNH2,KCNJ11,SCN2A,TRPC1,CACNA1H,ANO6
22_Member	KEGG Pathway	hsa04723	Retrograde endocannabinoid signaling	-2.20169	-0.165559	7/101	114,2557,2561,2775,2893,57084,222236	ADCY8,GABRA4,GABRB2,GNAO1,GRIA4,SLC17A6,NAPEPLD
22_Member	GO Molecular Functions	GO:0015276	ligand-gated ion channel activity	-2.04254	-0.0949728	8/135	1141,1146,2557,2561,2893,2898,3757,3767	CHRNB2,CHRNG,GABRA4,GABRB2,GRIA4,GRIK2,KCNH2,KCNJ11
22_Member	GO Molecular Functions	GO:0022834	ligand-gated channel activity	-2.04254	-0.0949728	8/135	1141,1146,2557,2561,2893,2898,3757,3767	CHRNB2,CHRNG,GABRA4,GABRB2,GRIA4,GRIK2,KCNH2,KCNJ11
23_Summary	GO Biological Processes	GO:0048146	positive regulation of fibroblast proliferation	-3.15793	-0.591603	6/50	990,1026,2069,4804,5159,7471,3741	CDC6,CDKN1A,EREG,NGFR,PDGFRB,WNT1,KCNA5
23_Member	GO Biological Processes	GO:0048146	positive regulation of fibroblast proliferation	-3.15793	-0.591603	6/50	990,1026,2069,4804,5159,7471	CDC6,CDKN1A,EREG,NGFR,PDGFRB,WNT1
23_Member	GO Biological Processes	GO:0048145	regulation of fibroblast proliferation	-2.06507	-0.101658	6/82	990,1026,2069,4804,5159,7471	CDC6,CDKN1A,EREG,NGFR,PDGFRB,WNT1
23_Member	GO Biological Processes	GO:0048144	fibroblast proliferation	-2.04024	-0.0945934	6/83	990,1026,2069,4804,5159,7471	CDC6,CDKN1A,EREG,NGFR,PDGFRB,WNT1
23_Member	GO Biological Processes	GO:0055093	response to hyperoxia	-2.00275	-0.0717932	3/21	1026,3741,5159	CDKN1A,KCNA5,PDGFRB
24_Summary	GO Cellular Components	GO:0097539	ciliary transition fiber	-2.97097	-0.490073	3/10	51134,51199,85302,9696,54875	CEP83,NIN,FBF1,CROCC,CNTLN
24_Member	GO Cellular Components	GO:0097539	ciliary transition fiber	-2.97097	-0.490073	3/10	51134,51199,85302	CEP83,NIN,FBF1
24_Member	GO Biological Processes	GO:0010457	centriole-centriole cohesion	-2.61473	-0.330128	3/13	9696,51199,54875	CROCC,NIN,CNTLN
25_Summary	GO Biological Processes	GO:0035973	aggrephagy	-2.97097	-0.490073	3/10	3064,23001,124997,9517,54832	HTT,WDFY3,WDR81,SPTLC2,VPS13C
25_Member	GO Biological Processes	GO:0035973	aggrephagy	-2.97097	-0.490073	3/10	3064,23001,124997	HTT,WDFY3,WDR81
25_Member	GO Biological Processes	GO:0061912	selective autophagy	-2.32295	-0.201878	5/51	3064,9517,23001,54832,124997	HTT,SPTLC2,WDFY3,VPS13C,WDR81
26_Summary	GO Biological Processes	GO:0051100	negative regulation of binding	-2.89929	-0.453424	11/171	166,1026,4487,9355,22943,26086,56155,146057,161882,165904,375704	TLE5,CDKN1A,MSX1,LHX2,DKK1,GPSM1,TEX14,TTBK2,ZFPM1,XIRP1,ENHO
26_Member	GO Biological Processes	GO:0051100	negative regulation of binding	-2.89929	-0.453424	11/171	166,1026,4487,9355,22943,26086,56155,146057,161882,165904,375704	TLE5,CDKN1A,MSX1,LHX2,DKK1,GPSM1,TEX14,TTBK2,ZFPM1,XIRP1,ENHO
26_Member	GO Biological Processes	GO:0032091	negative regulation of protein binding	-2.6496	-0.332273	8/107	166,1026,22943,26086,56155,146057,161882,165904	TLE5,CDKN1A,DKK1,GPSM1,TEX14,TTBK2,ZFPM1,XIRP1
27_Summary	GO Biological Processes	GO:0006470	protein dephosphorylation	-2.82271	-0.413166	16/316	2139,2475,3064,5159,5494,5797,5802,8493,9701,10231,26229,54961,55291,92609,147699,221908,4208,124997	EYA2,MTOR,HTT,PDGFRB,PPM1A,PTPRM,PTPRS,PPM1D,PPP6R2,RCAN2,B3GAT3,SSH3,PPP6R3,TIMM50,PPM1N,PPP1R35,MEF2C,WDR81
27_Member	GO Biological Processes	GO:0006470	protein dephosphorylation	-2.82271	-0.413166	16/316	2139,2475,3064,5159,5494,5797,5802,8493,9701,10231,26229,54961,55291,92609,147699,221908	EYA2,MTOR,HTT,PDGFRB,PPM1A,PTPRM,PTPRS,PPM1D,PPP6R2,RCAN2,B3GAT3,SSH3,PPP6R3,TIMM50,PPM1N,PPP1R35
27_Member	GO Biological Processes	GO:0043666	regulation of phosphoprotein phosphatase activity	-2.40966	-0.225763	8/117	2475,3064,5159,9701,10231,26229,55291,221908	MTOR,HTT,PDGFRB,PPP6R2,RCAN2,B3GAT3,PPP6R3,PPP1R35
27_Member	GO Biological Processes	GO:0010921	regulation of phosphatase activity	-2.31611	-0.200973	10/175	2475,3064,4208,5159,9701,10231,26229,55291,124997,221908	MTOR,HTT,MEF2C,PDGFRB,PPP6R2,RCAN2,B3GAT3,PPP6R3,WDR81,PPP1R35
28_Summary	GO Biological Processes	GO:0021952	central nervous system projection neuron axonogenesis	-2.72397	-0.365449	4/25	1141,1630,51199,91584,2561,4804,5979,9860	CHRNB2,DCC,NIN,PLXNA4,GABRB2,NGFR,RET,LRIG2
28_Member	GO Biological Processes	GO:0021952	central nervous system projection neuron axonogenesis	-2.72397	-0.365449	4/25	1141,1630,51199,91584	CHRNB2,DCC,NIN,PLXNA4
28_Member	GO Biological Processes	GO:0021955	central nervous system neuron axonogenesis	-2.18068	-0.157517	4/35	1141,1630,51199,91584	CHRNB2,DCC,NIN,PLXNA4
28_Member	GO Biological Processes	GO:0021675	nerve development	-2.14205	-0.136547	6/79	1141,2561,4804,5979,9860,91584	CHRNB2,GABRB2,NGFR,RET,LRIG2,PLXNA4
29_Summary	GO Biological Processes	GO:0055007	cardiac muscle cell differentiation	-2.70658	-0.356791	9/129	2475,4208,4629,4892,5159,7273,22943,23135,84700,5308	MTOR,MEF2C,MYH11,NRAP,PDGFRB,TTN,DKK1,KDM6B,MYO18B,PITX2
29_Member	GO Biological Processes	GO:0055007	cardiac muscle cell differentiation	-2.70658	-0.356791	9/129	2475,4208,4629,4892,5159,7273,22943,23135,84700	MTOR,MEF2C,MYH11,NRAP,PDGFRB,TTN,DKK1,KDM6B,MYO18B
29_Member	GO Biological Processes	GO:0048739	cardiac muscle fiber development	-2.61473	-0.330128	3/13	4629,7273,84700	MYH11,TTN,MYO18B
29_Member	GO Biological Processes	GO:0035051	cardiocyte differentiation	-2.55396	-0.291799	10/162	2475,4208,4629,4892,5159,5308,7273,22943,23135,84700	MTOR,MEF2C,MYH11,NRAP,PDGFRB,PITX2,TTN,DKK1,KDM6B,MYO18B
30_Summary	GO Cellular Components	GO:0030496	midbody	-2.70272	-0.356791	11/181	1500,3619,9101,9371,10112,55763,56155,57562,84722,90293,253012,990,28964	CTNND1,INCENP,USP8,KIF3B,KIF20A,EXOC1,TEX14,CEP126,PSRC1,KLHL13,HEPACAM2,CDC6,GIT1
30_Member	GO Cellular Components	GO:0030496	midbody	-2.70272	-0.356791	11/181	1500,3619,9101,9371,10112,55763,56155,57562,84722,90293,253012	CTNND1,INCENP,USP8,KIF3B,KIF20A,EXOC1,TEX14,CEP126,PSRC1,KLHL13,HEPACAM2
30_Member	GO Biological Processes	GO:0032465	regulation of cytokinesis	-2.50372	-0.274635	7/89	990,3619,9371,10112,28964,56155,90293	CDC6,INCENP,KIF3B,KIF20A,GIT1,TEX14,KLHL13
31_Summary	GO Molecular Functions	GO:0051539	4 iron, 4 sulfur cluster binding	-2.69538	-0.354664	5/42	2110,5471,51654,54901,80224	ETFDH,PPAT,CDK5RAP1,CDKAL1,NUBPL
31_Member	GO Molecular Functions	GO:0051539	4 iron, 4 sulfur cluster binding	-2.69538	-0.354664	5/42	2110,5471,51654,54901,80224	ETFDH,PPAT,CDK5RAP1,CDKAL1,NUBPL
32_Summary	GO Biological Processes	GO:0048668	collateral sprouting	-2.59655	-0.315229	4/27	1630,1946,5802,51199,9693,64689,2194,4804,374946	DCC,EFNA5,PTPRS,NIN,RAPGEF2,GORASP1,FASN,NGFR,DRAXIN
32_Member	GO Biological Processes	GO:0048668	collateral sprouting	-2.59655	-0.315229	4/27	1630,1946,5802,51199	DCC,EFNA5,PTPRS,NIN
32_Member	GO Biological Processes	GO:2000171	negative regulation of dendrite development	-2.53698	-0.283593	4/28	1630,5802,9693,64689	DCC,PTPRS,RAPGEF2,GORASP1
32_Member	GO Biological Processes	GO:0090557	establishment of endothelial intestinal barrier	-2.51696	-0.277719	3/14	2194,5802,9693	FASN,PTPRS,RAPGEF2
32_Member	GO Biological Processes	GO:0010771	negative regulation of cell morphogenesis involved in differentiation	-2.29673	-0.197688	7/97	1630,1946,4804,5802,9693,64689,374946	DCC,EFNA5,NGFR,PTPRS,RAPGEF2,GORASP1,DRAXIN
32_Member	GO Biological Processes	GO:0048670	regulation of collateral sprouting	-2.06279	-0.101658	3/20	1630,1946,5802	DCC,EFNA5,PTPRS
33_Summary	GO Cellular Components	GO:0005911	cell-cell junction	-2.57567	-0.304512	18/397	1310,1500,2195,3741,3767,4804,4892,5797,6326,8476,9693,54532,57608,85302,93643,128239,284217,375519	COL19A1,CTNND1,FAT1,KCNA5,KCNJ11,NGFR,NRAP,PTPRM,SCN2A,CDC42BPA,RAPGEF2,USP53,JCAD,FBF1,TJAP1,IQGAP3,LAMA1,GJB7
33_Member	GO Cellular Components	GO:0005911	cell-cell junction	-2.57567	-0.304512	18/397	1310,1500,2195,3741,3767,4804,4892,5797,6326,8476,9693,54532,57608,85302,93643,128239,284217,375519	COL19A1,CTNND1,FAT1,KCNA5,KCNJ11,NGFR,NRAP,PTPRM,SCN2A,CDC42BPA,RAPGEF2,USP53,JCAD,FBF1,TJAP1,IQGAP3,LAMA1,GJB7
34_Summary	Reactome Gene Sets	R-HSA-389957	Prefoldin mediated transfer of substrate to CCT/TriC	-2.53698	-0.283593	4/28	7411,10693,84790,347733,2775,6905,26224	VBP1,CCT6B,TUBA1C,TUBB2B,GNAO1,TBCE,FBXL3
34_Member	Reactome Gene Sets	R-HSA-389957	Prefoldin mediated transfer of substrate to CCT/TriC	-2.53698	-0.283593	4/28	7411,10693,84790,347733	VBP1,CCT6B,TUBA1C,TUBB2B
34_Member	Reactome Gene Sets	R-HSA-389958	Cooperation of Prefoldin and TriC/CCT in actin and tubulin folding	-2.32183	-0.201878	4/32	7411,10693,84790,347733	VBP1,CCT6B,TUBA1C,TUBB2B
34_Member	Reactome Gene Sets	R-HSA-391251	Protein folding	-2.20169	-0.165559	7/101	2775,6905,7411,10693,26224,84790,347733	GNAO1,TBCE,VBP1,CCT6B,FBXL3,TUBA1C,TUBB2B
35_Summary	GO Biological Processes	GO:0071695	anatomical structure maturation	-2.51558	-0.277719	10/164	1026,2069,2475,5979,7471,8578,9319,10882,163175,196527	CDKN1A,EREG,MTOR,RET,WNT1,SCARF1,TRIP13,C1QL1,LGI4,ANO6
35_Member	GO Biological Processes	GO:0071695	anatomical structure maturation	-2.51558	-0.277719	10/164	1026,2069,2475,5979,7471,8578,9319,10882,163175,196527	CDKN1A,EREG,MTOR,RET,WNT1,SCARF1,TRIP13,C1QL1,LGI4,ANO6
35_Member	GO Biological Processes	GO:0042551	neuron maturation	-2.47754	-0.2627	5/47	2475,5979,8578,10882,163175	MTOR,RET,SCARF1,C1QL1,LGI4
36_Summary	GO Cellular Components	GO:0030424	axon	-2.49765	-0.272005	25/637	114,667,1312,1500,1630,2898,3064,3749,3767,4804,5802,5979,6326,7399,8546,8927,9371,9860,10882,22911,23001,28964,51199,57549,253559	ADCY8,DST,COMT,CTNND1,DCC,GRIK2,HTT,KCNC4,KCNJ11,NGFR,PTPRS,RET,SCN2A,USH2A,AP3B1,BSN,KIF3B,LRIG2,C1QL1,WDR47,WDFY3,GIT1,NIN,IGSF9,CADM2
36_Member	GO Cellular Components	GO:0030424	axon	-2.49765	-0.272005	25/637	114,667,1312,1500,1630,2898,3064,3749,3767,4804,5802,5979,6326,7399,8546,8927,9371,9860,10882,22911,23001,28964,51199,57549,253559	ADCY8,DST,COMT,CTNND1,DCC,GRIK2,HTT,KCNC4,KCNJ11,NGFR,PTPRS,RET,SCN2A,USH2A,AP3B1,BSN,KIF3B,LRIG2,C1QL1,WDR47,WDFY3,GIT1,NIN,IGSF9,CADM2
37_Summary	GO Biological Processes	GO:0045860	positive regulation of protein kinase activity	-2.45072	-0.244098	22/540	114,990,1026,1946,2069,2475,3619,5159,5618,5649,5979,7436,8491,9020,9693,10040,10920,22943,29775,79092,84722,128239,284656,11232,64689	ADCY8,CDC6,CDKN1A,EFNA5,EREG,MTOR,INCENP,PDGFRB,PRLR,RELN,RET,VLDLR,MAP4K3,MAP3K14,RAPGEF2,TOM1L1,COPS8,DKK1,CARD10,CARD14,PSRC1,IQGAP3,EPHA10,POLG2,GORASP1
37_Member	GO Biological Processes	GO:0045860	positive regulation of protein kinase activity	-2.45072	-0.244098	22/540	114,990,1026,1946,2069,2475,3619,5159,5618,5649,5979,7436,8491,9020,9693,10040,10920,22943,29775,79092,84722,128239	ADCY8,CDC6,CDKN1A,EFNA5,EREG,MTOR,INCENP,PDGFRB,PRLR,RELN,RET,VLDLR,MAP4K3,MAP3K14,RAPGEF2,TOM1L1,COPS8,DKK1,CARD10,CARD14,PSRC1,IQGAP3
37_Member	GO Biological Processes	GO:0033674	positive regulation of kinase activity	-2.11409	-0.122214	23/613	114,990,1026,1946,2069,2475,3619,5159,5618,5649,5979,7436,8491,9020,9693,10040,10920,22943,29775,79092,84722,128239,284656	ADCY8,CDC6,CDKN1A,EFNA5,EREG,MTOR,INCENP,PDGFRB,PRLR,RELN,RET,VLDLR,MAP4K3,MAP3K14,RAPGEF2,TOM1L1,COPS8,DKK1,CARD10,CARD14,PSRC1,IQGAP3,EPHA10
37_Member	GO Biological Processes	GO:0051347	positive regulation of transferase activity	-2.05399	-0.101643	25/692	114,990,1026,1946,2069,2475,3619,5159,5618,5649,5979,7436,8491,9020,9693,10040,10920,11232,22943,29775,64689,79092,84722,128239,284656	ADCY8,CDC6,CDKN1A,EFNA5,EREG,MTOR,INCENP,PDGFRB,PRLR,RELN,RET,VLDLR,MAP4K3,MAP3K14,RAPGEF2,TOM1L1,COPS8,POLG2,DKK1,CARD10,GORASP1,CARD14,PSRC1,IQGAP3,EPHA10
38_Summary	GO Biological Processes	GO:0048265	response to pain	-2.42511	-0.22945	4/30	1312,1621,5649,5979,2898,4208,1141,6770,7220,9693,405753	COMT,DBH,RELN,RET,GRIK2,MEF2C,CHRNB2,STAR,TRPC1,RAPGEF2,DUOXA2
38_Member	GO Biological Processes	GO:0048265	response to pain	-2.42511	-0.22945	4/30	1312,1621,5649,5979	COMT,DBH,RELN,RET
38_Member	GO Biological Processes	GO:0033555	multicellular organismal response to stress	-2.19556	-0.165559	6/77	1312,1621,2898,4208,5649,5979	COMT,DBH,GRIK2,MEF2C,RELN,RET
38_Member	GO Biological Processes	GO:0018958	phenol-containing compound metabolic process	-2.0263	-0.0865501	7/109	1141,1312,1621,6770,7220,9693,405753	CHRNB2,COMT,DBH,STAR,TRPC1,RAPGEF2,DUOXA2
39_Summary	GO Biological Processes	GO:0034470	ncRNA processing	-2.37077	-0.207998	17/383	8518,10171,10412,27079,29997,51575,51654,54512,54901,55720,56915,56931,57508,79039,120379,123263,142940	ELP1,RCL1,NSA2,RPUSD2,NOP53,ESF1,CDK5RAP1,EXOSC4,CDKAL1,TSR1,EXOSC5,DUS3L,INTS2,DDX54,PIH1D2,MTFMT,TRUB1
39_Member	GO Biological Processes	GO:0034470	ncRNA processing	-2.37077	-0.207998	17/383	8518,10171,10412,27079,29997,51575,51654,54512,54901,55720,56915,56931,57508,79039,120379,123263,142940	ELP1,RCL1,NSA2,RPUSD2,NOP53,ESF1,CDK5RAP1,EXOSC4,CDKAL1,TSR1,EXOSC5,DUS3L,INTS2,DDX54,PIH1D2,MTFMT,TRUB1
40_Summary	GO Cellular Components	GO:0016604	nuclear body	-2.37073	-0.207998	29/793	1026,1196,2122,2475,3619,3646,4208,5753,6045,6629,7013,8241,9063,9156,10046,10291,11189,23001,23512,26224,27097,54971,55793,57659,63893,92609,130271,146909,153222	CDKN1A,CLK2,MECOM,MTOR,INCENP,EIF3E,MEF2C,PTK6,RNF2,SNRPB2,TERF1,RBM10,PIAS2,EXO1,MAMLD1,SF3A1,CELF3,WDFY3,SUZ12,FBXL3,TAF5L,BANP,MINDY1,ZBTB4,UBE2O,TIMM50,PLEKHH2,KIF18B,CREBRF
40_Member	GO Cellular Components	GO:0016604	nuclear body	-2.37073	-0.207998	29/793	1026,1196,2122,2475,3619,3646,4208,5753,6045,6629,7013,8241,9063,9156,10046,10291,11189,23001,23512,26224,27097,54971,55793,57659,63893,92609,130271,146909,153222	CDKN1A,CLK2,MECOM,MTOR,INCENP,EIF3E,MEF2C,PTK6,RNF2,SNRPB2,TERF1,RBM10,PIAS2,EXO1,MAMLD1,SF3A1,CELF3,WDFY3,SUZ12,FBXL3,TAF5L,BANP,MINDY1,ZBTB4,UBE2O,TIMM50,PLEKHH2,KIF18B,CREBRF

## Sheet: GM
Supplementary Data 4. GO and pathway enrichment results from combined positively selected genes and rapidly evolving genes
The GO and pathway enrichment results of combined PSGs and REGs of GM.
GroupID	Category	Term	Description	LogP	Log(q-value)	InTerm_InList	Genes	Symbols
1_Summary	GO Biological Processes	GO:0022613	ribonucleoprotein complex biogenesis	-6.94724	-2.5762	32/462	472,2068,3320,4927,5036,5394,5728,6130,6229,6311,8662,8945,8996,9169,9188,9875,9924,10775,22984,27042,27340,51367,51491,54433,54555,55035,55239,60680,84294,84549,135295,255967,6894,55756,60487,64118,79979,129450,131965,904,3376,4654,4677,5464,55596,129685	ATM,ERCC2,HSP90AA1,NUP88,PA2G4,EXOSC10,PTEN,RPL7A,RPS24,ATXN2,EIF3B,BTRC,NOL3,SCAF11,DDX21,URB1,PAN2,POP4,PDCD11,UTP25,UTP20,POP5,NOP16,GAR1,DDX49,NOL8,OGFOD1,CELF5,UTP23,MAK16,SRSF12,PAN3,TARBP1,INTS9,TRMT11,DUS1L,TRMT2B,TYW5,METTL6,CCNT1,IARS1,MYOD1,NARS1,PPA1,ZCCHC8,TAF8
1_Member	GO Biological Processes	GO:0022613	ribonucleoprotein complex biogenesis	-6.94724	-2.5762	32/462	472,2068,3320,4927,5036,5394,5728,6130,6229,6311,8662,8945,8996,9169,9188,9875,9924,10775,22984,27042,27340,51367,51491,54433,54555,55035,55239,60680,84294,84549,135295,255967	ATM,ERCC2,HSP90AA1,NUP88,PA2G4,EXOSC10,PTEN,RPL7A,RPS24,ATXN2,EIF3B,BTRC,NOL3,SCAF11,DDX21,URB1,PAN2,POP4,PDCD11,UTP25,UTP20,POP5,NOP16,GAR1,DDX49,NOL8,OGFOD1,CELF5,UTP23,MAK16,SRSF12,PAN3
1_Member	GO Biological Processes	GO:0006364	rRNA processing	-5.22103	-1.75037	18/217	2068,5036,5394,6130,6229,8945,9188,9875,10775,22984,27042,27340,51367,54433,54555,55035,84294,84549	ERCC2,PA2G4,EXOSC10,RPL7A,RPS24,BTRC,DDX21,URB1,POP4,PDCD11,UTP25,UTP20,POP5,GAR1,DDX49,NOL8,UTP23,MAK16
1_Member	GO Biological Processes	GO:0034470	ncRNA processing	-5.10798	-1.75037	25/383	2068,5036,5394,6130,6229,6894,8945,9188,9875,10775,22984,27042,27340,51367,54433,54555,55035,55756,60487,64118,79979,84294,84549,129450,131965	ERCC2,PA2G4,EXOSC10,RPL7A,RPS24,TARBP1,BTRC,DDX21,URB1,POP4,PDCD11,UTP25,UTP20,POP5,GAR1,DDX49,NOL8,INTS9,TRMT11,DUS1L,TRMT2B,UTP23,MAK16,TYW5,METTL6
1_Member	GO Biological Processes	GO:0034660	ncRNA metabolic process	-5.08362	-1.75037	32/564	904,2068,3376,4654,4677,5036,5394,5464,6130,6229,6894,8945,9188,9875,10775,22984,27042,27340,51367,54433,54555,55035,55596,55756,60487,64118,79979,84294,84549,129450,129685,131965	CCNT1,ERCC2,IARS1,MYOD1,NARS1,PA2G4,EXOSC10,PPA1,RPL7A,RPS24,TARBP1,BTRC,DDX21,URB1,POP4,PDCD11,UTP25,UTP20,POP5,GAR1,DDX49,NOL8,ZCCHC8,INTS9,TRMT11,DUS1L,TRMT2B,UTP23,MAK16,TYW5,TAF8,METTL6
1_Member	GO Biological Processes	GO:0042254	ribosome biogenesis	-4.8795	-1.67844	21/298	2068,4927,5036,5394,5728,6130,6229,8945,9188,9875,10775,22984,27042,27340,51367,51491,54433,54555,55035,84294,84549	ERCC2,NUP88,PA2G4,EXOSC10,PTEN,RPL7A,RPS24,BTRC,DDX21,URB1,POP4,PDCD11,UTP25,UTP20,POP5,NOP16,GAR1,DDX49,NOL8,UTP23,MAK16
1_Member	GO Biological Processes	GO:0016072	rRNA metabolic process	-4.25612	-1.24888	18/256	2068,5036,5394,6130,6229,8945,9188,9875,10775,22984,27042,27340,51367,54433,54555,55035,84294,84549	ERCC2,PA2G4,EXOSC10,RPL7A,RPS24,BTRC,DDX21,URB1,POP4,PDCD11,UTP25,UTP20,POP5,GAR1,DDX49,NOL8,UTP23,MAK16
1_Member	GO Biological Processes	GO:0000462	maturation of SSU-rRNA from tricistronic rRNA transcript (SSU-rRNA, 5.8S rRNA, LSU-rRNA)	-2.78662	-0.474863	5/36	2068,8945,27042,27340,84294	ERCC2,BTRC,UTP25,UTP20,UTP23
1_Member	GO Cellular Components	GO:0032040	small-subunit processome	-2.67947	-0.43566	5/38	8945,22984,27042,27340,84294	BTRC,PDCD11,UTP25,UTP20,UTP23
1_Member	GO Molecular Functions	GO:0030515	snoRNA binding	-2.2524	-0.216435	4/30	8945,9188,27042,54433	BTRC,DDX21,UTP25,GAR1
1_Member	GO Biological Processes	GO:0030490	maturation of SSU-rRNA	-2.1566	-0.185711	5/50	2068,8945,27042,27340,84294	ERCC2,BTRC,UTP25,UTP20,UTP23
1_Member	GO Biological Processes	GO:0042274	ribosomal small subunit biogenesis	-2.1349	-0.181039	6/71	2068,6229,8945,27042,27340,84294	ERCC2,RPS24,BTRC,UTP25,UTP20,UTP23
2_Summary	GO Biological Processes	GO:0048858	cell projection morphogenesis	-6.68034	-2.5762	40/676	1605,1856,3320,4343,4803,5168,5290,5362,5458,5727,5728,5797,5979,6456,6708,7473,9448,9890,10013,10500,10570,10611,10675,10752,11344,23767,29904,54437,57175,57520,57556,64843,80725,84189,84623,85440,115703,140578,284217,389549,2035,3037,9886,54014,55171,7373,472,2068,3020,4040,4654,5591,5930,8085,57178,80351,85301,129685	DAG1,DVL2,HSP90AA1,MOV10,NGF,ENPP2,PIK3CA,PLXNA2,POU4F2,PTCH1,PTEN,PTPRM,RET,SH3GL2,SPTA1,WNT3,MAP4K4,PLPPR4,HDAC6,SEMA6C,DPYSL4,PDLIM5,CSPG5,CHL1,TWF2,FLRT3,EEF2K,SEMA5B,CORO1B,HECW2,SEMA6A,ISL2,SRCIN1,SLITRK6,KIRREL3,DOCK7,ARHGAP33,CHODL,LAMA1,FEZF1,EPB41,HAS2,RHOBTB1,BRWD1,TBCCD1,COL14A1,ATM,ERCC2,H3-3A,LRP6,MYOD1,PRKDC,RBBP6,KMT2D,ZMIZ1,TNKS2,COL27A1,TAF8
2_Member	GO Biological Processes	GO:0048858	cell projection morphogenesis	-6.68034	-2.5762	40/676	1605,1856,3320,4343,4803,5168,5290,5362,5458,5727,5728,5797,5979,6456,6708,7473,9448,9890,10013,10500,10570,10611,10675,10752,11344,23767,29904,54437,57175,57520,57556,64843,80725,84189,84623,85440,115703,140578,284217,389549	DAG1,DVL2,HSP90AA1,MOV10,NGF,ENPP2,PIK3CA,PLXNA2,POU4F2,PTCH1,PTEN,PTPRM,RET,SH3GL2,SPTA1,WNT3,MAP4K4,PLPPR4,HDAC6,SEMA6C,DPYSL4,PDLIM5,CSPG5,CHL1,TWF2,FLRT3,EEF2K,SEMA5B,CORO1B,HECW2,SEMA6A,ISL2,SRCIN1,SLITRK6,KIRREL3,DOCK7,ARHGAP33,CHODL,LAMA1,FEZF1
2_Member	GO Biological Processes	GO:0032990	cell part morphogenesis	-6.35432	-2.51189	40/696	1605,1856,3320,4343,4803,5168,5290,5362,5458,5727,5728,5797,5979,6456,6708,7473,9448,9890,10013,10500,10570,10611,10675,10752,11344,23767,29904,54437,57175,57520,57556,64843,80725,84189,84623,85440,115703,140578,284217,389549	DAG1,DVL2,HSP90AA1,MOV10,NGF,ENPP2,PIK3CA,PLXNA2,POU4F2,PTCH1,PTEN,PTPRM,RET,SH3GL2,SPTA1,WNT3,MAP4K4,PLPPR4,HDAC6,SEMA6C,DPYSL4,PDLIM5,CSPG5,CHL1,TWF2,FLRT3,EEF2K,SEMA5B,CORO1B,HECW2,SEMA6A,ISL2,SRCIN1,SLITRK6,KIRREL3,DOCK7,ARHGAP33,CHODL,LAMA1,FEZF1
2_Member	GO Biological Processes	GO:0120039	plasma membrane bounded cell projection morphogenesis	-6.31501	-2.51189	39/672	1605,1856,3320,4343,4803,5168,5290,5362,5458,5727,5728,5797,5979,6456,6708,7473,9448,9890,10013,10500,10570,10611,10752,11344,23767,29904,54437,57175,57520,57556,64843,80725,84189,84623,85440,115703,140578,284217,389549	DAG1,DVL2,HSP90AA1,MOV10,NGF,ENPP2,PIK3CA,PLXNA2,POU4F2,PTCH1,PTEN,PTPRM,RET,SH3GL2,SPTA1,WNT3,MAP4K4,PLPPR4,HDAC6,SEMA6C,DPYSL4,PDLIM5,CHL1,TWF2,FLRT3,EEF2K,SEMA5B,CORO1B,HECW2,SEMA6A,ISL2,SRCIN1,SLITRK6,KIRREL3,DOCK7,ARHGAP33,CHODL,LAMA1,FEZF1
2_Member	GO Biological Processes	GO:0048812	neuron projection morphogenesis	-5.69745	-2.07042	37/658	1605,1856,3320,4343,4803,5290,5362,5458,5727,5728,5797,5979,6456,6708,7473,9448,9890,10013,10500,10570,10611,10752,11344,23767,29904,54437,57520,57556,64843,80725,84189,84623,85440,115703,140578,284217,389549	DAG1,DVL2,HSP90AA1,MOV10,NGF,PIK3CA,PLXNA2,POU4F2,PTCH1,PTEN,PTPRM,RET,SH3GL2,SPTA1,WNT3,MAP4K4,PLPPR4,HDAC6,SEMA6C,DPYSL4,PDLIM5,CHL1,TWF2,FLRT3,EEF2K,SEMA5B,HECW2,SEMA6A,ISL2,SRCIN1,SLITRK6,KIRREL3,DOCK7,ARHGAP33,CHODL,LAMA1,FEZF1
2_Member	GO Biological Processes	GO:0048667	cell morphogenesis involved in neuron differentiation	-4.19835	-1.20815	31/598	1605,3320,4803,5290,5362,5458,5727,5728,5797,5979,6708,7473,9890,10013,10500,10611,10752,11344,23767,29904,54437,57520,57556,64843,80725,84189,85440,115703,140578,284217,389549	DAG1,HSP90AA1,NGF,PIK3CA,PLXNA2,POU4F2,PTCH1,PTEN,PTPRM,RET,SPTA1,WNT3,PLPPR4,HDAC6,SEMA6C,PDLIM5,CHL1,TWF2,FLRT3,EEF2K,SEMA5B,HECW2,SEMA6A,ISL2,SRCIN1,SLITRK6,DOCK7,ARHGAP33,CHODL,LAMA1,FEZF1
2_Member	GO Biological Processes	GO:0022604	regulation of cell morphogenesis	-3.97738	-1.0346	27/503	1605,1856,2035,3037,4343,4803,5168,5362,5458,5728,5979,6708,7473,9886,10500,10611,10675,11344,29904,54014,55171,57175,57520,57556,80725,115703,140578	DAG1,DVL2,EPB41,HAS2,MOV10,NGF,ENPP2,PLXNA2,POU4F2,PTEN,RET,SPTA1,WNT3,RHOBTB1,SEMA6C,PDLIM5,CSPG5,TWF2,EEF2K,BRWD1,TBCCD1,CORO1B,HECW2,SEMA6A,SRCIN1,ARHGAP33,CHODL
2_Member	GO Biological Processes	GO:0007409	axonogenesis	-3.94332	-1.03056	26/478	1605,3320,4803,5290,5362,5458,5727,5728,5797,5979,6708,7473,9890,10013,10500,10752,11344,23767,54437,57556,64843,84189,85440,140578,284217,389549	DAG1,HSP90AA1,NGF,PIK3CA,PLXNA2,POU4F2,PTCH1,PTEN,PTPRM,RET,SPTA1,WNT3,PLPPR4,HDAC6,SEMA6C,CHL1,TWF2,FLRT3,SEMA5B,SEMA6A,ISL2,SLITRK6,DOCK7,CHODL,LAMA1,FEZF1
2_Member	GO Biological Processes	GO:0097485	neuron projection guidance	-3.72517	-0.876293	18/282	1605,5290,5362,5458,5727,5797,5979,6708,7473,10500,10570,10752,23767,54437,57556,64843,284217,389549	DAG1,PIK3CA,PLXNA2,POU4F2,PTCH1,PTPRM,RET,SPTA1,WNT3,SEMA6C,DPYSL4,CHL1,FLRT3,SEMA5B,SEMA6A,ISL2,LAMA1,FEZF1
2_Member	GO Biological Processes	GO:0000904	cell morphogenesis involved in differentiation	-3.37793	-0.702376	34/756	1605,3037,3320,4803,5290,5362,5458,5727,5728,5797,5979,6708,7373,7473,9890,10013,10500,10611,10675,10752,11344,23767,29904,54437,57520,57556,64843,80725,84189,85440,115703,140578,284217,389549	DAG1,HAS2,HSP90AA1,NGF,PIK3CA,PLXNA2,POU4F2,PTCH1,PTEN,PTPRM,RET,SPTA1,COL14A1,WNT3,PLPPR4,HDAC6,SEMA6C,PDLIM5,CSPG5,CHL1,TWF2,FLRT3,EEF2K,SEMA5B,HECW2,SEMA6A,ISL2,SRCIN1,SLITRK6,DOCK7,ARHGAP33,CHODL,LAMA1,FEZF1
2_Member	GO Biological Processes	GO:0061564	axon development	-3.30127	-0.691426	26/526	1605,3320,4803,5290,5362,5458,5727,5728,5797,5979,6708,7473,9890,10013,10500,10752,11344,23767,54437,57556,64843,84189,85440,140578,284217,389549	DAG1,HSP90AA1,NGF,PIK3CA,PLXNA2,POU4F2,PTCH1,PTEN,PTPRM,RET,SPTA1,WNT3,PLPPR4,HDAC6,SEMA6C,CHL1,TWF2,FLRT3,SEMA5B,SEMA6A,ISL2,SLITRK6,DOCK7,CHODL,LAMA1,FEZF1
2_Member	GO Biological Processes	GO:0048589	developmental growth	-2.91642	-0.544672	30/680	472,1605,2068,3020,3320,4040,4654,4803,5290,5458,5591,5727,5728,5930,6456,7373,7473,8085,10013,10500,10611,11344,23767,54437,57178,57556,80351,84189,85301,129685	ATM,DAG1,ERCC2,H3-3A,HSP90AA1,LRP6,MYOD1,NGF,PIK3CA,POU4F2,PRKDC,PTCH1,PTEN,RBBP6,SH3GL2,COL14A1,WNT3,KMT2D,HDAC6,SEMA6C,PDLIM5,TWF2,FLRT3,SEMA5B,ZMIZ1,SEMA6A,TNKS2,SLITRK6,COL27A1,TAF8
2_Member	GO Biological Processes	GO:0007411	axon guidance	-2.86404	-0.511805	16/280	1605,5290,5362,5458,5727,5797,5979,6708,7473,10500,10752,23767,57556,64843,284217,389549	DAG1,PIK3CA,PLXNA2,POU4F2,PTCH1,PTPRM,RET,SPTA1,WNT3,SEMA6C,CHL1,FLRT3,SEMA6A,ISL2,LAMA1,FEZF1
2_Member	GO Biological Processes	GO:0010769	regulation of cell morphogenesis involved in differentiation	-2.86008	-0.511805	17/307	3037,4803,5362,5458,5728,5979,7473,10500,10611,10675,11344,29904,57520,57556,80725,115703,140578	HAS2,NGF,PLXNA2,POU4F2,PTEN,RET,WNT3,SEMA6C,PDLIM5,CSPG5,TWF2,EEF2K,HECW2,SEMA6A,SRCIN1,ARHGAP33,CHODL
2_Member	GO Biological Processes	GO:0048588	developmental cell growth	-2.2968	-0.241174	13/236	3320,4803,5458,6456,7473,8085,10013,10500,10611,11344,23767,54437,57556	HSP90AA1,NGF,POU4F2,SH3GL2,WNT3,KMT2D,HDAC6,SEMA6C,PDLIM5,TWF2,FLRT3,SEMA5B,SEMA6A
3_Summary	GO Biological Processes	GO:0002011	morphogenesis of an epithelial sheet	-5.94192	-2.23572	10/58	182,1605,1856,4040,5728,6868,23767,65979,84962,284217	JAG1,DAG1,DVL2,LRP6,PTEN,ADAM17,FLRT3,PHACTR4,AJUBA,LAMA1
3_Member	GO Biological Processes	GO:0002011	morphogenesis of an epithelial sheet	-5.94192	-2.23572	10/58	182,1605,1856,4040,5728,6868,23767,65979,84962,284217	JAG1,DAG1,DVL2,LRP6,PTEN,ADAM17,FLRT3,PHACTR4,AJUBA,LAMA1
3_Member	GO Biological Processes	GO:0035313	wound healing, spreading of epidermal cells	-2.13137	-0.181039	3/17	5728,6868,84962	PTEN,ADAM17,AJUBA
4_Summary	GO Biological Processes	GO:0032200	telomere organization	-5.24214	-1.75037	16/175	472,908,3020,3320,3364,5394,5591,5984,6117,6950,23049,23293,50485,54433,64421,80351,2068,2070,2138,2521,5290,5930,9320,11124,30968,50943,55137,253461,4588,23154,23498,27031,57333,94137,124590,221395,3978,51455	ATM,CCT6A,H3-3A,HSP90AA1,HUS1,EXOSC10,PRKDC,RFC4,RPA1,TCP1,SMG1,SMG6,SMARCAL1,GAR1,DCLRE1C,TNKS2,ERCC2,EYA4,EYA1,FUS,PIK3CA,RBBP6,TRIP12,FAF1,STOML2,FOXP3,FIGN,ZBTB38,MUC6,NCDN,HAAO,NPHP3,RCN3,RP1L1,USH1G,ADGRF5,LIG1,REV1
4_Member	GO Biological Processes	GO:0032200	telomere organization	-5.24214	-1.75037	16/175	472,908,3020,3320,3364,5394,5591,5984,6117,6950,23049,23293,50485,54433,64421,80351	ATM,CCT6A,H3-3A,HSP90AA1,HUS1,EXOSC10,PRKDC,RFC4,RPA1,TCP1,SMG1,SMG6,SMARCAL1,GAR1,DCLRE1C,TNKS2
4_Member	GO Biological Processes	GO:0000723	telomere maintenance	-5.01887	-1.72764	15/162	472,908,3320,3364,5394,5591,5984,6117,6950,23049,23293,50485,54433,64421,80351	ATM,CCT6A,HSP90AA1,HUS1,EXOSC10,PRKDC,RFC4,RPA1,TCP1,SMG1,SMG6,SMARCAL1,GAR1,DCLRE1C,TNKS2
4_Member	GO Biological Processes	GO:0007004	telomere maintenance via telomerase	-4.33883	-1.29539	9/70	472,908,3320,5394,6117,6950,23293,54433,80351	ATM,CCT6A,HSP90AA1,EXOSC10,RPA1,TCP1,SMG6,GAR1,TNKS2
4_Member	GO Biological Processes	GO:0006278	RNA-dependent DNA biosynthetic process	-4.00913	-1.05111	9/77	472,908,3320,5394,6117,6950,23293,54433,80351	ATM,CCT6A,HSP90AA1,EXOSC10,RPA1,TCP1,SMG6,GAR1,TNKS2
4_Member	GO Biological Processes	GO:0010833	telomere maintenance via telomere lengthening	-3.79614	-0.93503	9/82	472,908,3320,5394,6117,6950,23293,54433,80351	ATM,CCT6A,HSP90AA1,EXOSC10,RPA1,TCP1,SMG6,GAR1,TNKS2
4_Member	GO Biological Processes	GO:0051052	regulation of DNA metabolic process	-3.63057	-0.843796	24/445	472,908,2068,2070,2138,2521,3320,3364,5290,5394,5591,5930,5984,6950,9320,11124,23049,23293,30968,50485,50943,55137,80351,253461	ATM,CCT6A,ERCC2,EYA4,EYA1,FUS,HSP90AA1,HUS1,PIK3CA,EXOSC10,PRKDC,RBBP6,RFC4,TCP1,TRIP12,FAF1,SMG1,SMG6,STOML2,SMARCAL1,FOXP3,FIGN,TNKS2,ZBTB38
4_Member	GO Biological Processes	GO:0060249	anatomical structure homeostasis	-3.35526	-0.702376	23/437	472,908,3320,3364,4588,5394,5591,5984,6117,6950,23049,23154,23293,23498,27031,50485,54433,57333,64421,80351,94137,124590,221395	ATM,CCT6A,HSP90AA1,HUS1,MUC6,EXOSC10,PRKDC,RFC4,RPA1,TCP1,SMG1,NCDN,SMG6,HAAO,NPHP3,SMARCAL1,GAR1,RCN3,DCLRE1C,TNKS2,RP1L1,USH1G,ADGRF5
4_Member	GO Biological Processes	GO:0032210	regulation of telomere maintenance via telomerase	-2.72997	-0.445364	6/54	472,908,5394,6950,23293,80351	ATM,CCT6A,EXOSC10,TCP1,SMG6,TNKS2
4_Member	GO Biological Processes	GO:0032204	regulation of telomere maintenance	-2.46504	-0.319936	7/81	472,908,5394,6950,23049,23293,80351	ATM,CCT6A,EXOSC10,TCP1,SMG1,SMG6,TNKS2
4_Member	GO Biological Processes	GO:0071897	DNA biosynthetic process	-2.43449	-0.301157	12/201	472,908,3320,3978,5394,5984,6117,6950,23293,51455,54433,80351	ATM,CCT6A,HSP90AA1,LIG1,EXOSC10,RFC4,RPA1,TCP1,SMG6,REV1,GAR1,TNKS2
4_Member	GO Biological Processes	GO:1904356	regulation of telomere maintenance via telomere lengthening	-2.42357	-0.294852	6/62	472,908,5394,6950,23293,80351	ATM,CCT6A,EXOSC10,TCP1,SMG6,TNKS2
4_Member	GO Biological Processes	GO:0051054	positive regulation of DNA metabolic process	-2.28166	-0.23442	13/237	472,908,2068,2070,2138,2521,3320,5591,5984,6950,11124,30968,80351	ATM,CCT6A,ERCC2,EYA4,EYA1,FUS,HSP90AA1,PRKDC,RFC4,TCP1,FAF1,STOML2,TNKS2
4_Member	GO Biological Processes	GO:2000573	positive regulation of DNA biosynthetic process	-2.19472	-0.203226	6/69	472,908,3320,5984,6950,80351	ATM,CCT6A,HSP90AA1,RFC4,TCP1,TNKS2
4_Member	GO Biological Processes	GO:2000278	regulation of DNA biosynthetic process	-2.18935	-0.200813	8/114	472,908,3320,5394,5984,6950,23293,80351	ATM,CCT6A,HSP90AA1,EXOSC10,RFC4,TCP1,SMG6,TNKS2
4_Member	GO Biological Processes	GO:1904872	regulation of telomerase RNA localization to Cajal body	-2.05994	-0.144383	3/18	908,5394,6950	CCT6A,EXOSC10,TCP1
4_Member	GO Biological Processes	GO:0032212	positive regulation of telomere maintenance via telomerase	-2.0568	-0.144383	4/34	472,908,6950,80351	ATM,CCT6A,TCP1,TNKS2
5_Summary	GO Cellular Components	GO:0099513	polymeric cytoskeletal fiber	-5.13919	-1.75037	39/752	908,1062,1393,1783,5318,5339,5411,6905,6950,9645,10013,10297,10540,10564,10611,10726,10801,11133,11344,22920,23322,23607,25984,51807,55137,55582,57175,81569,83473,83659,85302,85459,89796,94137,146909,150737,162605,252969,374454,1410,1605,3064,5189,9475,9851,10432,11116,27031,50487,55081,79989,84071,85440,91147,150483,163786	CCT6A,CENPE,CRHBP,DYNC1LI2,PKP2,PLEC,PNN,TBCE,TCP1,MICAL2,HDAC6,APC2,DCTN2,ARFGEF2,PDLIM5,NUDC,SEPTIN9,KPTN,TWF2,KIFAP3,RPGRIP1L,CD2AP,KRT23,TUBA8,FIGN,KIF27,CORO1B,ACTL8,KATNAL2,TEKT1,FBF1,CEP295,NAV1,RP1L1,KIF18B,TTC30B,KRT28,NEIL2,KRT77,CRYAB,DAG1,HTT,PEX1,ROCK2,KIAA0753,RBM14,CEP43,NPHP3,PLA2G3,IFT57,TTC26,ARMC2,DOCK7,TMEM67,TEKT4,SASS6
5_Member	GO Cellular Components	GO:0099513	polymeric cytoskeletal fiber	-5.13919	-1.75037	39/752	908,1062,1393,1783,5318,5339,5411,6905,6950,9645,10013,10297,10540,10564,10611,10726,10801,11133,11344,22920,23322,23607,25984,51807,55137,55582,57175,81569,83473,83659,85302,85459,89796,94137,146909,150737,162605,252969,374454	CCT6A,CENPE,CRHBP,DYNC1LI2,PKP2,PLEC,PNN,TBCE,TCP1,MICAL2,HDAC6,APC2,DCTN2,ARFGEF2,PDLIM5,NUDC,SEPTIN9,KPTN,TWF2,KIFAP3,RPGRIP1L,CD2AP,KRT23,TUBA8,FIGN,KIF27,CORO1B,ACTL8,KATNAL2,TEKT1,FBF1,CEP295,NAV1,RP1L1,KIF18B,TTC30B,KRT28,NEIL2,KRT77
5_Member	GO Cellular Components	GO:0005874	microtubule	-4.38518	-1.30402	25/423	908,1062,1393,1783,6905,6950,10013,10297,10540,10564,10726,10801,22920,23322,51807,55137,55582,83473,83659,85459,89796,94137,146909,150737,252969	CCT6A,CENPE,CRHBP,DYNC1LI2,TBCE,TCP1,HDAC6,APC2,DCTN2,ARFGEF2,NUDC,SEPTIN9,KIFAP3,RPGRIP1L,TUBA8,FIGN,KIF27,KATNAL2,TEKT1,CEP295,NAV1,RP1L1,KIF18B,TTC30B,NEIL2
5_Member	GO Biological Processes	GO:0007017	microtubule-based process	-3.1022	-0.595434	34/784	1062,1410,1605,1783,3064,5189,6905,9475,9851,10013,10297,10432,10540,11116,22920,27031,50487,51807,55081,55137,55582,79989,83473,83659,84071,85440,85459,89796,91147,94137,146909,150483,150737,163786	CENPE,CRYAB,DAG1,DYNC1LI2,HTT,PEX1,TBCE,ROCK2,KIAA0753,HDAC6,APC2,RBM14,DCTN2,CEP43,KIFAP3,NPHP3,PLA2G3,TUBA8,IFT57,FIGN,KIF27,TTC26,KATNAL2,TEKT1,ARMC2,DOCK7,CEP295,NAV1,TMEM67,RP1L1,KIF18B,TEKT4,TTC30B,SASS6
5_Member	GO Biological Processes	GO:0000226	microtubule cytoskeleton organization	-2.64479	-0.40988	26/585	1062,1410,1605,1783,3064,6905,9475,9851,10013,10297,10432,10540,11116,50487,51807,55137,79989,83473,84071,85440,85459,89796,91147,94137,146909,163786	CENPE,CRYAB,DAG1,DYNC1LI2,HTT,TBCE,ROCK2,KIAA0753,HDAC6,APC2,RBM14,DCTN2,CEP43,PLA2G3,TUBA8,FIGN,TTC26,KATNAL2,ARMC2,DOCK7,CEP295,NAV1,TMEM67,RP1L1,KIF18B,SASS6
6_Summary	Reactome Gene Sets	R-HSA-5617833	Cilium Assembly	-5.07636	-1.75037	17/201	3320,6753,6950,10013,10540,11116,22920,23322,27031,51807,55081,55770,79989,85302,91147,121441,150737,539,5565,472,1062,1783,3064,4927,5189,5362,5728,5871,8675,9381,10675,10802,10948,23207,23233,50487,55171,57488,85440,93664,126003,203062,284071,440279,10801,55582,64422,83659,84071,94137,150483,9448,10178,11344,23607,23613,84962	HSP90AA1,SSTR3,TCP1,HDAC6,DCTN2,CEP43,KIFAP3,RPGRIP1L,NPHP3,TUBA8,IFT57,EXOC2,TTC26,FBF1,TMEM67,NEDD1,TTC30B,ATP5PO,PRKAB2,ATM,CENPE,DYNC1LI2,HTT,NUP88,PEX1,PLXNA2,PTEN,MAP4K2,STX16,OTOF,CSPG5,SEC24A,STARD3,PLEKHM2,EXOC6B,PLA2G3,TBCCD1,ESYT2,DOCK7,CADPS2,TRAPPC5,TSNARE1,MEIOC,UNC13C,SEPTIN9,KIF27,ATG3,TEKT1,ARMC2,RP1L1,TEKT4,MAP4K4,TENM1,TWF2,CD2AP,ZMYND8,AJUBA
6_Member	Reactome Gene Sets	R-HSA-5617833	Cilium Assembly	-5.07636	-1.75037	17/201	3320,6753,6950,10013,10540,11116,22920,23322,27031,51807,55081,55770,79989,85302,91147,121441,150737	HSP90AA1,SSTR3,TCP1,HDAC6,DCTN2,CEP43,KIFAP3,RPGRIP1L,NPHP3,TUBA8,IFT57,EXOC2,TTC26,FBF1,TMEM67,NEDD1,TTC30B
6_Member	Reactome Gene Sets	R-HSA-1852241	Organelle biogenesis and maintenance	-3.93107	-1.03056	19/296	539,3320,5565,6753,6950,10013,10540,11116,22920,23322,27031,51807,55081,55770,79989,85302,91147,121441,150737	ATP5PO,HSP90AA1,PRKAB2,SSTR3,TCP1,HDAC6,DCTN2,CEP43,KIFAP3,RPGRIP1L,NPHP3,TUBA8,IFT57,EXOC2,TTC26,FBF1,TMEM67,NEDD1,TTC30B
6_Member	GO Biological Processes	GO:0051640	organelle localization	-3.63095	-0.843796	34/732	472,1062,1783,3064,3320,4927,5189,5362,5728,5871,8675,9381,10013,10540,10675,10802,10948,11116,22920,23207,23233,23322,50487,55171,57488,85302,85440,91147,93664,121441,126003,203062,284071,440279	ATM,CENPE,DYNC1LI2,HTT,HSP90AA1,NUP88,PEX1,PLXNA2,PTEN,MAP4K2,STX16,OTOF,HDAC6,DCTN2,CSPG5,SEC24A,STARD3,CEP43,KIFAP3,PLEKHM2,EXOC6B,RPGRIP1L,PLA2G3,TBCCD1,ESYT2,FBF1,DOCK7,TMEM67,CADPS2,NEDD1,TRAPPC5,TSNARE1,MEIOC,UNC13C
6_Member	GO Biological Processes	GO:0060271	cilium assembly	-3.62862	-0.843796	22/391	3064,3320,10013,10540,10801,11116,22920,23322,27031,50487,55081,55582,64422,79989,83659,84071,85302,91147,94137,121441,150483,150737	HTT,HSP90AA1,HDAC6,DCTN2,SEPTIN9,CEP43,KIFAP3,RPGRIP1L,NPHP3,PLA2G3,IFT57,KIF27,ATG3,TTC26,TEKT1,ARMC2,FBF1,TMEM67,RP1L1,NEDD1,TEKT4,TTC30B
6_Member	GO Biological Processes	GO:0044782	cilium organization	-3.36094	-0.702376	22/409	3064,3320,10013,10540,10801,11116,22920,23322,27031,50487,55081,55582,64422,79989,83659,84071,85302,91147,94137,121441,150483,150737	HTT,HSP90AA1,HDAC6,DCTN2,SEPTIN9,CEP43,KIFAP3,RPGRIP1L,NPHP3,PLA2G3,IFT57,KIF27,ATG3,TTC26,TEKT1,ARMC2,FBF1,TMEM67,RP1L1,NEDD1,TEKT4,TTC30B
6_Member	GO Biological Processes	GO:0120031	plasma membrane bounded cell projection assembly	-3.23291	-0.672833	28/590	3064,3320,9448,10013,10178,10540,10801,11116,11344,22920,23322,23607,23613,27031,50487,55081,55582,64422,79989,83659,84071,84962,85302,91147,94137,121441,150483,150737	HTT,HSP90AA1,MAP4K4,HDAC6,TENM1,DCTN2,SEPTIN9,CEP43,TWF2,KIFAP3,RPGRIP1L,CD2AP,ZMYND8,NPHP3,PLA2G3,IFT57,KIF27,ATG3,TTC26,TEKT1,ARMC2,AJUBA,FBF1,TMEM67,RP1L1,NEDD1,TEKT4,TTC30B
6_Member	GO Biological Processes	GO:0030031	cell projection assembly	-3.08803	-0.595434	28/603	3064,3320,9448,10013,10178,10540,10801,11116,11344,22920,23322,23607,23613,27031,50487,55081,55582,64422,79989,83659,84071,84962,85302,91147,94137,121441,150483,150737	HTT,HSP90AA1,MAP4K4,HDAC6,TENM1,DCTN2,SEPTIN9,CEP43,TWF2,KIFAP3,RPGRIP1L,CD2AP,ZMYND8,NPHP3,PLA2G3,IFT57,KIF27,ATG3,TTC26,TEKT1,ARMC2,AJUBA,FBF1,TMEM67,RP1L1,NEDD1,TEKT4,TTC30B
6_Member	GO Biological Processes	GO:0140056	organelle localization by membrane tethering	-3.00026	-0.559962	12/172	3320,8675,10540,11116,23233,23322,57488,85302,91147,121441,203062,440279	HSP90AA1,STX16,DCTN2,CEP43,EXOC6B,RPGRIP1L,ESYT2,FBF1,TMEM67,NEDD1,TSNARE1,UNC13C
6_Member	GO Biological Processes	GO:0022406	membrane docking	-2.81016	-0.480531	12/181	3320,8675,10540,11116,23233,23322,57488,85302,91147,121441,203062,440279	HSP90AA1,STX16,DCTN2,CEP43,EXOC6B,RPGRIP1L,ESYT2,FBF1,TMEM67,NEDD1,TSNARE1,UNC13C
6_Member	GO Biological Processes	GO:0097711	ciliary basal body-plasma membrane docking	-2.0874	-0.146117	7/95	3320,10540,11116,23322,85302,91147,121441	HSP90AA1,DCTN2,CEP43,RPGRIP1L,FBF1,TMEM67,NEDD1
6_Member	Reactome Gene Sets	R-HSA-5620912	Anchoring of the basal body to the plasma membrane	-2.01638	-0.113632	7/98	3320,10540,11116,23322,85302,91147,121441	HSP90AA1,DCTN2,CEP43,RPGRIP1L,FBF1,TMEM67,NEDD1
7_Summary	GO Molecular Functions	GO:0019901	protein kinase binding	-4.95594	-1.69689	35/654	868,904,1856,3084,3320,5318,5565,5728,5770,5784,5871,5930,6456,6996,7153,8717,9734,9867,9886,10540,10611,10723,11016,11116,11124,11344,25793,55770,55924,80725,84978,91754,114790,115703,151195,3064,5187,5886	CBLB,CCNT1,DVL2,NRG1,HSP90AA1,PKP2,PRKAB2,PTEN,PTPN1,PTPN14,MAP4K2,RBBP6,SH3GL2,TDG,TOP2A,TRADD,HDAC9,PJA2,RHOBTB1,DCTN2,PDLIM5,SLC12A7,ATF7,CEP43,FAF1,TWF2,FBXO7,EXOC2,INKA2,SRCIN1,FRMD5,NEK9,STK11IP,ARHGAP33,CCNYL1,HTT,PER1,RAD23A
7_Member	GO Molecular Functions	GO:0019901	protein kinase binding	-4.95594	-1.69689	35/654	868,904,1856,3084,3320,5318,5565,5728,5770,5784,5871,5930,6456,6996,7153,8717,9734,9867,9886,10540,10611,10723,11016,11116,11124,11344,25793,55770,55924,80725,84978,91754,114790,115703,151195	CBLB,CCNT1,DVL2,NRG1,HSP90AA1,PKP2,PRKAB2,PTEN,PTPN1,PTPN14,MAP4K2,RBBP6,SH3GL2,TDG,TOP2A,TRADD,HDAC9,PJA2,RHOBTB1,DCTN2,PDLIM5,SLC12A7,ATF7,CEP43,FAF1,TWF2,FBXO7,EXOC2,INKA2,SRCIN1,FRMD5,NEK9,STK11IP,ARHGAP33,CCNYL1
7_Member	GO Molecular Functions	GO:0019900	kinase binding	-4.91234	-1.68325	38/741	868,904,1856,3064,3084,3320,5187,5318,5565,5728,5770,5784,5871,5886,5930,6456,6996,7153,8717,9734,9867,9886,10540,10611,10723,11016,11116,11124,11344,25793,55770,55924,80725,84978,91754,114790,115703,151195	CBLB,CCNT1,DVL2,HTT,NRG1,HSP90AA1,PER1,PKP2,PRKAB2,PTEN,PTPN1,PTPN14,MAP4K2,RAD23A,RBBP6,SH3GL2,TDG,TOP2A,TRADD,HDAC9,PJA2,RHOBTB1,DCTN2,PDLIM5,SLC12A7,ATF7,CEP43,FAF1,TWF2,FBXO7,EXOC2,INKA2,SRCIN1,FRMD5,NEK9,STK11IP,ARHGAP33,CCNYL1
8_Summary	GO Cellular Components	GO:0005815	microtubule organizing center	-4.5585	-1.38377	38/769	701,1783,3064,3310,5886,5930,6950,7153,9475,9645,9659,9851,10540,10564,10868,11116,22920,23322,23503,50487,51646,55081,55137,55171,79858,79989,80351,84962,85302,85459,91147,91754,121441,124590,150737,163786,171568,729440	BUB1B,DYNC1LI2,HTT,HSPA6,RAD23A,RBBP6,TCP1,TOP2A,ROCK2,MICAL2,PDE4DIP,KIAA0753,DCTN2,ARFGEF2,USP20,CEP43,KIFAP3,RPGRIP1L,ZFYVE26,PLA2G3,YPEL5,IFT57,FIGN,TBCCD1,NEK11,TTC26,TNKS2,AJUBA,FBF1,CEP295,TMEM67,NEK9,NEDD1,USH1G,TTC30B,SASS6,POLR3H,CCDC61
8_Member	GO Cellular Components	GO:0005815	microtubule organizing center	-4.5585	-1.38377	38/769	701,1783,3064,3310,5886,5930,6950,7153,9475,9645,9659,9851,10540,10564,10868,11116,22920,23322,23503,50487,51646,55081,55137,55171,79858,79989,80351,84962,85302,85459,91147,91754,121441,124590,150737,163786,171568,729440	BUB1B,DYNC1LI2,HTT,HSPA6,RAD23A,RBBP6,TCP1,TOP2A,ROCK2,MICAL2,PDE4DIP,KIAA0753,DCTN2,ARFGEF2,USP20,CEP43,KIFAP3,RPGRIP1L,ZFYVE26,PLA2G3,YPEL5,IFT57,FIGN,TBCCD1,NEK11,TTC26,TNKS2,AJUBA,FBF1,CEP295,TMEM67,NEK9,NEDD1,USH1G,TTC30B,SASS6,POLR3H,CCDC61
8_Member	GO Cellular Components	GO:0005813	centrosome	-3.00298	-0.559962	27/581	1783,5886,5930,6950,9475,9659,9851,10540,10868,11116,22920,23322,23503,51646,55081,55171,79858,79989,80351,85302,85459,91147,91754,121441,163786,171568,729440	DYNC1LI2,RAD23A,RBBP6,TCP1,ROCK2,PDE4DIP,KIAA0753,DCTN2,USP20,CEP43,KIFAP3,RPGRIP1L,ZFYVE26,YPEL5,IFT57,TBCCD1,NEK11,TTC26,TNKS2,FBF1,CEP295,TMEM67,NEK9,NEDD1,SASS6,POLR3H,CCDC61
8_Member	GO Cellular Components	GO:0005814	centriole	-2.59766	-0.38756	10/143	3064,3310,7153,9851,11116,50487,85302,85459,121441,163786	HTT,HSPA6,TOP2A,KIAA0753,CEP43,PLA2G3,FBF1,CEP295,NEDD1,SASS6
8_Member	GO Cellular Components	GO:0044450	microtubule organizing center part	-2.10785	-0.159037	13/249	3064,3310,5886,6950,7153,9851,11116,50487,80351,85302,85459,121441,163786	HTT,HSPA6,RAD23A,TCP1,TOP2A,KIAA0753,CEP43,PLA2G3,TNKS2,FBF1,CEP295,NEDD1,SASS6
9_Summary	GO Molecular Functions	GO:0016791	phosphatase activity	-4.50826	-1.36225	19/268	477,2070,2138,5495,5728,5770,5780,5784,5797,5798,8789,9890,23035,26469,30833,54704,79948,148113,200576,5168,22909,23007,84812,3376,5394,5896,9924,10775,23293,28990,50487,51367,64421,254528,255967,100137049,3064,8945,9088,9475,65979	ATP1A2,EYA4,EYA1,PPM1B,PTEN,PTPN1,PTPN9,PTPN14,PTPRM,PTPRN,FBP2,PLPPR4,PHLPP2,PTPN18,NT5C,PDP1,PLPPR3,CILP2,PIKFYVE,ENPP2,FAN1,PLCH1,PLCD4,IARS1,EXOSC10,RAG1,PAN2,POP4,SMG6,ASTE1,PLA2G3,POP5,DCLRE1C,MEIOB,PAN3,PLA2G4B,HTT,BTRC,PKMYT1,ROCK2,PHACTR4
9_Member	GO Molecular Functions	GO:0016791	phosphatase activity	-4.50826	-1.36225	19/268	477,2070,2138,5495,5728,5770,5780,5784,5797,5798,8789,9890,23035,26469,30833,54704,79948,148113,200576	ATP1A2,EYA4,EYA1,PPM1B,PTEN,PTPN1,PTPN9,PTPN14,PTPRM,PTPRN,FBP2,PLPPR4,PHLPP2,PTPN18,NT5C,PDP1,PLPPR3,CILP2,PIKFYVE
9_Member	GO Molecular Functions	GO:0042578	phosphoric ester hydrolase activity	-4.48867	-1.36225	23/366	477,2070,2138,5168,5495,5728,5770,5780,5784,5797,5798,8789,9890,22909,23007,23035,26469,30833,54704,79948,84812,148113,200576	ATP1A2,EYA4,EYA1,ENPP2,PPM1B,PTEN,PTPN1,PTPN9,PTPN14,PTPRM,PTPRN,FBP2,PLPPR4,FAN1,PLCH1,PHLPP2,PTPN18,NT5C,PDP1,PLPPR3,PLCD4,CILP2,PIKFYVE
9_Member	GO Molecular Functions	GO:0016788	hydrolase activity, acting on ester bonds	-4.12753	-1.15372	36/747	477,2070,2138,3376,5168,5394,5495,5728,5770,5780,5784,5797,5798,5896,8789,9890,9924,10775,22909,23007,23035,23293,26469,28990,30833,50487,51367,54704,64421,79948,84812,148113,200576,254528,255967,100137049	ATP1A2,EYA4,EYA1,IARS1,ENPP2,EXOSC10,PPM1B,PTEN,PTPN1,PTPN9,PTPN14,PTPRM,PTPRN,RAG1,FBP2,PLPPR4,PAN2,POP4,FAN1,PLCH1,PHLPP2,SMG6,PTPN18,ASTE1,NT5C,PLA2G3,POP5,PDP1,DCLRE1C,PLPPR3,PLCD4,CILP2,PIKFYVE,MEIOB,PAN3,PLA2G4B
9_Member	GO Biological Processes	GO:0016311	dephosphorylation	-3.17281	-0.618898	24/479	477,2070,2138,3064,5495,5728,5770,5780,5784,5797,5798,8789,8945,9088,9475,9890,23035,23293,26469,30833,54704,65979,79948,148113	ATP1A2,EYA4,EYA1,HTT,PPM1B,PTEN,PTPN1,PTPN9,PTPN14,PTPRM,PTPRN,FBP2,BTRC,PKMYT1,ROCK2,PLPPR4,PHLPP2,SMG6,PTPN18,NT5C,PDP1,PHACTR4,PLPPR3,CILP2
9_Member	GO Molecular Functions	GO:0004725	protein tyrosine phosphatase activity	-3.05709	-0.586409	9/103	2070,2138,5728,5770,5780,5784,5797,5798,26469	EYA4,EYA1,PTEN,PTPN1,PTPN9,PTPN14,PTPRM,PTPRN,PTPN18
9_Member	GO Biological Processes	GO:0035335	peptidyl-tyrosine dephosphorylation	-3.05709	-0.586409	9/103	2070,2138,5728,5770,5780,5784,5797,5798,26469	EYA4,EYA1,PTEN,PTPN1,PTPN9,PTPN14,PTPRM,PTPRN,PTPN18
9_Member	GO Molecular Functions	GO:0004721	phosphoprotein phosphatase activity	-2.95676	-0.556656	12/174	2070,2138,5495,5728,5770,5780,5784,5797,5798,23035,26469,54704	EYA4,EYA1,PPM1B,PTEN,PTPN1,PTPN9,PTPN14,PTPRM,PTPRN,PHLPP2,PTPN18,PDP1
9_Member	GO Biological Processes	GO:0006470	protein dephosphorylation	-2.34353	-0.264692	16/316	2070,2138,3064,5495,5728,5770,5780,5784,5797,5798,8945,9475,23035,26469,54704,65979	EYA4,EYA1,HTT,PPM1B,PTEN,PTPN1,PTPN9,PTPN14,PTPRM,PTPRN,BTRC,ROCK2,PHLPP2,PTPN18,PDP1,PHACTR4
10_Summary	GO Biological Processes	GO:0033151	V(D)J recombination	-4.40719	-1.30402	5/17	472,3978,5591,5896,64421,50943,4040,5362,5727,5930,10683	ATM,LIG1,PRKDC,RAG1,DCLRE1C,FOXP3,LRP6,PLXNA2,PTCH1,RBBP6,DLL3
10_Member	GO Biological Processes	GO:0033151	V(D)J recombination	-4.40719	-1.30402	5/17	472,3978,5591,5896,64421	ATM,LIG1,PRKDC,RAG1,DCLRE1C
10_Member	GO Biological Processes	GO:0002562	somatic diversification of immune receptors via germline recombination within a single locus	-2.25689	-0.2172	6/67	472,3978,5591,5896,50943,64421	ATM,LIG1,PRKDC,RAG1,FOXP3,DCLRE1C
10_Member	GO Biological Processes	GO:0016444	somatic cell DNA recombination	-2.25689	-0.2172	6/67	472,3978,5591,5896,50943,64421	ATM,LIG1,PRKDC,RAG1,FOXP3,DCLRE1C
10_Member	GO Biological Processes	GO:0061053	somite development	-2.23927	-0.208908	7/89	472,4040,5362,5591,5727,5930,10683	ATM,LRP6,PLXNA2,PRKDC,PTCH1,RBBP6,DLL3
11_Summary	GO Cellular Components	GO:0048471	perinuclear region of cytoplasm	-4.36678	-1.30402	36/727	267,701,2521,3064,3320,3757,4864,5339,5727,5797,6311,6456,8675,10013,10178,10297,10564,10565,10801,10868,11116,11124,11344,23026,23607,55749,55815,57113,57175,79031,80351,84957,129685,140578,200576,266553	AMFR,BUB1B,FUS,HTT,HSP90AA1,KCNH2,NPC1,PLEC,PTCH1,PTPRM,ATXN2,SH3GL2,STX16,HDAC6,TENM1,APC2,ARFGEF2,ARFGEF1,SEPTIN9,USP20,CEP43,FAF1,TWF2,MYO16,CD2AP,CCAR1,TSNAXIP1,TRPC7,CORO1B,PDCL3,TNKS2,RELT,TAF8,CHODL,PIKFYVE,OFCC1
11_Member	GO Cellular Components	GO:0048471	perinuclear region of cytoplasm	-4.36678	-1.30402	36/727	267,701,2521,3064,3320,3757,4864,5339,5727,5797,6311,6456,8675,10013,10178,10297,10564,10565,10801,10868,11116,11124,11344,23026,23607,55749,55815,57113,57175,79031,80351,84957,129685,140578,200576,266553	AMFR,BUB1B,FUS,HTT,HSP90AA1,KCNH2,NPC1,PLEC,PTCH1,PTPRM,ATXN2,SH3GL2,STX16,HDAC6,TENM1,APC2,ARFGEF2,ARFGEF1,SEPTIN9,USP20,CEP43,FAF1,TWF2,MYO16,CD2AP,CCAR1,TSNAXIP1,TRPC7,CORO1B,PDCL3,TNKS2,RELT,TAF8,CHODL,PIKFYVE,OFCC1
12_Summary	GO Biological Processes	GO:0006397	mRNA processing	-4.30093	-1.27597	28/508	904,1993,2068,2521,4654,5411,5930,8996,9169,9667,9924,10236,10656,11319,11325,22984,29896,55119,55596,55599,55677,55749,55954,60680,79665,80004,135295,255967,79026	CCNT1,ELAVL2,ERCC2,FUS,MYOD1,PNN,RBBP6,NOL3,SCAF11,SAFB2,PAN2,HNRNPR,KHDRBS3,ECD,DDX42,PDCD11,TRA2A,PRPF38B,ZCCHC8,RNPC3,IWS1,CCAR1,ZMAT5,CELF5,DHX40,ESRP2,SRSF12,PAN3,AHNAK
12_Member	GO Biological Processes	GO:0006397	mRNA processing	-4.30093	-1.27597	28/508	904,1993,2068,2521,4654,5411,5930,8996,9169,9667,9924,10236,10656,11319,11325,22984,29896,55119,55596,55599,55677,55749,55954,60680,79665,80004,135295,255967	CCNT1,ELAVL2,ERCC2,FUS,MYOD1,PNN,RBBP6,NOL3,SCAF11,SAFB2,PAN2,HNRNPR,KHDRBS3,ECD,DDX42,PDCD11,TRA2A,PRPF38B,ZCCHC8,RNPC3,IWS1,CCAR1,ZMAT5,CELF5,DHX40,ESRP2,SRSF12,PAN3
12_Member	GO Biological Processes	GO:0008380	RNA splicing	-2.98236	-0.559962	22/437	1993,2521,4654,5411,8996,9169,10236,10656,11319,11325,29896,55119,55596,55599,55677,55749,55954,60680,79026,79665,80004,135295	ELAVL2,FUS,MYOD1,PNN,NOL3,SCAF11,HNRNPR,KHDRBS3,ECD,DDX42,TRA2A,PRPF38B,ZCCHC8,RNPC3,IWS1,CCAR1,ZMAT5,CELF5,AHNAK,DHX40,ESRP2,SRSF12
12_Member	GO Biological Processes	GO:0000377	RNA splicing, via transesterification reactions with bulged adenosine as nucleophile	-2.681	-0.43566	18/347	1993,2521,4654,5411,8996,9169,10236,10656,11325,29896,55596,55599,55749,55954,60680,79665,80004,135295	ELAVL2,FUS,MYOD1,PNN,NOL3,SCAF11,HNRNPR,KHDRBS3,DDX42,TRA2A,ZCCHC8,RNPC3,CCAR1,ZMAT5,CELF5,DHX40,ESRP2,SRSF12
12_Member	GO Biological Processes	GO:0000398	mRNA splicing, via spliceosome	-2.681	-0.43566	18/347	1993,2521,4654,5411,8996,9169,10236,10656,11325,29896,55596,55599,55749,55954,60680,79665,80004,135295	ELAVL2,FUS,MYOD1,PNN,NOL3,SCAF11,HNRNPR,KHDRBS3,DDX42,TRA2A,ZCCHC8,RNPC3,CCAR1,ZMAT5,CELF5,DHX40,ESRP2,SRSF12
12_Member	GO Biological Processes	GO:0000375	RNA splicing, via transesterification reactions	-2.64068	-0.408686	18/350	1993,2521,4654,5411,8996,9169,10236,10656,11325,29896,55596,55599,55749,55954,60680,79665,80004,135295	ELAVL2,FUS,MYOD1,PNN,NOL3,SCAF11,HNRNPR,KHDRBS3,DDX42,TRA2A,ZCCHC8,RNPC3,CCAR1,ZMAT5,CELF5,DHX40,ESRP2,SRSF12
13_Summary	GO Biological Processes	GO:0006281	DNA repair	-3.93059	-1.03056	29/562	472,2068,2070,2138,2521,3364,3978,5378,5591,5886,5984,6117,6996,8533,9320,10036,22909,23049,23503,28990,50485,51455,55137,64421,221120,252969,254394,254528,284071,5896,7153,54821,94239,5930,11124,11177,30968,51507,253461,50943	ATM,ERCC2,EYA4,EYA1,FUS,HUS1,LIG1,PMS1,PRKDC,RAD23A,RFC4,RPA1,TDG,COPS3,TRIP12,CHAF1A,FAN1,SMG1,ZFYVE26,ASTE1,SMARCAL1,REV1,FIGN,DCLRE1C,ALKBH3,NEIL2,MCM9,MEIOB,MEIOC,RAG1,TOP2A,ERCC6L,H2AZ2,RBBP6,FAF1,BAZ1A,STOML2,RTF2,ZBTB38,FOXP3
13_Member	GO Biological Processes	GO:0006281	DNA repair	-3.93059	-1.03056	29/562	472,2068,2070,2138,2521,3364,3978,5378,5591,5886,5984,6117,6996,8533,9320,10036,22909,23049,23503,28990,50485,51455,55137,64421,221120,252969,254394,254528,284071	ATM,ERCC2,EYA4,EYA1,FUS,HUS1,LIG1,PMS1,PRKDC,RAD23A,RFC4,RPA1,TDG,COPS3,TRIP12,CHAF1A,FAN1,SMG1,ZFYVE26,ASTE1,SMARCAL1,REV1,FIGN,DCLRE1C,ALKBH3,NEIL2,MCM9,MEIOB,MEIOC
13_Member	GO Molecular Functions	GO:0140097	catalytic activity, acting on DNA	-3.58689	-0.843796	15/216	2068,3978,5896,5984,6996,7153,22909,50485,51455,54821,64421,221120,252969,254394,254528	ERCC2,LIG1,RAG1,RFC4,TDG,TOP2A,FAN1,SMARCAL1,REV1,ERCC6L,DCLRE1C,ALKBH3,NEIL2,MCM9,MEIOB
13_Member	Reactome Gene Sets	R-HSA-73894	DNA Repair	-2.86289	-0.511805	18/334	472,2068,2070,2138,3364,3978,5591,5886,5984,6117,6996,8533,22909,51455,64421,94239,221120,252969	ATM,ERCC2,EYA4,EYA1,HUS1,LIG1,PRKDC,RAD23A,RFC4,RPA1,TDG,COPS3,FAN1,REV1,DCLRE1C,H2AZ2,ALKBH3,NEIL2
13_Member	GO Biological Processes	GO:0006302	double-strand break repair	-2.76023	-0.468692	15/260	472,2138,2521,3364,5591,6117,9320,22909,23503,50485,55137,64421,254394,254528,284071	ATM,EYA1,FUS,HUS1,PRKDC,RPA1,TRIP12,FAN1,ZFYVE26,SMARCAL1,FIGN,DCLRE1C,MCM9,MEIOB,MEIOC
13_Member	GO Biological Processes	GO:0006260	DNA replication	-2.60238	-0.38756	15/270	472,3364,3978,5930,5984,6117,10036,11124,11177,30968,50485,51455,51507,253461,254394	ATM,HUS1,LIG1,RBBP6,RFC4,RPA1,CHAF1A,FAF1,BAZ1A,STOML2,SMARCAL1,REV1,RTF2,ZBTB38,MCM9
13_Member	GO Biological Processes	GO:0006310	DNA recombination	-2.59061	-0.38756	16/298	472,2068,2521,3364,3978,5591,5896,6117,7153,22909,23503,50943,55137,64421,254394,254528	ATM,ERCC2,FUS,HUS1,LIG1,PRKDC,RAG1,RPA1,TOP2A,FAN1,ZFYVE26,FOXP3,FIGN,DCLRE1C,MCM9,MEIOB
13_Member	GO Biological Processes	GO:0000724	double-strand break repair via homologous recombination	-2.21362	-0.203226	9/137	472,2521,3364,6117,22909,23503,55137,254394,254528	ATM,FUS,HUS1,RPA1,FAN1,ZFYVE26,FIGN,MCM9,MEIOB
13_Member	GO Biological Processes	GO:0000725	recombinational repair	-2.19343	-0.203226	9/138	472,2521,3364,6117,22909,23503,55137,254394,254528	ATM,FUS,HUS1,RPA1,FAN1,ZFYVE26,FIGN,MCM9,MEIOB
14_Summary	GO Molecular Functions	GO:0120170	intraciliary transport particle B binding	-3.87003	-0.983368	3/5	22920,79989,150737	KIFAP3,TTC26,TTC30B
14_Member	GO Molecular Functions	GO:0120170	intraciliary transport particle B binding	-3.87003	-0.983368	3/5	22920,79989,150737	KIFAP3,TTC26,TTC30B
15_Summary	GO Biological Processes	GO:0016570	histone modification	-3.83779	-0.964089	25/458	472,2070,2138,4654,5187,5253,5896,6871,7862,8085,8464,9320,9734,10013,10432,11177,23133,23309,23522,50943,54790,55677,55870,79813,79858,4927,10054,57178,4791,8289,54014,94239,440689,406,1738,5495,85459	ATM,EYA4,EYA1,MYOD1,PER1,PHF2,RAG1,TADA2A,BRPF1,KMT2D,SUPT3H,TRIP12,HDAC9,HDAC6,RBM14,BAZ1A,PHF8,SIN3B,KAT6B,FOXP3,TET2,IWS1,ASH1L,EHMT1,NEK11,NUP88,UBA2,ZMIZ1,NFKB2,ARID1A,BRWD1,H2AZ2,H2BC18,ARNTL,DLD,PPM1B,CEP295
15_Member	GO Biological Processes	GO:0016570	histone modification	-3.83779	-0.964089	25/458	472,2070,2138,4654,5187,5253,5896,6871,7862,8085,8464,9320,9734,10013,10432,11177,23133,23309,23522,50943,54790,55677,55870,79813,79858	ATM,EYA4,EYA1,MYOD1,PER1,PHF2,RAG1,TADA2A,BRPF1,KMT2D,SUPT3H,TRIP12,HDAC9,HDAC6,RBM14,BAZ1A,PHF8,SIN3B,KAT6B,FOXP3,TET2,IWS1,ASH1L,EHMT1,NEK11
15_Member	GO Biological Processes	GO:0016569	covalent chromatin modification	-3.55558	-0.834185	25/478	472,2070,2138,4654,5187,5253,5896,6871,7862,8085,8464,9320,9734,10013,10432,11177,23133,23309,23522,50943,54790,55677,55870,79813,79858	ATM,EYA4,EYA1,MYOD1,PER1,PHF2,RAG1,TADA2A,BRPF1,KMT2D,SUPT3H,TRIP12,HDAC9,HDAC6,RBM14,BAZ1A,PHF8,SIN3B,KAT6B,FOXP3,TET2,IWS1,ASH1L,EHMT1,NEK11
15_Member	GO Biological Processes	GO:0043966	histone H3 acetylation	-2.45901	-0.31865	6/61	4654,5187,6871,7862,8464,23522	MYOD1,PER1,TADA2A,BRPF1,SUPT3H,KAT6B
15_Member	GO Biological Processes	GO:0018205	peptidyl-lysine modification	-2.40044	-0.283554	19/398	2138,4654,4927,5187,6871,7862,8085,8464,9734,10013,10054,11177,23522,50943,54790,55677,55870,57178,79813	EYA1,MYOD1,NUP88,PER1,TADA2A,BRPF1,KMT2D,SUPT3H,HDAC9,HDAC6,UBA2,BAZ1A,KAT6B,FOXP3,TET2,IWS1,ASH1L,ZMIZ1,EHMT1
15_Member	Reactome Gene Sets	R-HSA-3247509	Chromatin modifying enzymes	-2.15013	-0.185711	14/274	4791,5253,6871,7862,8085,8289,8464,23133,23522,54014,55870,79813,94239,440689	NFKB2,PHF2,TADA2A,BRPF1,KMT2D,ARID1A,SUPT3H,PHF8,KAT6B,BRWD1,ASH1L,EHMT1,H2AZ2,H2BC18
15_Member	Reactome Gene Sets	R-HSA-4839726	Chromatin organization	-2.15013	-0.185711	14/274	4791,5253,6871,7862,8085,8289,8464,23133,23522,54014,55870,79813,94239,440689	NFKB2,PHF2,TADA2A,BRPF1,KMT2D,ARID1A,SUPT3H,PHF8,KAT6B,BRWD1,ASH1L,EHMT1,H2AZ2,H2BC18
15_Member	GO Biological Processes	GO:0043543	protein acylation	-2.14998	-0.185711	13/246	406,1738,4654,5187,5495,6871,7862,8464,11177,23522,50943,55677,85459	ARNTL,DLD,MYOD1,PER1,PPM1B,TADA2A,BRPF1,SUPT3H,BAZ1A,KAT6B,FOXP3,IWS1,CEP295
16_Summary	GO Cellular Components	GO:0030425	dendrite	-3.67125	-0.843796	31/640	114,267,477,1393,1410,2521,2917,3064,3320,3352,4803,4985,5727,5728,5979,6456,8001,9610,10013,10236,10564,10752,22895,23154,23613,29904,55081,80725,84548,84623,115703,1211,1605,2035,3761,9867,9890,10297,10611,10675,11133,23767,93664,145581,399687,790,3084,5798,6708,10540,11344,23284,57556,85440,89796,440279,8495,8675,9381,51107,81569,83452,93145	ADCY8,AMFR,ATP1A2,CRHBP,CRYAB,FUS,GRM7,HTT,HSP90AA1,HTR1D,NGF,OPRD1,PTCH1,PTEN,RET,SH3GL2,GLRA3,RIN1,HDAC6,HNRNPR,ARFGEF2,CHL1,RPH3A,NCDN,ZMYND8,EEF2K,IFT57,SRCIN1,TMEM185A,KIRREL3,ARHGAP33,CLTA,DAG1,EPB41,KCNJ4,PJA2,PLPPR4,APC2,PDLIM5,CSPG5,KPTN,FLRT3,CADPS2,LRFN5,MYO18A,CAD,NRG1,PTPRN,SPTA1,DCTN2,TWF2,ADGRL3,SEMA6A,DOCK7,NAV1,UNC13C,PPFIBP2,STX16,OTOF,APH1A,ACTL8,RAB33B,OLFM2
16_Member	GO Cellular Components	GO:0030425	dendrite	-3.67125	-0.843796	31/640	114,267,477,1393,1410,2521,2917,3064,3320,3352,4803,4985,5727,5728,5979,6456,8001,9610,10013,10236,10564,10752,22895,23154,23613,29904,55081,80725,84548,84623,115703	ADCY8,AMFR,ATP1A2,CRHBP,CRYAB,FUS,GRM7,HTT,HSP90AA1,HTR1D,NGF,OPRD1,PTCH1,PTEN,RET,SH3GL2,GLRA3,RIN1,HDAC6,HNRNPR,ARFGEF2,CHL1,RPH3A,NCDN,ZMYND8,EEF2K,IFT57,SRCIN1,TMEM185A,KIRREL3,ARHGAP33
16_Member	GO Cellular Components	GO:0097447	dendritic tree	-3.64773	-0.843796	31/642	114,267,477,1393,1410,2521,2917,3064,3320,3352,4803,4985,5727,5728,5979,6456,8001,9610,10013,10236,10564,10752,22895,23154,23613,29904,55081,80725,84548,84623,115703	ADCY8,AMFR,ATP1A2,CRHBP,CRYAB,FUS,GRM7,HTT,HSP90AA1,HTR1D,NGF,OPRD1,PTCH1,PTEN,RET,SH3GL2,GLRA3,RIN1,HDAC6,HNRNPR,ARFGEF2,CHL1,RPH3A,NCDN,ZMYND8,EEF2K,IFT57,SRCIN1,TMEM185A,KIRREL3,ARHGAP33
16_Member	GO Cellular Components	GO:0098794	postsynapse	-3.36841	-0.702376	30/637	114,477,1211,1410,1605,2035,2521,2917,3064,3761,4985,5727,5728,8001,9867,9890,10297,10564,10611,10675,11133,22895,23613,23767,29904,80725,93664,115703,145581,399687	ADCY8,ATP1A2,CLTA,CRYAB,DAG1,EPB41,FUS,GRM7,HTT,KCNJ4,OPRD1,PTCH1,PTEN,GLRA3,PJA2,PLPPR4,APC2,ARFGEF2,PDLIM5,CSPG5,KPTN,RPH3A,ZMYND8,FLRT3,EEF2K,SRCIN1,CADPS2,ARHGAP33,LRFN5,MYO18A
16_Member	GO Cellular Components	GO:0030424	axon	-3.04474	-0.579084	29/637	114,267,790,1393,1410,1605,2917,3064,3084,3320,4803,4985,5727,5798,5979,6708,10013,10236,10540,11344,23154,23284,23767,57556,80725,84623,85440,89796,440279	ADCY8,AMFR,CAD,CRHBP,CRYAB,DAG1,GRM7,HTT,NRG1,HSP90AA1,NGF,OPRD1,PTCH1,PTPRN,RET,SPTA1,HDAC6,HNRNPR,DCTN2,TWF2,NCDN,ADGRL3,FLRT3,SEMA6A,SRCIN1,KIRREL3,DOCK7,NAV1,UNC13C
16_Member	GO Cellular Components	GO:0098793	presynapse	-2.66054	-0.422677	24/523	114,790,1211,1393,2917,3064,4803,4985,5798,6456,8495,8675,9381,10236,10611,22895,23767,51107,80725,81569,83452,84623,93664,440279	ADCY8,CAD,CLTA,CRHBP,GRM7,HTT,NGF,OPRD1,PTPRN,SH3GL2,PPFIBP2,STX16,OTOF,HNRNPR,PDLIM5,RPH3A,FLRT3,APH1A,SRCIN1,ACTL8,RAB33B,KIRREL3,CADPS2,UNC13C
16_Member	GO Cellular Components	GO:0097060	synaptic membrane	-2.51977	-0.334706	19/388	114,1211,1410,1605,2917,3761,4985,5728,8001,9381,9890,10675,22895,23767,51107,93145,93664,145581,440279	ADCY8,CLTA,CRYAB,DAG1,GRM7,KCNJ4,OPRD1,PTEN,GLRA3,OTOF,PLPPR4,CSPG5,RPH3A,FLRT3,APH1A,OLFM2,CADPS2,LRFN5,UNC13C
17_Summary	GO Molecular Functions	GO:0004674	protein serine/threonine kinase activity	-3.61624	-0.843796	24/446	472,673,701,2068,4293,5164,5218,5290,5565,5591,5607,5871,9088,9448,9475,23049,29904,65266,65267,79858,90956,91754,148738,341676,790,5979,255967,22928,166929,200576	ATM,BRAF,BUB1B,ERCC2,MAP3K9,PDK2,CDK14,PIK3CA,PRKAB2,PRKDC,MAP2K5,MAP4K2,PKMYT1,MAP4K4,ROCK2,SMG1,EEF2K,WNK4,WNK3,NEK11,ADCK2,NEK9,HJV,NEK5,CAD,RET,PAN3,SEPHS2,SGMS2,PIKFYVE
17_Member	GO Molecular Functions	GO:0004674	protein serine/threonine kinase activity	-3.61624	-0.843796	24/446	472,673,701,2068,4293,5164,5218,5290,5565,5591,5607,5871,9088,9448,9475,23049,29904,65266,65267,79858,90956,91754,148738,341676	ATM,BRAF,BUB1B,ERCC2,MAP3K9,PDK2,CDK14,PIK3CA,PRKAB2,PRKDC,MAP2K5,MAP4K2,PKMYT1,MAP4K4,ROCK2,SMG1,EEF2K,WNK4,WNK3,NEK11,ADCK2,NEK9,HJV,NEK5
17_Member	GO Molecular Functions	GO:0004672	protein kinase activity	-2.74028	-0.452372	27/606	472,673,701,790,2068,4293,5164,5218,5290,5565,5591,5607,5871,5979,9088,9448,9475,23049,29904,65266,65267,79858,90956,91754,148738,255967,341676	ATM,BRAF,BUB1B,CAD,ERCC2,MAP3K9,PDK2,CDK14,PIK3CA,PRKAB2,PRKDC,MAP2K5,MAP4K2,RET,PKMYT1,MAP4K4,ROCK2,SMG1,EEF2K,WNK4,WNK3,NEK11,ADCK2,NEK9,HJV,PAN3,NEK5
17_Member	GO Molecular Functions	GO:0016301	kinase activity	-2.09216	-0.146379	30/776	472,673,701,790,2068,4293,5164,5218,5290,5565,5591,5607,5871,5979,9088,9448,9475,22928,23049,29904,65266,65267,79858,90956,91754,148738,166929,200576,255967,341676	ATM,BRAF,BUB1B,CAD,ERCC2,MAP3K9,PDK2,CDK14,PIK3CA,PRKAB2,PRKDC,MAP2K5,MAP4K2,RET,PKMYT1,MAP4K4,ROCK2,SEPHS2,SMG1,EEF2K,WNK4,WNK3,NEK11,ADCK2,NEK9,HJV,SGMS2,PIKFYVE,PAN3,NEK5
17_Member	GO Molecular Functions	GO:0016773	phosphotransferase activity, alcohol group as acceptor	-2.08867	-0.146117	28/711	472,673,701,790,2068,4293,5164,5218,5290,5565,5591,5607,5871,5979,9088,9448,9475,23049,29904,65266,65267,79858,90956,91754,148738,200576,255967,341676	ATM,BRAF,BUB1B,CAD,ERCC2,MAP3K9,PDK2,CDK14,PIK3CA,PRKAB2,PRKDC,MAP2K5,MAP4K2,RET,PKMYT1,MAP4K4,ROCK2,SMG1,EEF2K,WNK4,WNK3,NEK11,ADCK2,NEK9,HJV,PIKFYVE,PAN3,NEK5
18_Summary	GO Biological Processes	GO:2001251	negative regulation of chromosome organization	-3.61351	-0.843796	12/147	472,701,3020,5253,5394,7153,9320,23133,23293,29028,50943,80351,908,1062,6871,6950,11065,23049,55677,57520,6708,8996,10013,10297,10432,10565,11344,57175,91147,1410,4985,5728,5780,6311,7473,9475,10500,57556,64422	ATM,BUB1B,H3-3A,PHF2,EXOSC10,TOP2A,TRIP12,PHF8,SMG6,ATAD2,FOXP3,TNKS2,CCT6A,CENPE,TADA2A,TCP1,UBE2C,SMG1,IWS1,HECW2,SPTA1,NOL3,HDAC6,APC2,RBM14,ARFGEF1,TWF2,CORO1B,TMEM67,CRYAB,OPRD1,PTEN,PTPN9,ATXN2,WNT3,ROCK2,SEMA6C,SEMA6A,ATG3
18_Member	GO Biological Processes	GO:2001251	negative regulation of chromosome organization	-3.61351	-0.843796	12/147	472,701,3020,5253,5394,7153,9320,23133,23293,29028,50943,80351	ATM,BUB1B,H3-3A,PHF2,EXOSC10,TOP2A,TRIP12,PHF8,SMG6,ATAD2,FOXP3,TNKS2
18_Member	GO Biological Processes	GO:0033044	regulation of chromosome organization	-3.29726	-0.691426	20/359	472,701,908,1062,3020,5253,5394,6871,6950,7153,9320,11065,23049,23133,23293,29028,50943,55677,57520,80351	ATM,BUB1B,CCT6A,CENPE,H3-3A,PHF2,EXOSC10,TADA2A,TCP1,TOP2A,TRIP12,UBE2C,SMG1,PHF8,SMG6,ATAD2,FOXP3,IWS1,HECW2,TNKS2
18_Member	GO Biological Processes	GO:0010639	negative regulation of organelle organization	-2.96514	-0.559962	21/410	472,701,3020,5253,5394,6708,7153,8996,9320,10013,10297,10432,10565,11344,23133,23293,29028,50943,57175,80351,91147	ATM,BUB1B,H3-3A,PHF2,EXOSC10,SPTA1,TOP2A,NOL3,TRIP12,HDAC6,APC2,RBM14,ARFGEF1,TWF2,PHF8,SMG6,ATAD2,FOXP3,CORO1B,TNKS2,TMEM67
18_Member	GO Biological Processes	GO:0051129	negative regulation of cellular component organization	-2.44098	-0.305322	31/764	472,701,1410,3020,4985,5253,5394,5728,5780,6311,6708,7153,7473,8996,9320,9475,10013,10297,10432,10500,10565,11344,23133,23293,29028,50943,57175,57556,64422,80351,91147	ATM,BUB1B,CRYAB,H3-3A,OPRD1,PHF2,EXOSC10,PTEN,PTPN9,ATXN2,SPTA1,TOP2A,WNT3,NOL3,TRIP12,ROCK2,HDAC6,APC2,RBM14,SEMA6C,ARFGEF1,TWF2,PHF8,SMG6,ATAD2,FOXP3,CORO1B,SEMA6A,ATG3,TNKS2,TMEM67
19_Summary	Reactome Gene Sets	R-HSA-69278	Cell Cycle, Mitotic	-3.59114	-0.843796	28/560	701,1062,1783,1870,3020,3320,3978,4927,5934,5984,6117,7153,8945,9088,10540,10726,11065,11116,23133,51807,54821,55055,84962,91754,91768,94239,121441,147841,904,1211,2035,2068,5218,5727,5956,9475,9886,10801,23503,23607,55137,83872,85440,146909,472,3364,54433,5253,5591,23293,64421,80351,84295,1856	BUB1B,CENPE,DYNC1LI2,E2F2,H3-3A,HSP90AA1,LIG1,NUP88,RBL2,RFC4,RPA1,TOP2A,BTRC,PKMYT1,DCTN2,NUDC,UBE2C,CEP43,PHF8,TUBA8,ERCC6L,ZWILCH,AJUBA,NEK9,CABLES1,H2AZ2,NEDD1,SPC24,CCNT1,CLTA,EPB41,ERCC2,CDK14,PTCH1,OPN1LW,ROCK2,RHOBTB1,SEPTIN9,ZFYVE26,CD2AP,FIGN,HMCN1,DOCK7,KIF18B,ATM,HUS1,GAR1,PHF2,PRKDC,SMG6,DCLRE1C,TNKS2,PHF6,DVL2
19_Member	Reactome Gene Sets	R-HSA-69278	Cell Cycle, Mitotic	-3.59114	-0.843796	28/560	701,1062,1783,1870,3020,3320,3978,4927,5934,5984,6117,7153,8945,9088,10540,10726,11065,11116,23133,51807,54821,55055,84962,91754,91768,94239,121441,147841	BUB1B,CENPE,DYNC1LI2,E2F2,H3-3A,HSP90AA1,LIG1,NUP88,RBL2,RFC4,RPA1,TOP2A,BTRC,PKMYT1,DCTN2,NUDC,UBE2C,CEP43,PHF8,TUBA8,ERCC6L,ZWILCH,AJUBA,NEK9,CABLES1,H2AZ2,NEDD1,SPC24
19_Member	GO Biological Processes	GO:0051301	cell division	-3.35168	-0.702376	29/609	701,904,1062,1211,2035,2068,3978,5218,5727,5934,5956,7153,9475,9886,10726,10801,11065,23503,23607,54821,55055,55137,83872,85440,91754,91768,121441,146909,147841	BUB1B,CCNT1,CENPE,CLTA,EPB41,ERCC2,LIG1,CDK14,PTCH1,RBL2,OPN1LW,TOP2A,ROCK2,RHOBTB1,NUDC,SEPTIN9,UBE2C,ZFYVE26,CD2AP,ERCC6L,ZWILCH,FIGN,HMCN1,DOCK7,NEK9,CABLES1,NEDD1,KIF18B,SPC24
19_Member	Reactome Gene Sets	R-HSA-1640170	Cell Cycle	-3.3	-0.691426	31/673	472,701,1062,1783,1870,3020,3320,3364,3978,4927,5934,5984,6117,7153,8945,9088,10540,10726,11065,11116,23133,51807,54433,54821,55055,84962,91754,91768,94239,121441,147841	ATM,BUB1B,CENPE,DYNC1LI2,E2F2,H3-3A,HSP90AA1,HUS1,LIG1,NUP88,RBL2,RFC4,RPA1,TOP2A,BTRC,PKMYT1,DCTN2,NUDC,UBE2C,CEP43,PHF8,TUBA8,GAR1,ERCC6L,ZWILCH,AJUBA,NEK9,CABLES1,H2AZ2,NEDD1,SPC24
19_Member	Reactome Gene Sets	R-HSA-68877	Mitotic Prometaphase	-2.84244	-0.505453	13/204	701,1062,1783,3320,10540,10726,11116,51807,54821,55055,91754,121441,147841	BUB1B,CENPE,DYNC1LI2,HSP90AA1,DCTN2,NUDC,CEP43,TUBA8,ERCC6L,ZWILCH,NEK9,NEDD1,SPC24
19_Member	Reactome Gene Sets	R-HSA-9648025	EML4 and NUDC in mitotic spindle formation	-2.66826	-0.427432	9/117	701,1062,1783,10726,51807,54821,55055,91754,147841	BUB1B,CENPE,DYNC1LI2,NUDC,TUBA8,ERCC6L,ZWILCH,NEK9,SPC24
19_Member	GO Cellular Components	GO:0098687	chromosomal region	-2.25319	-0.216435	17/352	472,701,1062,1783,3020,5253,5591,6117,10540,23293,54433,54821,55055,64421,80351,84295,147841	ATM,BUB1B,CENPE,DYNC1LI2,H3-3A,PHF2,PRKDC,RPA1,DCTN2,SMG6,GAR1,ERCC6L,ZWILCH,DCLRE1C,TNKS2,PHF6,SPC24
19_Member	Reactome Gene Sets	R-HSA-69618	Mitotic Spindle Checkpoint	-2.23483	-0.208908	8/112	701,1062,1783,10726,11065,54821,55055,147841	BUB1B,CENPE,DYNC1LI2,NUDC,UBE2C,ERCC6L,ZWILCH,SPC24
19_Member	GO Cellular Components	GO:0000776	kinetochore	-2.23402	-0.208908	9/136	701,1062,1783,5253,10540,54821,55055,84295,147841	BUB1B,CENPE,DYNC1LI2,PHF2,DCTN2,ERCC6L,ZWILCH,PHF6,SPC24
19_Member	Reactome Gene Sets	R-HSA-5663220	RHO GTPases Activate Formins	-2.15369	-0.185711	9/140	701,1062,1783,1856,10726,51807,54821,55055,147841	BUB1B,CENPE,DYNC1LI2,DVL2,NUDC,TUBA8,ERCC6L,ZWILCH,SPC24
19_Member	Reactome Gene Sets	R-HSA-141424	Amplification of signal from the kinetochores	-2.06338	-0.144383	7/96	701,1062,1783,10726,54821,55055,147841	BUB1B,CENPE,DYNC1LI2,NUDC,ERCC6L,ZWILCH,SPC24
19_Member	Reactome Gene Sets	R-HSA-141444	Amplification of signal from unattached kinetochores via a MAD2 inhibitory signal	-2.06338	-0.144383	7/96	701,1062,1783,10726,54821,55055,147841	BUB1B,CENPE,DYNC1LI2,NUDC,ERCC6L,ZWILCH,SPC24
20_Summary	GO Molecular Functions	GO:0051082	unfolded protein binding	-3.5812	-0.843796	11/127	908,1410,3310,3320,6950,10036,10726,56886,84447,91147,135295	CCT6A,CRYAB,HSPA6,HSP90AA1,TCP1,CHAF1A,NUDC,UGGT1,SYVN1,TMEM67,SRSF12
20_Member	GO Molecular Functions	GO:0051082	unfolded protein binding	-3.5812	-0.843796	11/127	908,1410,3310,3320,6950,10036,10726,56886,84447,91147,135295	CCT6A,CRYAB,HSPA6,HSP90AA1,TCP1,CHAF1A,NUDC,UGGT1,SYVN1,TMEM67,SRSF12
21_Summary	GO Biological Processes	GO:0044340	canonical Wnt signaling pathway involved in regulation of cell proliferation	-3.57687	-0.843796	3/6	1856,4040,7473,182,1605,2138,3084,3691,5318,5727,5728,5979,6868,7373,8289,8928,8945,9645,10522,23322,23767,27031,27086,55081,55727,57045,65266,65979,80004,84962,129446,284217,472,790,3037,5458,5591,5607,9475,9734,10529,10611,57178,5362,6297,338,729,2068,3364,5930,8533,10683,26469,27022,64711,84295,129685,221395,1738	DVL2,LRP6,WNT3,JAG1,DAG1,EYA1,NRG1,ITGB4,PKP2,PTCH1,PTEN,RET,ADAM17,COL14A1,ARID1A,FOXH1,BTRC,MICAL2,DEAF1,RPGRIP1L,FLRT3,NPHP3,FOXP1,IFT57,BTBD7,TWSG1,WNK4,PHACTR4,ESRP2,AJUBA,XIRP2,LAMA1,ATM,CAD,HAS2,POU4F2,PRKDC,MAP2K5,ROCK2,HDAC9,NEBL,PDLIM5,ZMIZ1,PLXNA2,SALL2,APOB,C6,ERCC2,HUS1,RBBP6,COPS3,DLL3,PTPN18,FOXD3,HS3ST6,PHF6,TAF8,ADGRF5,DLD
21_Member	GO Biological Processes	GO:0044340	canonical Wnt signaling pathway involved in regulation of cell proliferation	-3.57687	-0.843796	3/6	1856,4040,7473	DVL2,LRP6,WNT3
21_Member	GO Biological Processes	GO:0048729	tissue morphogenesis	-3.54916	-0.834185	32/680	182,1605,1856,2138,3084,3691,4040,5318,5727,5728,5979,6868,7373,7473,8289,8928,8945,9645,10522,23322,23767,27031,27086,55081,55727,57045,65266,65979,80004,84962,129446,284217	JAG1,DAG1,DVL2,EYA1,NRG1,ITGB4,LRP6,PKP2,PTCH1,PTEN,RET,ADAM17,COL14A1,WNT3,ARID1A,FOXH1,BTRC,MICAL2,DEAF1,RPGRIP1L,FLRT3,NPHP3,FOXP1,IFT57,BTBD7,TWSG1,WNK4,PHACTR4,ESRP2,AJUBA,XIRP2,LAMA1
21_Member	GO Biological Processes	GO:0060562	epithelial tube morphogenesis	-2.96588	-0.559962	18/327	1605,1856,2138,4040,5727,5979,8289,8928,8945,9645,10522,27031,27086,55081,65266,65979,80004,284217	DAG1,DVL2,EYA1,LRP6,PTCH1,RET,ARID1A,FOXH1,BTRC,MICAL2,DEAF1,NPHP3,FOXP1,IFT57,WNK4,PHACTR4,ESRP2,LAMA1
21_Member	GO Biological Processes	GO:0007507	heart development	-2.91656	-0.544672	27/589	182,472,790,1856,2138,3037,3084,4040,5318,5458,5591,5607,5727,5728,8289,8928,9475,9645,9734,10529,10611,23322,23767,27031,55081,57178,129446	JAG1,ATM,CAD,DVL2,EYA1,HAS2,NRG1,LRP6,PKP2,POU4F2,PRKDC,MAP2K5,PTCH1,PTEN,ARID1A,FOXH1,ROCK2,MICAL2,HDAC9,NEBL,PDLIM5,RPGRIP1L,FLRT3,NPHP3,IFT57,ZMIZ1,XIRP2
21_Member	GO Biological Processes	GO:0001843	neural tube closure	-2.79272	-0.474863	8/91	1856,4040,5727,8289,10522,27031,55081,65979	DVL2,LRP6,PTCH1,ARID1A,DEAF1,NPHP3,IFT57,PHACTR4
21_Member	GO Biological Processes	GO:0060606	tube closure	-2.76229	-0.468692	8/92	1856,4040,5727,8289,10522,27031,55081,65979	DVL2,LRP6,PTCH1,ARID1A,DEAF1,NPHP3,IFT57,PHACTR4
21_Member	GO Biological Processes	GO:0002009	morphogenesis of an epithelium	-2.68242	-0.43566	25/551	182,1605,1856,2138,4040,5727,5728,5979,6868,8289,8928,8945,9645,10522,23322,23767,27031,27086,55081,55727,65266,65979,80004,84962,284217	JAG1,DAG1,DVL2,EYA1,LRP6,PTCH1,PTEN,RET,ADAM17,ARID1A,FOXH1,BTRC,MICAL2,DEAF1,RPGRIP1L,FLRT3,NPHP3,FOXP1,IFT57,BTBD7,WNK4,PHACTR4,ESRP2,AJUBA,LAMA1
21_Member	GO Biological Processes	GO:0021915	neural tube development	-2.68137	-0.43566	11/163	1856,4040,5362,5727,6297,8289,10522,23322,27031,55081,65979	DVL2,LRP6,PLXNA2,PTCH1,SALL2,ARID1A,DEAF1,RPGRIP1L,NPHP3,IFT57,PHACTR4
21_Member	GO Biological Processes	GO:0014020	primary neural tube formation	-2.58862	-0.38756	8/98	1856,4040,5727,8289,10522,27031,55081,65979	DVL2,LRP6,PTCH1,ARID1A,DEAF1,NPHP3,IFT57,PHACTR4
21_Member	GO Biological Processes	GO:0009792	embryo development ending in birth or egg hatching	-2.48231	-0.321631	28/664	338,472,729,1856,2068,2138,3364,4040,5362,5591,5727,5930,6297,8289,8533,10522,10683,23322,26469,27022,27031,55081,57178,64711,65979,84295,129685,221395	APOB,ATM,C6,DVL2,ERCC2,EYA1,HUS1,LRP6,PLXNA2,PRKDC,PTCH1,RBBP6,SALL2,ARID1A,COPS3,DEAF1,DLL3,RPGRIP1L,PTPN18,FOXD3,NPHP3,IFT57,ZMIZ1,HS3ST6,PHACTR4,PHF6,TAF8,ADGRF5
21_Member	GO Biological Processes	GO:0001838	embryonic epithelial tube formation	-2.47394	-0.321615	9/125	1856,4040,5727,5979,8289,10522,27031,55081,65979	DVL2,LRP6,PTCH1,RET,ARID1A,DEAF1,NPHP3,IFT57,PHACTR4
21_Member	GO Biological Processes	GO:0001841	neural tube formation	-2.37846	-0.283554	8/106	1856,4040,5727,8289,10522,27031,55081,65979	DVL2,LRP6,PTCH1,ARID1A,DEAF1,NPHP3,IFT57,PHACTR4
21_Member	GO Biological Processes	GO:0043009	chordate embryonic development	-2.36204	-0.272834	27/646	338,472,729,1856,2068,2138,4040,5362,5591,5727,5930,6297,8289,8533,10522,10683,23322,26469,27022,27031,55081,57178,64711,65979,84295,129685,221395	APOB,ATM,C6,DVL2,ERCC2,EYA1,LRP6,PLXNA2,PRKDC,PTCH1,RBBP6,SALL2,ARID1A,COPS3,DEAF1,DLL3,RPGRIP1L,PTPN18,FOXD3,NPHP3,IFT57,ZMIZ1,HS3ST6,PHACTR4,PHF6,TAF8,ADGRF5
21_Member	GO Biological Processes	GO:0072175	epithelial tube formation	-2.29659	-0.241174	9/133	1856,4040,5727,5979,8289,10522,27031,55081,65979	DVL2,LRP6,PTCH1,RET,ARID1A,DEAF1,NPHP3,IFT57,PHACTR4
21_Member	GO Biological Processes	GO:0060026	convergent extension	-2.29032	-0.241174	3/15	1856,4040,27031	DVL2,LRP6,NPHP3
21_Member	GO Biological Processes	GO:0007369	gastrulation	-2.21125	-0.203226	11/188	1605,1738,1856,2138,3691,4040,5607,7473,8289,27031,57045	DAG1,DLD,DVL2,EYA1,ITGB4,LRP6,MAP2K5,WNT3,ARID1A,NPHP3,TWSG1
22_Summary	GO Biological Processes	GO:0030518	intracellular steroid hormone receptor signaling pathway	-3.49317	-0.786964	11/130	406,5187,5458,8085,8289,8928,9667,10013,27086,57178,79876,477,4654,4864,6753,153222,114,1393,1605,2730,4040,5727,8945,9475,29904,54332,338,472,5979,7473,11344,529,5164,5290,5591,5728,5770,9734,252983,790,10888	ARNTL,PER1,POU4F2,KMT2D,ARID1A,FOXH1,SAFB2,HDAC6,FOXP1,ZMIZ1,UBA5,ATP1A2,MYOD1,NPC1,SSTR3,CREBRF,ADCY8,CRHBP,DAG1,GCLM,LRP6,PTCH1,BTRC,ROCK2,EEF2K,GDAP1,APOB,ATM,RET,WNT3,TWF2,ATP6V1E1,PDK2,PIK3CA,PRKDC,PTEN,PTPN1,HDAC9,STXBP4,CAD,GPR83
22_Member	GO Biological Processes	GO:0030518	intracellular steroid hormone receptor signaling pathway	-3.49317	-0.786964	11/130	406,5187,5458,8085,8289,8928,9667,10013,27086,57178,79876	ARNTL,PER1,POU4F2,KMT2D,ARID1A,FOXH1,SAFB2,HDAC6,FOXP1,ZMIZ1,UBA5
22_Member	GO Biological Processes	GO:0071383	cellular response to steroid hormone stimulus	-3.40785	-0.718678	16/249	406,477,4654,4864,5187,5458,6753,8085,8289,8928,9667,10013,27086,57178,79876,153222	ARNTL,ATP1A2,MYOD1,NPC1,PER1,POU4F2,SSTR3,KMT2D,ARID1A,FOXH1,SAFB2,HDAC6,FOXP1,ZMIZ1,UBA5,CREBRF
22_Member	GO Biological Processes	GO:0033143	regulation of intracellular steroid hormone receptor signaling pathway	-3.23375	-0.672833	8/78	406,5187,8085,8928,9667,10013,27086,79876	ARNTL,PER1,KMT2D,FOXH1,SAFB2,HDAC6,FOXP1,UBA5
22_Member	GO Biological Processes	GO:0071407	cellular response to organic cyclic compound	-3.0868	-0.595434	26/544	114,406,477,1393,1605,2730,4040,4654,4864,5187,5458,5727,6753,8085,8289,8928,8945,9475,9667,10013,27086,29904,54332,57178,79876,153222	ADCY8,ARNTL,ATP1A2,CRHBP,DAG1,GCLM,LRP6,MYOD1,NPC1,PER1,POU4F2,PTCH1,SSTR3,KMT2D,ARID1A,FOXH1,BTRC,ROCK2,SAFB2,HDAC6,FOXP1,EEF2K,GDAP1,ZMIZ1,UBA5,CREBRF
22_Member	GO Biological Processes	GO:0071396	cellular response to lipid	-2.94899	-0.556656	28/616	114,338,406,472,477,1393,1605,4040,4654,4864,5187,5458,5727,5979,6753,7473,8085,8289,8928,9475,9667,10013,11344,27086,54332,57178,79876,153222	ADCY8,APOB,ARNTL,ATM,ATP1A2,CRHBP,DAG1,LRP6,MYOD1,NPC1,PER1,POU4F2,PTCH1,RET,SSTR3,WNT3,KMT2D,ARID1A,FOXH1,ROCK2,SAFB2,HDAC6,TWF2,FOXP1,GDAP1,ZMIZ1,UBA5,CREBRF
22_Member	GO Biological Processes	GO:0043401	steroid hormone mediated signaling pathway	-2.7899	-0.474863	12/182	406,5187,5458,8085,8289,8928,9667,10013,27086,57178,79876,153222	ARNTL,PER1,POU4F2,KMT2D,ARID1A,FOXH1,SAFB2,HDAC6,FOXP1,ZMIZ1,UBA5,CREBRF
22_Member	GO Biological Processes	GO:0009755	hormone-mediated signaling pathway	-2.77585	-0.468692	14/233	406,1393,5187,5458,6753,8085,8289,8928,9667,10013,27086,57178,79876,153222	ARNTL,CRHBP,PER1,POU4F2,SSTR3,KMT2D,ARID1A,FOXH1,SAFB2,HDAC6,FOXP1,ZMIZ1,UBA5,CREBRF
22_Member	GO Biological Processes	GO:0032870	cellular response to hormone stimulus	-2.61542	-0.397767	30/712	114,338,406,477,529,1393,2730,4654,4864,5164,5187,5290,5458,5591,5728,5770,6753,8085,8289,8928,9475,9667,9734,10013,27086,29904,57178,79876,153222,252983	ADCY8,APOB,ARNTL,ATP1A2,ATP6V1E1,CRHBP,GCLM,MYOD1,NPC1,PDK2,PER1,PIK3CA,POU4F2,PRKDC,PTEN,PTPN1,SSTR3,KMT2D,ARID1A,FOXH1,ROCK2,SAFB2,HDAC9,HDAC6,FOXP1,EEF2K,ZMIZ1,UBA5,CREBRF,STXBP4
22_Member	GO Biological Processes	GO:0030521	androgen receptor signaling pathway	-2.45901	-0.31865	6/61	8289,8928,9667,10013,27086,57178	ARID1A,FOXH1,SAFB2,HDAC6,FOXP1,ZMIZ1
22_Member	GO Biological Processes	GO:0060765	regulation of androgen receptor signaling pathway	-2.30631	-0.241174	4/29	8928,9667,10013,27086	FOXH1,SAFB2,HDAC6,FOXP1
22_Member	GO Biological Processes	GO:0048545	response to steroid hormone	-2.20029	-0.203226	18/386	406,477,790,4654,4864,5187,5458,6753,8085,8289,8928,9667,10013,10888,27086,57178,79876,153222	ARNTL,ATP1A2,CAD,MYOD1,NPC1,PER1,POU4F2,SSTR3,KMT2D,ARID1A,FOXH1,SAFB2,HDAC6,GPR83,FOXP1,ZMIZ1,UBA5,CREBRF
23_Summary	GO Molecular Functions	GO:0140098	catalytic activity, acting on RNA	-3.43239	-0.734785	21/377	3376,4343,4677,5394,6894,9188,9924,10775,11325,23293,51367,54555,60487,64118,79665,79979,129450,131965,171568,221120,255967,5464	IARS1,MOV10,NARS1,EXOSC10,TARBP1,DDX21,PAN2,POP4,DDX42,SMG6,POP5,DDX49,TRMT11,DUS1L,DHX40,TRMT2B,TYW5,METTL6,POLR3H,ALKBH3,PAN3,PPA1
23_Member	GO Molecular Functions	GO:0140098	catalytic activity, acting on RNA	-3.43239	-0.734785	21/377	3376,4343,4677,5394,6894,9188,9924,10775,11325,23293,51367,54555,60487,64118,79665,79979,129450,131965,171568,221120,255967	IARS1,MOV10,NARS1,EXOSC10,TARBP1,DDX21,PAN2,POP4,DDX42,SMG6,POP5,DDX49,TRMT11,DUS1L,DHX40,TRMT2B,TYW5,METTL6,POLR3H,ALKBH3,PAN3
23_Member	GO Molecular Functions	GO:0140101	catalytic activity, acting on a tRNA	-3.28993	-0.690934	10/116	3376,4677,6894,10775,51367,60487,64118,79979,129450,131965	IARS1,NARS1,TARBP1,POP4,POP5,TRMT11,DUS1L,TRMT2B,TYW5,METTL6
23_Member	GO Biological Processes	GO:0006399	tRNA metabolic process	-2.63366	-0.407976	12/190	3376,4677,5394,5464,6894,10775,51367,60487,64118,79979,129450,131965	IARS1,NARS1,EXOSC10,PPA1,TARBP1,POP4,POP5,TRMT11,DUS1L,TRMT2B,TYW5,METTL6
23_Member	GO Molecular Functions	GO:0008175	tRNA methyltransferase activity	-2.15085	-0.185711	4/32	6894,60487,79979,131965	TARBP1,TRMT11,TRMT2B,METTL6
24_Summary	GO Biological Processes	GO:0006086	acetyl-CoA biosynthetic process from pyruvate	-3.3142	-0.691426	4/16	1738,5164,8050,54704,3945,23530,4597	DLD,PDK2,PDHX,PDP1,LDHB,NNT,MVD
24_Member	GO Biological Processes	GO:0006086	acetyl-CoA biosynthetic process from pyruvate	-3.3142	-0.691426	4/16	1738,5164,8050,54704	DLD,PDK2,PDHX,PDP1
24_Member	Reactome Gene Sets	R-HSA-204174	Regulation of pyruvate dehydrogenase (PDH) complex	-3.3142	-0.691426	4/16	1738,5164,8050,54704	DLD,PDK2,PDHX,PDP1
24_Member	GO Cellular Components	GO:0045254	pyruvate dehydrogenase complex	-3.14544	-0.605325	3/8	1738,5164,8050	DLD,PDK2,PDHX
24_Member	Reactome Gene Sets	R-HSA-70268	Pyruvate metabolism	-3.0897	-0.595434	5/31	1738,3945,5164,8050,54704	DLD,LDHB,PDK2,PDHX,PDP1
24_Member	GO Biological Processes	GO:0006085	acetyl-CoA biosynthetic process	-2.75992	-0.468692	4/22	1738,5164,8050,54704	DLD,PDK2,PDHX,PDP1
24_Member	Reactome Gene Sets	R-HSA-71406	Pyruvate metabolism and Citric Acid (TCA) cycle	-2.68859	-0.43566	6/55	1738,3945,5164,8050,23530,54704	DLD,LDHB,PDK2,PDHX,NNT,PDP1
24_Member	GO Biological Processes	GO:0006084	acetyl-CoA metabolic process	-2.67947	-0.43566	5/38	1738,4597,5164,8050,54704	DLD,MVD,PDK2,PDHX,PDP1
25_Summary	Reactome Gene Sets	R-HSA-5653656	Vesicle-mediated transport	-3.3	-0.691426	31/673	338,1062,1211,1783,1856,3320,5565,6456,6708,8533,8675,8906,9332,9610,9698,10226,10540,10802,22920,25839,26088,26130,27128,51807,55582,55770,83452,84342,89853,126003,146909,114876	APOB,CENPE,CLTA,DYNC1LI2,DVL2,HSP90AA1,PRKAB2,SH3GL2,SPTA1,COPS3,STX16,AP1G2,CD163,RIN1,PUM1,PLIN3,DCTN2,SEC24A,KIFAP3,COG4,GGA1,GAPVD1,CYTH4,TUBA8,KIF27,EXOC2,RAB33B,COG8,MVB12B,TRAPPC5,KIF18B,OSBPL1A
25_Member	Reactome Gene Sets	R-HSA-5653656	Vesicle-mediated transport	-3.3	-0.691426	31/673	338,1062,1211,1783,1856,3320,5565,6456,6708,8533,8675,8906,9332,9610,9698,10226,10540,10802,22920,25839,26088,26130,27128,51807,55582,55770,83452,84342,89853,126003,146909	APOB,CENPE,CLTA,DYNC1LI2,DVL2,HSP90AA1,PRKAB2,SH3GL2,SPTA1,COPS3,STX16,AP1G2,CD163,RIN1,PUM1,PLIN3,DCTN2,SEC24A,KIFAP3,COG4,GGA1,GAPVD1,CYTH4,TUBA8,KIF27,EXOC2,RAB33B,COG8,MVB12B,TRAPPC5,KIF18B
25_Member	Reactome Gene Sets	R-HSA-199991	Membrane Trafficking	-3.07638	-0.590282	29/634	338,1062,1211,1783,1856,5565,6456,6708,8533,8675,8906,9610,9698,10226,10540,10802,22920,25839,26088,26130,27128,51807,55582,55770,83452,84342,89853,126003,146909	APOB,CENPE,CLTA,DYNC1LI2,DVL2,PRKAB2,SH3GL2,SPTA1,COPS3,STX16,AP1G2,RIN1,PUM1,PLIN3,DCTN2,SEC24A,KIFAP3,COG4,GGA1,GAPVD1,CYTH4,TUBA8,KIF27,EXOC2,RAB33B,COG8,MVB12B,TRAPPC5,KIF18B
25_Member	Reactome Gene Sets	R-HSA-6811442	Intra-Golgi and retrograde Golgi-to-ER traffic	-2.88095	-0.517167	13/202	1062,1783,8675,10226,10540,22920,25839,27128,51807,55582,83452,84342,146909	CENPE,DYNC1LI2,STX16,PLIN3,DCTN2,KIFAP3,COG4,CYTH4,TUBA8,KIF27,RAB33B,COG8,KIF18B
25_Member	GO Biological Processes	GO:0019886	antigen processing and presentation of exogenous peptide antigen via MHC class II	-2.58862	-0.38756	8/98	1062,1211,1783,6456,10540,10802,22920,114876	CENPE,CLTA,DYNC1LI2,SH3GL2,DCTN2,SEC24A,KIFAP3,OSBPL1A
25_Member	Reactome Gene Sets	R-HSA-2132295	MHC class II antigen presentation	-2.52084	-0.334706	9/123	1062,1211,1783,6456,10540,10802,22920,51807,114876	CENPE,CLTA,DYNC1LI2,SH3GL2,DCTN2,SEC24A,KIFAP3,TUBA8,OSBPL1A
25_Member	GO Biological Processes	GO:0002495	antigen processing and presentation of peptide antigen via MHC class II	-2.48069	-0.321631	8/102	1062,1211,1783,6456,10540,10802,22920,114876	CENPE,CLTA,DYNC1LI2,SH3GL2,DCTN2,SEC24A,KIFAP3,OSBPL1A
25_Member	GO Biological Processes	GO:0002504	antigen processing and presentation of peptide or polysaccharide antigen via MHC class II	-2.45462	-0.316612	8/103	1062,1211,1783,6456,10540,10802,22920,114876	CENPE,CLTA,DYNC1LI2,SH3GL2,DCTN2,SEC24A,KIFAP3,OSBPL1A
26_Summary	GO Molecular Functions	GO:0005509	calcium ion binding	-3.27954	-0.687281	32/705	182,673,868,1463,1605,3241,5168,5979,6708,8639,8996,9381,9813,10683,22895,23007,23284,25891,29904,54510,54798,56884,57333,57488,64800,79085,83872,84669,84812,256158,440279,100137049	JAG1,BRAF,CBLB,NCAN,DAG1,HPCAL1,ENPP2,RET,SPTA1,AOC3,NOL3,OTOF,EFCAB14,DLL3,RPH3A,PLCH1,ADGRL3,PAMR1,EEF2K,PCDH18,DCHS2,FSTL5,RCN3,ESYT2,EFCAB6,SLC25A23,HMCN1,USP32,PLCD4,HMCN2,UNC13C,PLA2G4B
26_Member	GO Molecular Functions	GO:0005509	calcium ion binding	-3.27954	-0.687281	32/705	182,673,868,1463,1605,3241,5168,5979,6708,8639,8996,9381,9813,10683,22895,23007,23284,25891,29904,54510,54798,56884,57333,57488,64800,79085,83872,84669,84812,256158,440279,100137049	JAG1,BRAF,CBLB,NCAN,DAG1,HPCAL1,ENPP2,RET,SPTA1,AOC3,NOL3,OTOF,EFCAB14,DLL3,RPH3A,PLCH1,ADGRL3,PAMR1,EEF2K,PCDH18,DCHS2,FSTL5,RCN3,ESYT2,EFCAB6,SLC25A23,HMCN1,USP32,PLCD4,HMCN2,UNC13C,PLA2G4B
27_Summary	GO Molecular Functions	GO:0016887	ATPase activity	-3.25468	-0.675589	21/389	477,529,539,1062,2068,3310,3320,5189,5378,5984,7153,29028,50485,54821,55137,55582,83473,84239,146909,166378,399687	ATP1A2,ATP6V1E1,ATP5PO,CENPE,ERCC2,HSPA6,HSP90AA1,PEX1,PMS1,RFC4,TOP2A,ATAD2,SMARCAL1,ERCC6L,FIGN,KIF27,KATNAL2,ATP13A4,KIF18B,SPATA5,MYO18A
27_Member	GO Molecular Functions	GO:0016887	ATPase activity	-3.25468	-0.675589	21/389	477,529,539,1062,2068,3310,3320,5189,5378,5984,7153,29028,50485,54821,55137,55582,83473,84239,146909,166378,399687	ATP1A2,ATP6V1E1,ATP5PO,CENPE,ERCC2,HSPA6,HSP90AA1,PEX1,PMS1,RFC4,TOP2A,ATAD2,SMARCAL1,ERCC6L,FIGN,KIF27,KATNAL2,ATP13A4,KIF18B,SPATA5,MYO18A
28_Summary	GO Biological Processes	GO:0044089	positive regulation of cellular component biogenesis	-3.25268	-0.675589	27/559	472,1605,2068,3064,3084,3320,6117,7162,9448,9475,9924,10013,10178,10801,11124,11344,22998,23284,23613,23767,29904,57175,59272,84189,84962,85459,255967	ATM,DAG1,ERCC2,HTT,NRG1,HSP90AA1,RPA1,TPBG,MAP4K4,ROCK2,PAN2,HDAC6,TENM1,SEPTIN9,FAF1,TWF2,LIMCH1,ADGRL3,ZMYND8,FLRT3,EEF2K,CORO1B,ACE2,SLITRK6,AJUBA,CEP295,PAN3
28_Member	GO Biological Processes	GO:0044089	positive regulation of cellular component biogenesis	-3.25268	-0.675589	27/559	472,1605,2068,3064,3084,3320,6117,7162,9448,9475,9924,10013,10178,10801,11124,11344,22998,23284,23613,23767,29904,57175,59272,84189,84962,85459,255967	ATM,DAG1,ERCC2,HTT,NRG1,HSP90AA1,RPA1,TPBG,MAP4K4,ROCK2,PAN2,HDAC6,TENM1,SEPTIN9,FAF1,TWF2,LIMCH1,ADGRL3,ZMYND8,FLRT3,EEF2K,CORO1B,ACE2,SLITRK6,AJUBA,CEP295,PAN3
29_Summary	GO Biological Processes	GO:0090305	nucleic acid phosphodiester bond hydrolysis	-3.24826	-0.675589	18/309	2068,4343,5168,5394,5896,5984,6117,9924,10775,22909,23293,27340,28990,51367,64421,84294,254528,255967	ERCC2,MOV10,ENPP2,EXOSC10,RAG1,RFC4,RPA1,PAN2,POP4,FAN1,SMG6,UTP20,ASTE1,POP5,DCLRE1C,UTP23,MEIOB,PAN3
29_Member	GO Biological Processes	GO:0090305	nucleic acid phosphodiester bond hydrolysis	-3.24826	-0.675589	18/309	2068,4343,5168,5394,5896,5984,6117,9924,10775,22909,23293,27340,28990,51367,64421,84294,254528,255967	ERCC2,MOV10,ENPP2,EXOSC10,RAG1,RFC4,RPA1,PAN2,POP4,FAN1,SMG6,UTP20,ASTE1,POP5,DCLRE1C,UTP23,MEIOB,PAN3
29_Member	GO Molecular Functions	GO:0004527	exonuclease activity	-2.29306	-0.241174	7/87	5168,5394,9924,22909,64421,254528,255967	ENPP2,EXOSC10,PAN2,FAN1,DCLRE1C,MEIOB,PAN3
29_Member	GO Molecular Functions	GO:0004518	nuclease activity	-2.17343	-0.18821	12/217	5168,5394,5896,9924,10775,22909,23293,28990,51367,64421,254528,255967	ENPP2,EXOSC10,RAG1,PAN2,POP4,FAN1,SMG6,ASTE1,POP5,DCLRE1C,MEIOB,PAN3
30_Summary	Reactome Gene Sets	R-HSA-3595177	Defective CHSY1 causes TPBS	-3.14544	-0.605325	3/8	1463,10675,22856,9348,79690,222537	NCAN,CSPG5,CHSY1,NDST3,GAL3ST4,HS3ST5
30_Member	Reactome Gene Sets	R-HSA-3595177	Defective CHSY1 causes TPBS	-3.14544	-0.605325	3/8	1463,10675,22856	NCAN,CSPG5,CHSY1
30_Member	GO Biological Processes	GO:0030166	proteoglycan biosynthetic process	-2.38886	-0.283554	6/63	1463,9348,10675,22856,79690,222537	NCAN,NDST3,CSPG5,CHSY1,GAL3ST4,HS3ST5
31_Summary	GO Cellular Components	GO:0005911	cell-cell junction	-3.14127	-0.605325	21/397	421,477,1605,4810,5318,5411,5797,6868,23284,23322,23607,23767,55870,65266,65267,79026,84962,85302,93643,200576,284217,3084,3691,5339,5770,6130,7450,10178,10226,10457,10611,10726,10801,11344,26130,57175,57488,83872,84978,182,8675,9448,54914,80725,83478,85440,129446	ARVCF,ATP1A2,DAG1,NHS,PKP2,PNN,PTPRM,ADAM17,ADGRL3,RPGRIP1L,CD2AP,FLRT3,ASH1L,WNK4,WNK3,AHNAK,AJUBA,FBF1,TJAP1,PIKFYVE,LAMA1,NRG1,ITGB4,PLEC,PTPN1,RPL7A,VWF,TENM1,PLIN3,GPNMB,PDLIM5,NUDC,SEPTIN9,TWF2,GAPVD1,CORO1B,ESYT2,HMCN1,FRMD5,JAG1,STX16,MAP4K4,FOCAD,SRCIN1,ARHGAP24,DOCK7,XIRP2
31_Member	GO Cellular Components	GO:0005911	cell-cell junction	-3.14127	-0.605325	21/397	421,477,1605,4810,5318,5411,5797,6868,23284,23322,23607,23767,55870,65266,65267,79026,84962,85302,93643,200576,284217	ARVCF,ATP1A2,DAG1,NHS,PKP2,PNN,PTPRM,ADAM17,ADGRL3,RPGRIP1L,CD2AP,FLRT3,ASH1L,WNK4,WNK3,AHNAK,AJUBA,FBF1,TJAP1,PIKFYVE,LAMA1
31_Member	GO Molecular Functions	GO:0050839	cell adhesion molecule binding	-2.87158	-0.511805	24/504	421,3084,3691,5318,5339,5770,5797,6130,6868,7450,10178,10226,10457,10611,10726,10801,11344,23607,26130,57175,57488,79026,83872,84978	ARVCF,NRG1,ITGB4,PKP2,PLEC,PTPN1,PTPRM,RPL7A,ADAM17,VWF,TENM1,PLIN3,GPNMB,PDLIM5,NUDC,SEPTIN9,TWF2,CD2AP,GAPVD1,CORO1B,ESYT2,AHNAK,HMCN1,FRMD5
31_Member	GO Cellular Components	GO:0070161	anchoring junction	-2.85272	-0.508243	26/565	182,421,1605,3691,4810,5318,5339,5411,5797,6130,6868,8675,9448,10611,23767,54914,57175,65267,79026,80725,83478,83872,84962,84978,85440,129446	JAG1,ARVCF,DAG1,ITGB4,NHS,PKP2,PLEC,PNN,PTPRM,RPL7A,ADAM17,STX16,MAP4K4,PDLIM5,FLRT3,FOCAD,CORO1B,WNK3,AHNAK,SRCIN1,ARHGAP24,HMCN1,AJUBA,FRMD5,DOCK7,XIRP2
31_Member	GO Cellular Components	GO:0005912	adherens junction	-2.70345	-0.43566	25/549	182,421,1605,3691,4810,5318,5339,5797,6130,6868,8675,9448,10611,23767,54914,57175,65267,79026,80725,83478,83872,84962,84978,85440,129446	JAG1,ARVCF,DAG1,ITGB4,NHS,PKP2,PLEC,PTPRM,RPL7A,ADAM17,STX16,MAP4K4,PDLIM5,FLRT3,FOCAD,CORO1B,WNK3,AHNAK,SRCIN1,ARHGAP24,HMCN1,AJUBA,FRMD5,DOCK7,XIRP2
31_Member	GO Molecular Functions	GO:0045296	cadherin binding	-2.15554	-0.185711	16/331	421,5318,5339,5770,5797,6130,10226,10611,10726,10801,11344,23607,26130,57175,57488,79026	ARVCF,PKP2,PLEC,PTPN1,PTPRM,RPL7A,PLIN3,PDLIM5,NUDC,SEPTIN9,TWF2,CD2AP,GAPVD1,CORO1B,ESYT2,AHNAK
32_Summary	KEGG Pathway	hsa05224	Breast cancer	-3.11664	-0.595434	11/144	182,673,1856,1870,4040,4791,5290,5728,7473,10297,10683	JAG1,BRAF,DVL2,E2F2,LRP6,NFKB2,PIK3CA,PTEN,WNT3,APC2,DLL3
32_Member	KEGG Pathway	hsa05224	Breast cancer	-3.11664	-0.595434	11/144	182,673,1856,1870,4040,4791,5290,5728,7473,10297,10683	JAG1,BRAF,DVL2,E2F2,LRP6,NFKB2,PIK3CA,PTEN,WNT3,APC2,DLL3
33_Summary	GO Molecular Functions	GO:1990381	ubiquitin-specific protease binding	-3.1052	-0.595434	4/18	267,5728,5886,84447,56886	AMFR,PTEN,RAD23A,SYVN1,UGGT1
33_Member	GO Molecular Functions	GO:1990381	ubiquitin-specific protease binding	-3.1052	-0.595434	4/18	267,5728,5886,84447	AMFR,PTEN,RAD23A,SYVN1
33_Member	GO Biological Processes	GO:1904380	endoplasmic reticulum mannose trimming	-2.13137	-0.181039	3/17	267,56886,84447	AMFR,UGGT1,SYVN1
34_Summary	GO Biological Processes	GO:0010766	negative regulation of sodium ion transport	-3.1052	-0.595434	4/18	477,57520,65266,65267,3757,3761,10723,7809	ATP1A2,HECW2,WNK4,WNK3,KCNH2,KCNJ4,SLC12A7,BSND
34_Member	GO Biological Processes	GO:0010766	negative regulation of sodium ion transport	-3.1052	-0.595434	4/18	477,57520,65266,65267	ATP1A2,HECW2,WNK4,WNK3
34_Member	GO Biological Processes	GO:0010107	potassium ion import	-3.00029	-0.559962	6/48	477,3757,3761,10723,65266,65267	ATP1A2,KCNH2,KCNJ4,SLC12A7,WNK4,WNK3
34_Member	GO Molecular Functions	GO:0017081	chloride channel regulator activity	-2.13137	-0.181039	3/17	7809,65266,65267	BSND,WNK4,WNK3
35_Summary	GO Molecular Functions	GO:0004180	carboxypeptidase activity	-3.09995	-0.595434	6/46	5184,55793,59272,130749,340351,646951,10279,79634	PEPD,MINDY1,ACE2,CPO,AGBL3,MINDY4B,PRSS16,SCRN3
35_Member	GO Molecular Functions	GO:0004180	carboxypeptidase activity	-3.09995	-0.595434	6/46	5184,55793,59272,130749,340351,646951	PEPD,MINDY1,ACE2,CPO,AGBL3,MINDY4B
35_Member	GO Molecular Functions	GO:0004181	metallocarboxypeptidase activity	-2.30631	-0.241174	4/29	5184,59272,130749,340351	PEPD,ACE2,CPO,AGBL3
35_Member	GO Molecular Functions	GO:0008238	exopeptidase activity	-2.145	-0.182301	8/116	5184,10279,55793,59272,79634,130749,340351,646951	PEPD,PRSS16,MINDY1,ACE2,SCRN3,CPO,AGBL3,MINDY4B
36_Summary	GO Cellular Components	GO:0015629	actin cytoskeleton	-3.06091	-0.586409	25/517	114,1410,6708,6868,7727,9645,10297,10529,10540,10611,10801,11133,11344,22989,22998,23026,23607,30968,57175,79026,80725,81569,124590,129446,399687,1605,4654,5339,8789,9659,2035,10013,65979,84962	ADCY8,CRYAB,SPTA1,ADAM17,ZNF174,MICAL2,APC2,NEBL,DCTN2,PDLIM5,SEPTIN9,KPTN,TWF2,MYH15,LIMCH1,MYO16,CD2AP,STOML2,CORO1B,AHNAK,SRCIN1,ACTL8,USH1G,XIRP2,MYO18A,DAG1,MYOD1,PLEC,FBP2,PDE4DIP,EPB41,HDAC6,PHACTR4,AJUBA
36_Member	GO Cellular Components	GO:0015629	actin cytoskeleton	-3.06091	-0.586409	25/517	114,1410,6708,6868,7727,9645,10297,10529,10540,10611,10801,11133,11344,22989,22998,23026,23607,30968,57175,79026,80725,81569,124590,129446,399687	ADCY8,CRYAB,SPTA1,ADAM17,ZNF174,MICAL2,APC2,NEBL,DCTN2,PDLIM5,SEPTIN9,KPTN,TWF2,MYH15,LIMCH1,MYO16,CD2AP,STOML2,CORO1B,AHNAK,SRCIN1,ACTL8,USH1G,XIRP2,MYO18A
36_Member	GO Cellular Components	GO:0032432	actin filament bundle	-2.58948	-0.38756	7/77	1410,10529,10611,10801,22998,57175,129446	CRYAB,NEBL,PDLIM5,SEPTIN9,LIMCH1,CORO1B,XIRP2
36_Member	GO Cellular Components	GO:0042641	actomyosin	-2.46504	-0.319936	7/81	10529,10611,10801,22998,57175,129446,399687	NEBL,PDLIM5,SEPTIN9,LIMCH1,CORO1B,XIRP2,MYO18A
36_Member	GO Cellular Components	GO:0001725	stress fiber	-2.19472	-0.203226	6/69	10529,10611,10801,22998,57175,129446	NEBL,PDLIM5,SEPTIN9,LIMCH1,CORO1B,XIRP2
36_Member	GO Cellular Components	GO:0097517	contractile actin filament bundle	-2.19472	-0.203226	6/69	10529,10611,10801,22998,57175,129446	NEBL,PDLIM5,SEPTIN9,LIMCH1,CORO1B,XIRP2
36_Member	GO Cellular Components	GO:0030016	myofibril	-2.06873	-0.144383	12/224	1410,1605,4654,5339,8789,9659,10529,10611,11344,22989,79026,129446	CRYAB,DAG1,MYOD1,PLEC,FBP2,PDE4DIP,NEBL,PDLIM5,TWF2,MYH15,AHNAK,XIRP2
36_Member	GO Molecular Functions	GO:0003779	actin binding	-2.04322	-0.134971	19/431	114,1605,2035,5339,6708,9645,10013,10529,10611,11133,11344,22989,22998,23026,57175,65979,84962,129446,399687	ADCY8,DAG1,EPB41,PLEC,SPTA1,MICAL2,HDAC6,NEBL,PDLIM5,KPTN,TWF2,MYH15,LIMCH1,MYO16,CORO1B,PHACTR4,AJUBA,XIRP2,MYO18A
37_Summary	GO Biological Processes	GO:0032012	regulation of ARF protein signal transduction	-3.01085	-0.559962	4/19	9448,10564,10565,27128	MAP4K4,ARFGEF2,ARFGEF1,CYTH4
37_Member	GO Biological Processes	GO:0032012	regulation of ARF protein signal transduction	-3.01085	-0.559962	4/19	9448,10564,10565,27128	MAP4K4,ARFGEF2,ARFGEF1,CYTH4
37_Member	GO Biological Processes	GO:0032011	ARF protein signal transduction	-2.92225	-0.544672	4/20	9448,10564,10565,27128	MAP4K4,ARFGEF2,ARFGEF1,CYTH4
38_Summary	GO Molecular Functions	GO:0016874	ligase activity	-2.9944	-0.559962	11/149	790,2730,3376,3978,4677,8945,10054,51179,51557,79876,132949	CAD,GCLM,IARS1,LIG1,NARS1,BTRC,UBA2,HAO2,LGSN,UBA5,AASDH
38_Member	GO Molecular Functions	GO:0016874	ligase activity	-2.9944	-0.559962	11/149	790,2730,3376,3978,4677,8945,10054,51179,51557,79876,132949	CAD,GCLM,IARS1,LIG1,NARS1,BTRC,UBA2,HAO2,LGSN,UBA5,AASDH

## Sheet: IM
Supplementary Data 4. GO and pathway enrichment results from combined positively selected genes and rapidly evolving genes
The GO and pathway enrichment results of combined PSGs and REGs of IM.
GroupID	Category	Term	Description	LogP	Log(q-value)	InTerm_InList	Genes	Symbols
1_Summary	Reactome Gene Sets	R-HSA-72764	Eukaryotic Translation Termination	-9.54643	-5.14126	17/93	2935,4736,6137,6138,6142,6143,6147,6175,6176,6187,6191,6194,6202,6209,6233,51121,51504,5436,8480,23279,57122,81929,7936,25920,81603,9513,1973,1650,472,7812,51154,53918,54464,80153,1453,51118,65083,83732,84916,2237,4670,4904,5688,5700,8313,8761,55051,779,1785,2260,3326,3674,3912,4627,5293,5361,5979,7280,8997,9037,10298,10376,10381,23114,30011,56924,57716,1267,1734,2021,2184,5209,6774,10841,11165,6…	GSPT1,RPL10A,RPL13,RPL15,RPL18A,RPL19,RPL23A,RPLP0,RPLP1,RPS2,RPS4X,RPS6,RPS8,RPS15,RPS27A,RPL26L1,TRMT112,POLR2G,RAE1,NUP160,NUP107,SEH1L,NELFE,NELFB,TRIM8,FXR2,EIF4A1,DDOST,ATM,CSDE1,MRTO4,PELO,XRN1,EDC3,CSNK1D,UTP11,NOL6,RIOK1,UTP4,FEN1,HNRNPM,YBX1,PSMA7,PSMC1,AXIN2,PABPC4,NRDE2,CACNA1S,DNM2,FGFR1,HSP90AB1,ITGA2B,LAMB1,MYH9,PIK3CD,PLXNA1,RET,TUBB2A,KALRN,SEMA5A,PAK4,TUBA1B,TUBB3,NFASC,SH3KBP1,…
1_Member	Reactome Gene Sets	R-HSA-72764	Eukaryotic Translation Termination	-9.54643	-5.14126	17/93	2935,4736,6137,6138,6142,6143,6147,6175,6176,6187,6191,6194,6202,6209,6233,51121,51504	GSPT1,RPL10A,RPL13,RPL15,RPL18A,RPL19,RPL23A,RPLP0,RPLP1,RPS2,RPS4X,RPS6,RPS8,RPS15,RPS27A,RPL26L1,TRMT112
1_Member	Reactome Gene Sets	R-HSA-168273	Influenza Viral RNA Transcription and Replication	-8.84332	-4.85891	20/145	4736,5436,6137,6138,6142,6143,6147,6175,6176,6187,6191,6194,6202,6209,6233,8480,23279,51121,57122,81929	RPL10A,POLR2G,RPL13,RPL15,RPL18A,RPL19,RPL23A,RPLP0,RPLP1,RPS2,RPS4X,RPS6,RPS8,RPS15,RPS27A,RAE1,NUP160,RPL26L1,NUP107,SEH1L
1_Member	GO Biological Processes	GO:0019083	viral transcription	-8.78697	-4.85891	22/177	4736,5436,6137,6138,6142,6143,6147,6175,6176,6187,6191,6194,6202,6209,6233,7936,8480,23279,25920,57122,81603,81929	RPL10A,POLR2G,RPL13,RPL15,RPL18A,RPL19,RPL23A,RPLP0,RPLP1,RPS2,RPS4X,RPS6,RPS8,RPS15,RPS27A,NELFE,RAE1,NUP160,NELFB,NUP107,TRIM8,SEH1L
1_Member	Reactome Gene Sets	R-HSA-975956	Nonsense Mediated Decay (NMD) independent of the Exon Junction Complex (EJC)	-8.47864	-4.67552	16/95	2935,4736,6137,6138,6142,6143,6147,6175,6176,6187,6191,6194,6202,6209,6233,51121	GSPT1,RPL10A,RPL13,RPL15,RPL18A,RPL19,RPL23A,RPLP0,RPLP1,RPS2,RPS4X,RPS6,RPS8,RPS15,RPS27A,RPL26L1
1_Member	GO Biological Processes	GO:0019080	viral gene expression	-8.03735	-4.40717	22/194	4736,5436,6137,6138,6142,6143,6147,6175,6176,6187,6191,6194,6202,6209,6233,7936,8480,23279,25920,57122,81603,81929	RPL10A,POLR2G,RPL13,RPL15,RPL18A,RPL19,RPL23A,RPLP0,RPLP1,RPS2,RPS4X,RPS6,RPS8,RPS15,RPS27A,NELFE,RAE1,NUP160,NELFB,NUP107,TRIM8,SEH1L
1_Member	Reactome Gene Sets	R-HSA-156902	Peptide chain elongation	-7.99223	-4.40717	15/89	4736,6137,6138,6142,6143,6147,6175,6176,6187,6191,6194,6202,6209,6233,51121	RPL10A,RPL13,RPL15,RPL18A,RPL19,RPL23A,RPLP0,RPLP1,RPS2,RPS4X,RPS6,RPS8,RPS15,RPS27A,RPL26L1
1_Member	KEGG Structural Complexes	M00177	Ribosome, eukaryotes	-7.85581	-4.40717	15/91	4736,6137,6138,6142,6143,6147,6175,6176,6187,6191,6194,6202,6209,6233,51121	RPL10A,RPL13,RPL15,RPL18A,RPL19,RPL23A,RPLP0,RPLP1,RPS2,RPS4X,RPS6,RPS8,RPS15,RPS27A,RPL26L1
1_Member	KEGG Structural Complexes	hsa_M00177	Ribosome, eukaryotes	-7.85581	-4.40717	15/91	4736,6137,6138,6142,6143,6147,6175,6176,6187,6191,6194,6202,6209,6233,51121	RPL10A,RPL13,RPL15,RPL18A,RPL19,RPL23A,RPLP0,RPLP1,RPS2,RPS4X,RPS6,RPS8,RPS15,RPS27A,RPL26L1
1_Member	GO Cellular Components	GO:0022626	cytosolic ribosome	-7.83005	-4.40717	16/105	4736,6137,6138,6142,6143,6147,6175,6176,6187,6191,6194,6202,6209,6233,9513,51121	RPL10A,RPL13,RPL15,RPL18A,RPL19,RPL23A,RPLP0,RPLP1,RPS2,RPS4X,RPS6,RPS8,RPS15,RPS27A,FXR2,RPL26L1
1_Member	Reactome Gene Sets	R-HSA-168255	Influenza Infection	-7.81235	-4.40717	20/166	4736,5436,6137,6138,6142,6143,6147,6175,6176,6187,6191,6194,6202,6209,6233,8480,23279,51121,57122,81929	RPL10A,POLR2G,RPL13,RPL15,RPL18A,RPL19,RPL23A,RPLP0,RPLP1,RPS2,RPS4X,RPS6,RPS8,RPS15,RPS27A,RAE1,NUP160,RPL26L1,NUP107,SEH1L
1_Member	Reactome Gene Sets	R-HSA-156842	Eukaryotic Translation Elongation	-7.72312	-4.39712	15/93	4736,6137,6138,6142,6143,6147,6175,6176,6187,6191,6194,6202,6209,6233,51121	RPL10A,RPL13,RPL15,RPL18A,RPL19,RPL23A,RPLP0,RPLP1,RPS2,RPS4X,RPS6,RPS8,RPS15,RPS27A,RPL26L1
1_Member	Reactome Gene Sets	R-HSA-2408557	Selenocysteine synthesis	-7.72312	-4.39712	15/93	4736,6137,6138,6142,6143,6147,6175,6176,6187,6191,6194,6202,6209,6233,51121	RPL10A,RPL13,RPL15,RPL18A,RPL19,RPL23A,RPLP0,RPLP1,RPS2,RPS4X,RPS6,RPS8,RPS15,RPS27A,RPL26L1
1_Member	Reactome Gene Sets	R-HSA-156827	L13a-mediated translational silencing of Ceruloplasmin expression	-7.47731	-4.20646	16/111	1973,4736,6137,6138,6142,6143,6147,6175,6176,6187,6191,6194,6202,6209,6233,51121	EIF4A1,RPL10A,RPL13,RPL15,RPL18A,RPL19,RPL23A,RPLP0,RPLP1,RPS2,RPS4X,RPS6,RPS8,RPS15,RPS27A,RPL26L1
1_Member	Reactome Gene Sets	R-HSA-1799339	SRP-dependent cotranslational protein targeting to membrane	-7.42088	-4.20646	16/112	1650,4736,6137,6138,6142,6143,6147,6175,6176,6187,6191,6194,6202,6209,6233,51121	DDOST,RPL10A,RPL13,RPL15,RPL18A,RPL19,RPL23A,RPLP0,RPLP1,RPS2,RPS4X,RPS6,RPS8,RPS15,RPS27A,RPL26L1
1_Member	Reactome Gene Sets	R-HSA-72706	GTP hydrolysis and joining of the 60S ribosomal subunit	-7.42088	-4.20646	16/112	1973,4736,6137,6138,6142,6143,6147,6175,6176,6187,6191,6194,6202,6209,6233,51121	EIF4A1,RPL10A,RPL13,RPL15,RPL18A,RPL19,RPL23A,RPLP0,RPLP1,RPS2,RPS4X,RPS6,RPS8,RPS15,RPS27A,RPL26L1
1_Member	GO Biological Processes	GO:0000956	nuclear-transcribed mRNA catabolic process	-7.40752	-4.20646	22/210	472,2935,4736,5436,6137,6138,6142,6143,6147,6175,6176,6187,6191,6194,6202,6209,6233,7812,51154,53918,54464,80153	ATM,GSPT1,RPL10A,POLR2G,RPL13,RPL15,RPL18A,RPL19,RPL23A,RPLP0,RPLP1,RPS2,RPS4X,RPS6,RPS8,RPS15,RPS27A,CSDE1,MRTO4,PELO,XRN1,EDC3
1_Member	Reactome Gene Sets	R-HSA-192823	Viral mRNA Translation	-7.28559	-4.1635	15/100	4736,6137,6138,6142,6143,6147,6175,6176,6187,6191,6194,6202,6209,6233,51121	RPL10A,RPL13,RPL15,RPL18A,RPL19,RPL23A,RPLP0,RPLP1,RPS2,RPS4X,RPS6,RPS8,RPS15,RPS27A,RPL26L1
1_Member	Reactome Gene Sets	R-HSA-8868773	rRNA processing in the nucleus and cytosol	-7.26846	-4.1635	21/196	1453,4736,6137,6138,6142,6143,6147,6175,6176,6187,6191,6194,6202,6209,6233,51118,51121,51504,65083,83732,84916	CSNK1D,RPL10A,RPL13,RPL15,RPL18A,RPL19,RPL23A,RPLP0,RPLP1,RPS2,RPS4X,RPS6,RPS8,RPS15,RPS27A,UTP11,RPL26L1,TRMT112,NOL6,RIOK1,UTP4
1_Member	Reactome Gene Sets	R-HSA-927802	Nonsense-Mediated Decay (NMD)	-7.25538	-4.1635	16/115	2935,4736,6137,6138,6142,6143,6147,6175,6176,6187,6191,6194,6202,6209,6233,51121	GSPT1,RPL10A,RPL13,RPL15,RPL18A,RPL19,RPL23A,RPLP0,RPLP1,RPS2,RPS4X,RPS6,RPS8,RPS15,RPS27A,RPL26L1
1_Member	Reactome Gene Sets	R-HSA-975957	Nonsense Mediated Decay (NMD) enhanced by the Exon Junction Complex (EJC)	-7.25538	-4.1635	16/115	2935,4736,6137,6138,6142,6143,6147,6175,6176,6187,6191,6194,6202,6209,6233,51121	GSPT1,RPL10A,RPL13,RPL15,RPL18A,RPL19,RPL23A,RPLP0,RPLP1,RPS2,RPS4X,RPS6,RPS8,RPS15,RPS27A,RPL26L1
1_Member	Reactome Gene Sets	R-HSA-72689	Formation of a pool of free 40S subunits	-7.22625	-4.1635	15/101	4736,6137,6138,6142,6143,6147,6175,6176,6187,6191,6194,6202,6209,6233,51121	RPL10A,RPL13,RPL15,RPL18A,RPL19,RPL23A,RPLP0,RPLP1,RPS2,RPS4X,RPS6,RPS8,RPS15,RPS27A,RPL26L1
1_Member	Reactome Gene Sets	R-HSA-9633012	Response of EIF2AK4 (GCN2) to amino acid deficiency	-7.22625	-4.1635	15/101	4736,6137,6138,6142,6143,6147,6175,6176,6187,6191,6194,6202,6209,6233,51121	RPL10A,RPL13,RPL15,RPL18A,RPL19,RPL23A,RPLP0,RPLP1,RPS2,RPS4X,RPS6,RPS8,RPS15,RPS27A,RPL26L1
1_Member	Reactome Gene Sets	R-HSA-72613	Eukaryotic Translation Initiation	-7.04311	-4.01814	16/119	1973,4736,6137,6138,6142,6143,6147,6175,6176,6187,6191,6194,6202,6209,6233,51121	EIF4A1,RPL10A,RPL13,RPL15,RPL18A,RPL19,RPL23A,RPLP0,RPLP1,RPS2,RPS4X,RPS6,RPS8,RPS15,RPS27A,RPL26L1
1_Member	Reactome Gene Sets	R-HSA-72737	Cap-dependent Translation Initiation	-7.04311	-4.01814	16/119	1973,4736,6137,6138,6142,6143,6147,6175,6176,6187,6191,6194,6202,6209,6233,51121	EIF4A1,RPL10A,RPL13,RPL15,RPL18A,RPL19,RPL23A,RPLP0,RPLP1,RPS2,RPS4X,RPS6,RPS8,RPS15,RPS27A,RPL26L1
1_Member	Reactome Gene Sets	R-HSA-6791226	Major pathway of rRNA processing in the nucleolus and cytosol	-6.97821	-3.97098	20/186	1453,4736,6137,6138,6142,6143,6147,6175,6176,6187,6191,6194,6202,6209,6233,51118,51121,65083,83732,84916	CSNK1D,RPL10A,RPL13,RPL15,RPL18A,RPL19,RPL23A,RPLP0,RPLP1,RPS2,RPS4X,RPS6,RPS8,RPS15,RPS27A,UTP11,RPL26L1,NOL6,RIOK1,UTP4
1_Member	Reactome Gene Sets	R-HSA-72312	rRNA processing	-6.89633	-3.90612	21/206	1453,4736,6137,6138,6142,6143,6147,6175,6176,6187,6191,6194,6202,6209,6233,51118,51121,51504,65083,83732,84916	CSNK1D,RPL10A,RPL13,RPL15,RPL18A,RPL19,RPL23A,RPLP0,RPLP1,RPS2,RPS4X,RPS6,RPS8,RPS15,RPS27A,UTP11,RPL26L1,TRMT112,NOL6,RIOK1,UTP4
1_Member	GO Biological Processes	GO:0006401	RNA catabolic process	-6.759	-3.78953	31/412	472,2237,2935,4670,4736,4904,5436,5688,5700,6137,6138,6142,6143,6147,6175,6176,6187,6191,6194,6202,6209,6233,7812,8313,8761,9513,51154,53918,54464,55051,80153	ATM,FEN1,GSPT1,HNRNPM,RPL10A,YBX1,POLR2G,PSMA7,PSMC1,RPL13,RPL15,RPL18A,RPL19,RPL23A,RPLP0,RPLP1,RPS2,RPS4X,RPS6,RPS8,RPS15,RPS27A,CSDE1,AXIN2,PABPC4,FXR2,MRTO4,PELO,XRN1,NRDE2,EDC3
1_Member	GO Biological Processes	GO:0006614	SRP-dependent cotranslational protein targeting to membrane	-6.74279	-3.78953	14/95	4736,6137,6138,6142,6143,6147,6175,6176,6187,6191,6194,6202,6209,6233	RPL10A,RPL13,RPL15,RPL18A,RPL19,RPL23A,RPLP0,RPLP1,RPS2,RPS4X,RPS6,RPS8,RPS15,RPS27A
1_Member	GO Biological Processes	GO:0006402	mRNA catabolic process	-6.73231	-3.78953	29/370	472,2935,4670,4736,4904,5436,5688,5700,6137,6138,6142,6143,6147,6175,6176,6187,6191,6194,6202,6209,6233,7812,8313,8761,9513,51154,53918,54464,80153	ATM,GSPT1,HNRNPM,RPL10A,YBX1,POLR2G,PSMA7,PSMC1,RPL13,RPL15,RPL18A,RPL19,RPL23A,RPLP0,RPLP1,RPS2,RPS4X,RPS6,RPS8,RPS15,RPS27A,CSDE1,AXIN2,PABPC4,FXR2,MRTO4,PELO,XRN1,EDC3
1_Member	Reactome Gene Sets	R-HSA-422475	Axon guidance	-6.67014	-3.74208	37/552	779,1785,2260,2935,3326,3674,3912,4627,4736,5293,5361,5688,5700,5979,6137,6138,6142,6143,6147,6175,6176,6187,6191,6194,6202,6209,6233,7280,8997,9037,10298,10376,10381,23114,30011,51121,56924	CACNA1S,DNM2,FGFR1,GSPT1,HSP90AB1,ITGA2B,LAMB1,MYH9,RPL10A,PIK3CD,PLXNA1,PSMA7,PSMC1,RET,RPL13,RPL15,RPL18A,RPL19,RPL23A,RPLP0,RPLP1,RPS2,RPS4X,RPS6,RPS8,RPS15,RPS27A,TUBB2A,KALRN,SEMA5A,PAK4,TUBA1B,TUBB3,NFASC,SH3KBP1,RPL26L1,PAK6
1_Member	Reactome Gene Sets	R-HSA-9675108	Nervous system development	-6.64163	-3.72781	38/577	779,1785,2260,2935,3326,3674,3912,4627,4736,5293,5361,5688,5700,5979,6137,6138,6142,6143,6147,6175,6176,6187,6191,6194,6202,6209,6233,7280,8997,9037,10298,10376,10381,23114,30011,51121,56924,57716	CACNA1S,DNM2,FGFR1,GSPT1,HSP90AB1,ITGA2B,LAMB1,MYH9,RPL10A,PIK3CD,PLXNA1,PSMA7,PSMC1,RET,RPL13,RPL15,RPL18A,RPL19,RPL23A,RPLP0,RPLP1,RPS2,RPS4X,RPS6,RPS8,RPS15,RPS27A,TUBB2A,KALRN,SEMA5A,PAK4,TUBA1B,TUBB3,NFASC,SH3KBP1,RPL26L1,PAK6,PRX
1_Member	GO Biological Processes	GO:0006613	cotranslational protein targeting to membrane	-6.51525	-3.62813	14/99	4736,6137,6138,6142,6143,6147,6175,6176,6187,6191,6194,6202,6209,6233	RPL10A,RPL13,RPL15,RPL18A,RPL19,RPL23A,RPLP0,RPLP1,RPS2,RPS4X,RPS6,RPS8,RPS15,RPS27A
1_Member	GO Biological Processes	GO:0019439	aromatic compound catabolic process	-6.51479	-3.62813	44/730	472,1267,1734,2021,2184,2237,2935,4670,4736,4904,5209,5436,5688,5700,6137,6138,6142,6143,6147,6175,6176,6187,6191,6194,6202,6209,6233,6774,7812,8313,8480,8761,9513,10841,11165,23279,51154,53918,54464,55051,57122,64802,80153,81929	ATM,CNP,DIO2,ENDOG,FAH,FEN1,GSPT1,HNRNPM,RPL10A,YBX1,PFKFB3,POLR2G,PSMA7,PSMC1,RPL13,RPL15,RPL18A,RPL19,RPL23A,RPLP0,RPLP1,RPS2,RPS4X,RPS6,RPS8,RPS15,RPS27A,STAT3,CSDE1,AXIN2,RAE1,PABPC4,FXR2,FTCD,NUDT3,NUP160,MRTO4,PELO,XRN1,NRDE2,NUP107,NMNAT1,EDC3,SEH1L
1_Member	GO Biological Processes	GO:0034655	nucleobase-containing compound catabolic process	-6.3783	-3.50461	41/664	472,1267,2021,2237,2935,4670,4736,4904,5209,5436,5688,5700,6137,6138,6142,6143,6147,6175,6176,6187,6191,6194,6202,6209,6233,6774,7812,8313,8480,8761,9513,11165,23279,51154,53918,54464,55051,57122,64802,80153,81929	ATM,CNP,ENDOG,FEN1,GSPT1,HNRNPM,RPL10A,YBX1,PFKFB3,POLR2G,PSMA7,PSMC1,RPL13,RPL15,RPL18A,RPL19,RPL23A,RPLP0,RPLP1,RPS2,RPS4X,RPS6,RPS8,RPS15,RPS27A,STAT3,CSDE1,AXIN2,RAE1,PABPC4,FXR2,NUDT3,NUP160,MRTO4,PELO,XRN1,NRDE2,NUP107,NMNAT1,EDC3,SEH1L
1_Member	GO Cellular Components	GO:0044445	cytosolic part	-6.32422	-3.47257	22/242	196,1488,2647,3064,4736,6137,6138,6142,6143,6147,6175,6176,6187,6191,6194,6202,6209,6233,9513,23325,51121,56893	AHR,CTBP2,BLOC1S1,HTT,RPL10A,RPL13,RPL15,RPL18A,RPL19,RPL23A,RPLP0,RPLP1,RPS2,RPS4X,RPS6,RPS8,RPS15,RPS27A,FXR2,WASHC4,RPL26L1,UBQLN4
1_Member	Reactome Gene Sets	R-HSA-2408522	Selenoamino acid metabolism	-6.3195	-3.47257	15/118	4736,6137,6138,6142,6143,6147,6175,6176,6187,6191,6194,6202,6209,6233,51121	RPL10A,RPL13,RPL15,RPL18A,RPL19,RPL23A,RPLP0,RPLP1,RPS2,RPS4X,RPS6,RPS8,RPS15,RPS27A,RPL26L1
1_Member	GO Biological Processes	GO:1901361	organic cyclic compound catabolic process	-6.30954	-3.47257	45/768	472,949,1267,1734,2021,2184,2237,2935,4670,4736,4904,5209,5436,5688,5700,6137,6138,6142,6143,6147,6175,6176,6187,6191,6194,6202,6209,6233,6774,7812,8313,8480,8761,9513,10841,11165,23279,51154,53918,54464,55051,57122,64802,80153,81929	ATM,SCARB1,CNP,DIO2,ENDOG,FAH,FEN1,GSPT1,HNRNPM,RPL10A,YBX1,PFKFB3,POLR2G,PSMA7,PSMC1,RPL13,RPL15,RPL18A,RPL19,RPL23A,RPLP0,RPLP1,RPS2,RPS4X,RPS6,RPS8,RPS15,RPS27A,STAT3,CSDE1,AXIN2,RAE1,PABPC4,FXR2,FTCD,NUDT3,NUP160,MRTO4,PELO,XRN1,NRDE2,NUP107,NMNAT1,EDC3,SEH1L
1_Member	GO Biological Processes	GO:0000184	nuclear-transcribed mRNA catabolic process, nonsense-mediated decay	-6.22394	-3.39855	15/120	2935,4736,6137,6138,6142,6143,6147,6175,6176,6187,6191,6194,6202,6209,6233	GSPT1,RPL10A,RPL13,RPL15,RPL18A,RPL19,RPL23A,RPLP0,RPLP1,RPS2,RPS4X,RPS6,RPS8,RPS15,RPS27A
1_Member	Reactome Gene Sets	R-HSA-9010553	Regulation of expression of SLITs and ROBOs	-6.20605	-3.39193	18/171	2935,4736,5688,5700,6137,6138,6142,6143,6147,6175,6176,6187,6191,6194,6202,6209,6233,51121	GSPT1,RPL10A,PSMA7,PSMC1,RPL13,RPL15,RPL18A,RPL19,RPL23A,RPLP0,RPLP1,RPS2,RPS4X,RPS6,RPS8,RPS15,RPS27A,RPL26L1
1_Member	Reactome Gene Sets	R-HSA-8953854	Metabolism of RNA	-6.19389	-3.39078	41/675	1453,1478,1973,2935,4670,4736,4904,5436,5688,5700,6137,6138,6142,6143,6147,6175,6176,6187,6191,6194,6202,6209,6233,6637,7919,8480,10283,23279,51118,51121,51504,51637,54464,55339,55749,57122,65083,80153,81929,83732,84916	CSNK1D,CSTF2,EIF4A1,GSPT1,HNRNPM,RPL10A,YBX1,POLR2G,PSMA7,PSMC1,RPL13,RPL15,RPL18A,RPL19,RPL23A,RPLP0,RPLP1,RPS2,RPS4X,RPS6,RPS8,RPS15,RPS27A,SNRPG,DDX39B,RAE1,CWC27,NUP160,UTP11,RPL26L1,TRMT112,RTRAF,XRN1,WDR33,CCAR1,NUP107,NOL6,EDC3,SEH1L,RIOK1,UTP4
1_Member	GO Biological Processes	GO:0045047	protein targeting to ER	-5.9944	-3.20201	14/109	4736,6137,6138,6142,6143,6147,6175,6176,6187,6191,6194,6202,6209,6233	RPL10A,RPL13,RPL15,RPL18A,RPL19,RPL23A,RPLP0,RPLP1,RPS2,RPS4X,RPS6,RPS8,RPS15,RPS27A
1_Member	GO Biological Processes	GO:0046700	heterocycle catabolic process	-5.92211	-3.14018	42/717	472,1267,2021,2237,2935,4670,4736,4904,5209,5436,5688,5700,6137,6138,6142,6143,6147,6175,6176,6187,6191,6194,6202,6209,6233,6774,7812,8313,8480,8761,9513,10841,11165,23279,51154,53918,54464,55051,57122,64802,80153,81929	ATM,CNP,ENDOG,FEN1,GSPT1,HNRNPM,RPL10A,YBX1,PFKFB3,POLR2G,PSMA7,PSMC1,RPL13,RPL15,RPL18A,RPL19,RPL23A,RPLP0,RPLP1,RPS2,RPS4X,RPS6,RPS8,RPS15,RPS27A,STAT3,CSDE1,AXIN2,RAE1,PABPC4,FXR2,FTCD,NUDT3,NUP160,MRTO4,PELO,XRN1,NRDE2,NUP107,NMNAT1,EDC3,SEH1L
1_Member	GO Biological Processes	GO:0044270	cellular nitrogen compound catabolic process	-5.90659	-3.13488	42/718	472,1267,2021,2237,2935,4670,4736,4904,5209,5436,5688,5700,6137,6138,6142,6143,6147,6175,6176,6187,6191,6194,6202,6209,6233,6774,7812,8313,8480,8761,9513,10841,11165,23279,51154,53918,54464,55051,57122,64802,80153,81929	ATM,CNP,ENDOG,FEN1,GSPT1,HNRNPM,RPL10A,YBX1,PFKFB3,POLR2G,PSMA7,PSMC1,RPL13,RPL15,RPL18A,RPL19,RPL23A,RPLP0,RPLP1,RPS2,RPS4X,RPS6,RPS8,RPS15,RPS27A,STAT3,CSDE1,AXIN2,RAE1,PABPC4,FXR2,FTCD,NUDT3,NUP160,MRTO4,PELO,XRN1,NRDE2,NUP107,NMNAT1,EDC3,SEH1L
1_Member	Reactome Gene Sets	R-HSA-376176	Signaling by ROBO receptors	-5.86805	-3.10632	20/218	2935,4736,5688,5700,6137,6138,6142,6143,6147,6175,6176,6187,6191,6194,6202,6209,6233,10298,51121,56924	GSPT1,RPL10A,PSMA7,PSMC1,RPL13,RPL15,RPL18A,RPL19,RPL23A,RPLP0,RPLP1,RPS2,RPS4X,RPS6,RPS8,RPS15,RPS27A,PAK4,RPL26L1,PAK6
1_Member	GO Biological Processes	GO:0072599	establishment of protein localization to endoplasmic reticulum	-5.80301	-3.06059	14/113	4736,6137,6138,6142,6143,6147,6175,6176,6187,6191,6194,6202,6209,6233	RPL10A,RPL13,RPL15,RPL18A,RPL19,RPL23A,RPLP0,RPLP1,RPS2,RPS4X,RPS6,RPS8,RPS15,RPS27A
1_Member	GO Cellular Components	GO:0022625	cytosolic large ribosomal subunit	-5.69365	-2.96057	10/57	4736,6137,6138,6142,6143,6147,6175,6176,9513,51121	RPL10A,RPL13,RPL15,RPL18A,RPL19,RPL23A,RPLP0,RPLP1,FXR2,RPL26L1
1_Member	Reactome Gene Sets	R-HSA-2262752	Cellular responses to stress	-5.63657	-2.91264	36/585	472,529,534,573,1781,3326,3576,4736,5052,5688,5700,6137,6138,6142,6143,6147,6175,6176,6187,6191,6194,6202,6209,6233,6774,7280,8480,10111,10376,10381,23279,26277,51121,57122,81929,259217	ATM,ATP6V1E1,ATP6V1G2,BAG1,DYNC1I2,HSP90AB1,CXCL8,RPL10A,PRDX1,PSMA7,PSMC1,RPL13,RPL15,RPL18A,RPL19,RPL23A,RPLP0,RPLP1,RPS2,RPS4X,RPS6,RPS8,RPS15,RPS27A,STAT3,TUBB2A,RAE1,RAD50,TUBA1B,TUBB3,NUP160,TINF2,RPL26L1,NUP107,SEH1L,HSPA12A
1_Member	Reactome Gene Sets	R-HSA-8953897	Cellular responses to external stimuli	-5.40465	-2.70705	36/599	472,529,534,573,1781,3326,3576,4736,5052,5688,5700,6137,6138,6142,6143,6147,6175,6176,6187,6191,6194,6202,6209,6233,6774,7280,8480,10111,10376,10381,23279,26277,51121,57122,81929,259217	ATM,ATP6V1E1,ATP6V1G2,BAG1,DYNC1I2,HSP90AB1,CXCL8,RPL10A,PRDX1,PSMA7,PSMC1,RPL13,RPL15,RPL18A,RPL19,RPL23A,RPLP0,RPLP1,RPS2,RPS4X,RPS6,RPS8,RPS15,RPS27A,STAT3,TUBB2A,RAE1,RAD50,TUBA1B,TUBB3,NUP160,TINF2,RPL26L1,NUP107,SEH1L,HSPA12A
1_Member	GO Molecular Functions	GO:0003735	structural constituent of ribosome	-5.22495	-2.53578	16/162	4736,6137,6138,6142,6143,6147,6175,6176,6187,6191,6194,6202,6209,6233,28977,51121	RPL10A,RPL13,RPL15,RPL18A,RPL19,RPL23A,RPLP0,RPLP1,RPS2,RPS4X,RPS6,RPS8,RPS15,RPS27A,MRPL42,RPL26L1
1_Member	Reactome Gene Sets	R-HSA-71291	Metabolism of amino acids and derivatives	-5.14365	-2.47884	26/374	262,587,1644,1734,1737,2184,4736,5688,5700,6137,6138,6142,6143,6147,6175,6176,6187,6191,6194,6202,6209,6233,6538,10157,10841,51121	AMD1,BCAT2,DDC,DIO2,DLAT,FAH,RPL10A,PSMA7,PSMC1,RPL13,RPL15,RPL18A,RPL19,RPL23A,RPLP0,RPLP1,RPS2,RPS4X,RPS6,RPS8,RPS15,RPS27A,SLC6A11,AASS,FTCD,RPL26L1
1_Member	GO Cellular Components	GO:0044391	ribosomal subunit	-5.05901	-2.40971	17/186	4736,6137,6138,6142,6143,6147,6175,6176,6187,6191,6194,6202,6209,6233,9513,28977,51121	RPL10A,RPL13,RPL15,RPL18A,RPL19,RPL23A,RPLP0,RPLP1,RPS2,RPS4X,RPS6,RPS8,RPS15,RPS27A,FXR2,MRPL42,RPL26L1
1_Member	Reactome Gene Sets	R-HSA-72766	Translation	-5.00745	-2.36571	22/291	1650,1973,2935,4736,6137,6138,6142,6143,6147,6175,6176,6187,6191,6194,6202,6209,6233,23438,28977,51121,51504,92399	DDOST,EIF4A1,GSPT1,RPL10A,RPL13,RPL15,RPL18A,RPL19,RPL23A,RPLP0,RPLP1,RPS2,RPS4X,RPS6,RPS8,RPS15,RPS27A,HARS2,MRPL42,RPL26L1,TRMT112,MRRF
1_Member	KEGG Pathway	hsa03010	Ribosome	-4.89782	-2.26387	15/153	4736,6137,6138,6142,6143,6147,6175,6176,6187,6191,6194,6202,6209,6233,51121	RPL10A,RPL13,RPL15,RPL18A,RPL19,RPL23A,RPLP0,RPLP1,RPS2,RPS4X,RPS6,RPS8,RPS15,RPS27A,RPL26L1
1_Member	GO Biological Processes	GO:0006413	translational initiation	-4.87701	-2.25716	17/192	1973,4736,5436,6137,6138,6142,6143,6147,6175,6176,6187,6191,6194,6202,6209,6233,10209	EIF4A1,RPL10A,POLR2G,RPL13,RPL15,RPL18A,RPL19,RPL23A,RPLP0,RPLP1,RPS2,RPS4X,RPS6,RPS8,RPS15,RPS27A,EIF1
1_Member	GO Molecular Functions	GO:0005198	structural molecule activity	-4.83516	-2.22861	39/714	633,1488,1834,3891,3912,4147,4736,4741,5493,6137,6138,6142,6143,6147,6175,6176,6187,6191,6194,6202,6209,6233,6645,7280,9119,10376,10381,23279,24145,26254,28977,51121,57122,57630,81929,84467,203068,255631,345651	BGN,CTBP2,DSPP,KRT85,LAMB1,MATN2,RPL10A,NEFM,PPL,RPL13,RPL15,RPL18A,RPL19,RPL23A,RPLP0,RPLP1,RPS2,RPS4X,RPS6,RPS8,RPS15,RPS27A,SNTB2,TUBB2A,KRT75,TUBA1B,TUBB3,NUP160,PANX1,OPTC,MRPL42,RPL26L1,NUP107,SH3RF1,SEH1L,FBN3,TUBB,COL24A1,ACTBL2
1_Member	GO Biological Processes	GO:0070972	protein localization to endoplasmic reticulum	-4.74404	-2.15178	14/139	4736,6137,6138,6142,6143,6147,6175,6176,6187,6191,6194,6202,6209,6233	RPL10A,RPL13,RPL15,RPL18A,RPL19,RPL23A,RPLP0,RPLP1,RPS2,RPS4X,RPS6,RPS8,RPS15,RPS27A
1_Member	GO Biological Processes	GO:0006412	translation	-4.36427	-1.81643	38/723	1725,1734,1801,1973,2872,2935,4076,4736,4855,4904,5436,6137,6138,6142,6143,6147,6175,6176,6187,6191,6194,6202,6209,6233,6774,7919,8761,9513,10209,23438,28977,51121,51504,54464,55278,84881,92399,343472	DHPS,DIO2,DPH1,EIF4A1,MKNK2,GSPT1,CAPRIN1,RPL10A,NOTCH4,YBX1,POLR2G,RPL13,RPL15,RPL18A,RPL19,RPL23A,RPLP0,RPLP1,RPS2,RPS4X,RPS6,RPS8,RPS15,RPS27A,STAT3,DDX39B,PABPC4,FXR2,EIF1,HARS2,MRPL42,RPL26L1,TRMT112,XRN1,QRSL1,RPUSD4,MRRF,BARHL2
1_Member	GO Biological Processes	GO:0006612	protein targeting to membrane	-4.25059	-1.72623	16/194	1121,3745,4736,6137,6138,6142,6143,6147,6175,6176,6187,6191,6194,6202,6209,6233	CHM,KCNB1,RPL10A,RPL13,RPL15,RPL18A,RPL19,RPL23A,RPLP0,RPLP1,RPS2,RPS4X,RPS6,RPS8,RPS15,RPS27A
1_Member	GO Biological Processes	GO:0043043	peptide biosynthetic process	-4.04312	-1.57628	38/749	1725,1734,1801,1973,2872,2935,4076,4736,4855,4904,5436,6137,6138,6142,6143,6147,6175,6176,6187,6191,6194,6202,6209,6233,6774,7919,8761,9513,10209,23438,28977,51121,51504,54464,55278,84881,92399,343472	DHPS,DIO2,DPH1,EIF4A1,MKNK2,GSPT1,CAPRIN1,RPL10A,NOTCH4,YBX1,POLR2G,RPL13,RPL15,RPL18A,RPL19,RPL23A,RPLP0,RPLP1,RPS2,RPS4X,RPS6,RPS8,RPS15,RPS27A,STAT3,DDX39B,PABPC4,FXR2,EIF1,HARS2,MRPL42,RPL26L1,TRMT112,XRN1,QRSL1,RPUSD4,MRRF,BARHL2
1_Member	GO Cellular Components	GO:0005840	ribosome	-3.95708	-1.51887	17/227	4736,6137,6138,6142,6143,6147,6175,6176,6187,6191,6194,6202,6209,6233,9513,28977,51121	RPL10A,RPL13,RPL15,RPL18A,RPL19,RPL23A,RPLP0,RPLP1,RPS2,RPS4X,RPS6,RPS8,RPS15,RPS27A,FXR2,MRPL42,RPL26L1
1_Member	GO Cellular Components	GO:0015934	large ribosomal subunit	-3.62034	-1.27207	11/116	4736,6137,6138,6142,6143,6147,6175,6176,9513,28977,51121	RPL10A,RPL13,RPL15,RPL18A,RPL19,RPL23A,RPLP0,RPLP1,FXR2,MRPL42,RPL26L1
1_Member	GO Biological Processes	GO:0002181	cytoplasmic translation	-3.49298	-1.17059	10/101	1801,1973,2935,4736,6138,6142,6143,6175,6176,51121	DPH1,EIF4A1,GSPT1,RPL10A,RPL15,RPL18A,RPL19,RPLP0,RPLP1,RPL26L1
1_Member	Reactome Gene Sets	R-HSA-72649	Translation initiation complex formation	-3.1109	-0.92102	7/58	1973,6187,6191,6194,6202,6209,6233	EIF4A1,RPS2,RPS4X,RPS6,RPS8,RPS15,RPS27A
1_Member	Reactome Gene Sets	R-HSA-72702	Ribosomal scanning and start codon recognition	-3.1109	-0.92102	7/58	1973,6187,6191,6194,6202,6209,6233	EIF4A1,RPS2,RPS4X,RPS6,RPS8,RPS15,RPS27A
1_Member	Reactome Gene Sets	R-HSA-72662	Activation of the mRNA upon binding of the cap-binding complex and eIFs, and subsequent binding to 4	-3.06583	-0.894126	7/59	1973,6187,6191,6194,6202,6209,6233	EIF4A1,RPS2,RPS4X,RPS6,RPS8,RPS15,RPS27A
1_Member	GO Biological Processes	GO:0090150	establishment of protein localization to membrane	-2.97306	-0.84524	19/326	1121,2803,3745,4736,6137,6138,6142,6143,6147,6175,6176,6187,6191,6194,6202,6209,6233,9341,23513	CHM,GOLGA4,KCNB1,RPL10A,RPL13,RPL15,RPL18A,RPL19,RPL23A,RPLP0,RPLP1,RPS2,RPS4X,RPS6,RPS8,RPS15,RPS27A,VAMP3,SCRIB
1_Member	GO Cellular Components	GO:0022627	cytosolic small ribosomal subunit	-2.96666	-0.844788	6/45	6187,6191,6194,6202,6209,6233	RPS2,RPS4X,RPS6,RPS8,RPS15,RPS27A
1_Member	Reactome Gene Sets	R-HSA-72695	Formation of the ternary complex, and subsequently, the 43S complex	-2.67951	-0.667033	6/51	6187,6191,6194,6202,6209,6233	RPS2,RPS4X,RPS6,RPS8,RPS15,RPS27A
1_Member	GO Biological Processes	GO:0072657	protein localization to membrane	-2.63421	-0.628559	29/625	1121,2316,2693,2803,3695,3745,4736,5780,6137,6138,6142,6143,6147,6175,6176,6187,6191,6194,6202,6209,6233,8326,8636,9341,10966,10981,23114,23513,81926	CHM,FLNA,GHSR,GOLGA4,ITGB7,KCNB1,RPL10A,PTPN9,RPL13,RPL15,RPL18A,RPL19,RPL23A,RPLP0,RPLP1,RPS2,RPS4X,RPS6,RPS8,RPS15,RPS27A,FZD9,SSNA1,VAMP3,RAB40B,RAB32,NFASC,SCRIB,ABHD17A
1_Member	GO Cellular Components	GO:0015935	small ribosomal subunit	-2.52312	-0.563551	7/73	6187,6191,6194,6202,6209,6233,28977	RPS2,RPS4X,RPS6,RPS8,RPS15,RPS27A,MRPL42
1_Member	GO Biological Processes	GO:0006605	protein targeting	-2.34556	-0.456258	21/426	51,570,1121,3745,4736,5264,6137,6138,6142,6143,6147,6175,6176,6187,6191,6194,6202,6209,6233,7855,9182	ACOX1,BAAT,CHM,KCNB1,RPL10A,PHYH,RPL13,RPL15,RPL18A,RPL19,RPL23A,RPLP0,RPLP1,RPS2,RPS4X,RPS6,RPS8,RPS15,RPS27A,FZD5,RASSF9
2_Summary	Reactome Gene Sets	R-HSA-1640170	Cell Cycle	-5.82177	-3.06981	40/673	472,1453,1781,2237,3326,5426,5688,5700,5810,5889,5932,6233,7153,7280,7334,7465,8480,8636,9662,10051,10111,10376,10381,10403,11004,23063,23224,23279,23345,26277,28227,29935,51512,54107,57122,80169,81929,91687,91754,203068,1857,2316,4627,4649,7456,8997,9055,10006,22899,50508,50650,58504,83478,94274,171177,389337,114,1452,5573,11127,1785,2701,375519,55733,529,534,949,6890,9341,1258,55763,123016,3472…	ATM,CSNK1D,DYNC1I2,FEN1,HSP90AB1,POLE,PSMA7,PSMC1,RAD1,RAD51C,RBBP8,RPS27A,TOP2A,TUBB2A,UBE2N,WEE1,RAE1,SSNA1,CEP135,SMC4,RAD50,TUBA1B,TUBB3,NDC80,KIF2C,WAPL,SYNE2,NUP160,SYNE1,TINF2,PPP2R3B,RPA4,GTSE1,POLE3,NUP107,CTC1,SEH1L,CENPL,NEK9,TUBB,DVL3,FLNA,MYH9,MYO9A,WIPF1,KALRN,PRC1,ABI1,ARHGEF15,NOX3,ARHGEF3,ARHGAP22,ARHGAP24,PPP1R14A,RHOV,ARHGEF37,ADCY8,CSNK1A1,PRKAR1A,KIF3A,DNM2,GJA4,GJB7,HHAT,ATP…
2_Member	Reactome Gene Sets	R-HSA-1640170	Cell Cycle	-5.82177	-3.06981	40/673	472,1453,1781,2237,3326,5426,5688,5700,5810,5889,5932,6233,7153,7280,7334,7465,8480,8636,9662,10051,10111,10376,10381,10403,11004,23063,23224,23279,23345,26277,28227,29935,51512,54107,57122,80169,81929,91687,91754,203068	ATM,CSNK1D,DYNC1I2,FEN1,HSP90AB1,POLE,PSMA7,PSMC1,RAD1,RAD51C,RBBP8,RPS27A,TOP2A,TUBB2A,UBE2N,WEE1,RAE1,SSNA1,CEP135,SMC4,RAD50,TUBA1B,TUBB3,NDC80,KIF2C,WAPL,SYNE2,NUP160,SYNE1,TINF2,PPP2R3B,RPA4,GTSE1,POLE3,NUP107,CTC1,SEH1L,CENPL,NEK9,TUBB
2_Member	Reactome Gene Sets	R-HSA-68877	Mitotic Prometaphase	-4.53603	-1.96337	17/204	1453,1781,7280,8636,9662,10051,10376,10381,10403,11004,23063,23279,57122,81929,91687,91754,203068	CSNK1D,DYNC1I2,TUBB2A,SSNA1,CEP135,SMC4,TUBA1B,TUBB3,NDC80,KIF2C,WAPL,NUP160,NUP107,SEH1L,CENPL,NEK9,TUBB
2_Member	Reactome Gene Sets	R-HSA-194315	Signaling by Rho GTPases	-3.71868	-1.33881	26/455	1781,1857,2316,4627,4649,7280,7456,8997,9055,10006,10376,10381,10403,11004,22899,23279,50508,50650,57122,58504,81929,83478,91687,94274,171177,389337	DYNC1I2,DVL3,FLNA,MYH9,MYO9A,TUBB2A,WIPF1,KALRN,PRC1,ABI1,TUBA1B,TUBB3,NDC80,KIF2C,ARHGEF15,NUP160,NOX3,ARHGEF3,NUP107,ARHGAP22,SEH1L,ARHGAP24,CENPL,PPP1R14A,RHOV,ARHGEF37
2_Member	Reactome Gene Sets	R-HSA-69278	Cell Cycle, Mitotic	-3.70758	-1.33179	30/560	1453,1781,2237,3326,5426,5688,5700,6233,7153,7280,7465,8480,8636,9662,10051,10376,10381,10403,11004,23063,23279,28227,29935,51512,54107,57122,81929,91687,91754,203068	CSNK1D,DYNC1I2,FEN1,HSP90AB1,POLE,PSMA7,PSMC1,RPS27A,TOP2A,TUBB2A,WEE1,RAE1,SSNA1,CEP135,SMC4,TUBA1B,TUBB3,NDC80,KIF2C,WAPL,NUP160,PPP2R3B,RPA4,GTSE1,POLE3,NUP107,SEH1L,CENPL,NEK9,TUBB
2_Member	Reactome Gene Sets	R-HSA-69275	G2/M Transition	-3.66262	-1.30277	15/196	1453,1781,3326,5688,5700,6233,7280,7465,8636,9662,10376,10381,28227,51512,203068	CSNK1D,DYNC1I2,HSP90AB1,PSMA7,PSMC1,RPS27A,TUBB2A,WEE1,SSNA1,CEP135,TUBA1B,TUBB3,PPP2R3B,GTSE1,TUBB
2_Member	Reactome Gene Sets	R-HSA-453274	Mitotic G2-G2/M phases	-3.61477	-1.2703	15/198	1453,1781,3326,5688,5700,6233,7280,7465,8636,9662,10376,10381,28227,51512,203068	CSNK1D,DYNC1I2,HSP90AB1,PSMA7,PSMC1,RPS27A,TUBB2A,WEE1,SSNA1,CEP135,TUBA1B,TUBB3,PPP2R3B,GTSE1,TUBB
2_Member	Reactome Gene Sets	R-HSA-9648025	EML4 and NUDC in mitotic spindle formation	-3.58766	-1.24694	11/117	1781,7280,10376,10381,10403,11004,23279,57122,81929,91687,91754	DYNC1I2,TUBB2A,TUBA1B,TUBB3,NDC80,KIF2C,NUP160,NUP107,SEH1L,CENPL,NEK9
2_Member	Reactome Gene Sets	R-HSA-2500257	Resolution of Sister Chromatid Cohesion	-3.30982	-1.05693	11/126	1781,7280,10376,10381,10403,11004,23063,23279,57122,81929,91687	DYNC1I2,TUBB2A,TUBA1B,TUBB3,NDC80,KIF2C,WAPL,NUP160,NUP107,SEH1L,CENPL
2_Member	Reactome Gene Sets	R-HSA-2467813	Separation of Sister Chromatids	-3.2912	-1.04439	14/190	1781,5688,5700,6233,7280,10376,10381,10403,11004,23063,23279,57122,81929,91687	DYNC1I2,PSMA7,PSMC1,RPS27A,TUBB2A,TUBA1B,TUBB3,NDC80,KIF2C,WAPL,NUP160,NUP107,SEH1L,CENPL
2_Member	Reactome Gene Sets	R-HSA-5610787	Hedgehog 'off' state	-3.10482	-0.919754	10/113	114,1452,5573,5688,5700,6233,7280,10376,10381,11127	ADCY8,CSNK1A1,PRKAR1A,PSMA7,PSMC1,RPS27A,TUBB2A,TUBA1B,TUBB3,KIF3A
2_Member	Reactome Gene Sets	R-HSA-9646399	Aggrephagy	-3.07329	-0.894126	6/43	1781,6233,7280,7334,10376,10381	DYNC1I2,RPS27A,TUBB2A,UBE2N,TUBA1B,TUBB3
2_Member	Reactome Gene Sets	R-HSA-8852276	The role of GTSE1 in G2/M progression after G2 checkpoint	-3.0393	-0.893433	8/77	3326,5688,5700,6233,7280,10376,10381,51512	HSP90AB1,PSMA7,PSMC1,RPS27A,TUBB2A,TUBA1B,TUBB3,GTSE1
2_Member	Reactome Gene Sets	R-HSA-5663220	RHO GTPases Activate Formins	-2.92871	-0.818	11/140	1781,1857,7280,10376,10381,10403,11004,23279,57122,81929,91687	DYNC1I2,DVL3,TUBB2A,TUBA1B,TUBB3,NDC80,KIF2C,NUP160,NUP107,SEH1L,CENPL
2_Member	Reactome Gene Sets	R-HSA-190828	Gap junction trafficking	-2.86582	-0.786742	6/47	1785,2701,7280,10376,10381,375519	DNM2,GJA4,TUBB2A,TUBA1B,TUBB3,GJB7
2_Member	Reactome Gene Sets	R-HSA-157858	Gap junction trafficking and regulation	-2.77026	-0.715328	6/49	1785,2701,7280,10376,10381,375519	DNM2,GJA4,TUBB2A,TUBA1B,TUBB3,GJB7
2_Member	Reactome Gene Sets	R-HSA-5358351	Signaling by Hedgehog	-2.71143	-0.684657	11/149	114,1452,5573,5688,5700,6233,7280,10376,10381,11127,55733	ADCY8,CSNK1A1,PRKAR1A,PSMA7,PSMC1,RPS27A,TUBB2A,TUBA1B,TUBB3,KIF3A,HHAT
2_Member	Reactome Gene Sets	R-HSA-69620	Cell Cycle Checkpoints	-2.69905	-0.675895	17/293	472,1781,5688,5700,5810,5932,6233,7334,7465,10111,10403,11004,23279,51512,57122,81929,91687	ATM,DYNC1I2,PSMA7,PSMC1,RAD1,RBBP8,RPS27A,UBE2N,WEE1,RAD50,NDC80,KIF2C,NUP160,GTSE1,NUP107,SEH1L,CENPL
2_Member	Reactome Gene Sets	R-HSA-190861	Gap junction assembly	-2.63061	-0.628559	5/36	2701,7280,10376,10381,375519	GJA4,TUBB2A,TUBA1B,TUBB3,GJB7
2_Member	KEGG Pathway	hsa04145	Phagosome	-2.59888	-0.603927	11/154	529,534,949,1781,6890,7280,9341,10376,10381,50508,203068	ATP6V1E1,ATP6V1G2,SCARB1,DYNC1I2,TAP1,TUBB2A,VAMP3,TUBA1B,TUBB3,NOX3,TUBB
2_Member	Reactome Gene Sets	R-HSA-5617833	Cilium Assembly	-2.58757	-0.600695	13/201	1258,1453,1781,7280,8636,9662,10376,10381,11127,55763,123016,203068,347240	CNGB1,CSNK1D,DYNC1I2,TUBB2A,SSNA1,CEP135,TUBA1B,TUBB3,KIF3A,EXOC1,TTC8,TUBB,KIF24
2_Member	Reactome Gene Sets	R-HSA-195258	RHO GTPase Effectors	-2.57639	-0.596094	18/327	1781,1857,2316,4627,7280,7456,9055,10006,10376,10381,10403,11004,23279,50508,57122,81929,91687,94274	DYNC1I2,DVL3,FLNA,MYH9,TUBB2A,WIPF1,PRC1,ABI1,TUBA1B,TUBB3,NDC80,KIF2C,NUP160,NOX3,NUP107,SEH1L,CENPL,PPP1R14A
2_Member	Reactome Gene Sets	R-HSA-380320	Recruitment of NuMA to mitotic centrosomes	-2.48357	-0.539979	8/94	1453,1781,7280,8636,9662,10376,10381,203068	CSNK1D,DYNC1I2,TUBB2A,SSNA1,CEP135,TUBA1B,TUBB3,TUBB
2_Member	Reactome Gene Sets	R-HSA-68886	M Phase	-2.45109	-0.520127	21/417	1453,1781,5688,5700,6233,7280,8480,8636,9662,10051,10376,10381,10403,11004,23063,23279,57122,81929,91687,91754,203068	CSNK1D,DYNC1I2,PSMA7,PSMC1,RPS27A,TUBB2A,RAE1,SSNA1,CEP135,SMC4,TUBA1B,TUBB3,NDC80,KIF2C,WAPL,NUP160,NUP107,SEH1L,CENPL,NEK9,TUBB
2_Member	Reactome Gene Sets	R-HSA-68882	Mitotic Anaphase	-2.42004	-0.499275	14/235	1781,5688,5700,6233,7280,10376,10381,10403,11004,23063,23279,57122,81929,91687	DYNC1I2,PSMA7,PSMC1,RPS27A,TUBB2A,TUBA1B,TUBB3,NDC80,KIF2C,WAPL,NUP160,NUP107,SEH1L,CENPL
2_Member	Reactome Gene Sets	R-HSA-2555396	Mitotic Metaphase and Anaphase	-2.40373	-0.48851	14/236	1781,5688,5700,6233,7280,10376,10381,10403,11004,23063,23279,57122,81929,91687	DYNC1I2,PSMA7,PSMC1,RPS27A,TUBB2A,TUBA1B,TUBB3,NDC80,KIF2C,WAPL,NUP160,NUP107,SEH1L,CENPL
2_Member	Reactome Gene Sets	R-HSA-9609736	Assembly and cell surface presentation of NMDA receptors	-2.37878	-0.471915	5/41	320,7280,10376,10381,26960	APBA1,TUBB2A,TUBA1B,TUBB3,NBEA
2_Member	Reactome Gene Sets	R-HSA-9663891	Selective autophagy	-2.27144	-0.416489	7/81	472,1781,6233,7280,7334,10376,10381	ATM,DYNC1I2,RPS27A,TUBB2A,UBE2N,TUBA1B,TUBB3
2_Member	Reactome Gene Sets	R-HSA-9612973	Autophagy	-2.1815	-0.35382	10/151	472,1781,3326,6233,7280,7334,8678,10376,10381,11152	ATM,DYNC1I2,HSP90AB1,RPS27A,TUBB2A,UBE2N,BECN1,TUBA1B,TUBB3,WDR45
2_Member	Reactome Gene Sets	R-HSA-1632852	Macroautophagy	-2.01172	-0.257454	9/136	472,1781,6233,7280,7334,8678,10376,10381,11152	ATM,DYNC1I2,RPS27A,TUBB2A,UBE2N,BECN1,TUBA1B,TUBB3,WDR45
3_Summary	GO Cellular Components	GO:0005815	microtubule organizing center	-5.52907	-2.81409	43/769	576,1108,1452,1453,1781,1785,3064,5902,6017,6890,7153,8313,8558,8636,9024,9094,9662,10129,10210,10403,10841,11004,11127,25853,29901,51637,54535,64743,79618,79960,84461,84936,91272,91754,123016,150468,153657,219537,219844,284252,284403,347240,375748	ADGRB2,CHD4,CSNK1A1,CSNK1D,DYNC1I2,DNM2,HTT,RANBP1,RLBP1,TAP1,TOP2A,AXIN2,CDK10,SSNA1,BRSK2,UNC119,CEP135,FRY,TOPORS,NDC80,FTCD,KIF2C,KIF3A,DCAF12,SAC3D1,RTRAF,CCHCR1,WDR13,HMBOX1,JADE1,NEURL4,ZFYVE19,BOD1,NEK9,TTC8,CKAP2L,TTC23L,SMTNL1,HYLS1,KCTD1,WDR62,KIF24,ERCC6L2
3_Member	GO Cellular Components	GO:0005815	microtubule organizing center	-5.52907	-2.81409	43/769	576,1108,1452,1453,1781,1785,3064,5902,6017,6890,7153,8313,8558,8636,9024,9094,9662,10129,10210,10403,10841,11004,11127,25853,29901,51637,54535,64743,79618,79960,84461,84936,91272,91754,123016,150468,153657,219537,219844,284252,284403,347240,375748	ADGRB2,CHD4,CSNK1A1,CSNK1D,DYNC1I2,DNM2,HTT,RANBP1,RLBP1,TAP1,TOP2A,AXIN2,CDK10,SSNA1,BRSK2,UNC119,CEP135,FRY,TOPORS,NDC80,FTCD,KIF2C,KIF3A,DCAF12,SAC3D1,RTRAF,CCHCR1,WDR13,HMBOX1,JADE1,NEURL4,ZFYVE19,BOD1,NEK9,TTC8,CKAP2L,TTC23L,SMTNL1,HYLS1,KCTD1,WDR62,KIF24,ERCC6L2
3_Member	GO Cellular Components	GO:0005813	centrosome	-3.78092	-1.38007	31/581	576,1108,1452,1453,1781,1785,5902,6017,6890,8313,8636,9024,9094,9662,10403,11004,11127,25853,29901,51637,64743,79618,84936,91272,91754,123016,150468,219844,284252,284403,375748	ADGRB2,CHD4,CSNK1A1,CSNK1D,DYNC1I2,DNM2,RANBP1,RLBP1,TAP1,AXIN2,SSNA1,BRSK2,UNC119,CEP135,NDC80,KIF2C,KIF3A,DCAF12,SAC3D1,RTRAF,WDR13,HMBOX1,ZFYVE19,BOD1,NEK9,TTC8,CKAP2L,HYLS1,KCTD1,WDR62,ERCC6L2
3_Member	GO Cellular Components	GO:0005814	centriole	-2.85408	-0.782634	11/143	3064,7153,9662,10210,10841,11127,54535,84461,219844,284403,347240	HTT,TOP2A,CEP135,TOPORS,FTCD,KIF3A,CCHCR1,NEURL4,HYLS1,WDR62,KIF24
3_Member	GO Cellular Components	GO:0044450	microtubule organizing center part	-2.20163	-0.363484	14/249	3064,6890,7153,9662,10210,10841,11127,54535,64743,84461,219844,284252,284403,347240	HTT,TAP1,TOP2A,CEP135,TOPORS,FTCD,KIF3A,CCHCR1,WDR13,NEURL4,HYLS1,KCTD1,WDR62,KIF24
4_Summary	GO Biological Processes	GO:1901137	carbohydrate derivative biosynthetic process	-5.45793	-2.75172	43/774	47,114,158,262,633,1650,1737,2132,2194,2986,3373,4351,4878,5209,5238,5281,6774,8480,8534,8833,9524,9605,9672,10007,10327,10675,23275,23279,23556,30968,54872,56474,57122,57216,57546,64090,65258,79690,81929,84068,84197,85365,197322,25902,441024,10111,55191,64802,570,4598,6888,10157,10841,348158,472,5293,8871,26751,51477,4625,4722,11165,84836,1267,200205,51,2110,2166,2184,2693,3248,4282,5264,55347,5…	ACLY,ADCY8,ADSL,AMD1,BGN,DDOST,DLAT,EXT2,FASN,GUCY2F,HYAL1,MPI,NPPA,PFKFB3,PGM3,PIGF,STAT3,RAE1,CHST1,GMPS,TECR,VPS9D1,SDC3,GNPDA1,AKR1A1,CSPG5,POFUT2,NUP160,PIGN,STOML2,PIGG,CTPS2,NUP107,VANGL2,PDP2,GAL3ST2,MPPE1,GAL3ST4,SEH1L,SLC10A7,POMK,ALG2,ACSF3,MTHFD1L,MTHFD2L,RAD50,NADSYN1,NMNAT1,BAAT,MVK,TALDO1,AASS,FTCD,ACSM2B,ATM,PIK3CD,SYNJ2,SH3YL1,ISYNA1,MYH7,NDUFS3,NUDT3,ABHD14B,CNP,IBA57,ACOX1,ETFD…
4_Member	GO Biological Processes	GO:1901137	carbohydrate derivative biosynthetic process	-5.45793	-2.75172	43/774	47,114,158,262,633,1650,1737,2132,2194,2986,3373,4351,4878,5209,5238,5281,6774,8480,8534,8833,9524,9605,9672,10007,10327,10675,23275,23279,23556,30968,54872,56474,57122,57216,57546,64090,65258,79690,81929,84068,84197,85365,197322	ACLY,ADCY8,ADSL,AMD1,BGN,DDOST,DLAT,EXT2,FASN,GUCY2F,HYAL1,MPI,NPPA,PFKFB3,PGM3,PIGF,STAT3,RAE1,CHST1,GMPS,TECR,VPS9D1,SDC3,GNPDA1,AKR1A1,CSPG5,POFUT2,NUP160,PIGN,STOML2,PIGG,CTPS2,NUP107,VANGL2,PDP2,GAL3ST2,MPPE1,GAL3ST4,SEH1L,SLC10A7,POMK,ALG2,ACSF3
4_Member	GO Biological Processes	GO:0072522	purine-containing compound biosynthetic process	-4.51822	-1.95189	22/313	47,114,158,262,1737,2194,2986,4878,5209,6774,8480,8833,9524,9605,23279,25902,30968,57122,57546,81929,197322,441024	ACLY,ADCY8,ADSL,AMD1,DLAT,FASN,GUCY2F,NPPA,PFKFB3,STAT3,RAE1,GMPS,TECR,VPS9D1,NUP160,MTHFD1L,STOML2,NUP107,PDP2,SEH1L,ACSF3,MTHFD2L
4_Member	GO Biological Processes	GO:0009165	nucleotide biosynthetic process	-4.04194	-1.57628	24/385	47,114,158,1737,2194,2986,4878,5209,6774,8480,8833,9524,9605,10111,23279,30968,55191,56474,57122,57546,64802,81929,197322,441024	ACLY,ADCY8,ADSL,DLAT,FASN,GUCY2F,NPPA,PFKFB3,STAT3,RAE1,GMPS,TECR,VPS9D1,RAD50,NUP160,STOML2,NADSYN1,CTPS2,NUP107,PDP2,NMNAT1,SEH1L,ACSF3,MTHFD2L
4_Member	GO Biological Processes	GO:0009260	ribonucleotide biosynthetic process	-4.0085	-1.55272	20/292	47,114,158,1737,2194,2986,4878,5209,6774,8480,8833,9524,9605,23279,30968,56474,57122,57546,81929,197322	ACLY,ADCY8,ADSL,DLAT,FASN,GUCY2F,NPPA,PFKFB3,STAT3,RAE1,GMPS,TECR,VPS9D1,NUP160,STOML2,CTPS2,NUP107,PDP2,SEH1L,ACSF3
4_Member	GO Biological Processes	GO:1901293	nucleoside phosphate biosynthetic process	-3.97316	-1.52703	24/389	47,114,158,1737,2194,2986,4878,5209,6774,8480,8833,9524,9605,10111,23279,30968,55191,56474,57122,57546,64802,81929,197322,441024	ACLY,ADCY8,ADSL,DLAT,FASN,GUCY2F,NPPA,PFKFB3,STAT3,RAE1,GMPS,TECR,VPS9D1,RAD50,NUP160,STOML2,NADSYN1,CTPS2,NUP107,PDP2,NMNAT1,SEH1L,ACSF3,MTHFD2L
4_Member	GO Biological Processes	GO:0046390	ribose phosphate biosynthetic process	-3.86942	-1.43738	20/299	47,114,158,1737,2194,2986,4878,5209,6774,8480,8833,9524,9605,23279,30968,56474,57122,57546,81929,197322	ACLY,ADCY8,ADSL,DLAT,FASN,GUCY2F,NPPA,PFKFB3,STAT3,RAE1,GMPS,TECR,VPS9D1,NUP160,STOML2,CTPS2,NUP107,PDP2,SEH1L,ACSF3
4_Member	GO Biological Processes	GO:0006164	purine nucleotide biosynthetic process	-3.84997	-1.43157	20/300	47,114,158,1737,2194,2986,4878,5209,6774,8480,8833,9524,9605,23279,30968,57122,57546,81929,197322,441024	ACLY,ADCY8,ADSL,DLAT,FASN,GUCY2F,NPPA,PFKFB3,STAT3,RAE1,GMPS,TECR,VPS9D1,NUP160,STOML2,NUP107,PDP2,SEH1L,ACSF3,MTHFD2L
4_Member	GO Biological Processes	GO:0009152	purine ribonucleotide biosynthetic process	-3.80564	-1.39739	19/279	47,114,158,1737,2194,2986,4878,5209,6774,8480,8833,9524,9605,23279,30968,57122,57546,81929,197322	ACLY,ADCY8,ADSL,DLAT,FASN,GUCY2F,NPPA,PFKFB3,STAT3,RAE1,GMPS,TECR,VPS9D1,NUP160,STOML2,NUP107,PDP2,SEH1L,ACSF3
4_Member	GO Biological Processes	GO:0006732	coenzyme metabolic process	-3.67772	-1.31394	24/407	47,262,570,1737,2194,4598,5209,6774,6888,8480,9524,10157,10327,10841,23279,25902,55191,57122,57546,64802,81929,197322,348158,441024	ACLY,AMD1,BAAT,DLAT,FASN,MVK,PFKFB3,STAT3,TALDO1,RAE1,TECR,AASS,AKR1A1,FTCD,NUP160,MTHFD1L,NADSYN1,NUP107,PDP2,NMNAT1,SEH1L,ACSF3,ACSM2B,MTHFD2L
4_Member	GO Biological Processes	GO:0090407	organophosphate biosynthetic process	-3.64949	-1.29353	35/700	47,114,158,472,1737,2194,2986,4598,4878,5209,5281,5293,6774,8480,8833,8871,9524,9605,10111,10327,23279,23556,26751,30968,51477,54872,55191,56474,57122,57546,64802,65258,81929,197322,441024	ACLY,ADCY8,ADSL,ATM,DLAT,FASN,GUCY2F,MVK,NPPA,PFKFB3,PIGF,PIK3CD,STAT3,RAE1,GMPS,SYNJ2,TECR,VPS9D1,RAD50,AKR1A1,NUP160,PIGN,SH3YL1,STOML2,ISYNA1,PIGG,NADSYN1,CTPS2,NUP107,PDP2,NMNAT1,MPPE1,SEH1L,ACSF3,MTHFD2L
4_Member	GO Biological Processes	GO:0019693	ribose phosphate metabolic process	-3.47554	-1.15672	30/578	47,114,158,570,1737,2194,2986,4598,4625,4722,4878,5209,6774,6888,8480,8833,9524,9605,10157,11165,23279,30968,56474,57122,57546,64802,81929,84836,197322,348158	ACLY,ADCY8,ADSL,BAAT,DLAT,FASN,GUCY2F,MVK,MYH7,NDUFS3,NPPA,PFKFB3,STAT3,TALDO1,RAE1,GMPS,TECR,VPS9D1,AASS,NUDT3,NUP160,STOML2,CTPS2,NUP107,PDP2,NMNAT1,SEH1L,ABHD14B,ACSF3,ACSM2B
4_Member	GO Biological Processes	GO:0009259	ribonucleotide metabolic process	-3.38813	-1.09354	29/558	47,114,158,570,1737,2194,2986,4598,4625,4722,4878,5209,6774,8480,8833,9524,9605,10157,11165,23279,30968,56474,57122,57546,64802,81929,84836,197322,348158	ACLY,ADCY8,ADSL,BAAT,DLAT,FASN,GUCY2F,MVK,MYH7,NDUFS3,NPPA,PFKFB3,STAT3,RAE1,GMPS,TECR,VPS9D1,AASS,NUDT3,NUP160,STOML2,CTPS2,NUP107,PDP2,NMNAT1,SEH1L,ABHD14B,ACSF3,ACSM2B
4_Member	GO Biological Processes	GO:0072521	purine-containing compound metabolic process	-3.38014	-1.09107	31/613	47,114,158,262,570,1737,2194,2986,4598,4625,4722,4878,5209,6774,8480,8833,9524,9605,10157,11165,23279,25902,30968,57122,57546,64802,81929,84836,197322,348158,441024	ACLY,ADCY8,ADSL,AMD1,BAAT,DLAT,FASN,GUCY2F,MVK,MYH7,NDUFS3,NPPA,PFKFB3,STAT3,RAE1,GMPS,TECR,VPS9D1,AASS,NUDT3,NUP160,MTHFD1L,STOML2,NUP107,PDP2,NMNAT1,SEH1L,ABHD14B,ACSF3,ACSM2B,MTHFD2L
4_Member	GO Biological Processes	GO:0006084	acetyl-CoA metabolic process	-3.36927	-1.09107	6/38	47,1737,2194,4598,10157,57546	ACLY,DLAT,FASN,MVK,AASS,PDP2
4_Member	GO Biological Processes	GO:0006637	acyl-CoA metabolic process	-3.3569	-1.08527	10/105	47,570,1737,2194,4598,9524,10157,57546,197322,348158	ACLY,BAAT,DLAT,FASN,MVK,TECR,AASS,PDP2,ACSF3,ACSM2B
4_Member	GO Biological Processes	GO:0035383	thioester metabolic process	-3.3569	-1.08527	10/105	47,570,1737,2194,4598,9524,10157,57546,197322,348158	ACLY,BAAT,DLAT,FASN,MVK,TECR,AASS,PDP2,ACSF3,ACSM2B
4_Member	GO Biological Processes	GO:0009150	purine ribonucleotide metabolic process	-3.23827	-1.00628	28/543	47,114,158,570,1737,2194,2986,4598,4625,4722,4878,5209,6774,8480,8833,9524,9605,10157,11165,23279,30968,57122,57546,64802,81929,84836,197322,348158	ACLY,ADCY8,ADSL,BAAT,DLAT,FASN,GUCY2F,MVK,MYH7,NDUFS3,NPPA,PFKFB3,STAT3,RAE1,GMPS,TECR,VPS9D1,AASS,NUDT3,NUP160,STOML2,NUP107,PDP2,NMNAT1,SEH1L,ABHD14B,ACSF3,ACSM2B
4_Member	GO Biological Processes	GO:0009117	nucleotide metabolic process	-3.22733	-0.998246	34/710	47,114,158,570,1267,1737,2194,2986,4598,4625,4722,4878,5209,6774,6888,8480,8833,9524,9605,10111,10157,11165,23279,30968,55191,56474,57122,57546,64802,81929,84836,197322,348158,441024	ACLY,ADCY8,ADSL,BAAT,CNP,DLAT,FASN,GUCY2F,MVK,MYH7,NDUFS3,NPPA,PFKFB3,STAT3,TALDO1,RAE1,GMPS,TECR,VPS9D1,RAD50,AASS,NUDT3,NUP160,STOML2,NADSYN1,CTPS2,NUP107,PDP2,NMNAT1,SEH1L,ABHD14B,ACSF3,ACSM2B,MTHFD2L
4_Member	GO Biological Processes	GO:0006163	purine nucleotide metabolic process	-3.15699	-0.94771	29/577	47,114,158,570,1737,2194,2986,4598,4625,4722,4878,5209,6774,8480,8833,9524,9605,10157,11165,23279,30968,57122,57546,64802,81929,84836,197322,348158,441024	ACLY,ADCY8,ADSL,BAAT,DLAT,FASN,GUCY2F,MVK,MYH7,NDUFS3,NPPA,PFKFB3,STAT3,RAE1,GMPS,TECR,VPS9D1,AASS,NUDT3,NUP160,STOML2,NUP107,PDP2,NMNAT1,SEH1L,ABHD14B,ACSF3,ACSM2B,MTHFD2L
4_Member	GO Biological Processes	GO:0006753	nucleoside phosphate metabolic process	-3.15339	-0.946868	34/717	47,114,158,570,1267,1737,2194,2986,4598,4625,4722,4878,5209,6774,6888,8480,8833,9524,9605,10111,10157,11165,23279,30968,55191,56474,57122,57546,64802,81929,84836,197322,348158,441024	ACLY,ADCY8,ADSL,BAAT,CNP,DLAT,FASN,GUCY2F,MVK,MYH7,NDUFS3,NPPA,PFKFB3,STAT3,TALDO1,RAE1,GMPS,TECR,VPS9D1,RAD50,AASS,NUDT3,NUP160,STOML2,NADSYN1,CTPS2,NUP107,PDP2,NMNAT1,SEH1L,ABHD14B,ACSF3,ACSM2B,MTHFD2L
4_Member	GO Biological Processes	GO:0006790	sulfur compound metabolic process	-3.03412	-0.891393	21/373	47,262,570,633,1737,2194,3373,4598,8534,9524,10157,10327,10675,57546,79690,84068,84836,197322,200205,348158,441024	ACLY,AMD1,BAAT,BGN,DLAT,FASN,HYAL1,MVK,CHST1,TECR,AASS,AKR1A1,CSPG5,PDP2,GAL3ST4,SLC10A7,ABHD14B,ACSF3,IBA57,ACSM2B,MTHFD2L
4_Member	GO Biological Processes	GO:0033865	nucleoside bisphosphate metabolic process	-2.9541	-0.840684	11/139	47,570,1737,2194,4598,9524,10157,57546,84836,197322,348158	ACLY,BAAT,DLAT,FASN,MVK,TECR,AASS,PDP2,ABHD14B,ACSF3,ACSM2B
4_Member	GO Biological Processes	GO:0033875	ribonucleoside bisphosphate metabolic process	-2.9541	-0.840684	11/139	47,570,1737,2194,4598,9524,10157,57546,84836,197322,348158	ACLY,BAAT,DLAT,FASN,MVK,TECR,AASS,PDP2,ABHD14B,ACSF3,ACSM2B
4_Member	GO Biological Processes	GO:0034032	purine nucleoside bisphosphate metabolic process	-2.9541	-0.840684	11/139	47,570,1737,2194,4598,9524,10157,57546,84836,197322,348158	ACLY,BAAT,DLAT,FASN,MVK,TECR,AASS,PDP2,ABHD14B,ACSF3,ACSM2B
4_Member	GO Biological Processes	GO:0032787	monocarboxylic acid metabolic process	-2.9536	-0.840684	31/651	47,51,570,633,1737,2110,2166,2184,2194,2693,3248,4282,5209,5264,6774,8480,9524,10327,10675,10841,23279,25902,55347,56624,57122,57380,57546,65985,81929,197322,348158	ACLY,ACOX1,BAAT,BGN,DLAT,ETFDH,FAAH,FAH,FASN,GHSR,HPGD,MIF,PFKFB3,PHYH,STAT3,RAE1,TECR,AKR1A1,CSPG5,FTCD,NUP160,MTHFD1L,ABHD10,ASAH2,NUP107,MRS2,PDP2,AACS,SEH1L,ACSF3,ACSM2B
4_Member	GO Biological Processes	GO:0009108	coenzyme biosynthetic process	-2.83078	-0.763415	16/260	47,1737,2194,5209,6774,8480,9524,10327,23279,25902,55191,57122,57546,64802,81929,197322	ACLY,DLAT,FASN,PFKFB3,STAT3,RAE1,TECR,AKR1A1,NUP160,MTHFD1L,NADSYN1,NUP107,PDP2,NMNAT1,SEH1L,ACSF3
4_Member	GO Biological Processes	GO:0044272	sulfur compound biosynthetic process	-2.74235	-0.700784	13/193	47,262,633,1737,2194,8534,9524,10327,10675,57546,84068,197322,441024	ACLY,AMD1,BGN,DLAT,FASN,CHST1,TECR,AKR1A1,CSPG5,PDP2,SLC10A7,ACSF3,MTHFD2L
4_Member	GO Biological Processes	GO:0035384	thioester biosynthetic process	-2.5932	-0.603927	6/53	47,1737,2194,9524,57546,197322	ACLY,DLAT,FASN,TECR,PDP2,ACSF3
4_Member	GO Biological Processes	GO:0071616	acyl-CoA biosynthetic process	-2.5932	-0.603927	6/53	47,1737,2194,9524,57546,197322	ACLY,DLAT,FASN,TECR,PDP2,ACSF3
4_Member	GO Biological Processes	GO:0046394	carboxylic acid biosynthetic process	-2.56934	-0.593475	23/462	47,570,587,633,2194,3248,3373,4282,5209,6774,8480,9524,10157,10327,10675,23279,25902,56624,57122,81929,197322,348158,441024	ACLY,BAAT,BCAT2,BGN,FASN,HPGD,HYAL1,MIF,PFKFB3,STAT3,RAE1,TECR,AASS,AKR1A1,CSPG5,NUP160,MTHFD1L,ASAH2,NUP107,SEH1L,ACSF3,ACSM2B,MTHFD2L
4_Member	GO Biological Processes	GO:0016053	organic acid biosynthetic process	-2.5577	-0.58389	23/463	47,570,587,633,2194,3248,3373,4282,5209,6774,8480,9524,10157,10327,10675,23279,25902,56624,57122,81929,197322,348158,441024	ACLY,BAAT,BCAT2,BGN,FASN,HPGD,HYAL1,MIF,PFKFB3,STAT3,RAE1,TECR,AASS,AKR1A1,CSPG5,NUP160,MTHFD1L,ASAH2,NUP107,SEH1L,ACSF3,ACSM2B,MTHFD2L
4_Member	GO Biological Processes	GO:0051188	cofactor biosynthetic process	-2.25755	-0.406262	17/324	47,1737,2194,5209,6774,8480,9524,10327,23279,25902,55191,57122,57546,64802,81929,197322,200205	ACLY,DLAT,FASN,PFKFB3,STAT3,RAE1,TECR,AKR1A1,NUP160,MTHFD1L,NADSYN1,NUP107,PDP2,NMNAT1,SEH1L,ACSF3,IBA57
4_Member	GO Biological Processes	GO:0051186	cofactor metabolic process	-2.23028	-0.386205	27/609	47,262,570,1737,2194,4598,5052,5209,5264,6774,6888,8480,9524,10157,10327,10841,23279,25902,55191,57122,57546,64802,81929,197322,200205,348158,441024	ACLY,AMD1,BAAT,DLAT,FASN,MVK,PRDX1,PFKFB3,PHYH,STAT3,TALDO1,RAE1,TECR,AASS,AKR1A1,FTCD,NUP160,MTHFD1L,NADSYN1,NUP107,PDP2,NMNAT1,SEH1L,ACSF3,IBA57,ACSM2B,MTHFD2L
4_Member	GO Biological Processes	GO:0033866	nucleoside bisphosphate biosynthetic process	-2.08816	-0.296831	6/67	47,1737,2194,9524,57546,197322	ACLY,DLAT,FASN,TECR,PDP2,ACSF3
4_Member	GO Biological Processes	GO:0034030	ribonucleoside bisphosphate biosynthetic process	-2.08816	-0.296831	6/67	47,1737,2194,9524,57546,197322	ACLY,DLAT,FASN,TECR,PDP2,ACSF3
4_Member	GO Biological Processes	GO:0034033	purine nucleoside bisphosphate biosynthetic process	-2.08816	-0.296831	6/67	47,1737,2194,9524,57546,197322	ACLY,DLAT,FASN,TECR,PDP2,ACSF3
4_Member	GO Biological Processes	GO:0072330	monocarboxylic acid biosynthetic process	-2.04604	-0.27534	17/341	47,570,633,2194,3248,4282,5209,6774,8480,9524,10675,23279,56624,57122,81929,197322,348158	ACLY,BAAT,BGN,FASN,HPGD,MIF,PFKFB3,STAT3,RAE1,TECR,CSPG5,NUP160,ASAH2,NUP107,SEH1L,ACSF3,ACSM2B
4_Member	GO Biological Processes	GO:0046949	fatty-acyl-CoA biosynthetic process	-2.02761	-0.267361	4/32	47,2194,9524,197322	ACLY,FASN,TECR,ACSF3
5_Summary	GO Cellular Components	GO:0098794	postsynapse	-5.20191	-2.52101	37/637	114,320,547,1785,2316,2562,2570,2693,2912,3064,3361,3745,4736,5100,5688,6142,6175,6538,6774,8326,9201,9513,10006,10675,22997,23345,23513,26037,56899,57451,57502,57622,81926,94056,339451,386617,399687,534,1006,1258,1488,1644,3765,4909,7976,8447,8871,9341,10882,10966,120796,246213,345651,1267,1760,1816,4975,7425,9094,23394,57338,57492	ADCY8,APBA1,KIF1A,DNM2,FLNA,GABRB3,GABRR2,GHSR,GRM2,HTT,HTR5A,KCNB1,RPL10A,PCDH8,PSMA7,RPL18A,RPLP0,SLC6A11,STAT3,FZD9,DCLK1,FXR2,ABI1,CSPG5,IGSF9B,SYNE1,SCRIB,SIPA1L1,ANKS1B,TENM2,NLGN4X,LRFN1,ABHD17A,SYAP1,KLHL17,KCTD8,MYO18A,ATP6V1G2,CDH8,CNGB1,CTBP2,DDC,KCNJ9,NTF4,FZD3,DOC2B,SYNJ2,VAMP3,C1QL1,RAB40B,OR56A1,SLC17A8,ACTBL2,CNP,DMPK,DRD5,OMP,VGF,UNC119,ADNP,JPH3,ARID1B
5_Member	GO Cellular Components	GO:0098794	postsynapse	-5.20191	-2.52101	37/637	114,320,547,1785,2316,2562,2570,2693,2912,3064,3361,3745,4736,5100,5688,6142,6175,6538,6774,8326,9201,9513,10006,10675,22997,23345,23513,26037,56899,57451,57502,57622,81926,94056,339451,386617,399687	ADCY8,APBA1,KIF1A,DNM2,FLNA,GABRB3,GABRR2,GHSR,GRM2,HTT,HTR5A,KCNB1,RPL10A,PCDH8,PSMA7,RPL18A,RPLP0,SLC6A11,STAT3,FZD9,DCLK1,FXR2,ABI1,CSPG5,IGSF9B,SYNE1,SCRIB,SIPA1L1,ANKS1B,TENM2,NLGN4X,LRFN1,ABHD17A,SYAP1,KLHL17,KCTD8,MYO18A
5_Member	GO Cellular Components	GO:0098793	presynapse	-3.85464	-1.43157	29/523	114,320,534,547,1006,1258,1488,1644,1785,2912,3064,3765,4909,5100,6538,7976,8447,8871,9341,9513,10882,10966,23513,57502,94056,120796,246213,345651,386617	ADCY8,APBA1,ATP6V1G2,KIF1A,CDH8,CNGB1,CTBP2,DDC,DNM2,GRM2,HTT,KCNJ9,NTF4,PCDH8,SLC6A11,FZD3,DOC2B,SYNJ2,VAMP3,FXR2,C1QL1,RAB40B,SCRIB,NLGN4X,SYAP1,OR56A1,SLC17A8,ACTBL2,KCTD8
5_Member	GO Cellular Components	GO:0097060	synaptic membrane	-3.58145	-1.24446	23/388	114,320,1006,1785,2562,2570,2693,2912,3361,3745,3765,5100,6538,10675,22997,23345,23513,57451,57502,57622,81926,94056,386617	ADCY8,APBA1,CDH8,DNM2,GABRB3,GABRR2,GHSR,GRM2,HTR5A,KCNB1,KCNJ9,PCDH8,SLC6A11,CSPG5,IGSF9B,SYNE1,SCRIB,TENM2,NLGN4X,LRFN1,ABHD17A,SYAP1,KCTD8
5_Member	GO Cellular Components	GO:0045211	postsynaptic membrane	-3.28051	-1.0367	18/283	1785,2562,2570,2912,3361,3745,5100,6538,10675,22997,23345,23513,57451,57502,57622,81926,94056,386617	DNM2,GABRB3,GABRR2,GRM2,HTR5A,KCNB1,PCDH8,SLC6A11,CSPG5,IGSF9B,SYNE1,SCRIB,TENM2,NLGN4X,LRFN1,ABHD17A,SYAP1,KCTD8
5_Member	GO Cellular Components	GO:0099572	postsynaptic specialization	-2.0775	-0.29682	18/366	114,1785,3361,4736,6142,6175,6774,9201,9513,10006,22997,23513,26037,56899,57502,57622,81926,339451	ADCY8,DNM2,HTR5A,RPL10A,RPL18A,RPLP0,STAT3,DCLK1,FXR2,ABI1,IGSF9B,SCRIB,SIPA1L1,ANKS1B,NLGN4X,LRFN1,ABHD17A,KLHL17
5_Member	GO Biological Processes	GO:0007268	chemical synaptic transmission	-2.04901	-0.27534	30/720	114,320,1006,1267,1488,1760,1816,2562,2570,2693,2912,3361,3745,4909,4975,5100,6774,7425,8447,9094,10675,22997,23394,23513,26037,57338,57492,57502,120796,246213	ADCY8,APBA1,CDH8,CNP,CTBP2,DMPK,DRD5,GABRB3,GABRR2,GHSR,GRM2,HTR5A,KCNB1,NTF4,OMP,PCDH8,STAT3,VGF,DOC2B,UNC119,CSPG5,IGSF9B,ADNP,SCRIB,SIPA1L1,JPH3,ARID1B,NLGN4X,OR56A1,SLC17A8
5_Member	GO Biological Processes	GO:0098916	anterograde trans-synaptic signaling	-2.04901	-0.27534	30/720	114,320,1006,1267,1488,1760,1816,2562,2570,2693,2912,3361,3745,4909,4975,5100,6774,7425,8447,9094,10675,22997,23394,23513,26037,57338,57492,57502,120796,246213	ADCY8,APBA1,CDH8,CNP,CTBP2,DMPK,DRD5,GABRB3,GABRR2,GHSR,GRM2,HTR5A,KCNB1,NTF4,OMP,PCDH8,STAT3,VGF,DOC2B,UNC119,CSPG5,IGSF9B,ADNP,SCRIB,SIPA1L1,JPH3,ARID1B,NLGN4X,OR56A1,SLC17A8
5_Member	GO Cellular Components	GO:0014069	postsynaptic density	-2.04604	-0.27534	17/341	114,1785,4736,6142,6175,6774,9201,9513,10006,22997,23513,26037,56899,57502,57622,81926,339451	ADCY8,DNM2,RPL10A,RPL18A,RPLP0,STAT3,DCLK1,FXR2,ABI1,IGSF9B,SCRIB,SIPA1L1,ANKS1B,NLGN4X,LRFN1,ABHD17A,KLHL17
6_Summary	GO Cellular Components	GO:0030425	dendrite	-5.15618	-2.4834	37/640	114,320,547,1785,2316,2912,3064,3326,3361,3745,4076,4909,5100,5979,6194,7855,7976,9513,10381,10401,10749,22899,22997,23114,23394,26037,54407,54464,56899,57451,57502,57795,81926,94056,246213,339451,339479,1006,1258,1644,2647,4649,4741,4975,6687,9024,10006,10882,11127,23077,55714,2021,6017,57565,203068	ADCY8,APBA1,KIF1A,DNM2,FLNA,GRM2,HTT,HSP90AB1,HTR5A,KCNB1,CAPRIN1,NTF4,PCDH8,RET,RPS6,FZD5,FZD3,FXR2,TUBB3,PIAS3,KIF1C,ARHGEF15,IGSF9B,NFASC,ADNP,SIPA1L1,SLC38A2,XRN1,ANKS1B,TENM2,NLGN4X,BRINP2,ABHD17A,SYAP1,SLC17A8,KLHL17,BRINP3,CDH8,CNGB1,DDC,BLOC1S1,MYO9A,NEFM,OMP,SPG7,BRSK2,ABI1,C1QL1,KIF3A,MYCBP2,TENM3,ENDOG,RLBP1,KLHL14,TUBB
6_Member	GO Cellular Components	GO:0030425	dendrite	-5.15618	-2.4834	37/640	114,320,547,1785,2316,2912,3064,3326,3361,3745,4076,4909,5100,5979,6194,7855,7976,9513,10381,10401,10749,22899,22997,23114,23394,26037,54407,54464,56899,57451,57502,57795,81926,94056,246213,339451,339479	ADCY8,APBA1,KIF1A,DNM2,FLNA,GRM2,HTT,HSP90AB1,HTR5A,KCNB1,CAPRIN1,NTF4,PCDH8,RET,RPS6,FZD5,FZD3,FXR2,TUBB3,PIAS3,KIF1C,ARHGEF15,IGSF9B,NFASC,ADNP,SIPA1L1,SLC38A2,XRN1,ANKS1B,TENM2,NLGN4X,BRINP2,ABHD17A,SYAP1,SLC17A8,KLHL17,BRINP3
6_Member	GO Cellular Components	GO:0097447	dendritic tree	-5.1259	-2.46891	37/642	114,320,547,1785,2316,2912,3064,3326,3361,3745,4076,4909,5100,5979,6194,7855,7976,9513,10381,10401,10749,22899,22997,23114,23394,26037,54407,54464,56899,57451,57502,57795,81926,94056,246213,339451,339479	ADCY8,APBA1,KIF1A,DNM2,FLNA,GRM2,HTT,HSP90AB1,HTR5A,KCNB1,CAPRIN1,NTF4,PCDH8,RET,RPS6,FZD5,FZD3,FXR2,TUBB3,PIAS3,KIF1C,ARHGEF15,IGSF9B,NFASC,ADNP,SIPA1L1,SLC38A2,XRN1,ANKS1B,TENM2,NLGN4X,BRINP2,ABHD17A,SYAP1,SLC17A8,KLHL17,BRINP3
6_Member	GO Cellular Components	GO:0030424	axon	-4.45013	-1.89006	35/637	114,547,1006,1258,1644,1785,2316,2647,2912,3064,3326,3745,4649,4741,4909,4975,5979,6687,7855,7976,9024,9513,10006,10381,10749,10882,11127,23077,23114,23394,54407,55714,57451,94056,246213	ADCY8,KIF1A,CDH8,CNGB1,DDC,DNM2,FLNA,BLOC1S1,GRM2,HTT,HSP90AB1,KCNB1,MYO9A,NEFM,NTF4,OMP,RET,SPG7,FZD5,FZD3,BRSK2,FXR2,ABI1,TUBB3,KIF1C,C1QL1,KIF3A,MYCBP2,NFASC,ADNP,SLC38A2,TENM3,TENM2,SYAP1,SLC17A8
6_Member	GO Cellular Components	GO:0044297	cell body	-2.26529	-0.411566	26/576	114,547,1644,2021,2316,3326,3361,3745,4975,5979,6017,6194,7855,7976,9513,22997,23394,54407,54464,57565,57795,94056,203068,246213,339451,339479	ADCY8,KIF1A,DDC,ENDOG,FLNA,HSP90AB1,HTR5A,KCNB1,OMP,RET,RLBP1,RPS6,FZD5,FZD3,FXR2,IGSF9B,ADNP,SLC38A2,XRN1,KLHL14,BRINP2,SYAP1,TUBB,SLC17A8,KLHL17,BRINP3
6_Member	GO Cellular Components	GO:0043025	neuronal cell body	-2.06147	-0.283663	23/510	114,547,1644,2021,2316,3326,3361,3745,4975,5979,7855,7976,9513,22997,23394,54407,54464,57565,57795,94056,246213,339451,339479	ADCY8,KIF1A,DDC,ENDOG,FLNA,HSP90AB1,HTR5A,KCNB1,OMP,RET,FZD5,FZD3,FXR2,IGSF9B,ADNP,SLC38A2,XRN1,KLHL14,BRINP2,SYAP1,SLC17A8,KLHL17,BRINP3
7_Summary	GO Cellular Components	GO:0005925	focal adhesion	-4.89089	-2.26387	27/410	726,1264,1785,2022,2261,2316,3674,3695,4627,4736,6143,6175,6176,6187,6191,6202,6209,6645,9351,10298,23114,23224,30011,58504,64098,83478,129446,1006,5493,23513	CAPN5,CNN1,DNM2,ENG,FGFR3,FLNA,ITGA2B,ITGB7,MYH9,RPL10A,RPL19,RPLP0,RPLP1,RPS2,RPS4X,RPS8,RPS15,SNTB2,SLC9A3R2,PAK4,NFASC,SYNE2,SH3KBP1,ARHGAP22,PARVG,ARHGAP24,XIRP2,CDH8,PPL,SCRIB
7_Member	GO Cellular Components	GO:0005925	focal adhesion	-4.89089	-2.26387	27/410	726,1264,1785,2022,2261,2316,3674,3695,4627,4736,6143,6175,6176,6187,6191,6202,6209,6645,9351,10298,23114,23224,30011,58504,64098,83478,129446	CAPN5,CNN1,DNM2,ENG,FGFR3,FLNA,ITGA2B,ITGB7,MYH9,RPL10A,RPL19,RPLP0,RPLP1,RPS2,RPS4X,RPS8,RPS15,SNTB2,SLC9A3R2,PAK4,NFASC,SYNE2,SH3KBP1,ARHGAP22,PARVG,ARHGAP24,XIRP2
7_Member	GO Cellular Components	GO:0005924	cell-substrate adherens junction	-4.83444	-2.22861	27/413	726,1264,1785,2022,2261,2316,3674,3695,4627,4736,6143,6175,6176,6187,6191,6202,6209,6645,9351,10298,23114,23224,30011,58504,64098,83478,129446	CAPN5,CNN1,DNM2,ENG,FGFR3,FLNA,ITGA2B,ITGB7,MYH9,RPL10A,RPL19,RPLP0,RPLP1,RPS2,RPS4X,RPS8,RPS15,SNTB2,SLC9A3R2,PAK4,NFASC,SYNE2,SH3KBP1,ARHGAP22,PARVG,ARHGAP24,XIRP2
7_Member	GO Cellular Components	GO:0030055	cell-substrate junction	-4.76019	-2.1612	27/417	726,1264,1785,2022,2261,2316,3674,3695,4627,4736,6143,6175,6176,6187,6191,6202,6209,6645,9351,10298,23114,23224,30011,58504,64098,83478,129446	CAPN5,CNN1,DNM2,ENG,FGFR3,FLNA,ITGA2B,ITGB7,MYH9,RPL10A,RPL19,RPLP0,RPLP1,RPS2,RPS4X,RPS8,RPS15,SNTB2,SLC9A3R2,PAK4,NFASC,SYNE2,SH3KBP1,ARHGAP22,PARVG,ARHGAP24,XIRP2
7_Member	GO Cellular Components	GO:0070161	anchoring junction	-3.64175	-1.28965	30/565	726,1006,1264,1785,2022,2261,2316,3674,3695,4627,4736,5493,6143,6175,6176,6187,6191,6202,6209,6645,9351,10298,23114,23224,23513,30011,58504,64098,83478,129446	CAPN5,CDH8,CNN1,DNM2,ENG,FGFR3,FLNA,ITGA2B,ITGB7,MYH9,RPL10A,PPL,RPL19,RPLP0,RPLP1,RPS2,RPS4X,RPS8,RPS15,SNTB2,SLC9A3R2,PAK4,NFASC,SYNE2,SCRIB,SH3KBP1,ARHGAP22,PARVG,ARHGAP24,XIRP2
7_Member	GO Cellular Components	GO:0005912	adherens junction	-3.50287	-1.17687	29/549	726,1006,1264,1785,2022,2261,2316,3674,3695,4627,4736,6143,6175,6176,6187,6191,6202,6209,6645,9351,10298,23114,23224,23513,30011,58504,64098,83478,129446	CAPN5,CDH8,CNN1,DNM2,ENG,FGFR3,FLNA,ITGA2B,ITGB7,MYH9,RPL10A,RPL19,RPLP0,RPLP1,RPS2,RPS4X,RPS8,RPS15,SNTB2,SLC9A3R2,PAK4,NFASC,SYNE2,SCRIB,SH3KBP1,ARHGAP22,PARVG,ARHGAP24,XIRP2
8_Summary	GO Biological Processes	GO:0051315	attachment of mitotic spindle microtubules to kinetochore	-4.69876	-2.11313	5/14	8678,10403,11004,81929,91272,472,2237,5889,7153,8313,9055,10051,23063,51203,1452,9894,10111,23279,26277,29935,55183,57122,79618,80169,91687,5810,65083	BECN1,NDC80,KIF2C,SEH1L,BOD1,ATM,FEN1,RAD51C,TOP2A,AXIN2,PRC1,SMC4,WAPL,NUSAP1,CSNK1A1,TELO2,RAD50,NUP160,TINF2,RPA4,RIF1,NUP107,HMBOX1,CTC1,CENPL,RAD1,NOL6
8_Member	GO Biological Processes	GO:0051315	attachment of mitotic spindle microtubules to kinetochore	-4.69876	-2.11313	5/14	8678,10403,11004,81929,91272	BECN1,NDC80,KIF2C,SEH1L,BOD1
8_Member	GO Biological Processes	GO:0000819	sister chromatid segregation	-3.1574	-0.94771	14/196	472,2237,5889,7153,8313,8678,9055,10051,10403,11004,23063,51203,81929,91272	ATM,FEN1,RAD51C,TOP2A,AXIN2,BECN1,PRC1,SMC4,NDC80,KIF2C,WAPL,NUSAP1,SEH1L,BOD1
8_Member	GO Biological Processes	GO:0008608	attachment of spindle microtubules to kinetochore	-2.80357	-0.746704	5/33	8678,10403,11004,81929,91272	BECN1,NDC80,KIF2C,SEH1L,BOD1
8_Member	GO Cellular Components	GO:0098687	chromosomal region	-2.24495	-0.396078	18/352	472,1452,2237,9894,10111,10403,11004,23063,23279,26277,29935,55183,57122,79618,80169,81929,91272,91687	ATM,CSNK1A1,FEN1,TELO2,RAD50,NDC80,KIF2C,WAPL,NUP160,TINF2,RPA4,RIF1,NUP107,HMBOX1,CTC1,SEH1L,BOD1,CENPL
8_Member	GO Cellular Components	GO:0000793	condensed chromosome	-2.19239	-0.360472	13/224	1452,5810,7153,10051,10111,10403,11004,23063,55183,57122,65083,81929,91272	CSNK1A1,RAD1,TOP2A,SMC4,RAD50,NDC80,KIF2C,WAPL,RIF1,NUP107,NOL6,SEH1L,BOD1
8_Member	GO Biological Processes	GO:0007080	mitotic metaphase plate congression	-2.04729	-0.27534	5/49	8678,10403,11004,81929,91272	BECN1,NDC80,KIF2C,SEH1L,BOD1
9_Summary	GO Biological Processes	GO:0001764	neuron migration	-4.6655	-2.0864	15/160	1951,2260,2290,2316,4147,6774,7280,7976,9201,9620,29967,57630,84197,85508,343472	CELSR3,FGFR1,FOXG1,FLNA,MATN2,STAT3,TUBB2A,FZD3,DCLK1,CELSR1,LRP12,SH3RF1,POMK,SCRT2,BARHL2
9_Member	GO Biological Processes	GO:0001764	neuron migration	-4.6655	-2.0864	15/160	1951,2260,2290,2316,4147,6774,7280,7976,9201,9620,29967,57630,84197,85508,343472	CELSR3,FGFR1,FOXG1,FLNA,MATN2,STAT3,TUBB2A,FZD3,DCLK1,CELSR1,LRP12,SH3RF1,POMK,SCRT2,BARHL2
10_Summary	GO Biological Processes	GO:0051656	establishment of organelle localization	-4.41821	-1.86429	31/536	320,472,547,1453,1488,1785,2647,3064,4627,4878,5293,6209,8447,8678,9341,9871,10403,10675,10749,11004,11127,11196,23224,23513,51203,55153,58485,81929,91272,146439,100130097,1781,3745,8636,9024,9662,203068,347240,4625,4649,22989,7280,10376,10381,6687,51014,2627,5573,5889,7465,2803,7110,23639	APBA1,ATM,KIF1A,CSNK1D,CTBP2,DNM2,BLOC1S1,HTT,MYH9,NPPA,PIK3CD,RPS15,DOC2B,BECN1,VAMP3,SEC24D,NDC80,CSPG5,KIF1C,KIF2C,KIF3A,SEC23IP,SYNE2,SCRIB,NUSAP1,SDAD1,TRAPPC1,SEH1L,BOD1,BICDL2,KIF28P,DYNC1I2,KCNB1,SSNA1,BRSK2,CEP135,TUBB,KIF24,MYH7,MYO9A,MYH15,TUBB2A,TUBA1B,TUBB3,SPG7,TMED7,GATA6,PRKAR1A,RAD51C,WEE1,GOLGA4,TMF1,LRRC6
10_Member	GO Biological Processes	GO:0051656	establishment of organelle localization	-4.41821	-1.86429	31/536	320,472,547,1453,1488,1785,2647,3064,4627,4878,5293,6209,8447,8678,9341,9871,10403,10675,10749,11004,11127,11196,23224,23513,51203,55153,58485,81929,91272,146439,100130097	APBA1,ATM,KIF1A,CSNK1D,CTBP2,DNM2,BLOC1S1,HTT,MYH9,NPPA,PIK3CD,RPS15,DOC2B,BECN1,VAMP3,SEC24D,NDC80,CSPG5,KIF1C,KIF2C,KIF3A,SEC23IP,SYNE2,SCRIB,NUSAP1,SDAD1,TRAPPC1,SEH1L,BOD1,BICDL2,KIF28P
10_Member	GO Biological Processes	GO:0051640	organelle localization	-4.25065	-1.72623	38/732	320,472,547,1453,1488,1781,1785,2647,3064,3745,4627,4878,5293,6209,8447,8636,8678,9024,9341,9662,9871,10403,10675,10749,11004,11127,11196,23224,23513,51203,55153,58485,81929,91272,146439,203068,347240,100130097	APBA1,ATM,KIF1A,CSNK1D,CTBP2,DYNC1I2,DNM2,BLOC1S1,HTT,KCNB1,MYH9,NPPA,PIK3CD,RPS15,DOC2B,SSNA1,BECN1,BRSK2,VAMP3,CEP135,SEC24D,NDC80,CSPG5,KIF1C,KIF2C,KIF3A,SEC23IP,SYNE2,SCRIB,NUSAP1,SDAD1,TRAPPC1,SEH1L,BOD1,BICDL2,TUBB,KIF24,KIF28P
10_Member	GO Molecular Functions	GO:0003774	motor activity	-3.19503	-0.9717	11/130	547,1781,4625,4627,4649,10749,11004,11127,22989,347240,100130097	KIF1A,DYNC1I2,MYH7,MYH9,MYO9A,KIF1C,KIF2C,KIF3A,MYH15,KIF24,KIF28P
10_Member	Reactome Gene Sets	R-HSA-983189	Kinesins	-3.06583	-0.894126	7/59	547,7280,10376,10381,10749,11004,11127	KIF1A,TUBB2A,TUBA1B,TUBB3,KIF1C,KIF2C,KIF3A
10_Member	GO Biological Processes	GO:0030705	cytoskeleton-dependent intracellular transport	-3.05053	-0.893433	14/201	320,547,1781,2647,3064,6687,8636,10376,10749,11127,23224,146439,203068,100130097	APBA1,KIF1A,DYNC1I2,BLOC1S1,HTT,SPG7,SSNA1,TUBA1B,KIF1C,KIF3A,SYNE2,BICDL2,TUBB,KIF28P
10_Member	GO Biological Processes	GO:0010970	transport along microtubule	-2.92093	-0.815884	12/162	320,547,1781,2647,3064,6687,8636,10749,11127,23224,146439,100130097	APBA1,KIF1A,DYNC1I2,BLOC1S1,HTT,SPG7,SSNA1,KIF1C,KIF3A,SYNE2,BICDL2,KIF28P
10_Member	GO Biological Processes	GO:0099111	microtubule-based transport	-2.92093	-0.815884	12/162	320,547,1781,2647,3064,6687,8636,10749,11127,23224,146439,100130097	APBA1,KIF1A,DYNC1I2,BLOC1S1,HTT,SPG7,SSNA1,KIF1C,KIF3A,SYNE2,BICDL2,KIF28P
10_Member	GO Biological Processes	GO:0047496	vesicle transport along microtubule	-2.86582	-0.786742	6/47	547,2647,3064,10749,11127,146439	KIF1A,BLOC1S1,HTT,KIF1C,KIF3A,BICDL2
10_Member	GO Biological Processes	GO:0072384	organelle transport along microtubule	-2.75909	-0.708021	8/85	547,2647,3064,10749,11127,23224,146439,100130097	KIF1A,BLOC1S1,HTT,KIF1C,KIF3A,SYNE2,BICDL2,KIF28P
10_Member	GO Cellular Components	GO:0005871	kinesin complex	-2.51097	-0.55604	6/55	547,10749,11004,11127,347240,100130097	KIF1A,KIF1C,KIF2C,KIF3A,KIF24,KIF28P
10_Member	GO Molecular Functions	GO:0003777	microtubule motor activity	-2.39286	-0.479045	7/77	547,1781,10749,11004,11127,347240,100130097	KIF1A,DYNC1I2,KIF1C,KIF2C,KIF3A,KIF24,KIF28P
10_Member	Reactome Gene Sets	R-HSA-6811434	COPI-dependent Golgi-to-ER retrograde traffic	-2.34575	-0.456258	8/99	547,7280,10376,10381,10749,11004,11127,51014	KIF1A,TUBB2A,TUBA1B,TUBB3,KIF1C,KIF2C,KIF3A,TMED7
10_Member	Reactome Gene Sets	R-HSA-983231	Factors involved in megakaryocyte development and platelet production	-2.31098	-0.432141	11/168	547,2627,5573,5889,7280,7465,10376,10381,10749,11004,11127	KIF1A,GATA6,PRKAR1A,RAD51C,TUBB2A,WEE1,TUBA1B,TUBB3,KIF1C,KIF2C,KIF3A
10_Member	GO Biological Processes	GO:0051648	vesicle localization	-2.16805	-0.346073	17/331	320,547,1453,1488,1785,2647,3064,8447,9024,9871,10675,10749,11127,11196,23513,58485,146439	APBA1,KIF1A,CSNK1D,CTBP2,DNM2,BLOC1S1,HTT,DOC2B,BRSK2,SEC24D,CSPG5,KIF1C,KIF3A,SEC23IP,SCRIB,TRAPPC1,BICDL2
10_Member	Reactome Gene Sets	R-HSA-6811442	Intra-Golgi and retrograde Golgi-to-ER traffic	-2.1406	-0.327601	12/202	547,1781,2803,7110,7280,9341,10376,10381,10749,11004,11127,51014	KIF1A,DYNC1I2,GOLGA4,TMF1,TUBB2A,VAMP3,TUBA1B,TUBB3,KIF1C,KIF2C,KIF3A,TMED7
10_Member	GO Biological Processes	GO:0008089	anterograde axonal transport	-2.08479	-0.29682	5/48	547,2647,6687,10749,11127	KIF1A,BLOC1S1,SPG7,KIF1C,KIF3A
10_Member	Reactome Gene Sets	R-HSA-8856688	Golgi-to-ER retrograde transport	-2.072	-0.293162	9/133	547,1781,7280,10376,10381,10749,11004,11127,51014	KIF1A,DYNC1I2,TUBB2A,TUBA1B,TUBB3,KIF1C,KIF2C,KIF3A,TMED7
10_Member	GO Biological Processes	GO:0007018	microtubule-based movement	-2.02683	-0.267361	15/288	320,547,1781,2647,3064,6687,8636,10749,11004,11127,23224,23639,146439,347240,100130097	APBA1,KIF1A,DYNC1I2,BLOC1S1,HTT,SPG7,SSNA1,KIF1C,KIF2C,KIF3A,SYNE2,LRRC6,BICDL2,KIF24,KIF28P
10_Member	GO Biological Processes	GO:0051650	establishment of vesicle localization	-2.01619	-0.258393	16/316	320,547,1453,1488,1785,2647,3064,8447,9871,10675,10749,11127,11196,23513,58485,146439	APBA1,KIF1A,CSNK1D,CTBP2,DNM2,BLOC1S1,HTT,DOC2B,SEC24D,CSPG5,KIF1C,KIF3A,SEC23IP,SCRIB,TRAPPC1,BICDL2
11_Summary	GO Biological Processes	GO:0000904	cell morphogenesis involved in differentiation	-4.28884	-1.74698	39/756	547,1267,1785,1951,2290,2316,2803,3196,3326,3695,3912,3925,4076,4147,4627,4855,5293,5361,5979,7976,8997,9024,9037,9201,9341,10006,10381,10675,11127,23077,23114,23394,23513,26037,30011,57216,64098,64843,343472,1857,4649,4909,7465,63925,1453,1482,2260,5780,53637,55714,57795,84816,257194,282969,339479,3679,7456,171177	KIF1A,CNP,DNM2,CELSR3,FOXG1,FLNA,GOLGA4,TLX2,HSP90AB1,ITGB7,LAMB1,STMN1,CAPRIN1,MATN2,MYH9,NOTCH4,PIK3CD,PLXNA1,RET,FZD3,KALRN,BRSK2,SEMA5A,DCLK1,VAMP3,ABI1,TUBB3,CSPG5,KIF3A,MYCBP2,NFASC,ADNP,SCRIB,SIPA1L1,SH3KBP1,VANGL2,PARVG,ISL2,BARHL2,DVL3,MYO9A,NTF4,WEE1,ZNF335,CSNK1D,NKX2-5,FGFR1,PTPN9,S1PR5,TENM3,BRINP2,RTN4IP1,NEGR1,FUOM,BRINP3,ITGA7,WIPF1,RHOV
11_Member	GO Biological Processes	GO:0000904	cell morphogenesis involved in differentiation	-4.28884	-1.74698	39/756	547,1267,1785,1951,2290,2316,2803,3196,3326,3695,3912,3925,4076,4147,4627,4855,5293,5361,5979,7976,8997,9024,9037,9201,9341,10006,10381,10675,11127,23077,23114,23394,23513,26037,30011,57216,64098,64843,343472	KIF1A,CNP,DNM2,CELSR3,FOXG1,FLNA,GOLGA4,TLX2,HSP90AB1,ITGB7,LAMB1,STMN1,CAPRIN1,MATN2,MYH9,NOTCH4,PIK3CD,PLXNA1,RET,FZD3,KALRN,BRSK2,SEMA5A,DCLK1,VAMP3,ABI1,TUBB3,CSPG5,KIF3A,MYCBP2,NFASC,ADNP,SCRIB,SIPA1L1,SH3KBP1,VANGL2,PARVG,ISL2,BARHL2
11_Member	GO Biological Processes	GO:0048858	cell projection morphogenesis	-4.28041	-1.74446	36/676	547,1267,1785,1857,1951,2290,2803,3196,3326,3925,4076,4147,4649,4909,5293,5361,5979,7465,7976,8997,9024,9037,9201,10006,10381,10675,11127,23077,23114,23394,26037,30011,57216,63925,64843,343472	KIF1A,CNP,DNM2,DVL3,CELSR3,FOXG1,GOLGA4,TLX2,HSP90AB1,STMN1,CAPRIN1,MATN2,MYO9A,NTF4,PIK3CD,PLXNA1,RET,WEE1,FZD3,KALRN,BRSK2,SEMA5A,DCLK1,ABI1,TUBB3,CSPG5,KIF3A,MYCBP2,NFASC,ADNP,SIPA1L1,SH3KBP1,VANGL2,ZNF335,ISL2,BARHL2
11_Member	GO Biological Processes	GO:0048812	neuron projection morphogenesis	-4.16733	-1.66621	35/658	547,1267,1785,1857,1951,2290,2803,3196,3326,3925,4076,4147,4649,4909,5293,5361,5979,7465,7976,8997,9024,9037,9201,10006,10381,11127,23077,23114,23394,26037,30011,57216,63925,64843,343472	KIF1A,CNP,DNM2,DVL3,CELSR3,FOXG1,GOLGA4,TLX2,HSP90AB1,STMN1,CAPRIN1,MATN2,MYO9A,NTF4,PIK3CD,PLXNA1,RET,WEE1,FZD3,KALRN,BRSK2,SEMA5A,DCLK1,ABI1,TUBB3,KIF3A,MYCBP2,NFASC,ADNP,SIPA1L1,SH3KBP1,VANGL2,ZNF335,ISL2,BARHL2
11_Member	GO Biological Processes	GO:0032990	cell part morphogenesis	-4.02553	-1.56484	36/696	547,1267,1785,1857,1951,2290,2803,3196,3326,3925,4076,4147,4649,4909,5293,5361,5979,7465,7976,8997,9024,9037,9201,10006,10381,10675,11127,23077,23114,23394,26037,30011,57216,63925,64843,343472	KIF1A,CNP,DNM2,DVL3,CELSR3,FOXG1,GOLGA4,TLX2,HSP90AB1,STMN1,CAPRIN1,MATN2,MYO9A,NTF4,PIK3CD,PLXNA1,RET,WEE1,FZD3,KALRN,BRSK2,SEMA5A,DCLK1,ABI1,TUBB3,CSPG5,KIF3A,MYCBP2,NFASC,ADNP,SIPA1L1,SH3KBP1,VANGL2,ZNF335,ISL2,BARHL2
11_Member	GO Biological Processes	GO:0120039	plasma membrane bounded cell projection morphogenesis	-3.98789	-1.53696	35/672	547,1267,1785,1857,1951,2290,2803,3196,3326,3925,4076,4147,4649,4909,5293,5361,5979,7465,7976,8997,9024,9037,9201,10006,10381,11127,23077,23114,23394,26037,30011,57216,63925,64843,343472	KIF1A,CNP,DNM2,DVL3,CELSR3,FOXG1,GOLGA4,TLX2,HSP90AB1,STMN1,CAPRIN1,MATN2,MYO9A,NTF4,PIK3CD,PLXNA1,RET,WEE1,FZD3,KALRN,BRSK2,SEMA5A,DCLK1,ABI1,TUBB3,KIF3A,MYCBP2,NFASC,ADNP,SIPA1L1,SH3KBP1,VANGL2,ZNF335,ISL2,BARHL2
11_Member	GO Biological Processes	GO:0048667	cell morphogenesis involved in neuron differentiation	-3.56298	-1.22968	31/598	547,1267,1785,1951,2290,2803,3196,3326,3925,4076,4147,5293,5361,5979,7976,8997,9024,9037,9201,10006,10381,11127,23077,23114,23394,23513,26037,30011,57216,64843,343472	KIF1A,CNP,DNM2,CELSR3,FOXG1,GOLGA4,TLX2,HSP90AB1,STMN1,CAPRIN1,MATN2,PIK3CD,PLXNA1,RET,FZD3,KALRN,BRSK2,SEMA5A,DCLK1,ABI1,TUBB3,KIF3A,MYCBP2,NFASC,ADNP,SCRIB,SIPA1L1,SH3KBP1,VANGL2,ISL2,BARHL2
11_Member	GO Biological Processes	GO:0007409	axonogenesis	-3.03854	-0.893433	25/478	1267,1785,1951,2290,2803,3326,3925,4147,5293,5361,5979,7976,9024,9037,9201,10381,11127,23077,23114,23394,26037,30011,57216,64843,343472	CNP,DNM2,CELSR3,FOXG1,GOLGA4,HSP90AB1,STMN1,MATN2,PIK3CD,PLXNA1,RET,FZD3,BRSK2,SEMA5A,DCLK1,TUBB3,KIF3A,MYCBP2,NFASC,ADNP,SIPA1L1,SH3KBP1,VANGL2,ISL2,BARHL2
11_Member	GO Biological Processes	GO:0045664	regulation of neuron differentiation	-2.50723	-0.553839	30/667	547,1453,1482,1785,1857,2260,2290,2803,3196,4076,4649,4909,5361,5780,5979,8997,9024,9037,23077,23394,26037,53637,55714,57795,64843,84816,257194,282969,339479,343472	KIF1A,CSNK1D,NKX2-5,DNM2,DVL3,FGFR1,FOXG1,GOLGA4,TLX2,CAPRIN1,MYO9A,NTF4,PLXNA1,PTPN9,RET,KALRN,BRSK2,SEMA5A,MYCBP2,ADNP,SIPA1L1,S1PR5,TENM3,BRINP2,ISL2,RTN4IP1,NEGR1,FUOM,BRINP3,BARHL2
11_Member	GO Biological Processes	GO:0061564	axon development	-2.4794	-0.53961	25/526	1267,1785,1951,2290,2803,3326,3925,4147,5293,5361,5979,7976,9024,9037,9201,10381,11127,23077,23114,23394,26037,30011,57216,64843,343472	CNP,DNM2,CELSR3,FOXG1,GOLGA4,HSP90AB1,STMN1,MATN2,PIK3CD,PLXNA1,RET,FZD3,BRSK2,SEMA5A,DCLK1,TUBB3,KIF3A,MYCBP2,NFASC,ADNP,SIPA1L1,SH3KBP1,VANGL2,ISL2,BARHL2
11_Member	GO Biological Processes	GO:0007411	axon guidance	-2.13309	-0.322305	15/280	1951,2290,4147,5293,5361,5979,7976,9037,10381,11127,23077,23114,30011,57216,64843	CELSR3,FOXG1,MATN2,PIK3CD,PLXNA1,RET,FZD3,SEMA5A,TUBB3,KIF3A,MYCBP2,NFASC,SH3KBP1,VANGL2,ISL2
11_Member	GO Biological Processes	GO:0010769	regulation of cell morphogenesis involved in differentiation	-2.12946	-0.321977	16/307	547,1785,2316,2803,3196,4076,5361,5979,8997,9024,9037,10675,23077,23394,26037,343472	KIF1A,DNM2,FLNA,GOLGA4,TLX2,CAPRIN1,PLXNA1,RET,KALRN,BRSK2,SEMA5A,CSPG5,MYCBP2,ADNP,SIPA1L1,BARHL2
11_Member	GO Biological Processes	GO:0022604	regulation of cell morphogenesis	-2.12946	-0.321977	23/503	547,1785,1857,2316,2803,3196,3679,4076,4627,4649,5361,5979,7456,8997,9024,9037,10675,23077,23394,26037,30011,171177,343472	KIF1A,DNM2,DVL3,FLNA,GOLGA4,TLX2,ITGA7,CAPRIN1,MYH9,MYO9A,PLXNA1,RET,WIPF1,KALRN,BRSK2,SEMA5A,CSPG5,MYCBP2,ADNP,SIPA1L1,SH3KBP1,RHOV,BARHL2
11_Member	GO Biological Processes	GO:0097485	neuron projection guidance	-2.10602	-0.309372	15/282	1951,2290,4147,5293,5361,5979,7976,9037,10381,11127,23077,23114,30011,57216,64843	CELSR3,FOXG1,MATN2,PIK3CD,PLXNA1,RET,FZD3,SEMA5A,TUBB3,KIF3A,MYCBP2,NFASC,SH3KBP1,VANGL2,ISL2
12_Summary	GO Biological Processes	GO:0048729	tissue morphogenesis	-4.22831	-1.70962	36/680	1482,1857,1951,2022,2132,2260,2316,3196,4147,4625,4649,4855,5100,5361,5573,5688,5700,5979,7046,7855,7976,8928,9024,9620,10116,23275,23513,25902,54345,54922,55366,57216,79633,81839,84133,129446,320,472,1050,1999,2021,2627,3219,3373,4627,4904,5075,5932,8313,9871,10006,29985,53918,56957,60625,63925,2290,3679,3912,7709,497189	NKX2-5,DVL3,CELSR3,ENG,EXT2,FGFR1,FLNA,TLX2,MATN2,MYH7,MYO9A,NOTCH4,PCDH8,PLXNA1,PRKAR1A,PSMA7,PSMC1,RET,TGFBR1,FZD5,FZD3,FOXH1,BRSK2,CELSR1,FEM1B,POFUT2,SCRIB,MTHFD1L,SOX18,RASIP1,LGR4,VANGL2,FAT4,VANGL1,ZNRF3,XIRP2,APBA1,ATM,CEBPA,ELF3,ENDOG,GATA6,HOXB9,HYAL1,MYH9,YBX1,PAX1,RBBP8,AXIN2,SEC24D,ABI1,SLC39A3,PELO,OTUD7B,DHX35,ZNF335,FOXG1,ITGA7,LAMB1,ZBTB17,TIFAB
12_Member	GO Biological Processes	GO:0048729	tissue morphogenesis	-4.22831	-1.70962	36/680	1482,1857,1951,2022,2132,2260,2316,3196,4147,4625,4649,4855,5100,5361,5573,5688,5700,5979,7046,7855,7976,8928,9024,9620,10116,23275,23513,25902,54345,54922,55366,57216,79633,81839,84133,129446	NKX2-5,DVL3,CELSR3,ENG,EXT2,FGFR1,FLNA,TLX2,MATN2,MYH7,MYO9A,NOTCH4,PCDH8,PLXNA1,PRKAR1A,PSMA7,PSMC1,RET,TGFBR1,FZD5,FZD3,FOXH1,BRSK2,CELSR1,FEM1B,POFUT2,SCRIB,MTHFD1L,SOX18,RASIP1,LGR4,VANGL2,FAT4,VANGL1,ZNRF3,XIRP2
12_Member	GO Biological Processes	GO:0043009	chordate embryonic development	-3.31645	-1.06049	32/646	320,472,1050,1482,1857,1999,2021,2260,2627,3219,3373,4627,4904,5075,5100,5932,7046,7855,7976,8313,9620,9871,10006,23513,25902,29985,53918,54345,56957,57216,60625,63925	APBA1,ATM,CEBPA,NKX2-5,DVL3,ELF3,ENDOG,FGFR1,GATA6,HOXB9,HYAL1,MYH9,YBX1,PAX1,PCDH8,RBBP8,TGFBR1,FZD5,FZD3,AXIN2,CELSR1,SEC24D,ABI1,SCRIB,MTHFD1L,SLC39A3,PELO,SOX18,OTUD7B,VANGL2,DHX35,ZNF335
12_Member	GO Biological Processes	GO:0002009	morphogenesis of an epithelium	-3.14056	-0.936783	28/551	1482,1857,1951,2022,2260,2316,4649,4855,5100,5361,5688,5700,5979,7855,7976,8928,9024,9620,10116,23513,25902,54345,54922,55366,57216,79633,81839,84133	NKX2-5,DVL3,CELSR3,ENG,FGFR1,FLNA,MYO9A,NOTCH4,PCDH8,PLXNA1,PSMA7,PSMC1,RET,FZD5,FZD3,FOXH1,BRSK2,CELSR1,FEM1B,SCRIB,MTHFD1L,SOX18,RASIP1,LGR4,VANGL2,FAT4,VANGL1,ZNRF3
12_Member	GO Biological Processes	GO:0009792	embryo development ending in birth or egg hatching	-3.11625	-0.92102	32/664	320,472,1050,1482,1857,1999,2021,2260,2627,3219,3373,4627,4904,5075,5100,5932,7046,7855,7976,8313,9620,9871,10006,23513,25902,29985,53918,54345,56957,57216,60625,63925	APBA1,ATM,CEBPA,NKX2-5,DVL3,ELF3,ENDOG,FGFR1,GATA6,HOXB9,HYAL1,MYH9,YBX1,PAX1,PCDH8,RBBP8,TGFBR1,FZD5,FZD3,AXIN2,CELSR1,SEC24D,ABI1,SCRIB,MTHFD1L,SLC39A3,PELO,SOX18,OTUD7B,VANGL2,DHX35,ZNF335
12_Member	GO Biological Processes	GO:0048598	embryonic morphogenesis	-2.8961	-0.803268	29/600	1482,1857,2022,2132,2260,2290,2627,3196,3219,3373,3679,3912,4904,5100,5573,5979,7046,7709,7855,7976,8928,9620,23275,23513,25902,29985,54345,57216,497189	NKX2-5,DVL3,ENG,EXT2,FGFR1,FOXG1,GATA6,TLX2,HOXB9,HYAL1,ITGA7,LAMB1,YBX1,PCDH8,PRKAR1A,RET,TGFBR1,ZBTB17,FZD5,FZD3,FOXH1,CELSR1,POFUT2,SCRIB,MTHFD1L,SLC39A3,SOX18,VANGL2,TIFAB
12_Member	GO Biological Processes	GO:0048562	embryonic organ morphogenesis	-2.59246	-0.603927	17/300	1482,2022,2260,2290,3219,3373,7046,7855,7976,8928,9620,23513,25902,29985,54345,57216,497189	NKX2-5,ENG,FGFR1,FOXG1,HOXB9,HYAL1,TGFBR1,FZD5,FZD3,FOXH1,CELSR1,SCRIB,MTHFD1L,SLC39A3,SOX18,VANGL2,TIFAB
12_Member	GO Biological Processes	GO:0061138	morphogenesis of a branching epithelium	-2.04108	-0.271391	11/183	2022,2260,4855,5361,7855,9620,10116,54922,55366,57216,79633	ENG,FGFR1,NOTCH4,PLXNA1,FZD5,CELSR1,FEM1B,RASIP1,LGR4,VANGL2,FAT4
13_Summary	Reactome Gene Sets	R-HSA-5685942	HDR through Homologous Recombination (HRR)	-4.21673	-1.70364	9/67	472,5426,5810,5889,5932,6233,10111,51426,54107,2021,2237,54841,7334,55183,1108,7153,9557,11201,1478,51728,53918,54464,64802,80153,84294,29935,5436,10401,26277	ATM,POLE,RAD1,RAD51C,RBBP8,RPS27A,RAD50,POLK,POLE3,ENDOG,FEN1,BIVM,UBE2N,RIF1,CHD4,TOP2A,CHD1L,POLI,CSTF2,POLR3K,PELO,XRN1,NMNAT1,EDC3,UTP23,RPA4,POLR2G,PIAS3,TINF2
13_Member	Reactome Gene Sets	R-HSA-5685942	HDR through Homologous Recombination (HRR)	-4.21673	-1.70364	9/67	472,5426,5810,5889,5932,6233,10111,51426,54107	ATM,POLE,RAD1,RAD51C,RBBP8,RPS27A,RAD50,POLK,POLE3
13_Member	GO Molecular Functions	GO:0004536	deoxyribonuclease activity	-3.68447	-1.31672	8/62	2021,2237,5426,5810,5889,5932,10111,54841	ENDOG,FEN1,POLE,RAD1,RAD51C,RBBP8,RAD50,BIVM
13_Member	GO Molecular Functions	GO:0004520	endodeoxyribonuclease activity	-3.18629	-0.965801	6/41	2021,2237,5889,5932,10111,54841	ENDOG,FEN1,RAD51C,RBBP8,RAD50,BIVM
13_Member	Reactome Gene Sets	R-HSA-5693538	Homology Directed Repair	-2.97976	-0.848742	11/138	472,2237,5426,5810,5889,5932,6233,7334,10111,51426,54107	ATM,FEN1,POLE,RAD1,RAD51C,RBBP8,RPS27A,UBE2N,RAD50,POLK,POLE3
13_Member	Reactome Gene Sets	R-HSA-5693532	DNA Double-Strand Break Repair	-2.83013	-0.763415	12/166	472,2237,5426,5810,5889,5932,6233,7334,10111,51426,54107,55183	ATM,FEN1,POLE,RAD1,RAD51C,RBBP8,RPS27A,UBE2N,RAD50,POLK,POLE3,RIF1
13_Member	GO Molecular Functions	GO:0140097	catalytic activity, acting on DNA	-2.75305	-0.703898	14/216	1108,2021,2237,5426,5810,5889,5932,7153,9557,10111,11201,51426,54107,54841	CHD4,ENDOG,FEN1,POLE,RAD1,RAD51C,RBBP8,TOP2A,CHD1L,RAD50,POLI,POLK,POLE3,BIVM
13_Member	GO Molecular Functions	GO:0000014	single-stranded DNA endodeoxyribonuclease activity	-2.72751	-0.698915	3/10	2021,5932,10111	ENDOG,RBBP8,RAD50
13_Member	Reactome Gene Sets	R-HSA-5685939	HDR through MMEJ (alt-NHEJ)	-2.72751	-0.698915	3/10	2237,5932,10111	FEN1,RBBP8,RAD50
13_Member	Reactome Gene Sets	R-HSA-5693567	HDR through Homologous Recombination (HRR) or Single Strand Annealing (SSA)	-2.59483	-0.603927	10/132	472,5426,5810,5889,5932,6233,7334,10111,51426,54107	ATM,POLE,RAD1,RAD51C,RBBP8,RPS27A,UBE2N,RAD50,POLK,POLE3
13_Member	Reactome Gene Sets	R-HSA-5693616	Presynaptic phase of homologous DNA pairing and strand exchange	-2.47465	-0.537826	5/39	472,5810,5889,5932,10111	ATM,RAD1,RAD51C,RBBP8,RAD50
13_Member	GO Biological Processes	GO:0090305	nucleic acid phosphodiester bond hydrolysis	-2.46153	-0.526177	17/309	1478,2021,2237,5426,5810,5932,6233,9557,10111,51426,51728,53918,54464,54841,64802,80153,84294	CSTF2,ENDOG,FEN1,POLE,RAD1,RBBP8,RPS27A,CHD1L,RAD50,POLK,POLR3K,PELO,XRN1,BIVM,NMNAT1,EDC3,UTP23
13_Member	GO Biological Processes	GO:0000729	DNA double-strand break processing	-2.41873	-0.499275	4/25	472,5932,7334,10111	ATM,RBBP8,UBE2N,RAD50
13_Member	KEGG Pathway	hsa03440	Homologous recombination	-2.37878	-0.471915	5/41	472,5889,5932,10111,29935	ATM,RAD51C,RBBP8,RAD50,RPA4
13_Member	Reactome Gene Sets	R-HSA-5693554	Resolution of D-loop Structures through Synthesis-Dependent Strand Annealing (SDSA)	-2.35515	-0.461616	4/26	472,5889,5932,10111	ATM,RAD51C,RBBP8,RAD50
13_Member	Reactome Gene Sets	R-HSA-5693579	Homologous DNA Pairing and Strand Exchange	-2.33302	-0.447674	5/42	472,5810,5889,5932,10111	ATM,RAD1,RAD51C,RBBP8,RAD50
13_Member	Reactome Gene Sets	R-HSA-73894	DNA Repair	-2.13074	-0.321977	17/334	472,2237,5426,5436,5810,5889,5932,6233,7334,9557,10111,10401,11201,26277,51426,54107,55183	ATM,FEN1,POLE,POLR2G,RAD1,RAD51C,RBBP8,RPS27A,UBE2N,CHD1L,RAD50,PIAS3,POLI,TINF2,POLK,POLE3,RIF1
14_Summary	GO Biological Processes	GO:0048839	inner ear development	-4.17095	-1.66621	16/197	1050,2260,2290,2562,3784,7976,9620,23513,26020,50508,55283,57216,65217,79633,246213,497189,578,3299,4909,5979,6774,7046,7855,10210,22899,22989,55714,118427,147912	CEBPA,FGFR1,FOXG1,GABRB3,KCNQ1,FZD3,CELSR1,SCRIB,LRP10,NOX3,MCOLN3,VANGL2,PCDH15,FAT4,SLC17A8,TIFAB,BAK1,HSF4,NTF4,RET,STAT3,TGFBR1,FZD5,TOPORS,ARHGEF15,MYH15,TENM3,OLFM3,SIX5
14_Member	GO Biological Processes	GO:0048839	inner ear development	-4.17095	-1.66621	16/197	1050,2260,2290,2562,3784,7976,9620,23513,26020,50508,55283,57216,65217,79633,246213,497189	CEBPA,FGFR1,FOXG1,GABRB3,KCNQ1,FZD3,CELSR1,SCRIB,LRP10,NOX3,MCOLN3,VANGL2,PCDH15,FAT4,SLC17A8,TIFAB
14_Member	GO Biological Processes	GO:0043583	ear development	-3.52627	-1.19665	16/224	1050,2260,2290,2562,3784,7976,9620,23513,26020,50508,55283,57216,65217,79633,246213,497189	CEBPA,FGFR1,FOXG1,GABRB3,KCNQ1,FZD3,CELSR1,SCRIB,LRP10,NOX3,MCOLN3,VANGL2,PCDH15,FAT4,SLC17A8,TIFAB
14_Member	GO Biological Processes	GO:0007423	sensory organ development	-3.43869	-1.12694	29/554	578,1050,2260,2290,2562,3299,3784,4909,5979,6774,7046,7855,7976,9620,10210,22899,22989,23513,26020,50508,55283,55714,57216,65217,79633,118427,147912,246213,497189	BAK1,CEBPA,FGFR1,FOXG1,GABRB3,HSF4,KCNQ1,NTF4,RET,STAT3,TGFBR1,FZD5,FZD3,CELSR1,TOPORS,ARHGEF15,MYH15,SCRIB,LRP10,NOX3,MCOLN3,TENM3,VANGL2,PCDH15,FAT4,OLFM3,SIX5,SLC17A8,TIFAB
14_Member	GO Biological Processes	GO:0042490	mechanoreceptor differentiation	-2.81459	-0.751838	7/65	2260,2562,4909,23513,55283,57216,79633	FGFR1,GABRB3,NTF4,SCRIB,MCOLN3,VANGL2,FAT4
14_Member	GO Biological Processes	GO:0060113	inner ear receptor cell differentiation	-2.35755	-0.461616	6/59	2260,2562,23513,55283,57216,79633	FGFR1,GABRB3,SCRIB,MCOLN3,VANGL2,FAT4
14_Member	GO Biological Processes	GO:0060119	inner ear receptor cell development	-2.28862	-0.420892	5/43	2260,2562,23513,57216,79633	FGFR1,GABRB3,SCRIB,VANGL2,FAT4
15_Summary	GO Biological Processes	GO:0050803	regulation of synapse structure or activity	-4.16291	-1.66621	18/240	547,576,1006,1760,1785,2693,4076,5100,8326,8997,22899,23394,26037,57622,58504,81926,203068,246213,1488,2562,7855,10882,22997,23024,23114,57502,345651	KIF1A,ADGRB2,CDH8,DMPK,DNM2,GHSR,CAPRIN1,PCDH8,FZD9,KALRN,ARHGEF15,ADNP,SIPA1L1,LRFN1,ARHGAP22,ABHD17A,TUBB,SLC17A8,CTBP2,GABRB3,FZD5,C1QL1,IGSF9B,PDZRN3,NFASC,NLGN4X,ACTBL2
15_Member	GO Biological Processes	GO:0050803	regulation of synapse structure or activity	-4.16291	-1.66621	18/240	547,576,1006,1760,1785,2693,4076,5100,8326,8997,22899,23394,26037,57622,58504,81926,203068,246213	KIF1A,ADGRB2,CDH8,DMPK,DNM2,GHSR,CAPRIN1,PCDH8,FZD9,KALRN,ARHGEF15,ADNP,SIPA1L1,LRFN1,ARHGAP22,ABHD17A,TUBB,SLC17A8
15_Member	GO Biological Processes	GO:0050808	synapse organization	-3.69674	-1.32499	25/431	547,576,1006,1488,1760,2562,2693,4076,5100,7855,8326,8997,10882,22899,22997,23024,23114,23394,26037,57502,57622,58504,81926,203068,345651	KIF1A,ADGRB2,CDH8,CTBP2,DMPK,GABRB3,GHSR,CAPRIN1,PCDH8,FZD5,FZD9,KALRN,C1QL1,ARHGEF15,IGSF9B,PDZRN3,NFASC,ADNP,SIPA1L1,NLGN4X,LRFN1,ARHGAP22,ABHD17A,TUBB,ACTBL2
15_Member	GO Biological Processes	GO:0050807	regulation of synapse organization	-3.41956	-1.11819	16/229	547,576,1006,1760,2693,4076,5100,8326,8997,22899,23394,26037,57622,58504,81926,203068	KIF1A,ADGRB2,CDH8,DMPK,GHSR,CAPRIN1,PCDH8,FZD9,KALRN,ARHGEF15,ADNP,SIPA1L1,LRFN1,ARHGAP22,ABHD17A,TUBB
15_Member	GO Biological Processes	GO:0099175	regulation of postsynapse organization	-2.69423	-0.674665	9/107	547,2693,4076,8326,8997,26037,57622,58504,81926	KIF1A,GHSR,CAPRIN1,FZD9,KALRN,SIPA1L1,LRFN1,ARHGAP22,ABHD17A
15_Member	GO Biological Processes	GO:0099173	postsynapse organization	-2.21692	-0.377596	11/173	547,2693,4076,8326,8997,26037,57502,57622,58504,81926,345651	KIF1A,GHSR,CAPRIN1,FZD9,KALRN,SIPA1L1,NLGN4X,LRFN1,ARHGAP22,ABHD17A,ACTBL2
16_Summary	GO Biological Processes	GO:0036515	serotonergic neuron axon guidance	-4.15339	-1.66222	3/4	1951,7976,57216,1453,1857,5688,5700,7855,8326,9620,51701,81839,84133,9024,4649,6233,23513,5361,2260,55366,83439,2022,7046	CELSR3,FZD3,VANGL2,CSNK1D,DVL3,PSMA7,PSMC1,FZD5,FZD9,CELSR1,NLK,VANGL1,ZNRF3,BRSK2,MYO9A,RPS27A,SCRIB,PLXNA1,FGFR1,LGR4,TCF7L1,ENG,TGFBR1
16_Member	GO Biological Processes	GO:0036515	serotonergic neuron axon guidance	-4.15339	-1.66222	3/4	1951,7976,57216	CELSR3,FZD3,VANGL2
16_Member	GO Biological Processes	GO:0036514	dopaminergic neuron axon guidance	-3.76402	-1.37168	3/5	1951,7976,57216	CELSR3,FZD3,VANGL2
16_Member	GO Biological Processes	GO:1904938	planar cell polarity pathway involved in axon guidance	-3.76402	-1.37168	3/5	1951,7976,57216	CELSR3,FZD3,VANGL2
16_Member	GO Biological Processes	GO:0035567	non-canonical Wnt signaling pathway	-3.74774	-1.36376	13/151	1453,1857,1951,5688,5700,7855,7976,8326,9620,51701,57216,81839,84133	CSNK1D,DVL3,CELSR3,PSMA7,PSMC1,FZD5,FZD3,FZD9,CELSR1,NLK,VANGL2,VANGL1,ZNRF3
16_Member	GO Biological Processes	GO:0001736	establishment of planar polarity	-3.36914	-1.09107	11/124	1857,1951,5688,5700,7855,7976,9024,9620,57216,81839,84133	DVL3,CELSR3,PSMA7,PSMC1,FZD5,FZD3,BRSK2,CELSR1,VANGL2,VANGL1,ZNRF3
16_Member	GO Biological Processes	GO:0007164	establishment of tissue polarity	-3.36914	-1.09107	11/124	1857,1951,5688,5700,7855,7976,9024,9620,57216,81839,84133	DVL3,CELSR3,PSMA7,PSMC1,FZD5,FZD3,BRSK2,CELSR1,VANGL2,VANGL1,ZNRF3
16_Member	GO Biological Processes	GO:0001738	morphogenesis of a polarized epithelium	-3.34681	-1.07836	12/145	1857,1951,4649,5688,5700,7855,7976,9024,9620,57216,81839,84133	DVL3,CELSR3,MYO9A,PSMA7,PSMC1,FZD5,FZD3,BRSK2,CELSR1,VANGL2,VANGL1,ZNRF3
16_Member	GO Biological Processes	GO:0060071	Wnt signaling pathway, planar cell polarity pathway	-3.25938	-1.02152	10/108	1857,1951,5688,5700,7855,7976,9620,57216,81839,84133	DVL3,CELSR3,PSMA7,PSMC1,FZD5,FZD3,CELSR1,VANGL2,VANGL1,ZNRF3
16_Member	GO Biological Processes	GO:0090175	regulation of establishment of planar polarity	-3.1964	-0.9717	10/110	1857,1951,5688,5700,7855,7976,9620,57216,81839,84133	DVL3,CELSR3,PSMA7,PSMC1,FZD5,FZD3,CELSR1,VANGL2,VANGL1,ZNRF3
16_Member	Reactome Gene Sets	R-HSA-4608870	Asymmetric localization of PCP proteins	-2.85433	-0.782634	7/64	5688,5700,6233,7855,7976,23513,57216	PSMA7,PSMC1,RPS27A,FZD5,FZD3,SCRIB,VANGL2
16_Member	GO Biological Processes	GO:0060600	dichotomous subdivision of an epithelial terminal unit	-2.72751	-0.698915	3/10	5361,9620,57216	PLXNA1,CELSR1,VANGL2
16_Member	Reactome Gene Sets	R-HSA-4086400	PCP/CE pathway	-2.54159	-0.57098	8/92	1857,5688,5700,6233,7855,7976,23513,57216	DVL3,PSMA7,PSMC1,RPS27A,FZD5,FZD3,SCRIB,VANGL2
16_Member	GO Biological Processes	GO:1905330	regulation of morphogenesis of an epithelium	-2.51697	-0.558952	12/181	1857,1951,2260,5688,5700,7855,7976,9620,55366,57216,81839,84133	DVL3,CELSR3,FGFR1,PSMA7,PSMC1,FZD5,FZD3,CELSR1,LGR4,VANGL2,VANGL1,ZNRF3
16_Member	GO Biological Processes	GO:0090179	planar cell polarity pathway involved in neural tube closure	-2.37579	-0.470306	3/13	1857,9620,57216	DVL3,CELSR1,VANGL2
16_Member	Reactome Gene Sets	R-HSA-3858494	Beta-catenin independent WNT signaling	-2.28242	-0.420892	10/146	1857,5688,5700,6233,7855,7976,23513,51701,57216,83439	DVL3,PSMA7,PSMC1,RPS27A,FZD5,FZD3,SCRIB,NLK,VANGL2,TCF7L1
16_Member	GO Biological Processes	GO:0090178	regulation of establishment of planar polarity involved in neural tube closure	-2.27953	-0.420892	3/14	1857,9620,57216	DVL3,CELSR1,VANGL2
16_Member	GO Biological Processes	GO:0090177	establishment of planar polarity involved in neural tube closure	-2.19107	-0.360472	3/15	1857,9620,57216	DVL3,CELSR1,VANGL2
16_Member	GO Biological Processes	GO:2000027	regulation of animal organ morphogenesis	-2.11427	-0.31454	14/255	1857,1951,2022,2260,5688,5700,7046,7855,7976,9620,55366,57216,81839,84133	DVL3,CELSR3,ENG,FGFR1,PSMA7,PSMC1,TGFBR1,FZD5,FZD3,CELSR1,LGR4,VANGL2,VANGL1,ZNRF3
16_Member	GO Biological Processes	GO:0042249	establishment of planar polarity of embryonic epithelium	-2.03344	-0.268749	3/17	1857,9620,57216	DVL3,CELSR1,VANGL2
17_Summary	GO Biological Processes	GO:0010564	regulation of cell cycle process	-4.14832	-1.66222	40/795	472,643,1453,1781,2237,2260,2627,3326,3373,4282,5573,5688,5700,5810,5889,5902,5932,7465,7709,8313,8326,8480,8558,8636,8678,9055,9662,10403,10432,10514,23063,51203,51512,79960,80169,84936,85417,203068,255239,341019,1785,9024,55336,2290,7153,7976,10298,23513,56624,56924,57795,339479,1018,2935,5426,29935,54107	ATM,CXCR5,CSNK1D,DYNC1I2,FEN1,FGFR1,GATA6,HSP90AB1,HYAL1,MIF,PRKAR1A,PSMA7,PSMC1,RAD1,RAD51C,RANBP1,RBBP8,WEE1,ZBTB17,AXIN2,FZD9,RAE1,CDK10,SSNA1,BECN1,PRC1,CEP135,NDC80,RBM14,MYBBP1A,WAPL,NUSAP1,GTSE1,JADE1,CTC1,ZFYVE19,CCNB3,TUBB,ANKK1,DCDC1,DNM2,BRSK2,FBXL8,FOXG1,TOP2A,FZD3,PAK4,SCRIB,ASAH2,PAK6,BRINP2,BRINP3,CDK3,GSPT1,POLE,RPA4,POLE3
17_Member	GO Biological Processes	GO:0010564	regulation of cell cycle process	-4.14832	-1.66222	40/795	472,643,1453,1781,2237,2260,2627,3326,3373,4282,5573,5688,5700,5810,5889,5902,5932,7465,7709,8313,8326,8480,8558,8636,8678,9055,9662,10403,10432,10514,23063,51203,51512,79960,80169,84936,85417,203068,255239,341019	ATM,CXCR5,CSNK1D,DYNC1I2,FEN1,FGFR1,GATA6,HSP90AB1,HYAL1,MIF,PRKAR1A,PSMA7,PSMC1,RAD1,RAD51C,RANBP1,RBBP8,WEE1,ZBTB17,AXIN2,FZD9,RAE1,CDK10,SSNA1,BECN1,PRC1,CEP135,NDC80,RBM14,MYBBP1A,WAPL,NUSAP1,GTSE1,JADE1,CTC1,ZFYVE19,CCNB3,TUBB,ANKK1,DCDC1
17_Member	GO Biological Processes	GO:0044839	cell cycle G2/M phase transition	-3.06375	-0.894126	17/271	472,1453,1781,1785,5688,5700,5889,7465,8636,9024,9662,51512,55336,80169,84936,85417,203068	ATM,CSNK1D,DYNC1I2,DNM2,PSMA7,PSMC1,RAD51C,WEE1,SSNA1,BRSK2,CEP135,GTSE1,FBXL8,CTC1,ZFYVE19,CCNB3,TUBB
17_Member	GO Biological Processes	GO:0000086	G2/M transition of mitotic cell cycle	-2.97166	-0.84524	16/252	472,1453,1781,1785,5688,5700,5889,7465,8636,9024,9662,55336,80169,84936,85417,203068	ATM,CSNK1D,DYNC1I2,DNM2,PSMA7,PSMC1,RAD51C,WEE1,SSNA1,BRSK2,CEP135,FBXL8,CTC1,ZFYVE19,CCNB3,TUBB
17_Member	GO Biological Processes	GO:0007346	regulation of mitotic cell cycle	-2.85336	-0.782634	33/718	472,1453,1781,2260,2290,3373,5688,5700,5889,5902,7153,7465,7976,8480,8558,8636,8678,9662,10298,10403,23513,51203,51512,56624,56924,57795,79960,80169,84936,85417,203068,339479,341019	ATM,CSNK1D,DYNC1I2,FGFR1,FOXG1,HYAL1,PSMA7,PSMC1,RAD51C,RANBP1,TOP2A,WEE1,FZD3,RAE1,CDK10,SSNA1,BECN1,CEP135,PAK4,NDC80,SCRIB,NUSAP1,GTSE1,ASAH2,PAK6,BRINP2,JADE1,CTC1,ZFYVE19,CCNB3,TUBB,BRINP3,DCDC1
17_Member	GO Biological Processes	GO:0044772	mitotic cell cycle phase transition	-2.36169	-0.461616	27/595	472,1018,1453,1781,1785,2935,3373,5426,5688,5700,5889,5932,7465,8558,8636,9024,9662,10403,29935,51512,54107,55336,79960,80169,84936,85417,203068	ATM,CDK3,CSNK1D,DYNC1I2,DNM2,GSPT1,HYAL1,POLE,PSMA7,PSMC1,RAD51C,RBBP8,WEE1,CDK10,SSNA1,BRSK2,CEP135,NDC80,RPA4,GTSE1,POLE3,FBXL8,JADE1,CTC1,ZFYVE19,CCNB3,TUBB
17_Member	GO Biological Processes	GO:1902749	regulation of cell cycle G2/M phase transition	-2.32209	-0.440664	13/216	472,1453,1781,5688,5700,5889,8636,9662,51512,80169,84936,85417,203068	ATM,CSNK1D,DYNC1I2,PSMA7,PSMC1,RAD51C,SSNA1,CEP135,GTSE1,CTC1,ZFYVE19,CCNB3,TUBB
17_Member	GO Biological Processes	GO:0010389	regulation of G2/M transition of mitotic cell cycle	-2.19046	-0.360472	12/199	472,1453,1781,5688,5700,5889,8636,9662,80169,84936,85417,203068	ATM,CSNK1D,DYNC1I2,PSMA7,PSMC1,RAD51C,SSNA1,CEP135,CTC1,ZFYVE19,CCNB3,TUBB
18_Summary	GO Biological Processes	GO:0051301	cell division	-4.11393	-1.63303	33/609	643,1018,1452,2260,3925,4627,4904,5932,6651,7153,7465,8480,8678,9024,9055,9094,10051,10376,10403,11004,23063,23552,29901,51203,53918,57216,81929,84936,85417,91272,91754,203068,341019	CXCR5,CDK3,CSNK1A1,FGFR1,STMN1,MYH9,YBX1,RBBP8,SON,TOP2A,WEE1,RAE1,BECN1,BRSK2,PRC1,UNC119,SMC4,TUBA1B,NDC80,KIF2C,WAPL,CDK20,SAC3D1,NUSAP1,PELO,VANGL2,SEH1L,ZFYVE19,CCNB3,BOD1,NEK9,TUBB,DCDC1
18_Member	GO Biological Processes	GO:0051301	cell division	-4.11393	-1.63303	33/609	643,1018,1452,2260,3925,4627,4904,5932,6651,7153,7465,8480,8678,9024,9055,9094,10051,10376,10403,11004,23063,23552,29901,51203,53918,57216,81929,84936,85417,91272,91754,203068,341019	CXCR5,CDK3,CSNK1A1,FGFR1,STMN1,MYH9,YBX1,RBBP8,SON,TOP2A,WEE1,RAE1,BECN1,BRSK2,PRC1,UNC119,SMC4,TUBA1B,NDC80,KIF2C,WAPL,CDK20,SAC3D1,NUSAP1,PELO,VANGL2,SEH1L,ZFYVE19,CCNB3,BOD1,NEK9,TUBB,DCDC1
19_Summary	GO Biological Processes	GO:0035871	protein K11-linked deubiquitination	-4.06303	-1.58727	4/10	23252,56957,80124,161725,6233,8767	OTUD3,OTUD7B,VCPIP1,OTUD7A,RPS27A,RIPK2
19_Member	GO Biological Processes	GO:0035871	protein K11-linked deubiquitination	-4.06303	-1.58727	4/10	23252,56957,80124,161725	OTUD3,OTUD7B,VCPIP1,OTUD7A
19_Member	Reactome Gene Sets	R-HSA-5689896	Ovarian tumor domain proteases	-3.36927	-1.09107	6/38	6233,8767,23252,56957,80124,161725	RPS27A,RIPK2,OTUD3,OTUD7B,VCPIP1,OTUD7A
20_Summary	GO Biological Processes	GO:0007017	microtubule-based process	-3.95557	-1.51887	39/784	320,547,1267,1453,1781,2316,2647,3064,3925,4627,5902,6651,6687,7280,7465,8480,8636,9024,9055,9662,10376,10381,10403,10432,10749,11004,11127,23224,23639,29901,50810,51203,51512,146439,203068,283431,284403,347240,100130097,1785,6645,7178,91272,341019,400954,4741,10841,23394,123624,1452,3855,3891,5493,7456,9119,219537,345651	APBA1,KIF1A,CNP,CSNK1D,DYNC1I2,FLNA,BLOC1S1,HTT,STMN1,MYH9,RANBP1,SON,SPG7,TUBB2A,WEE1,RAE1,SSNA1,BRSK2,PRC1,CEP135,TUBA1B,TUBB3,NDC80,RBM14,KIF1C,KIF2C,KIF3A,SYNE2,LRRC6,SAC3D1,HDGFL3,NUSAP1,GTSE1,BICDL2,TUBB,GAS2L3,WDR62,KIF24,KIF28P,DNM2,SNTB2,TPT1,BOD1,DCDC1,EML6,NEFM,FTCD,ADNP,AGBL1,CSNK1A1,KRT7,KRT85,PPL,WIPF1,KRT75,SMTNL1,ACTBL2
20_Member	GO Biological Processes	GO:0007017	microtubule-based process	-3.95557	-1.51887	39/784	320,547,1267,1453,1781,2316,2647,3064,3925,4627,5902,6651,6687,7280,7465,8480,8636,9024,9055,9662,10376,10381,10403,10432,10749,11004,11127,23224,23639,29901,50810,51203,51512,146439,203068,283431,284403,347240,100130097	APBA1,KIF1A,CNP,CSNK1D,DYNC1I2,FLNA,BLOC1S1,HTT,STMN1,MYH9,RANBP1,SON,SPG7,TUBB2A,WEE1,RAE1,SSNA1,BRSK2,PRC1,CEP135,TUBA1B,TUBB3,NDC80,RBM14,KIF1C,KIF2C,KIF3A,SYNE2,LRRC6,SAC3D1,HDGFL3,NUSAP1,GTSE1,BICDL2,TUBB,GAS2L3,WDR62,KIF24,KIF28P
20_Member	GO Biological Processes	GO:0000226	microtubule cytoskeleton organization	-3.06397	-0.894126	29/585	1267,1453,2316,3064,3925,4627,5902,6651,7280,7465,8480,9024,9055,9662,10376,10381,10403,10432,11004,11127,23224,23639,29901,50810,51203,203068,283431,284403,347240	CNP,CSNK1D,FLNA,HTT,STMN1,MYH9,RANBP1,SON,TUBB2A,WEE1,RAE1,BRSK2,PRC1,CEP135,TUBA1B,TUBB3,NDC80,RBM14,KIF2C,KIF3A,SYNE2,LRRC6,SAC3D1,HDGFL3,NUSAP1,TUBB,GAS2L3,WDR62,KIF24
20_Member	GO Cellular Components	GO:0005874	microtubule	-3.06316	-0.894126	23/423	547,1453,1781,1785,3925,6645,7178,7280,9055,10376,10381,10749,11004,11127,51203,51512,91272,203068,283431,341019,347240,400954,100130097	KIF1A,CSNK1D,DYNC1I2,DNM2,STMN1,SNTB2,TPT1,TUBB2A,PRC1,TUBA1B,TUBB3,KIF1C,KIF2C,KIF3A,NUSAP1,GTSE1,BOD1,TUBB,GAS2L3,DCDC1,KIF24,EML6,KIF28P
20_Member	GO Molecular Functions	GO:0015631	tubulin binding	-3.04014	-0.893433	20/347	547,1785,3064,3925,4741,8480,9055,10749,10841,11004,11127,23394,50810,51203,123624,283431,341019,347240,400954,100130097	KIF1A,DNM2,HTT,STMN1,NEFM,RAE1,PRC1,KIF1C,FTCD,KIF2C,KIF3A,ADNP,HDGFL3,NUSAP1,AGBL1,GAS2L3,DCDC1,KIF24,EML6,KIF28P
20_Member	GO Molecular Functions	GO:0008017	microtubule binding	-2.91799	-0.815884	16/255	547,1785,4741,8480,9055,10749,10841,11004,11127,50810,51203,283431,341019,347240,400954,100130097	KIF1A,DNM2,NEFM,RAE1,PRC1,KIF1C,FTCD,KIF2C,KIF3A,HDGFL3,NUSAP1,GAS2L3,DCDC1,KIF24,EML6,KIF28P
20_Member	GO Cellular Components	GO:0099513	polymeric cytoskeletal fiber	-2.53589	-0.566879	33/752	547,1452,1453,1781,1785,2316,3855,3891,3925,4741,5493,6645,7178,7280,7456,9055,9119,10376,10381,10749,11004,11127,51203,51512,91272,203068,219537,283431,341019,345651,347240,400954,100130097	KIF1A,CSNK1A1,CSNK1D,DYNC1I2,DNM2,FLNA,KRT7,KRT85,STMN1,NEFM,PPL,SNTB2,TPT1,TUBB2A,WIPF1,PRC1,KRT75,TUBA1B,TUBB3,KIF1C,KIF2C,KIF3A,NUSAP1,GTSE1,BOD1,TUBB,SMTNL1,GAS2L3,DCDC1,ACTBL2,KIF24,EML6,KIF28P
21_Summary	GO Cellular Components	GO:0016604	nuclear body	-3.85333	-1.43157	39/793	661,1452,1478,2022,2122,2872,3299,4670,4722,6569,6651,7919,7936,9771,9894,9904,10051,10147,10210,10401,10432,11201,26277,51426,55051,55183,55534,56899,57451,64802,79618,79960,81603,84256,84662,85417,130271,146705,153222	POLR3D,CSNK1A1,CSTF2,ENG,MECOM,MKNK2,HSF4,HNRNPM,NDUFS3,SLC34A1,SON,DDX39B,NELFE,RAPGEF5,TELO2,RBM19,SMC4,SUGP2,TOPORS,PIAS3,RBM14,POLI,TINF2,POLK,NRDE2,RIF1,MAML3,ANKS1B,TENM2,NMNAT1,HMBOX1,JADE1,TRIM8,FLYWCH1,GLIS2,CCNB3,PLEKHH2,TEPSIN,CREBRF
21_Member	GO Cellular Components	GO:0016604	nuclear body	-3.85333	-1.43157	39/793	661,1452,1478,2022,2122,2872,3299,4670,4722,6569,6651,7919,7936,9771,9894,9904,10051,10147,10210,10401,10432,11201,26277,51426,55051,55183,55534,56899,57451,64802,79618,79960,81603,84256,84662,85417,130271,146705,153222	POLR3D,CSNK1A1,CSTF2,ENG,MECOM,MKNK2,HSF4,HNRNPM,NDUFS3,SLC34A1,SON,DDX39B,NELFE,RAPGEF5,TELO2,RBM19,SMC4,SUGP2,TOPORS,PIAS3,RBM14,POLI,TINF2,POLK,NRDE2,RIF1,MAML3,ANKS1B,TENM2,NMNAT1,HMBOX1,JADE1,TRIM8,FLYWCH1,GLIS2,CCNB3,PLEKHH2,TEPSIN,CREBRF
21_Member	GO Cellular Components	GO:0016607	nuclear speck	-2.01135	-0.257454	19/400	661,1452,2122,3299,6569,6651,7919,9904,10051,10210,10401,10432,11201,55051,55534,79960,84662,85417,146705	POLR3D,CSNK1A1,MECOM,HSF4,SLC34A1,SON,DDX39B,RBM19,SMC4,TOPORS,PIAS3,RBM14,POLI,NRDE2,MAML3,JADE1,GLIS2,CCNB3,TEPSIN
22_Summary	GO Molecular Functions	GO:0016773	phosphotransferase activity, alcohol group as acceptor	-3.84331	-1.42936	36/711	472,1018,1452,1453,1760,2260,2261,2872,2986,4598,5209,5293,5979,6098,7016,7046,7465,8558,8767,8997,9024,9201,10298,23552,23683,51701,56924,79672,81617,83732,84197,84451,85417,91754,255239,340371,10111	ATM,CDK3,CSNK1A1,CSNK1D,DMPK,FGFR1,FGFR3,MKNK2,GUCY2F,MVK,PFKFB3,PIK3CD,RET,ROS1,TESK1,TGFBR1,WEE1,CDK10,RIPK2,KALRN,BRSK2,DCLK1,PAK4,CDK20,PRKD3,NLK,PAK6,FN3KRP,CAB39L,RIOK1,POMK,MAP3K21,CCNB3,NEK9,ANKK1,NRBP2,RAD50
22_Member	GO Molecular Functions	GO:0016773	phosphotransferase activity, alcohol group as acceptor	-3.84331	-1.42936	36/711	472,1018,1452,1453,1760,2260,2261,2872,2986,4598,5209,5293,5979,6098,7016,7046,7465,8558,8767,8997,9024,9201,10298,23552,23683,51701,56924,79672,81617,83732,84197,84451,85417,91754,255239,340371	ATM,CDK3,CSNK1A1,CSNK1D,DMPK,FGFR1,FGFR3,MKNK2,GUCY2F,MVK,PFKFB3,PIK3CD,RET,ROS1,TESK1,TGFBR1,WEE1,CDK10,RIPK2,KALRN,BRSK2,DCLK1,PAK4,CDK20,PRKD3,NLK,PAK6,FN3KRP,CAB39L,RIOK1,POMK,MAP3K21,CCNB3,NEK9,ANKK1,NRBP2
22_Member	GO Molecular Functions	GO:0004672	protein kinase activity	-3.80256	-1.39739	32/606	472,1018,1452,1453,1760,2260,2261,2872,2986,5979,6098,7016,7046,7465,8558,8767,8997,9024,9201,10298,23552,23683,51701,56924,81617,83732,84197,84451,85417,91754,255239,340371	ATM,CDK3,CSNK1A1,CSNK1D,DMPK,FGFR1,FGFR3,MKNK2,GUCY2F,RET,ROS1,TESK1,TGFBR1,WEE1,CDK10,RIPK2,KALRN,BRSK2,DCLK1,PAK4,CDK20,PRKD3,NLK,PAK6,CAB39L,RIOK1,POMK,MAP3K21,CCNB3,NEK9,ANKK1,NRBP2
22_Member	GO Molecular Functions	GO:0016301	kinase activity	-3.42679	-1.12199	37/776	472,1018,1452,1453,1760,2260,2261,2872,2986,4598,5209,5293,5979,6098,7016,7046,7465,8558,8767,8997,9024,9201,10111,10298,23552,23683,51701,56924,79672,81617,83732,84197,84451,85417,91754,255239,340371	ATM,CDK3,CSNK1A1,CSNK1D,DMPK,FGFR1,FGFR3,MKNK2,GUCY2F,MVK,PFKFB3,PIK3CD,RET,ROS1,TESK1,TGFBR1,WEE1,CDK10,RIPK2,KALRN,BRSK2,DCLK1,RAD50,PAK4,CDK20,PRKD3,NLK,PAK6,FN3KRP,CAB39L,RIOK1,POMK,MAP3K21,CCNB3,NEK9,ANKK1,NRBP2
22_Member	GO Molecular Functions	GO:0004674	protein serine/threonine kinase activity	-3.10871	-0.92102	24/446	472,1018,1452,1453,1760,2872,7016,7046,8558,8767,8997,9024,9201,10298,23552,23683,51701,56924,81617,83732,84451,91754,255239,340371	ATM,CDK3,CSNK1A1,CSNK1D,DMPK,MKNK2,TESK1,TGFBR1,CDK10,RIPK2,KALRN,BRSK2,DCLK1,PAK4,CDK20,PRKD3,NLK,PAK6,CAB39L,RIOK1,MAP3K21,NEK9,ANKK1,NRBP2
23_Summary	GO Biological Processes	GO:0045786	negative regulation of cell cycle	-3.75039	-1.36376	33/637	472,1050,2627,3248,3326,3576,4282,5573,5688,5700,5810,5932,7046,7153,7465,7709,7919,7976,8326,10116,10403,10432,10514,23063,23513,28227,29935,51512,57795,79960,81617,84936,339479,643,2237,2260,2290,3373,5229,5889,5902,7051,8558,8678,51203	ATM,CEBPA,GATA6,HPGD,HSP90AB1,CXCL8,MIF,PRKAR1A,PSMA7,PSMC1,RAD1,RBBP8,TGFBR1,TOP2A,WEE1,ZBTB17,DDX39B,FZD3,FZD9,FEM1B,NDC80,RBM14,MYBBP1A,WAPL,SCRIB,PPP2R3B,RPA4,GTSE1,BRINP2,JADE1,CAB39L,ZFYVE19,BRINP3,CXCR5,FEN1,FGFR1,FOXG1,HYAL1,PGGT1B,RAD51C,RANBP1,TGM1,CDK10,BECN1,NUSAP1
23_Member	GO Biological Processes	GO:0045786	negative regulation of cell cycle	-3.75039	-1.36376	33/637	472,1050,2627,3248,3326,3576,4282,5573,5688,5700,5810,5932,7046,7153,7465,7709,7919,7976,8326,10116,10403,10432,10514,23063,23513,28227,29935,51512,57795,79960,81617,84936,339479	ATM,CEBPA,GATA6,HPGD,HSP90AB1,CXCL8,MIF,PRKAR1A,PSMA7,PSMC1,RAD1,RBBP8,TGFBR1,TOP2A,WEE1,ZBTB17,DDX39B,FZD3,FZD9,FEM1B,NDC80,RBM14,MYBBP1A,WAPL,SCRIB,PPP2R3B,RPA4,GTSE1,BRINP2,JADE1,CAB39L,ZFYVE19,BRINP3
23_Member	GO Biological Processes	GO:0045787	positive regulation of cell cycle	-3.06126	-0.894126	22/397	472,643,2237,2260,2290,2627,3326,3373,4282,5229,5889,5902,7051,7709,7919,8326,8558,8678,10403,10514,51203,51512	ATM,CXCR5,FEN1,FGFR1,FOXG1,GATA6,HSP90AB1,HYAL1,MIF,PGGT1B,RAD51C,RANBP1,TGM1,ZBTB17,DDX39B,FZD9,CDK10,BECN1,NDC80,MYBBP1A,NUSAP1,GTSE1
23_Member	GO Biological Processes	GO:0007050	cell cycle arrest	-2.40373	-0.48851	14/236	472,2627,3326,3576,4282,7046,7709,8326,10514,28227,51512,57795,81617,339479	ATM,GATA6,HSP90AB1,CXCL8,MIF,TGFBR1,ZBTB17,FZD9,MYBBP1A,PPP2R3B,GTSE1,BRINP2,CAB39L,BRINP3
23_Member	GO Biological Processes	GO:0071156	regulation of cell cycle arrest	-2.16846	-0.346073	8/106	472,2627,3326,4282,7709,8326,10514,51512	ATM,GATA6,HSP90AB1,MIF,ZBTB17,FZD9,MYBBP1A,GTSE1
24_Summary	GO Biological Processes	GO:0000723	telomere maintenance	-3.44797	-1.1327	13/162	472,2237,3326,5426,5889,9894,10111,26277,54107,54464,55183,79618,80169,6233,7919,11201,51426,7153,7334,7936,8313,8678,10403,23063,55209,63925,122953,10923,56893,64802	ATM,FEN1,HSP90AB1,POLE,RAD51C,TELO2,RAD50,TINF2,POLE3,XRN1,RIF1,HMBOX1,CTC1,RPS27A,DDX39B,POLI,POLK,TOP2A,UBE2N,NELFE,AXIN2,BECN1,NDC80,WAPL,SETD5,ZNF335,JDP2,SUB1,UBQLN4,NMNAT1
24_Member	GO Biological Processes	GO:0000723	telomere maintenance	-3.44797	-1.1327	13/162	472,2237,3326,5426,5889,9894,10111,26277,54107,54464,55183,79618,80169	ATM,FEN1,HSP90AB1,POLE,RAD51C,TELO2,RAD50,TINF2,POLE3,XRN1,RIF1,HMBOX1,CTC1
24_Member	GO Biological Processes	GO:0007004	telomere maintenance via telomerase	-3.31803	-1.06049	8/70	472,3326,9894,10111,26277,54464,79618,80169	ATM,HSP90AB1,TELO2,RAD50,TINF2,XRN1,HMBOX1,CTC1
24_Member	GO Biological Processes	GO:0032200	telomere organization	-3.12947	-0.928413	13/175	472,2237,3326,5426,5889,9894,10111,26277,54107,54464,55183,79618,80169	ATM,FEN1,HSP90AB1,POLE,RAD51C,TELO2,RAD50,TINF2,POLE3,XRN1,RIF1,HMBOX1,CTC1
24_Member	GO Biological Processes	GO:0071897	DNA biosynthetic process	-3.05053	-0.893433	14/201	472,3326,5426,6233,7919,9894,10111,11201,26277,51426,54107,54464,79618,80169	ATM,HSP90AB1,POLE,RPS27A,DDX39B,TELO2,RAD50,POLI,TINF2,POLK,POLE3,XRN1,HMBOX1,CTC1
24_Member	GO Biological Processes	GO:0006278	RNA-dependent DNA biosynthetic process	-3.0393	-0.893433	8/77	472,3326,9894,10111,26277,54464,79618,80169	ATM,HSP90AB1,TELO2,RAD50,TINF2,XRN1,HMBOX1,CTC1
24_Member	GO Biological Processes	GO:0010833	telomere maintenance via telomere lengthening	-2.85988	-0.78308	8/82	472,3326,9894,10111,26277,54464,79618,80169	ATM,HSP90AB1,TELO2,RAD50,TINF2,XRN1,HMBOX1,CTC1
24_Member	GO Biological Processes	GO:0032205	negative regulation of telomere maintenance	-2.63061	-0.628559	5/36	472,10111,26277,54464,80169	ATM,RAD50,TINF2,XRN1,CTC1
24_Member	GO Molecular Functions	GO:0042162	telomeric DNA binding	-2.57688	-0.596094	5/37	9894,10111,26277,79618,80169	TELO2,RAD50,TINF2,HMBOX1,CTC1
24_Member	GO Biological Processes	GO:0033044	regulation of chromosome organization	-2.1597	-0.339984	18/359	472,2237,7153,7334,7936,8313,8678,10111,10403,23063,26277,54464,55183,55209,63925,79618,80169,122953	ATM,FEN1,TOP2A,UBE2N,NELFE,AXIN2,BECN1,RAD50,NDC80,WAPL,TINF2,XRN1,RIF1,SETD5,ZNF335,HMBOX1,CTC1,JDP2
24_Member	GO Biological Processes	GO:0051053	negative regulation of DNA metabolic process	-2.10438	-0.308797	10/155	472,10111,10923,23063,26277,54464,55183,56893,64802,80169	ATM,RAD50,SUB1,WAPL,TINF2,XRN1,RIF1,UBQLN4,NMNAT1,CTC1
25_Summary	GO Biological Processes	GO:0051031	tRNA transport	-3.43428	-1.12601	6/37	4904,8480,23279,57122,65083,81929,7153,10401,1973,2316,6233,7334,472,1785,2693,6209,7919,8636,11127,23513,55153,55339,55763,56899,10210,5902,91754,573,259217,3326,51637,55051,2237,2960,5436,7936,25920,1478,633,2132,3373,5209,6888,8534,9672,10007,10327,10675,79411,51512,54535	YBX1,RAE1,NUP160,NUP107,NOL6,SEH1L,TOP2A,PIAS3,EIF4A1,FLNA,RPS27A,UBE2N,ATM,DNM2,GHSR,RPS15,DDX39B,SSNA1,KIF3A,SCRIB,SDAD1,WDR33,EXOC1,ANKS1B,TOPORS,RANBP1,NEK9,BAG1,HSPA12A,HSP90AB1,RTRAF,NRDE2,FEN1,GTF2E1,POLR2G,NELFE,NELFB,CSTF2,BGN,EXT2,HYAL1,PFKFB3,TALDO1,CHST1,SDC3,GNPDA1,AKR1A1,CSPG5,GLB1L,GTSE1,CCHCR1
25_Member	GO Biological Processes	GO:0051031	tRNA transport	-3.43428	-1.12601	6/37	4904,8480,23279,57122,65083,81929	YBX1,RAE1,NUP160,NUP107,NOL6,SEH1L
25_Member	Reactome Gene Sets	R-HSA-4615885	SUMOylation of DNA replication proteins	-2.96666	-0.844788	6/45	7153,8480,10401,23279,57122,81929	TOP2A,RAE1,PIAS3,NUP160,NUP107,SEH1L
25_Member	Reactome Gene Sets	R-HSA-1169410	Antiviral mechanism by IFN-stimulated genes	-2.89458	-0.803268	8/81	1973,2316,6233,7334,8480,23279,57122,81929	EIF4A1,FLNA,RPS27A,UBE2N,RAE1,NUP160,NUP107,SEH1L
25_Member	GO Biological Processes	GO:0031503	protein-containing complex localization	-2.76192	-0.708928	17/289	472,1785,2693,6209,7919,8480,8636,11127,23279,23513,55153,55339,55763,56899,57122,65083,81929	ATM,DNM2,GHSR,RPS15,DDX39B,RAE1,SSNA1,KIF3A,NUP160,SCRIB,SDAD1,WDR33,EXOC1,ANKS1B,NUP107,NOL6,SEH1L
25_Member	GO Biological Processes	GO:0006409	tRNA export from nucleus	-2.74384	-0.700784	5/34	8480,23279,57122,65083,81929	RAE1,NUP160,NUP107,NOL6,SEH1L
25_Member	GO Biological Processes	GO:0071431	tRNA-containing ribonucleoprotein complex export from nucleus	-2.74384	-0.700784	5/34	8480,23279,57122,65083,81929	RAE1,NUP160,NUP107,NOL6,SEH1L
25_Member	Reactome Gene Sets	R-HSA-4085377	SUMOylation of SUMOylation proteins	-2.74384	-0.700784	5/34	8480,10210,23279,57122,81929	RAE1,TOPORS,NUP160,NUP107,SEH1L
25_Member	GO Cellular Components	GO:0031080	nuclear pore outer ring	-2.72751	-0.698915	3/10	23279,57122,81929	NUP160,NUP107,SEH1L
25_Member	Reactome Gene Sets	R-HSA-165054	Rev-mediated nuclear export of HIV RNA	-2.68623	-0.671985	5/35	5902,8480,23279,57122,81929	RANBP1,RAE1,NUP160,NUP107,SEH1L
25_Member	Reactome Gene Sets	R-HSA-3301854	Nuclear Pore Complex (NPC) Disassembly	-2.68623	-0.671985	5/35	8480,23279,57122,81929,91754	RAE1,NUP160,NUP107,SEH1L,NEK9
25_Member	Reactome Gene Sets	R-HSA-3371453	Regulation of HSF1-mediated heat shock response	-2.66328	-0.654307	7/69	472,573,8480,23279,57122,81929,259217	ATM,BAG1,RAE1,NUP160,NUP107,SEH1L,HSPA12A
25_Member	Reactome Gene Sets	R-HSA-3371556	Cellular response to heat stress	-2.63194	-0.628559	8/89	472,573,3326,8480,23279,57122,81929,259217	ATM,BAG1,HSP90AB1,RAE1,NUP160,NUP107,SEH1L,HSPA12A
25_Member	Reactome Gene Sets	R-HSA-177243	Interactions of Rev with host cellular proteins	-2.57688	-0.596094	5/37	5902,8480,23279,57122,81929	RANBP1,RAE1,NUP160,NUP107,SEH1L
25_Member	GO Biological Processes	GO:0051236	establishment of RNA localization	-2.5689	-0.593475	13/202	472,4904,6209,7919,8480,23279,51637,55051,55153,55339,57122,65083,81929	ATM,YBX1,RPS15,DDX39B,RAE1,NUP160,RTRAF,NRDE2,SDAD1,WDR33,NUP107,NOL6,SEH1L
25_Member	GO Biological Processes	GO:0097064	ncRNA export from nucleus	-2.52493	-0.563551	5/38	8480,23279,57122,65083,81929	RAE1,NUP160,NUP107,NOL6,SEH1L
25_Member	Reactome Gene Sets	R-HSA-1169408	ISG15 antiviral mechanism	-2.52312	-0.563551	7/73	1973,6233,7334,8480,23279,57122,81929	EIF4A1,RPS27A,UBE2N,RAE1,NUP160,NUP107,SEH1L
25_Member	Reactome Gene Sets	R-HSA-162587	HIV Life Cycle	-2.49165	-0.541319	11/159	2237,2960,5436,5902,6233,7936,8480,23279,25920,57122,81929	FEN1,GTF2E1,POLR2G,RANBP1,RPS27A,NELFE,RAE1,NUP160,NELFB,NUP107,SEH1L
25_Member	Reactome Gene Sets	R-HSA-6784531	tRNA processing in the nucleus	-2.43251	-0.504456	6/57	1478,8480,23279,51637,57122,81929	CSTF2,RAE1,NUP160,RTRAF,NUP107,SEH1L
25_Member	Reactome Gene Sets	R-HSA-159231	Transport of Mature mRNA Derived from an Intronless Transcript	-2.37878	-0.471915	5/41	8480,23279,55339,57122,81929	RAE1,NUP160,WDR33,NUP107,SEH1L
25_Member	GO Biological Processes	GO:0006405	RNA export from nucleus	-2.367	-0.46425	10/142	6209,7919,8480,23279,55051,55153,55339,57122,65083,81929	RPS15,DDX39B,RAE1,NUP160,NRDE2,SDAD1,WDR33,NUP107,NOL6,SEH1L
25_Member	Reactome Gene Sets	R-HSA-159234	Transport of Mature mRNAs Derived from Intronless Transcripts	-2.33302	-0.447674	5/42	8480,23279,55339,57122,81929	RAE1,NUP160,WDR33,NUP107,SEH1L
25_Member	GO Biological Processes	GO:1900034	regulation of cellular response to heat	-2.3311	-0.447064	7/79	472,573,3326,8480,23279,57122,81929	ATM,BAG1,HSP90AB1,RAE1,NUP160,NUP107,SEH1L
25_Member	Reactome Gene Sets	R-HSA-71387	Metabolism of carbohydrates	-2.29013	-0.420892	16/295	633,2132,3373,5209,6233,6888,8480,8534,9672,10007,10327,10675,23279,57122,79411,81929	BGN,EXT2,HYAL1,PFKFB3,RPS27A,TALDO1,RAE1,CHST1,SDC3,GNPDA1,AKR1A1,CSPG5,NUP160,NUP107,GLB1L,SEH1L
25_Member	Reactome Gene Sets	R-HSA-162599	Late Phase of HIV Life Cycle	-2.28242	-0.420892	10/146	2960,5436,5902,6233,7936,8480,23279,25920,57122,81929	GTF2E1,POLR2G,RANBP1,RPS27A,NELFE,RAE1,NUP160,NELFB,NUP107,SEH1L
25_Member	GO Biological Processes	GO:0050657	nucleic acid transport	-2.19046	-0.360472	12/199	4904,6209,7919,8480,23279,51637,55051,55153,55339,57122,65083,81929	YBX1,RPS15,DDX39B,RAE1,NUP160,RTRAF,NRDE2,SDAD1,WDR33,NUP107,NOL6,SEH1L
25_Member	GO Biological Processes	GO:0050658	RNA transport	-2.19046	-0.360472	12/199	4904,6209,7919,8480,23279,51637,55051,55153,55339,57122,65083,81929	YBX1,RPS15,DDX39B,RAE1,NUP160,RTRAF,NRDE2,SDAD1,WDR33,NUP107,NOL6,SEH1L
25_Member	GO Biological Processes	GO:0051168	nuclear export	-2.15709	-0.338497	12/201	6209,7919,8480,23279,51512,54535,55051,55153,55339,57122,65083,81929	RPS15,DDX39B,RAE1,NUP160,GTSE1,CCHCR1,NRDE2,SDAD1,WDR33,NUP107,NOL6,SEH1L
25_Member	GO Biological Processes	GO:0071426	ribonucleoprotein complex export from nucleus	-2.15563	-0.338163	9/129	6209,7919,8480,23279,55153,55339,57122,65083,81929	RPS15,DDX39B,RAE1,NUP160,SDAD1,WDR33,NUP107,NOL6,SEH1L
25_Member	GO Biological Processes	GO:0071166	ribonucleoprotein complex localization	-2.13436	-0.32247	9/130	6209,7919,8480,23279,55153,55339,57122,65083,81929	RPS15,DDX39B,RAE1,NUP160,SDAD1,WDR33,NUP107,NOL6,SEH1L
25_Member	Reactome Gene Sets	R-HSA-168325	Viral Messenger RNA Synthesis	-2.12332	-0.318486	5/47	5436,8480,23279,57122,81929	POLR2G,RAE1,NUP160,NUP107,SEH1L
25_Member	Reactome Gene Sets	R-HSA-170822	Regulation of Glucokinase by Glucokinase Regulatory Protein	-2.07668	-0.29682	4/31	8480,23279,57122,81929	RAE1,NUP160,NUP107,SEH1L
25_Member	Reactome Gene Sets	R-HSA-5619107	Defective TPR may confer susceptibility towards thyroid papillary carcinoma (TPC)	-2.07668	-0.29682	4/31	8480,23279,57122,81929	RAE1,NUP160,NUP107,SEH1L
25_Member	GO Biological Processes	GO:0006611	protein export from nucleus	-2.05797	-0.281184	11/182	6209,7919,8480,23279,51512,54535,55153,55339,57122,65083,81929	RPS15,DDX39B,RAE1,NUP160,GTSE1,CCHCR1,SDAD1,WDR33,NUP107,NOL6,SEH1L
25_Member	GO Biological Processes	GO:0006403	RNA localization	-2.01167	-0.257454	13/236	472,4904,6209,7919,8480,23279,51637,55051,55153,55339,57122,65083,81929	ATM,YBX1,RPS15,DDX39B,RAE1,NUP160,RTRAF,NRDE2,SDAD1,WDR33,NUP107,NOL6,SEH1L
26_Summary	KEGG Pathway	hsa04310	Wnt signaling pathway	-3.40164	-1.10368	12/143	1452,1488,1857,7855,7976,8313,8326,11197,51701,57216,81839,83439,529,534,5293,6194,9894,81617,81929,2260,2261,6774,55183,114,1050,2122,3326,3576,3674,3912,5979,7046,4855	CSNK1A1,CTBP2,DVL3,FZD5,FZD3,AXIN2,FZD9,WIF1,NLK,VANGL2,VANGL1,TCF7L1,ATP6V1E1,ATP6V1G2,PIK3CD,RPS6,TELO2,CAB39L,SEH1L,FGFR1,FGFR3,STAT3,RIF1,ADCY8,CEBPA,MECOM,HSP90AB1,CXCL8,ITGA2B,LAMB1,RET,TGFBR1,NOTCH4
26_Member	KEGG Pathway	hsa04310	Wnt signaling pathway	-3.40164	-1.10368	12/143	1452,1488,1857,7855,7976,8313,8326,11197,51701,57216,81839,83439	CSNK1A1,CTBP2,DVL3,FZD5,FZD3,AXIN2,FZD9,WIF1,NLK,VANGL2,VANGL1,TCF7L1
26_Member	KEGG Pathway	hsa04150	mTOR signaling pathway	-2.66575	-0.655025	11/151	529,534,1857,5293,6194,7855,7976,8326,9894,81617,81929	ATP6V1E1,ATP6V1G2,DVL3,PIK3CD,RPS6,FZD5,FZD3,FZD9,TELO2,CAB39L,SEH1L
26_Member	KEGG Functional Sets	M00677	Wnt signaling	-2.52493	-0.563551	5/38	1857,7855,7976,8326,83439	DVL3,FZD5,FZD3,FZD9,TCF7L1
26_Member	KEGG Functional Sets	hsa_M00677	Wnt signaling	-2.52493	-0.563551	5/38	1857,7855,7976,8326,83439	DVL3,FZD5,FZD3,FZD9,TCF7L1
26_Member	KEGG Pathway	hsa05217	Basal cell carcinoma	-2.51097	-0.55604	6/55	1857,7855,7976,8313,8326,83439	DVL3,FZD5,FZD3,AXIN2,FZD9,TCF7L1
26_Member	KEGG Pathway	hsa04550	Signaling pathways regulating pluripotency of stem cells	-2.4328	-0.504456	10/139	1857,2260,2261,5293,6774,7855,7976,8313,8326,55183	DVL3,FGFR1,FGFR3,PIK3CD,STAT3,FZD5,FZD3,AXIN2,FZD9,RIF1
26_Member	KEGG Pathway	hsa05200	Pathways in cancer	-2.38633	-0.473919	20/395	114,1050,1488,1857,2122,2260,2261,3326,3576,3674,3912,5293,5979,6774,7046,7855,7976,8313,8326,83439	ADCY8,CEBPA,CTBP2,DVL3,MECOM,FGFR1,FGFR3,HSP90AB1,CXCL8,ITGA2B,LAMB1,PIK3CD,RET,STAT3,TGFBR1,FZD5,FZD3,AXIN2,FZD9,TCF7L1
26_Member	KEGG Pathway	hsa05224	Breast cancer	-2.32427	-0.441539	10/144	1452,1857,2260,4855,5293,7855,7976,8313,8326,83439	CSNK1A1,DVL3,FGFR1,NOTCH4,PIK3CD,FZD5,FZD3,AXIN2,FZD9,TCF7L1
27_Summary	GO Biological Processes	GO:0030029	actin filament-based process	-3.33288	-1.06759	37/785	1264,1482,2316,2693,3757,3784,3925,4625,4627,5573,7016,7046,7136,7456,8558,9024,9037,9620,10006,11034,22899,22998,23224,26037,30011,55153,57216,64098,85464,129446,130271,171177,219537,283431,339451,345651,399687,114,4649,6645,22989,23345,24145,8997,26512,30968,57565,85365	CNN1,NKX2-5,FLNA,GHSR,KCNH2,KCNQ1,STMN1,MYH7,MYH9,PRKAR1A,TESK1,TGFBR1,TNNI2,WIPF1,CDK10,BRSK2,SEMA5A,CELSR1,ABI1,DSTN,ARHGEF15,LIMCH1,SYNE2,SIPA1L1,SH3KBP1,SDAD1,VANGL2,PARVG,SSH2,XIRP2,PLEKHH2,RHOV,SMTNL1,GAS2L3,KLHL17,ACTBL2,MYO18A,ADCY8,MYO9A,SNTB2,MYH15,SYNE1,PANX1,KALRN,INTS6,STOML2,KLHL14,ALG2
27_Member	GO Biological Processes	GO:0030029	actin filament-based process	-3.33288	-1.06759	37/785	1264,1482,2316,2693,3757,3784,3925,4625,4627,5573,7016,7046,7136,7456,8558,9024,9037,9620,10006,11034,22899,22998,23224,26037,30011,55153,57216,64098,85464,129446,130271,171177,219537,283431,339451,345651,399687	CNN1,NKX2-5,FLNA,GHSR,KCNH2,KCNQ1,STMN1,MYH7,MYH9,PRKAR1A,TESK1,TGFBR1,TNNI2,WIPF1,CDK10,BRSK2,SEMA5A,CELSR1,ABI1,DSTN,ARHGEF15,LIMCH1,SYNE2,SIPA1L1,SH3KBP1,SDAD1,VANGL2,PARVG,SSH2,XIRP2,PLEKHH2,RHOV,SMTNL1,GAS2L3,KLHL17,ACTBL2,MYO18A
27_Member	GO Biological Processes	GO:0030036	actin cytoskeleton organization	-2.82569	-0.760956	32/692	1264,1482,2316,2693,3925,4627,5573,7016,7046,7456,8558,9024,9037,9620,10006,11034,22899,22998,26037,30011,55153,57216,64098,85464,129446,130271,171177,219537,283431,339451,345651,399687	CNN1,NKX2-5,FLNA,GHSR,STMN1,MYH9,PRKAR1A,TESK1,TGFBR1,WIPF1,CDK10,BRSK2,SEMA5A,CELSR1,ABI1,DSTN,ARHGEF15,LIMCH1,SIPA1L1,SH3KBP1,SDAD1,VANGL2,PARVG,SSH2,XIRP2,PLEKHH2,RHOV,SMTNL1,GAS2L3,KLHL17,ACTBL2,MYO18A
27_Member	GO Molecular Functions	GO:0003779	actin binding	-2.61229	-0.611948	22/431	114,1264,2316,4625,4627,4649,6645,7136,7456,11034,22989,22998,23224,23345,24145,64098,85464,129446,130271,283431,339451,399687	ADCY8,CNN1,FLNA,MYH7,MYH9,MYO9A,SNTB2,TNNI2,WIPF1,DSTN,MYH15,LIMCH1,SYNE2,SYNE1,PANX1,PARVG,SSH2,XIRP2,PLEKHH2,GAS2L3,KLHL17,MYO18A
27_Member	GO Cellular Components	GO:0015629	actin cytoskeleton	-2.27724	-0.419836	24/517	114,2316,4625,4627,4649,7136,7456,8997,11034,22989,22998,26512,30968,57216,57565,64098,85365,129446,130271,219537,283431,339451,345651,399687	ADCY8,FLNA,MYH7,MYH9,MYO9A,TNNI2,WIPF1,KALRN,DSTN,MYH15,LIMCH1,INTS6,STOML2,VANGL2,KLHL14,PARVG,ALG2,XIRP2,PLEKHH2,SMTNL1,GAS2L3,KLHL17,ACTBL2,MYO18A
27_Member	GO Molecular Functions	GO:0051015	actin filament binding	-2.1737	-0.348313	12/200	2316,4625,4627,7456,11034,22989,23224,23345,24145,129446,339451,399687	FLNA,MYH7,MYH9,WIPF1,DSTN,MYH15,SYNE2,SYNE1,PANX1,XIRP2,KLHL17,MYO18A
28_Summary	GO Molecular Functions	GO:0042803	protein homodimerization activity	-3.31645	-1.06049	32/646	114,196,578,1050,1482,2022,2132,2260,2316,3326,3757,4627,6774,6890,6945,7153,8326,8767,9513,23345,25902,54922,55714,57451,57502,64137,64170,81603,84451,115362,144717,170591,3745,4547,8639,51504,54107,85365,440093,440689	ADCY8,AHR,BAK1,CEBPA,NKX2-5,ENG,EXT2,FGFR1,FLNA,HSP90AB1,KCNH2,MYH9,STAT3,TAP1,MLX,TOP2A,FZD9,RIPK2,FXR2,SYNE1,MTHFD1L,RASIP1,TENM3,TENM2,NLGN4X,ABCG4,CARD9,TRIM8,MAP3K21,GBP5,PHETA1,S100Z,KCNB1,MTTP,AOC3,TRMT112,POLE3,ALG2,H3-5,H2BC18
28_Member	GO Molecular Functions	GO:0042803	protein homodimerization activity	-3.31645	-1.06049	32/646	114,196,578,1050,1482,2022,2132,2260,2316,3326,3757,4627,6774,6890,6945,7153,8326,8767,9513,23345,25902,54922,55714,57451,57502,64137,64170,81603,84451,115362,144717,170591	ADCY8,AHR,BAK1,CEBPA,NKX2-5,ENG,EXT2,FGFR1,FLNA,HSP90AB1,KCNH2,MYH9,STAT3,TAP1,MLX,TOP2A,FZD9,RIPK2,FXR2,SYNE1,MTHFD1L,RASIP1,TENM3,TENM2,NLGN4X,ABCG4,CARD9,TRIM8,MAP3K21,GBP5,PHETA1,S100Z
28_Member	GO Molecular Functions	GO:0046982	protein heterodimerization activity	-2.98869	-0.854097	19/325	114,196,578,2132,3745,4547,6945,7153,8326,8639,9513,51504,54107,55714,57451,64137,85365,440093,440689	ADCY8,AHR,BAK1,EXT2,KCNB1,MTTP,MLX,TOP2A,FZD9,AOC3,FXR2,TRMT112,POLE3,TENM3,TENM2,ABCG4,ALG2,H3-5,H2BC18
29_Summary	GO Molecular Functions	GO:0030228	lipoprotein particle receptor activity	-3.29551	-1.04567	4/15	949,23166,26020,29967	SCARB1,STAB1,LRP10,LRP12
29_Member	GO Molecular Functions	GO:0030228	lipoprotein particle receptor activity	-3.29551	-1.04567	4/15	949,23166,26020,29967	SCARB1,STAB1,LRP10,LRP12
29_Member	GO Molecular Functions	GO:0005041	low-density lipoprotein particle receptor activity	-2.48126	-0.539979	3/12	23166,26020,29967	STAB1,LRP10,LRP12
30_Summary	GO Cellular Components	GO:0005819	spindle	-3.26166	-1.02152	21/358	472,1453,4627,6569,7178,8480,9055,9094,10129,10210,11004,11127,29901,51203,51637,55183,91272,150468,153657,284403,341019	ATM,CSNK1D,MYH9,SLC34A1,TPT1,RAE1,PRC1,UNC119,FRY,TOPORS,KIF2C,KIF3A,SAC3D1,NUSAP1,RTRAF,RIF1,BOD1,CKAP2L,TTC23L,WDR62,DCDC1
30_Member	GO Cellular Components	GO:0005819	spindle	-3.26166	-1.02152	21/358	472,1453,4627,6569,7178,8480,9055,9094,10129,10210,11004,11127,29901,51203,51637,55183,91272,150468,153657,284403,341019	ATM,CSNK1D,MYH9,SLC34A1,TPT1,RAE1,PRC1,UNC119,FRY,TOPORS,KIF2C,KIF3A,SAC3D1,NUSAP1,RTRAF,RIF1,BOD1,CKAP2L,TTC23L,WDR62,DCDC1
31_Summary	GO Biological Processes	GO:0080135	regulation of cellular response to stress	-3.24543	-1.01052	36/765	114,472,573,578,1857,2021,2122,3326,4282,4878,4904,5052,6504,7178,7334,7855,7919,8313,8480,8767,9024,9513,10116,23239,23279,54407,55183,56893,57122,57216,57630,64170,81929,84451,91862,138065,6233,10298,56924	ADCY8,ATM,BAG1,BAK1,DVL3,ENDOG,MECOM,HSP90AB1,MIF,NPPA,YBX1,PRDX1,SLAMF1,TPT1,UBE2N,FZD5,DDX39B,AXIN2,RAE1,RIPK2,BRSK2,FXR2,FEM1B,PHLPP1,NUP160,SLC38A2,RIF1,UBQLN4,NUP107,VANGL2,SH3RF1,CARD9,SEH1L,MAP3K21,MARVELD3,RNF183,RPS27A,PAK4,PAK6
31_Member	GO Biological Processes	GO:0080135	regulation of cellular response to stress	-3.24543	-1.01052	36/765	114,472,573,578,1857,2021,2122,3326,4282,4878,4904,5052,6504,7178,7334,7855,7919,8313,8480,8767,9024,9513,10116,23239,23279,54407,55183,56893,57122,57216,57630,64170,81929,84451,91862,138065	ADCY8,ATM,BAG1,BAK1,DVL3,ENDOG,MECOM,HSP90AB1,MIF,NPPA,YBX1,PRDX1,SLAMF1,TPT1,UBE2N,FZD5,DDX39B,AXIN2,RAE1,RIPK2,BRSK2,FXR2,FEM1B,PHLPP1,NUP160,SLC38A2,RIF1,UBQLN4,NUP107,VANGL2,SH3RF1,CARD9,SEH1L,MAP3K21,MARVELD3,RNF183
31_Member	GO Biological Processes	GO:0007254	JNK cascade	-2.80993	-0.749533	14/213	1857,2122,4878,6233,6504,7334,7855,8767,23239,57216,57630,64170,84451,91862	DVL3,MECOM,NPPA,RPS27A,SLAMF1,UBE2N,FZD5,RIPK2,PHLPP1,VANGL2,SH3RF1,CARD9,MAP3K21,MARVELD3
31_Member	GO Biological Processes	GO:0046328	regulation of JNK cascade	-2.45907	-0.525191	12/184	1857,2122,4878,6504,7855,8767,23239,57216,57630,64170,84451,91862	DVL3,MECOM,NPPA,SLAMF1,FZD5,RIPK2,PHLPP1,VANGL2,SH3RF1,CARD9,MAP3K21,MARVELD3
31_Member	GO Biological Processes	GO:0031098	stress-activated protein kinase signaling cascade	-2.35061	-0.458654	17/317	1857,2122,4878,5052,6233,6504,7334,7855,8767,10298,23239,56924,57216,57630,64170,84451,91862	DVL3,MECOM,NPPA,PRDX1,RPS27A,SLAMF1,UBE2N,FZD5,RIPK2,PAK4,PHLPP1,PAK6,VANGL2,SH3RF1,CARD9,MAP3K21,MARVELD3
31_Member	GO Biological Processes	GO:0051403	stress-activated MAPK cascade	-2.03982	-0.271135	15/287	1857,2122,4878,5052,6233,6504,7334,7855,8767,23239,57216,57630,64170,84451,91862	DVL3,MECOM,NPPA,PRDX1,RPS27A,SLAMF1,UBE2N,FZD5,RIPK2,PHLPP1,VANGL2,SH3RF1,CARD9,MAP3K21,MARVELD3
32_Summary	GO Biological Processes	GO:0003222	ventricular trabecula myocardium morphogenesis	-3.17963	-0.961975	4/16	1482,2022,7046,8928,4625,57216,129446,219537	NKX2-5,ENG,TGFBR1,FOXH1,MYH7,VANGL2,XIRP2,SMTNL1
32_Member	GO Biological Processes	GO:0003222	ventricular trabecula myocardium morphogenesis	-3.17963	-0.961975	4/16	1482,2022,7046,8928	NKX2-5,ENG,TGFBR1,FOXH1
32_Member	GO Biological Processes	GO:0048644	muscle organ morphogenesis	-2.69452	-0.674665	8/87	1482,2022,4625,7046,8928,57216,129446,219537	NKX2-5,ENG,MYH7,TGFBR1,FOXH1,VANGL2,XIRP2,SMTNL1
32_Member	GO Biological Processes	GO:0060415	muscle tissue morphogenesis	-2.30101	-0.427317	7/80	1482,2022,4625,7046,8928,57216,129446	NKX2-5,ENG,MYH7,TGFBR1,FOXH1,VANGL2,XIRP2
32_Member	GO Biological Processes	GO:0055008	cardiac muscle tissue morphogenesis	-2.11944	-0.318486	6/66	1482,2022,4625,7046,8928,129446	NKX2-5,ENG,MYH7,TGFBR1,FOXH1,XIRP2
32_Member	GO Biological Processes	GO:0055010	ventricular cardiac muscle tissue morphogenesis	-2.08479	-0.29682	5/48	1482,2022,4625,7046,8928	NKX2-5,ENG,MYH7,TGFBR1,FOXH1
33_Summary	GO Molecular Functions	GO:0061659	ubiquitin-like protein ligase activity	-3.15818	-0.94771	16/242	9666,10210,10401,23024,23077,26145,51003,55016,55336,57630,64320,84133,84461,92305,138065,148066,7267,7334,55101,80204	DZIP3,TOPORS,PIAS3,PDZRN3,MYCBP2,IRF2BP1,MED31,MARCHF1,FBXL8,SH3RF1,RNF25,ZNRF3,NEURL4,TMEM129,RNF183,ZNRF4,TTC3,UBE2N,DMAC2,FBXO11
33_Member	GO Molecular Functions	GO:0061659	ubiquitin-like protein ligase activity	-3.15818	-0.94771	16/242	9666,10210,10401,23024,23077,26145,51003,55016,55336,57630,64320,84133,84461,92305,138065,148066	DZIP3,TOPORS,PIAS3,PDZRN3,MYCBP2,IRF2BP1,MED31,MARCHF1,FBXL8,SH3RF1,RNF25,ZNRF3,NEURL4,TMEM129,RNF183,ZNRF4
33_Member	GO Molecular Functions	GO:0061630	ubiquitin protein ligase activity	-2.89917	-0.803268	15/232	9666,10210,23024,23077,26145,51003,55016,55336,57630,64320,84133,84461,92305,138065,148066	DZIP3,TOPORS,PDZRN3,MYCBP2,IRF2BP1,MED31,MARCHF1,FBXL8,SH3RF1,RNF25,ZNRF3,NEURL4,TMEM129,RNF183,ZNRF4
33_Member	GO Molecular Functions	GO:0019787	ubiquitin-like protein transferase activity	-2.22222	-0.380525	20/409	7267,7334,9666,10210,10401,23024,23077,26145,51003,55016,55101,55336,57630,64320,80204,84133,84461,92305,138065,148066	TTC3,UBE2N,DZIP3,TOPORS,PIAS3,PDZRN3,MYCBP2,IRF2BP1,MED31,MARCHF1,DMAC2,FBXL8,SH3RF1,RNF25,FBXO11,ZNRF3,NEURL4,TMEM129,RNF183,ZNRF4
33_Member	GO Molecular Functions	GO:0004842	ubiquitin-protein transferase activity	-2.17869	-0.352149	19/385	7267,7334,9666,10210,23024,23077,26145,51003,55016,55101,55336,57630,64320,80204,84133,84461,92305,138065,148066	TTC3,UBE2N,DZIP3,TOPORS,PDZRN3,MYCBP2,IRF2BP1,MED31,MARCHF1,DMAC2,FBXL8,SH3RF1,RNF25,FBXO11,ZNRF3,NEURL4,TMEM129,RNF183,ZNRF4
34_Summary	GO Cellular Components	GO:0036464	cytoplasmic ribonucleoprotein granule	-3.11209	-0.92102	15/221	4076,4904,5436,6175,6191,6194,6637,8761,9513,11201,23345,54464,54514,80153,203068	CAPRIN1,YBX1,POLR2G,RPLP0,RPS4X,RPS6,SNRPG,PABPC4,FXR2,POLI,SYNE1,XRN1,DDX4,EDC3,TUBB
34_Member	GO Cellular Components	GO:0036464	cytoplasmic ribonucleoprotein granule	-3.11209	-0.92102	15/221	4076,4904,5436,6175,6191,6194,6637,8761,9513,11201,23345,54464,54514,80153,203068	CAPRIN1,YBX1,POLR2G,RPLP0,RPS4X,RPS6,SNRPG,PABPC4,FXR2,POLI,SYNE1,XRN1,DDX4,EDC3,TUBB
34_Member	GO Cellular Components	GO:0035770	ribonucleoprotein granule	-2.91786	-0.815884	15/231	4076,4904,5436,6175,6191,6194,6637,8761,9513,11201,23345,54464,54514,80153,203068	CAPRIN1,YBX1,POLR2G,RPLP0,RPS4X,RPS6,SNRPG,PABPC4,FXR2,POLI,SYNE1,XRN1,DDX4,EDC3,TUBB
35_Summary	Reactome Gene Sets	R-HSA-163765	ChREBP activates metabolic gene expression	-3.04147	-0.893433	3/8	47,2194,6945,114,3745,3790,5573,6888	ACLY,FASN,MLX,ADCY8,KCNB1,KCNS3,PRKAR1A,TALDO1
35_Member	Reactome Gene Sets	R-HSA-163765	ChREBP activates metabolic gene expression	-3.04147	-0.893433	3/8	47,2194,6945	ACLY,FASN,MLX
35_Member	Reactome Gene Sets	R-HSA-163685	Integration of energy metabolism	-2.12086	-0.318486	8/108	47,114,2194,3745,3790,5573,6888,6945	ACLY,ADCY8,FASN,KCNB1,KCNS3,PRKAR1A,TALDO1,MLX
36_Summary	GO Biological Processes	GO:0060372	regulation of atrial cardiac muscle cell membrane repolarization	-3.04147	-0.893433	3/8	2316,3784,4878,1785,3757	FLNA,KCNQ1,NPPA,DNM2,KCNH2
36_Member	GO Biological Processes	GO:0060372	regulation of atrial cardiac muscle cell membrane repolarization	-3.04147	-0.893433	3/8	2316,3784,4878	FLNA,KCNQ1,NPPA
36_Member	GO Biological Processes	GO:0099624	atrial cardiac muscle cell membrane repolarization	-2.59771	-0.603927	3/11	2316,3784,4878	FLNA,KCNQ1,NPPA
36_Member	GO Biological Processes	GO:1901381	positive regulation of potassium ion transmembrane transport	-2.42597	-0.500797	5/40	1785,2316,3757,3784,4878	DNM2,FLNA,KCNH2,KCNQ1,NPPA
36_Member	GO Biological Processes	GO:0043268	positive regulation of potassium ion transport	-2.12332	-0.318486	5/47	1785,2316,3757,3784,4878	DNM2,FLNA,KCNH2,KCNQ1,NPPA
36_Member	GO Biological Processes	GO:0099623	regulation of cardiac muscle cell membrane repolarization	-2.07668	-0.29682	4/31	2316,3757,3784,4878	FLNA,KCNH2,KCNQ1,NPPA
37_Summary	GO Biological Processes	GO:0010966	regulation of phosphate transport	-3.04147	-0.893433	3/8	2260,6098,6569,10401,30968	FGFR1,ROS1,SLC34A1,PIAS3,STOML2
37_Member	GO Biological Processes	GO:0010966	regulation of phosphate transport	-3.04147	-0.893433	3/8	2260,6098,6569	FGFR1,ROS1,SLC34A1
37_Member	GO Biological Processes	GO:0045838	positive regulation of membrane potential	-2.10933	-0.311613	3/16	6569,10401,30968	SLC34A1,PIAS3,STOML2
38_Summary	GO Biological Processes	GO:0042254	ribosome biogenesis	-3.02099	-0.880634	18/298	4736,6147,6175,6187,6194,6202,6209,10514,51118,51121,51154,51504,55153,55695,65083,83732,84294,84916,1478,2960,5436,23438,26024,26512,51637,51728,53918,54464,54514,55278,64172,81627,84881,472,3326,6637,7919,60680,80153	RPL10A,RPL23A,RPLP0,RPS2,RPS6,RPS8,RPS15,MYBBP1A,UTP11,RPL26L1,MRTO4,TRMT112,SDAD1,NSUN5,NOL6,RIOK1,UTP23,UTP4,CSTF2,GTF2E1,POLR2G,HARS2,PTCD1,INTS6,RTRAF,POLR3K,PELO,XRN1,DDX4,QRSL1,OSGEPL1,TRMT1L,RPUSD4,ATM,HSP90AB1,SNRPG,DDX39B,CELF5,EDC3
38_Member	GO Biological Processes	GO:0042254	ribosome biogenesis	-3.02099	-0.880634	18/298	4736,6147,6175,6187,6194,6202,6209,10514,51118,51121,51154,51504,55153,55695,65083,83732,84294,84916	RPL10A,RPL23A,RPLP0,RPS2,RPS6,RPS8,RPS15,MYBBP1A,UTP11,RPL26L1,MRTO4,TRMT112,SDAD1,NSUN5,NOL6,RIOK1,UTP23,UTP4
38_Member	GO Biological Processes	GO:0034660	ncRNA metabolic process	-2.98743	-0.854097	28/564	1478,2960,4736,5436,6187,6194,6202,6209,23438,26024,26512,51118,51154,51504,51637,51728,53918,54464,54514,55278,55695,64172,65083,81627,83732,84294,84881,84916	CSTF2,GTF2E1,RPL10A,POLR2G,RPS2,RPS6,RPS8,RPS15,HARS2,PTCD1,INTS6,UTP11,MRTO4,TRMT112,RTRAF,POLR3K,PELO,XRN1,DDX4,QRSL1,NSUN5,OSGEPL1,NOL6,TRMT1L,RIOK1,UTP23,RPUSD4,UTP4
38_Member	GO Biological Processes	GO:0022613	ribonucleoprotein complex biogenesis	-2.90024	-0.803268	24/462	472,3326,4736,6147,6175,6187,6194,6202,6209,6637,7919,10514,51118,51121,51154,51504,55153,55695,60680,65083,80153,83732,84294,84916	ATM,HSP90AB1,RPL10A,RPL23A,RPLP0,RPS2,RPS6,RPS8,RPS15,SNRPG,DDX39B,MYBBP1A,UTP11,RPL26L1,MRTO4,TRMT112,SDAD1,NSUN5,CELF5,NOL6,EDC3,RIOK1,UTP23,UTP4
38_Member	GO Biological Processes	GO:0034470	ncRNA processing	-2.89106	-0.801855	21/383	1478,4736,6187,6194,6202,6209,26024,26512,51118,51154,51504,51637,51728,55695,64172,65083,81627,83732,84294,84881,84916	CSTF2,RPL10A,RPS2,RPS6,RPS8,RPS15,PTCD1,INTS6,UTP11,MRTO4,TRMT112,RTRAF,POLR3K,NSUN5,OSGEPL1,NOL6,TRMT1L,RIOK1,UTP23,RPUSD4,UTP4
38_Member	GO Biological Processes	GO:0016072	rRNA metabolic process	-2.48618	-0.539979	15/256	4736,6187,6194,6202,6209,51118,51154,51504,53918,54464,55695,65083,83732,84294,84916	RPL10A,RPS2,RPS6,RPS8,RPS15,UTP11,MRTO4,TRMT112,PELO,XRN1,NSUN5,NOL6,RIOK1,UTP23,UTP4
38_Member	GO Biological Processes	GO:0006364	rRNA processing	-2.30545	-0.430475	13/217	4736,6187,6194,6202,6209,51118,51154,51504,55695,65083,83732,84294,84916	RPL10A,RPS2,RPS6,RPS8,RPS15,UTP11,MRTO4,TRMT112,NSUN5,NOL6,RIOK1,UTP23,UTP4
38_Member	Reactome Gene Sets	R-HSA-6790901	rRNA modification in the nucleus and cytosol	-2.21718	-0.377596	6/63	6187,6194,51118,51504,65083,84916	RPS2,RPS6,UTP11,TRMT112,NOL6,UTP4
39_Summary	GO Molecular Functions	GO:0003697	single-stranded DNA binding	-3.01655	-0.878546	10/116	4904,5436,5932,10051,10111,10923,29935,54039,54841,80169	YBX1,POLR2G,RBBP8,SMC4,RAD50,SUB1,RPA4,PCBP3,BIVM,CTC1
39_Member	GO Molecular Functions	GO:0003697	single-stranded DNA binding	-3.01655	-0.878546	10/116	4904,5436,5932,10051,10111,10923,29935,54039,54841,80169	YBX1,POLR2G,RBBP8,SMC4,RAD50,SUB1,RPA4,PCBP3,BIVM,CTC1
40_Summary	GO Molecular Functions	GO:0045296	cadherin binding	-2.89611	-0.803268	19/331	1006,1453,2194,2316,3326,4627,5052,5110,5493,5787,5902,6138,6147,6187,9351,10006,10298,23513,56924,3695,3912,55714,57451,57502	CDH8,CSNK1D,FASN,FLNA,HSP90AB1,MYH9,PRDX1,PCMT1,PPL,PTPRB,RANBP1,RPL15,RPL23A,RPS2,SLC9A3R2,ABI1,PAK4,SCRIB,PAK6,ITGB7,LAMB1,TENM3,TENM2,NLGN4X
40_Member	GO Molecular Functions	GO:0045296	cadherin binding	-2.89611	-0.803268	19/331	1006,1453,2194,2316,3326,4627,5052,5110,5493,5787,5902,6138,6147,6187,9351,10006,10298,23513,56924	CDH8,CSNK1D,FASN,FLNA,HSP90AB1,MYH9,PRDX1,PCMT1,PPL,PTPRB,RANBP1,RPL15,RPL23A,RPS2,SLC9A3R2,ABI1,PAK4,SCRIB,PAK6
40_Member	GO Molecular Functions	GO:0050839	cell adhesion molecule binding	-2.41248	-0.49444	24/504	1006,1453,2194,2316,3326,3695,3912,4627,5052,5110,5493,5787,5902,6138,6147,6187,9351,10006,10298,23513,55714,56924,57451,57502	CDH8,CSNK1D,FASN,FLNA,HSP90AB1,ITGB7,LAMB1,MYH9,PRDX1,PCMT1,PPL,PTPRB,RANBP1,RPL15,RPL23A,RPS2,SLC9A3R2,ABI1,PAK4,SCRIB,TENM3,PAK6,TENM2,NLGN4X
