# Supplementary material for: Molecular mechanisms and topological consequences of drastic chromosomal rearrangements of muntjac deer
Source: Nat Commun. 2021 Nov 25;12:6858. doi: 10.1038/s41467-021-27091-0 (PMC8617201; doi:10.1038/s41467-021-27091-0)
Supplement: Supplementary file 8 — Dataset 5 [file 41467_2021_27091_MOESM8_ESM.xlsx]

## Sheet: merge
Supplementary Data 5. Genes and phenotype related to chromosome stability in Mouse Genome Informatics (MGI) database
Mammalian Phenotype (MP) represent some phenotypic term clearly defined in MGI database, with unique corresponding MP identity (id). MCR_MGO_MMU means the common ancester of M. crinifrons (MCR), M. gongshanensis (MGO) and M. muntjac (MMU)
Linages	Gene	Mammalian Phenotype
MCR_MGO_MMU	ASPM	abnormal cell cycle
MCR_MGO_MMU	AURKA	increased mitotic index; chromosomal instability; abnormal mitotic spindle morphology
MCR_MGO_MMU	CDK12	chromosomal instability
MCR_MGO_MMU	FANCB	abnormal double-strand DNA break repair
MCR_MGO_MMU	MBD4	abnormal cell cycle checkpoint function
MCR_MGO_MMU	RCOR2	abnormal cell cycle
MCR_MGO_MMU	SIRT1	abnormal chromosome morphology; abnormal cell cycle checkpoint function; increased mitotic index; abnormal DNA repair; arrest of male meiosis
MCR_MGO_MMU	SPTBN1	abnormal cell cycle; abnormal cell cycle checkpoint function; decreased mitotic index
MCR	B3GAT3	abnormal mitotic cytokinesis
MCR	CDKN1A	abnormal cell cycle; abnormal chromosome number; abnormal cell cycle checkpoint function
MCR	CEP290	abnormal double-strand DNA break repair
MCR	CHD1	abnormal cell cycle
MCR	COPS8	abnormal cell cycle
MCR	CTNND1	abnormal mitotic spindle morphology
MCR	EXO1	abnormal male meiosis; chromosomal instability; abnormal mismatch repair; abnormal double-strand DNA break repair
MCR	LIG3	elevated level of mitotic sister chromatid exchange; abnormal DNA repair
MCR	LIN9	abnormal mitotic spindle assembly checkpoint
MCR	MEIOB	abnormal meiosis; abnormal double-strand DNA break repair
MCR	MUS81	chromosome breakage; abnormal DNA repair
MCR	NIN	abnormal mitotic spindle morphology
MCR	PAXIP1	abnormal DNA repair
MCR	TRIP13	abnormal female meiosis; abnormal DNA repair; arrest of male meiosis; abnormal chromosomal synapsis; abnormal double-strand DNA break repair
MCR	UNG	abnormal base-excision repair
MCR	WDFY3	abnormal cell cycle
MCR	WEE1	abnormal cell cycle checkpoint function
MGO	ATM	abnormal cell cycle; abnormal chromosome morphology; chromosome breakage; spontaneous chromosome breakage; abnormal cell cycle checkpoint function; abnormal DNA repair; chromosomal instability
MGO	BRPF1	abnormal cell cycle checkpoint function
MGO	BTRC	abnormal mitotic spindle morphology
MGO	BUB1B	abnormal chromosome number; chromosome breakage; abnormal cell cycle checkpoint function; abnormal mitotic spindle morphology; abnormal mitotic spindle assembly checkpoint
MGO	CENPE	chromosomal instability
MGO	DCLRE1C	induced chromosome breakage; chromosomal instability
MGO	ERCC2	abnormal DNA repair
MGO	ERCC6L	abnormal cell cycle checkpoint function; chromosomal instability
MGO	EYA1	abnormal mitotic spindle morphology
MGO	FAN1	abnormal DNA repair; abnormal cell cycle
MGO	FIGN	abnormal cell cycle
MGO	FUS	abnormal chromosome morphology; chromosome breakage; abnormal male meiosis
MGO	HUS1	abnormal chromosome morphology; chromosome breakage; induced chromosome breakage; abnormal cell cycle checkpoint function
MGO	LIG1	chromosomal instability
MGO	MCM9	abnormal cell cycle; spontaneous chromosome breakage; arrest of male meiosis;
MGO	MEIOB	abnormal meiosis; abnormal double-strand DNA break repair
MGO	MEIOC	arrest of male meiosis; abnormal female meiosis I arrest; abnormal double-strand DNA break repair;
MGO	NEIL2	spontaneous chromosome breakage
MGO	PHACTR4	abnormal cell cycle
MGO	PRKDC	abnormal DNA repair
MGO	PRR19	abnormal meiosis; abnormal double-strand DNA break repair; abnormal X-Y chromosome synapsis during male meiosis
MGO	RAG1	spontaneous chromosome breakage
MGO	RBM14	abnormal cell cycle
MGO	RPA1	chromosome breakage
MGO	SIN3B	abnormal cell cycle checkpoint function
MGO	TDG	abnormal mismatch repair
MGO	ZCCHC8	abnormal female meiosis
MMU	ATM	abnormal cell cycle; abnormal chromosome morphology; chromosome breakage; spontaneous chromosome breakage; abnormal cell cycle checkpoint function; abnormal DNA repair; chromosomal instability
MMU	CHD4	abnormal cell cycle
MMU	CTC1	abnormal DNA repair; chromosomal instability
MMU	DPH1	abnormal cell cycle
MMU	FEN1	spontaneous chromosome breakage; abnormal DNA repair; chromosomal instability; abnormal double-strand DNA break repair
MMU	GAS2L3	abnormal mitotic cytokinesis
MMU	JDP2	abnormal cell cycle
MMU	JUND	abnormal cell cycle
MMU	MIF	decreased mitotic index
MMU	NUSAP1	increased mitotic index; abnormal mitotic spindle morphology
MMU	POLE3	abnormal cell cycle
MMU	POLK	abnormal DNA repair
MMU	PRDX1	abnormal cell cycle
MMU	RAE1	abnormal cell cycle checkpoint function
MMU	RANBP1	abnormal cell cycle
MMU	RBBP8	abnormal cell cycle
MMU	RBM14	abnormal cell cycle
MMU	RIF1	abnormal DNA repair; abnormal double-strand DNA break repair
MMU	RPS6	abnormal cell cycle
MMU	TELO2	abnormal cell cycle; abnormal DNA repair
MMU	VCPIP1	abnormal chromosome morphology; abnormal DNA repair; chromosomal instability
MMU	WAPL	abnormal cell cycle
MMU	WDR62	abnormal cell cycle; abnormal mitotic spindle morphology; abnormal mitotic spindle assembly checkpoint
MMU	WEE1	abnormal cell cycle checkpoint function
