# Supplementary material for: Molecular mechanisms and topological consequences of drastic chromosomal rearrangements of muntjac deer
Source: Nat Commun. 2021 Nov 25;12:6858. doi: 10.1038/s41467-021-27091-0 (PMC8617201; doi:10.1038/s41467-021-27091-0)
Supplement: Supplementary file 9 — Dataset 6 [file 41467_2021_27091_MOESM9_ESM.xlsx]

## Sheet: Sheet1
Supplementary Data 6. Expression information of genes with disrupted ORFs in neo-Y regions
The expression level of these 107 genes in female and male samples are measured by both reads counts and FPKM. The differential expression analysis of these genes in female and male samples were conducted using the R packages DESeq2 (76) based on the RNA-seq reads counts information. The expression level of neo-X and neo-Y alleles in male sample were measured by the number of RNA-seq reads suppor…
gene id	readscount （female）	readscount （male）	FPKM （female）	FPKM （male）	differently expression	reads number supporting neo-X allele loci	reads number supporting neo-Y allele loci	p-value
evm.model.hjf_split_00.413	1599	1789	30.5021	49.8341	none difference	3, 1, 221, 0	3, 0, 8, 1	0.391014
evm.model.hjf_split_00.454	36	16	0	0	none difference	none male-specific snp	none male-specific snp	none
evm.model.hjf_split_00.504	25	8	9.6349	6.26654	none difference	2, 1	0, 0	0.204833
evm.model.hjf_split_00.558	299	22	1.6144	0.119048	female high	1, 1	0, 0	0
evm.model.hjf_split_00.576	5	2	0	0	none difference	none male-specific snp	none male-specific snp	none
evm.model.hjf_split_00.622	1958	1841	2.61107	2.65674	none difference	0, 1, 1, 1, 1, 1, 0, 4, 23, 1, 2, 1, 1, 2	2, 0, 0, 0, 0, 0, 1, 0, 5, 0, 0, 1, 0, 0	0.116597
evm.model.hjf_split_00.624	3160	1734	6.9286	5.28715	none difference	0, 0, 115, 141, 1, 1, 1, 1, 0, 1, 1, 1, 5, 3, 0, 0, 2, 1, 4, 0, 6, 4, 1, 2, 0, 83, 1, 0, 0, 99, 4	1, 1, 99, 131, 2, 0, 2, 3, 2, 0, 0, 6, 3, 0, 1, 1, 0, 2, 3, 1, 0, 1, 0, 0, 1, 125, 0, 1, 1, 70, 0	0.712276
evm.model.hjf_split_00.628	10	10	0	0	none difference	0, 2, 1	1, 0, 0	0.528595
evm.model.hjf_split_01.108	2	7	0	0.052126	none difference	1, 1, 1	0, 0, 0	0
evm.model.hjf_split_01.271	1	8	0	0	none difference	1, 1	0, 0	0
evm.model.hjf_split_01.292	10	8	0	0	none difference	0, 0	1, 1	0
evm.model.hjf_split_01.295	5	3	0.068574	0	none difference	none expression	none expression	none
evm.model.hjf_split_02.12	314	300	1.88146	3.25721	none difference	24, 0, 1, 11, 0, 1, 1, 1, 4, 2, 0, 1, 3, 1, 1, 2, 1, 0, 0, 8, 1, 5, 1, 13	11, 1, 0, 14, 1, 0, 0, 0, 6, 0, 1, 0, 1, 0, 0, 0, 0, 1, 1, 5, 0, 3, 0, 7	0.0600577
evm.model.hjf_split_02.159	0	12	0	1.12569	none difference	none male-specific snp	none male-specific snp	none
evm.model.hjf_split_02.194	10	14	0	0	none difference	2, 1, 0, 2, 1	0, 0, 1, 0, 0	0.141927
evm.model.hjf_split_02.196	0	0	0	0	none difference	none male-specific snp	none male-specific snp	none
evm.model.hjf_split_02.213	1475	3001	2.50545	7.57105	none difference	1, 1, 1, 16, 0, 1, 1, 28, 41, 29, 20, 21, 1, 0, 1, 1, 22, 1, 0, 16, 4, 19, 0, 1, 16, 11, 3, 22, 8, 0, 10, 1, 1, 14, 2, 13, 13, 31, 0, 0, 22, 1, 0, 8, 1, 1, 14, 9, 7, 2, 40, 1, 1, 6, 8	0, 0, 0, 12, 1, 0, 0, 13, 39, 25, 19, 16, 0, 1, 0, 0, 19, 0, 1, 19, 8, 24, 2, 0, 10, 6, 0, 18, 9, 1, 11, 0, 0, 27, 0, 10, 6, 35, 1, 1, 24, 0, 1, 12, 0, 0, 30, 12, 25, 0, 37, 0, 0, 4, 21	0.838748
evm.model.hjf_split_02.5	3259	1786	11.4901	9.4791	none difference	3, 2, 4, 0, 3, 0, 29, 7, 0, 0, 23, 3, 10, 3, 0, 1, 9, 14, 2, 6, 1, 4, 1	2, 1, 3, 1, 0, 2, 37, 16, 2, 2, 34, 3, 11, 3, 1, 0, 4, 11, 2, 3, 1, 6, 0	0.289379
evm.model.hjf_split_02.79	114	143	0.979116	1.70398	none difference	39, 34, 0, 1	38, 28, 5, 0	0.76082
evm.model.hjf_split_02.95	5	5	0	0	none difference	none expression	none expression	none
evm.model.hjf_split_03.106	28	17	0	0	none difference	1, 1, 1, 1	0, 0, 0, 0	0
evm.model.hjf_split_03.122	521	680	8.96274	17.1528	none difference	1, 108, 0, 1, 1, 1, 0, 1, 1, 0	0, 2, 1, 0, 0, 0, 1, 0, 0, 1	0.32939
evm.model.hjf_split_03.152	34	24	3.12033	1.84547	none difference	none male-specific snp	none male-specific snp	none
evm.model.hjf_split_03.164	1000	1242	2.27699	4.0858	none difference	3, 1, 4, 15, 12, 0, 2, 3, 4, 0	0, 1, 8, 7, 13, 1, 3, 0, 0, 1	0.385112
evm.model.hjf_split_03.165	11	10	0.108478	0	none difference	none expression	none expression	none
evm.model.hjf_split_03.174	0	0	0	0	none difference	none male-specific snp	none male-specific snp	none
evm.model.hjf_split_03.209	5	14	0	0	none difference	none expression	none expression	none
evm.model.hjf_split_03.7	12	17	0	0	none difference	1, 1	0, 0	0
evm.model.hjf_split_03.82	2	8	0	0	none difference	1, 0, 1, 1, 0, 1, 1, 0	0, 1, 0, 0, 1, 0, 0, 1	0.51649
evm.model.hjf_split_04.108	1	0	0	0	none difference	none male-specific snp	none male-specific snp	none
evm.model.hjf_split_04.117	2	2	0.07513	0.107686	none difference	none expression	none expression	none
evm.model.hjf_split_04.127	7732	4669	18.682	16.8514	none difference	2, 3, 3, 1, 3, 2, 5, 1, 1, 1, 213, 268, 2, 2, 1, 5, 0, 0, 16, 1, 3, 0, 0, 2, 1, 1	9, 0, 0, 4, 0, 0, 0, 1, 0, 0, 129, 171, 1, 4, 0, 1, 1, 1, 20, 0, 5, 1, 1, 0, 0, 0	0.148313
evm.model.hjf_split_04.165	271	215	4.70396	3.03069	none difference	10, 3, 5	10, 8, 4	0.547089
evm.model.hjf_split_04.241	22	19	0.209092	0.028251	none difference	1, 1, 0, 1, 1	0, 0, 1, 0, 0	0.208
evm.model.hjf_split_04.257	1	9	0	0	none difference	none expression	none expression	none
evm.model.hjf_split_04.26	594	371	3.6617	2.62109	none difference	1, 28, 1, 1, 1, 2, 10, 1	0, 16, 0, 0, 0, 0, 8, 0	0.0926836
evm.model.hjf_split_04.273	39	19	0	0	none difference	1, 1, 1, 1	0, 0, 0, 0	0
evm.model.hjf_split_04.296	988	1168	1.70383	3.70578	none difference	1, 2, 1, 1, 3, 2, 2, 0, 1, 1, 7, 2, 1, 4, 1, 2, 1, 2, 1, 2	0, 1, 0, 0, 0, 0, 0, 1, 0, 1, 0, 0, 0, 0, 0, 3, 0, 0, 0, 1	0.00102409
evm.model.hjf_split_04.320	74	66	6.02916	8.34767	none difference	none expression	none expression	none
evm.model.hjf_split_04.342	2984	45	0.12516	0.027146	female high	0, 1, 1, 2, 1, 1, 1, 1, 2, 1	1, 0, 0, 0, 1, 0, 0, 0, 0, 0	0.00999068
evm.model.hjf_split_04.354	4	13	0	0	none difference	none expression	none expression	none
evm.model.hjf_split_04.62	8814	1912	105.989	51.2205	none difference	6, 6, 6, 6, 9, 1, 1, 1, 1, 4, 5, 0, 3, 15, 1, 2, 1, 5, 2, 1, 1	2, 5, 4, 1, 2, 0, 1, 1, 0, 2, 0, 1, 2, 2, 0, 4, 0, 4, 2, 6, 4	0.0625324
evm.model.hjf_split_04.70	2	10	0	0	none difference	none male-specific snp	none male-specific snp	none
evm.model.hjf_split_04.95	4751	4167	75.6645	99.9457	none difference	0, 0, 0, 0, 3, 0, 0, 0, 0, 0, 0, 0, 1, 0, 0, 0, 0, 2, 0, 0, 0, 0, 0, 0, 0, 1, 0, 0, 0, 0, 0, 0, 2, 3, 0, 0, 0, 0, 0, 0, 0, 0, 0, 0, 0, 1, 0, 0, 0, 0, 0, 3, 0, 0, 1, 0, 0, 0, 28, 0, 0, 0, 0, 0, 0, 0, 0, 0, 0, 0, 0, 0, 0, 0, 1, 1, 1, 0, 0, 0, 0, 1, 2, 0, 0, 0, 0, 0, 0, 0, 0, 0, 1, 0, 0, 0, 1, 1, 0, 0, 0, 0, 1, 0, 0, 2, 0, 0, 0, 0, 1, 0, 0, 0, 0, 0, 0, 4, 0, 0, 6, 4, 0, 0, 1, 0, 0, 0, 0, 0, 0, 1, 0,…	1, 4, 7, 1, 1, 12, 1, 1, 18, 18, 6, 5, 0, 29, 6, 8, 2, 0, 3, 1, 1, 6, 15, 1, 1, 0, 2, 15, 1, 40, 1, 2, 3, 3, 10, 2, 1, 2, 1, 2, 1, 3, 6, 1, 1, 1, 1, 12, 1, 11, 1, 6, 1, 1, 0, 2, 3, 4, 24, 2, 1, 9, 34, 1, 7, 1, 3, 2, 1, 1, 3, 2, 31, 3, 0, 1, 0, 1, 10, 1, 2, 0, 3, 1, 4, 32, 2, 5, 1, 2, 27, 1, 21, 2, 1, 36, 2, 0, 6, 2, 13, 18, 6, 1, 1, 1, 3, 9, 3, 12, 16, 1, 10, 1, 13, 2, 2, 4, 2, 36, 161, 0, 2, 2, …	1.666e-06
evm.model.hjf_split_04.96	894	646	3.06571	3.07116	none difference	0, 2, 17, 4, 0, 17, 9, 15, 8	1, 0, 13, 1, 1, 8, 5, 11, 3	0.0136913
evm.model.hjf_split_05.23	3	9	0	0	none difference	1, 1	0, 0	0
evm.model.hjf_split_70.422	1	5	0	0	none difference	none male-specific snp	none male-specific snp	none
evm.model.hjf_split_70.431	34	56	0.045446	0	none difference	1, 1	0, 0	0
evm.model.hjf_split_71.119	186	509	6.25359	23.791	none difference	none male-specific snp	none male-specific snp	none
evm.model.hjf_split_71.195	1957	3141	6.66182	15.9065	none difference	3, 0, 0, 26, 0, 3, 3, 25, 126	4, 2, 1, 25, 4, 1, 0, 23, 119	0.49086
evm.model.hjf_split_71.228	11	14	0	0	none difference	1, 1, 1	0, 0, 0	0
evm.model.hjf_split_71.229	26	30	0	0	none difference	0, 1, 1, 1, 0, 1	2, 0, 0, 0, 1, 0	0.771112
evm.model.hjf_split_71.28	1	2	0	0	none difference	none expression	none expression	none
evm.model.hjf_split_72.4	16	22	0	0	none difference	none expression	none expression	none
evm.model.hjf_split_72.73	2148	1012	13.4358	9.26262	none difference	1, 1, 1, 0, 1, 1, 2, 2, 1, 24, 1, 2, 1, 2, 6, 1, 1, 38, 2, 2, 2, 1, 1, 29, 43, 0, 1, 26, 20, 1, 1, 0, 0, 1, 2	0, 0, 0, 1, 0, 0, 0, 0, 0, 10, 1, 0, 0, 0, 0, 0, 0, 0, 0, 0, 0, 0, 0, 2, 0, 1, 0, 10, 24, 0, 0, 3, 1, 0, 0	0.0125593
evm.model.hjf_split_73.130	1	4	0	0	none difference	none male-specific snp	none male-specific snp	none
evm.model.hjf_split_73.143	8	5	0	0	none difference	none expression	none expression	none
evm.model.hjf_split_73.146	269	233	3.26718	4.33725	none difference	none expression	none expression	none
evm.model.hjf_split_73.29	148	124	0.935747	1.17381	none difference	1, 0, 0, 6, 1, 0, 1, 1	0, 3, 4, 1, 0, 1, 0, 1	1
evm.model.hjf_split_73.47	1	0	0	0	none difference	none male-specific snp	none male-specific snp	none
evm.model.hjf_split_73.82	0	0	0	0	none difference	none male-specific snp	none male-specific snp	none
evm.model.hjf_split_74.23	3	8	0	0	none difference	1, 1	0, 0	0
evm.model.hjf_split_74.86	13	12	0	0	none difference	none male-specific snp	none male-specific snp	none
evm.model.hjf_split_74.95	13	10	0.010661	0.005292	none difference	none expression	none expression	none
evm.model.hjf_split_75.105	1125	1329	13.4319	22.1636	none difference	0, 2, 1, 1, 0, 0, 1, 0, 2, 1, 72, 0, 1, 3, 0, 1, 0, 0, 0, 0, 0, 0	1, 2, 0, 0, 1, 2, 0, 1, 1, 0, 61, 2, 0, 0, 1, 2, 1, 1, 3, 1, 1, 1	0.820421
evm.model.hjf_split_75.210	2	5	0	0	none difference	none male-specific snp	none male-specific snp	none
evm.model.hjf_split_75.46	35	22	0.10813	0	none difference	1, 0, 1, 1, 0, 1	0, 1, 0, 0, 1, 0	0.465023
evm.model.hjf_split_76.12	60	57	0.279119	0.440454	none difference	none male-specific snp	none male-specific snp	none
evm.model.hjf_split_76.150	0	0	0	0	none difference	none male-specific snp	none male-specific snp	none
evm.model.hjf_split_76.166	23614	8148	364.824	211.614	none difference	none expression	none expression	none
evm.model.hjf_split_76.17	20	11	1.52901	1.11253	none difference	none expression	none expression	none
evm.model.hjf_split_76.207	755	54	2.87891	0.207718	female high	1, 1, 0, 1, 1, 2, 1, 1, 1, 1, 1, 1, 2, 1, 1, 3, 2, 1, 0, 1, 1, 1, 1, 1, 1, 2, 1, 1, 0, 1, 1, 2, 1, 1, 1, 1, 1	0, 0, 1, 0, 1, 0, 0, 0, 0, 0, 0, 0, 0, 0, 0, 0, 0, 0, 1, 0, 0, 0, 0, 0, 0, 0, 0, 0, 1, 0, 0, 0, 0, 0, 0, 0, 0	3.19013e-09
evm.model.hjf_split_76.237	7	8	0	0.058145	none difference	1, 1	0, 0	0
evm.model.hjf_split_76.287	4	2	0	0	none difference	none male-specific snp	none male-specific snp	none
evm.model.hjf_split_76.288	1437	1702	29.1399	50.6132	none difference	1, 1, 0, 0, 5, 2, 4, 1, 1, 0, 1, 0, 1, 2, 1, 5, 1, 1, 5, 1, 1	0, 0, 2, 1, 3, 0, 0, 0, 0, 1, 0, 1, 0, 0, 0, 1, 0, 0, 0, 0, 0	0.00424862
evm.model.hjf_split_76.340	246	81	0.507102	0.087818	none difference	1, 1, 1	0, 0, 0	0
evm.model.hjf_split_76.75	60	34	0.07076	0	none difference	0, 0, 1, 1, 0, 1, 0, 0, 0, 1, 0, 0, 2, 0, 0, 0, 0, 1, 1, 0	1, 1, 0, 0, 1, 0, 1, 1, 1, 0, 1, 1, 0, 1, 1, 1, 1, 0, 0, 1	0.309152
evm.model.hjf_split_77.100	3245	1219	34.3054	18.7621	none difference	1, 0, 72	2, 1, 8	0.440828
evm.model.hjf_split_77.116	38	32	0.784862	0.709435	none difference	none expression	none expression	none
evm.model.hjf_split_77.123	0	1	0	0	none difference	none expression	none expression	none
evm.model.hjf_split_77.135	3489	1835	14.1809	11.1927	none difference	0, 0, 1, 0, 0, 0, 0, 5, 0, 1, 0, 0, 0, 0, 0, 0, 0, 0, 0, 0, 0, 0, 15	13, 1, 0, 1, 1, 1, 45, 0, 1, 0, 1, 1, 4, 43, 1, 50, 1, 66, 4, 1, 43, 1, 18	0.0115871
evm.model.hjf_split_77.181	755	646	29.1159	36.0186	none difference	none male-specific snp	none male-specific snp	none
evm.model.hjf_split_77.189	348	86	1.503	0.436145	none difference	1, 2, 2, 5, 1, 1	0, 0, 0, 0, 0, 0	0.025031
evm.model.hjf_split_77.203	12	11	0	0.033834	none difference	0, 0, 1, 0, 0	1, 1, 0, 1, 1	0.208
evm.model.hjf_split_77.233	619	61	0.956968	0.118941	female high	1, 0, 1, 1, 1, 1, 1, 1, 1, 1, 0, 1	0, 5, 0, 0, 0, 0, 0, 0, 0, 0, 2, 0	0.651403
evm.model.hjf_split_77.239	3	3	0	0	none difference	none male-specific snp	none male-specific snp	none
evm.model.hjf_split_77.251	10	9	0	0	none difference	none male-specific snp	none male-specific snp	none
evm.model.hjf_split_77.54	1	10	0	0	none difference	none expression	none expression	none
evm.model.hjf_split_77.55	0	0	0	0	none difference	none male-specific snp	none male-specific snp	none
evm.model.hjf_split_78.132	99	26	0.63556	0.329638	none difference	none expression	none expression	none
evm.model.hjf_split_78.137	23	37	0.124874	0.38604	none difference	none male-specific snp	none male-specific snp	none
evm.model.hjf_split_78.149	656	184	3.14639	0.918976	none difference	21, 1, 0, 19, 0, 1, 23, 0, 0, 1, 2	12, 0, 1, 3, 1, 0, 1, 1, 1, 0, 0	0.096502
evm.model.hjf_split_78.155	2	2	0	0	none difference	none male-specific snp	none male-specific snp	none
evm.model.hjf_split_78.158	0	1	0	0.030735	none difference	none male-specific snp	none male-specific snp	none
evm.model.hjf_split_78.160	15420	4355	101.148	39.1007	none difference	1, 2, 416, 2, 0, 4, 0, 3, 3, 1, 3, 0, 3, 1, 0, 4, 1, 6, 6, 0, 1, 1, 5, 5, 0, 5, 1, 1, 1, 1, 5, 1, 2, 0, 2, 4, 4, 2, 0, 1, 2, 2, 1, 2, 1, 3, 1, 5, 5, 6, 435, 4, 3, 1, 2, 2, 0, 2, 1, 4, 2, 0, 0, 1, 7, 2, 4, 1	0, 0, 324, 5, 30, 2, 1, 3, 2, 0, 3, 4, 0, 0, 1, 2, 3, 3, 3, 2, 0, 3, 0, 0, 1, 3, 0, 0, 0, 0, 0, 0, 2, 4, 0, 0, 0, 0, 2, 0, 0, 0, 1, 0, 0, 1, 3, 7, 7, 1, 329, 8, 1, 0, 0, 0, 2, 0, 0, 0, 0, 5, 5, 0, 3, 0, 0, 0	0.12845
evm.model.hjf_split_78.176	2	0	0	0	none difference	none male-specific snp	none male-specific snp	none
evm.model.hjf_split_78.184	1109	970	11.8392	14.8658	none difference	2, 1, 0, 1, 1, 1, 0, 2, 0, 0, 1, 1, 1, 1, 1	0, 0, 1, 1, 0, 2, 1, 2, 1, 3, 0, 0, 0, 0, 0	0.697631
evm.model.hjf_split_78.189	5	4	0	0	none difference	none male-specific snp	none male-specific snp	none
evm.model.hjf_split_78.20	0	0	0	0	none difference	none male-specific snp	none male-specific snp	none
evm.model.hjf_split_78.21	122	95	1.30756	1.43061	none difference	1, 1, 1, 1, 1, 1	0, 0, 0, 0, 0, 0	0
evm.model.hjf_split_78.25	445	375	3.29754	3.80974	none difference	1, 1, 1, 1, 1, 1	0, 0, 0, 0, 0, 0	0
evm.model.hjf_split_78.27	13	9	0	0	none difference	none expression	none expression	none
evm.model.hjf_split_78.35	0	1	0	0	none difference	none male-specific snp	none male-specific snp	none
evm.model.hjf_split_78.54	0	1	0	0	none difference	none expression	none expression	none
evm.model.hjf_split_78.70	13	20	0	0.027839	none difference	0, 0, 0, 0, 0, 0, 0, 2	2, 1, 2, 1, 1, 1, 1, 0	0.0874593
evm.model.hjf_split_78.82	78	23	0.152468	0.017771	none difference	1, 1, 1, 1, 1, 1, 1, 2, 1, 1	0, 0, 0, 0, 0, 0, 0, 0, 0, 0	1.60993e-06
evm.model.hjf_split_78.97	666	555	10.8741	15.7689	none difference	0, 1, 1	2, 0, 0	1
