# Supplementary material for: Molecular mechanisms and topological consequences of drastic chromosomal rearrangements of muntjac deer
Source: Nat Commun. 2021 Nov 25;12:6858. doi: 10.1038/s41467-021-27091-0 (PMC8617201; doi:10.1038/s41467-021-27091-0)
Supplement: Supplementary file 10 — Dataset 7 [file 41467_2021_27091_MOESM10_ESM.xlsx]

## Sheet: sheet1
Supplementary Data 7. Information of genes in the neo-sex regions with switched compartment.
Genes are in the female M. crinifrons genome coordinates. "A to B" means the compartment switched from A in neo-X regions to B in neo-Y regions. "B to A" represent the opposite compartment switch.
chr	start	end	gene id	gene name	compartment switch type	gene description
chr4+x	268331607	268394470	evm.model.hjf_split_70.424	LRFN2	A to B	leucine rich repeat and fibronectin type III domain containing 2
chr4+x	268434368	268435330	evm.model.hjf_split_70.425	LRFN2	A to B	leucine rich repeat and fibronectin type III domain containing 2
chr4+x	268465414	268523817	evm.model.hjf_split_70.426	ISCA1	A to B	Iron-sulfur cluster assembly 1 homolog, mitochondrial
chr4+x	279471649	279587089	evm.model.hjf_split_71.119	Prim2	A to B	none description
chr4+x	286709768	286744636	evm.model.hjf_split_71.177	FECH	A to B	Ferrochelatase, mitochondrial
chr4+x	286800472	286843445	evm.model.hjf_split_71.178	ONECUT2	A to B	one cut homeobox 2
chr4+x	286899319	286907163	evm.model.hjf_split_71.179	St8sia3	A to B	none description
chr4+x	287511683	287545410	evm.model.hjf_split_71.184	TXNL1	A to B	thioredoxin like 1
chr4+x	288548078	288647876	evm.model.hjf_split_71.189	Tcf4	A to B	none description
chr4+x	288666206	288817078	evm.model.hjf_split_71.190	Tcf4	A to B	none description
chr4+x	297299670	297304213	evm.model.hjf_split_71.242	SIGLEC15	A to B	sialic acid binding Ig like lectin 15
chr4+x	297400890	297451417	evm.model.hjf_split_71.243	SLC14A1	A to B	Urea transporter 1
chr4+x	300008458	300018902	evm.model.hjf_split_72.1	Gnal	A to B	none description
chr4+x	301522211	301543084	evm.model.hjf_split_72.16	Rab12	A to B	none description
chr4+x	311512782	311533141	evm.model.hjf_split_72.76	Psma8	A to B	none description
chr4+x	311558773	311645291	evm.model.hjf_split_72.77	TAF4B	A to B	transcription initiation factor TFIID subunit 4B
chr4+x	311706157	311803546	evm.model.hjf_split_72.78	KCTD1	A to B	BTB/POZ domain-containing protein KCTD1
chr4+x	316664542	316825843	evm.model.hjf_split_72.93	MEP1B	A to B	meprin A subunit beta
chr4+x	320515543	320567022	evm.model.hjf_split_72.111	ELP2	A to B	elongator acetyltransferase complex subunit 2
chr4+x	320576865	320630328	evm.model.hjf_split_72.112	MOCOS	A to B	Molybdenum cofactor sulfurase
chr4+x	336813815	336878142	evm.model.hjf_split_73.32	TSHZ1	A to B	teashirt zinc finger homeobox 1
chr4+x	345657943	345721702	evm.model.hjf_split_73.81	TFCP2L1	A to B	transcription factor CP2 like 1
chr4+x	345878740	345882050	evm.model.hjf_split_73.82	Polr3k	A to B	none description
chr4+x	348815084	348919477	evm.model.hjf_split_73.110	CCDC93	A to B	coiled-coil domain containing 93
chr4+x	348929313	348943648	evm.model.hjf_split_73.111	Htr5b	A to B	none description
chr4+x	348969150	348981602	evm.model.hjf_split_73.112	DDX18	A to B	none description
chr4+x	352809075	352809743	evm.model.hjf_split_73.122	HTATSF1	A to B	HIV Tat-specific factor 1
chr4+x	352809804	352810565	evm.model.hjf_split_73.123	HTATSF1	A to B	HIV Tat-specific factor 1
chr4+x	352900691	352901620	evm.model.hjf_split_73.124	GPR39	A to B	G protein-coupled receptor 39
chr4+x	369523295	369662615	evm.model.hjf_split_74.18	KIF5C	A to B	kinesin heavy chain isoform 5C
chr4+x	377633753	377715075	evm.model.hjf_split_74.48	ACVR1	A to B	activin A receptor type 1
chr4+x	378603016	378665958	evm.model.hjf_split_74.52	DAPL1	A to B	Death-associated protein-like 1
chr4+x	391465320	391505100	evm.model.hjf_split_75.16	PDK1	A to B	pyruvate dehydrogenase kinase 1
chr4+x	391585509	391719083	evm.model.hjf_split_75.17	RAPGEF4	A to B	rap guanine nucleotide exchange factor 4
chr4+x	393750747	393753330	evm.model.hjf_split_75.30	ATP5MC3	A to B	none description
chr4+x	396050239	396052236	evm.model.hjf_split_75.51	TTC30A	A to B	none description
chr4+x	396061925	396105627	evm.model.hjf_split_75.52	PDE11A	A to B	dual 3',5'-cyclic-AMP and -GMP phosphodiesterase 11A
chr4+x	412418620	412443434	evm.model.hjf_split_75.137	Fam168b	A to B	none description
chr4+x	412448283	412553803	evm.model.hjf_split_75.138	ARHGEF4	A to B	Bos taurus Rho guanine nucleotide exchange factor (GEF) 4 (ARHGEF4), mRNA.
chr4+x	428673594	428675390	evm.model.hjf_split_76.162	KCNA5	A to B	potassium voltage-gated channel subfamily A member 5
chr4+x	435913566	435919754	evm.model.hjf_split_76.266	GSG1	A to B	Germ cell-specific gene 1 protein
chr4+x	435995292	435995747	evm.model.hjf_split_76.267	ATP5PD	A to B	none description
chr4+x	436017054	436053914	evm.model.hjf_split_76.268	EMP1	A to B	epithelial membrane protein 1
chr4+x	437612161	437643673	evm.model.hjf_split_76.287	ERP27	A to B	Endoplasmic reticulum resident protein 27
chr4+x	437646069	437883198	evm.model.hjf_split_76.288	ARHGDIB	A to B	Rho GDP-dissociation inhibitor 2
chr4+x	444502174	444548354	evm.model.hjf_split_76.320	ETNK1	A to B	ethanolamine kinase 1
chr4+x	449201758	449205271	evm.model.hjf_split_76.338	STK38L	A to B	serine/threonine kinase 38 like
chr4+x	449215165	449311889	evm.model.hjf_split_76.339	ARNTL2	A to B	aryl hydrocarbon receptor nuclear translocator-like protein 2
chr4+x	449355915	449461981	evm.model.hjf_split_76.340	SMCO2	A to B	single-pass membrane protein with coiled-coil domains 2
chr4+x	451429323	451577621	evm.model.hjf_split_77.5	OVCH1	A to B	ovochymase 1
chr4+x	461558494	461565729	evm.model.hjf_split_77.95	CKAP4	A to B	cytoskeleton associated protein 4
chr4+x	461640288	461710129	evm.model.hjf_split_77.96	NUAK1	A to B	NUAK family kinase 1
chr4+x	463559244	463617786	evm.model.hjf_split_77.116	NT5DC3	A to B	5'-nucleotidase domain containing 3
chr4+x	463624624	463790778	evm.model.hjf_split_77.117	STAB2	A to B	stabilin-2 precursor
chr4+x	465689600	465781624	evm.model.hjf_split_77.135	UTP20	A to B	UTP20, small subunit processome component
chr4+x	465842198	465892952	evm.model.hjf_split_77.136	SLC5A8	A to B	solute carrier family 5 member 8
chr4+x	489639194	489641069	evm.model.hjf_split_78.73	RPS6	A to B	40S ribosomal protein S6
chr1	29619900	29659531	evm.model.hjf_split_00.629	HS3ST3B1	B to A	none description
chr1	29686228	29786556	evm.model.hjf_split_00.630	Cox10	B to A	none description
chr1	30610058	30651014	evm.model.hjf_split_01.5	MYOCD	B to A	myocardin
chr1	31457772	31469984	evm.model.hjf_split_01.11	Shisa6	B to A	none description
chr1	31649664	31710267	evm.model.hjf_split_01.13	SHISA6	B to A	none description
chr1	31968388	31968795	evm.model.hjf_split_01.15	PIRT	B to A	phosphoinositide interacting regulator of transient receptor potential channels
chr1	31983188	31983427	evm.model.hjf_split_01.16	Tmem238	B to A	none description
chr1	44377938	44463757	evm.model.hjf_split_01.297	Asic2	B to A	none description
chr1	45348629	45373357	evm.model.hjf_split_01.301	Asic2	B to A	none description
chr1	54963608	54964012	evm.model.hjf_split_01.427	TMEM100	B to A	Transmembrane protein 100
chr1	55253686	55254141	evm.model.hjf_split_01.429	ZBTB2	B to A	zinc finger and BTB domain containing 2
chr1	73571516	73578003	evm.model.hjf_split_02.62	Nrxn3	B to A	none description
chr1	73627804	73628346	evm.model.hjf_split_02.63	Arf5	B to A	none description
chr1	88170453	88230920	evm.model.hjf_split_02.220	Syt14	B to A	none description
chr1	89103433	89138906	evm.model.hjf_split_02.227	TRMT5	B to A	tRNA (guanine(37)-N1)-methyltransferase
chr1	90304653	90375731	evm.model.hjf_split_03.3	CCDC175	B to A	coiled-coil domain containing 175
chr1	90375931	90383720	evm.model.hjf_split_03.4	Jkamp	B to A	none description
chr1	90392880	90423799	evm.model.hjf_split_03.5	L3HYPDH	B to A	Trans-L-3-hydroxyproline dehydratase
chr1	91182610	91192145	evm.model.hjf_split_03.8	DACT1	B to A	dishevelled binding antagonist of beta catenin 1
chr1	92918864	92988113	evm.model.hjf_split_03.20	TMEM260	B to A	transmembrane protein 260
chr1	96055071	96118230	evm.model.hjf_split_03.42	DDHD1	B to A	DDHD domain containing 1
chr1	96181947	96251617	evm.model.hjf_split_03.44	FERMT2	B to A	fermitin family member 2
chr1	96302565	96318620	evm.model.hjf_split_03.45	TPX2	B to A	TPX2, microtubule nucleation factor
chr1	96376114	96376991	evm.model.hjf_split_03.46	Set	B to A	none description
chr1	99301255	99320937	evm.model.hjf_split_03.64	SLC24A5	B to A	solute carrier family 24 member 5
chr1	99322308	99355727	evm.model.hjf_split_03.65	Myef2	B to A	none description
chr1	99383982	99492329	evm.model.hjf_split_03.66	SLC12A1	B to A	solute carrier family 12 member 1
chr1	100623522	100683709	evm.model.hjf_split_03.72	FGF7	B to A	fibroblast growth factor 7
chr1	100762027	100780259	evm.model.hjf_split_03.73	DTWD1	B to A	DTW domain containing 1
chr1	107149346	107324136	evm.model.hjf_split_03.122	MNS1	B to A	meiosis specific nuclear structural 1
chr1	107326874	107443699	evm.model.hjf_split_03.123	ZNF280D	B to A	zinc finger protein 280D
chr1	108182651	108288863	evm.model.hjf_split_03.127	CGNL1	B to A	cingulin like 1
chr1	108334259	108475809	evm.model.hjf_split_03.128	MYZAP	B to A	myocardial zonula adherens protein
chr1	108676102	108801230	evm.model.hjf_split_03.129	ALDH1A2	B to A	aldehyde dehydrogenase 1 family member A2
chr1	108851113	108921909	evm.model.hjf_split_03.130	AQP9	B to A	aquaporin 9
chr1	111027236	111071664	evm.model.hjf_split_03.144	ANXA2	B to A	Annexin A2
chr1	113137289	113138062	evm.model.hjf_split_03.153	MSN	B to A	Moesin
chr1	113303452	113374325	evm.model.hjf_split_03.154	TLN2	B to A	talin 2
chr1	121812673	121831858	evm.model.hjf_split_04.3	EPB42	B to A	erythrocyte membrane protein band 4.2
chr1	121834624	121877968	evm.model.hjf_split_04.4	TMEM62	B to A	transmembrane protein 62
chr1	125933217	126006807	evm.model.hjf_split_04.67	RASGRP1	B to A	RAS guanyl-releasing protein 1
chr1	126008962	126044629	evm.model.hjf_split_04.68	FAM98B	B to A	family with sequence similarity 98 member B
chr1	126137429	126248665	evm.model.hjf_split_04.69	SPRED1	B to A	sprouty related EVH1 domain containing 1
chr1	127498601	127498804	evm.model.hjf_split_04.72	SMIM20	B to A	none description
chr1	131117566	131251807	evm.model.hjf_split_04.85	Aven	B to A	none description
chr1	131320411	131322009	evm.model.hjf_split_04.86	CHRM5	B to A	cholinergic receptor muscarinic 5
chr1	131335874	131350335	evm.model.hjf_split_04.87	EMC7	B to A	ER membrane protein complex subunit 7
chr1	132094180	132119120	evm.model.hjf_split_04.94	TTC5	B to A	Tetratricopeptide repeat protein 5
chr1	132120310	132149724	evm.model.hjf_split_04.95	PARP2	B to A	poly(ADP-ribose) polymerase 2
chr1	136244782	136286521	evm.model.hjf_split_04.228	HCN4	B to A	hyperpolarization activated cyclic nucleotide gated potassium channel 4
chr1	136306281	136529296	evm.model.hjf_split_04.229	NEO1	B to A	neogenin 1
chr1	136833077	136862999	evm.model.hjf_split_04.230	ADPGK	B to A	ADP-dependent glucokinase
chr1	137939011	137966927	evm.model.hjf_split_04.242	THSD4	B to A	none description
chr1	138112625	138141398	evm.model.hjf_split_04.243	Thsd4	B to A	none description
chr1	138482323	138503910	evm.model.hjf_split_04.246	LARP6	B to A	la-related protein 6
chr1	138567566	138642240	evm.model.hjf_split_04.247	UACA	B to A	uveal autoantigen with coiled-coil domains and ankyrin repeats
chr1	138642394	138651334	evm.model.hjf_split_04.248	UACA	B to A	uveal autoantigen with coiled-coil domains and ankyrin repeats
chr1	147022527	147044810	evm.model.hjf_split_04.331	TBCA	B to A	Tubulin-specific chaperone A
chr1	147081843	147089746	evm.model.hjf_split_04.332	Otp	B to A	none description
chr1	147428327	147442564	evm.model.hjf_split_04.335	Pde8b	B to A	none description
chr1	147572896	147573495	evm.model.hjf_split_04.337	ZBED3	B to A	none description
chr1	149976115	149977455	evm.model.hjf_split_04.355	DRD1	B to A	D(1A) dopamine receptor
chr1	150032492	150089605	evm.model.hjf_split_05.1	SFXN1	B to A	Sideroflexin-1
chr1	153612976	153877503	evm.model.hjf_split_05.32	EPB41L4A	B to A	band 4.1-like protein 4A
chr4+x	336016282	336053189	evm.model.hjf_split_73.21	FBXO15	B to A	F-box only protein 15
chr4+x	336053879	336059216	evm.model.hjf_split_73.22	TIMM21	B to A	translocase of inner mitochondrial membrane 21
chr4+x	348705668	348743662	evm.model.hjf_split_73.109	Insig2	B to A	none description
chr4+x	389874424	389875572	evm.model.hjf_split_74.106	SP5	B to A	Sp5 transcription factor
chr4+x	389909332	389947314	evm.model.hjf_split_74.107	ERICH2	B to A	Glutamate-rich protein 2
chr4+x	389970538	389998171	evm.model.hjf_split_74.108	GAD1	B to A	Glutamate decarboxylase 1
chr4+x	390000635	390006013	evm.model.hjf_split_75.1	GAD1	B to A	Glutamate decarboxylase 1
chr4+x	390055796	390083548	evm.model.hjf_split_75.2	GORASP2	B to A	golgi reassembly stacking protein 2
chr4+x	464875570	464876526	evm.model.hjf_split_77.124	CCT5	B to A	chaperonin containing TCP1 subunit 5
chr4+x	464992214	465049847	evm.model.hjf_split_77.126	PARPBP	B to A	PCNA-interacting partner
