# Supplementary material for: Molecular mechanisms and topological consequences of drastic chromosomal rearrangements of muntjac deer
Source: Nat Commun. 2021 Nov 25;12:6858. doi: 10.1038/s41467-021-27091-0 (PMC8617201; doi:10.1038/s41467-021-27091-0)
Supplement: Supplementary file 11 — Dataset 8 [file 41467_2021_27091_MOESM11_ESM.xlsx]

## Sheet: A to B
Supplementary Data 8. GO and pathway enrichment results of genes in neo-sex regions with switched compartment
GO and pathway enrichment results of 57 genes in regions with compartment swtiched from A in neo-X to B in neo-Y.
GroupID	Category	Term	Description	LogP	Log(q-value)	InTerm_InList	Genes	Symbols
1_Summary	GO Molecular Functions	GO:0051536	iron-sulfur cluster binding	-3.5336	0	3/67	2235,5558,81689	FECH,PRIM2,ISCA1
1_Member	GO Molecular Functions	GO:0051536	iron-sulfur cluster binding	-3.5336	0	3/67	2235,5558,81689	FECH,PRIM2,ISCA1
1_Member	GO Molecular Functions	GO:0051540	metal cluster binding	-3.5336	0	3/67	2235,5558,81689	FECH,PRIM2,ISCA1
2_Summary	GO Cellular Components	GO:0140535	intracellular protein-containing complex	-3.31779	0	7/733	5558,6875,9352,51728,55250,56938,143471,90,50940	PRIM2,TAF4B,TXNL1,POLR3K,ELP2,ARNTL2,PSMA8,ACVR1,PDE11A
2_Member	GO Cellular Components	GO:0140535	intracellular protein-containing complex	-3.31779	0	7/733	5558,6875,9352,51728,55250,56938,143471	PRIM2,TAF4B,TXNL1,POLR3K,ELP2,ARNTL2,PSMA8
2_Member	GO Cellular Components	GO:0055029	nuclear DNA-directed RNA polymerase complex	-2.98751	0	3/103	5558,6875,51728	PRIM2,TAF4B,POLR3K
2_Member	GO Cellular Components	GO:0000428	DNA-directed RNA polymerase complex	-2.97539	0	3/104	5558,6875,51728	PRIM2,TAF4B,POLR3K
2_Member	GO Cellular Components	GO:0030880	RNA polymerase complex	-2.92809	0	3/108	5558,6875,51728	PRIM2,TAF4B,POLR3K
2_Member	GO Cellular Components	GO:0061695	transferase complex, transferring phosphorus-containing groups	-2.84951	0	4/253	90,5558,6875,51728	ACVR1,PRIM2,TAF4B,POLR3K
2_Member	KEGG Pathway	hsa00230	Purine metabolism	-2.34069	0	3/174	5558,50940,51728	PRIM2,PDE11A,POLR3K
2_Member	KEGG Pathway	ko00230	Purine metabolism	-2.34069	0	3/174	5558,50940,51728	PRIM2,PDE11A,POLR3K
3_Summary	GO Biological Processes	GO:0090407	organophosphate biosynthetic process	-3.05377	0	6/587	518,5163,10476,55034,55500,160728,2774,6875	ATP5MC3,PDK1,ATP5PD,MOCOS,ETNK1,SLC5A8,GNAL,TAF4B
3_Member	GO Biological Processes	GO:0090407	organophosphate biosynthetic process	-3.05377	0	6/587	518,5163,10476,55034,55500,160728	ATP5MC3,PDK1,ATP5PD,MOCOS,ETNK1,SLC5A8
3_Member	GO Biological Processes	GO:0009165	nucleotide biosynthetic process	-2.78188	0	4/264	518,5163,10476,160728	ATP5MC3,PDK1,ATP5PD,SLC5A8
3_Member	GO Biological Processes	GO:1901293	nucleoside phosphate biosynthetic process	-2.76398	0	4/267	518,5163,10476,160728	ATP5MC3,PDK1,ATP5PD,SLC5A8
3_Member	KEGG Pathway	hsa05012	Parkinson's disease	-2.58848	0	3/142	518,2774,10476	ATP5MC3,GNAL,ATP5PD
3_Member	GO Biological Processes	GO:0009152	purine ribonucleotide biosynthetic process	-2.33377	0	3/175	518,5163,10476	ATP5MC3,PDK1,ATP5PD
3_Member	Reactome Gene Sets	R-HSA-1428517	The citric acid (TCA) cycle and respiratory electron transport	-2.31324	0	3/178	518,5163,10476	ATP5MC3,PDK1,ATP5PD
3_Member	GO Biological Processes	GO:0009260	ribonucleotide biosynthetic process	-2.24747	0	3/188	518,5163,10476	ATP5MC3,PDK1,ATP5PD
3_Member	KEGG Pathway	hsa05016	Huntington's disease	-2.21601	0	3/193	518,6875,10476	ATP5MC3,TAF4B,ATP5PD
3_Member	KEGG Pathway	ko05016	Huntington's disease	-2.21601	0	3/193	518,6875,10476	ATP5MC3,TAF4B,ATP5PD
3_Member	GO Biological Processes	GO:0046390	ribose phosphate biosynthetic process	-2.20367	0	3/195	518,5163,10476	ATP5MC3,PDK1,ATP5PD
3_Member	GO Biological Processes	GO:0006164	purine nucleotide biosynthetic process	-2.19147	0	3/197	518,5163,10476	ATP5MC3,PDK1,ATP5PD
3_Member	GO Biological Processes	GO:0072522	purine-containing compound biosynthetic process	-2.12674	0	3/208	518,5163,10476	ATP5MC3,PDK1,ATP5PD
4_Summary	GO Biological Processes	GO:0034470	ncRNA processing	-2.99703	0	5/400	6194,8886,27340,51728,55250	RPS6,DDX18,UTP20,POLR3K,ELP2
4_Member	GO Biological Processes	GO:0034470	ncRNA processing	-2.99703	0	5/400	6194,8886,27340,51728,55250	RPS6,DDX18,UTP20,POLR3K,ELP2
4_Member	GO Biological Processes	GO:0034660	ncRNA metabolic process	-2.59547	0	5/494	6194,8886,27340,51728,55250	RPS6,DDX18,UTP20,POLR3K,ELP2
4_Member	GO Biological Processes	GO:0006364	rRNA processing	-2.01821	0	3/228	6194,8886,27340	RPS6,DDX18,UTP20
5_Summary	KEGG Pathway	hsa04066	HIF-1 signaling pathway	-2.80703	0	3/119	3741,5163,6194,90,5558,143471	KCNA5,PDK1,RPS6,ACVR1,PRIM2,PSMA8
5_Member	KEGG Pathway	hsa04066	HIF-1 signaling pathway	-2.80703	0	3/119	3741,5163,6194	KCNA5,PDK1,RPS6
5_Member	GO Biological Processes	GO:0000082	G1/S transition of mitotic cell cycle	-2.7173	0	4/275	90,3741,5558,6194	ACVR1,KCNA5,PRIM2,RPS6
5_Member	GO Biological Processes	GO:0044843	cell cycle G1/S phase transition	-2.59109	0	4/298	90,3741,5558,6194	ACVR1,KCNA5,PRIM2,RPS6
5_Member	GO Biological Processes	GO:0044772	mitotic cell cycle phase transition	-2.25313	0	5/595	90,3741,5558,6194,143471	ACVR1,KCNA5,PRIM2,RPS6,PSMA8
5_Member	GO Biological Processes	GO:0044770	cell cycle phase transition	-2.11959	0	5/641	90,3741,5558,6194,143471	ACVR1,KCNA5,PRIM2,RPS6,PSMA8
6_Summary	GO Molecular Functions	GO:0016773	phosphotransferase activity, alcohol group as acceptor	-2.01268	0	5/681	90,5163,9891,23012,55500	ACVR1,PDK1,NUAK1,STK38L,ETNK1
6_Member	GO Molecular Functions	GO:0016773	phosphotransferase activity, alcohol group as acceptor	-2.01268	0	5/681	90,5163,9891,23012,55500	ACVR1,PDK1,NUAK1,STK38L,ETNK1

## Sheet: B to A
Supplementary Data 8. GO and pathway enrichment results of genes in neo-sex regions with switched compartment
GO and pathway enrichment results of 74 genes in regions with compartment swtiched from B in neo-X to A in neo-Y.
GroupID	Category	Term	Description	LogP	Log(q-value)	InTerm_InList	Genes	Symbols
1_Summary	GO Biological Processes	GO:0008535	respiratory chain complex IV assembly	-4.4541	-0.0443311	3/26	1352,29090,389203	COX10,TIMM21,SMIM20
1_Member	GO Biological Processes	GO:0008535	respiratory chain complex IV assembly	-4.4541	-0.0443311	3/26	1352,29090,389203	COX10,TIMM21,SMIM20
1_Member	GO Biological Processes	GO:0017004	cytochrome complex assembly	-4.02299	0	3/36	1352,29090,389203	COX10,TIMM21,SMIM20
2_Summary	GO Biological Processes	GO:1902414	protein localization to cell junction	-3.82033	0	4/109	40,10979,84952,388336,1812,4478	ASIC2,FERMT2,CGNL1,SHISA6,DRD1,MSN
2_Member	GO Biological Processes	GO:1902414	protein localization to cell junction	-3.82033	0	4/109	40,10979,84952,388336	ASIC2,FERMT2,CGNL1,SHISA6
2_Member	GO Cellular Components	GO:0043197	dendritic spine	-2.02503	0	3/177	40,1812,388336	ASIC2,DRD1,SHISA6
2_Member	GO Cellular Components	GO:0031253	cell projection membrane	-2.01966	0	4/338	1812,4478,10979,388336	DRD1,MSN,FERMT2,SHISA6
2_Member	GO Cellular Components	GO:0044309	neuron spine	-2.0184	0	3/178	40,1812,388336	ASIC2,DRD1,SHISA6
3_Summary	GO Biological Processes	GO:0007178	transmembrane receptor protein serine/threonine kinase signaling pathway	-3.57465	0	6/363	4756,10979,51339,55273,93649,161742,8854,2252	NEO1,FERMT2,DACT1,TMEM100,MYOCD,SPRED1,ALDH1A2,FGF7
3_Member	GO Biological Processes	GO:0007178	transmembrane receptor protein serine/threonine kinase signaling pathway	-3.57465	0	6/363	4756,10979,51339,55273,93649,161742	NEO1,FERMT2,DACT1,TMEM100,MYOCD,SPRED1
3_Member	GO Biological Processes	GO:0001570	vasculogenesis	-3.02738	0	3/78	55273,93649,161742	TMEM100,MYOCD,SPRED1
3_Member	GO Biological Processes	GO:0048762	mesenchymal cell differentiation	-2.58638	0	4/233	8854,10979,55273,161742	ALDH1A2,FERMT2,TMEM100,SPRED1
3_Member	GO Biological Processes	GO:0090092	regulation of transmembrane receptor protein serine/threonine kinase signaling pathway	-2.45829	0	4/253	4756,51339,93649,161742	NEO1,DACT1,MYOCD,SPRED1
3_Member	GO Biological Processes	GO:0060485	mesenchyme development	-2.25963	0	4/288	8854,10979,55273,161742	ALDH1A2,FERMT2,TMEM100,SPRED1
3_Member	GO Biological Processes	GO:0001837	epithelial to mesenchymal transition	-2.18246	0	3/155	10979,55273,161742	FERMT2,TMEM100,SPRED1
3_Member	GO Biological Processes	GO:0071363	cellular response to growth factor stimulus	-2.11335	0	6/707	2252,4756,10979,55273,93649,161742	FGF7,NEO1,FERMT2,TMEM100,MYOCD,SPRED1
3_Member	GO Biological Processes	GO:0070848	response to growth factor	-2.03213	0	6/736	2252,4756,10979,55273,93649,161742	FGF7,NEO1,FERMT2,TMEM100,MYOCD,SPRED1
4_Summary	GO Biological Processes	GO:0071407	cellular response to organic cyclic compound	-3.36562	0	7/558	366,1133,1812,4478,10021,51141,389058,302	AQP9,CHRM5,DRD1,MSN,HCN4,INSIG2,SP5,ANXA2
4_Member	GO Biological Processes	GO:0071407	cellular response to organic cyclic compound	-3.36562	0	7/558	366,1133,1812,4478,10021,51141,389058	AQP9,CHRM5,DRD1,MSN,HCN4,INSIG2,SP5
4_Member	GO Biological Processes	GO:0015850	organic hydroxy compound transport	-2.35245	0	4/271	302,366,1133,1812	ANXA2,AQP9,CHRM5,DRD1
5_Summary	GO Molecular Functions	GO:0015081	sodium ion transmembrane transporter activity	-3.33597	0	4/146	40,6557,10021,283652,302,1352,94081,1812,366	ASIC2,SLC12A1,HCN4,SLC24A5,ANXA2,COX10,SFXN1,DRD1,AQP9
5_Member	GO Molecular Functions	GO:0015081	sodium ion transmembrane transporter activity	-3.33597	0	4/146	40,6557,10021,283652	ASIC2,SLC12A1,HCN4,SLC24A5
5_Member	GO Biological Processes	GO:0035725	sodium ion transmembrane transport	-3.07866	0	4/171	40,6557,10021,283652	ASIC2,SLC12A1,HCN4,SLC24A5
5_Member	GO Molecular Functions	GO:0008324	cation transmembrane transporter activity	-3.05498	0	7/630	40,302,1352,6557,10021,94081,283652	ASIC2,ANXA2,COX10,SLC12A1,HCN4,SFXN1,SLC24A5
5_Member	GO Biological Processes	GO:0006813	potassium ion transport	-2.59311	0	4/232	1812,6557,10021,283652	DRD1,SLC12A1,HCN4,SLC24A5
5_Member	GO Biological Processes	GO:0098662	inorganic cation transmembrane transport	-2.56233	0	7/769	40,302,1352,1812,6557,10021,283652	ASIC2,ANXA2,COX10,DRD1,SLC12A1,HCN4,SLC24A5
5_Member	GO Biological Processes	GO:0006814	sodium ion transport	-2.54669	0	4/239	40,6557,10021,283652	ASIC2,SLC12A1,HCN4,SLC24A5
5_Member	GO Molecular Functions	GO:0022890	inorganic cation transmembrane transporter activity	-2.51915	0	6/582	40,302,1352,6557,10021,283652	ASIC2,ANXA2,COX10,SLC12A1,HCN4,SLC24A5
5_Member	GO Molecular Functions	GO:0046873	metal ion transmembrane transporter activity	-2.40526	0	5/426	40,302,6557,10021,283652	ASIC2,ANXA2,SLC12A1,HCN4,SLC24A5
5_Member	GO Molecular Functions	GO:0015079	potassium ion transmembrane transporter activity	-2.19798	0	3/153	6557,10021,283652	SLC12A1,HCN4,SLC24A5
5_Member	GO Molecular Functions	GO:0015267	channel activity	-2.18508	0	5/481	40,302,366,10021,283652	ASIC2,ANXA2,AQP9,HCN4,SLC24A5
5_Member	GO Molecular Functions	GO:0022803	passive transmembrane transporter activity	-2.18136	0	5/482	40,302,366,10021,283652	ASIC2,ANXA2,AQP9,HCN4,SLC24A5
5_Member	GO Molecular Functions	GO:0005261	cation channel activity	-2.03728	0	4/334	40,302,10021,283652	ASIC2,ANXA2,HCN4,SLC24A5
6_Summary	GO Biological Processes	GO:0051099	positive regulation of binding	-3.08815	0	4/170	302,51339,55323,93649,8854,2252	ANXA2,DACT1,LARP6,MYOCD,ALDH1A2,FGF7
6_Member	GO Biological Processes	GO:0051099	positive regulation of binding	-3.08815	0	4/170	302,51339,55323,93649	ANXA2,DACT1,LARP6,MYOCD
6_Member	GO Biological Processes	GO:0048565	digestive tract development	-2.44213	0	3/125	8854,51339,93649	ALDH1A2,DACT1,MYOCD
6_Member	GO Biological Processes	GO:0055123	digestive system development	-2.35763	0	3/134	8854,51339,93649	ALDH1A2,DACT1,MYOCD
6_Member	GO Biological Processes	GO:0030324	lung development	-2.12249	0	3/163	2252,8854,93649	FGF7,ALDH1A2,MYOCD
6_Member	GO Biological Processes	GO:0030323	respiratory tube development	-2.09372	0	3/167	2252,8854,93649	FGF7,ALDH1A2,MYOCD
7_Summary	GO Molecular Functions	GO:0005200	structural constituent of cytoskeleton	-2.67997	0	3/103	2038,4478,83660,10979,2571,100820829	EPB42,MSN,TLN2,FERMT2,GAD1,MYZAP
7_Member	GO Molecular Functions	GO:0005200	structural constituent of cytoskeleton	-2.67997	0	3/103	2038,4478,83660	EPB42,MSN,TLN2
7_Member	GO Biological Processes	GO:0008360	regulation of cell shape	-2.21373	0	3/151	2038,4478,10979	EPB42,MSN,FERMT2
7_Member	GO Cellular Components	GO:0005938	cell cortex	-2.19282	0	4/301	2038,2571,10979,100820829	EPB42,GAD1,FERMT2,MYZAP
8_Summary	GO Biological Processes	GO:0010638	positive regulation of organelle organization	-2.51183	0	6/584	302,4478,10979,22948,55329,80821,644139	ANXA2,MSN,FERMT2,CCT5,MNS1,DDHD1,PIRT
8_Member	GO Biological Processes	GO:0010638	positive regulation of organelle organization	-2.51183	0	6/584	302,4478,10979,22948,55329,80821	ANXA2,MSN,FERMT2,CCT5,MNS1,DDHD1
8_Member	GO Molecular Functions	GO:1901981	phosphatidylinositol phosphate binding	-2.06571	0	3/171	302,10979,644139	ANXA2,FERMT2,PIRT
9_Summary	GO Biological Processes	GO:0044057	regulation of system process	-2.48283	0	6/592	40,10021,10038,55273,93649,388336	ASIC2,HCN4,PARP2,TMEM100,MYOCD,SHISA6
9_Member	GO Biological Processes	GO:0044057	regulation of system process	-2.48283	0	6/592	40,10021,10038,55273,93649,388336	ASIC2,HCN4,PARP2,TMEM100,MYOCD,SHISA6
10_Summary	GO Biological Processes	GO:0008033	tRNA processing	-2.3944	0	3/130	56986,57570,283742	DTWD1,TRMT5,FAM98B
10_Member	GO Biological Processes	GO:0008033	tRNA processing	-2.3944	0	3/130	56986,57570,283742	DTWD1,TRMT5,FAM98B
10_Member	GO Biological Processes	GO:0006399	tRNA metabolic process	-2.01181	0	3/179	56986,57570,283742	DTWD1,TRMT5,FAM98B
11_Summary	GO Biological Processes	GO:0048729	tissue morphogenesis	-2.32503	0	6/638	2252,4478,8854,10979,51339,55273,381,6418,10021	FGF7,MSN,ALDH1A2,FERMT2,DACT1,TMEM100,ARF5,SET,HCN4
11_Member	GO Biological Processes	GO:0048729	tissue morphogenesis	-2.32503	0	6/638	2252,4478,8854,10979,51339,55273	FGF7,MSN,ALDH1A2,FERMT2,DACT1,TMEM100
11_Member	GO Cellular Components	GO:0048471	perinuclear region of cytoplasm	-2.07642	0	6/720	381,4478,6418,8854,10021,55273	ARF5,MSN,SET,ALDH1A2,HCN4,TMEM100
12_Summary	GO Biological Processes	GO:1901796	regulation of signal transduction by p53 class mediator	-2.02503	0	3/177	22974,91875,161742	TPX2,TTC5,SPRED1
12_Member	GO Biological Processes	GO:1901796	regulation of signal transduction by p53 class mediator	-2.02503	0	3/177	22974,91875,161742	TPX2,TTC5,SPRED1
