# Supplementary material for: Molecular mechanisms and topological consequences of drastic chromosomal rearrangements of muntjac deer
Source: Nat Commun. 2021 Nov 25;12:6858. doi: 10.1038/s41467-021-27091-0 (PMC8617201; doi:10.1038/s41467-021-27091-0)
Supplement: Supplementary file 13 — Source data [file 41467_2021_27091_MOESM13_ESM.zip]

Archive with 26 entries (25 files):
- source data/
- source data/Figure 2a.xlsx
- source data/Figure 2b.xlsx
- source data/Figure 2c.xlsx
- source data/Figure 2d.xlsx
- source data/Figure 2e.xlsx
- source data/Figure 3.xlsx
- source data/Figure 4.xlsx
- source data/supplementary figure 11a.xlsx
- source data/supplementary figure 11b.xlsx
- source data/supplementary figure 12a.xlsx
- source data/supplementary figure 14.xlsx
- source data/supplementary figure 15 (MCR).xlsx
- source data/supplementary figure 15 (MRE and HIN).xlsx
- source data/supplementary figure 16a.xlsx
- source data/supplementary figure 16b.xlsx
- source data/supplementary figure 16c.xlsx
- source data/supplementary figure 20.xlsx
- source data/supplementary figure 21.xlsx
- source data/supplementary figure 22b.xlsx
- source data/supplementary figure 23a.xlsx
- source data/supplementary figure 26.xlsx
- source data/supplementary figure 5a.xlsx
- source data/supplementary figure 5b (cds and exon).xlsx
- source data/supplementary figure 5b (mRNA and intron).xlsx
- source data/supplementary table 16.xlsx
