# Supplementary material for: Molecular mechanisms and topological consequences of drastic chromosomal rearrangements of muntjac deer
Source: Nat Commun. 2021 Nov 25;12:6858. doi: 10.1038/s41467-021-27091-0 (PMC8617201; doi:10.1038/s41467-021-27091-0)
Supplement: Supplementary file 13 — Source data [file 41467_2021_27091_MOESM13_ESM.zip › source data/Figure 2a.xlsx]

## Sheet: figure 2a (stat)
Genomes	type	number	ratio
male MCR	stable A	10460	47.4355
male MCR	stable B	11136	50.5011
male MCR	A to B	193	0.875244
male MCR	B to A	262	1.18815
MRE	stable A	10347	46.6817
MRE	stable B	10904	49.1947
MRE	A to B	352	1.58809
MRE	B to A	562	2.53553
HIN	stable A	9894	45.3832
HIN	stable B	10167	46.6355
HIN	A to B	731	3.35306
HIN	B to A	1009	4.62823

## Sheet: figure 2a (raw data)
chromosome of female M. crinifrons	bin id	compartment value	Species	chromosome	bin id	compartment value	stable or switched compartment type
chr1	2	0.00694195	male MCR	chr4	6612	0.0124247	Stable A
chr1	3	0.0146097	male MCR	chr4	6611	0.010144	Stable A
chr1	4	0.0133729	male MCR	chr4	6610	0.0078305	Stable A
chr1	5	0.00697664	male MCR	chr4	6609	0.00783859	Stable A
chr1	7	0.003932	male MCR	chr4	6607	0.00908279	Stable A
chr1	8	0.00381165	male MCR	chr4	6606	0.00963329	Stable A
chr1	9	0.0090404	male MCR	chr4	6605	0.00716415	Stable A
chr1	10	0.00783668	male MCR	chr4	6604	0.00694612	Stable A
chr1	11	0.00500487	male MCR	chr4	6603	0.00745644	Stable A
chr1	12	0.00459313	male MCR	chr4	6602	0.00814134	Stable A
chr1	13	0.00580049	male MCR	chr4	6601	0.0117493	Stable A
chr1	14	0.0088554	male MCR	chr4	6600	0.0111093	Stable A
chr1	15	0.0148131	male MCR	chr4	6599	0.0116038	Stable A
chr1	16	0.0137355	male MCR	chr4	6598	0.0117813	Stable A
chr1	17	0.0144773	male MCR	chr4	6597	0.0121373	Stable A
chr1	18	0.0151608	male MCR	chr4	6596	0.010914	Stable A
chr1	19	0.0142507	male MCR	chr4	6595	0.0122056	Stable A
chr1	20	0.0130948	male MCR	chr4	6594	0.0120111	Stable A
chr1	21	0.0158443	male MCR	chr4	6593	0.0103456	Stable A
chr1	22	0.016242	male MCR	chr4	6592	0.00547725	Stable A
chr1	23	0.00869414	male MCR	chr4	6591	0.00255425	Stable A
chr1	24	0.00211148	male MCR	chr4	6590	0.001564	Stable A
chr1	25	-0.000886541	male MCR	chr4	6589	0.000825456	B to A
chr1	26	-0.00227605	male MCR	chr4	6588	0.0021052	B to A
chr1	27	-0.00313312	male MCR	chr4	6587	0.00286403	B to A
chr1	28	0.00080671	male MCR	chr4	6586	0.00041354	Stable A
chr1	29	-0.000711789	male MCR	chr4	6585	-0.000847085	Stable B
chr1	30	-0.00521275	male MCR	chr4	6584	-0.00173748	Stable B
chr1	31	-0.00665656	male MCR	chr4	6583	-0.00283975	Stable B
chr1	32	-0.00886822	male MCR	chr4	6582	-0.00371002	Stable B
chr1	33	-0.0105468	male MCR	chr4	6581	-0.00408913	Stable B
chr1	34	-0.0112928	male MCR	chr4	6580	-0.00501685	Stable B
chr1	35	-0.0122509	male MCR	chr4	6579	-0.00436364	Stable B
chr1	36	-0.0119312	male MCR	chr4	6578	-0.00394889	Stable B
chr1	37	-0.01154	male MCR	chr4	6577	-0.00359511	Stable B
chr1	38	-0.010979	male MCR	chr4	6576	-0.00393292	Stable B
chr1	39	-0.0104612	male MCR	chr4	6575	-0.00318078	Stable B
chr1	40	-0.0108691	male MCR	chr4	6574	-0.00243466	Stable B
chr1	41	-0.00940928	male MCR	chr4	6573	-0.00122789	Stable B
chr1	42	-0.007813	male MCR	chr4	6572	-4.83905e-05	Stable B
chr1	43	-0.00566033	male MCR	chr4	6571	0.000579151	B to A
chr1	44	-0.00240689	male MCR	chr4	6570	0.00113549	B to A
chr1	45	-0.00231045	male MCR	chr4	6569	0.00258461	B to A
chr1	46	-0.0014187	male MCR	chr4	6568	0.00433827	B to A
chr1	47	0.000183023	male MCR	chr4	6567	0.00656167	Stable A
chr1	48	0.00337547	male MCR	chr4	6566	0.00849793	Stable A
chr1	49	0.00660786	male MCR	chr4	6565	0.0106564	Stable A
chr1	50	0.00947124	male MCR	chr4	6564	0.0119237	Stable A
chr1	51	0.0144271	male MCR	chr4	6563	0.0121217	Stable A
chr1	52	0.0143347	male MCR	chr4	6562	0.0086953	Stable A
chr1	53	0.0140068	male MCR	chr4	6561	0.00874561	Stable A
chr1	54	0.00830766	male MCR	chr4	6560	0.00691929	Stable A
chr1	55	0.00812163	male MCR	chr4	6559	0.00611425	Stable A
chr1	56	0.00417629	male MCR	chr4	6558	0.00612921	Stable A
chr1	57	0.00288558	male MCR	chr4	6557	0.00747672	Stable A
chr1	58	0.00349671	male MCR	chr4	6556	0.0104348	Stable A
chr1	59	0.00518689	male MCR	chr4	6555	0.0126017	Stable A
chr1	60	0.0123098	male MCR	chr4	6554	0.0122643	Stable A
chr1	61	0.0135048	male MCR	chr4	6553	0.0107283	Stable A
chr1	62	0.0129504	male MCR	chr4	6552	0.0116087	Stable A
chr1	64	0.00847433	male MCR	chr4	6550	0.0120039	Stable A
chr1	65	0.0117969	male MCR	chr4	6549	0.0117735	Stable A
chr1	66	0.0125534	male MCR	chr4	6548	0.0105722	Stable A
chr1	67	0.011522	male MCR	chr4	6547	0.0101345	Stable A
chr1	68	0.0107104	male MCR	chr4	6546	0.0101333	Stable A
chr1	69	0.00959439	male MCR	chr4	6545	0.010966	Stable A
chr1	70	0.0106592	male MCR	chr4	6544	0.0113595	Stable A
chr1	71	0.0101052	male MCR	chr4	6543	0.0106773	Stable A
chr1	72	0.0112186	male MCR	chr4	6542	0.00969795	Stable A
chr1	73	0.0107409	male MCR	chr4	6541	0.0106367	Stable A
chr1	74	0.00910399	male MCR	chr4	6540	0.00972045	Stable A
chr1	75	0.0103083	male MCR	chr4	6539	0.0102698	Stable A
chr1	76	0.00926114	male MCR	chr4	6538	0.0104967	Stable A
chr1	77	0.00987124	male MCR	chr4	6537	0.0103715	Stable A
chr1	78	0.00874963	male MCR	chr4	6536	0.0116012	Stable A
chr1	79	0.0101753	male MCR	chr4	6535	0.0114166	Stable A
chr1	80	0.0110539	male MCR	chr4	6534	0.0116834	Stable A
chr1	81	0.011736	male MCR	chr4	6533	0.011732	Stable A
chr1	82	0.0113388	male MCR	chr4	6532	0.0115149	Stable A
chr1	83	0.0108021	male MCR	chr4	6531	0.011733	Stable A
chr1	84	0.0132517	male MCR	chr4	6530	0.0114385	Stable A
chr1	85	0.0118216	male MCR	chr4	6529	0.0114314	Stable A
chr1	86	0.0133212	male MCR	chr4	6528	0.0112473	Stable A
chr1	87	0.0106985	male MCR	chr4	6527	0.0120621	Stable A
chr1	88	0.00921712	male MCR	chr4	6526	0.0115963	Stable A
chr1	89	0.0116285	male MCR	chr4	6525	0.0103245	Stable A
chr1	90	0.0123602	male MCR	chr4	6524	0.00993534	Stable A
chr1	91	0.0107039	male MCR	chr4	6523	0.00957326	Stable A
chr1	92	0.00922713	male MCR	chr4	6522	0.0109568	Stable A
chr1	93	0.00916791	male MCR	chr4	6521	0.0105202	Stable A
chr1	94	0.0100935	male MCR	chr4	6520	0.00999797	Stable A
chr1	95	0.0106023	male MCR	chr4	6519	0.0111819	Stable A
chr1	96	0.0108743	male MCR	chr4	6518	0.0121129	Stable A
chr1	97	0.0116867	male MCR	chr4	6517	0.0101825	Stable A
chr1	98	0.0122638	male MCR	chr4	6516	0.00928542	Stable A
chr1	99	0.0077377	male MCR	chr4	6515	0.00915885	Stable A
chr1	100	0.00663943	male MCR	chr4	6514	0.0101522	Stable A
chr1	101	0.00639522	male MCR	chr4	6513	0.0131221	Stable A
chr1	102	0.0079828	male MCR	chr4	6512	0.0129267	Stable A
chr1	103	0.0142866	male MCR	chr4	6511	0.012682	Stable A
chr1	104	0.0161431	male MCR	chr4	6510	0.0130658	Stable A
chr1	105	0.0138767	male MCR	chr4	6509	0.0139744	Stable A
chr1	107	0.0100575	male MCR	chr4	6507	0.0124444	Stable A
chr1	108	0.0116849	male MCR	chr4	6505	0.0119756	Stable A
chr1	109	0.0113052	male MCR	chr4	6504	0.0117611	Stable A
chr1	110	0.0121478	male MCR	chr4	6503	0.012358	Stable A
chr1	111	0.0101662	male MCR	chr4	6502	0.0122011	Stable A
chr1	112	0.0143801	male MCR	chr4	6501	0.011443	Stable A
chr1	113	0.0138292	male MCR	chr4	6500	0.0117923	Stable A
chr1	114	0.0130855	male MCR	chr4	6499	0.0109119	Stable A
chr1	115	0.0130685	male MCR	chr4	6498	0.0106319	Stable A
chr1	116	0.011994	male MCR	chr4	6497	0.00974204	Stable A
chr1	117	0.0106468	male MCR	chr4	6496	0.00921065	Stable A
chr1	118	0.00940075	male MCR	chr4	6495	0.00901298	Stable A
chr1	119	0.0091056	male MCR	chr4	6494	0.0105583	Stable A
chr1	120	0.00883526	male MCR	chr4	6493	0.0089127	Stable A
chr1	121	0.0107775	male MCR	chr4	6492	0.0101581	Stable A
chr1	122	0.0100259	male MCR	chr4	6491	0.0106062	Stable A
chr1	124	0.0120257	male MCR	chr4	6490	0.0108036	Stable A
chr1	125	0.0130023	male MCR	chr4	6489	0.0114903	Stable A
chr1	126	0.0134579	male MCR	chr4	6488	0.0113478	Stable A
chr1	127	0.0141378	male MCR	chr4	6487	0.0109968	Stable A
chr1	128	0.0142472	male MCR	chr4	6486	0.0103613	Stable A
chr1	129	0.0135411	male MCR	chr4	6485	0.0100972	Stable A
chr1	130	0.0130425	male MCR	chr4	6484	0.0120897	Stable A
chr1	131	0.0143517	male MCR	chr4	6483	0.0117985	Stable A
chr1	132	0.0155096	male MCR	chr4	6482	0.0118605	Stable A
chr1	133	0.0133849	male MCR	chr4	6481	0.0114016	Stable A
chr1	134	0.0162459	male MCR	chr4	6480	0.0116949	Stable A
chr1	135	0.016759	male MCR	chr4	6479	0.011527	Stable A
chr1	136	0.0165394	male MCR	chr4	6478	0.0114627	Stable A
chr1	137	0.0157993	male MCR	chr4	6477	0.0106566	Stable A
chr1	138	0.0152251	male MCR	chr4	6476	0.00994303	Stable A
chr1	139	0.0133369	male MCR	chr4	6475	0.0101966	Stable A
chr1	140	0.0129212	male MCR	chr4	6474	0.0107223	Stable A
chr1	141	0.0142186	male MCR	chr4	6473	0.0113442	Stable A
chr1	143	0.0160561	male MCR	chr4	6471	0.0102748	Stable A
chr1	144	0.0157182	male MCR	chr4	6470	0.00974098	Stable A
chr1	145	0.0145039	male MCR	chr4	6469	0.011929	Stable A
chr1	146	0.0141666	male MCR	chr4	6468	0.0110837	Stable A
chr1	147	0.0165962	male MCR	chr4	6467	0.00889231	Stable A
chr1	148	0.0131263	male MCR	chr4	6466	0.00625481	Stable A
chr1	149	0.00632015	male MCR	chr4	6465	0.00519934	Stable A
chr1	150	0.000400158	male MCR	chr4	6464	0.00521189	Stable A
chr1	151	0.00165331	male MCR	chr4	6463	0.00420096	Stable A
chr1	152	-0.000225319	male MCR	chr4	6462	0.0057946	Stable B
chr1	153	-0.000430959	male MCR	chr4	6461	0.00930081	Stable B
chr1	154	0.00753621	male MCR	chr4	6460	0.0105018	Stable A
chr1	155	0.0122351	male MCR	chr4	6459	0.00804126	Stable A
chr1	156	0.0152295	male MCR	chr4	6458	0.00316988	Stable A
chr1	157	0.00215608	male MCR	chr4	6457	0.001868	Stable A
chr1	158	-0.00637806	male MCR	chr4	6456	0.00273656	B to A
chr1	159	-0.00796534	male MCR	chr4	6454	0.0107445	B to A
chr1	160	-0.00333342	male MCR	chr4	6453	0.0115223	B to A
chr1	161	0.00878444	male MCR	chr4	6452	0.011569	Stable A
chr1	162	0.0185595	male MCR	chr4	6451	0.0116418	Stable A
chr1	163	0.0181268	male MCR	chr4	6450	0.00925648	Stable A
chr1	164	0.0177639	male MCR	chr4	6449	0.00753382	Stable A
chr1	165	0.012431	male MCR	chr4	6448	0.00794263	Stable A
chr1	166	0.0103181	male MCR	chr4	6447	0.0115033	Stable A
chr1	167	0.00628386	male MCR	chr4	6446	0.0099558	Stable A
chr1	168	0.0153875	male MCR	chr4	6445	0.00947581	Stable A
chr1	169	0.0131577	male MCR	chr4	6444	0.0106488	Stable A
chr1	170	0.00890287	male MCR	chr4	6443	0.0113175	Stable A
chr1	171	0.0108348	male MCR	chr4	6442	0.00998896	Stable A
chr1	172	0.0145398	male MCR	chr4	6441	0.0106197	Stable A
chr1	173	0.0150846	male MCR	chr4	6440	0.00900077	Stable A
chr1	174	0.0140988	male MCR	chr4	6439	0.00964366	Stable A
chr1	175	0.0125926	male MCR	chr4	6438	0.0111323	Stable A
chr1	176	0.0117329	male MCR	chr4	6437	0.0113317	Stable A
chr1	177	0.013532	male MCR	chr4	6436	0.0113669	Stable A
chr1	178	0.0146929	male MCR	chr4	6435	0.0109602	Stable A
chr1	179	0.0143457	male MCR	chr4	6434	0.0115274	Stable A
chr1	180	0.0145733	male MCR	chr4	6433	0.0105119	Stable A
chr1	181	0.0151355	male MCR	chr4	6432	0.010526	Stable A
chr1	182	0.0150676	male MCR	chr4	6431	0.0101828	Stable A
chr1	183	0.0143143	male MCR	chr4	6430	0.0110241	Stable A
chr1	184	0.0128009	male MCR	chr4	6429	0.0101309	Stable A
chr1	185	0.0144158	male MCR	chr4	6428	0.00997151	Stable A
chr1	186	0.0136369	male MCR	chr4	6427	0.00954494	Stable A
chr1	187	0.0116266	male MCR	chr4	6426	0.00916045	Stable A
chr1	188	0.0105162	male MCR	chr4	6425	0.00400751	Stable A
chr1	189	0.0124039	male MCR	chr4	6424	0.00590782	Stable A
chr1	192	0.0124846	male MCR	chr4	2673	0.00523208	Stable A
chr1	195	0.00987997	male MCR	chr4	2676	0.0082566	Stable A
chr1	196	0.00997847	male MCR	chr4	2677	0.00950374	Stable A
chr1	197	0.0104693	male MCR	chr4	2678	0.0103244	Stable A
chr1	198	0.0105269	male MCR	chr4	2679	0.0106826	Stable A
chr1	199	0.0110029	male MCR	chr4	2680	0.0110216	Stable A
chr1	200	0.0121346	male MCR	chr4	2681	0.0115554	Stable A
chr1	201	0.0132222	male MCR	chr4	2682	0.0118293	Stable A
chr1	202	0.0137213	male MCR	chr4	2683	0.0125561	Stable A
chr1	203	0.0160389	male MCR	chr4	2684	0.0136325	Stable A
chr1	204	0.0169317	male MCR	chr4	2685	0.014251	Stable A
chr1	205	0.0155791	male MCR	chr4	2686	0.0146541	Stable A
chr1	206	0.0176156	male MCR	chr4	2687	0.0146119	Stable A
chr1	207	0.00920085	male MCR	chr4	2688	0.0117021	Stable A
chr1	209	-0.00418347	male MCR	chr4	2690	0.00663613	Stable B
chr1	210	-0.00217682	male MCR	chr4	2691	0.00709528	Stable B
chr1	211	0.00217036	male MCR	chr4	2692	0.00889984	Stable A
chr1	212	0.00765674	male MCR	chr4	2693	0.0116036	Stable A
chr1	213	0.00997611	male MCR	chr4	2694	0.0132485	Stable A
chr1	214	0.0129373	male MCR	chr4	2695	0.0136972	Stable A
chr1	215	0.0118882	male MCR	chr4	2696	0.0141931	Stable A
chr1	216	0.0146006	male MCR	chr4	2697	0.0138779	Stable A
chr1	217	0.0113621	male MCR	chr4	2698	0.0118645	Stable A
chr1	218	0.0108474	male MCR	chr4	2699	0.0108205	Stable A
chr1	219	0.010696	male MCR	chr4	2700	0.0104421	Stable A
chr1	220	0.0135033	male MCR	chr4	2702	0.0139366	Stable A
chr1	221	0.0144388	male MCR	chr4	2703	0.0123751	Stable A
chr1	222	0.0124882	male MCR	chr4	2704	0.0129871	Stable A
chr1	223	0.0145757	male MCR	chr4	2705	0.0135313	Stable A
chr1	224	0.0147399	male MCR	chr4	2706	0.0139238	Stable A
chr1	225	0.0146667	male MCR	chr4	2707	0.0124521	Stable A
chr1	226	0.0142732	male MCR	chr4	2708	0.0137294	Stable A
chr1	227	0.0144517	male MCR	chr4	2709	0.0122144	Stable A
chr1	228	0.0127286	male MCR	chr4	2710	0.0118199	Stable A
chr1	229	0.0128934	male MCR	chr4	2711	0.0132233	Stable A
chr1	230	0.0143455	male MCR	chr4	2712	0.0140894	Stable A
chr1	231	0.01409	male MCR	chr4	2713	0.0141594	Stable A
chr1	232	0.0158239	male MCR	chr4	2714	0.0144188	Stable A
chr1	233	0.0163597	male MCR	chr4	2715	0.0147702	Stable A
chr1	234	0.0157253	male MCR	chr4	2716	0.0146459	Stable A
chr1	235	0.0144574	male MCR	chr4	2717	0.0146468	Stable A
chr1	236	0.0152535	male MCR	chr4	2718	0.0135026	Stable A
chr1	237	0.0149012	male MCR	chr4	2719	0.0133015	Stable A
chr1	238	0.014878	male MCR	chr4	2720	0.014673	Stable A
chr1	239	0.0136947	male MCR	chr4	2721	0.0144778	Stable A
chr1	240	0.00944206	male MCR	chr4	2722	0.0134148	Stable A
chr1	241	0.00845378	male MCR	chr4	2723	0.0134568	Stable A
chr1	242	0.00823623	male MCR	chr4	2724	0.0129075	Stable A
chr1	243	0.0130342	male MCR	chr4	2725	0.0138266	Stable A
chr1	244	0.0112036	male MCR	chr4	2726	0.0144898	Stable A
chr1	245	0.0145251	male MCR	chr4	2727	0.0147949	Stable A
chr1	246	0.0157543	male MCR	chr4	2728	0.0146606	Stable A
chr1	247	0.0146826	male MCR	chr4	2729	0.0138077	Stable A
chr1	248	0.0140005	male MCR	chr4	2730	0.0145197	Stable A
chr1	249	0.0157146	male MCR	chr4	2731	0.0150997	Stable A
chr1	250	0.0128756	male MCR	chr4	2732	0.0139151	Stable A
chr1	251	0.0138263	male MCR	chr4	2733	0.0151066	Stable A
chr1	252	0.016152	male MCR	chr4	2734	0.0146248	Stable A
chr1	253	0.0149962	male MCR	chr4	2735	0.0145785	Stable A
chr1	254	0.0129716	male MCR	chr4	2736	0.0143139	Stable A
chr1	255	0.0133386	male MCR	chr4	2737	0.0144099	Stable A
chr1	256	0.0145159	male MCR	chr4	2738	0.0148593	Stable A
chr1	257	0.0153749	male MCR	chr4	2739	0.0143827	Stable A
chr1	258	0.0150755	male MCR	chr4	2740	0.0149144	Stable A
chr1	259	0.0152811	male MCR	chr4	2741	0.0145207	Stable A
chr1	260	0.0119437	male MCR	chr4	2742	0.0138296	Stable A
chr1	261	0.0145373	male MCR	chr4	2743	0.0149769	Stable A
chr1	262	0.0141585	male MCR	chr4	2744	0.0150124	Stable A
chr1	263	0.0154694	male MCR	chr4	2745	0.0148289	Stable A
chr1	264	0.0141508	male MCR	chr4	2746	0.015098	Stable A
chr1	265	0.016241	male MCR	chr4	2747	0.0148003	Stable A
chr1	266	0.0158644	male MCR	chr4	2748	0.0151105	Stable A
chr1	267	0.0110124	male MCR	chr4	2749	0.0130589	Stable A
chr1	268	0.0127617	male MCR	chr4	2750	0.014673	Stable A
chr1	269	0.0152429	male MCR	chr4	2751	0.0140391	Stable A
chr1	270	0.0143695	male MCR	chr4	2752	0.0141027	Stable A
chr1	271	0.0143644	male MCR	chr4	2753	0.0141045	Stable A
chr1	272	0.013714	male MCR	chr4	2754	0.0131027	Stable A
chr1	273	0.0135339	male MCR	chr4	2755	0.012565	Stable A
chr1	274	0.0120442	male MCR	chr4	2756	0.0121232	Stable A
chr1	275	0.0123963	male MCR	chr4	2757	0.0129936	Stable A
chr1	276	0.0125097	male MCR	chr4	2758	0.0128726	Stable A
chr1	277	0.0121608	male MCR	chr4	2759	0.0125018	Stable A
chr1	278	0.0130527	male MCR	chr4	2760	0.0136337	Stable A
chr1	279	0.0132353	male MCR	chr4	2761	0.013288	Stable A
chr1	280	0.0125528	male MCR	chr4	2762	0.0122887	Stable A
chr1	281	0.0132008	male MCR	chr4	2763	0.0137799	Stable A
chr1	282	0.0137858	male MCR	chr4	2764	0.0138483	Stable A
chr1	283	0.0136764	male MCR	chr4	2765	0.0129242	Stable A
chr1	284	0.0142392	male MCR	chr4	2766	0.014184	Stable A
chr1	285	0.0145021	male MCR	chr4	2767	0.0146032	Stable A
chr1	286	0.0146949	male MCR	chr4	2768	0.0137931	Stable A
chr1	287	0.014995	male MCR	chr4	2769	0.0139114	Stable A
chr1	288	0.0142984	male MCR	chr4	2770	0.0140582	Stable A
chr1	289	0.0149152	male MCR	chr4	2771	0.0145474	Stable A
chr1	290	0.0103518	male MCR	chr4	2772	0.0139667	Stable A
chr1	291	0.00922559	male MCR	chr4	2773	0.0102604	Stable A
chr1	292	0.00111242	male MCR	chr4	2774	0.00687519	Stable A
chr1	293	-0.00213178	male MCR	chr4	2775	0.00436384	B to A
chr1	294	-0.00510051	male MCR	chr4	2776	0.00219192	B to A
chr1	295	-0.00751267	male MCR	chr4	2777	0.000547599	B to A
chr1	296	-0.00921152	male MCR	chr4	2778	0.000255225	B to A
chr1	297	-0.00708824	male MCR	chr4	2779	0.00186381	B to A
chr1	298	-0.00246459	male MCR	chr4	2780	0.00505691	B to A
chr1	299	0.00377464	male MCR	chr4	2781	0.00850778	Stable A
chr1	300	-0.00157043	male MCR	chr4	2782	0.00263777	Stable B
chr1	301	-0.0063654	male MCR	chr4	2783	0.000799621	Stable B
chr1	302	-0.00724269	male MCR	chr4	2784	-0.000268665	Stable B
chr1	303	-0.00980609	male MCR	chr4	2785	-0.00123989	Stable B
chr1	304	-0.00914223	male MCR	chr4	2786	-0.000347164	Stable B
chr1	305	-0.00570644	male MCR	chr4	2787	0.00464609	Stable B
chr1	306	0.00772082	male MCR	chr4	2788	0.00886433	Stable A
chr1	307	-0.00167284	male MCR	chr4	2789	0.00229354	B to A
chr1	308	-0.00453985	male MCR	chr4	2790	0.00088755	B to A
chr1	309	-0.00601356	male MCR	chr4	2791	0.000177715	B to A
chr1	310	-0.00580122	male MCR	chr4	2792	0.00143819	B to A
chr1	311	-0.00199253	male MCR	chr4	2793	0.00577254	B to A
chr1	312	0.00767359	male MCR	chr4	2794	0.0130729	Stable A
chr1	313	0.00974197	male MCR	chr4	2795	0.00706171	Stable A
chr1	314	-0.00265642	male MCR	chr4	2796	0.00229235	B to A
chr1	315	-0.00576251	male MCR	chr4	2797	0.00115518	B to A
chr1	316	-0.00673504	male MCR	chr4	2798	0.000664054	B to A
chr1	317	-0.00792535	male MCR	chr4	2799	0.000310063	B to A
chr1	318	-0.00642836	male MCR	chr4	2800	0.00101025	B to A
chr1	319	-0.00501837	male MCR	chr4	2801	0.00172641	B to A
chr1	320	-0.00394834	male MCR	chr4	2802	0.00389021	B to A
chr1	321	0.000289083	male MCR	chr4	2803	0.00719295	Stable A
chr1	322	0.00658064	male MCR	chr4	2804	0.0109538	Stable A
chr1	323	0.00166824	male MCR	chr4	2805	0.00626187	Stable A
chr1	324	-0.00122458	male MCR	chr4	2806	0.00624098	Stable B
chr1	325	0.00331701	male MCR	chr4	2807	0.01055	Stable A
chr1	326	0.0133965	male MCR	chr4	2808	0.0148139	Stable A
chr1	327	0.0161215	male MCR	chr4	2809	0.0148846	Stable A
chr1	328	0.0113193	male MCR	chr4	2810	0.0116077	Stable A
chr1	329	0.00628851	male MCR	chr4	2811	0.0113361	Stable A
chr1	330	0.01056	male MCR	chr4	2812	0.0124203	Stable A
chr1	331	0.00604103	male MCR	chr4	2813	0.0116484	Stable A
chr1	332	0.00500296	male MCR	chr4	2814	0.0105129	Stable A
chr1	333	0.00812128	male MCR	chr4	2815	0.0134358	Stable A
chr1	334	0.0159835	male MCR	chr4	2816	0.014243	Stable A
chr1	335	0.0153946	male MCR	chr4	2817	0.0144779	Stable A
chr1	336	0.0133492	male MCR	chr4	2818	0.013902	Stable A
chr1	337	0.0141842	male MCR	chr4	2819	0.0147052	Stable A
chr1	338	0.0157453	male MCR	chr4	2820	0.0135353	Stable A
chr1	339	0.0140114	male MCR	chr4	2821	0.0128279	Stable A
chr1	340	0.0113264	male MCR	chr4	2822	0.0113246	Stable A
chr1	341	0.0113424	male MCR	chr4	2823	0.0126688	Stable A
chr1	342	0.0103931	male MCR	chr4	2824	0.0107181	Stable A
chr1	343	0.00953863	male MCR	chr4	2825	0.0120427	Stable A
chr1	345	0.00766311	male MCR	chr4	2826	0.0106166	Stable A
chr1	346	0.00733478	male MCR	chr4	2827	0.0100618	Stable A
chr1	347	0.00787933	male MCR	chr4	2828	0.00909704	Stable A
chr1	348	0.00912179	male MCR	chr4	2829	0.00945385	Stable A
chr1	349	0.0109501	male MCR	chr4	2830	0.0116478	Stable A
chr1	350	0.0124315	male MCR	chr4	2831	0.0131239	Stable A
chr1	351	0.0116162	male MCR	chr4	2832	0.0122011	Stable A
chr1	352	0.0104946	male MCR	chr4	2833	0.0106793	Stable A
chr1	353	0.012261	male MCR	chr4	2834	0.0112714	Stable A
chr1	354	0.0138005	male MCR	chr4	2835	0.0138547	Stable A
chr1	355	0.0130375	male MCR	chr4	2836	0.0141151	Stable A
chr1	356	0.0147799	male MCR	chr4	2837	0.0140075	Stable A
chr1	357	0.0147229	male MCR	chr4	2838	0.0145469	Stable A
chr1	358	0.00770929	male MCR	chr4	2839	0.0126241	Stable A
chr1	359	0.00641005	male MCR	chr4	2840	0.0112038	Stable A
chr1	360	0.00512667	male MCR	chr4	2841	0.0107766	Stable A
chr1	361	0.00374736	male MCR	chr4	2842	0.0102489	Stable A
chr1	362	0.00649516	male MCR	chr4	2843	0.0106185	Stable A
chr1	363	0.0082268	male MCR	chr4	2844	0.012023	Stable A
chr1	364	0.0112007	male MCR	chr4	2845	0.0122741	Stable A
chr1	365	0.0129573	male MCR	chr4	2846	0.014229	Stable A
chr1	366	0.0109155	male MCR	chr4	2847	0.0135397	Stable A
chr1	367	0.0134144	male MCR	chr4	2848	0.0138138	Stable A
chr1	368	0.0139821	male MCR	chr4	2849	0.0131097	Stable A
chr1	369	0.0129818	male MCR	chr4	2850	0.0125403	Stable A
chr1	370	0.0129512	male MCR	chr4	2851	0.0129886	Stable A
chr1	371	0.0125456	male MCR	chr4	2852	0.0128387	Stable A
chr1	372	0.0140322	male MCR	chr4	2853	0.0133267	Stable A
chr1	373	0.0160022	male MCR	chr4	2854	0.014233	Stable A
chr1	374	0.0116379	male MCR	chr4	2855	0.0143744	Stable A
chr1	376	0.00578721	male MCR	chr4	2857	0.0111553	Stable A
chr1	377	0.00956337	male MCR	chr4	2858	0.0123798	Stable A
chr1	378	0.0130378	male MCR	chr4	2859	0.0139908	Stable A
chr1	379	0.0155301	male MCR	chr4	2860	0.0148082	Stable A
chr1	380	0.0147695	male MCR	chr4	2861	0.0142006	Stable A
chr1	381	0.0153098	male MCR	chr4	2862	0.0136134	Stable A
chr1	382	0.0147493	male MCR	chr4	2863	0.0134483	Stable A
chr1	383	0.0137234	male MCR	chr4	2864	0.012377	Stable A
chr1	384	0.0125515	male MCR	chr4	2865	0.0132203	Stable A
chr1	385	0.0124808	male MCR	chr4	2866	0.0126468	Stable A
chr1	386	0.0138859	male MCR	chr4	2867	0.0138967	Stable A
chr1	387	0.0143958	male MCR	chr4	2868	0.0137456	Stable A
chr1	388	0.014078	male MCR	chr4	2869	0.0125083	Stable A
chr1	389	0.0121692	male MCR	chr4	2870	0.0112062	Stable A
chr1	391	0.014402	male MCR	chr4	2872	0.0134582	Stable A
chr1	392	0.0130259	male MCR	chr4	2873	0.013161	Stable A
chr1	393	0.0140105	male MCR	chr4	2874	0.0139108	Stable A
chr1	394	0.0155368	male MCR	chr4	2875	0.0139404	Stable A
chr1	395	0.014783	male MCR	chr4	2876	0.0131386	Stable A
chr1	396	0.0141685	male MCR	chr4	2877	0.0135997	Stable A
chr1	397	0.0138975	male MCR	chr4	2878	0.0136741	Stable A
chr1	398	0.0141449	male MCR	chr4	2879	0.0125436	Stable A
chr1	399	0.013968	male MCR	chr4	2880	0.0123696	Stable A
chr1	400	0.013199	male MCR	chr4	2881	0.0131872	Stable A
chr1	401	0.0139653	male MCR	chr4	2882	0.0126652	Stable A
chr1	402	0.0137883	male MCR	chr4	2883	0.013288	Stable A
chr1	403	0.0123285	male MCR	chr4	2884	0.0135038	Stable A
chr1	404	0.0117774	male MCR	chr4	2885	0.0133373	Stable A
chr1	405	0.0127886	male MCR	chr4	2886	0.0127581	Stable A
chr1	406	0.0112941	male MCR	chr4	2887	0.0106449	Stable A
chr1	407	0.0104804	male MCR	chr4	2888	0.0105573	Stable A
chr1	408	0.0109129	male MCR	chr4	2889	0.0118085	Stable A
chr1	409	0.00987927	male MCR	chr4	2890	0.0112165	Stable A
chr1	410	0.0106591	male MCR	chr4	2891	0.0113077	Stable A
chr1	411	0.0107316	male MCR	chr4	2892	0.0126852	Stable A
chr1	412	0.0114482	male MCR	chr4	2893	0.0121692	Stable A
chr1	413	0.0100677	male MCR	chr4	2894	0.0113614	Stable A
chr1	414	0.010563	male MCR	chr4	2895	0.0109775	Stable A
chr1	415	0.0116349	male MCR	chr4	2896	0.0126474	Stable A
chr1	416	0.0139876	male MCR	chr4	2897	0.0140928	Stable A
chr1	417	0.0151829	male MCR	chr4	2898	0.0143049	Stable A
chr1	418	0.0142107	male MCR	chr4	2899	0.0144259	Stable A
chr1	419	0.0144618	male MCR	chr4	2900	0.0145056	Stable A
chr1	420	0.0111996	male MCR	chr4	2901	0.0141393	Stable A
chr1	424	0.0132843	male MCR	chr4	2905	0.0135648	Stable A
chr1	425	0.01368	male MCR	chr4	2906	0.0119676	Stable A
chr1	426	0.0111292	male MCR	chr4	2907	0.0117348	Stable A
chr1	427	0.0121134	male MCR	chr4	2908	0.0128708	Stable A
chr1	428	0.0121958	male MCR	chr4	2909	0.0127506	Stable A
chr1	429	0.0127767	male MCR	chr4	2910	0.0120967	Stable A
chr1	430	0.0125345	male MCR	chr4	2911	0.0126514	Stable A
chr1	431	0.0141934	male MCR	chr4	2912	0.0146382	Stable A
chr1	432	0.0134793	male MCR	chr4	2913	0.0140616	Stable A
chr1	433	0.0154607	male MCR	chr4	2914	0.0135399	Stable A
chr1	434	0.0148428	male MCR	chr4	2915	0.0130017	Stable A
chr1	435	0.0159275	male MCR	chr4	2916	0.0137344	Stable A
chr1	436	0.0168065	male MCR	chr4	2917	0.0152238	Stable A
chr1	437	0.0152309	male MCR	chr4	2918	0.0150868	Stable A
chr1	438	0.0168494	male MCR	chr4	2919	0.0148827	Stable A
chr1	439	0.0169235	male MCR	chr4	2920	0.0154157	Stable A
chr1	440	0.0116969	male MCR	chr4	2921	0.0129066	Stable A
chr1	441	0.00710117	male MCR	chr4	2922	0.0104661	Stable A
chr1	442	0.00461761	male MCR	chr4	2923	0.0091318	Stable A
chr1	443	-0.00111577	male MCR	chr4	2924	0.00514026	B to A
chr1	444	-0.00447383	male MCR	chr4	2925	0.00326633	B to A
chr1	445	-0.00586121	male MCR	chr4	2926	0.00236607	B to A
chr1	446	-0.00681644	male MCR	chr4	2927	0.00112294	B to A
chr1	447	-0.00913217	male MCR	chr4	2928	0.000186014	B to A
chr1	448	-0.00740326	male MCR	chr4	2929	0.000403697	B to A
chr1	449	-0.00673489	male MCR	chr4	2930	0.000887085	B to A
chr1	450	-0.00574692	male MCR	chr4	2931	0.00146805	B to A
chr1	451	-0.00299646	male MCR	chr4	2932	0.00259267	B to A
chr1	452	-0.00182485	male MCR	chr4	2933	0.00278644	B to A
chr1	453	-0.000947895	male MCR	chr4	2934	0.0036339	B to A
chr1	454	-0.000320929	male MCR	chr4	2935	0.00470427	B to A
chr1	455	0.00264826	male MCR	chr4	2936	0.00856859	Stable A
chr1	456	0.0111967	male MCR	chr4	2937	0.0125769	Stable A
chr1	457	0.00878659	male MCR	chr4	2938	0.0112357	Stable A
chr1	458	0.0078148	male MCR	chr4	2939	0.00956084	Stable A
chr1	459	0.00394123	male MCR	chr4	2940	0.00767042	Stable A
chr1	460	0.00321754	male MCR	chr4	2941	0.00771386	Stable A
chr1	461	0.00342721	male MCR	chr4	2942	0.00849427	Stable A
chr1	462	0.0061367	male MCR	chr4	2943	0.0105978	Stable A
chr1	463	0.0117015	male MCR	chr4	2944	0.0141601	Stable A
chr1	464	0.0151257	male MCR	chr4	2945	0.0141126	Stable A
chr1	467	0.0155109	male MCR	chr4	2947	0.0152603	Stable A
chr1	468	0.0151589	male MCR	chr4	2948	0.0139457	Stable A
chr1	469	0.0155266	male MCR	chr4	2949	0.0145558	Stable A
chr1	470	0.0127746	male MCR	chr4	2950	0.0144864	Stable A
chr1	471	0.0116078	male MCR	chr4	2951	0.012168	Stable A
chr1	472	0.0126158	male MCR	chr4	2952	0.0131946	Stable A
chr1	473	0.0152971	male MCR	chr4	2953	0.0139061	Stable A
chr1	474	0.0107781	male MCR	chr4	2954	0.0135486	Stable A
chr1	475	0.0139098	male MCR	chr4	2955	0.0123966	Stable A
chr1	476	0.013642	male MCR	chr4	2956	0.0145943	Stable A
chr1	477	0.0118826	male MCR	chr4	2957	0.0133437	Stable A
chr1	478	0.0116313	male MCR	chr4	2958	0.0139979	Stable A
chr1	479	0.00785803	male MCR	chr4	2959	0.0121656	Stable A
chr1	480	0.00713506	male MCR	chr4	2960	0.0112883	Stable A
chr1	481	0.0121644	male MCR	chr4	2961	0.0124228	Stable A
chr1	482	0.00560191	male MCR	chr4	2962	0.0120661	Stable A
chr1	483	0.00413918	male MCR	chr4	2963	0.00970584	Stable A
chr1	484	0.0108526	male MCR	chr4	2964	0.0107159	Stable A
chr1	485	0.0144931	male MCR	chr4	2965	0.0139423	Stable A
chr1	486	0.013814	male MCR	chr4	2966	0.0126405	Stable A
chr1	487	0.0138869	male MCR	chr4	2967	0.0136186	Stable A
chr1	488	0.0148663	male MCR	chr4	2968	0.0134721	Stable A
chr1	489	0.0139149	male MCR	chr4	2969	0.0136274	Stable A
chr1	490	0.0154163	male MCR	chr4	2970	0.0141735	Stable A
chr1	491	0.0160786	male MCR	chr4	2971	0.0142225	Stable A
chr1	492	0.0061838	male MCR	chr4	2972	0.013006	Stable A
chr1	493	0.00326365	male MCR	chr4	2973	0.00961481	Stable A
chr1	494	0.00152069	male MCR	chr4	2974	0.00867458	Stable A
chr1	495	0.00331398	male MCR	chr4	2975	0.00792631	Stable A
chr1	496	0.00359839	male MCR	chr4	2976	0.00833168	Stable A
chr1	497	0.00348477	male MCR	chr4	2977	0.00814085	Stable A
chr1	498	-0.00285068	male MCR	chr4	2978	0.00608901	Stable B
chr1	499	-0.00316863	male MCR	chr4	2979	0.00477479	Stable B
chr1	500	0.000427466	male MCR	chr4	2980	0.00665118	Stable A
chr1	501	0.0114654	male MCR	chr4	2981	0.0102513	Stable A
chr1	502	0.0150679	male MCR	chr4	2983	0.014249	Stable A
chr1	503	0.0141349	male MCR	chr4	2984	0.0134754	Stable A
chr1	504	0.0125645	male MCR	chr4	2985	0.014366	Stable A
chr1	505	0.0146531	male MCR	chr4	2986	0.0133557	Stable A
chr1	506	0.0148074	male MCR	chr4	2987	0.0134075	Stable A
chr1	507	0.0156784	male MCR	chr4	2988	0.0145239	Stable A
chr1	508	0.0150143	male MCR	chr4	2989	0.0134793	Stable A
chr1	509	0.00990064	male MCR	chr4	2990	0.0137935	Stable A
chr1	510	0.0140346	male MCR	chr4	2991	0.0141107	Stable A
chr1	511	0.0152673	male MCR	chr4	2992	0.0149139	Stable A
chr1	512	0.0153841	male MCR	chr4	2993	0.0132877	Stable A
chr1	513	0.00767324	male MCR	chr4	2994	0.00941318	Stable A
chr1	514	8.80185e-05	male MCR	chr4	2995	0.00707213	Stable A
chr1	515	0.00148161	male MCR	chr4	2996	0.0108295	Stable A
chr1	516	0.0145087	male MCR	chr4	2997	0.0142082	Stable A
chr1	517	0.0153169	male MCR	chr4	2998	0.0140364	Stable A
chr1	518	0.015776	male MCR	chr4	2999	0.0142256	Stable A
chr1	524	-0.00653876	male MCR	chr4	3003	0.00394303	Stable B
chr1	525	0.00205934	male MCR	chr4	3004	0.0113458	Stable A
chr1	526	0.0144004	male MCR	chr4	3005	0.0143566	Stable A
chr1	527	0.0149703	male MCR	chr4	3006	0.0131952	Stable A
chr1	528	0.0135228	male MCR	chr4	3007	0.0125142	Stable A
chr1	529	0.00762844	male MCR	chr4	3008	0.0108974	Stable A
chr1	530	0.00632371	male MCR	chr4	3009	0.00933054	Stable A
chr1	531	0.00509078	male MCR	chr4	3010	0.00927726	Stable A
chr1	532	0.0043102	male MCR	chr4	3011	0.00936259	Stable A
chr1	533	0.00697208	male MCR	chr4	3012	0.0103768	Stable A
chr1	534	0.00575197	male MCR	chr4	3013	0.00999751	Stable A
chr1	535	0.0109548	male MCR	chr4	3014	0.0119448	Stable A
chr1	536	0.0137047	male MCR	chr4	3015	0.0139934	Stable A
chr1	537	0.0142504	male MCR	chr4	3016	0.0144973	Stable A
chr1	538	0.0133831	male MCR	chr4	3017	0.0106406	Stable A
chr1	539	0.00319092	male MCR	chr4	3018	0.0066477	Stable A
chr1	540	0.00688346	male MCR	chr4	3019	0.00644893	Stable A
chr1	541	0.000198068	male MCR	chr4	3020	0.00212709	Stable A
chr1	542	-0.00459919	male MCR	chr4	3021	-0.000231446	Stable B
chr1	543	-0.00726504	male MCR	chr4	3022	-0.000989516	Stable B
chr1	544	-0.00747758	male MCR	chr4	3023	-0.00102692	Stable B
chr1	545	-0.00669093	male MCR	chr4	3024	-0.000965981	Stable B
chr1	546	-0.00631083	male MCR	chr4	3025	0.000167045	Stable B
chr1	547	-0.00522689	male MCR	chr4	3026	-0.000893762	Stable B
chr1	548	-0.00448454	male MCR	chr4	3027	-7.62433e-05	Stable B
chr1	549	-0.00597244	male MCR	chr4	3028	-0.000829418	Stable B
chr1	550	-0.00509759	male MCR	chr4	3029	0.00230474	B to A
chr1	551	-0.000937672	male MCR	chr4	3030	0.000976756	B to A
chr1	552	-0.00333653	male MCR	chr4	3031	0.000483573	B to A
chr1	553	-0.00133578	male MCR	chr4	3032	0.00255839	B to A
chr1	554	0.00326616	male MCR	chr4	3033	0.00781694	Stable A
chr1	555	0.00941819	male MCR	chr4	3034	0.00937655	Stable A
chr1	556	0.00722432	male MCR	chr4	3035	0.00755522	Stable A
chr1	557	0.000437485	male MCR	chr4	3036	0.00257722	Stable A
chr1	558	-0.00177781	male MCR	chr4	3037	0.00303519	Stable B
chr1	559	0.000399565	male MCR	chr4	3038	0.00370708	Stable A
chr1	560	-0.00152693	male MCR	chr4	3039	-6.47367e-05	Stable B
chr1	561	-0.0108524	male MCR	chr4	3040	-0.00556343	Stable B
chr1	562	-0.0119502	male MCR	chr4	3041	-0.00706225	Stable B
chr1	563	-0.0123795	male MCR	chr4	3042	-0.00691244	Stable B
chr1	564	-0.0121695	male MCR	chr4	3043	-0.00718102	Stable B
chr1	565	-0.0116895	male MCR	chr4	3044	-0.00733318	Stable B
chr1	566	-0.0117886	male MCR	chr4	3045	-0.00703241	Stable B
chr1	567	-0.0113408	male MCR	chr4	3046	-0.00624216	Stable B
chr1	568	-0.0118515	male MCR	chr4	3047	-0.00649809	Stable B
chr1	569	-0.0109249	male MCR	chr4	3048	-0.00616912	Stable B
chr1	570	-0.0108277	male MCR	chr4	3049	-0.0061091	Stable B
chr1	571	-0.0108205	male MCR	chr4	3050	-0.00587248	Stable B
chr1	572	-0.0107338	male MCR	chr4	3051	-0.00599361	Stable B
chr1	573	-0.0106408	male MCR	chr4	3052	-0.00648464	Stable B
chr1	574	-0.0106494	male MCR	chr4	3053	-0.00511367	Stable B
chr1	575	-0.0109346	male MCR	chr4	3054	-0.00531185	Stable B
chr1	576	-0.0108188	male MCR	chr4	3055	-0.00583804	Stable B
chr1	577	-0.0109432	male MCR	chr4	3056	-0.00571688	Stable B
chr1	578	-0.0104039	male MCR	chr4	3057	-0.00525422	Stable B
chr1	579	-0.0108666	male MCR	chr4	3058	-0.0053042	Stable B
chr1	580	-0.0106247	male MCR	chr4	3059	-0.00523164	Stable B
chr1	581	-0.0107671	male MCR	chr4	3060	-0.0054423	Stable B
chr1	582	-0.0103871	male MCR	chr4	3061	-0.00538572	Stable B
chr1	583	-0.0106105	male MCR	chr4	3062	-0.00531967	Stable B
chr1	584	-0.0105109	male MCR	chr4	3063	-0.00453693	Stable B
chr1	585	-0.0105166	male MCR	chr4	3064	-0.00533826	Stable B
chr1	586	-0.0106968	male MCR	chr4	3065	-0.00510995	Stable B
chr1	587	-0.010308	male MCR	chr4	3066	-0.00531848	Stable B
chr1	588	-0.0105329	male MCR	chr4	3067	-0.00453941	Stable B
chr1	590	-0.00944661	male MCR	chr4	3069	-0.00590845	Stable B
chr1	591	-0.0108866	male MCR	chr4	3070	-0.00679539	Stable B
chr1	592	-0.0106728	male MCR	chr4	3071	-0.00508441	Stable B
chr1	593	-0.0102761	male MCR	chr4	3072	-0.00508768	Stable B
chr1	594	-0.0107997	male MCR	chr4	3073	-0.00520664	Stable B
chr1	595	-0.011218	male MCR	chr4	3074	-0.00505666	Stable B
chr1	596	-0.00892226	male MCR	chr4	3076	-0.00494268	Stable B
chr1	597	-0.00296247	male MCR	chr4	3077	-0.00515121	Stable B
chr1	598	-0.00979914	male MCR	chr4	3078	-0.00543041	Stable B
chr1	599	-0.0108807	male MCR	chr4	3079	-0.0048862	Stable B
chr1	600	-0.0113312	male MCR	chr4	3080	-0.00509997	Stable B
chr1	601	-0.0118115	male MCR	chr4	3081	-0.00501869	Stable B
chr1	602	-0.0116536	male MCR	chr4	3082	-0.00498851	Stable B
chr1	603	-0.0106814	male MCR	chr4	3083	-0.00529078	Stable B
chr1	605	0.00085016	male MCR	chr4	3084	-0.00476265	Stable A
chr1	644	-0.00557354	male MCR	chr4	4380	-0.00303183	Stable B
chr1	645	-0.00751909	male MCR	chr4	4379	-0.00341402	Stable B
chr1	646	-0.00816081	male MCR	chr4	4378	-0.0036928	Stable B
chr1	647	-0.00855514	male MCR	chr4	4377	-0.0045846	Stable B
chr1	648	-0.0084681	male MCR	chr4	4376	-0.004773	Stable B
chr1	649	-0.00924092	male MCR	chr4	4375	-0.00469751	Stable B
chr1	650	-0.00907407	male MCR	chr4	4374	-0.00449042	Stable B
chr1	651	-0.0090711	male MCR	chr4	4373	-0.00442798	Stable B
chr1	652	-0.00932743	male MCR	chr4	4372	-0.00443509	Stable B
chr1	653	-0.00919204	male MCR	chr4	4371	-0.00420403	Stable B
chr1	654	-0.00920693	male MCR	chr4	4370	-0.0047802	Stable B
chr1	655	-0.0100307	male MCR	chr4	4369	-0.00426649	Stable B
chr1	656	-0.00932719	male MCR	chr4	4368	-0.00453775	Stable B
chr1	657	-0.00861704	male MCR	chr4	4367	-0.00437063	Stable B
chr1	658	-0.004939	male MCR	chr4	4366	-0.00490349	Stable B
chr1	659	-0.00920519	male MCR	chr4	4365	-0.00556329	Stable B
chr1	660	-0.00919078	male MCR	chr4	4364	-0.00482318	Stable B
chr1	661	-0.00900741	male MCR	chr4	4363	-0.00487458	Stable B
chr1	662	-0.00879554	male MCR	chr4	4362	-0.00486416	Stable B
chr1	663	-0.00853577	male MCR	chr4	4361	-0.00288259	Stable B
chr1	664	-0.00246054	male MCR	chr4	4360	-0.00455297	Stable B
chr1	665	-0.00273645	male MCR	chr4	4359	-0.00564211	Stable B
chr1	666	-0.0083068	male MCR	chr4	4358	-0.00490994	Stable B
chr1	667	-0.00988293	male MCR	chr4	4357	-0.00502991	Stable B
chr1	668	-0.00924017	male MCR	chr4	4356	-0.00507053	Stable B
chr1	669	-0.00977059	male MCR	chr4	4355	-0.00533176	Stable B
chr1	670	-0.00998652	male MCR	chr4	4354	-0.00520315	Stable B
chr1	671	-0.00971517	male MCR	chr4	4353	-0.00454758	Stable B
chr1	672	-0.0097615	male MCR	chr4	4352	-0.00471909	Stable B
chr1	673	-0.0100067	male MCR	chr4	4351	-0.00484091	Stable B
chr1	674	-0.0101238	male MCR	chr4	4350	-0.00450441	Stable B
chr1	675	-0.0098244	male MCR	chr4	4349	-0.0047065	Stable B
chr1	676	-0.00974152	male MCR	chr4	4348	-0.00485897	Stable B
chr1	677	-0.00969828	male MCR	chr4	4347	-0.00465809	Stable B
chr1	678	-0.0100015	male MCR	chr4	4346	-0.00253244	Stable B
chr1	679	-0.00984987	male MCR	chr4	4345	-0.00416412	Stable B
chr1	680	-0.00963187	male MCR	chr4	4344	-0.00451229	Stable B
chr1	681	-0.00944133	male MCR	chr4	4343	-0.00461524	Stable B
chr1	682	-0.00998603	male MCR	chr4	4342	-0.0044302	Stable B
chr1	683	-0.010089	male MCR	chr4	4341	-0.00463185	Stable B
chr1	684	-0.00962765	male MCR	chr4	4340	-0.00450549	Stable B
chr1	685	-0.00978493	male MCR	chr4	4339	-0.00472891	Stable B
chr1	686	-0.0092484	male MCR	chr4	4338	-0.00484622	Stable B
chr1	687	-0.00898638	male MCR	chr4	4337	-0.00454608	Stable B
chr1	688	-0.00943697	male MCR	chr4	4336	-0.00522003	Stable B
chr1	689	-0.00897934	male MCR	chr4	4335	-0.00441894	Stable B
chr1	690	-0.00975399	male MCR	chr4	4333	-0.00496386	Stable B
chr1	691	-0.00944298	male MCR	chr4	4332	-0.00485629	Stable B
chr1	692	-0.00964159	male MCR	chr4	4331	-0.00480384	Stable B
chr1	693	-0.00974332	male MCR	chr4	4330	-0.00469488	Stable B
chr1	694	-0.00951711	male MCR	chr4	4329	-0.00454446	Stable B
chr1	695	-0.00920882	male MCR	chr4	4328	-0.00493685	Stable B
chr1	696	-0.00919186	male MCR	chr4	4327	-0.00461178	Stable B
chr1	697	-0.00946822	male MCR	chr4	4326	-0.00432726	Stable B
chr1	698	-0.00986357	male MCR	chr4	4325	-0.00408188	Stable B
chr1	699	-0.00969065	male MCR	chr4	4324	-0.00374457	Stable B
chr1	700	-0.00985805	male MCR	chr4	4323	-0.00190842	Stable B
chr1	701	-0.00985254	male MCR	chr4	4322	0.00119953	B to A
chr1	702	-0.00904102	male MCR	chr4	4321	0.0102822	B to A
chr1	703	-0.00571564	male MCR	chr4	4320	0.00611867	B to A
chr1	704	0.00347047	male MCR	chr4	4319	0.00859959	Stable A
chr1	705	0.00341651	male MCR	chr4	4318	0.0114621	Stable A
chr1	706	0.000716042	male MCR	chr4	4317	0.00357072	Stable A
chr1	707	0.0101288	male MCR	chr4	4316	0.00537391	Stable A
chr1	708	-7.41828e-05	male MCR	chr4	4315	0.00526914	Stable B
chr1	709	-0.00343604	male MCR	chr4	4314	0.00424847	Stable B
chr1	710	0.0010996	male MCR	chr4	4313	0.002839	Stable A
chr1	711	-0.00147486	male MCR	chr4	4312	0.00215398	Stable B
chr1	712	-0.00254039	male MCR	chr4	4311	-0.000304372	Stable B
chr1	713	-0.00313835	male MCR	chr4	4310	-0.0032217	Stable B
chr1	714	-0.00464594	male MCR	chr4	4309	-0.00487517	Stable B
chr1	715	-0.00855414	male MCR	chr4	4308	-0.0050028	Stable B
chr1	716	-0.0111131	male MCR	chr4	4307	-0.00553944	Stable B
chr1	717	-0.0107991	male MCR	chr4	4306	-0.00443261	Stable B
chr1	718	-0.0109417	male MCR	chr4	4305	-0.00503043	Stable B
chr1	719	-0.0102244	male MCR	chr4	4304	-0.00503683	Stable B
chr1	720	-0.0102407	male MCR	chr4	4303	-0.00403861	Stable B
chr1	721	-0.0104841	male MCR	chr4	4302	-0.00415446	Stable B
chr1	722	-0.0101639	male MCR	chr4	4301	-0.00355596	Stable B
chr1	723	-0.0101584	male MCR	chr4	4300	-0.00429891	Stable B
chr1	724	-0.00957799	male MCR	chr4	4299	-0.00373364	Stable B
chr1	725	-0.0101203	male MCR	chr4	4298	-0.00423932	Stable B
chr1	726	-0.00958885	male MCR	chr4	4297	-0.00367001	Stable B
chr1	727	-0.0104715	male MCR	chr4	4296	-0.00289477	Stable B
chr1	728	-0.0101188	male MCR	chr4	4295	-0.00207659	Stable B
chr1	729	-0.00924777	male MCR	chr4	4294	-0.00252202	Stable B
chr1	730	-0.0083644	male MCR	chr4	4293	-0.00259706	Stable B
chr1	731	-0.00848993	male MCR	chr4	4292	-0.00190496	Stable B
chr1	732	-0.00825864	male MCR	chr4	4291	-0.00250602	Stable B
chr1	733	-0.00694245	male MCR	chr4	4290	-0.00213081	Stable B
chr1	734	-0.00743775	male MCR	chr4	4289	-0.000893636	Stable B
chr1	735	-0.00731587	male MCR	chr4	4288	0.000591615	B to A
chr1	736	-0.00822314	male MCR	chr4	4287	0.00208867	B to A
chr1	737	-0.00683719	male MCR	chr4	4286	0.0064166	B to A
chr1	738	-0.00500934	male MCR	chr4	4285	0.00999003	B to A
chr1	739	-0.000608092	male MCR	chr4	4284	0.012375	B to A
chr1	740	0.00714883	male MCR	chr4	4283	0.0129443	Stable A
chr1	741	0.0103881	male MCR	chr4	4282	0.0134872	Stable A
chr1	742	0.0138413	male MCR	chr4	4281	0.0136439	Stable A
chr1	743	0.0132249	male MCR	chr4	4280	0.0123702	Stable A
chr1	744	0.0126539	male MCR	chr4	4279	0.0105514	Stable A
chr1	745	0.013324	male MCR	chr4	4278	0.0128758	Stable A
chr1	746	0.00710437	male MCR	chr4	4277	0.0126068	Stable A
chr1	747	0.011015	male MCR	chr4	4276	0.0131564	Stable A
chr1	748	0.0126163	male MCR	chr4	4275	0.0137162	Stable A
chr1	749	0.0121602	male MCR	chr4	4274	0.00812703	Stable A
chr1	750	0.013189	male MCR	chr4	4273	0.00630522	Stable A
chr1	751	0.00429887	male MCR	chr4	4272	0.00617242	Stable A
chr1	752	0.000505553	male MCR	chr4	4271	0.00738308	Stable A
chr1	753	-0.00196642	male MCR	chr4	4270	0.0121832	Stable B
chr1	754	0.00102993	male MCR	chr4	4269	0.0075291	Stable A
chr1	755	0.00955878	male MCR	chr4	4268	0.00692657	Stable A
chr1	756	0.00515505	male MCR	chr4	4267	0.00730412	Stable A
chr1	757	0.0015731	male MCR	chr4	4266	0.0089279	Stable A
chr1	758	0.00206205	male MCR	chr4	4265	0.0119223	Stable A
chr1	759	0.0041493	male MCR	chr4	4264	0.0101078	Stable A
chr1	760	0.00930993	male MCR	chr4	4263	0.0137928	Stable A
chr1	761	0.00989489	male MCR	chr4	4262	0.0139941	Stable A
chr1	762	0.00978347	male MCR	chr4	4261	0.0138529	Stable A
chr1	763	0.0126803	male MCR	chr4	4260	0.0120145	Stable A
chr1	764	0.0139516	male MCR	chr4	4259	0.0120335	Stable A
chr1	765	0.0119263	male MCR	chr4	4258	0.0139551	Stable A
chr1	766	0.0119072	male MCR	chr4	4257	0.0137834	Stable A
chr1	767	0.0147082	male MCR	chr4	4256	0.0144499	Stable A
chr1	768	0.0140078	male MCR	chr4	4255	0.0147473	Stable A
chr1	769	0.0146738	male MCR	chr4	4254	0.0117584	Stable A
chr1	770	0.0150892	male MCR	chr4	4253	0.0136535	Stable A
chr1	771	0.00865451	male MCR	chr4	4252	0.0132955	Stable A
chr1	772	0.0130718	male MCR	chr4	4251	0.0130571	Stable A
chr1	773	0.010416	male MCR	chr4	4250	0.0147036	Stable A
chr1	774	0.0122156	male MCR	chr4	4249	0.0139082	Stable A
chr1	775	0.0127014	male MCR	chr4	4248	0.0140525	Stable A
chr1	776	0.0153609	male MCR	chr4	4247	0.0131446	Stable A
chr1	777	0.0141996	male MCR	chr4	4246	0.0130151	Stable A
chr1	778	0.0149822	male MCR	chr4	4245	0.0138079	Stable A
chr1	779	0.010734	male MCR	chr4	4244	0.0143955	Stable A
chr1	780	0.0111864	male MCR	chr4	4243	0.0136374	Stable A
chr1	781	0.0148905	male MCR	chr4	4242	0.0139188	Stable A
chr1	782	0.0125331	male MCR	chr4	4241	0.0139023	Stable A
chr1	783	0.0147541	male MCR	chr4	4240	0.0139726	Stable A
chr1	784	0.0146272	male MCR	chr4	4239	0.0102668	Stable A
chr1	785	0.0143889	male MCR	chr4	4238	0.00824636	Stable A
chr1	786	0.00634183	male MCR	chr4	4237	0.00828253	Stable A
chr1	787	0.00288647	male MCR	chr4	4236	0.0071241	Stable A
chr1	788	0.00316379	male MCR	chr4	4235	0.00439596	Stable A
chr1	789	0.00234952	male MCR	chr4	4234	0.00238223	Stable A
chr1	790	-0.00171788	male MCR	chr4	4233	0.00181331	B to A
chr1	791	-0.00498399	male MCR	chr4	4232	0.00200977	B to A
chr1	792	-0.00574749	male MCR	chr4	4231	0.0023903	B to A
chr1	793	-0.00681852	male MCR	chr4	4230	0.00317623	B to A
chr1	794	-0.00548521	male MCR	chr4	4229	0.00543105	B to A
chr1	795	-0.00407416	male MCR	chr4	4228	0.00766429	B to A
chr1	796	-0.00149789	male MCR	chr4	4227	0.00850444	B to A
chr1	797	0.00116897	male MCR	chr4	4226	0.0121736	Stable A
chr1	798	0.00340415	male MCR	chr4	4225	0.0141193	Stable A
chr1	799	0.0092671	male MCR	chr4	4224	0.00977925	Stable A
chr1	800	0.0131943	male MCR	chr4	4223	0.00920065	Stable A
chr1	801	0.00415851	male MCR	chr4	4222	0.0110237	Stable A
chr1	802	0.00573518	male MCR	chr4	4221	0.00915823	Stable A
chr1	803	0.00915386	male MCR	chr4	4220	0.00589809	Stable A
chr1	804	0.003146	male MCR	chr4	4219	0.00913866	Stable A
chr1	805	-0.000961883	male MCR	chr4	4218	0.00650849	Stable B
chr1	806	0.00385348	male MCR	chr4	4217	0.00687634	Stable A
chr1	807	-0.00133534	male MCR	chr4	4216	0.00588581	Stable B
chr1	808	6.18335e-05	male MCR	chr4	4215	0.00496385	Stable A
chr1	809	-0.000464738	male MCR	chr4	4214	0.00634358	Stable B
chr1	810	-0.00141763	male MCR	chr4	4213	0.00883305	Stable B
chr1	811	0.000888471	male MCR	chr4	4212	0.0137363	Stable A
chr1	812	0.00542167	male MCR	chr4	4211	0.0128742	Stable A
chr1	813	0.0132259	male MCR	chr4	4210	0.0134347	Stable A
chr1	814	0.013963	male MCR	chr4	4209	0.0134728	Stable A
chr1	815	0.0107336	male MCR	chr4	4208	0.0113613	Stable A
chr1	816	0.0126345	male MCR	chr4	4207	0.0138744	Stable A
chr1	817	0.00974049	male MCR	chr4	4206	0.0135808	Stable A
chr1	818	0.0147323	male MCR	chr4	4205	0.0137641	Stable A
chr1	819	0.012479	male MCR	chr4	4204	0.0121509	Stable A
chr1	820	0.0145679	male MCR	chr4	4203	0.0120719	Stable A
chr1	821	0.0121373	male MCR	chr4	4202	0.0128129	Stable A
chr1	822	0.0143126	male MCR	chr4	4201	0.0130172	Stable A
chr1	823	0.0138018	male MCR	chr4	4200	0.0127431	Stable A
chr1	824	0.0101138	male MCR	chr4	4199	0.011965	Stable A
chr1	825	0.00700625	male MCR	chr4	4198	0.0121367	Stable A
chr1	826	0.00657648	male MCR	chr4	4197	0.0104979	Stable A
chr1	827	0.00628842	male MCR	chr4	4196	0.00976392	Stable A
chr1	828	0.00274127	male MCR	chr4	4195	0.0110529	Stable A
chr1	829	0.00367684	male MCR	chr4	4194	0.0134137	Stable A
chr1	830	0.00780201	male MCR	chr4	4193	0.0140238	Stable A
chr1	831	0.012876	male MCR	chr4	4192	0.0133788	Stable A
chr1	832	0.0145394	male MCR	chr4	4191	0.0136	Stable A
chr1	833	0.0134759	male MCR	chr4	4190	0.0134488	Stable A
chr1	834	0.0133342	male MCR	chr4	4189	0.0132062	Stable A
chr1	835	0.0144379	male MCR	chr4	4188	0.007691	Stable A
chr1	836	0.0109785	male MCR	chr4	4187	0.00443759	Stable A
chr1	837	0.00245396	male MCR	chr4	4186	0.00289339	Stable A
chr1	838	-0.00127094	male MCR	chr4	4185	0.00317846	Stable B
chr1	839	-0.00203083	male MCR	chr4	4184	0.0040544	Stable B
chr1	840	0.000966057	male MCR	chr4	4183	0.00486539	Stable A
chr1	841	0.00553149	male MCR	chr4	4182	0.00414218	Stable A
chr1	842	0.00197015	male MCR	chr4	4181	0.00253089	Stable A
chr1	843	-0.00109632	male MCR	chr4	4180	0.00357411	B to A
chr1	844	-0.00368493	male MCR	chr4	4179	0.00532869	B to A
chr1	845	-0.000895992	male MCR	chr4	4178	0.00758653	B to A
chr1	846	0.00144295	male MCR	chr4	4177	0.0105781	Stable A
chr1	847	0.00609215	male MCR	chr4	4176	0.0109433	Stable A
chr1	848	0.011827	male MCR	chr4	4175	0.0107359	Stable A
chr1	849	0.00939707	male MCR	chr4	4174	0.01196	Stable A
chr1	850	0.00831946	male MCR	chr4	4173	0.0106008	Stable A
chr1	851	0.0107257	male MCR	chr4	4172	0.0109466	Stable A
chr1	852	0.00659066	male MCR	chr4	4171	0.0137087	Stable A
chr1	853	0.00876957	male MCR	chr4	4170	0.0135856	Stable A
chr1	854	0.014603	male MCR	chr4	4169	0.0132048	Stable A
chr1	855	0.0123505	male MCR	chr4	4168	0.0133154	Stable A
chr1	856	0.0131117	male MCR	chr4	4167	0.0132191	Stable A
chr1	857	0.0120977	male MCR	chr4	4166	0.0134868	Stable A
chr1	858	0.0135936	male MCR	chr4	4165	0.0133395	Stable A
chr1	859	0.0135235	male MCR	chr4	4164	0.0120809	Stable A
chr1	860	0.00647126	male MCR	chr4	4163	0.00908832	Stable A
chr1	861	0.0102329	male MCR	chr4	4162	0.00753713	Stable A
chr1	862	0.00411857	male MCR	chr4	4161	0.0056184	Stable A
chr1	863	0.00102857	male MCR	chr4	4160	0.00734701	Stable A
chr1	864	-0.000266504	male MCR	chr4	4159	0.0122069	Stable B
chr1	865	0.0029262	male MCR	chr4	4158	0.0133202	Stable A
chr1	866	0.0111046	male MCR	chr4	4157	0.0127397	Stable A
chr1	867	0.0118329	male MCR	chr4	4156	0.00965189	Stable A
chr1	868	0.0108221	male MCR	chr4	4155	0.00335848	Stable A
chr1	869	0.00355531	male MCR	chr4	4154	0.000171709	Stable A
chr1	870	-0.00357047	male MCR	chr4	4153	-0.00362073	Stable B
chr1	871	-0.00694343	male MCR	chr4	4152	-0.00709141	Stable B
chr1	872	-0.0105933	male MCR	chr4	4151	-0.00720212	Stable B
chr1	873	-0.0120322	male MCR	chr4	4150	-0.00639839	Stable B
chr1	874	-0.0112572	male MCR	chr4	4149	-0.00656989	Stable B
chr1	875	-0.0108384	male MCR	chr4	4148	-0.00671105	Stable B
chr1	876	-0.0110689	male MCR	chr4	4147	-0.0064926	Stable B
chr1	877	-0.011354	male MCR	chr4	4146	-0.00623412	Stable B
chr1	878	-0.0106338	male MCR	chr4	4145	-0.00651833	Stable B
chr1	879	-0.0109759	male MCR	chr4	4144	-0.00531218	Stable B
chr1	880	-0.0111673	male MCR	chr4	4143	-0.00165108	Stable B
chr1	881	-0.00952948	male MCR	chr4	4142	-0.00226259	Stable B
chr1	882	-0.00656583	male MCR	chr4	4141	0.000999458	B to A
chr1	883	-0.00838024	male MCR	chr4	4140	0.00982628	B to A
chr1	884	-0.000814977	male MCR	chr4	4139	0.0112547	B to A
chr1	885	0.00957498	male MCR	chr4	4138	0.0109912	Stable A
chr1	886	0.0107849	male MCR	chr4	4137	0.0112698	Stable A
chr1	887	0.0106126	male MCR	chr4	4136	0.0095037	Stable A
chr1	888	0.00946226	male MCR	chr4	4135	0.00707067	Stable A
chr1	889	0.00461094	male MCR	chr4	4134	0.00332332	Stable A
chr1	890	0.000575699	male MCR	chr4	4133	0.00327515	Stable A
chr1	891	-0.00235512	male MCR	chr4	4132	0.00603397	B to A
chr1	892	-0.000381059	male MCR	chr4	4131	0.00167399	B to A
chr1	893	-0.00196667	male MCR	chr4	4130	0.00104064	B to A
chr1	894	-0.00485668	male MCR	chr4	4129	-9.0106e-05	Stable B
chr1	895	-0.00460601	male MCR	chr4	4128	-0.000518342	Stable B
chr1	896	-0.00498212	male MCR	chr4	4127	0.00625336	Stable B
chr1	897	-0.00637601	male MCR	chr4	4126	0.0113252	Stable B
chr1	898	0.00714292	male MCR	chr4	4125	0.0073503	Stable A
chr1	899	0.00937367	male MCR	chr4	4124	0.00306636	Stable A
chr1	900	0.00282741	male MCR	chr4	4123	-0.000488157	Stable A
chr1	901	-0.00565561	male MCR	chr4	4122	-0.00116319	Stable B
chr1	902	-0.00704527	male MCR	chr4	4121	-0.000451784	Stable B
chr1	903	-0.00678712	male MCR	chr4	4120	0.0020174	B to A
chr1	904	-0.00570704	male MCR	chr4	4119	0.00900717	B to A
chr1	905	-0.00158274	male MCR	chr4	4118	0.00620515	B to A
chr1	906	0.00227194	male MCR	chr4	4117	0.00662808	Stable A
chr1	907	0.00047714	male MCR	chr4	4116	0.0051895	Stable A
chr1	908	0.00320497	male MCR	chr4	4115	0.00079777	Stable A
chr1	909	-0.00219653	male MCR	chr4	4114	-0.00113815	Stable B
chr1	910	-0.00593408	male MCR	chr4	4113	-0.00145503	Stable B
chr1	911	-0.00585531	male MCR	chr4	4112	-3.01735e-05	Stable B
chr1	912	-0.00539358	male MCR	chr4	4111	0.00315795	B to A
chr1	913	-0.00431061	male MCR	chr4	4110	0.00984407	B to A
chr1	914	-0.00113307	male MCR	chr4	4109	0.0120494	B to A
chr1	915	0.0090447	male MCR	chr4	4108	0.0120135	Stable A
chr1	916	0.0125228	male MCR	chr4	4107	0.00945201	Stable A
chr1	917	0.0118987	male MCR	chr4	4106	0.00265402	Stable A
chr1	918	0.00196011	male MCR	chr4	4105	-0.00134283	Stable A
chr1	919	-0.00518505	male MCR	chr4	4104	-0.00358048	Stable B
chr1	920	-0.0069965	male MCR	chr4	4103	-0.00334865	Stable B
chr1	921	-0.00826077	male MCR	chr4	4102	-0.00284465	Stable B
chr1	922	-0.00779708	male MCR	chr4	4101	0.00433266	Stable B
chr1	923	-0.00557812	male MCR	chr4	4100	0.00807516	Stable B
chr1	924	0.00415353	male MCR	chr4	4099	0.00528869	Stable A
chr1	925	0.00537445	male MCR	chr4	4098	-0.00154277	Stable A
chr1	926	-0.00368381	male MCR	chr4	4097	-0.00493882	Stable B
chr1	927	-0.00905697	male MCR	chr4	4096	-0.00387899	Stable B
chr1	928	-0.0104623	male MCR	chr4	4095	-0.00252687	Stable B
chr1	929	-0.00858342	male MCR	chr4	4094	0.00096898	B to A
chr1	930	-0.00603006	male MCR	chr4	4093	0.00339711	B to A
chr1	931	-0.000806228	male MCR	chr4	4092	0.00105448	B to A
chr1	932	-0.00179343	male MCR	chr4	4091	-0.000343808	Stable B
chr1	933	-0.00076292	male MCR	chr4	4090	0.00445535	Stable B
chr1	934	0.00421175	male MCR	chr4	4089	0.0075766	Stable A
chr1	935	0.00896381	male MCR	chr4	4088	0.000254173	Stable A
chr1	936	0.00473233	male MCR	chr4	4087	-0.00108214	Stable A
chr1	937	-0.00468482	male MCR	chr4	4086	0.000648234	B to A
chr1	938	-0.00443105	male MCR	chr4	4085	0.00446063	B to A
chr1	939	-0.00238741	male MCR	chr4	4084	0.00906632	B to A
chr1	940	0.00341578	male MCR	chr4	4083	0.00773838	Stable A
chr1	941	0.00452311	male MCR	chr4	4082	0.0111676	Stable A
chr1	942	0.00591274	male MCR	chr4	4081	0.0118808	Stable A
chr1	943	0.0103623	male MCR	chr4	4080	0.012578	Stable A
chr1	944	0.0118277	male MCR	chr4	4079	0.0127061	Stable A
chr1	945	0.0131514	male MCR	chr4	4078	0.0112555	Stable A
chr1	946	0.0103487	male MCR	chr4	4077	0.0117145	Stable A
chr1	947	0.0105192	male MCR	chr4	4076	0.00818413	Stable A
chr1	948	0.00626045	male MCR	chr4	4075	0.0100111	Stable A
chr1	949	0.00505549	male MCR	chr4	4074	0.0118002	Stable A
chr1	950	0.0109303	male MCR	chr4	4073	0.00417884	Stable A
chr1	951	0.00637819	male MCR	chr4	4072	-0.00130963	Stable A
chr1	952	-0.00442751	male MCR	chr4	4071	-0.0023615	Stable B
chr1	953	-0.00713645	male MCR	chr4	4070	-0.00295428	Stable B
chr1	954	-0.00820802	male MCR	chr4	4069	-0.00456266	Stable B
chr1	955	-0.00815	male MCR	chr4	4068	-0.00577249	Stable B
chr1	956	-0.0111298	male MCR	chr4	4067	-0.00619332	Stable B
chr1	957	-0.0112491	male MCR	chr4	4065	-0.0036177	Stable B
chr1	958	-0.00987934	male MCR	chr4	4064	-0.000993727	Stable B
chr1	959	-0.00861982	male MCR	chr4	4063	0.000225546	B to A
chr1	960	-0.00642507	male MCR	chr4	4062	0.00343397	B to A
chr1	961	-0.00550794	male MCR	chr4	4061	0.000538651	B to A
chr1	962	-0.0029506	male MCR	chr4	4060	0.00365357	B to A
chr1	963	-0.00526962	male MCR	chr4	4059	0.0113245	B to A
chr1	964	-0.00456557	male MCR	chr4	4058	0.0104681	B to A
chr1	965	0.00424537	male MCR	chr4	4057	0.0106209	Stable A
chr1	966	0.00724198	male MCR	chr4	4056	0.0109118	Stable A
chr1	967	0.00920255	male MCR	chr4	4055	0.0102135	Stable A
chr1	968	0.00587437	male MCR	chr4	4054	0.0106959	Stable A
chr1	969	0.00983333	male MCR	chr4	4053	0.00291663	Stable A
chr1	970	0.00927585	male MCR	chr4	4052	-0.00291527	Stable A
chr1	971	0.0045302	male MCR	chr4	4051	-0.00589359	Stable A
chr1	972	-0.00483102	male MCR	chr4	4050	-0.00634987	Stable B
chr1	973	-0.00883563	male MCR	chr4	4049	-0.00651619	Stable B
chr1	974	-0.0101115	male MCR	chr4	4048	-0.00611577	Stable B
chr1	975	-0.00963675	male MCR	chr4	4047	-0.0065848	Stable B
chr1	976	-0.00960605	male MCR	chr4	4046	-0.00634971	Stable B
chr1	977	-0.00879443	male MCR	chr4	4045	-0.00572835	Stable B
chr1	978	-0.00861842	male MCR	chr4	4044	-0.00585317	Stable B
chr1	979	-0.00867773	male MCR	chr4	4043	-0.00659013	Stable B
chr1	980	-0.00863791	male MCR	chr4	4042	-0.0066236	Stable B
chr1	981	-0.00883985	male MCR	chr4	4041	-0.00610253	Stable B
chr1	982	-0.00858332	male MCR	chr4	4040	-0.00573554	Stable B
chr1	983	-0.00825813	male MCR	chr4	4039	-0.0054111	Stable B
chr1	984	-0.00585781	male MCR	chr4	4038	-0.00532935	Stable B
chr1	985	-0.00806664	male MCR	chr4	4037	-0.00512986	Stable B
chr1	986	-0.00852283	male MCR	chr4	4036	-0.00520151	Stable B
chr1	987	-0.00804038	male MCR	chr4	4035	-0.00520034	Stable B
chr1	988	-0.00817807	male MCR	chr4	4034	-0.00434984	Stable B
chr1	989	-0.00823313	male MCR	chr4	4033	-0.00485167	Stable B
chr1	990	-0.00817467	male MCR	chr4	4032	-0.004535	Stable B
chr1	991	-0.008008	male MCR	chr4	4031	-0.00361969	Stable B
chr1	992	-0.00782021	male MCR	chr4	4030	-0.00108457	Stable B
chr1	993	-0.0080013	male MCR	chr4	4029	-5.77322e-05	Stable B
chr1	994	-0.00660338	male MCR	chr4	4028	0.00260151	B to A
chr1	995	-0.00428405	male MCR	chr4	4027	0.00146753	B to A
chr1	996	-0.00356887	male MCR	chr4	4026	0.00152316	B to A
chr1	997	-0.00228645	male MCR	chr4	4025	0.00091609	B to A
chr1	998	-0.00405648	male MCR	chr4	4024	0.00131203	B to A
chr1	999	-0.00425066	male MCR	chr4	4023	-0.000785132	Stable B
chr1	1000	-0.00371128	male MCR	chr4	4022	0.00845398	Stable B
chr1	1001	-0.00290365	male MCR	chr4	4021	0.00937374	Stable B
chr1	1002	0.00558779	male MCR	chr4	4020	0.010036	Stable A
chr1	1003	0.00698634	male MCR	chr4	4019	0.011274	Stable A
chr1	1004	0.00782825	male MCR	chr4	4018	0.00817474	Stable A
chr1	1005	0.010525	male MCR	chr4	4017	0.0034698	Stable A
chr1	1006	0.00395018	male MCR	chr4	4016	0.00174464	Stable A
chr1	1007	-0.00137809	male MCR	chr4	4015	0.00340723	B to A
chr1	1008	-0.00365233	male MCR	chr4	4014	0.000745039	B to A
chr1	1009	-0.00158284	male MCR	chr4	4013	0.000408865	B to A
chr1	1010	-0.00362592	male MCR	chr4	4012	0.00472369	B to A
chr1	1012	0.00036678	male MCR	chr4	4010	0.0112232	Stable A
chr1	1013	0.00687491	male MCR	chr4	4009	0.003773	Stable A
chr1	1014	0.0115043	male MCR	chr4	4008	0.00822269	Stable A
chr1	1015	0.00880246	male MCR	chr4	4007	0.010705	Stable A
chr1	1016	0.00581896	male MCR	chr4	4006	0.0099216	Stable A
chr1	1017	0.0103141	male MCR	chr4	4005	0.00956151	Stable A
chr1	1018	0.00939136	male MCR	chr4	4004	0.00877702	Stable A
chr1	1019	0.010253	male MCR	chr4	4003	0.00919128	Stable A
chr1	1020	0.00936095	male MCR	chr4	4002	0.00421275	Stable A
chr1	1021	0.00832154	male MCR	chr4	4001	0.00251596	Stable A
chr1	1022	-8.3548e-05	male MCR	chr4	4000	0.000577652	Stable B
chr1	1025	-0.00453944	male MCR	chr4	3998	0.00498521	Stable B
chr1	1026	-0.00247786	male MCR	chr4	3997	0.00885845	Stable B
chr1	1027	0.00170465	male MCR	chr4	3996	0.0077201	Stable A
chr1	1028	0.00715739	male MCR	chr4	3995	0.0113436	Stable A
chr1	1029	0.00418266	male MCR	chr4	3994	0.0104866	Stable A
chr1	1030	0.0112715	male MCR	chr4	3993	0.011892	Stable A
chr1	1031	0.00998915	male MCR	chr4	3992	0.00759465	Stable A
chr1	1032	0.0128414	male MCR	chr4	3991	0.00665098	Stable A
chr1	1033	0.00345229	male MCR	chr4	3990	0.0078721	Stable A
chr1	1034	0.0030042	male MCR	chr4	3989	0.00749873	Stable A
chr1	1035	0.00728686	male MCR	chr4	3988	0.0108539	Stable A
chr1	1036	0.00527456	male MCR	chr4	3987	0.0105567	Stable A
chr1	1037	0.00964912	male MCR	chr4	3986	0.00823143	Stable A
chr1	1038	0.0105083	male MCR	chr4	3985	0.000774262	Stable A
chr1	1039	0.00832877	male MCR	chr4	3984	-0.00393281	Stable A
chr1	1040	-0.000288006	male MCR	chr4	3983	-0.00385316	Stable B
chr1	1041	-0.00600155	male MCR	chr4	3982	-0.00369652	Stable B
chr1	1042	-0.00635749	male MCR	chr4	3981	-0.00620941	Stable B
chr1	1043	-0.00374662	male MCR	chr4	3980	-0.00626432	Stable B
chr1	1044	-0.00847151	male MCR	chr4	3979	-0.00523607	Stable B
chr1	1045	-0.00995058	male MCR	chr4	3978	-0.00585924	Stable B
chr1	1046	-0.00958169	male MCR	chr4	3977	-0.00646399	Stable B
chr1	1047	-0.00807254	male MCR	chr4	3976	-0.00362558	Stable B
chr1	1048	-0.00917402	male MCR	chr4	3975	-0.0043844	Stable B
chr1	1049	-0.00684271	male MCR	chr4	3974	-0.00601996	Stable B
chr1	1050	-0.00759646	male MCR	chr4	3973	-0.00765606	Stable B
chr1	1051	-0.00913227	male MCR	chr4	3972	-0.00795862	Stable B
chr1	1052	-0.0104687	male MCR	chr4	3971	-0.00782846	Stable B
chr1	1053	-0.0105661	male MCR	chr4	3970	-0.00724924	Stable B
chr1	1054	-0.0107211	male MCR	chr4	3969	-0.00782575	Stable B
chr1	1055	-0.0103497	male MCR	chr4	3968	-0.00772869	Stable B
chr1	1056	-0.0108044	male MCR	chr4	3967	-0.00709269	Stable B
chr1	1057	-0.0103716	male MCR	chr4	3966	-0.00507974	Stable B
chr1	1058	-0.0103102	male MCR	chr4	3965	-0.00323633	Stable B
chr1	1059	-0.00876889	male MCR	chr4	3964	-0.00126223	Stable B
chr1	1060	-0.00750921	male MCR	chr4	3963	0.00579677	Stable B
chr1	1061	-0.00559085	male MCR	chr4	3962	0.0108477	Stable B
chr1	1062	0.00362416	male MCR	chr4	3961	0.0116827	Stable A
chr1	1063	0.0109616	male MCR	chr4	3960	0.0100717	Stable A
chr1	1064	0.0118386	male MCR	chr4	3959	0.00696039	Stable A
chr1	1065	0.00841916	male MCR	chr4	3958	0.00472162	Stable A
chr1	1066	0.00260912	male MCR	chr4	3957	0.00649395	Stable A
chr1	1067	6.5279e-05	male MCR	chr4	3956	0.00690807	Stable A
chr1	1068	0.00366723	male MCR	chr4	3955	0.00621627	Stable A
chr1	1069	0.00479622	male MCR	chr4	3954	0.00789696	Stable A
chr1	1070	0.0030183	male MCR	chr4	3953	0.000685185	Stable A
chr1	1071	0.00488302	male MCR	chr4	3952	-0.000472469	Stable A
chr1	1072	-0.00376451	male MCR	chr4	3951	0.000134028	B to A
chr1	1073	-0.00534249	male MCR	chr4	3950	0.000991764	B to A
chr1	1074	-0.00487338	male MCR	chr4	3949	0.00418743	B to A
chr1	1075	-0.00244773	male MCR	chr4	3948	0.00125869	B to A
chr1	1076	0.000309247	male MCR	chr4	3947	0.00694476	Stable A
chr1	1077	-0.00214258	male MCR	chr4	3946	0.005492	Stable B
chr1	1078	0.00681977	male MCR	chr4	3945	0.00415014	Stable A
chr1	1079	0.00148164	male MCR	chr4	3944	0.00563906	Stable A
chr1	1080	-0.00161709	male MCR	chr4	3943	0.0040421	Stable B
chr1	1081	0.000826665	male MCR	chr4	3942	0.00124031	Stable A
chr1	1082	-0.00209483	male MCR	chr4	3941	0.00176911	B to A
chr1	1083	-0.00415987	male MCR	chr4	3940	0.00313842	B to A
chr1	1084	-0.00317386	male MCR	chr4	3939	0.00436017	B to A
chr1	1085	-0.00255905	male MCR	chr4	3938	0.00289727	B to A
chr1	1086	-6.06503e-05	male MCR	chr4	3937	0.00132497	B to A
chr1	1087	-0.00339355	male MCR	chr4	3936	0.00185882	B to A
chr1	1088	-0.00401362	male MCR	chr4	3935	0.00287591	B to A
chr1	1089	-0.00303007	male MCR	chr4	3934	0.00380006	B to A
chr1	1090	-0.00267371	male MCR	chr4	3933	0.00481155	B to A
chr1	1091	-0.000537194	male MCR	chr4	3932	0.00617665	B to A
chr1	1092	-0.00170392	male MCR	chr4	3931	0.00822578	B to A
chr1	1093	0.00189013	male MCR	chr4	3930	0.0117405	Stable A
chr1	1094	0.00536269	male MCR	chr4	3929	0.0128055	Stable A
chr1	1095	0.011213	male MCR	chr4	3928	0.0122186	Stable A
chr1	1096	0.0143321	male MCR	chr4	3927	0.0125327	Stable A
chr1	1097	0.0141126	male MCR	chr4	3926	0.0116427	Stable A
chr1	1098	0.0141442	male MCR	chr4	3925	0.00867863	Stable A
chr1	1099	0.0113886	male MCR	chr4	3924	0.00588712	Stable A
chr1	1100	0.00490718	male MCR	chr4	3923	0.00570579	Stable A
chr1	1101	0.00207141	male MCR	chr4	3922	0.00794256	Stable A
chr1	1102	0.00347299	male MCR	chr4	3921	0.010858	Stable A
chr1	1103	0.0108382	male MCR	chr4	3920	0.0121818	Stable A
chr1	1104	0.0123315	male MCR	chr4	3919	0.00761683	Stable A
chr1	1105	0.0128947	male MCR	chr4	3918	0.00507156	Stable A
chr1	1106	0.00526534	male MCR	chr4	3917	0.00448331	Stable A
chr1	1107	0.00213873	male MCR	chr4	3916	0.00382739	Stable A
chr1	1108	0.000438664	male MCR	chr4	3915	0.00435159	Stable A
chr1	1109	-0.0004326	male MCR	chr4	3914	0.00262402	B to A
chr1	1110	-0.000298209	male MCR	chr4	3913	0.00545926	B to A
chr1	1111	-0.000964449	male MCR	chr4	3912	0.00930365	B to A
chr1	1112	0.00308684	male MCR	chr4	3911	0.00689097	Stable A
chr1	1113	0.00360328	male MCR	chr4	3910	0.00560427	Stable A
chr1	1114	0.00111212	male MCR	chr4	3909	0.00651215	Stable A
chr1	1115	0.000469181	male MCR	chr4	3908	0.00395045	Stable A
chr1	1116	0.000230903	male MCR	chr4	3907	0.00204375	Stable A
chr1	1117	-0.00159198	male MCR	chr4	3906	0.0013562	Stable B
chr1	1118	-0.0041872	male MCR	chr4	3905	0.000110034	Stable B
chr1	1119	-0.0050432	male MCR	chr4	3904	-0.000648865	Stable B
chr1	1120	-0.00503487	male MCR	chr4	3903	-0.00201567	Stable B
chr1	1121	-0.00669972	male MCR	chr4	3902	-0.00197592	Stable B
chr1	1122	-0.00741084	male MCR	chr4	3901	-0.00116285	Stable B
chr1	1123	-0.00777642	male MCR	chr4	3900	0.000844143	B to A
chr1	1124	-0.00650701	male MCR	chr4	3899	0.00252997	B to A
chr1	1125	-0.00465067	male MCR	chr4	3898	0.00704628	B to A
chr1	1126	-0.00191348	male MCR	chr4	3897	0.0105575	B to A
chr1	1127	0.00397361	male MCR	chr4	3896	0.011884	Stable A
chr1	1128	0.00865098	male MCR	chr4	3895	0.00838729	Stable A
chr1	1129	0.0125434	male MCR	chr4	3894	0.00344202	Stable A
chr1	1130	0.00166711	male MCR	chr4	3893	0.0029442	Stable A
chr1	1131	-0.00172542	male MCR	chr4	3892	0.00268355	B to A
chr1	1132	-0.00218583	male MCR	chr4	3891	0.00224863	B to A
chr1	1133	-0.00292641	male MCR	chr4	3890	0.00306873	B to A
chr1	1134	-0.0025303	male MCR	chr4	3889	0.00501892	B to A
chr1	1135	-0.00112537	male MCR	chr4	3888	0.00597689	B to A
chr1	1136	0.000320142	male MCR	chr4	3887	0.00802653	Stable A
chr1	1137	0.00102712	male MCR	chr4	3886	0.0119722	Stable A
chr1	1138	0.00466238	male MCR	chr4	3885	0.012455	Stable A
chr1	1139	0.0130351	male MCR	chr4	3884	0.0121314	Stable A
chr1	1140	0.013317	male MCR	chr4	3883	0.0129061	Stable A
chr1	1141	0.0133029	male MCR	chr4	3882	0.0119356	Stable A
chr1	1142	0.0127553	male MCR	chr4	3881	0.0124678	Stable A
chr1	1143	0.0130545	male MCR	chr4	3880	0.0120875	Stable A
chr1	1144	0.0140631	male MCR	chr4	3879	0.0129139	Stable A
chr1	1145	0.0125121	male MCR	chr4	3878	0.0128451	Stable A
chr1	1146	0.0129953	male MCR	chr4	3877	0.0128813	Stable A
chr1	1147	0.0141979	male MCR	chr4	3876	0.0115198	Stable A
chr1	1150	0.0139976	male MCR	chr4	3873	0.0132591	Stable A
chr1	1151	0.0149512	male MCR	chr4	3872	0.012662	Stable A
chr1	1152	0.0145359	male MCR	chr4	3871	0.0129256	Stable A
chr1	1153	0.0146382	male MCR	chr4	3870	0.0113087	Stable A
chr1	1154	0.0127411	male MCR	chr4	3869	0.0124679	Stable A
chr1	1155	0.0134067	male MCR	chr4	3868	0.0131369	Stable A
chr1	1156	0.0139359	male MCR	chr4	3867	0.00934975	Stable A
chr1	1157	0.0135347	male MCR	chr4	3866	0.00617714	Stable A
chr1	1158	0.00355605	male MCR	chr4	3865	0.0126131	Stable A
chr1	1159	-0.000155349	male MCR	chr4	3864	0.0124816	Stable B
chr1	1160	0.0127065	male MCR	chr4	3863	0.0121873	Stable A
chr1	1161	0.0144132	male MCR	chr4	3862	0.0116739	Stable A
chr1	1162	0.012283	male MCR	chr4	3861	0.00869388	Stable A
chr1	1163	0.0101486	male MCR	chr4	3860	0.00471021	Stable A
chr1	1164	0.00574761	male MCR	chr4	3859	0.00387249	Stable A
chr1	1165	-0.00166815	male MCR	chr4	3858	0.00613047	Stable B
chr1	1166	-0.00246837	male MCR	chr4	3857	0.00834478	Stable B
chr1	1167	0.00275355	male MCR	chr4	3856	0.00739688	Stable A
chr1	1168	0.00836864	male MCR	chr4	3855	0.0117843	Stable A
chr1	1169	0.00401253	male MCR	chr4	3854	0.0127395	Stable A
chr1	1170	0.0114071	male MCR	chr4	3853	0.0117213	Stable A
chr1	1171	0.0126783	male MCR	chr4	3852	0.00964149	Stable A
chr1	1172	0.0119738	male MCR	chr4	3851	0.00796114	Stable A
chr1	1173	0.00674057	male MCR	chr4	3850	0.0103184	Stable A
chr1	1174	0.00471353	male MCR	chr4	3849	0.011964	Stable A
chr1	1175	0.00753971	male MCR	chr4	3848	0.0108097	Stable A
chr1	1176	0.0126116	male MCR	chr4	3847	0.0115624	Stable A
chr1	1177	0.0107945	male MCR	chr4	3846	0.0110438	Stable A
chr1	1178	0.0114948	male MCR	chr4	3845	0.0110176	Stable A
chr1	1179	0.00801717	male MCR	chr4	3844	0.0108823	Stable A
chr1	1180	0.0119617	male MCR	chr4	3843	0.000958748	Stable A
chr1	1181	0.0116542	male MCR	chr4	3842	-0.00131867	Stable A
chr1	1182	-0.00231206	male MCR	chr4	3841	-0.0034007	Stable B
chr1	1183	-0.00604734	male MCR	chr4	3840	-0.00533096	Stable B
chr1	1184	-0.00810318	male MCR	chr4	3839	-0.00612037	Stable B
chr1	1185	-0.00915257	male MCR	chr4	3838	-0.00616499	Stable B
chr1	1186	-0.00914169	male MCR	chr4	3837	-0.00642497	Stable B
chr1	1187	-0.00904135	male MCR	chr4	3836	-0.00549394	Stable B
chr1	1188	-0.00864387	male MCR	chr4	3835	-0.0057306	Stable B
chr1	1189	-0.0080717	male MCR	chr4	3834	-0.00564764	Stable B
chr1	1190	-0.00833341	male MCR	chr4	3833	-0.00589444	Stable B
chr1	1191	-0.00806588	male MCR	chr4	3832	-0.00590625	Stable B
chr1	1192	-0.00774951	male MCR	chr4	3831	-0.00591923	Stable B
chr1	1193	-0.00754939	male MCR	chr4	3830	-0.00545499	Stable B
chr1	1194	-0.00760338	male MCR	chr4	3829	-0.0058494	Stable B
chr1	1195	-0.00733084	male MCR	chr4	3828	-0.00542644	Stable B
chr1	1196	-0.00701977	male MCR	chr4	3827	-0.00505812	Stable B
chr1	1197	-0.00714743	male MCR	chr4	3826	-0.00517113	Stable B
chr1	1198	-0.0066804	male MCR	chr4	3825	-0.00498002	Stable B
chr1	1199	-0.00711255	male MCR	chr4	3824	-0.00537018	Stable B
chr1	1200	-0.00733072	male MCR	chr4	3823	-0.00522737	Stable B
chr1	1202	-0.00667157	male MCR	chr4	3821	-0.00576283	Stable B
chr1	1203	-0.00706518	male MCR	chr4	3820	-0.0057781	Stable B
chr1	1204	-0.00714005	male MCR	chr4	3819	-0.00515765	Stable B
chr1	1205	-0.00697275	male MCR	chr4	3818	-0.00507534	Stable B
chr1	1206	-0.00712726	male MCR	chr4	3817	-0.00535426	Stable B
chr1	1207	-0.00703459	male MCR	chr4	3816	-0.00527519	Stable B
chr1	1208	-0.0068523	male MCR	chr4	3815	-0.00531656	Stable B
chr1	1209	-0.00703174	male MCR	chr4	3814	-0.00561579	Stable B
chr1	1210	-0.00710245	male MCR	chr4	3813	-0.00577864	Stable B
chr1	1211	-0.00724665	male MCR	chr4	3812	-0.00538773	Stable B
chr1	1212	-0.00723969	male MCR	chr4	3811	-0.00574296	Stable B
chr1	1213	-0.00748288	male MCR	chr4	3810	-0.00586049	Stable B
chr1	1214	-0.0080226	male MCR	chr4	3808	-0.00654035	Stable B
chr1	1215	-0.00830249	male MCR	chr4	3807	-0.00764845	Stable B
chr1	1216	-0.00866275	male MCR	chr4	3806	-0.00624073	Stable B
chr1	1217	-0.00897056	male MCR	chr4	3805	0.000907026	B to A
chr1	1218	-0.00943725	male MCR	chr4	3804	0.00726823	B to A
chr1	1219	-0.00809591	male MCR	chr4	3803	0.00621741	B to A
chr1	1220	0.00184871	male MCR	chr4	3802	0.00744169	Stable A
chr1	1221	0.00260233	male MCR	chr4	3801	0.00980154	Stable A
chr1	1222	0.00521164	male MCR	chr4	3800	0.0109847	Stable A
chr1	1223	0.00633744	male MCR	chr4	3799	0.0120414	Stable A
chr1	1224	0.00532173	male MCR	chr4	3798	0.0126993	Stable A
chr1	1225	0.0117152	male MCR	chr4	3797	0.0116674	Stable A
chr1	1226	0.0105174	male MCR	chr4	3796	0.0120611	Stable A
chr1	1227	0.0113865	male MCR	chr4	3795	0.0124749	Stable A
chr1	1228	0.00994111	male MCR	chr4	3794	0.0118433	Stable A
chr1	1229	0.00646339	male MCR	chr4	3793	0.0117035	Stable A
chr1	1230	0.00729804	male MCR	chr4	3792	0.012398	Stable A
chr1	1231	0.0087928	male MCR	chr4	3791	0.0116938	Stable A
chr1	1232	0.0110052	male MCR	chr4	3790	0.0128102	Stable A
chr1	1233	0.0110648	male MCR	chr4	3789	0.0126492	Stable A
chr1	1234	0.00965847	male MCR	chr4	3788	0.0122818	Stable A
chr1	1235	0.0124812	male MCR	chr4	3787	0.0128937	Stable A
chr1	1236	0.0119486	male MCR	chr4	3786	0.0118322	Stable A
chr1	1237	0.0117075	male MCR	chr4	3785	0.0119922	Stable A
chr1	1238	0.011645	male MCR	chr4	3784	0.0120622	Stable A
chr1	1239	0.0118039	male MCR	chr4	3783	0.0128136	Stable A
chr1	1240	-0.000903638	male MCR	chr4	3782	0.0121742	Stable B
chr1	1241	0.0127393	male MCR	chr4	3781	0.0117289	Stable A
chr1	1242	0.0105739	male MCR	chr4	3780	0.0111639	Stable A
chr1	1243	0.00419027	male MCR	chr4	3779	0.0125344	Stable A
chr1	1244	0.0113271	male MCR	chr4	3778	0.0113742	Stable A
chr1	1245	0.0107033	male MCR	chr4	3777	0.0075048	Stable A
chr1	1246	0.0108279	male MCR	chr4	3776	0.00213643	Stable A
chr1	1247	0.00650559	male MCR	chr4	3775	-0.000113588	Stable A
chr1	1248	-0.00148062	male MCR	chr4	3774	-0.000727805	Stable B
chr1	1249	-0.0043813	male MCR	chr4	3773	0.000218729	B to A
chr1	1250	-0.0053244	male MCR	chr4	3772	0.000198083	B to A
chr1	1251	-0.00480051	male MCR	chr4	3771	0.00147888	B to A
chr1	1252	-0.00381261	male MCR	chr4	3770	-0.00128385	Stable B
chr1	1253	-0.00261521	male MCR	chr4	3769	-0.00272889	Stable B
chr1	1254	-0.00340178	male MCR	chr4	3768	-0.0038131	Stable B
chr1	1255	-0.00547956	male MCR	chr4	3767	-0.00147018	Stable B
chr1	1256	-0.00619806	male MCR	chr4	3766	-0.00100445	Stable B
chr1	1257	-0.00758237	male MCR	chr4	3765	0.00262354	B to A
chr1	1258	-0.00593107	male MCR	chr4	3764	0.00344481	B to A
chr1	1259	-0.00415853	male MCR	chr4	3763	0.00394116	B to A
chr1	1260	-0.0020905	male MCR	chr4	3762	0.00292819	B to A
chr1	1261	-0.00178243	male MCR	chr4	3761	0.00110029	B to A
chr1	1262	-0.000164789	male MCR	chr4	3760	0.00487241	B to A
chr1	1263	-0.000524894	male MCR	chr4	3759	0.00225568	B to A
chr1	1264	0.00303943	male MCR	chr4	3758	0.00389055	Stable A
chr1	1265	0.000404542	male MCR	chr4	3757	-0.0026221	Stable A
chr1	1266	0.00470925	male MCR	chr4	3756	-0.00506006	Stable A
chr1	1267	-0.00393563	male MCR	chr4	3755	-0.00621527	Stable B
chr1	1268	-0.00772829	male MCR	chr4	3754	-0.00581968	Stable B
chr1	1269	-0.00861721	male MCR	chr4	3753	-0.00617674	Stable B
chr1	1270	-0.00841552	male MCR	chr4	3752	-0.0068206	Stable B
chr1	1271	-0.00856158	male MCR	chr4	3751	-0.00554344	Stable B
chr1	1272	-0.00376413	male MCR	chr4	3750	-0.00309188	Stable B
chr1	1273	-0.00630593	male MCR	chr4	3749	-0.00245952	Stable B
chr1	1274	-0.00631489	male MCR	chr4	3748	-0.00166048	Stable B
chr1	1275	-0.00601632	male MCR	chr4	3747	0.000493515	B to A
chr1	1276	-0.00532246	male MCR	chr4	3746	0.00161875	B to A
chr1	1277	-0.00421594	male MCR	chr4	3745	0.00349828	B to A
chr1	1278	-0.00327523	male MCR	chr4	3744	-0.00357056	Stable B
chr1	1279	-0.00103655	male MCR	chr4	3743	-0.00607998	Stable B
chr1	1280	-0.00587281	male MCR	chr4	3742	-0.00553252	Stable B
chr1	1281	-0.00794021	male MCR	chr4	3741	-0.0058747	Stable B
chr1	1282	-0.00766253	male MCR	chr4	3740	-0.00561275	Stable B
chr1	1283	-0.00735642	male MCR	chr4	3739	-0.00652686	Stable B
chr1	1284	-0.00822416	male MCR	chr4	3738	-0.00558901	Stable B
chr1	1285	-0.00777908	male MCR	chr4	3737	-0.00581294	Stable B
chr1	1286	-0.00806718	male MCR	chr4	3736	-0.00512487	Stable B
chr1	1287	-0.00769594	male MCR	chr4	3735	-0.00493436	Stable B
chr1	1288	-0.00732619	male MCR	chr4	3734	-0.00447518	Stable B
chr1	1289	-0.0067429	male MCR	chr4	3733	0.00019098	Stable B
chr1	1290	-0.00683894	male MCR	chr4	3732	-0.0017769	Stable B
chr1	1291	-0.00457243	male MCR	chr4	3731	-0.00412491	Stable B
chr1	1292	-0.00541255	male MCR	chr4	3730	-0.00431001	Stable B
chr1	1293	-0.00730921	male MCR	chr4	3729	-0.00160134	Stable B
chr1	1294	-0.00788352	male MCR	chr4	3728	0.00673391	Stable B
chr1	1295	-0.00534989	male MCR	chr4	3727	0.00737435	Stable B
chr1	1296	0.00332307	male MCR	chr4	3726	0.00163301	Stable A
chr1	1297	0.00252474	male MCR	chr4	3725	0.00193476	Stable A
chr1	1298	-0.00301773	male MCR	chr4	3724	0.00310062	Stable B
chr1	1299	-0.00139913	male MCR	chr4	3723	-0.00203574	Stable B
chr1	1300	-0.00188339	male MCR	chr4	3722	-0.00251453	Stable B
chr1	1301	-0.00573955	male MCR	chr4	3721	-0.00281894	Stable B
chr1	1302	-0.00628198	male MCR	chr4	3720	-0.00111874	Stable B
chr1	1303	-0.00580964	male MCR	chr4	3719	-0.00145326	Stable B
chr1	1304	-0.00491803	male MCR	chr4	3718	-0.00193719	Stable B
chr1	1305	-0.0048439	male MCR	chr4	3717	-0.00223589	Stable B
chr1	1306	-0.0052869	male MCR	chr4	3716	-0.00405581	Stable B
chr1	1307	-0.00539645	male MCR	chr4	3715	-0.00436484	Stable B
chr1	1308	-0.0069223	male MCR	chr4	3714	-0.00336963	Stable B
chr1	1309	-0.00675549	male MCR	chr4	3713	-0.00211855	Stable B
chr1	1310	-0.00644841	male MCR	chr4	3712	-0.000343713	Stable B
chr1	1311	-0.00515242	male MCR	chr4	3711	0.000388056	B to A
chr1	1312	-0.0043567	male MCR	chr4	3710	0.00302363	B to A
chr1	1313	-0.00332727	male MCR	chr4	3709	0.00726146	B to A
chr1	1314	-0.00187429	male MCR	chr4	3708	0.00842103	B to A
chr1	1315	0.00451596	male MCR	chr4	3707	0.00750938	Stable A
chr1	1316	0.00680166	male MCR	chr4	3706	-0.00125633	Stable A
chr1	1320	-0.00759938	male MCR	chr4	3704	0.000135763	B to A
chr1	1321	-0.00443126	male MCR	chr4	3703	0.00496209	B to A
chr1	1322	-0.00189255	male MCR	chr4	3702	0.0104648	B to A
chr1	1323	0.00507769	male MCR	chr4	3701	0.00860708	Stable A
chr1	1324	0.00867347	male MCR	chr4	3700	0.00796598	Stable A
chr1	1325	0.00403095	male MCR	chr4	3699	0.00841351	Stable A
chr1	1326	0.00595762	male MCR	chr4	3698	0.00747627	Stable A
chr1	1327	0.00478528	male MCR	chr4	3697	0.00955473	Stable A
chr1	1328	0.00504527	male MCR	chr4	3696	0.0102606	Stable A
chr1	1329	0.00544406	male MCR	chr4	3695	0.0106007	Stable A
chr1	1330	0.00709693	male MCR	chr4	3694	0.011288	Stable A
chr1	1331	0.00896272	male MCR	chr4	3693	0.011683	Stable A
chr1	1332	0.00883505	male MCR	chr4	3692	0.00709643	Stable A
chr1	1340	-0.0012135	male MCR	chr4	3677	0.00904643	Stable B
chr1	1341	0.0013437	male MCR	chr4	3676	0.00805785	Stable A
chr1	1342	0.00480009	male MCR	chr4	3675	0.0110428	Stable A
chr1	1343	0.00485343	male MCR	chr4	3674	0.0121507	Stable A
chr1	1344	0.0113295	male MCR	chr4	3673	0.0114158	Stable A
chr1	1345	0.0114671	male MCR	chr4	3672	0.0101685	Stable A
chr1	1346	0.01117	male MCR	chr4	3671	0.00612139	Stable A
chr1	1347	0.00951512	male MCR	chr4	3670	0.0123006	Stable A
chr1	1348	0.0100192	male MCR	chr4	3669	0.01238	Stable A
chr1	1349	0.0121691	male MCR	chr4	3668	0.0122431	Stable A
chr1	1350	0.0117165	male MCR	chr4	3667	0.0123389	Stable A
chr1	1351	0.0110178	male MCR	chr4	3666	0.0104127	Stable A
chr1	1352	0.0114349	male MCR	chr4	3665	0.00943909	Stable A
chr1	1353	0.00531467	male MCR	chr4	3664	0.0126385	Stable A
chr1	1354	0.00513374	male MCR	chr4	3663	0.0109114	Stable A
chr1	1355	0.011884	male MCR	chr4	3662	0.0113799	Stable A
chr1	1356	0.0102873	male MCR	chr4	3661	0.0130053	Stable A
chr1	1357	0.010361	male MCR	chr4	3660	0.012366	Stable A
chr1	1358	0.0123566	male MCR	chr4	3659	0.00756657	Stable A
chr1	1359	0.00854831	male MCR	chr4	3658	0.00833773	Stable A
chr1	1360	0.00240283	male MCR	chr4	3657	0.0122069	Stable A
chr1	1361	0.0077485	male MCR	chr4	3656	0.00477352	Stable A
chr1	1362	0.0074852	male MCR	chr4	3655	0.00302375	Stable A
chr1	1363	-0.000454843	male MCR	chr4	3654	0.00255449	B to A
chr1	1364	-0.00205166	male MCR	chr4	3653	0.00104987	B to A
chr1	1365	-0.00283801	male MCR	chr4	3652	0.0011024	B to A
chr1	1366	-0.00472186	male MCR	chr4	3651	0.0020761	B to A
chr1	1367	-0.00398974	male MCR	chr4	3650	0.00430223	B to A
chr1	1368	-0.00228668	male MCR	chr4	3649	0.0112305	B to A
chr1	1369	-4.85147e-05	male MCR	chr4	3648	0.0117362	B to A
chr1	1370	0.00989229	male MCR	chr4	3647	0.0116961	Stable A
chr1	1371	0.0107468	male MCR	chr4	3646	0.0109191	Stable A
chr1	1372	0.0112098	male MCR	chr4	3645	0.0117129	Stable A
chr1	1373	0.00925969	male MCR	chr4	3644	0.0107071	Stable A
chr1	1374	0.009846	male MCR	chr4	3643	0.00692334	Stable A
chr1	1375	0.00932164	male MCR	chr4	3642	0.00635176	Stable A
chr1	1376	0.00283425	male MCR	chr4	3641	0.00428133	Stable A
chr1	1377	0.0019795	male MCR	chr4	3640	0.00220797	Stable A
chr1	1378	-0.000406845	male MCR	chr4	3639	0.000961788	B to A
chr1	1379	-0.00262483	male MCR	chr4	3638	0.000960987	B to A
chr1	1380	-0.00370914	male MCR	chr4	3637	0.000115574	B to A
chr1	1381	-0.00329236	male MCR	chr4	3636	0.000197641	B to A
chr1	1382	-0.00423277	male MCR	chr4	3635	8.69275e-05	B to A
chr1	1383	-0.00486149	male MCR	chr4	3634	-0.000452707	Stable B
chr1	1384	-0.00527201	male MCR	chr4	3633	0.00150691	B to A
chr1	1385	-0.00580969	male MCR	chr4	3632	0.00378867	B to A
chr1	1386	-0.0034508	male MCR	chr4	3631	0.00647044	B to A
chr1	1387	-0.00124623	male MCR	chr4	3630	0.00838356	B to A
chr1	1388	0.000859563	male MCR	chr4	3629	0.00810988	Stable A
chr1	1389	0.00588186	male MCR	chr4	3628	0.00923501	Stable A
chr1	1390	0.00800906	male MCR	chr4	3627	0.00882258	Stable A
chr1	1391	0.00753481	male MCR	chr4	3626	0.00883994	Stable A
chr1	1392	0.00767495	male MCR	chr4	3625	0.00860845	Stable A
chr1	1393	0.00820575	male MCR	chr4	3624	0.00862419	Stable A
chr1	1394	0.00731763	male MCR	chr4	3623	0.00893247	Stable A
chr1	1395	0.00658479	male MCR	chr4	3622	0.00994179	Stable A
chr1	1396	0.00709721	male MCR	chr4	3621	0.00954558	Stable A
chr1	1397	0.00979304	male MCR	chr4	3620	0.00734115	Stable A
chr1	1398	0.00743545	male MCR	chr4	3619	0.0112326	Stable A
chr1	1399	0.00756919	male MCR	chr4	3618	0.011276	Stable A
chr1	1401	0.00676911	male MCR	chr4	3616	0.00622214	Stable A
chr1	1402	0.00230949	male MCR	chr4	3615	0.00493729	Stable A
chr1	1403	0.000667745	male MCR	chr4	3614	0.00772757	Stable A
chr1	1404	0.000566961	male MCR	chr4	3613	0.0120455	Stable A
chr1	1405	0.00601446	male MCR	chr4	3612	0.0122839	Stable A
chr1	1406	0.0115062	male MCR	chr4	3611	0.00789741	Stable A
chr1	1407	0.0102725	male MCR	chr4	3610	0.00610101	Stable A
chr1	1408	0.00427969	male MCR	chr4	3609	0.00678606	Stable A
chr1	1409	0.00156195	male MCR	chr4	3608	0.0109825	Stable A
chr1	1410	0.0026799	male MCR	chr4	3607	0.0130715	Stable A
chr1	1411	0.00979809	male MCR	chr4	3606	0.0135136	Stable A
chr1	1412	0.0114553	male MCR	chr4	3605	0.0118458	Stable A
chr1	1413	0.0130032	male MCR	chr4	3604	0.010547	Stable A
chr1	1414	0.00594345	male MCR	chr4	3603	0.00943412	Stable A
chr1	1415	0.00716656	male MCR	chr4	3602	0.00893605	Stable A
chr1	1416	0.00377108	male MCR	chr4	3601	0.0123184	Stable A
chr1	1417	0.00395499	male MCR	chr4	3600	0.00999814	Stable A
chr1	1418	0.0104015	male MCR	chr4	3599	0.00890684	Stable A
chr1	1419	0.00616289	male MCR	chr4	3598	0.0131395	Stable A
chr1	1420	0.00427483	male MCR	chr4	3597	0.0114129	Stable A
chr1	1421	0.0102433	male MCR	chr4	3596	0.011608	Stable A
chr1	1422	0.00596604	male MCR	chr4	3595	0.00923433	Stable A
chr1	1423	0.00598495	male MCR	chr4	3594	0.00859389	Stable A
chr1	1424	0.00279436	male MCR	chr4	3593	0.00993535	Stable A
chr1	1425	0.00346619	male MCR	chr4	3592	0.0117586	Stable A
chr1	1426	0.00727283	male MCR	chr4	3591	0.0126428	Stable A
chr1	1427	0.00809729	male MCR	chr4	3590	0.0137186	Stable A
chr1	1428	0.0104005	male MCR	chr4	3589	0.0120516	Stable A
chr1	1429	0.0119454	male MCR	chr4	3588	0.0083061	Stable A
chr1	1430	0.006845	male MCR	chr4	3587	0.0079604	Stable A
chr1	1431	0.00181665	male MCR	chr4	3586	0.00901242	Stable A
chr1	1432	0.00168786	male MCR	chr4	3585	0.0132207	Stable A
chr1	1433	0.00544704	male MCR	chr4	3584	0.0125952	Stable A
chr1	1434	0.0122607	male MCR	chr4	3583	0.0128135	Stable A
chr1	1435	0.0120312	male MCR	chr4	3582	0.0130743	Stable A
chr1	1436	0.0120495	male MCR	chr4	3581	0.0135583	Stable A
chr1	1437	0.0120373	male MCR	chr4	3580	0.0117272	Stable A
chr1	1438	0.0115353	male MCR	chr4	3579	0.0121116	Stable A
chr1	1439	0.0092555	male MCR	chr4	3578	0.0134998	Stable A
chr1	1440	0.0103019	male MCR	chr4	3577	0.0129858	Stable A
chr1	1441	0.0107042	male MCR	chr4	3576	0.0126061	Stable A
chr1	1442	0.00986717	male MCR	chr4	3575	0.0106057	Stable A
chr1	1443	0.0111182	male MCR	chr4	3574	0.0118396	Stable A
chr1	1444	0.00621978	male MCR	chr4	3573	0.0128493	Stable A
chr1	1445	0.0115658	male MCR	chr4	3572	0.0133649	Stable A
chr1	1446	0.0135004	male MCR	chr4	3571	0.0103333	Stable A
chr1	1447	0.0137745	male MCR	chr4	3570	0.00864393	Stable A
chr1	1448	0.00607502	male MCR	chr4	3569	0.00888711	Stable A
chr1	1449	0.0055536	male MCR	chr4	3568	0.00626899	Stable A
chr1	1450	0.00311551	male MCR	chr4	3567	0.00619795	Stable A
chr1	1451	0.000726611	male MCR	chr4	3566	0.00636225	Stable A
chr1	1452	0.00123135	male MCR	chr4	3565	0.00811979	Stable A
chr1	1453	0.00280678	male MCR	chr4	3564	0.012651	Stable A
chr1	1454	0.00558778	male MCR	chr4	3563	0.00892097	Stable A
chr1	1455	0.0129166	male MCR	chr4	3562	0.00503537	Stable A
chr1	1456	0.00474416	male MCR	chr4	3561	0.00658324	Stable A
chr1	1457	-0.000843095	male MCR	chr4	3560	0.00435872	Stable B
chr1	1458	0.00109833	male MCR	chr4	3559	0.00550532	Stable A
chr1	1459	-0.000297219	male MCR	chr4	3558	0.00690152	Stable B
chr1	1460	0.0027071	male MCR	chr4	3557	0.00534788	Stable A
chr1	1461	0.00273886	male MCR	chr4	3556	0.00504271	Stable A
chr1	1462	-1.63089e-05	male MCR	chr4	3555	0.00534918	Stable B
chr1	1463	-0.000541595	male MCR	chr4	3554	0.00646681	Stable B
chr1	1464	0.00171392	male MCR	chr4	3553	0.00908133	Stable A
chr1	1465	0.00258944	male MCR	chr4	3552	0.0117233	Stable A
chr1	1466	0.00584866	male MCR	chr4	3551	0.0110422	Stable A
chr1	1467	0.00861207	male MCR	chr4	3550	0.0100376	Stable A
chr1	1468	0.00687197	male MCR	chr4	3549	0.00587536	Stable A
chr1	1469	0.00327785	male MCR	chr4	3548	0.00581956	Stable A
chr1	1470	-0.000810249	male MCR	chr4	3547	0.00606512	B to A
chr1	1471	-0.00081014	male MCR	chr4	3546	0.00598513	B to A
chr1	1472	-6.83793e-05	male MCR	chr4	3545	0.00503402	B to A
chr1	1473	0.00168862	male MCR	chr4	3544	0.00329701	Stable A
chr1	1474	-0.000683983	male MCR	chr4	3543	0.00415782	B to A
chr1	1475	-0.00137974	male MCR	chr4	3542	0.00595132	B to A
chr1	1476	-0.00110951	male MCR	chr4	3541	0.0109592	B to A
chr1	1477	0.00282823	male MCR	chr4	3540	0.0074757	Stable A
chr1	1478	0.00838613	male MCR	chr4	3539	0.010733	Stable A
chr1	1479	0.00392448	male MCR	chr4	3538	0.0110311	Stable A
chr1	1480	0.00826488	male MCR	chr4	3537	0.0113604	Stable A
chr1	1481	0.0110998	male MCR	chr4	3536	0.0114654	Stable A
chr1	1482	0.0111481	male MCR	chr4	3535	0.0114328	Stable A
chr1	1483	0.0121872	male MCR	chr4	3534	0.00736492	Stable A
chr1	1484	0.00936695	male MCR	chr4	3533	0.00538451	Stable A
chr1	1485	0.00380371	male MCR	chr4	3532	0.00573744	Stable A
chr1	1486	0.000916654	male MCR	chr4	3531	0.0102292	Stable A
chr1	1487	0.0022296	male MCR	chr4	3530	0.0114491	Stable A
chr1	1488	0.0104478	male MCR	chr4	3529	0.0114938	Stable A
chr1	1489	0.0117046	male MCR	chr4	3528	0.0110108	Stable A
chr1	1490	0.012518	male MCR	chr4	3527	0.0114895	Stable A
chr1	1491	0.0118579	male MCR	chr4	3526	0.00864632	Stable A
chr1	1492	0.00778334	male MCR	chr4	3525	0.00665118	Stable A
chr1	1493	0.00385468	male MCR	chr4	3524	0.00763326	Stable A
chr1	1494	0.00167073	male MCR	chr4	3523	0.00635784	Stable A
chr1	1495	0.00312194	male MCR	chr4	3522	0.00313115	Stable A
chr1	1496	-1.04176e-05	male MCR	chr4	3521	0.00164045	B to A
chr1	1497	-0.00171711	male MCR	chr4	3520	0.000155692	B to A
chr1	1498	-0.00253882	male MCR	chr4	3519	0.000584438	B to A
chr1	1499	-0.00349171	male MCR	chr4	3518	0.00243516	B to A
chr1	1500	-0.00318392	male MCR	chr4	3517	0.00700793	B to A
chr1	1501	-0.00100139	male MCR	chr4	3516	0.0101774	B to A
chr1	1502	0.00328039	male MCR	chr4	3515	0.0108209	Stable A
chr1	1503	0.00847806	male MCR	chr4	3514	0.00490385	Stable A
chr1	1504	0.00741554	male MCR	chr4	3513	0.00479616	Stable A
chr1	1505	0.000755831	male MCR	chr4	3512	0.00850787	Stable A
chr1	1506	0.00413468	male MCR	chr4	3511	0.0101565	Stable A
chr1	1507	0.00726439	male MCR	chr4	3510	0.00527463	Stable A
chr1	1508	0.00713438	male MCR	chr4	3509	0.00356786	Stable A
chr1	1509	0.000392196	male MCR	chr4	3508	0.00962029	Stable A
chr1	1510	0.00298517	male MCR	chr4	3507	0.00575781	Stable A
chr1	1511	0.00836142	male MCR	chr4	3506	0.00712047	Stable A
chr1	1512	0.000788859	male MCR	chr4	3505	0.00989376	Stable A
chr1	1513	0.00773029	male MCR	chr4	3504	0.00851523	Stable A
chr1	1514	0.00989755	male MCR	chr4	3503	0.0059245	Stable A
chr1	1515	0.0043697	male MCR	chr4	3502	0.00763779	Stable A
chr1	1516	0.00413059	male MCR	chr4	3501	0.00425413	Stable A
chr1	1517	0.00277798	male MCR	chr4	3500	-0.000639386	Stable A
chr1	1518	-0.00206956	male MCR	chr4	3499	-0.00111658	Stable B
chr1	1519	-0.00413382	male MCR	chr4	3498	-0.00305268	Stable B
chr1	1520	-0.00508155	male MCR	chr4	3497	-0.00394021	Stable B
chr1	1521	-0.00658673	male MCR	chr4	3496	-0.00438231	Stable B
chr1	1522	-0.00682949	male MCR	chr4	3495	-0.00417392	Stable B
chr1	1523	-0.00670139	male MCR	chr4	3494	-0.00433484	Stable B
chr1	1524	-0.0065478	male MCR	chr4	3493	-0.00497667	Stable B
chr1	1525	-0.00650308	male MCR	chr4	3492	-0.00443017	Stable B
chr1	1526	-0.00731728	male MCR	chr4	3491	-0.00450434	Stable B
chr1	1527	-0.00677082	male MCR	chr4	3490	-0.00464176	Stable B
chr1	1528	-0.00619536	male MCR	chr4	3489	-0.00313797	Stable B
chr1	1529	-0.00673519	male MCR	chr4	3488	-0.000936668	Stable B
chr1	1530	-0.00555922	male MCR	chr4	3487	0.00336323	Stable B
chr1	1531	-0.00362034	male MCR	chr4	3486	0.000898059	Stable B
chr1	1532	-0.00195855	male MCR	chr4	3485	-0.000168913	Stable B
chr1	1533	-0.00348445	male MCR	chr4	3484	-0.00131591	Stable B
chr1	1534	-0.00321159	male MCR	chr4	3483	-0.00175783	Stable B
chr1	1535	-0.00407555	male MCR	chr4	3482	-0.00155058	Stable B
chr1	1536	-0.00434008	male MCR	chr4	3481	0.00219825	B to A
chr1	1537	-0.00349587	male MCR	chr4	3480	0.000133445	B to A
chr1	1538	-0.00123186	male MCR	chr4	3479	0.0007126	B to A
chr1	1539	-0.00272021	male MCR	chr4	3478	0.00422428	B to A
chr1	1540	-0.00049906	male MCR	chr4	3477	0.0100627	B to A
chr1	1541	0.00613939	male MCR	chr4	3476	-0.00252546	Stable A
chr1	1543	-0.00375098	male MCR	chr4	3474	0.0102368	Stable B
chr1	1544	0.0107674	male MCR	chr4	3473	0.00678972	Stable A
chr1	1545	0.0075083	male MCR	chr4	3472	0.0029977	Stable A
chr1	1546	0.00253949	male MCR	chr4	3471	0.000646739	Stable A
chr1	1547	-0.000756426	male MCR	chr4	3470	1.16558e-05	Stable B
chr1	1548	-0.00208575	male MCR	chr4	3469	-0.000904379	Stable B
chr1	1549	-0.00172838	male MCR	chr4	3468	-0.00312229	Stable B
chr1	1554	0.00667114	male MCR	chr1	2	0.00126098	Stable A
chr1	1555	0.0113435	male MCR	chr1	3	0.0129027	Stable A
chr1	1556	0.009037	male MCR	chr1	4	0.0127721	Stable A
chr1	1557	0.0106056	male MCR	chr1	5	0.0119321	Stable A
chr1	1558	0.00348494	male MCR	chr1	6	0.00871464	Stable A
chr1	1559	0.00878403	male MCR	chr1	7	0.00800682	Stable A
chr1	1560	0.0136308	male MCR	chr1	8	0.0145003	Stable A
chr1	1561	0.0153979	male MCR	chr1	9	0.0157265	Stable A
chr1	1562	0.0137757	male MCR	chr1	10	0.0160105	Stable A
chr1	1563	0.0109961	male MCR	chr1	11	0.0151019	Stable A
chr1	1564	0.0155777	male MCR	chr1	12	0.0150087	Stable A
chr1	1565	0.0140757	male MCR	chr1	13	0.0168426	Stable A
chr1	1566	0.0137305	male MCR	chr1	14	0.0152612	Stable A
chr1	1567	0.0119117	male MCR	chr1	15	0.0141322	Stable A
chr1	1568	0.0125334	male MCR	chr1	16	0.0129375	Stable A
chr1	1569	0.0136759	male MCR	chr1	17	0.0129526	Stable A
chr1	1570	0.0157889	male MCR	chr1	18	0.0164059	Stable A
chr1	1571	0.0148714	male MCR	chr1	19	0.0170174	Stable A
chr1	1572	0.0116283	male MCR	chr1	20	0.0137697	Stable A
chr1	1573	0.0156287	male MCR	chr1	21	0.0161622	Stable A
chr1	1574	0.0158657	male MCR	chr1	22	0.0162441	Stable A
chr1	1575	0.0149157	male MCR	chr1	23	0.0163988	Stable A
chr1	1576	0.0128702	male MCR	chr1	24	0.0157258	Stable A
chr1	1577	0.00882826	male MCR	chr1	25	0.0151011	Stable A
chr1	1578	0.0031899	male MCR	chr1	26	0.0106176	Stable A
chr1	1579	-0.000124309	male MCR	chr1	27	0.00372719	Stable B
chr1	1580	0.000930873	male MCR	chr1	28	0.00401731	Stable A
chr1	1581	0.00343158	male MCR	chr1	29	0.00542662	Stable A
chr1	1582	0.011256	male MCR	chr1	30	0.0105953	Stable A
chr1	1583	0.0152414	male MCR	chr1	31	0.0161688	Stable A
chr1	1584	0.00797111	male MCR	chr1	32	0.00447807	Stable A
chr1	1585	0.00455489	male MCR	chr1	33	0.00783949	Stable A
chr1	1586	0.0116628	male MCR	chr1	34	0.00903427	Stable A
chr1	1587	0.0140546	male MCR	chr1	35	0.0149715	Stable A
chr1	1588	0.0109142	male MCR	chr1	36	0.0137008	Stable A
chr1	1589	0.00510961	male MCR	chr1	37	0.0121597	Stable A
chr1	1590	-0.00597512	male MCR	chr1	38	0.00233726	Stable B
chr1	1591	-0.0100442	male MCR	chr1	39	-0.00656769	Stable B
chr1	1592	-0.0123479	male MCR	chr1	40	-0.00902052	Stable B
chr1	1593	-0.0121487	male MCR	chr1	41	-0.0122852	Stable B
chr1	1594	-0.0118403	male MCR	chr1	42	-0.0126684	Stable B
chr1	1595	-0.0120572	male MCR	chr1	43	-0.0130007	Stable B
chr1	1596	-0.0121132	male MCR	chr1	45	-0.0123838	Stable B
chr1	1597	-0.0113017	male MCR	chr1	46	-0.0113669	Stable B
chr1	1598	-0.0103863	male MCR	chr1	47	-0.00899152	Stable B
chr1	1599	-0.00878678	male MCR	chr1	48	-0.010168	Stable B
chr1	1600	-0.0094341	male MCR	chr1	49	-0.0119397	Stable B
chr1	1601	-0.0104721	male MCR	chr1	50	-0.0113308	Stable B
chr1	1602	-0.011136	male MCR	chr1	51	-0.0113297	Stable B
chr1	1603	-0.0107052	male MCR	chr1	52	-0.00915228	Stable B
chr1	1604	-0.00876605	male MCR	chr1	53	-0.00652876	Stable B
chr1	1605	-0.00642745	male MCR	chr1	54	-0.00232153	Stable B
chr1	1606	0.000863819	male MCR	chr1	55	-0.000354974	Stable A
chr1	1607	-0.00220189	male MCR	chr1	56	-0.000983	Stable B
chr1	1608	-0.00376657	male MCR	chr1	57	-0.000394966	Stable B
chr1	1609	0.000154979	male MCR	chr1	58	0.00896899	Stable A
chr1	1610	0.0129929	male MCR	chr1	59	0.0113588	Stable A
chr1	1611	0.00861284	male MCR	chr1	60	0.00895346	Stable A
chr1	1612	0.00810971	male MCR	chr1	61	0.0112776	Stable A
chr1	1613	0.0144496	male MCR	chr1	62	0.0158383	Stable A
chr1	1614	0.0115835	male MCR	chr1	63	0.0119153	Stable A
chr1	1615	0.000698489	male MCR	chr1	64	0.00238807	Stable A
chr1	1616	-0.00416365	male MCR	chr1	65	-0.00372065	Stable B
chr1	1617	-0.00748563	male MCR	chr1	66	-0.00676245	Stable B
chr1	1618	-0.00894885	male MCR	chr1	67	-0.00825221	Stable B
chr1	1619	-0.00943536	male MCR	chr1	68	-0.00987065	Stable B
chr1	1620	-0.0105393	male MCR	chr1	69	-0.0119418	Stable B
chr1	1621	-0.011577	male MCR	chr1	70	-0.0133392	Stable B
chr1	1622	-0.0115788	male MCR	chr1	71	-0.0127442	Stable B
chr1	1623	-0.0114118	male MCR	chr1	72	-0.0134124	Stable B
chr1	1624	-0.0113865	male MCR	chr1	73	-0.0138185	Stable B
chr1	1625	-0.010878	male MCR	chr1	74	-0.0127431	Stable B
chr1	1626	-0.00969216	male MCR	chr1	75	-0.0082467	Stable B
chr1	1627	-0.00995802	male MCR	chr1	76	-0.00818295	Stable B
chr1	1628	-0.00932668	male MCR	chr1	77	-0.00472227	Stable B
chr1	1629	-0.0105689	male MCR	chr1	78	-0.00859055	Stable B
chr1	1630	-0.00939677	male MCR	chr1	79	-0.0107543	Stable B
chr1	1631	-0.0105559	male MCR	chr1	80	-0.0115879	Stable B
chr1	1632	-0.0111793	male MCR	chr1	81	-0.0125891	Stable B
chr1	1633	-0.00977677	male MCR	chr1	82	-0.0105016	Stable B
chr1	1634	-0.00823232	male MCR	chr1	83	-0.00747539	Stable B
chr1	1635	-0.00577853	male MCR	chr1	84	-0.00297172	Stable B
chr1	1636	-0.00570637	male MCR	chr1	85	-0.00367446	Stable B
chr1	1637	-0.00581776	male MCR	chr1	86	-0.00460045	Stable B
chr1	1638	-0.00833551	male MCR	chr1	87	-0.00745586	Stable B
chr1	1639	-0.00747254	male MCR	chr1	88	-0.00670425	Stable B
chr1	1640	-0.00654574	male MCR	chr1	89	-0.00530717	Stable B
chr1	1641	-0.00441501	male MCR	chr1	90	-0.0021967	Stable B
chr1	1642	0.00480895	male MCR	chr1	91	0.00781545	Stable A
chr1	1643	0.00575114	male MCR	chr1	92	0.0102717	Stable A
chr1	1644	0.00574189	male MCR	chr1	93	0.00991086	Stable A
chr1	1645	0.00630654	male MCR	chr1	94	0.0100444	Stable A
chr1	1646	0.0127681	male MCR	chr1	95	0.0141745	Stable A
chr1	1647	0.00934538	male MCR	chr1	96	0.0131044	Stable A
chr1	1648	0.0130166	male MCR	chr1	97	0.0138045	Stable A
chr1	1649	0.0045199	male MCR	chr1	98	0.0092898	Stable A
chr1	1650	-0.00497759	male MCR	chr1	99	-0.0018361	Stable B
chr1	1651	-0.00877122	male MCR	chr1	100	-0.00804738	Stable B
chr1	1652	-0.00999784	male MCR	chr1	101	-0.0105588	Stable B
chr1	1653	-0.0105105	male MCR	chr1	102	-0.011059	Stable B
chr1	1654	-0.00981792	male MCR	chr1	103	-0.0104639	Stable B
chr1	1655	-0.0096112	male MCR	chr1	104	-0.0103492	Stable B
chr1	1656	-0.0095504	male MCR	chr1	105	-0.00888012	Stable B
chr1	1657	-0.00970511	male MCR	chr1	106	-0.00856917	Stable B
chr1	1658	-0.00943911	male MCR	chr1	107	-0.00896523	Stable B
chr1	1659	-0.00930751	male MCR	chr1	108	-0.0106895	Stable B
chr1	1660	-0.0093915	male MCR	chr1	109	-0.010104	Stable B
chr1	1661	-0.00955274	male MCR	chr1	110	-0.00499448	Stable B
chr1	1662	-0.00909909	male MCR	chr1	111	-0.0100499	Stable B
chr1	1663	-0.0090279	male MCR	chr1	112	-0.00930113	Stable B
chr1	1665	-0.00929064	male MCR	chr1	114	-0.010241	Stable B
chr1	1666	-0.00940657	male MCR	chr1	115	-0.00972955	Stable B
chr1	1667	-0.00877324	male MCR	chr1	116	-0.00954041	Stable B
chr1	1668	-0.00901257	male MCR	chr1	117	-0.00802152	Stable B
chr1	1670	-0.00908874	male MCR	chr1	119	-0.00959675	Stable B
chr1	1671	-0.00821829	male MCR	chr1	120	-0.00832013	Stable B
chr1	1672	-0.00904448	male MCR	chr1	122	-0.00821061	Stable B
chr1	1673	-0.00832295	male MCR	chr1	123	-0.00463775	Stable B
chr1	1674	-0.00796758	male MCR	chr1	124	-0.00859371	Stable B
chr1	1675	-0.00748912	male MCR	chr1	125	-0.00824816	Stable B
chr1	1676	-0.00745383	male MCR	chr1	126	-0.00811055	Stable B
chr1	1677	-0.00674309	male MCR	chr1	127	-0.0100267	Stable B
chr1	1678	-0.00817454	male MCR	chr1	128	-0.0101739	Stable B
chr1	1679	-0.00797132	male MCR	chr1	129	-0.00941477	Stable B
chr1	1680	-0.00789452	male MCR	chr1	130	-0.00872777	Stable B
chr1	1681	-0.00747635	male MCR	chr1	131	-0.00872525	Stable B
chr1	1682	-0.0078672	male MCR	chr1	132	-0.00719845	Stable B
chr1	1684	-0.00784015	male MCR	chr1	134	-0.00916938	Stable B
chr1	1685	-0.00767211	male MCR	chr1	135	-0.00974008	Stable B
chr1	1686	-0.00717556	male MCR	chr1	136	-0.00842714	Stable B
chr1	1689	-0.00526268	male MCR	chr1	139	-0.00937586	Stable B
chr1	1690	-0.00801813	male MCR	chr1	140	-0.00875214	Stable B
chr1	1691	-0.00750772	male MCR	chr1	141	-0.00883852	Stable B
chr1	1692	-0.00762041	male MCR	chr1	142	-0.00844841	Stable B
chr1	1694	-0.00841343	male MCR	chr1	144	-0.00883666	Stable B
chr1	1695	-0.00801415	male MCR	chr1	145	-0.00990198	Stable B
chr1	1696	-0.00822486	male MCR	chr1	146	-0.00938879	Stable B
chr1	1697	-0.00802583	male MCR	chr1	147	-0.00970452	Stable B
chr1	1698	-0.0080525	male MCR	chr1	148	-0.0098195	Stable B
chr1	1699	-0.00807032	male MCR	chr1	149	-0.00920788	Stable B
chr1	1700	-0.00847418	male MCR	chr1	150	-0.00902721	Stable B
chr1	1701	-0.00829783	male MCR	chr1	151	-0.00950324	Stable B
chr1	1702	-0.00814401	male MCR	chr1	153	-0.00920512	Stable B
chr1	1703	-0.0079411	male MCR	chr1	154	-0.00953608	Stable B
chr1	1704	-0.00796384	male MCR	chr1	155	-0.00976008	Stable B
chr1	1705	-0.00762783	male MCR	chr1	156	-0.00988707	Stable B
chr1	1706	-0.00763949	male MCR	chr1	157	-0.00934634	Stable B
chr1	1707	-0.00852363	male MCR	chr1	158	-0.00991177	Stable B
chr1	1709	-0.0083606	male MCR	chr1	160	-0.0103362	Stable B
chr1	1710	-0.00842382	male MCR	chr1	161	-0.0101058	Stable B
chr1	1711	-0.00898723	male MCR	chr1	162	-0.00936483	Stable B
chr1	1712	-0.00938737	male MCR	chr1	163	-0.0111947	Stable B
chr1	1714	-0.00952634	male MCR	chr1	165	-0.0116965	Stable B
chr1	1715	-0.00966656	male MCR	chr1	166	-0.0113263	Stable B
chr1	1716	-0.00960055	male MCR	chr1	167	-0.0120205	Stable B
chr1	1717	-0.00991944	male MCR	chr1	168	-0.0120509	Stable B
chr1	1718	-0.0102861	male MCR	chr1	169	-0.0122058	Stable B
chr1	1719	-0.01033	male MCR	chr1	170	-0.0114534	Stable B
chr1	1720	-0.0099201	male MCR	chr1	171	-0.010028	Stable B
chr1	1721	-0.00739489	male MCR	chr1	172	-0.00607331	Stable B
chr1	1722	4.47813e-05	male MCR	chr1	173	0.00433753	Stable A
chr1	1723	0.00737677	male MCR	chr1	174	0.00701371	Stable A
chr1	1724	0.00217624	male MCR	chr1	175	0.00469979	Stable A
chr1	1725	-0.00163501	male MCR	chr1	176	-0.00130997	Stable B
chr1	1726	-0.00534397	male MCR	chr1	177	-0.00378384	Stable B
chr1	1727	-0.00842725	male MCR	chr1	178	-0.00837257	Stable B
chr1	1728	-0.0109384	male MCR	chr1	179	-0.0116054	Stable B
chr1	1729	-0.011523	male MCR	chr1	180	-0.0127243	Stable B
chr1	1730	-0.0118206	male MCR	chr1	181	-0.0124987	Stable B
chr1	1731	-0.0116383	male MCR	chr1	182	-0.0112885	Stable B
chr1	1732	-0.0115411	male MCR	chr1	183	-0.0117441	Stable B
chr1	1733	-0.0114311	male MCR	chr1	184	-0.0111892	Stable B
chr1	1734	-0.0108404	male MCR	chr1	185	-0.0103419	Stable B
chr1	1735	-0.00999927	male MCR	chr1	186	-0.00384445	Stable B
chr1	1736	-0.00632887	male MCR	chr1	187	-0.0047967	Stable B
chr1	1737	-0.00518947	male MCR	chr1	188	-0.00404586	Stable B
chr1	1738	-0.00546159	male MCR	chr1	189	-0.00450884	Stable B
chr1	1739	-0.00568392	male MCR	chr1	190	-0.00311954	Stable B
chr1	1740	-0.00159951	male MCR	chr1	191	0.00361053	Stable B
chr1	1741	0.00991419	male MCR	chr1	192	0.0151238	Stable A
chr1	1742	0.0162149	male MCR	chr1	193	0.0170693	Stable A
chr1	1743	0.00895244	male MCR	chr1	194	0.00571237	Stable A
chr1	1744	-0.000417333	male MCR	chr1	195	0.00106954	Stable B
chr1	1745	0.00011919	male MCR	chr1	196	0.00113667	Stable A
chr1	1746	0.00194669	male MCR	chr1	197	0.00309499	Stable A
chr1	1747	0.00438078	male MCR	chr1	198	0.00419677	Stable A
chr1	1748	0.00437035	male MCR	chr1	199	0.00455393	Stable A
chr1	1749	0.00433992	male MCR	chr1	200	0.00586621	Stable A
chr1	1750	0.0111974	male MCR	chr1	201	0.0105813	Stable A
chr1	1751	0.0089747	male MCR	chr1	202	0.0090349	Stable A
chr1	1752	0.00802111	male MCR	chr1	203	0.00661095	Stable A
chr1	1753	0.00943345	male MCR	chr1	204	0.0100252	Stable A
chr1	1754	0.0127226	male MCR	chr1	205	0.0121746	Stable A
chr1	1755	0.0135882	male MCR	chr1	206	0.0127199	Stable A
chr1	1756	0.0118522	male MCR	chr1	207	0.0114309	Stable A
chr1	1757	0.00621953	male MCR	chr1	208	0.00605368	Stable A
chr1	1758	-0.00280239	male MCR	chr1	209	-0.00350138	Stable B
chr1	1759	-0.0100278	male MCR	chr1	210	-0.0101188	Stable B
chr1	1760	-0.0119764	male MCR	chr1	211	-0.0121013	Stable B
chr1	1761	-0.0104076	male MCR	chr1	212	-0.0118764	Stable B
chr1	1762	-0.0106796	male MCR	chr1	213	-0.0121623	Stable B
chr1	1763	-0.0095165	male MCR	chr1	214	-0.0117248	Stable B
chr1	1764	-0.00870383	male MCR	chr1	215	-0.0106772	Stable B
chr1	1765	-0.00860569	male MCR	chr1	216	-0.0102661	Stable B
chr1	1766	-0.0083401	male MCR	chr1	217	-0.00838115	Stable B
chr1	1767	-0.00812466	male MCR	chr1	218	-0.0100917	Stable B
chr1	1768	-0.00751867	male MCR	chr1	219	-0.0098719	Stable B
chr1	1769	-0.0072113	male MCR	chr1	220	-0.00917915	Stable B
chr1	1770	-0.00799631	male MCR	chr1	221	-0.00977817	Stable B
chr1	1773	-0.00826814	male MCR	chr1	224	-0.00984509	Stable B
chr1	1774	-0.00803309	male MCR	chr1	225	-0.00962102	Stable B
chr1	1776	-0.0086324	male MCR	chr1	227	-0.0101912	Stable B
chr1	1777	-0.00857717	male MCR	chr1	228	-0.0109682	Stable B
chr1	1778	-0.0086204	male MCR	chr1	229	-0.00915266	Stable B
chr1	1779	-0.00838161	male MCR	chr1	230	-0.00905454	Stable B
chr1	1780	-0.00889804	male MCR	chr1	231	-0.00971452	Stable B
chr1	1782	-0.00958412	male MCR	chr1	233	-0.00966819	Stable B
chr1	1783	-0.00934624	male MCR	chr1	234	-0.0103261	Stable B
chr1	1784	-0.00954389	male MCR	chr1	235	-0.0108158	Stable B
chr1	1785	-0.00992352	male MCR	chr1	236	-0.011368	Stable B
chr1	1786	-0.00931481	male MCR	chr1	237	-0.0118264	Stable B
chr1	1787	-0.0100417	male MCR	chr1	238	-0.0115426	Stable B
chr1	1788	-0.0095881	male MCR	chr1	239	-0.0105854	Stable B
chr1	1789	-0.00935017	male MCR	chr1	240	-0.0100439	Stable B
chr1	1790	-0.00873693	male MCR	chr1	241	-0.00865952	Stable B
chr1	1791	-0.0090741	male MCR	chr1	242	-0.0104455	Stable B
chr1	1792	-0.0092712	male MCR	chr1	243	-0.00989944	Stable B
chr1	1793	-0.0107809	male MCR	chr1	244	-0.0108441	Stable B
chr1	1795	-0.0108949	male MCR	chr1	246	-0.0107461	Stable B
chr1	1796	-0.0100816	male MCR	chr1	247	-0.0112306	Stable B
chr1	1797	-0.0102039	male MCR	chr1	248	-0.0114059	Stable B
chr1	1798	-0.0107371	male MCR	chr1	249	-0.0116429	Stable B
chr1	1800	-0.00979633	male MCR	chr1	251	-0.011254	Stable B
chr1	1801	-0.00995291	male MCR	chr1	252	-0.0107891	Stable B
chr1	1802	-0.00987019	male MCR	chr1	253	-0.0105328	Stable B
chr1	1803	-0.00942094	male MCR	chr1	254	-0.0104316	Stable B
chr1	1804	-0.00989153	male MCR	chr1	255	-0.0108408	Stable B
chr1	1805	-0.00947591	male MCR	chr1	256	-0.0106506	Stable B
chr1	1806	-0.0096204	male MCR	chr1	257	-0.0108027	Stable B
chr1	1810	-0.00907351	male MCR	chr1	261	-0.0110717	Stable B
chr1	1811	-0.00931465	male MCR	chr1	262	-0.010818	Stable B
chr1	1812	-0.00894543	male MCR	chr1	263	-0.0111653	Stable B
chr1	1813	-0.00871373	male MCR	chr1	264	-0.0104719	Stable B
chr1	1814	-0.00873083	male MCR	chr1	265	-0.00874533	Stable B
chr1	1815	-0.00527936	male MCR	chr1	266	-0.00232331	Stable B
chr1	1816	0.00394245	male MCR	chr1	267	0.00556531	Stable A
chr1	1817	0.00888175	male MCR	chr1	268	0.00999999	Stable A
chr1	1818	0.0140407	male MCR	chr1	269	0.0131732	Stable A
chr1	1819	0.00887564	male MCR	chr1	270	0.00569726	Stable A
chr1	1820	0.00122225	male MCR	chr1	271	0.00147321	Stable A
chr1	1821	-0.00337296	male MCR	chr1	272	-0.00293725	Stable B
chr1	1822	-0.00710403	male MCR	chr1	273	-0.00651321	Stable B
chr1	1823	-0.00810025	male MCR	chr1	274	-0.00853607	Stable B
chr1	1824	-0.00904384	male MCR	chr1	275	-0.00944395	Stable B
chr1	1825	-0.00916311	male MCR	chr1	276	-0.010276	Stable B
chr1	1826	-0.00880725	male MCR	chr1	277	-0.0106696	Stable B
chr1	1827	-0.00812404	male MCR	chr1	278	-0.0101506	Stable B
chr1	1828	-0.00978288	male MCR	chr1	279	-0.010421	Stable B
chr1	1829	-0.00904858	male MCR	chr1	280	-0.00808304	Stable B
chr1	1830	-0.00890148	male MCR	chr1	281	-0.0102184	Stable B
chr1	1831	-0.00861238	male MCR	chr1	282	-0.00990205	Stable B
chr1	1832	-0.00839349	male MCR	chr1	283	-0.0100263	Stable B
chr1	1833	-0.00815369	male MCR	chr1	284	-0.00255603	Stable B
chr1	1834	-0.00829913	male MCR	chr1	285	-0.00782222	Stable B
chr1	1835	-0.00817228	male MCR	chr1	286	-0.00938987	Stable B
chr1	1836	-0.00846789	male MCR	chr1	287	-0.00961769	Stable B
chr1	1838	-0.00835843	male MCR	chr1	289	-0.00896368	Stable B
chr1	1840	-0.00877492	male MCR	chr1	291	-0.00894724	Stable B
chr1	1842	-0.00818754	male MCR	chr1	293	-0.00888721	Stable B
chr1	1845	-0.00804133	male MCR	chr1	296	-0.00871519	Stable B
chr1	1846	-0.0073028	male MCR	chr1	297	-0.00866152	Stable B
chr1	1847	-0.00750254	male MCR	chr1	298	-0.00947472	Stable B
chr1	1848	-0.00750237	male MCR	chr1	299	-0.00913971	Stable B
chr1	1849	-0.00793617	male MCR	chr1	300	-0.008695	Stable B
chr1	1850	-0.00787643	male MCR	chr1	301	-0.00951993	Stable B
chr1	1851	-0.00786298	male MCR	chr1	302	-0.00985184	Stable B
chr1	1852	-0.00803998	male MCR	chr1	303	-0.00921356	Stable B
chr1	1854	-0.00794904	male MCR	chr1	305	-0.00835997	Stable B
chr1	1855	-0.00796353	male MCR	chr1	306	-0.00946894	Stable B
chr1	1856	-0.00744801	male MCR	chr1	307	-0.00964965	Stable B
chr1	1857	-0.008085	male MCR	chr1	308	-0.00963784	Stable B
chr1	1858	-0.00829055	male MCR	chr1	309	-0.0100571	Stable B
chr1	1859	-0.00911037	male MCR	chr1	310	-0.0100638	Stable B
chr1	1861	-0.00929631	male MCR	chr1	312	-0.00608301	Stable B
chr1	1862	-0.0089801	male MCR	chr1	313	-0.00861256	Stable B
chr1	1863	-0.00930526	male MCR	chr1	315	-0.0112557	Stable B
chr1	1864	-0.0096773	male MCR	chr1	316	-0.0122953	Stable B
chr1	1865	-0.0104784	male MCR	chr1	317	-0.0127168	Stable B
chr1	1866	-0.0108536	male MCR	chr1	318	-0.0127249	Stable B
chr1	1867	-0.0113622	male MCR	chr1	319	-0.0122773	Stable B
chr1	1868	-0.0112554	male MCR	chr1	320	-0.0115728	Stable B
chr1	1869	-0.00975333	male MCR	chr1	321	-0.00901441	Stable B
chr1	1870	-0.00955757	male MCR	chr1	322	-0.00660406	Stable B
chr1	1871	0.000585727	male MCR	chr1	323	0.0086898	Stable A
chr1	1872	0.0100212	male MCR	chr1	324	0.00554601	Stable A
chr1	1873	0.00120186	male MCR	chr1	325	0.00095622	Stable A
chr1	1874	-0.00118267	male MCR	chr1	326	0.00330366	Stable B
chr1	1875	0.00384252	male MCR	chr1	327	0.00192343	Stable A
chr1	1876	0.00284647	male MCR	chr1	328	0.00587962	Stable A
chr1	1877	0.0112205	male MCR	chr1	329	0.0121366	Stable A
chr1	1878	0.0122761	male MCR	chr1	330	0.0122983	Stable A
chr1	1879	0.0106035	male MCR	chr1	331	0.00140601	Stable A
chr1	1880	-0.00148142	male MCR	chr1	332	-0.00668614	Stable B
chr1	1881	-0.00283185	male MCR	chr1	333	-0.0094811	Stable B
chr1	1882	-0.00670347	male MCR	chr1	334	-0.0101794	Stable B
chr1	1883	-0.00916433	male MCR	chr1	335	-0.0121667	Stable B
chr1	1884	-0.00986049	male MCR	chr1	336	-0.0121976	Stable B
chr1	1885	-0.00907083	male MCR	chr1	337	-0.011262	Stable B
chr1	1886	-0.00701371	male MCR	chr1	338	-0.0103901	Stable B
chr1	1887	-0.00229531	male MCR	chr1	339	-0.011191	Stable B
chr1	1888	-0.00733344	male MCR	chr1	340	-0.0117992	Stable B
chr1	1889	-0.0097691	male MCR	chr1	341	-0.0126568	Stable B
chr1	1890	-0.010298	male MCR	chr1	342	-0.0129546	Stable B
chr1	1891	-0.0120466	male MCR	chr1	343	-0.0129907	Stable B
chr1	1892	-0.0125437	male MCR	chr1	344	-0.01285	Stable B
chr1	1893	-0.012295	male MCR	chr1	345	-0.0126838	Stable B
chr1	1894	-0.0111004	male MCR	chr1	346	-0.0126972	Stable B
chr1	1895	-0.0113932	male MCR	chr1	347	-0.0104358	Stable B
chr1	1896	-0.00988021	male MCR	chr1	348	-0.0086013	Stable B
chr1	1897	-0.00728228	male MCR	chr1	349	-0.00349903	Stable B
chr1	1898	0.000783696	male MCR	chr1	350	0.00628248	Stable A
chr1	1899	0.0034326	male MCR	chr1	351	0.00563354	Stable A
chr1	1900	-0.00233679	male MCR	chr1	352	0.000656571	Stable B
chr1	1901	-0.00705606	male MCR	chr1	353	-0.00708464	Stable B
chr1	1902	-0.0111423	male MCR	chr1	354	-0.0112337	Stable B
chr1	1903	-0.0113663	male MCR	chr1	355	-0.0116272	Stable B
chr1	1904	-0.0118075	male MCR	chr1	356	-0.0125686	Stable B
chr1	1905	-0.0109953	male MCR	chr1	357	-0.0125939	Stable B
chr1	1906	-0.0115293	male MCR	chr1	358	-0.0133722	Stable B
chr1	1907	-0.0114708	male MCR	chr1	359	-0.0125421	Stable B
chr1	1908	-0.0114322	male MCR	chr1	360	-0.0133683	Stable B
chr1	1910	-0.0113529	male MCR	chr1	362	-0.0132565	Stable B
chr1	1911	-0.0102794	male MCR	chr1	363	-0.0125428	Stable B
chr1	1912	-0.0106326	male MCR	chr1	364	-0.0126684	Stable B
chr1	1913	-0.0102843	male MCR	chr1	365	-0.0130975	Stable B
chr1	1914	-0.0113932	male MCR	chr1	366	-0.0125068	Stable B
chr1	1917	-0.0107583	male MCR	chr1	369	-0.00933437	Stable B
chr1	1918	-0.0106003	male MCR	chr1	370	-0.0110053	Stable B
chr1	1919	-0.0112569	male MCR	chr1	371	-0.01283	Stable B
chr1	1920	-0.0118775	male MCR	chr1	372	-0.0126692	Stable B
chr1	1922	-0.0117229	male MCR	chr1	374	-0.0119442	Stable B
chr1	1923	-0.0118702	male MCR	chr1	375	-0.0132534	Stable B
chr1	1925	-0.0122045	male MCR	chr1	377	-0.0128347	Stable B
chr1	1926	-0.0122341	male MCR	chr1	378	-0.0132234	Stable B
chr1	1928	-0.0120431	male MCR	chr1	380	-0.0124814	Stable B
chr1	1929	-0.0121793	male MCR	chr1	381	-0.0108976	Stable B
chr1	1930	-0.00777115	male MCR	chr1	382	-0.00692312	Stable B
chr1	1931	-0.00359194	male MCR	chr1	383	-0.000359002	Stable B
chr1	1932	0.00014862	male MCR	chr1	384	0.00266653	Stable A
chr1	1941	0.0144304	male MCR	chr1	391	0.0156953	Stable A
chr1	1942	0.0161683	male MCR	chr1	392	0.0150527	Stable A
chr1	1943	0.0115876	male MCR	chr1	393	0.00323605	Stable A
chr1	1944	-0.000405738	male MCR	chr1	394	-0.00100256	Stable B
chr1	1945	-0.00649824	male MCR	chr1	395	-0.00720998	Stable B
chr1	1946	-0.00910291	male MCR	chr1	396	-0.0102736	Stable B
chr1	1947	-0.00862266	male MCR	chr1	397	-0.00801842	Stable B
chr1	1948	-0.00701334	male MCR	chr1	398	-0.00383104	Stable B
chr1	1949	-0.00401882	male MCR	chr1	399	-0.00126779	Stable B
chr1	1950	-4.156e-05	male MCR	chr1	400	0.00509087	Stable B
chr1	1951	0.0137739	male MCR	chr1	401	0.0157766	Stable A
chr1	1952	0.0163078	male MCR	chr1	402	0.0158737	Stable A
chr1	1953	0.0130648	male MCR	chr1	403	0.0148303	Stable A
chr1	1954	0.0141251	male MCR	chr1	404	0.0157694	Stable A
chr1	1955	0.0113485	male MCR	chr1	405	0.01501	Stable A
chr1	1956	0.016297	male MCR	chr1	406	0.0171053	Stable A
chr1	1957	0.0160405	male MCR	chr1	407	0.0162521	Stable A
chr1	1958	0.00199981	male MCR	chr1	408	0.00718484	Stable A
chr1	1959	-0.00315969	male MCR	chr1	409	0.00120533	Stable B
chr1	1960	-0.00216782	male MCR	chr1	410	0.00592672	Stable B
chr1	1961	0.00772921	male MCR	chr1	411	0.00772591	Stable A
chr1	1962	-0.00958404	male MCR	chr1	412	-0.00880496	Stable B
chr1	1963	-0.0116336	male MCR	chr1	413	-0.0101915	Stable B
chr1	1964	-0.0107882	male MCR	chr1	414	-0.00921128	Stable B
chr1	1965	-0.00813912	male MCR	chr1	415	-0.00328201	Stable B
chr1	1966	0.00259403	male MCR	chr1	416	0.00939574	Stable A
chr1	1967	0.0122353	male MCR	chr1	417	0.0154032	Stable A
chr1	1968	0.0169014	male MCR	chr1	418	0.0167796	Stable A
chr1	1969	0.0172098	male MCR	chr1	419	0.0166732	Stable A
chr1	1970	0.0165599	male MCR	chr1	420	0.0162452	Stable A
chr1	1971	0.00917873	male MCR	chr1	421	0.0123644	Stable A
chr1	1972	0.00345463	male MCR	chr1	422	0.00819304	Stable A
chr1	1973	0.00137736	male MCR	chr1	423	0.00567128	Stable A
chr1	1974	-0.000194565	male MCR	chr1	424	0.0027998	Stable B
chr1	1975	-0.00888809	male MCR	chr1	425	-0.00849263	Stable B
chr1	1976	-0.0120687	male MCR	chr1	426	-0.00513981	Stable B
chr1	1977	-0.00938797	male MCR	chr1	427	-0.0117752	Stable B
chr1	1978	-0.0113	male MCR	chr1	428	-0.0118305	Stable B
chr1	1979	-0.0119083	male MCR	chr1	429	-0.0132945	Stable B
chr1	1980	-0.0121914	male MCR	chr1	430	-0.0124166	Stable B
chr1	1981	-0.0116099	male MCR	chr1	431	-0.0139559	Stable B
chr1	1983	-0.0116285	male MCR	chr1	433	-0.0137948	Stable B
chr1	1984	-0.011496	male MCR	chr1	434	-0.0130116	Stable B
chr1	1985	-0.0113105	male MCR	chr1	435	-0.0128572	Stable B
chr1	1987	-0.0117046	male MCR	chr1	437	-0.0136605	Stable B
chr1	1988	-0.0110335	male MCR	chr1	438	-0.0136678	Stable B
chr1	1989	-0.0116681	male MCR	chr1	439	-0.0140962	Stable B
chr1	1990	-0.0117951	male MCR	chr1	440	-0.0135743	Stable B
chr1	1991	-0.0116092	male MCR	chr1	441	-0.013791	Stable B
chr1	1992	-0.011537	male MCR	chr1	442	-0.0135644	Stable B
chr1	1993	-0.0119414	male MCR	chr1	443	-0.0141322	Stable B
chr1	1994	-0.0121524	male MCR	chr1	444	-0.0145274	Stable B
chr1	1995	-0.011791	male MCR	chr1	445	-0.0135547	Stable B
chr1	1996	-0.0115416	male MCR	chr1	446	-0.0135455	Stable B
chr1	1997	-0.0115998	male MCR	chr1	447	-0.0130278	Stable B
chr1	1998	-0.0107472	male MCR	chr1	448	-0.0123412	Stable B
chr1	1999	-0.00969109	male MCR	chr1	449	-0.00833399	Stable B
chr1	2000	-0.00627194	male MCR	chr1	450	-0.00724369	Stable B
chr1	2001	0.000282039	male MCR	chr1	451	0.000144244	Stable A
chr1	2002	-0.0025177	male MCR	chr1	452	-0.00205199	Stable B
chr1	2003	0.00859946	male MCR	chr1	453	0.00825214	Stable A
chr1	2005	-0.00117565	male MCR	chr1	455	0.00182438	Stable B
chr1	2006	0.000979443	male MCR	chr1	456	0.00461593	Stable A
chr1	2007	0.0101181	male MCR	chr1	457	0.0114796	Stable A
chr1	2008	0.015309	male MCR	chr1	458	0.0151317	Stable A
chr1	2009	0.0017159	male MCR	chr1	459	0.00680229	Stable A
chr1	2010	-0.000983848	male MCR	chr1	460	0.00392822	B to A
chr1	2011	-0.00216285	male MCR	chr1	461	0.00146861	B to A
chr1	2012	-0.00271343	male MCR	chr1	462	0.000487802	B to A
chr1	2013	-0.00314034	male MCR	chr1	463	0.00050478	B to A
chr1	2014	-0.00567954	male MCR	chr1	464	-0.000878468	Stable B
chr1	2015	-0.00597557	male MCR	chr1	465	-0.00190914	Stable B
chr1	2016	-0.00625983	male MCR	chr1	466	-0.0041088	Stable B
chr1	2017	-0.00514811	male MCR	chr1	467	-0.00253371	Stable B
chr1	2018	-0.00592728	male MCR	chr1	468	-0.00409483	Stable B
chr1	2019	-0.00214069	male MCR	chr1	469	-0.000532248	Stable B
chr1	2020	0.00788123	male MCR	chr1	470	0.00907613	Stable A
chr1	2021	0.00503008	male MCR	chr1	471	0.00838699	Stable A
chr1	2022	0.0124271	male MCR	chr1	472	0.0129613	Stable A
chr1	2023	0.0157673	male MCR	chr1	473	0.0148906	Stable A
chr1	2024	0.0124886	male MCR	chr1	474	0.0153843	Stable A
chr1	2025	0.00943339	male MCR	chr1	475	0.0137306	Stable A
chr1	2026	0.00680229	male MCR	chr1	476	0.0156582	Stable A
chr1	2027	0.00773031	male MCR	chr1	477	0.0154001	Stable A
chr1	2028	0.0133479	male MCR	chr1	478	0.0147307	Stable A
chr1	2029	0.0186138	male MCR	chr1	479	0.0173559	Stable A
chr1	2030	0.0119607	male MCR	chr1	480	0.0145181	Stable A
chr1	2031	0.00735118	male MCR	chr1	481	0.0129984	Stable A
chr1	2032	0.00421787	male MCR	chr1	482	0.00809348	Stable A
chr1	2033	0.00632951	male MCR	chr1	483	0.00870516	Stable A
chr1	2034	0.013263	male MCR	chr1	484	0.0131218	Stable A
chr1	2035	0.0123066	male MCR	chr1	485	0.0135724	Stable A
chr1	2036	0.0162267	male MCR	chr1	486	0.015066	Stable A
chr1	2037	0.00736758	male MCR	chr1	487	0.0117566	Stable A
chr1	2038	0.00218191	male MCR	chr1	488	0.00517157	Stable A
chr1	2039	0.000193522	male MCR	chr1	489	0.00106315	Stable A
chr1	2040	-0.000510628	male MCR	chr1	490	0.00111101	Stable B
chr1	2041	-0.00180079	male MCR	chr1	491	0.000713226	Stable B
chr1	2042	-0.00436975	male MCR	chr1	492	-0.00267565	Stable B
chr1	2043	-0.00461614	male MCR	chr1	493	-0.0048578	Stable B
chr1	2044	-0.00673301	male MCR	chr1	494	-0.00655889	Stable B
chr1	2045	-0.00844888	male MCR	chr1	495	-0.00900455	Stable B
chr1	2046	-0.00912258	male MCR	chr1	496	-0.0112323	Stable B
chr1	2047	-0.00376537	male MCR	chr1	497	-0.0121805	Stable B
chr1	2048	-0.012176	male MCR	chr1	498	-0.00301288	Stable B
chr1	2049	-0.0121679	male MCR	chr1	499	-0.0134886	Stable B
chr1	2050	-0.0120925	male MCR	chr1	500	-0.0131147	Stable B
chr1	2051	-0.0116618	male MCR	chr1	501	-0.0133589	Stable B
chr1	2052	-0.0119544	male MCR	chr1	502	-0.0131196	Stable B
chr1	2053	-0.0117001	male MCR	chr1	503	-0.0130024	Stable B
chr1	2054	-0.0108903	male MCR	chr1	504	-0.0115632	Stable B
chr1	2055	-0.0110203	male MCR	chr1	505	-0.0114761	Stable B
chr1	2056	-0.00954404	male MCR	chr1	506	-0.0102847	Stable B
chr1	2057	-0.00948221	male MCR	chr1	507	-0.00933295	Stable B
chr1	2058	-0.00796069	male MCR	chr1	508	-0.00684968	Stable B
chr1	2059	-0.0070441	male MCR	chr1	509	-0.00548162	Stable B
chr1	2060	-0.00360171	male MCR	chr1	510	-0.00180631	Stable B
chr1	2061	0.00219715	male MCR	chr1	511	0.00388418	Stable A
chr1	2062	-0.000393858	male MCR	chr1	512	0.00316081	Stable B
chr1	2063	0.00203962	male MCR	chr1	513	0.00158816	Stable A
chr1	2064	0.0115136	male MCR	chr1	514	0.00840707	Stable A
chr1	2065	0.00505107	male MCR	chr1	515	0.00675463	Stable A
chr1	2066	-0.000871696	male MCR	chr1	516	0.0037899	Stable B
chr1	2069	-0.00848581	male MCR	chr1	520	-0.00898779	Stable B
chr1	2070	-0.010698	male MCR	chr1	521	-0.0102533	Stable B
chr1	2071	-0.00854115	male MCR	chr1	522	-0.00627202	Stable B
chr1	2072	-0.00419427	male MCR	chr1	523	0.00267526	Stable B
chr1	2073	0.00807323	male MCR	chr1	524	0.0123522	Stable A
chr1	2074	0.00483497	male MCR	chr1	525	0.00628431	Stable A
chr1	2075	0.00932427	male MCR	chr1	526	0.0126095	Stable A
chr1	2076	0.0120539	male MCR	chr1	527	0.0167983	Stable A
chr1	2077	0.0176442	male MCR	chr1	528	0.0167714	Stable A
chr1	2078	0.0121004	male MCR	chr1	529	0.00924966	Stable A
chr1	2079	0.0060071	male MCR	chr1	530	0.0135529	Stable A
chr1	2082	-0.00395487	male MCR	chr1	533	0.0027864	Stable B
chr1	2083	0.00014312	male MCR	chr1	534	0.006849	Stable A
chr1	2084	-0.00185007	male MCR	chr1	535	-0.00181061	Stable B
chr1	2085	-0.00476691	male MCR	chr1	536	0.000426029	Stable B
chr1	2086	0.00292285	male MCR	chr1	537	0.00734481	Stable A
chr1	2087	0.0114876	male MCR	chr1	538	0.0108671	Stable A
chr1	2088	0.0126575	male MCR	chr1	539	0.00840209	Stable A
chr1	2089	0.0035279	male MCR	chr1	540	0.0020726	Stable A
chr1	2090	-0.00262727	male MCR	chr1	541	-0.00262672	Stable B
chr1	2091	-0.00527196	male MCR	chr1	542	-0.00505381	Stable B
chr1	2092	-0.00638596	male MCR	chr1	543	-0.00705185	Stable B
chr1	2093	-0.00668877	male MCR	chr1	544	-0.00781913	Stable B
chr1	2094	-0.00859103	male MCR	chr1	545	-0.00933498	Stable B
chr1	2095	-0.00992432	male MCR	chr1	546	-0.00942292	Stable B
chr1	2096	-0.0098235	male MCR	chr1	547	-0.0101171	Stable B
chr1	2097	-0.00912369	male MCR	chr1	548	-0.00966945	Stable B
chr1	2098	-0.0105156	male MCR	chr1	549	-0.0125908	Stable B
chr1	2099	-0.0123114	male MCR	chr1	550	-0.0133897	Stable B
chr1	2100	-0.0126171	male MCR	chr1	551	-0.014611	Stable B
chr1	2101	-0.0124807	male MCR	chr1	552	-0.0146401	Stable B
chr1	2102	-0.0125195	male MCR	chr1	553	-0.0145	Stable B
chr1	2103	-0.011968	male MCR	chr1	554	-0.0139482	Stable B
chr1	2104	-0.0121076	male MCR	chr1	555	-0.00965689	Stable B
chr1	2105	-0.0122164	male MCR	chr1	556	-0.0146406	Stable B
chr1	2106	-0.012371	male MCR	chr1	557	-0.0145775	Stable B
chr1	2107	-0.0120305	male MCR	chr1	558	-0.0142759	Stable B
chr1	2108	-0.0123288	male MCR	chr1	559	-0.0144635	Stable B
chr1	2109	-0.0121016	male MCR	chr1	560	-0.0139447	Stable B
chr1	2110	-0.011946	male MCR	chr1	561	-0.0139548	Stable B
chr1	2111	-0.011407	male MCR	chr1	562	-0.00961751	Stable B
chr1	2112	-0.0106226	male MCR	chr1	563	-0.0114348	Stable B
chr1	2113	-0.00934443	male MCR	chr1	564	-0.0069272	Stable B
chr1	2114	0.000268918	male MCR	chr1	565	0.00597559	Stable A
chr1	2120	-0.0127006	male MCR	chr1	570	-0.0129204	Stable B
chr1	2121	-0.0124956	male MCR	chr1	571	-0.0128046	Stable B
chr1	2122	-0.0121543	male MCR	chr1	572	-0.0142358	Stable B
chr1	2123	-0.0122192	male MCR	chr1	573	-0.0143921	Stable B
chr1	2124	-0.0121774	male MCR	chr1	574	-0.0142594	Stable B
chr1	2125	-0.012248	male MCR	chr1	575	-0.0147228	Stable B
chr1	2126	-0.011937	male MCR	chr1	576	-0.0145711	Stable B
chr1	2127	-0.0126615	male MCR	chr1	577	-0.0139835	Stable B
chr1	2128	-0.0130251	male MCR	chr1	578	-0.0140588	Stable B
chr1	2129	-0.0129965	male MCR	chr1	579	-0.0145443	Stable B
chr1	2130	-0.0126311	male MCR	chr1	580	-0.0134714	Stable B
chr1	2131	-0.0107439	male MCR	chr1	581	-0.011512	Stable B
chr1	2132	-0.00226226	male MCR	chr1	582	-0.00418424	Stable B
chr1	2133	0.0030704	male MCR	chr1	583	0.00552657	Stable A
chr1	2134	0.0115856	male MCR	chr1	585	0.0138932	Stable A
chr1	2135	0.00857917	male MCR	chr1	586	0.0114246	Stable A
[truncated: 64,018 more rows]
