# Supplementary material for: Molecular mechanisms and topological consequences of drastic chromosomal rearrangements of muntjac deer
Source: Nat Commun. 2021 Nov 25;12:6858. doi: 10.1038/s41467-021-27091-0 (PMC8617201; doi:10.1038/s41467-021-27091-0)
Supplement: Supplementary file 13 — Source data [file 41467_2021_27091_MOESM13_ESM.zip › source data/Figure 2c.xlsx]

## Sheet: Sheet1
female MCR significant interaction	MRE significant interaction	cross fusionsite or not	shared or not
chr4_2198_chr4_2228	chr3_2209_chr3_2239	notcrossfusion	female MCR_sharedwith_MRE
chr4_26541_chr4_26425	chrX_5835_chrX_5950	notcrossfusion	female MCR_sharedwith_MRE
chr1_1783_chr1_1803	chr17_1785_chr17_1805	notcrossfusion	female MCR_sharedwith_MRE
chr4_15434_chr4_15439	chr4_6968_chr4_6973	notcrossfusion	female MCR_sharedwith_MRE
chr1_1971_chr1_1981	chr17_1972_chr17_1982	notcrossfusion	female MCR_sharedwith_MRE
chr1_24317_chr1_24206	chr21_1007_chr21_1118	notcrossfusion	female MCR_sharedwith_MRE
chr1_26130_chr1_26131	chr6_4849_chr6_4850	notcrossfusion	female MCR_sharedwith_MRE
chr1_26131_chr1_26130	chr6_4849_chr6_4851	notcrossfusion	female MCR_sharedwith_MRE
chr4_29110_chr4_29000	chrX_3257_chrX_3371	notcrossfusion	female MCR_sharedwith_MRE
chr1_16282_chr1_16275	chr9_3655_chr9_3662	notcrossfusion	female MCR_sharedwith_MRE
chr1_16282_chr1_16274	chr9_3655_chr9_3663	notcrossfusion	female MCR_sharedwith_MRE
chr1_16282_chr1_16277	chr9_3655_chr9_3660	notcrossfusion	female MCR_sharedwith_MRE
chr1_16282_chr1_16276	chr9_3655_chr9_3661	notcrossfusion	female MCR_sharedwith_MRE
chr1_24326_chr1_24323	chr21_997_chr21_1000	notcrossfusion	female MCR_sharedwith_MRE
chr1_4073_chr1_4167	chr8_1041_chr8_1135	notcrossfusion	female MCR_sharedwith_MRE
chr4_6580_chr4_6743	chr3_6576_chr3_6739	notcrossfusion	female MCR_sharedwith_MRE
chr4_10933_chr4_10919	chr12_701_chr12_716	notcrossfusion	female MCR_sharedwith_MRE
chr4_11074_chr4_11023	chr12_557_chr12_608	notcrossfusion	female MCR_sharedwith_MRE
chr4_29314_chr4_29120	chrX_3056_chrX_3248	notcrossfusion	female MCR_sharedwith_MRE
chr2_11639_chr2_11579	chr14_1008_chr14_1069	notcrossfusion	female MCR_sharedwith_MRE
chr4_11999_chr4_11966	chr22_2152_chr22_2184	notcrossfusion	female MCR_sharedwith_MRE
chr2_15468_chr2_15453	chr13_541_chr13_556	notcrossfusion	female MCR_sharedwith_MRE
chr4_4993_chr4_5028	chr3_5004_chr3_5039	notcrossfusion	female MCR_sharedwith_MRE
chr4_4992_chr4_5027	chr3_5004_chr3_5038	notcrossfusion	female MCR_sharedwith_MRE
chr4_4993_chr4_5026	chr3_5004_chr3_5037	notcrossfusion	female MCR_sharedwith_MRE
chr4_4993_chr4_5025	chr3_5004_chr3_5036	notcrossfusion	female MCR_sharedwith_MRE
chr4_4992_chr4_5024	chr3_5004_chr3_5035	notcrossfusion	female MCR_sharedwith_MRE
chr4_4992_chr4_5023	chr3_5004_chr3_5034	notcrossfusion	female MCR_sharedwith_MRE
chr2_10659_chr2_10634	chr14_1988_chr14_2013	notcrossfusion	female MCR_sharedwith_MRE
chr4_4994_chr4_5021	chr3_5004_chr3_5032	notcrossfusion	female MCR_sharedwith_MRE
chr4_4994_chr4_5020	chr3_5004_chr3_5031	notcrossfusion	female MCR_sharedwith_MRE
chr4_4992_chr4_5019	chr3_5004_chr3_5030	notcrossfusion	female MCR_sharedwith_MRE
chr4_5198_chr4_5214	chr3_5195_chr3_5210	notcrossfusion	female MCR_sharedwith_MRE
chr2_29802_chr2_29833	chr7_2397_chr7_2428	notcrossfusion	female MCR_sharedwith_MRE
chr1_6771_chr1_6772	chr8_3817_chr8_3819	notcrossfusion	female MCR_sharedwith_MRE
chr1_6771_chr1_6772	chr8_3817_chr8_3818	notcrossfusion	female MCR_sharedwith_MRE
chr3_19618_chr3_19606	chr1_4267_chr1_4279	notcrossfusion	female MCR_sharedwith_MRE
chr2_10619_chr2_10614	chr14_2029_chr14_2034	notcrossfusion	female MCR_sharedwith_MRE
chr3_19617_chr3_19608	chr1_4267_chr1_4277	notcrossfusion	female MCR_sharedwith_MRE
chr3_9872_chr3_8434	chr4_3795_chr4_5223	notcrossfusion	female MCR_sharedwith_MRE
chr3_20274_chr3_20247	chr1_3608_chr1_3634	notcrossfusion	female MCR_sharedwith_MRE
chr3_23211_chr3_23178	chr1_676_chr1_708	notcrossfusion	female MCR_sharedwith_MRE
chr3_20274_chr3_20249	chr1_3608_chr1_3632	notcrossfusion	female MCR_sharedwith_MRE
chr3_20274_chr3_20250	chr1_3608_chr1_3631	notcrossfusion	female MCR_sharedwith_MRE
chr3_20274_chr3_20252	chr1_3608_chr1_3630	notcrossfusion	female MCR_sharedwith_MRE
chr4_14336_chr4_14376	chr4_5870_chr4_5911	notcrossfusion	female MCR_sharedwith_MRE
chr1_14515_chr1_14556	chr19_1814_chr19_1855	notcrossfusion	female MCR_sharedwith_MRE
chr2_7625_chr2_7538	chr2_6030_chr2_6120	notcrossfusion	female MCR_sharedwith_MRE
chr4_14336_chr4_14375	chr4_5870_chr4_5910	notcrossfusion	female MCR_sharedwith_MRE
chr4_23016_chr4_23075	chr1_13255_chr1_13314	notcrossfusion	female MCR_sharedwith_MRE
chr2_9850_chr2_9765	chr14_2801_chr14_2887	notcrossfusion	female MCR_sharedwith_MRE
chr4_23017_chr4_23079	chr1_13255_chr1_13317	notcrossfusion	female MCR_sharedwith_MRE
chr4_8632_chr4_8620	chr12_3002_chr12_3015	notcrossfusion	female MCR_sharedwith_MRE
chr4_23016_chr4_23073	chr1_13255_chr1_13312	notcrossfusion	female MCR_sharedwith_MRE
chr4_23016_chr4_23074	chr1_13255_chr1_13313	notcrossfusion	female MCR_sharedwith_MRE
chr1_3809_chr1_3827	chr8_777_chr8_795	notcrossfusion	female MCR_sharedwith_MRE
chr1_3809_chr1_3826	chr8_777_chr8_794	notcrossfusion	female MCR_sharedwith_MRE
chr1_3809_chr1_3829	chr8_777_chr8_797	notcrossfusion	female MCR_sharedwith_MRE
chr1_33306_chr1_33301	chr5_3755_chr5_3761	notcrossfusion	female MCR_sharedwith_MRE
chr1_3809_chr1_3825	chr8_777_chr8_793	notcrossfusion	female MCR_sharedwith_MRE
chr1_3809_chr1_3824	chr8_777_chr8_792	notcrossfusion	female MCR_sharedwith_MRE
chr1_3809_chr1_3831	chr8_777_chr8_799	notcrossfusion	female MCR_sharedwith_MRE
chr2_13763_chr2_13762	chr13_2260_chr13_2261	notcrossfusion	female MCR_sharedwith_MRE
chr4_13609_chr4_13605	chr22_536_chr22_540	notcrossfusion	female MCR_sharedwith_MRE
chr4_10933_chr4_10917	chr12_701_chr12_718	notcrossfusion	female MCR_sharedwith_MRE
chr4_29810_chr4_29698	chrX_2564_chrX_2674	notcrossfusion	female MCR_sharedwith_MRE
chr1_673_chr1_683	chr17_674_chr17_683	notcrossfusion	female MCR_sharedwith_MRE
chr4_8632_chr4_8624	chr12_3002_chr12_3011	notcrossfusion	female MCR_sharedwith_MRE
chr3_7590_chr3_7576	chr4_3107_chr4_3118	notcrossfusion	female MCR_sharedwith_MRE
chr4_10933_chr4_10916	chr12_701_chr12_719	notcrossfusion	female MCR_sharedwith_MRE
chr3_7590_chr3_7578	chr4_3107_chr4_3116	notcrossfusion	female MCR_sharedwith_MRE
chr3_7590_chr3_7577	chr4_3107_chr4_3117	notcrossfusion	female MCR_sharedwith_MRE
chr2_21787_chr2_21788	chr11_2512_chr11_2513	notcrossfusion	female MCR_sharedwith_MRE
chr2_10622_chr2_10615	chr14_2025_chr14_2032	notcrossfusion	female MCR_sharedwith_MRE
chr1_1826_chr1_1839	chr17_1828_chr17_1840	notcrossfusion	female MCR_sharedwith_MRE
chr2_29802_chr2_29831	chr7_2397_chr7_2426	notcrossfusion	female MCR_sharedwith_MRE
chr4_29968_chr4_29895	chrX_2401_chrX_2472	notcrossfusion	female MCR_sharedwith_MRE
chr2_24984_chr2_24969	chr10_2404_chr10_2420	notcrossfusion	female MCR_sharedwith_MRE
chr1_27551_chr1_27530	chr6_3424_chr6_3447	notcrossfusion	female MCR_sharedwith_MRE
chr4_29857_chr4_29697	chrX_2516_chrX_2677	notcrossfusion	female MCR_sharedwith_MRE
chr3_6152_chr3_6236	chr20_2173_chr20_2258	notcrossfusion	female MCR_sharedwith_MRE
chr3_6151_chr3_6234	chr20_2173_chr20_2256	notcrossfusion	female MCR_sharedwith_MRE
chr3_6151_chr3_6235	chr20_2173_chr20_2257	notcrossfusion	female MCR_sharedwith_MRE
chr4_23173_chr4_23174	chr1_13411_chr1_13413	notcrossfusion	female MCR_sharedwith_MRE
chr4_23173_chr4_23174	chr1_13411_chr1_13412	notcrossfusion	female MCR_sharedwith_MRE
chr4_23173_chr4_23176	chr1_13411_chr1_13415	notcrossfusion	female MCR_sharedwith_MRE
chr3_6151_chr3_6232	chr20_2173_chr20_2253	notcrossfusion	female MCR_sharedwith_MRE
chr1_16519_chr1_16490	chr9_3417_chr9_3445	notcrossfusion	female MCR_sharedwith_MRE
chr1_33808_chr1_33802	chr5_3261_chr5_3267	notcrossfusion	female MCR_sharedwith_MRE
chr1_33808_chr1_33803	chr5_3261_chr5_3266	notcrossfusion	female MCR_sharedwith_MRE
chr1_33808_chr1_33804	chr5_3261_chr5_3265	notcrossfusion	female MCR_sharedwith_MRE
chr1_33808_chr1_33805	chr5_3261_chr5_3264	notcrossfusion	female MCR_sharedwith_MRE
chr2_24843_chr2_24815	chr10_2542_chr10_2571	notcrossfusion	female MCR_sharedwith_MRE
chr1_33807_chr1_33806	chr5_3261_chr5_3262	notcrossfusion	female MCR_sharedwith_MRE
chr2_24843_chr2_24812	chr10_2542_chr10_2573	notcrossfusion	female MCR_sharedwith_MRE
chr2_24843_chr2_24812	chr10_2542_chr10_2572	notcrossfusion	female MCR_sharedwith_MRE
chr2_14967_chr2_14880	chr13_1045_chr13_1132	notcrossfusion	female MCR_sharedwith_MRE
chr2_14967_chr2_14880	chr13_1045_chr13_1131	notcrossfusion	female MCR_sharedwith_MRE
chr2_10622_chr2_10610	chr14_2025_chr14_2037	notcrossfusion	female MCR_sharedwith_MRE
chr1_18203_chr1_18193	chr9_1728_chr9_1739	notcrossfusion	female MCR_sharedwith_MRE
chr1_18203_chr1_18193	chr9_1728_chr9_1738	notcrossfusion	female MCR_sharedwith_MRE
chr1_33808_chr1_33800	chr5_3261_chr5_3269	notcrossfusion	female MCR_sharedwith_MRE
chr1_33808_chr1_33801	chr5_3261_chr5_3268	notcrossfusion	female MCR_sharedwith_MRE
chr1_3980_chr1_4001	chr8_948_chr8_968	notcrossfusion	female MCR_sharedwith_MRE
chr1_1995_chr1_2004	chr17_1996_chr17_2006	notcrossfusion	female MCR_sharedwith_MRE
chr2_8367_chr2_8361	chr2_5282_chr2_5288	notcrossfusion	female MCR_sharedwith_MRE
chr2_8367_chr2_8360	chr2_5282_chr2_5289	notcrossfusion	female MCR_sharedwith_MRE
chr1_1122_chr1_1138	chr17_1124_chr17_1140	notcrossfusion	female MCR_sharedwith_MRE
chr1_2165_chr1_2182	chr17_2169_chr17_2186	notcrossfusion	female MCR_sharedwith_MRE
chr2_8367_chr2_8363	chr2_5282_chr2_5286	notcrossfusion	female MCR_sharedwith_MRE
chr2_8367_chr2_8362	chr2_5282_chr2_5287	notcrossfusion	female MCR_sharedwith_MRE
chr4_13609_chr4_13603	chr22_536_chr22_542	notcrossfusion	female MCR_sharedwith_MRE
chr2_8368_chr2_8365	chr2_5282_chr2_5283	notcrossfusion	female MCR_sharedwith_MRE
chr4_7457_chr4_7472	chr3_7462_chr3_7477	notcrossfusion	female MCR_sharedwith_MRE
chr4_7457_chr4_7471	chr3_7462_chr3_7476	notcrossfusion	female MCR_sharedwith_MRE
chr4_7457_chr4_7470	chr3_7462_chr3_7475	notcrossfusion	female MCR_sharedwith_MRE
chr4_7457_chr4_7469	chr3_7462_chr3_7474	notcrossfusion	female MCR_sharedwith_MRE
chr4_7457_chr4_7468	chr3_7462_chr3_7473	notcrossfusion	female MCR_sharedwith_MRE
chr4_7457_chr4_7467	chr3_7462_chr3_7472	notcrossfusion	female MCR_sharedwith_MRE
chr4_7457_chr4_7466	chr3_7462_chr3_7471	notcrossfusion	female MCR_sharedwith_MRE
chr4_7457_chr4_7465	chr3_7462_chr3_7470	notcrossfusion	female MCR_sharedwith_MRE
chr3_1594_chr3_1595	chr2_1571_chr2_1572	notcrossfusion	female MCR_sharedwith_MRE
chr1_11798_chr1_11842	chr5_1473_chr5_1518	notcrossfusion	female MCR_sharedwith_MRE
chr1_11798_chr1_11842	chr5_1473_chr5_1519	notcrossfusion	female MCR_sharedwith_MRE
chr4_29004_chr4_28972	chrX_3366_chrX_3399	notcrossfusion	female MCR_sharedwith_MRE
chr4_7457_chr4_7474	chr3_7462_chr3_7479	notcrossfusion	female MCR_sharedwith_MRE
chr4_7457_chr4_7473	chr3_7462_chr3_7478	notcrossfusion	female MCR_sharedwith_MRE
chr3_747_chr3_799	chr2_736_chr2_789	notcrossfusion	female MCR_sharedwith_MRE
chr3_747_chr3_798	chr2_736_chr2_788	notcrossfusion	female MCR_sharedwith_MRE
chr2_24452_chr2_24444	chr10_2934_chr10_2942	notcrossfusion	female MCR_sharedwith_MRE
chr2_27372_chr2_27165	chr10_24_chr10_230	notcrossfusion	female MCR_sharedwith_MRE
chr2_27372_chr2_27162	chr10_24_chr10_233	notcrossfusion	female MCR_sharedwith_MRE
chr3_747_chr3_795	chr2_736_chr2_785	notcrossfusion	female MCR_sharedwith_MRE
chr3_747_chr3_795	chr2_736_chr2_784	notcrossfusion	female MCR_sharedwith_MRE
chr3_747_chr3_797	chr2_736_chr2_787	notcrossfusion	female MCR_sharedwith_MRE
chr3_746_chr3_796	chr2_736_chr2_786	notcrossfusion	female MCR_sharedwith_MRE
chr4_6777_chr4_6778	chr3_6774_chr3_6775	notcrossfusion	female MCR_sharedwith_MRE
chr1_9085_chr1_9081	chr18_1255_chr18_1259	notcrossfusion	female MCR_sharedwith_MRE
chr2_10877_chr2_10848	chr14_1770_chr14_1799	notcrossfusion	female MCR_sharedwith_MRE
chr3_5668_chr3_5670	chr20_1686_chr20_1688	notcrossfusion	female MCR_sharedwith_MRE
chr2_16224_chr2_16185	chr15_3099_chr15_3138	notcrossfusion	female MCR_sharedwith_MRE
chr4_7955_chr4_7891	chr12_3683_chr12_3749	notcrossfusion	female MCR_sharedwith_MRE
chr1_17226_chr1_17219	chr9_2706_chr9_2713	notcrossfusion	female MCR_sharedwith_MRE
chr1_17226_chr1_17219	chr9_2706_chr9_2712	notcrossfusion	female MCR_sharedwith_MRE
chr1_2360_chr1_2415	chr17_2362_chr17_2417	notcrossfusion	female MCR_sharedwith_MRE
chr1_17226_chr1_17218	chr9_2706_chr9_2714	notcrossfusion	female MCR_sharedwith_MRE
chr1_6063_chr1_6064	chr8_3032_chr8_3033	notcrossfusion	female MCR_sharedwith_MRE
chr1_13798_chr1_13842	chr19_1098_chr19_1144	notcrossfusion	female MCR_sharedwith_MRE
chr1_13798_chr1_13843	chr19_1098_chr19_1145	notcrossfusion	female MCR_sharedwith_MRE
chr1_13798_chr1_13844	chr19_1098_chr19_1146	notcrossfusion	female MCR_sharedwith_MRE
chr1_6609_chr1_6623	chr8_3626_chr8_3640	notcrossfusion	female MCR_sharedwith_MRE
chr2_18315_chr2_18307	chr15_996_chr15_1004	notcrossfusion	female MCR_sharedwith_MRE
chr2_18315_chr2_18306	chr15_996_chr15_1005	notcrossfusion	female MCR_sharedwith_MRE
chr2_18315_chr2_18305	chr15_996_chr15_1006	notcrossfusion	female MCR_sharedwith_MRE
chr1_6109_chr1_6110	chr8_3078_chr8_3079	notcrossfusion	female MCR_sharedwith_MRE
chr3_12646_chr3_12631	chr4_324_chr4_339	notcrossfusion	female MCR_sharedwith_MRE
chr2_18315_chr2_18309	chr15_996_chr15_1002	notcrossfusion	female MCR_sharedwith_MRE
chr2_18315_chr2_18308	chr15_996_chr15_1003	notcrossfusion	female MCR_sharedwith_MRE
chr4_13647_chr4_13639	chr22_498_chr22_506	notcrossfusion	female MCR_sharedwith_MRE
chr2_16224_chr2_16185	chr15_3099_chr15_3139	notcrossfusion	female MCR_sharedwith_MRE
chr4_8276_chr4_8209	chr12_3361_chr12_3430	notcrossfusion	female MCR_sharedwith_MRE
chr2_18315_chr2_18303	chr15_996_chr15_1008	notcrossfusion	female MCR_sharedwith_MRE
chr4_12262_chr4_12243	chr22_1888_chr22_1907	notcrossfusion	female MCR_sharedwith_MRE
chr2_22815_chr2_22839	chr11_3546_chr11_3570	notcrossfusion	female MCR_sharedwith_MRE
chr3_17218_chr3_17146	chr1_6664_chr1_6737	notcrossfusion	female MCR_sharedwith_MRE
chr4_10195_chr4_10163	chr12_1438_chr12_1471	notcrossfusion	female MCR_sharedwith_MRE
chr2_10659_chr2_10631	chr14_1988_chr14_2016	notcrossfusion	female MCR_sharedwith_MRE
chr2_7011_chr2_6993	chr2_6645_chr2_6664	notcrossfusion	female MCR_sharedwith_MRE
chr1_33981_chr1_33980	chr5_3088_chr5_3089	notcrossfusion	female MCR_sharedwith_MRE
chr2_7012_chr2_6996	chr2_6645_chr2_6661	notcrossfusion	female MCR_sharedwith_MRE
chr2_7012_chr2_6996	chr2_6645_chr2_6660	notcrossfusion	female MCR_sharedwith_MRE
chr2_7012_chr2_6994	chr2_6645_chr2_6663	notcrossfusion	female MCR_sharedwith_MRE
chr2_7012_chr2_6995	chr2_6645_chr2_6662	notcrossfusion	female MCR_sharedwith_MRE
chr4_10931_chr4_10920	chr12_703_chr12_715	notcrossfusion	female MCR_sharedwith_MRE
chr1_17131_chr1_17114	chr9_2802_chr9_2819	notcrossfusion	female MCR_sharedwith_MRE
chr2_1776_chr2_1579	chr2_11889_chr2_12086	notcrossfusion	female MCR_sharedwith_MRE
chr4_31981_chr4_31962	chrX_342_chrX_360	notcrossfusion	female MCR_sharedwith_MRE
chr2_2915_chr2_2899	chr2_10742_chr2_10759	notcrossfusion	female MCR_sharedwith_MRE
chr1_28460_chr1_28437	chr6_2504_chr6_2527	notcrossfusion	female MCR_sharedwith_MRE
chr4_13709_chr4_13706	chr22_436_chr22_439	notcrossfusion	female MCR_sharedwith_MRE
chr3_9871_chr3_9629	chr4_3794_chr4_4038	notcrossfusion	female MCR_sharedwith_MRE
chr2_2915_chr2_2899	chr2_10742_chr2_10758	notcrossfusion	female MCR_sharedwith_MRE
chr3_5157_chr3_5158	chr20_1178_chr20_1179	notcrossfusion	female MCR_sharedwith_MRE
chr2_10659_chr2_10636	chr14_1988_chr14_2011	notcrossfusion	female MCR_sharedwith_MRE
chr1_19375_chr1_19358	chr9_522_chr9_539	notcrossfusion	female MCR_sharedwith_MRE
chr3_12904_chr3_12874	chr4_65_chr4_95	notcrossfusion	female MCR_sharedwith_MRE
chr1_19375_chr1_19360	chr9_522_chr9_537	notcrossfusion	female MCR_sharedwith_MRE
chr1_19375_chr1_19361	chr9_522_chr9_536	notcrossfusion	female MCR_sharedwith_MRE
chr1_19375_chr1_19362	chr9_522_chr9_535	notcrossfusion	female MCR_sharedwith_MRE
chr3_12646_chr3_12640	chr4_324_chr4_330	notcrossfusion	female MCR_sharedwith_MRE
chr3_9871_chr3_9629	chr4_3794_chr4_4036	notcrossfusion	female MCR_sharedwith_MRE
chr3_8053_chr3_8052	chr4_5603_chr4_5604	notcrossfusion	female MCR_sharedwith_MRE
chr4_30489_chr4_30488	chrX_1880_chrX_1881	notcrossfusion	female MCR_sharedwith_MRE
chr2_2895_chr2_2885	chr2_10762_chr2_10773	notcrossfusion	female MCR_sharedwith_MRE
chr2_2895_chr2_2886	chr2_10762_chr2_10772	notcrossfusion	female MCR_sharedwith_MRE
chr2_28571_chr2_28637	chr7_1171_chr7_1236	notcrossfusion	female MCR_sharedwith_MRE
chr2_28572_chr2_28638	chr7_1171_chr7_1237	notcrossfusion	female MCR_sharedwith_MRE
chr2_2895_chr2_2881	chr2_10762_chr2_10777	notcrossfusion	female MCR_sharedwith_MRE
chr2_2895_chr2_2882	chr2_10762_chr2_10776	notcrossfusion	female MCR_sharedwith_MRE
chr2_2895_chr2_2883	chr2_10762_chr2_10775	notcrossfusion	female MCR_sharedwith_MRE
chr2_2895_chr2_2884	chr2_10762_chr2_10774	notcrossfusion	female MCR_sharedwith_MRE
chr2_2895_chr2_2879	chr2_10762_chr2_10779	notcrossfusion	female MCR_sharedwith_MRE
chr2_2895_chr2_2880	chr2_10762_chr2_10778	notcrossfusion	female MCR_sharedwith_MRE
chr2_28573_chr2_28639	chr7_1171_chr7_1238	notcrossfusion	female MCR_sharedwith_MRE
chr2_28572_chr2_28640	chr7_1171_chr7_1239	notcrossfusion	female MCR_sharedwith_MRE
chr2_9482_chr2_9478	chr2_4167_chr2_4170	notcrossfusion	female MCR_sharedwith_MRE
chr1_2967_chr1_2968	chr17_2967_chr17_2968	notcrossfusion	female MCR_sharedwith_MRE
chr4_29861_chr4_29690	chrX_2513_chrX_2688	notcrossfusion	female MCR_sharedwith_MRE
chr3_18030_chr3_18000	chr1_5850_chr1_5881	notcrossfusion	female MCR_sharedwith_MRE
chr3_18031_chr3_18001	chr1_5850_chr1_5880	notcrossfusion	female MCR_sharedwith_MRE
chr3_18031_chr3_17998	chr1_5850_chr1_5883	notcrossfusion	female MCR_sharedwith_MRE
chr3_18031_chr3_17999	chr1_5850_chr1_5882	notcrossfusion	female MCR_sharedwith_MRE
chr1_591_chr1_618	chr17_591_chr17_619	notcrossfusion	female MCR_sharedwith_MRE
chr4_29861_chr4_29693	chrX_2513_chrX_2683	notcrossfusion	female MCR_sharedwith_MRE
chr3_12862_chr3_12559	chr4_108_chr4_411	notcrossfusion	female MCR_sharedwith_MRE
chr2_14959_chr2_14955	chr13_1054_chr13_1058	notcrossfusion	female MCR_sharedwith_MRE
chr2_10618_chr2_10608	chr14_2029_chr14_2039	notcrossfusion	female MCR_sharedwith_MRE
chr3_9305_chr3_9304	chr4_4353_chr4_4354	notcrossfusion	female MCR_sharedwith_MRE
chr4_10155_chr4_10154	chr12_1479_chr12_1480	notcrossfusion	female MCR_sharedwith_MRE
chr3_6406_chr3_6411	chr20_2428_chr20_2432	notcrossfusion	female MCR_sharedwith_MRE
chr4_2076_chr4_2120	chr3_2086_chr3_2130	notcrossfusion	female MCR_sharedwith_MRE
chr4_2076_chr4_2121	chr3_2086_chr3_2131	notcrossfusion	female MCR_sharedwith_MRE
chr4_2075_chr4_2122	chr3_2086_chr3_2132	notcrossfusion	female MCR_sharedwith_MRE
chr4_2077_chr4_2123	chr3_2086_chr3_2133	notcrossfusion	female MCR_sharedwith_MRE
chr4_11138_chr4_11128	chr12_493_chr12_503	notcrossfusion	female MCR_sharedwith_MRE
chr4_11138_chr4_11129	chr12_493_chr12_502	notcrossfusion	female MCR_sharedwith_MRE
chr4_11138_chr4_11130	chr12_493_chr12_501	notcrossfusion	female MCR_sharedwith_MRE
chr4_11138_chr4_11131	chr12_493_chr12_500	notcrossfusion	female MCR_sharedwith_MRE
chr1_24010_chr1_24004	chr21_1316_chr21_1321	notcrossfusion	female MCR_sharedwith_MRE
chr1_24009_chr1_24006	chr21_1316_chr21_1320	notcrossfusion	female MCR_sharedwith_MRE
chr1_7536_chr1_7571	chr8_4582_chr8_4616	notcrossfusion	female MCR_sharedwith_MRE
chr4_10929_chr4_10917	chr12_705_chr12_718	notcrossfusion	female MCR_sharedwith_MRE
chr3_17782_chr3_17779	chr1_6103_chr1_6104	notcrossfusion	female MCR_sharedwith_MRE
chr4_26813_chr4_26810	chrX_5562_chrX_5565	notcrossfusion	female MCR_sharedwith_MRE
chr4_10929_chr4_10921	chr12_705_chr12_714	notcrossfusion	female MCR_sharedwith_MRE
chr4_10929_chr4_10920	chr12_705_chr12_715	notcrossfusion	female MCR_sharedwith_MRE
chr4_10929_chr4_10919	chr12_705_chr12_716	notcrossfusion	female MCR_sharedwith_MRE
chr4_6601_chr4_6696	chr3_6597_chr3_6693	notcrossfusion	female MCR_sharedwith_MRE
chr4_10929_chr4_10925	chr12_705_chr12_710	notcrossfusion	female MCR_sharedwith_MRE
chr2_25771_chr2_25736	chr10_1626_chr10_1661	notcrossfusion	female MCR_sharedwith_MRE
chr4_10929_chr4_10923	chr12_705_chr12_712	notcrossfusion	female MCR_sharedwith_MRE
chr4_10929_chr4_10922	chr12_705_chr12_713	notcrossfusion	female MCR_sharedwith_MRE
chr4_6946_chr4_7043	chr3_6947_chr3_7048	notcrossfusion	female MCR_sharedwith_MRE
chr4_8596_chr4_8544	chr12_3039_chr12_3091	notcrossfusion	female MCR_sharedwith_MRE
chr1_8773_chr1_8705	chr18_1570_chr18_1638	notcrossfusion	female MCR_sharedwith_MRE
chr2_14405_chr2_14396	chr13_1618_chr13_1627	notcrossfusion	female MCR_sharedwith_MRE
chr4_21318_chr4_21321	chr1_11558_chr1_11560	notcrossfusion	female MCR_sharedwith_MRE
chr2_21887_chr2_21916	chr11_2613_chr11_2642	notcrossfusion	female MCR_sharedwith_MRE
chr2_21887_chr2_21917	chr11_2613_chr11_2643	notcrossfusion	female MCR_sharedwith_MRE
chr2_21887_chr2_21914	chr11_2613_chr11_2640	notcrossfusion	female MCR_sharedwith_MRE
chr1_8773_chr1_8706	chr18_1570_chr18_1636	notcrossfusion	female MCR_sharedwith_MRE
chr1_6246_chr1_6277	chr8_3216_chr8_3247	notcrossfusion	female MCR_sharedwith_MRE
chr4_11145_chr4_10975	chr12_486_chr12_658	notcrossfusion	female MCR_sharedwith_MRE
chr2_21887_chr2_21918	chr11_2613_chr11_2644	notcrossfusion	female MCR_sharedwith_MRE
chr1_24013_chr1_23969	chr21_1311_chr21_1357	notcrossfusion	female MCR_sharedwith_MRE
chr3_19618_chr3_19615	chr1_4267_chr1_4270	notcrossfusion	female MCR_sharedwith_MRE
chr2_27320_chr2_27260	chr10_77_chr10_136	notcrossfusion	female MCR_sharedwith_MRE
chr4_13647_chr4_13638	chr22_498_chr22_507	notcrossfusion	female MCR_sharedwith_MRE
chr4_21080_chr4_21189	chr1_11319_chr1_11429	notcrossfusion	female MCR_sharedwith_MRE
chr4_21081_chr4_21188	chr1_11319_chr1_11428	notcrossfusion	female MCR_sharedwith_MRE
chr4_25000_chr4_25022	chr3_9156_chr3_9178	notcrossfusion	female MCR_sharedwith_MRE
chr4_25000_chr4_25023	chr3_9156_chr3_9179	notcrossfusion	female MCR_sharedwith_MRE
chr4_21080_chr4_21180	chr1_11319_chr1_11420	notcrossfusion	female MCR_sharedwith_MRE
chr4_25000_chr4_25021	chr3_9156_chr3_9176	notcrossfusion	female MCR_sharedwith_MRE
chr2_28770_chr2_28831	chr7_1368_chr7_1429	notcrossfusion	female MCR_sharedwith_MRE
chr4_1024_chr4_1040	chr3_1033_chr3_1047	notcrossfusion	female MCR_sharedwith_MRE
chr4_3821_chr4_3863	chr3_3836_chr3_3878	notcrossfusion	female MCR_sharedwith_MRE
chr4_3821_chr4_3864	chr3_3836_chr3_3879	notcrossfusion	female MCR_sharedwith_MRE
chr2_27410_chr2_27411	chr7_11_chr7_12	notcrossfusion	female MCR_sharedwith_MRE
chr4_3821_chr4_3861	chr3_3836_chr3_3876	notcrossfusion	female MCR_sharedwith_MRE
chr4_3820_chr4_3862	chr3_3836_chr3_3877	notcrossfusion	female MCR_sharedwith_MRE
chr2_30566_chr2_30661	chr7_3162_chr7_3257	notcrossfusion	female MCR_sharedwith_MRE
chr2_25884_chr2_25872	chr10_1511_chr10_1525	notcrossfusion	female MCR_sharedwith_MRE
chr2_29089_chr2_29090	chr7_1688_chr7_1689	notcrossfusion	female MCR_sharedwith_MRE
chr4_6956_chr4_6977	chr3_6958_chr3_6981	notcrossfusion	female MCR_sharedwith_MRE
chr4_6956_chr4_6976	chr3_6958_chr3_6980	notcrossfusion	female MCR_sharedwith_MRE
chr4_6957_chr4_6979	chr3_6958_chr3_6983	notcrossfusion	female MCR_sharedwith_MRE
chr4_6956_chr4_6978	chr3_6958_chr3_6982	notcrossfusion	female MCR_sharedwith_MRE
chr4_6956_chr4_6981	chr3_6958_chr3_6985	notcrossfusion	female MCR_sharedwith_MRE
chr4_6957_chr4_6980	chr3_6958_chr3_6984	notcrossfusion	female MCR_sharedwith_MRE
chr2_17335_chr2_17142	chr15_1982_chr15_2175	notcrossfusion	female MCR_sharedwith_MRE
chr4_6957_chr4_6982	chr3_6958_chr3_6986	notcrossfusion	female MCR_sharedwith_MRE
chr3_14475_chr3_14451	chr1_9421_chr1_9444	notcrossfusion	female MCR_sharedwith_MRE
chr2_28770_chr2_28830	chr7_1368_chr7_1428	notcrossfusion	female MCR_sharedwith_MRE
chr4_19037_chr4_19041	chr3_11710_chr3_11714	notcrossfusion	female MCR_sharedwith_MRE
chr4_19037_chr4_19042	chr3_11710_chr3_11715	notcrossfusion	female MCR_sharedwith_MRE
chr3_14475_chr3_14452	chr1_9421_chr1_9443	notcrossfusion	female MCR_sharedwith_MRE
chr1_26292_chr1_26269	chr6_4691_chr6_4712	notcrossfusion	female MCR_sharedwith_MRE
chr1_26290_chr1_26268	chr6_4691_chr6_4713	notcrossfusion	female MCR_sharedwith_MRE
chr1_26290_chr1_26271	chr6_4691_chr6_4710	notcrossfusion	female MCR_sharedwith_MRE
chr1_26291_chr1_26270	chr6_4691_chr6_4711	notcrossfusion	female MCR_sharedwith_MRE
chr4_13761_chr4_13757	chr22_384_chr22_388	notcrossfusion	female MCR_sharedwith_MRE
chr1_26292_chr1_26268	chr6_4691_chr6_4714	notcrossfusion	female MCR_sharedwith_MRE
chr4_7534_chr4_7747	chr3_7540_chr3_7754	notcrossfusion	female MCR_sharedwith_MRE
chr2_26120_chr2_26113	chr10_1277_chr10_1283	notcrossfusion	female MCR_sharedwith_MRE
chr1_3377_chr1_3378	chr8_343_chr8_344	notcrossfusion	female MCR_sharedwith_MRE
chr2_10969_chr2_10925	chr14_1679_chr14_1724	notcrossfusion	female MCR_sharedwith_MRE
chr3_22810_chr3_22809	chr1_1074_chr1_1075	notcrossfusion	female MCR_sharedwith_MRE
chr2_4102_chr2_4060	chr2_9554_chr2_9596	notcrossfusion	female MCR_sharedwith_MRE
chr2_4102_chr2_4059	chr2_9554_chr2_9597	notcrossfusion	female MCR_sharedwith_MRE
chr2_2224_chr2_2206	chr2_11440_chr2_11457	notcrossfusion	female MCR_sharedwith_MRE
chr2_4102_chr2_4061	chr2_9554_chr2_9595	notcrossfusion	female MCR_sharedwith_MRE
chr2_4103_chr2_4063	chr2_9554_chr2_9592	notcrossfusion	female MCR_sharedwith_MRE
chr2_2223_chr2_2212	chr2_11440_chr2_11450	notcrossfusion	female MCR_sharedwith_MRE
chr4_28157_chr4_28156	chrX_4204_chrX_4205	notcrossfusion	female MCR_sharedwith_MRE
chr2_2223_chr2_2204	chr2_11440_chr2_11459	notcrossfusion	female MCR_sharedwith_MRE
chr2_2223_chr2_2204	chr2_11440_chr2_11458	notcrossfusion	female MCR_sharedwith_MRE
chr2_4102_chr2_4058	chr2_9554_chr2_9598	notcrossfusion	female MCR_sharedwith_MRE
chr3_6707_chr3_6727	chr20_2708_chr20_2728	notcrossfusion	female MCR_sharedwith_MRE
chr1_20812_chr1_20814	chr16_927_chr16_929	notcrossfusion	female MCR_sharedwith_MRE
chr4_26321_chr4_26314	chrX_6046_chrX_6053	notcrossfusion	female MCR_sharedwith_MRE
chr1_20812_chr1_20813	chr16_927_chr16_928	notcrossfusion	female MCR_sharedwith_MRE
chr1_16602_chr1_16600	chr9_3334_chr9_3336	notcrossfusion	female MCR_sharedwith_MRE
chr1_6944_chr1_6989	chr8_3990_chr8_4035	notcrossfusion	female MCR_sharedwith_MRE
chr1_2900_chr1_2901	chr17_2900_chr17_2902	notcrossfusion	female MCR_sharedwith_MRE
chr1_16602_chr1_16601	chr9_3334_chr9_3335	notcrossfusion	female MCR_sharedwith_MRE
chr3_9126_chr3_9095	chr4_4530_chr4_4561	notcrossfusion	female MCR_sharedwith_MRE
chr3_9127_chr3_9096	chr4_4530_chr4_4560	notcrossfusion	female MCR_sharedwith_MRE
chr1_16697_chr1_16682	chr9_3239_chr9_3254	notcrossfusion	female MCR_sharedwith_MRE
chr2_16247_chr2_16055	chr15_3075_chr15_3269	notcrossfusion	female MCR_sharedwith_MRE
chr1_12431_chr1_12446	chr5_2102_chr5_2117	notcrossfusion	female MCR_sharedwith_MRE
chr1_12432_chr1_12445	chr5_2102_chr5_2116	notcrossfusion	female MCR_sharedwith_MRE
chr2_9849_chr2_9784	chr14_2801_chr14_2867	notcrossfusion	female MCR_sharedwith_MRE
chr1_3809_chr1_3828	chr8_777_chr8_796	notcrossfusion	female MCR_sharedwith_MRE
chr1_12431_chr1_12442	chr5_2102_chr5_2113	notcrossfusion	female MCR_sharedwith_MRE
chr3_18968_chr3_18943	chr1_4911_chr1_4938	notcrossfusion	female MCR_sharedwith_MRE
chr1_12432_chr1_12440	chr5_2102_chr5_2111	notcrossfusion	female MCR_sharedwith_MRE
chr1_12431_chr1_12439	chr5_2102_chr5_2110	notcrossfusion	female MCR_sharedwith_MRE
chr3_18968_chr3_18945	chr1_4911_chr1_4935	notcrossfusion	female MCR_sharedwith_MRE
chr3_18967_chr3_18946	chr1_4911_chr1_4934	notcrossfusion	female MCR_sharedwith_MRE
chr3_18968_chr3_18943	chr1_4911_chr1_4937	notcrossfusion	female MCR_sharedwith_MRE
chr1_6171_chr1_6199	chr8_3142_chr8_3169	notcrossfusion	female MCR_sharedwith_MRE
chr3_18968_chr3_18948	chr1_4911_chr1_4931	notcrossfusion	female MCR_sharedwith_MRE
chr3_18969_chr3_18949	chr1_4911_chr1_4930	notcrossfusion	female MCR_sharedwith_MRE
chr3_18968_chr3_18947	chr1_4911_chr1_4933	notcrossfusion	female MCR_sharedwith_MRE
chr3_18968_chr3_18948	chr1_4911_chr1_4932	notcrossfusion	female MCR_sharedwith_MRE
chr4_18994_chr4_19034	chr3_11667_chr3_11706	notcrossfusion	female MCR_sharedwith_MRE
chr4_18994_chr4_19034	chr3_11667_chr3_11707	notcrossfusion	female MCR_sharedwith_MRE
chr2_2312_chr2_2310	chr2_11346_chr2_11348	notcrossfusion	female MCR_sharedwith_MRE
chr2_2312_chr2_2309	chr2_11346_chr2_11349	notcrossfusion	female MCR_sharedwith_MRE
chr2_28993_chr2_29002	chr7_1592_chr7_1600	notcrossfusion	female MCR_sharedwith_MRE
chr4_18994_chr4_19030	chr3_11667_chr3_11703	notcrossfusion	female MCR_sharedwith_MRE
chr2_28993_chr2_29004	chr7_1592_chr7_1602	notcrossfusion	female MCR_sharedwith_MRE
chr2_28994_chr2_29005	chr7_1592_chr7_1603	notcrossfusion	female MCR_sharedwith_MRE
chr1_362_chr1_371	chr17_360_chr17_369	notcrossfusion	female MCR_sharedwith_MRE
chr2_2312_chr2_2311	chr2_11346_chr2_11347	notcrossfusion	female MCR_sharedwith_MRE
chr4_18994_chr4_19035	chr3_11667_chr3_11708	notcrossfusion	female MCR_sharedwith_MRE
chr4_18994_chr4_19036	chr3_11667_chr3_11709	notcrossfusion	female MCR_sharedwith_MRE
chr2_10948_chr2_10947	chr14_1700_chr14_1701	notcrossfusion	female MCR_sharedwith_MRE
chr1_13288_chr1_13289	chr19_580_chr19_581	notcrossfusion	female MCR_sharedwith_MRE
chr1_25292_chr1_25237	chr21_29_chr21_84	notcrossfusion	female MCR_sharedwith_MRE
chr1_24408_chr1_24403	chr21_915_chr21_920	notcrossfusion	female MCR_sharedwith_MRE
chr3_7397_chr3_7406	chr20_3392_chr20_3401	notcrossfusion	female MCR_sharedwith_MRE
chr4_22701_chr4_22714	chr1_12943_chr1_12956	notcrossfusion	female MCR_sharedwith_MRE
chr2_31137_chr2_31138	chr7_3741_chr7_3742	notcrossfusion	female MCR_sharedwith_MRE
chr2_27373_chr2_27184	chr10_23_chr10_211	notcrossfusion	female MCR_sharedwith_MRE
chr2_27373_chr2_27185	chr10_23_chr10_210	notcrossfusion	female MCR_sharedwith_MRE
chr2_30604_chr2_30631	chr7_3200_chr7_3226	notcrossfusion	female MCR_sharedwith_MRE
chr2_27373_chr2_27183	chr10_23_chr10_212	notcrossfusion	female MCR_sharedwith_MRE
chr4_31660_chr4_31658	chrX_671_chrX_675	notcrossfusion	female MCR_sharedwith_MRE
chr4_23267_chr4_23336	chr1_13505_chr1_13575	notcrossfusion	female MCR_sharedwith_MRE
chr1_362_chr1_365	chr17_360_chr17_363	notcrossfusion	female MCR_sharedwith_MRE
chr3_3651_chr3_3686	chr2_3630_chr2_3665	notcrossfusion	female MCR_sharedwith_MRE
chr2_16235_chr2_16078	chr15_3087_chr15_3247	notcrossfusion	female MCR_sharedwith_MRE
chr3_3651_chr3_3686	chr2_3630_chr2_3666	notcrossfusion	female MCR_sharedwith_MRE
chr4_22701_chr4_22710	chr1_12943_chr1_12952	notcrossfusion	female MCR_sharedwith_MRE
chr1_362_chr1_363	chr17_360_chr17_361	notcrossfusion	female MCR_sharedwith_MRE
chr2_13413_chr2_13394	chr13_2618_chr13_2638	notcrossfusion	female MCR_sharedwith_MRE
chr4_18979_chr4_19007	chr3_11652_chr3_11680	notcrossfusion	female MCR_sharedwith_MRE
chr4_28984_chr4_28983	chrX_3386_chrX_3387	notcrossfusion	female MCR_sharedwith_MRE
chr4_1416_chr4_2376	chr3_1423_chr3_2387	notcrossfusion	female MCR_sharedwith_MRE
chr2_14682_chr2_14631	chr13_1340_chr13_1391	notcrossfusion	female MCR_sharedwith_MRE
chr4_11115_chr4_11002	chr12_516_chr12_630	notcrossfusion	female MCR_sharedwith_MRE
chr3_22077_chr3_21546	chr1_1805_chr1_2335	notcrossfusion	female MCR_sharedwith_MRE
chr2_28841_chr2_28879	chr7_1439_chr7_1478	notcrossfusion	female MCR_sharedwith_MRE
chr2_11754_chr2_11594	chr14_893_chr14_1054	notcrossfusion	female MCR_sharedwith_MRE
chr3_12384_chr3_12360	chr4_585_chr4_610	notcrossfusion	female MCR_sharedwith_MRE
chr2_26120_chr2_26108	chr10_1277_chr10_1288	notcrossfusion	female MCR_sharedwith_MRE
chr4_9338_chr4_9291	chr12_2297_chr12_2345	notcrossfusion	female MCR_sharedwith_MRE
chr1_6944_chr1_6985	chr8_3990_chr8_4031	notcrossfusion	female MCR_sharedwith_MRE
chr4_9337_chr4_9289	chr12_2297_chr12_2347	notcrossfusion	female MCR_sharedwith_MRE
chr4_9339_chr4_9290	chr12_2297_chr12_2346	notcrossfusion	female MCR_sharedwith_MRE
chr4_9337_chr4_9295	chr12_2297_chr12_2341	notcrossfusion	female MCR_sharedwith_MRE
chr4_9338_chr4_9296	chr12_2297_chr12_2340	notcrossfusion	female MCR_sharedwith_MRE
chr4_9338_chr4_9293	chr12_2297_chr12_2343	notcrossfusion	female MCR_sharedwith_MRE
chr4_9339_chr4_9294	chr12_2297_chr12_2342	notcrossfusion	female MCR_sharedwith_MRE
chr1_16314_chr1_16293	chr9_3622_chr9_3644	notcrossfusion	female MCR_sharedwith_MRE
chr1_16314_chr1_16292	chr9_3622_chr9_3645	notcrossfusion	female MCR_sharedwith_MRE
chr4_23666_chr4_23667	chr3_7829_chr3_7830	notcrossfusion	female MCR_sharedwith_MRE
chr1_16313_chr1_16294	chr9_3622_chr9_3643	notcrossfusion	female MCR_sharedwith_MRE
chr2_14521_chr2_14513	chr13_1503_chr13_1511	notcrossfusion	female MCR_sharedwith_MRE
chr4_18098_chr4_18337	chr3_10773_chr3_11012	notcrossfusion	female MCR_sharedwith_MRE
chr2_6127_chr2_6125	chr2_7531_chr2_7532	notcrossfusion	female MCR_sharedwith_MRE
chr4_13538_chr4_13516	chr22_606_chr22_628	notcrossfusion	female MCR_sharedwith_MRE
chr3_12940_chr3_12923	chr4_30_chr4_46	notcrossfusion	female MCR_sharedwith_MRE
chr3_7205_chr3_7228	chr20_3206_chr20_3229	notcrossfusion	female MCR_sharedwith_MRE
chr2_26120_chr2_26107	chr10_1277_chr10_1289	notcrossfusion	female MCR_sharedwith_MRE
chr4_827_chr4_901	chr3_836_chr3_910	notcrossfusion	female MCR_sharedwith_MRE
chr3_2377_chr3_2378	chr2_2359_chr2_2360	notcrossfusion	female MCR_sharedwith_MRE
chr3_17038_chr3_16984	chr1_6843_chr1_6896	notcrossfusion	female MCR_sharedwith_MRE
chr3_17038_chr3_16983	chr1_6843_chr1_6897	notcrossfusion	female MCR_sharedwith_MRE
chr3_17038_chr3_16986	chr1_6843_chr1_6894	notcrossfusion	female MCR_sharedwith_MRE
chr3_17038_chr3_16985	chr1_6843_chr1_6895	notcrossfusion	female MCR_sharedwith_MRE
chr3_17038_chr3_16988	chr1_6843_chr1_6892	notcrossfusion	female MCR_sharedwith_MRE
chr3_17038_chr3_16987	chr1_6843_chr1_6893	notcrossfusion	female MCR_sharedwith_MRE
chr3_22754_chr3_22635	chr1_1127_chr1_1246	notcrossfusion	female MCR_sharedwith_MRE
chr3_22755_chr3_22633	chr1_1127_chr1_1247	notcrossfusion	female MCR_sharedwith_MRE
chr3_22922_chr3_22821	chr1_961_chr1_1062	notcrossfusion	female MCR_sharedwith_MRE
chr3_22760_chr3_22620	chr1_1121_chr1_1261	notcrossfusion	female MCR_sharedwith_MRE
chr3_22760_chr3_22619	chr1_1121_chr1_1262	notcrossfusion	female MCR_sharedwith_MRE
chr3_22760_chr3_22618	chr1_1121_chr1_1263	notcrossfusion	female MCR_sharedwith_MRE
chr3_22760_chr3_22617	chr1_1121_chr1_1264	notcrossfusion	female MCR_sharedwith_MRE
chr3_22760_chr3_22617	chr1_1121_chr1_1265	notcrossfusion	female MCR_sharedwith_MRE
chr3_17038_chr3_16982	chr1_6843_chr1_6898	notcrossfusion	female MCR_sharedwith_MRE
chr3_17038_chr3_16981	chr1_6843_chr1_6899	notcrossfusion	female MCR_sharedwith_MRE
chr4_10716_chr4_10710	chr12_919_chr12_925	notcrossfusion	female MCR_sharedwith_MRE
chr3_3471_chr3_3473	chr2_3454_chr2_3456	notcrossfusion	female MCR_sharedwith_MRE
chr4_25902_chr4_25879	chrX_6478_chrX_6501	notcrossfusion	female MCR_sharedwith_MRE
chr4_25902_chr4_25874	chrX_6478_chrX_6506	notcrossfusion	female MCR_sharedwith_MRE
chr2_14063_chr2_14059	chr13_1960_chr13_1964	notcrossfusion	female MCR_sharedwith_MRE
chr4_25902_chr4_25875	chrX_6478_chrX_6505	notcrossfusion	female MCR_sharedwith_MRE
chr2_7176_chr2_7174	chr2_6481_chr2_6484	notcrossfusion	female MCR_sharedwith_MRE
chr2_30226_chr2_30979	chr7_2822_chr7_3583	notcrossfusion	female MCR_sharedwith_MRE
chr4_8595_chr4_8542	chr12_3039_chr12_3093	notcrossfusion	female MCR_sharedwith_MRE
chr4_10441_chr4_10418	chr12_1192_chr12_1214	notcrossfusion	female MCR_sharedwith_MRE
chr3_1144_chr3_1145	chr2_1128_chr2_1129	notcrossfusion	female MCR_sharedwith_MRE
chr4_22734_chr4_22758	chr1_12977_chr1_13000	notcrossfusion	female MCR_sharedwith_MRE
chr4_31876_chr4_31868	chrX_457_chrX_464	notcrossfusion	female MCR_sharedwith_MRE
chr4_13537_chr4_13517	chr22_606_chr22_626	notcrossfusion	female MCR_sharedwith_MRE
chr1_6607_chr1_6621	chr8_3624_chr8_3638	notcrossfusion	female MCR_sharedwith_MRE
chr4_17777_chr4_17816	chr3_10451_chr3_10490	notcrossfusion	female MCR_sharedwith_MRE
chr3_6478_chr3_6447	chr20_2495_chr20_2526	notcrossfusion	female MCR_sharedwith_MRE
chr2_19994_chr2_19995	chr11_719_chr11_720	notcrossfusion	female MCR_sharedwith_MRE
chr1_5253_chr1_5254	chr8_2224_chr8_2225	notcrossfusion	female MCR_sharedwith_MRE
chr1_6613_chr1_6620	chr8_3630_chr8_3637	notcrossfusion	female MCR_sharedwith_MRE
chr4_13647_chr4_13644	chr22_498_chr22_501	notcrossfusion	female MCR_sharedwith_MRE
chr3_5346_chr3_5360	chr20_1366_chr20_1380	notcrossfusion	female MCR_sharedwith_MRE
chr1_4845_chr1_5314	chr8_1814_chr8_2286	notcrossfusion	female MCR_sharedwith_MRE
chr2_22689_chr2_22706	chr11_3421_chr11_3437	notcrossfusion	female MCR_sharedwith_MRE
chr4_9989_chr4_9895	chr12_1645_chr12_1739	notcrossfusion	female MCR_sharedwith_MRE
chr1_16518_chr1_16487	chr9_3417_chr9_3449	notcrossfusion	female MCR_sharedwith_MRE
chr3_5739_chr3_5740	chr20_1757_chr20_1758	notcrossfusion	female MCR_sharedwith_MRE
chr4_31876_chr4_31868	chrX_457_chrX_465	notcrossfusion	female MCR_sharedwith_MRE
chr3_16023_chr3_16022	chr1_7866_chr1_7867	notcrossfusion	female MCR_sharedwith_MRE
chr4_13537_chr4_13517	chr22_606_chr22_627	notcrossfusion	female MCR_sharedwith_MRE
chr1_32012_chr1_32001	chr5_5049_chr5_5060	notcrossfusion	female MCR_sharedwith_MRE
chr4_28454_chr4_28453	chrX_3908_chrX_3909	notcrossfusion	female MCR_sharedwith_MRE
chr2_21451_chr2_21500	chr11_2177_chr11_2227	notcrossfusion	female MCR_sharedwith_MRE
chr2_21451_chr2_21494	chr11_2177_chr11_2222	notcrossfusion	female MCR_sharedwith_MRE
chr2_23819_chr2_23795	chr10_3570_chr10_3595	notcrossfusion	female MCR_sharedwith_MRE
chr3_15371_chr3_15348	chr1_8517_chr1_8542	notcrossfusion	female MCR_sharedwith_MRE
chr2_3519_chr2_3516	chr2_10135_chr2_10136	notcrossfusion	female MCR_sharedwith_MRE
chr3_5346_chr3_5360	chr20_1366_chr20_1381	notcrossfusion	female MCR_sharedwith_MRE
chr3_15371_chr3_15348	chr1_8517_chr1_8541	notcrossfusion	female MCR_sharedwith_MRE
chr2_24377_chr2_24367	chr10_3009_chr10_3018	notcrossfusion	female MCR_sharedwith_MRE
chr2_21451_chr2_21501	chr11_2177_chr11_2228	notcrossfusion	female MCR_sharedwith_MRE
chr2_24377_chr2_24367	chr10_3009_chr10_3019	notcrossfusion	female MCR_sharedwith_MRE
chr4_5313_chr4_5314	chr3_5309_chr3_5310	notcrossfusion	female MCR_sharedwith_MRE
chr2_2232_chr2_2229	chr2_11432_chr2_11434	notcrossfusion	female MCR_sharedwith_MRE
chr3_18866_chr3_18860	chr1_5015_chr1_5021	notcrossfusion	female MCR_sharedwith_MRE
chr4_13543_chr4_13515	chr22_601_chr22_630	notcrossfusion	female MCR_sharedwith_MRE
chr4_21294_chr4_21302	chr1_11534_chr1_11541	notcrossfusion	female MCR_sharedwith_MRE
chr3_3698_chr3_3705	chr2_3678_chr2_3683	notcrossfusion	female MCR_sharedwith_MRE
chr3_6151_chr3_6233	chr20_2173_chr20_2255	notcrossfusion	female MCR_sharedwith_MRE
chr3_4673_chr3_4737	chr20_699_chr20_762	notcrossfusion	female MCR_sharedwith_MRE
chr3_23212_chr3_23168	chr1_675_chr1_718	notcrossfusion	female MCR_sharedwith_MRE
chr3_23212_chr3_23168	chr1_675_chr1_719	notcrossfusion	female MCR_sharedwith_MRE
chr3_23212_chr3_23170	chr1_675_chr1_716	notcrossfusion	female MCR_sharedwith_MRE
chr3_23212_chr3_23170	chr1_675_chr1_717	notcrossfusion	female MCR_sharedwith_MRE
chr3_23212_chr3_23172	chr1_675_chr1_714	notcrossfusion	female MCR_sharedwith_MRE
chr3_23212_chr3_23171	chr1_675_chr1_715	notcrossfusion	female MCR_sharedwith_MRE
chr3_23212_chr3_23174	chr1_675_chr1_712	notcrossfusion	female MCR_sharedwith_MRE
chr3_23212_chr3_23173	chr1_675_chr1_713	notcrossfusion	female MCR_sharedwith_MRE
chr4_21721_chr4_21755	chr1_11966_chr1_12000	notcrossfusion	female MCR_sharedwith_MRE
chr1_7804_chr1_7772	chr18_2542_chr18_2574	notcrossfusion	female MCR_sharedwith_MRE
chr1_7804_chr1_7775	chr18_2542_chr18_2571	notcrossfusion	female MCR_sharedwith_MRE
chr1_7804_chr1_7776	chr18_2542_chr18_2570	notcrossfusion	female MCR_sharedwith_MRE
chr1_7804_chr1_7773	chr18_2542_chr18_2573	notcrossfusion	female MCR_sharedwith_MRE
chr1_16419_chr1_16418	chr9_3516_chr9_3517	notcrossfusion	female MCR_sharedwith_MRE
chr4_2126_chr4_2128	chr3_2137_chr3_2138	notcrossfusion	female MCR_sharedwith_MRE
chr1_22405_chr1_22406	chr16_2516_chr16_2517	notcrossfusion	female MCR_sharedwith_MRE
chr1_7804_chr1_7767	chr18_2542_chr18_2579	notcrossfusion	female MCR_sharedwith_MRE
chr3_7849_chr3_7833	chr4_2844_chr4_2861	notcrossfusion	female MCR_sharedwith_MRE
chr4_11110_chr4_10995	chr12_521_chr12_637	notcrossfusion	female MCR_sharedwith_MRE
chr3_12858_chr3_12855	chr4_111_chr4_114	notcrossfusion	female MCR_sharedwith_MRE
chr4_19396_chr4_19397	chr3_12069_chr3_12070	notcrossfusion	female MCR_sharedwith_MRE
chr3_12859_chr3_12854	chr4_111_chr4_116	notcrossfusion	female MCR_sharedwith_MRE
chr4_19396_chr4_19404	chr3_12069_chr3_12076	notcrossfusion	female MCR_sharedwith_MRE
chr4_19397_chr4_19405	chr3_12069_chr3_12077	notcrossfusion	female MCR_sharedwith_MRE
chr3_12859_chr3_12856	chr4_111_chr4_113	notcrossfusion	female MCR_sharedwith_MRE
chr3_12859_chr3_12857	chr4_111_chr4_112	notcrossfusion	female MCR_sharedwith_MRE
chr2_4140_chr2_4042	chr2_9517_chr2_9613	notcrossfusion	female MCR_sharedwith_MRE
chr4_19397_chr4_19406	chr3_12069_chr3_12078	notcrossfusion	female MCR_sharedwith_MRE
chr2_4141_chr2_4046	chr2_9517_chr2_9611	notcrossfusion	female MCR_sharedwith_MRE
chr3_6052_chr3_6114	chr20_2074_chr20_2136	notcrossfusion	female MCR_sharedwith_MRE
chr1_13768_chr1_13769	chr19_1065_chr19_1066	notcrossfusion	female MCR_sharedwith_MRE
chr4_11110_chr4_10993	chr12_521_chr12_639	notcrossfusion	female MCR_sharedwith_MRE
chr4_11110_chr4_10994	chr12_521_chr12_638	notcrossfusion	female MCR_sharedwith_MRE
chr1_33483_chr1_33459	chr5_3594_chr5_3619	notcrossfusion	female MCR_sharedwith_MRE
chr4_4350_chr4_4377	chr3_4364_chr3_4392	notcrossfusion	female MCR_sharedwith_MRE
chr1_1773_chr1_1774	chr17_1774_chr17_1776	notcrossfusion	female MCR_sharedwith_MRE
chr4_4350_chr4_4376	chr3_4364_chr3_4390	notcrossfusion	female MCR_sharedwith_MRE
chr3_13876_chr3_13872	chr1_10014_chr1_10018	notcrossfusion	female MCR_sharedwith_MRE
chr3_13876_chr3_13871	chr1_10014_chr1_10019	notcrossfusion	female MCR_sharedwith_MRE
chr4_4351_chr4_4381	chr3_4364_chr3_4395	notcrossfusion	female MCR_sharedwith_MRE
chr1_5950_chr1_5953	chr8_2919_chr8_2921	notcrossfusion	female MCR_sharedwith_MRE
chr3_13876_chr3_13875	chr1_10014_chr1_10015	notcrossfusion	female MCR_sharedwith_MRE
chr3_13876_chr3_13874	chr1_10014_chr1_10016	notcrossfusion	female MCR_sharedwith_MRE
chr3_13876_chr3_13873	chr1_10014_chr1_10017	notcrossfusion	female MCR_sharedwith_MRE
chr1_33483_chr1_33462	chr5_3594_chr5_3615	notcrossfusion	female MCR_sharedwith_MRE
chr3_3698_chr3_3710	chr2_3678_chr2_3689	notcrossfusion	female MCR_sharedwith_MRE
chr1_33483_chr1_33461	chr5_3594_chr5_3617	notcrossfusion	female MCR_sharedwith_MRE
chr1_33483_chr1_33461	chr5_3594_chr5_3616	notcrossfusion	female MCR_sharedwith_MRE
chr3_12983_chr3_12974	chr1_10917_chr1_10926	notcrossfusion	female MCR_sharedwith_MRE
chr2_26171_chr2_26145	chr10_1225_chr10_1251	notcrossfusion	female MCR_sharedwith_MRE
chr3_3698_chr3_3709	chr2_3678_chr2_3688	notcrossfusion	female MCR_sharedwith_MRE
chr3_13334_chr3_13317	chr1_10559_chr1_10573	notcrossfusion	female MCR_sharedwith_MRE
chr3_13334_chr3_13318	chr1_10559_chr1_10572	notcrossfusion	female MCR_sharedwith_MRE
chr3_13334_chr3_13318	chr1_10559_chr1_10571	notcrossfusion	female MCR_sharedwith_MRE
chr2_8296_chr2_8266	chr2_5353_chr2_5383	notcrossfusion	female MCR_sharedwith_MRE
chr4_30316_chr4_30252	chrX_2052_chrX_2116	notcrossfusion	female MCR_sharedwith_MRE
chr1_9513_chr1_9512	chr18_825_chr18_826	notcrossfusion	female MCR_sharedwith_MRE
chr1_25693_chr1_25662	chr6_5289_chr6_5319	notcrossfusion	female MCR_sharedwith_MRE
chr1_25693_chr1_25663	chr6_5289_chr6_5318	notcrossfusion	female MCR_sharedwith_MRE
chr3_4718_chr3_4729	chr20_743_chr20_754	notcrossfusion	female MCR_sharedwith_MRE
chr3_4718_chr3_4730	chr20_743_chr20_755	notcrossfusion	female MCR_sharedwith_MRE
chr3_4718_chr3_4728	chr20_743_chr20_753	notcrossfusion	female MCR_sharedwith_MRE
chr4_5591_chr4_5602	chr3_5587_chr3_5598	notcrossfusion	female MCR_sharedwith_MRE
chr4_5591_chr4_5603	chr3_5587_chr3_5599	notcrossfusion	female MCR_sharedwith_MRE
chr4_5591_chr4_5600	chr3_5587_chr3_5596	notcrossfusion	female MCR_sharedwith_MRE
chr4_5591_chr4_5601	chr3_5587_chr3_5597	notcrossfusion	female MCR_sharedwith_MRE
chr1_25694_chr1_25668	chr6_5289_chr6_5313	notcrossfusion	female MCR_sharedwith_MRE
chr1_25694_chr1_25668	chr6_5289_chr6_5312	notcrossfusion	female MCR_sharedwith_MRE
chr1_25694_chr1_25666	chr6_5289_chr6_5315	notcrossfusion	female MCR_sharedwith_MRE
chr4_5591_chr4_5597	chr3_5587_chr3_5593	notcrossfusion	female MCR_sharedwith_MRE
chr1_25693_chr1_25664	chr6_5289_chr6_5317	notcrossfusion	female MCR_sharedwith_MRE
chr2_8295_chr2_8261	chr2_5353_chr2_5387	notcrossfusion	female MCR_sharedwith_MRE
chr1_25015_chr1_24995	chr21_306_chr21_326	notcrossfusion	female MCR_sharedwith_MRE
chr1_25252_chr1_25226	chr21_69_chr21_96	notcrossfusion	female MCR_sharedwith_MRE
chr2_28593_chr2_28651	chr7_1193_chr7_1250	notcrossfusion	female MCR_sharedwith_MRE
chr1_32826_chr1_32825	chr5_4236_chr5_4237	notcrossfusion	female MCR_sharedwith_MRE
chr2_8831_chr2_8805	chr2_4818_chr2_4843	notcrossfusion	female MCR_sharedwith_MRE
chr1_7887_chr1_7886	chr18_2458_chr18_2459	notcrossfusion	female MCR_sharedwith_MRE
chr4_13660_chr4_13658	chr22_484_chr22_487	notcrossfusion	female MCR_sharedwith_MRE
chr1_32826_chr1_32822	chr5_4236_chr5_4239	notcrossfusion	female MCR_sharedwith_MRE
chr1_25015_chr1_24993	chr21_306_chr21_328	notcrossfusion	female MCR_sharedwith_MRE
chr1_29083_chr1_29031	chr6_1880_chr6_1931	notcrossfusion	female MCR_sharedwith_MRE
chr4_31469_chr4_31454	chrX_871_chrX_886	notcrossfusion	female MCR_sharedwith_MRE
chr1_9381_chr1_9364	chr18_958_chr18_975	notcrossfusion	female MCR_sharedwith_MRE
chr4_31469_chr4_31456	chrX_871_chrX_884	notcrossfusion	female MCR_sharedwith_MRE
chr1_25252_chr1_25226	chr21_69_chr21_95	notcrossfusion	female MCR_sharedwith_MRE
chr4_31469_chr4_31458	chrX_871_chrX_882	notcrossfusion	female MCR_sharedwith_MRE
chr2_14968_chr2_14877	chr13_1045_chr13_1135	notcrossfusion	female MCR_sharedwith_MRE
chr1_15498_chr1_15510	chr19_2803_chr19_2815	notcrossfusion	female MCR_sharedwith_MRE
chr2_14968_chr2_14877	chr13_1045_chr13_1134	notcrossfusion	female MCR_sharedwith_MRE
chr2_8295_chr2_8261	chr2_5353_chr2_5388	notcrossfusion	female MCR_sharedwith_MRE
chr4_31469_chr4_31452	chrX_871_chrX_888	notcrossfusion	female MCR_sharedwith_MRE
chr4_19359_chr4_19360	chr3_12031_chr3_12032	notcrossfusion	female MCR_sharedwith_MRE
chr2_25668_chr2_25657	chr10_1729_chr10_1740	notcrossfusion	female MCR_sharedwith_MRE
chr3_7362_chr3_7372	chr20_3356_chr20_3367	notcrossfusion	female MCR_sharedwith_MRE
chr3_7362_chr3_7372	chr20_3356_chr20_3366	notcrossfusion	female MCR_sharedwith_MRE
chr3_7362_chr3_7372	chr20_3356_chr20_3365	notcrossfusion	female MCR_sharedwith_MRE
chr3_7362_chr3_7375	chr20_3356_chr20_3369	notcrossfusion	female MCR_sharedwith_MRE
chr3_7362_chr3_7375	chr20_3356_chr20_3368	notcrossfusion	female MCR_sharedwith_MRE
chr2_15529_chr2_15514	chr13_481_chr13_495	notcrossfusion	female MCR_sharedwith_MRE
chr3_1835_chr3_1836	chr2_1812_chr2_1813	notcrossfusion	female MCR_sharedwith_MRE
chr3_7634_chr3_7620	chr4_3062_chr4_3076	notcrossfusion	female MCR_sharedwith_MRE
chr3_7634_chr3_7621	chr4_3062_chr4_3075	notcrossfusion	female MCR_sharedwith_MRE
chr3_7634_chr3_7622	chr4_3062_chr4_3074	notcrossfusion	female MCR_sharedwith_MRE
chr3_7634_chr3_7623	chr4_3062_chr4_3073	notcrossfusion	female MCR_sharedwith_MRE
chr3_7634_chr3_7624	chr4_3062_chr4_3072	notcrossfusion	female MCR_sharedwith_MRE
chr3_7634_chr3_7625	chr4_3062_chr4_3071	notcrossfusion	female MCR_sharedwith_MRE
chr3_7634_chr3_7626	chr4_3062_chr4_3070	notcrossfusion	female MCR_sharedwith_MRE
chr1_32459_chr1_32408	chr5_4602_chr5_4653	notcrossfusion	female MCR_sharedwith_MRE
chr3_231_chr3_232	chr2_234_chr2_235	notcrossfusion	female MCR_sharedwith_MRE
chr3_13506_chr3_13482	chr1_10384_chr1_10410	notcrossfusion	female MCR_sharedwith_MRE
chr1_8882_chr1_8881	chr18_1461_chr18_1462	notcrossfusion	female MCR_sharedwith_MRE
chr4_6948_chr4_7044	chr3_6950_chr3_7049	notcrossfusion	female MCR_sharedwith_MRE
chr3_13506_chr3_13480	chr1_10384_chr1_10413	notcrossfusion	female MCR_sharedwith_MRE
chr2_25049_chr2_25043	chr10_2340_chr10_2346	notcrossfusion	female MCR_sharedwith_MRE
chr2_25049_chr2_25042	chr10_2340_chr10_2347	notcrossfusion	female MCR_sharedwith_MRE
chr1_32225_chr1_32196	chr5_4836_chr5_4865	notcrossfusion	female MCR_sharedwith_MRE
chr3_2878_chr3_2895	chr2_2861_chr2_2877	notcrossfusion	female MCR_sharedwith_MRE
chr1_32225_chr1_32198	chr5_4836_chr5_4863	notcrossfusion	female MCR_sharedwith_MRE
chr1_32225_chr1_32199	chr5_4836_chr5_4862	notcrossfusion	female MCR_sharedwith_MRE
chr2_13720_chr2_13719	chr13_2302_chr13_2304	notcrossfusion	female MCR_sharedwith_MRE
chr2_25049_chr2_25048	chr10_2340_chr10_2341	notcrossfusion	female MCR_sharedwith_MRE
chr1_25235_chr1_25234	chr21_85_chr21_87	notcrossfusion	female MCR_sharedwith_MRE
chr1_34630_chr1_34618	chr5_2443_chr5_2455	notcrossfusion	female MCR_sharedwith_MRE
chr3_2878_chr3_2896	chr2_2861_chr2_2878	notcrossfusion	female MCR_sharedwith_MRE
chr3_2878_chr3_2897	chr2_2861_chr2_2879	notcrossfusion	female MCR_sharedwith_MRE
chr2_25049_chr2_25042	chr10_2340_chr10_2348	notcrossfusion	female MCR_sharedwith_MRE
chr2_30639_chr2_30844	chr7_3233_chr7_3448	notcrossfusion	female MCR_sharedwith_MRE
chr4_22848_chr4_22851	chr1_13092_chr1_13094	notcrossfusion	female MCR_sharedwith_MRE
chr4_22848_chr4_22851	chr1_13092_chr1_13095	notcrossfusion	female MCR_sharedwith_MRE
chr3_1278_chr3_1279	chr2_1256_chr2_1257	notcrossfusion	female MCR_sharedwith_MRE
chr1_902_chr1_923	chr17_902_chr17_923	notcrossfusion	female MCR_sharedwith_MRE
chr4_22848_chr4_22850	chr1_13092_chr1_13093	notcrossfusion	female MCR_sharedwith_MRE
chr1_20319_chr1_20320	chr16_435_chr16_437	notcrossfusion	female MCR_sharedwith_MRE
chr1_3976_chr1_4000	chr8_944_chr8_968	notcrossfusion	female MCR_sharedwith_MRE
chr1_20319_chr1_20320	chr16_435_chr16_436	notcrossfusion	female MCR_sharedwith_MRE
chr1_28582_chr1_28581	chr6_2382_chr6_2383	notcrossfusion	female MCR_sharedwith_MRE
chr2_29723_chr2_29730	chr7_2319_chr7_2325	notcrossfusion	female MCR_sharedwith_MRE
chr2_24877_chr2_24874	chr10_2511_chr10_2514	notcrossfusion	female MCR_sharedwith_MRE
chr3_2249_chr3_2264	chr2_2233_chr2_2248	notcrossfusion	female MCR_sharedwith_MRE
chr3_2249_chr3_2265	chr2_2233_chr2_2249	notcrossfusion	female MCR_sharedwith_MRE
chr4_27014_chr4_26781	chrX_5375_chrX_5593	notcrossfusion	female MCR_sharedwith_MRE
chr3_2249_chr3_2264	chr2_2233_chr2_2247	notcrossfusion	female MCR_sharedwith_MRE
chr1_15201_chr1_15228	chr19_2504_chr19_2530	notcrossfusion	female MCR_sharedwith_MRE
chr3_6940_chr3_6942	chr20_2943_chr20_2945	notcrossfusion	female MCR_sharedwith_MRE
chr2_17808_chr2_17772	chr15_1504_chr15_1540	notcrossfusion	female MCR_sharedwith_MRE
chr1_950_chr1_968	chr17_949_chr17_969	notcrossfusion	female MCR_sharedwith_MRE
chr1_21998_chr1_22000	chr16_2110_chr16_2112	notcrossfusion	female MCR_sharedwith_MRE
chr4_31252_chr4_31251	chrX_1089_chrX_1090	notcrossfusion	female MCR_sharedwith_MRE
chr1_28087_chr1_27972	chr6_2879_chr6_3002	notcrossfusion	female MCR_sharedwith_MRE
chr4_8596_chr4_8541	chr12_3039_chr12_3095	notcrossfusion	female MCR_sharedwith_MRE
chr2_22690_chr2_22707	chr11_3421_chr11_3438	notcrossfusion	female MCR_sharedwith_MRE
chr1_24260_chr1_24251	chr21_1063_chr21_1072	notcrossfusion	female MCR_sharedwith_MRE
chr2_2242_chr2_2221	chr2_11421_chr2_11443	notcrossfusion	female MCR_sharedwith_MRE
chr2_2242_chr2_2221	chr2_11421_chr2_11442	notcrossfusion	female MCR_sharedwith_MRE
chr3_17277_chr3_17273	chr1_6605_chr1_6609	notcrossfusion	female MCR_sharedwith_MRE
chr3_17277_chr3_17274	chr1_6605_chr1_6608	notcrossfusion	female MCR_sharedwith_MRE
chr2_2241_chr2_2217	chr2_11421_chr2_11446	notcrossfusion	female MCR_sharedwith_MRE
chr2_2243_chr2_2219	chr2_11421_chr2_11445	notcrossfusion	female MCR_sharedwith_MRE
chr1_28642_chr1_28630	chr6_2321_chr6_2333	notcrossfusion	female MCR_sharedwith_MRE
chr2_2242_chr2_2214	chr2_11421_chr2_11449	notcrossfusion	female MCR_sharedwith_MRE
chr2_2243_chr2_2215	chr2_11421_chr2_11448	notcrossfusion	female MCR_sharedwith_MRE
chr1_15201_chr1_15229	chr19_2504_chr19_2533	notcrossfusion	female MCR_sharedwith_MRE
chr1_696_chr1_697	chr17_696_chr17_697	notcrossfusion	female MCR_sharedwith_MRE
chr2_19667_chr2_19673	chr11_399_chr11_405	notcrossfusion	female MCR_sharedwith_MRE
chr4_7830_chr4_7812	chr12_3809_chr12_3827	notcrossfusion	female MCR_sharedwith_MRE
chr4_7830_chr4_7813	chr12_3809_chr12_3826	notcrossfusion	female MCR_sharedwith_MRE
chr4_7830_chr4_7813	chr12_3809_chr12_3825	notcrossfusion	female MCR_sharedwith_MRE
chr2_28228_chr2_31389	chr7_828_chr7_3993	notcrossfusion	female MCR_sharedwith_MRE
chr1_32598_chr1_32562	chr5_4462_chr5_4499	notcrossfusion	female MCR_sharedwith_MRE
chr1_32599_chr1_32564	chr5_4462_chr5_4498	notcrossfusion	female MCR_sharedwith_MRE
chr1_11984_chr1_11985	chr5_1660_chr5_1661	notcrossfusion	female MCR_sharedwith_MRE
chr1_32599_chr1_32566	chr5_4462_chr5_4495	notcrossfusion	female MCR_sharedwith_MRE
chr1_32599_chr1_32567	chr5_4462_chr5_4494	notcrossfusion	female MCR_sharedwith_MRE
chr3_2698_chr3_2752	chr2_2681_chr2_2735	notcrossfusion	female MCR_sharedwith_MRE
chr1_32599_chr1_32565	chr5_4462_chr5_4496	notcrossfusion	female MCR_sharedwith_MRE
chr1_32598_chr1_32570	chr5_4462_chr5_4491	notcrossfusion	female MCR_sharedwith_MRE
chr1_32599_chr1_32571	chr5_4462_chr5_4490	notcrossfusion	female MCR_sharedwith_MRE
chr1_32598_chr1_32568	chr5_4462_chr5_4493	notcrossfusion	female MCR_sharedwith_MRE
chr1_32599_chr1_32569	chr5_4462_chr5_4492	notcrossfusion	female MCR_sharedwith_MRE
chr4_31530_chr4_31510	chrX_802_chrX_822	notcrossfusion	female MCR_sharedwith_MRE
chr1_7906_chr1_7815	chr18_2440_chr18_2531	notcrossfusion	female MCR_sharedwith_MRE
chr1_3733_chr1_3737	chr8_701_chr8_705	notcrossfusion	female MCR_sharedwith_MRE
chr4_31530_chr4_31509	chrX_802_chrX_823	notcrossfusion	female MCR_sharedwith_MRE
chr2_30328_chr2_30329	chr7_2924_chr7_2925	notcrossfusion	female MCR_sharedwith_MRE
chr1_6060_chr1_6061	chr8_3029_chr8_3030	notcrossfusion	female MCR_sharedwith_MRE
chr4_3610_chr4_3654	chr3_3626_chr3_3669	notcrossfusion	female MCR_sharedwith_MRE
chr4_31530_chr4_31511	chrX_802_chrX_821	notcrossfusion	female MCR_sharedwith_MRE
chr4_6952_chr4_7041	chr3_6954_chr3_7046	notcrossfusion	female MCR_sharedwith_MRE
chr4_6952_chr4_7041	chr3_6954_chr3_7045	notcrossfusion	female MCR_sharedwith_MRE
chr4_23159_chr4_23161	chr1_13398_chr1_13399	notcrossfusion	female MCR_sharedwith_MRE
chr4_6952_chr4_7044	chr3_6954_chr3_7049	notcrossfusion	female MCR_sharedwith_MRE
chr2_30328_chr2_30332	chr7_2924_chr7_2928	notcrossfusion	female MCR_sharedwith_MRE
chr4_3611_chr4_3650	chr3_3626_chr3_3666	notcrossfusion	female MCR_sharedwith_MRE
chr2_6753_chr2_6744	chr2_6905_chr2_6914	notcrossfusion	female MCR_sharedwith_MRE
chr2_6753_chr2_6743	chr2_6905_chr2_6915	notcrossfusion	female MCR_sharedwith_MRE
chr2_6753_chr2_6742	chr2_6905_chr2_6916	notcrossfusion	female MCR_sharedwith_MRE
chr3_23111_chr3_23070	chr1_773_chr1_813	notcrossfusion	female MCR_sharedwith_MRE
chr2_6753_chr2_6748	chr2_6905_chr2_6910	notcrossfusion	female MCR_sharedwith_MRE
chr3_23111_chr3_23068	chr1_773_chr1_815	notcrossfusion	female MCR_sharedwith_MRE
chr2_6753_chr2_6746	chr2_6905_chr2_6912	notcrossfusion	female MCR_sharedwith_MRE
chr4_2788_chr4_2792	chr3_2799_chr3_2802	notcrossfusion	female MCR_sharedwith_MRE
chr4_16164_chr4_16165	chr4_7699_chr4_7701	notcrossfusion	female MCR_sharedwith_MRE
chr4_3823_chr4_3871	chr3_3837_chr3_3885	notcrossfusion	female MCR_sharedwith_MRE
chr4_3823_chr4_3871	chr3_3837_chr3_3886	notcrossfusion	female MCR_sharedwith_MRE
chr4_18227_chr4_18276	chr3_10901_chr3_10950	notcrossfusion	female MCR_sharedwith_MRE
chr2_6753_chr2_6740	chr2_6905_chr2_6918	notcrossfusion	female MCR_sharedwith_MRE
chr2_6753_chr2_6739	chr2_6905_chr2_6919	notcrossfusion	female MCR_sharedwith_MRE
chr2_31842_chr2_31850	chr7_4448_chr7_4456	notcrossfusion	female MCR_sharedwith_MRE
chr1_24323_chr1_23864	chr21_999_chr21_1463	notcrossfusion	female MCR_sharedwith_MRE
chr4_331_chr4_332	chr3_338_chr3_339	notcrossfusion	female MCR_sharedwith_MRE
chr2_21304_chr2_21313	chr11_2031_chr11_2040	notcrossfusion	female MCR_sharedwith_MRE
chr1_3291_chr1_3292	chr8_258_chr8_259	notcrossfusion	female MCR_sharedwith_MRE
chr1_24260_chr1_24248	chr21_1063_chr21_1075	notcrossfusion	female MCR_sharedwith_MRE
chr4_12845_chr4_12842	chr22_1340_chr22_1343	notcrossfusion	female MCR_sharedwith_MRE
chr1_2324_chr1_2328	chr17_2329_chr17_2330	notcrossfusion	female MCR_sharedwith_MRE
chr1_2883_chr1_2885	chr17_2883_chr17_2887	notcrossfusion	female MCR_sharedwith_MRE
chr2_18980_chr2_18942	chr15_320_chr15_357	notcrossfusion	female MCR_sharedwith_MRE
chr2_22565_chr2_22621	chr11_3296_chr11_3352	notcrossfusion	female MCR_sharedwith_MRE
chr3_20719_chr3_20457	chr1_3164_chr1_3424	notcrossfusion	female MCR_sharedwith_MRE
chr4_26321_chr4_26310	chrX_6046_chrX_6057	notcrossfusion	female MCR_sharedwith_MRE
chr2_11754_chr2_11602	chr14_893_chr14_1046	notcrossfusion	female MCR_sharedwith_MRE
chr1_12968_chr1_12987	chr19_251_chr19_271	notcrossfusion	female MCR_sharedwith_MRE
chr4_31535_chr4_31492	chrX_798_chrX_843	notcrossfusion	female MCR_sharedwith_MRE
chr1_21417_chr1_21418	chr16_1531_chr16_1532	notcrossfusion	female MCR_sharedwith_MRE
chr4_27118_chr4_27081	chrX_5263_chrX_5299	notcrossfusion	female MCR_sharedwith_MRE
chr4_16612_chr4_16639	chr4_8148_chr4_8176	notcrossfusion	female MCR_sharedwith_MRE
chr1_973_chr1_979	chr17_974_chr17_980	notcrossfusion	female MCR_sharedwith_MRE
chr2_22565_chr2_22625	chr11_3296_chr11_3356	notcrossfusion	female MCR_sharedwith_MRE
chr2_22365_chr2_22745	chr11_3094_chr11_3476	notcrossfusion	female MCR_sharedwith_MRE
chr4_21774_chr4_21781	chr1_12019_chr1_12026	notcrossfusion	female MCR_sharedwith_MRE
chr4_21774_chr4_21782	chr1_12019_chr1_12027	notcrossfusion	female MCR_sharedwith_MRE
chr4_21774_chr4_21779	chr1_12019_chr1_12024	notcrossfusion	female MCR_sharedwith_MRE
chr4_21774_chr4_21780	chr1_12019_chr1_12025	notcrossfusion	female MCR_sharedwith_MRE
chr4_21774_chr4_21777	chr1_12019_chr1_12022	notcrossfusion	female MCR_sharedwith_MRE
chr4_21774_chr4_21778	chr1_12019_chr1_12023	notcrossfusion	female MCR_sharedwith_MRE
chr4_21774_chr4_21776	chr1_12019_chr1_12020	notcrossfusion	female MCR_sharedwith_MRE
chr4_21774_chr4_21776	chr1_12019_chr1_12021	notcrossfusion	female MCR_sharedwith_MRE
chr2_28105_chr2_28232	chr7_703_chr7_831	notcrossfusion	female MCR_sharedwith_MRE
chr1_950_chr1_967	chr17_949_chr17_968	notcrossfusion	female MCR_sharedwith_MRE
chr2_28105_chr2_28235	chr7_703_chr7_834	notcrossfusion	female MCR_sharedwith_MRE
chr4_21774_chr4_21783	chr1_12019_chr1_12028	notcrossfusion	female MCR_sharedwith_MRE
chr4_21774_chr4_21784	chr1_12019_chr1_12029	notcrossfusion	female MCR_sharedwith_MRE
chr4_2555_chr4_2556	chr3_2562_chr3_2563	notcrossfusion	female MCR_sharedwith_MRE
chr1_2030_chr1_2035	chr17_2032_chr17_2036	notcrossfusion	female MCR_sharedwith_MRE
chr1_2031_chr1_2036	chr17_2032_chr17_2037	notcrossfusion	female MCR_sharedwith_MRE
chr1_16481_chr1_16415	chr9_3454_chr9_3520	notcrossfusion	female MCR_sharedwith_MRE
chr4_13569_chr4_13558	chr22_576_chr22_586	notcrossfusion	female MCR_sharedwith_MRE
chr1_2031_chr1_2037	chr17_2032_chr17_2038	notcrossfusion	female MCR_sharedwith_MRE
chr3_11313_chr3_11310	chr4_1672_chr4_1673	notcrossfusion	female MCR_sharedwith_MRE
chr1_19845_chr1_19793	chr9_42_chr9_94	notcrossfusion	female MCR_sharedwith_MRE
chr2_28482_chr2_28490	chr7_1081_chr7_1089	notcrossfusion	female MCR_sharedwith_MRE
chr1_11290_chr1_11291	chr5_965_chr5_966	notcrossfusion	female MCR_sharedwith_MRE
chr4_524_chr4_525	chr3_532_chr3_533	notcrossfusion	female MCR_sharedwith_MRE
chr1_10750_chr1_10783	chr5_425_chr5_458	notcrossfusion	female MCR_sharedwith_MRE
chr1_10750_chr1_10784	chr5_425_chr5_459	notcrossfusion	female MCR_sharedwith_MRE
chr4_524_chr4_528	chr3_532_chr3_536	notcrossfusion	female MCR_sharedwith_MRE
chr4_523_chr4_529	chr3_532_chr3_537	notcrossfusion	female MCR_sharedwith_MRE
chr4_524_chr4_526	chr3_532_chr3_534	notcrossfusion	female MCR_sharedwith_MRE
chr4_524_chr4_527	chr3_532_chr3_535	notcrossfusion	female MCR_sharedwith_MRE
chr4_17922_chr4_17961	chr3_10596_chr3_10635	notcrossfusion	female MCR_sharedwith_MRE
chr1_10750_chr1_10779	chr5_425_chr5_453	notcrossfusion	female MCR_sharedwith_MRE
chr4_17922_chr4_17963	chr3_10596_chr3_10637	notcrossfusion	female MCR_sharedwith_MRE
chr4_17922_chr4_17962	chr3_10596_chr3_10636	notcrossfusion	female MCR_sharedwith_MRE
chr4_17922_chr4_17957	chr3_10596_chr3_10631	notcrossfusion	female MCR_sharedwith_MRE
chr4_17922_chr4_17956	chr3_10596_chr3_10630	notcrossfusion	female MCR_sharedwith_MRE
chr4_17922_chr4_17959	chr3_10596_chr3_10633	notcrossfusion	female MCR_sharedwith_MRE
chr1_10750_chr1_10780	chr5_425_chr5_455	notcrossfusion	female MCR_sharedwith_MRE
chr4_21099_chr4_21118	chr1_11337_chr1_11357	notcrossfusion	female MCR_sharedwith_MRE
chr4_26973_chr4_26912	chrX_5333_chrX_5461	notcrossfusion	female MCR_sharedwith_MRE
chr4_21098_chr4_21117	chr1_11337_chr1_11355	notcrossfusion	female MCR_sharedwith_MRE
chr4_21855_chr4_21869	chr1_12100_chr1_12114	notcrossfusion	female MCR_sharedwith_MRE
chr3_22716_chr3_22715	chr1_1168_chr1_1169	notcrossfusion	female MCR_sharedwith_MRE
chr2_21768_chr2_21808	chr11_2495_chr11_2534	notcrossfusion	female MCR_sharedwith_MRE
chr1_13079_chr1_13090	chr19_366_chr19_377	notcrossfusion	female MCR_sharedwith_MRE
chr4_24493_chr4_24566	chr3_8649_chr3_8722	notcrossfusion	female MCR_sharedwith_MRE
chr2_21769_chr2_21810	chr11_2495_chr11_2537	notcrossfusion	female MCR_sharedwith_MRE
chr2_21769_chr2_21804	chr11_2495_chr11_2530	notcrossfusion	female MCR_sharedwith_MRE
chr2_21769_chr2_21805	chr11_2495_chr11_2531	notcrossfusion	female MCR_sharedwith_MRE
chr2_21769_chr2_21806	chr11_2495_chr11_2532	notcrossfusion	female MCR_sharedwith_MRE
chr4_21099_chr4_21118	chr1_11337_chr1_11358	notcrossfusion	female MCR_sharedwith_MRE
chr4_30543_chr4_30486	chrX_1825_chrX_1884	notcrossfusion	female MCR_sharedwith_MRE
chr1_13024_chr1_13257	chr19_311_chr19_547	notcrossfusion	female MCR_sharedwith_MRE
chr3_7327_chr3_7346	chr20_3321_chr20_3340	notcrossfusion	female MCR_sharedwith_MRE
chr3_17678_chr3_17677	chr1_6205_chr1_6206	notcrossfusion	female MCR_sharedwith_MRE
chr4_30543_chr4_30528	chrX_1827_chrX_1841	notcrossfusion	female MCR_sharedwith_MRE
chr2_27085_chr2_27084	chr10_312_chr10_313	notcrossfusion	female MCR_sharedwith_MRE
chr4_9798_chr4_9797	chr12_1835_chr12_1837	notcrossfusion	female MCR_sharedwith_MRE
chr4_9798_chr4_9797	chr12_1835_chr12_1836	notcrossfusion	female MCR_sharedwith_MRE
chr3_17679_chr3_17676	chr1_6205_chr1_6208	notcrossfusion	female MCR_sharedwith_MRE
chr4_30545_chr4_30481	chrX_1825_chrX_1888	notcrossfusion	female MCR_sharedwith_MRE
chr3_4827_chr3_5339	chr20_852_chr20_1359	notcrossfusion	female MCR_sharedwith_MRE
chr1_24260_chr1_24244	chr21_1063_chr21_1079	notcrossfusion	female MCR_sharedwith_MRE
chr2_26104_chr2_26093	chr10_1292_chr10_1303	notcrossfusion	female MCR_sharedwith_MRE
chr2_4137_chr2_4071	chr2_9518_chr2_9585	notcrossfusion	female MCR_sharedwith_MRE
chr2_4138_chr2_4072	chr2_9518_chr2_9584	notcrossfusion	female MCR_sharedwith_MRE
chr4_23416_chr4_23470	chr1_13656_chr1_13709	notcrossfusion	female MCR_sharedwith_MRE
chr2_4138_chr2_4070	chr2_9518_chr2_9586	notcrossfusion	female MCR_sharedwith_MRE
chr2_4138_chr2_4067	chr2_9518_chr2_9589	notcrossfusion	female MCR_sharedwith_MRE
chr4_19629_chr4_19654	chr3_12294_chr3_12320	notcrossfusion	female MCR_sharedwith_MRE
chr4_13963_chr4_13957	chr22_178_chr22_185	notcrossfusion	female MCR_sharedwith_MRE
chr1_16037_chr1_16036	chr9_3898_chr9_3899	notcrossfusion	female MCR_sharedwith_MRE
chr4_19630_chr4_19656	chr3_12294_chr3_12321	notcrossfusion	female MCR_sharedwith_MRE
chr1_13331_chr1_13332	chr19_622_chr19_624	notcrossfusion	female MCR_sharedwith_MRE
chr1_34459_chr1_34438	chr5_2615_chr5_2637	notcrossfusion	female MCR_sharedwith_MRE
chr3_17869_chr3_17852	chr1_6011_chr1_6029	notcrossfusion	female MCR_sharedwith_MRE
chr1_6947_chr1_6970	chr8_3994_chr8_4016	notcrossfusion	female MCR_sharedwith_MRE
chr1_34459_chr1_34439	chr5_2615_chr5_2636	notcrossfusion	female MCR_sharedwith_MRE
chr3_20723_chr3_19214	chr1_3160_chr1_4679	notcrossfusion	female MCR_sharedwith_MRE
chr4_27894_chr4_27893	chrX_4473_chrX_4475	notcrossfusion	female MCR_sharedwith_MRE
chr1_34459_chr1_34436	chr5_2615_chr5_2639	notcrossfusion	female MCR_sharedwith_MRE
chr1_24100_chr1_24086	chr21_1225_chr21_1239	notcrossfusion	female MCR_sharedwith_MRE
chr1_19927_chr1_19928	chr16_42_chr16_43	notcrossfusion	female MCR_sharedwith_MRE
chr1_34459_chr1_34437	chr5_2615_chr5_2638	notcrossfusion	female MCR_sharedwith_MRE
chr1_1239_chr1_1241	chr17_1241_chr17_1243	notcrossfusion	female MCR_sharedwith_MRE
chr4_29106_chr4_29000	chrX_3262_chrX_3371	notcrossfusion	female MCR_sharedwith_MRE
chr2_28302_chr2_28303	chr7_901_chr7_902	notcrossfusion	female MCR_sharedwith_MRE
chr3_2226_chr3_2243	chr2_2210_chr2_2227	notcrossfusion	female MCR_sharedwith_MRE
chr3_2226_chr3_2242	chr2_2210_chr2_2226	notcrossfusion	female MCR_sharedwith_MRE
chr3_2226_chr3_2241	chr2_2210_chr2_2225	notcrossfusion	female MCR_sharedwith_MRE
chr3_2226_chr3_2240	chr2_2210_chr2_2224	notcrossfusion	female MCR_sharedwith_MRE
chr3_2226_chr3_2239	chr2_2210_chr2_2223	notcrossfusion	female MCR_sharedwith_MRE
chr3_2226_chr3_2238	chr2_2210_chr2_2222	notcrossfusion	female MCR_sharedwith_MRE
chr3_2226_chr3_2237	chr2_2210_chr2_2221	notcrossfusion	female MCR_sharedwith_MRE
chr3_2226_chr3_2236	chr2_2210_chr2_2220	notcrossfusion	female MCR_sharedwith_MRE
chr1_7203_chr1_7205	chr8_4248_chr8_4250	notcrossfusion	female MCR_sharedwith_MRE
chr1_7203_chr1_7209	chr8_4248_chr8_4253	notcrossfusion	female MCR_sharedwith_MRE
chr1_13331_chr1_13332	chr19_622_chr19_623	notcrossfusion	female MCR_sharedwith_MRE
chr3_20587_chr3_20541	chr1_3294_chr1_3341	notcrossfusion	female MCR_sharedwith_MRE
chr3_2226_chr3_2244	chr2_2210_chr2_2228	notcrossfusion	female MCR_sharedwith_MRE
chr4_6954_chr4_7040	chr3_6956_chr3_7044	notcrossfusion	female MCR_sharedwith_MRE
chr4_6954_chr4_7042	chr3_6956_chr3_7047	notcrossfusion	female MCR_sharedwith_MRE
chr3_5271_chr3_5272	chr20_1293_chr20_1294	notcrossfusion	female MCR_sharedwith_MRE
chr1_19845_chr1_19797	chr9_42_chr9_90	notcrossfusion	female MCR_sharedwith_MRE
chr3_7366_chr3_7372	chr20_3360_chr20_3367	notcrossfusion	female MCR_sharedwith_MRE
chr4_24024_chr4_24032	chr3_8186_chr3_8193	notcrossfusion	female MCR_sharedwith_MRE
chr4_24024_chr4_24031	chr3_8186_chr3_8192	notcrossfusion	female MCR_sharedwith_MRE
chr4_24024_chr4_24030	chr3_8186_chr3_8191	notcrossfusion	female MCR_sharedwith_MRE
chr4_24024_chr4_24029	chr3_8186_chr3_8190	notcrossfusion	female MCR_sharedwith_MRE
chr3_20754_chr3_20750	chr1_3128_chr1_3131	notcrossfusion	female MCR_sharedwith_MRE
chr3_20754_chr3_20750	chr1_3128_chr1_3130	notcrossfusion	female MCR_sharedwith_MRE
chr4_24024_chr4_24034	chr3_8186_chr3_8195	notcrossfusion	female MCR_sharedwith_MRE
chr4_24024_chr4_24033	chr3_8186_chr3_8194	notcrossfusion	female MCR_sharedwith_MRE
chr4_3272_chr4_3324	chr3_3286_chr3_3338	notcrossfusion	female MCR_sharedwith_MRE
chr1_13797_chr1_13846	chr19_1098_chr19_1148	notcrossfusion	female MCR_sharedwith_MRE
chr3_11904_chr3_11879	chr4_1073_chr4_1099	notcrossfusion	female MCR_sharedwith_MRE
chr3_11904_chr3_11880	chr4_1073_chr4_1098	notcrossfusion	female MCR_sharedwith_MRE
chr1_16645_chr1_16643	chr9_3291_chr9_3293	notcrossfusion	female MCR_sharedwith_MRE
chr1_16645_chr1_16643	chr9_3291_chr9_3292	notcrossfusion	female MCR_sharedwith_MRE
chr4_2418_chr4_2417	chr3_2426_chr3_2427	notcrossfusion	female MCR_sharedwith_MRE
chr4_6595_chr4_6726	chr3_6592_chr3_6723	notcrossfusion	female MCR_sharedwith_MRE
chr3_11904_chr3_11886	chr4_1073_chr4_1092	notcrossfusion	female MCR_sharedwith_MRE
chr4_6594_chr4_6724	chr3_6592_chr3_6721	notcrossfusion	female MCR_sharedwith_MRE
chr2_9464_chr2_9465	chr2_4182_chr2_4183	notcrossfusion	female MCR_sharedwith_MRE
chr2_9465_chr2_9464	chr2_4182_chr2_4184	notcrossfusion	female MCR_sharedwith_MRE
chr2_9466_chr2_9463	chr2_4182_chr2_4185	notcrossfusion	female MCR_sharedwith_MRE
chr4_6596_chr4_6728	chr3_6592_chr3_6725	notcrossfusion	female MCR_sharedwith_MRE
chr3_11904_chr3_11884	chr4_1073_chr4_1094	notcrossfusion	female MCR_sharedwith_MRE
chr1_13325_chr1_13326	chr19_617_chr19_618	notcrossfusion	female MCR_sharedwith_MRE
chr3_22223_chr3_22020	chr1_1660_chr1_1862	notcrossfusion	female MCR_sharedwith_MRE
chr3_22222_chr3_22019	chr1_1660_chr1_1863	notcrossfusion	female MCR_sharedwith_MRE
chr4_11114_chr4_10977	chr12_517_chr12_656	notcrossfusion	female MCR_sharedwith_MRE
chr1_12621_chr1_12622	chr5_2290_chr5_2291	notcrossfusion	female MCR_sharedwith_MRE
chr1_6848_chr1_6853	chr8_3894_chr8_3899	notcrossfusion	female MCR_sharedwith_MRE
chr2_17221_chr2_17194	chr15_2095_chr15_2122	notcrossfusion	female MCR_sharedwith_MRE
chr2_17221_chr2_17195	chr15_2095_chr15_2121	notcrossfusion	female MCR_sharedwith_MRE
chr2_17221_chr2_17196	chr15_2095_chr15_2120	notcrossfusion	female MCR_sharedwith_MRE
chr1_8172_chr1_8106	chr18_2175_chr18_2241	notcrossfusion	female MCR_sharedwith_MRE
chr1_8172_chr1_8106	chr18_2175_chr18_2242	notcrossfusion	female MCR_sharedwith_MRE
chr2_26707_chr2_26603	chr10_687_chr10_793	notcrossfusion	female MCR_sharedwith_MRE
chr2_26707_chr2_26604	chr10_687_chr10_792	notcrossfusion	female MCR_sharedwith_MRE
chr3_13853_chr3_13840	chr1_10038_chr1_10050	notcrossfusion	female MCR_sharedwith_MRE
chr3_13853_chr3_13840	chr1_10038_chr1_10051	notcrossfusion	female MCR_sharedwith_MRE
chr1_16484_chr1_16278	chr9_3451_chr9_3659	notcrossfusion	female MCR_sharedwith_MRE
chr2_23095_chr2_23130	chr11_3825_chr11_3860	notcrossfusion	female MCR_sharedwith_MRE
chr2_26707_chr2_26601	chr10_687_chr10_795	notcrossfusion	female MCR_sharedwith_MRE
chr2_26707_chr2_26602	chr10_687_chr10_794	notcrossfusion	female MCR_sharedwith_MRE
chr1_1398_chr1_1399	chr17_1399_chr17_1400	notcrossfusion	female MCR_sharedwith_MRE
chr1_22973_chr1_22968	chr21_2344_chr21_2349	notcrossfusion	female MCR_sharedwith_MRE
chr4_8301_chr4_7831	chr12_3338_chr12_3807	notcrossfusion	female MCR_sharedwith_MRE
chr4_29354_chr4_29342	chrX_3015_chrX_3026	notcrossfusion	female MCR_sharedwith_MRE
chr4_3896_chr4_3909	chr3_3911_chr3_3924	notcrossfusion	female MCR_sharedwith_MRE
chr4_30231_chr4_30228	chrX_2136_chrX_2139	notcrossfusion	female MCR_sharedwith_MRE
chr1_2142_chr1_2143	chr17_2146_chr17_2147	notcrossfusion	female MCR_sharedwith_MRE
chr1_24905_chr1_24753	chr21_416_chr21_567	notcrossfusion	female MCR_sharedwith_MRE
chr4_30233_chr4_30232	chrX_2136_chrX_2137	notcrossfusion	female MCR_sharedwith_MRE
chr1_2849_chr1_2850	chr17_2850_chr17_2851	notcrossfusion	female MCR_sharedwith_MRE
chr4_32058_chr4_32057	chrX_265_chrX_266	notcrossfusion	female MCR_sharedwith_MRE
chr4_2122_chr4_2123	chr3_2132_chr3_2133	notcrossfusion	female MCR_sharedwith_MRE
chr3_15817_chr3_15816	chr1_8071_chr1_8072	notcrossfusion	female MCR_sharedwith_MRE
chr3_5907_chr3_5908	chr20_1928_chr20_1929	notcrossfusion	female MCR_sharedwith_MRE
chr1_17721_chr1_17720	chr9_2211_chr9_2212	notcrossfusion	female MCR_sharedwith_MRE
chr3_5745_chr3_5746	chr20_1764_chr20_1765	notcrossfusion	female MCR_sharedwith_MRE
chr2_27328_chr2_27215	chr10_70_chr10_181	notcrossfusion	female MCR_sharedwith_MRE
chr4_29388_chr4_29358	chrX_2980_chrX_3010	notcrossfusion	female MCR_sharedwith_MRE
chr2_24749_chr2_24748	chr10_2638_chr10_2639	notcrossfusion	female MCR_sharedwith_MRE
chr1_9749_chr1_9658	chr18_585_chr18_680	notcrossfusion	female MCR_sharedwith_MRE
chr2_884_chr2_859	chr2_12780_chr2_12806	notcrossfusion	female MCR_sharedwith_MRE
chr1_9748_chr1_9657	chr18_585_chr18_682	notcrossfusion	female MCR_sharedwith_MRE
chr1_17274_chr1_17264	chr9_2658_chr9_2668	notcrossfusion	female MCR_sharedwith_MRE
chr1_17274_chr1_17265	chr9_2658_chr9_2667	notcrossfusion	female MCR_sharedwith_MRE
chr1_17274_chr1_17266	chr9_2658_chr9_2666	notcrossfusion	female MCR_sharedwith_MRE
chr1_13797_chr1_13845	chr19_1098_chr19_1147	notcrossfusion	female MCR_sharedwith_MRE
chr1_17274_chr1_17269	chr9_2658_chr9_2663	notcrossfusion	female MCR_sharedwith_MRE
chr1_17274_chr1_17270	chr9_2658_chr9_2662	notcrossfusion	female MCR_sharedwith_MRE
chr2_6510_chr2_6509	chr2_7149_chr2_7150	notcrossfusion	female MCR_sharedwith_MRE
chr3_13655_chr3_13651	chr1_10234_chr1_10238	notcrossfusion	female MCR_sharedwith_MRE
chr1_27603_chr1_27556	chr6_3372_chr6_3420	notcrossfusion	female MCR_sharedwith_MRE
chr4_27581_chr4_27579	chrX_4810_chrX_4812	notcrossfusion	female MCR_sharedwith_MRE
chr1_10770_chr1_10771	chr5_445_chr5_446	notcrossfusion	female MCR_sharedwith_MRE
chr2_14339_chr2_14332	chr13_1684_chr13_1691	notcrossfusion	female MCR_sharedwith_MRE
chr2_16143_chr2_16119	chr15_3181_chr15_3205	notcrossfusion	female MCR_sharedwith_MRE
chr1_5755_chr1_5760	chr8_2721_chr8_2727	notcrossfusion	female MCR_sharedwith_MRE
chr2_17754_chr2_17744	chr15_1558_chr15_1568	notcrossfusion	female MCR_sharedwith_MRE
chr4_11624_chr4_11555	chr12_5_chr12_75	notcrossfusion	female MCR_sharedwith_MRE
chr2_19656_chr2_19660	chr11_388_chr11_392	notcrossfusion	female MCR_sharedwith_MRE
chr3_2224_chr3_2239	chr2_2208_chr2_2223	notcrossfusion	female MCR_sharedwith_MRE
chr4_24455_chr4_24466	chr3_8611_chr3_8622	notcrossfusion	female MCR_sharedwith_MRE
chr4_24455_chr4_24467	chr3_8611_chr3_8623	notcrossfusion	female MCR_sharedwith_MRE
chr4_24455_chr4_24464	chr3_8611_chr3_8620	notcrossfusion	female MCR_sharedwith_MRE
chr4_24455_chr4_24465	chr3_8611_chr3_8621	notcrossfusion	female MCR_sharedwith_MRE
chr2_6510_chr2_6508	chr2_7149_chr2_7151	notcrossfusion	female MCR_sharedwith_MRE
chr3_15361_chr3_15355	chr1_8528_chr1_8534	notcrossfusion	female MCR_sharedwith_MRE
chr4_24455_chr4_24468	chr3_8611_chr3_8624	notcrossfusion	female MCR_sharedwith_MRE
chr4_24455_chr4_24469	chr3_8611_chr3_8625	notcrossfusion	female MCR_sharedwith_MRE
chr3_1890_chr3_1914	chr2_1866_chr2_1891	notcrossfusion	female MCR_sharedwith_MRE
chr3_1890_chr3_1913	chr2_1866_chr2_1890	notcrossfusion	female MCR_sharedwith_MRE
chr3_1890_chr3_1916	chr2_1866_chr2_1893	notcrossfusion	female MCR_sharedwith_MRE
chr3_1890_chr3_1915	chr2_1866_chr2_1892	notcrossfusion	female MCR_sharedwith_MRE
chr3_1890_chr3_1918	chr2_1866_chr2_1895	notcrossfusion	female MCR_sharedwith_MRE
chr3_1890_chr3_1917	chr2_1866_chr2_1894	notcrossfusion	female MCR_sharedwith_MRE
chr2_16026_chr2_16024	chr15_3298_chr15_3300	notcrossfusion	female MCR_sharedwith_MRE
chr1_12221_chr1_12222	chr5_1890_chr5_1891	notcrossfusion	female MCR_sharedwith_MRE
chr4_18231_chr4_18321	chr3_10905_chr3_10995	notcrossfusion	female MCR_sharedwith_MRE
chr4_18231_chr4_18322	chr3_10905_chr3_10996	notcrossfusion	female MCR_sharedwith_MRE
chr4_18231_chr4_18323	chr3_10905_chr3_10997	notcrossfusion	female MCR_sharedwith_MRE
chr1_14486_chr1_14504	chr19_1785_chr19_1803	notcrossfusion	female MCR_sharedwith_MRE
chr4_22734_chr4_22748	chr1_12976_chr1_12990	notcrossfusion	female MCR_sharedwith_MRE
chr4_22734_chr4_22748	chr1_12976_chr1_12991	notcrossfusion	female MCR_sharedwith_MRE
chr4_29315_chr4_29106	chrX_3055_chrX_3261	notcrossfusion	female MCR_sharedwith_MRE
chr2_22816_chr2_22840	chr11_3548_chr11_3570	notcrossfusion	female MCR_sharedwith_MRE
chr4_11040_chr4_11002	chr12_591_chr12_631	notcrossfusion	female MCR_sharedwith_MRE
chr1_31089_chr1_31086	chr5_5968_chr5_5971	notcrossfusion	female MCR_sharedwith_MRE
chr1_31088_chr1_31087	chr5_5968_chr5_5970	notcrossfusion	female MCR_sharedwith_MRE
chr1_31089_chr1_31084	chr5_5968_chr5_5973	notcrossfusion	female MCR_sharedwith_MRE
chr4_12690_chr4_12679	chr22_1499_chr22_1510	notcrossfusion	female MCR_sharedwith_MRE
chr2_26214_chr2_26213	chr10_1181_chr10_1182	notcrossfusion	female MCR_sharedwith_MRE
chr4_12690_chr4_12677	chr22_1499_chr22_1512	notcrossfusion	female MCR_sharedwith_MRE
chr3_2273_chr3_2274	chr2_2256_chr2_2257	notcrossfusion	female MCR_sharedwith_MRE
chr3_2407_chr3_2431	chr2_2389_chr2_2413	notcrossfusion	female MCR_sharedwith_MRE
chr3_2407_chr3_2430	chr2_2389_chr2_2412	notcrossfusion	female MCR_sharedwith_MRE
chr2_4135_chr2_4062	chr2_9521_chr2_9594	notcrossfusion	female MCR_sharedwith_MRE
chr2_4135_chr2_4061	chr2_9521_chr2_9595	notcrossfusion	female MCR_sharedwith_MRE
chr3_2407_chr3_2435	chr2_2389_chr2_2417	notcrossfusion	female MCR_sharedwith_MRE
chr3_2407_chr3_2434	chr2_2389_chr2_2416	notcrossfusion	female MCR_sharedwith_MRE
chr3_2407_chr3_2433	chr2_2389_chr2_2415	notcrossfusion	female MCR_sharedwith_MRE
chr3_2407_chr3_2432	chr2_2389_chr2_2414	notcrossfusion	female MCR_sharedwith_MRE
chr1_9384_chr1_9355	chr18_955_chr18_984	notcrossfusion	female MCR_sharedwith_MRE
chr1_9384_chr1_9354	chr18_955_chr18_985	notcrossfusion	female MCR_sharedwith_MRE
chr3_2407_chr3_2437	chr2_2389_chr2_2419	notcrossfusion	female MCR_sharedwith_MRE
chr3_2407_chr3_2436	chr2_2389_chr2_2418	notcrossfusion	female MCR_sharedwith_MRE
chr1_9384_chr1_9359	chr18_955_chr18_980	notcrossfusion	female MCR_sharedwith_MRE
chr3_9544_chr3_9512	chr4_4122_chr4_4153	notcrossfusion	female MCR_sharedwith_MRE
chr2_4135_chr2_4058	chr2_9521_chr2_9598	notcrossfusion	female MCR_sharedwith_MRE
chr4_11624_chr4_11554	chr12_5_chr12_77	notcrossfusion	female MCR_sharedwith_MRE
chr2_3602_chr2_3577	chr2_10054_chr2_10079	notcrossfusion	female MCR_sharedwith_MRE
chr4_2087_chr4_2115	chr3_2098_chr3_2125	notcrossfusion	female MCR_sharedwith_MRE
chr2_29085_chr2_29130	chr7_1684_chr7_1729	notcrossfusion	female MCR_sharedwith_MRE
chr1_13965_chr1_13979	chr19_1267_chr19_1281	notcrossfusion	female MCR_sharedwith_MRE
chr4_19969_chr4_19998	chr3_12635_chr3_12664	notcrossfusion	female MCR_sharedwith_MRE
chr2_29085_chr2_29127	chr7_1684_chr7_1727	notcrossfusion	female MCR_sharedwith_MRE
chr2_29085_chr2_29127	chr7_1684_chr7_1726	notcrossfusion	female MCR_sharedwith_MRE
chr4_19969_chr4_19999	chr3_12635_chr3_12665	notcrossfusion	female MCR_sharedwith_MRE
chr1_30240_chr1_30224	chr6_712_chr6_729	notcrossfusion	female MCR_sharedwith_MRE
chr4_21046_chr4_21176	chr1_11286_chr1_11415	notcrossfusion	female MCR_sharedwith_MRE
chr1_5714_chr1_5716	chr8_2686_chr8_2687	notcrossfusion	female MCR_sharedwith_MRE
chr4_19969_chr4_20000	chr3_12635_chr3_12666	notcrossfusion	female MCR_sharedwith_MRE
chr1_30240_chr1_30225	chr6_712_chr6_728	notcrossfusion	female MCR_sharedwith_MRE
chr4_27264_chr4_27131	chrX_5116_chrX_5248	notcrossfusion	female MCR_sharedwith_MRE
chr2_18301_chr2_18271	chr15_1010_chr15_1040	notcrossfusion	female MCR_sharedwith_MRE
chr4_11822_chr4_11813	chr22_2328_chr22_2337	notcrossfusion	female MCR_sharedwith_MRE
chr4_11624_chr4_11555	chr12_5_chr12_76	notcrossfusion	female MCR_sharedwith_MRE
chr2_18023_chr2_18007	chr15_1290_chr15_1307	notcrossfusion	female MCR_sharedwith_MRE
chr4_2066_chr4_2110	chr3_2075_chr3_2120	notcrossfusion	female MCR_sharedwith_MRE
chr2_3515_chr2_3485	chr2_10138_chr2_10168	notcrossfusion	female MCR_sharedwith_MRE
chr1_13965_chr1_13978	chr19_1267_chr19_1280	notcrossfusion	female MCR_sharedwith_MRE
chr2_21799_chr2_23371	chr11_2525_chr11_4101	notcrossfusion	female MCR_sharedwith_MRE
chr4_2066_chr4_2117	chr3_2075_chr3_2127	notcrossfusion	female MCR_sharedwith_MRE
chr4_2066_chr4_2119	chr3_2075_chr3_2129	notcrossfusion	female MCR_sharedwith_MRE
chr2_9145_chr2_9118	chr2_4503_chr2_4531	notcrossfusion	female MCR_sharedwith_MRE
chr2_26219_chr2_26218	chr10_1177_chr10_1178	notcrossfusion	female MCR_sharedwith_MRE
chr2_14967_chr2_14953	chr13_1046_chr13_1060	notcrossfusion	female MCR_sharedwith_MRE
chr2_14967_chr2_14952	chr13_1046_chr13_1061	notcrossfusion	female MCR_sharedwith_MRE
chr2_14967_chr2_14951	chr13_1046_chr13_1062	notcrossfusion	female MCR_sharedwith_MRE
chr2_14967_chr2_14950	chr13_1046_chr13_1063	notcrossfusion	female MCR_sharedwith_MRE
chr2_29059_chr2_29069	chr7_1658_chr7_1667	notcrossfusion	female MCR_sharedwith_MRE
chr2_29060_chr2_29068	chr7_1658_chr7_1666	notcrossfusion	female MCR_sharedwith_MRE
chr2_29060_chr2_29067	chr7_1658_chr7_1665	notcrossfusion	female MCR_sharedwith_MRE
chr2_29060_chr2_29066	chr7_1658_chr7_1664	notcrossfusion	female MCR_sharedwith_MRE
chr2_29059_chr2_29065	chr7_1658_chr7_1663	notcrossfusion	female MCR_sharedwith_MRE
chr2_29059_chr2_29064	chr7_1658_chr7_1662	notcrossfusion	female MCR_sharedwith_MRE
chr2_29060_chr2_29063	chr7_1658_chr7_1661	notcrossfusion	female MCR_sharedwith_MRE
chr2_8377_chr2_8325	chr2_5272_chr2_5323	notcrossfusion	female MCR_sharedwith_MRE
chr1_5848_chr1_5898	chr8_2815_chr8_2865	notcrossfusion	female MCR_sharedwith_MRE
chr2_29059_chr2_29071	chr7_1658_chr7_1669	notcrossfusion	female MCR_sharedwith_MRE
chr2_29059_chr2_29070	chr7_1658_chr7_1668	notcrossfusion	female MCR_sharedwith_MRE
chr4_26413_chr4_26410	chrX_5963_chrX_5966	notcrossfusion	female MCR_sharedwith_MRE
chr1_30239_chr1_30232	chr6_712_chr6_721	notcrossfusion	female MCR_sharedwith_MRE
chr1_1311_chr1_1317	chr17_1313_chr17_1319	notcrossfusion	female MCR_sharedwith_MRE
chr1_13685_chr1_13686	chr19_976_chr19_977	notcrossfusion	female MCR_sharedwith_MRE
chr1_30241_chr1_30233	chr6_712_chr6_720	notcrossfusion	female MCR_sharedwith_MRE
chr1_5710_chr1_5731	chr8_2681_chr8_2702	notcrossfusion	female MCR_sharedwith_MRE
chr1_5710_chr1_5729	chr8_2681_chr8_2700	notcrossfusion	female MCR_sharedwith_MRE
chr4_9585_chr4_9573	chr12_2047_chr12_2060	notcrossfusion	female MCR_sharedwith_MRE
chr1_30240_chr1_30230	chr6_712_chr6_723	notcrossfusion	female MCR_sharedwith_MRE
chr2_21884_chr2_21886	chr11_2611_chr11_2612	notcrossfusion	female MCR_sharedwith_MRE
chr3_15515_chr3_15490	chr1_8375_chr1_8399	notcrossfusion	female MCR_sharedwith_MRE
chr3_15515_chr3_15490	chr1_8375_chr1_8398	notcrossfusion	female MCR_sharedwith_MRE
chr1_30240_chr1_30231	chr6_712_chr6_722	notcrossfusion	female MCR_sharedwith_MRE
chr2_27388_chr2_27337	chr10_8_chr10_58	notcrossfusion	female MCR_sharedwith_MRE
chr1_22556_chr1_22602	chr16_2667_chr16_2714	notcrossfusion	female MCR_sharedwith_MRE
chr3_40_chr3_52	chr2_46_chr2_59	notcrossfusion	female MCR_sharedwith_MRE
chr3_15514_chr3_15498	chr1_8375_chr1_8391	notcrossfusion	female MCR_sharedwith_MRE
chr3_15514_chr3_15499	chr1_8375_chr1_8390	notcrossfusion	female MCR_sharedwith_MRE
chr1_10406_chr1_10566	chr5_74_chr5_235	notcrossfusion	female MCR_sharedwith_MRE
chr3_15514_chr3_15498	chr1_8375_chr1_8392	notcrossfusion	female MCR_sharedwith_MRE
chr1_10406_chr1_10563	chr5_74_chr5_233	notcrossfusion	female MCR_sharedwith_MRE
chr4_16734_chr4_16735	chr4_8271_chr4_8272	notcrossfusion	female MCR_sharedwith_MRE
chr2_27388_chr2_27342	chr10_8_chr10_52	notcrossfusion	female MCR_sharedwith_MRE
chr1_10406_chr1_10562	chr5_74_chr5_230	notcrossfusion	female MCR_sharedwith_MRE
chr1_25238_chr1_25232	chr21_83_chr21_89	notcrossfusion	female MCR_sharedwith_MRE
chr1_13241_chr1_13264	chr19_531_chr19_555	notcrossfusion	female MCR_sharedwith_MRE
chr4_11865_chr4_11822	chr22_2286_chr22_2328	notcrossfusion	female MCR_sharedwith_MRE
chr2_29908_chr2_29909	chr7_2502_chr7_2503	notcrossfusion	female MCR_sharedwith_MRE
chr3_17745_chr3_17724	chr1_6138_chr1_6159	notcrossfusion	female MCR_sharedwith_MRE
chr2_29085_chr2_29101	chr7_1685_chr7_1700	notcrossfusion	female MCR_sharedwith_MRE
chr2_29085_chr2_29101	chr7_1685_chr7_1701	notcrossfusion	female MCR_sharedwith_MRE
chr3_7195_chr3_7236	chr20_3196_chr20_3236	notcrossfusion	female MCR_sharedwith_MRE
chr4_11863_chr4_11830	chr22_2286_chr22_2320	notcrossfusion	female MCR_sharedwith_MRE
chr1_29761_chr1_29743	chr6_1193_chr6_1212	notcrossfusion	female MCR_sharedwith_MRE
chr3_7195_chr3_7231	chr20_3196_chr20_3232	notcrossfusion	female MCR_sharedwith_MRE
chr1_29762_chr1_29744	chr6_1193_chr6_1210	notcrossfusion	female MCR_sharedwith_MRE
chr1_29761_chr1_29743	chr6_1193_chr6_1211	notcrossfusion	female MCR_sharedwith_MRE
chr4_11252_chr4_11229	chr12_379_chr12_402	notcrossfusion	female MCR_sharedwith_MRE
chr3_16278_chr3_16277	chr1_7611_chr1_7612	notcrossfusion	female MCR_sharedwith_MRE
chr3_2368_chr3_2369	chr2_2350_chr2_2351	notcrossfusion	female MCR_sharedwith_MRE
chr4_14140_chr4_14245	chr4_5675_chr4_5779	notcrossfusion	female MCR_sharedwith_MRE
chr4_18780_chr4_18839	chr3_11452_chr3_11511	notcrossfusion	female MCR_sharedwith_MRE
chr1_8144_chr1_8130	chr18_2202_chr18_2218	notcrossfusion	female MCR_sharedwith_MRE
chr4_18780_chr4_18842	chr3_11452_chr3_11515	notcrossfusion	female MCR_sharedwith_MRE
chr4_18780_chr4_18842	chr3_11452_chr3_11514	notcrossfusion	female MCR_sharedwith_MRE
chr4_18780_chr4_18845	chr3_11452_chr3_11517	notcrossfusion	female MCR_sharedwith_MRE
chr4_18780_chr4_18844	chr3_11452_chr3_11516	notcrossfusion	female MCR_sharedwith_MRE
chr4_18780_chr4_18847	chr3_11452_chr3_11519	notcrossfusion	female MCR_sharedwith_MRE
chr4_18780_chr4_18846	chr3_11452_chr3_11518	notcrossfusion	female MCR_sharedwith_MRE
chr1_26546_chr1_26491	chr6_4437_chr6_4491	notcrossfusion	female MCR_sharedwith_MRE
chr3_7202_chr3_7235	chr20_3203_chr20_3236	notcrossfusion	female MCR_sharedwith_MRE
chr2_11718_chr2_11659	chr14_929_chr14_989	notcrossfusion	female MCR_sharedwith_MRE
chr1_22556_chr1_22604	chr16_2667_chr16_2716	notcrossfusion	female MCR_sharedwith_MRE
chr2_2573_chr2_2572	chr2_11084_chr2_11086	notcrossfusion	female MCR_sharedwith_MRE
chr4_12686_chr4_12678	chr22_1503_chr22_1511	notcrossfusion	female MCR_sharedwith_MRE
chr4_12686_chr4_12677	chr22_1503_chr22_1512	notcrossfusion	female MCR_sharedwith_MRE
chr2_2573_chr2_2572	chr2_11084_chr2_11085	notcrossfusion	female MCR_sharedwith_MRE
chr2_11718_chr2_11667	chr14_929_chr14_980	notcrossfusion	female MCR_sharedwith_MRE
chr2_23197_chr2_23373	chr11_3927_chr11_4102	notcrossfusion	female MCR_sharedwith_MRE
chr2_11718_chr2_11661	chr14_929_chr14_985	notcrossfusion	female MCR_sharedwith_MRE
chr2_11718_chr2_11661	chr14_929_chr14_986	notcrossfusion	female MCR_sharedwith_MRE
chr1_3529_chr1_6657	chr8_496_chr8_3674	notcrossfusion	female MCR_sharedwith_MRE
chr2_26637_chr2_26630	chr10_759_chr10_766	notcrossfusion	female MCR_sharedwith_MRE
chr2_30556_chr2_30666	chr7_3151_chr7_3262	notcrossfusion	female MCR_sharedwith_MRE
chr2_7764_chr2_7761	chr2_5891_chr2_5894	notcrossfusion	female MCR_sharedwith_MRE
chr1_20790_chr1_20826	chr16_905_chr16_943	notcrossfusion	female MCR_sharedwith_MRE
chr4_4720_chr4_4721	chr3_4733_chr3_4734	notcrossfusion	female MCR_sharedwith_MRE
chr2_14761_chr2_14529	chr13_1251_chr13_1496	notcrossfusion	female MCR_sharedwith_MRE
chr4_2772_chr4_2795	chr3_2782_chr3_2805	notcrossfusion	female MCR_sharedwith_MRE
chr4_2772_chr4_2794	chr3_2782_chr3_2804	notcrossfusion	female MCR_sharedwith_MRE
chr4_10442_chr4_10404	chr12_1190_chr12_1228	notcrossfusion	female MCR_sharedwith_MRE
chr4_10442_chr4_10403	chr12_1190_chr12_1229	notcrossfusion	female MCR_sharedwith_MRE
chr3_4835_chr3_4836	chr20_859_chr20_860	notcrossfusion	female MCR_sharedwith_MRE
chr2_16713_chr2_16707	chr15_2607_chr15_2613	notcrossfusion	female MCR_sharedwith_MRE
chr4_10442_chr4_10408	chr12_1190_chr12_1224	notcrossfusion	female MCR_sharedwith_MRE
chr4_23020_chr4_23043	chr1_13259_chr1_13282	notcrossfusion	female MCR_sharedwith_MRE
chr4_10441_chr4_10406	chr12_1190_chr12_1226	notcrossfusion	female MCR_sharedwith_MRE
chr4_10442_chr4_10405	chr12_1190_chr12_1227	notcrossfusion	female MCR_sharedwith_MRE
chr4_10442_chr4_10412	chr12_1190_chr12_1220	notcrossfusion	female MCR_sharedwith_MRE
chr4_10442_chr4_10411	chr12_1190_chr12_1221	notcrossfusion	female MCR_sharedwith_MRE
chr4_10442_chr4_10410	chr12_1190_chr12_1222	notcrossfusion	female MCR_sharedwith_MRE
chr3_14563_chr3_14561	chr1_9334_chr1_9335	notcrossfusion	female MCR_sharedwith_MRE
chr2_7145_chr2_7133	chr2_6512_chr2_6525	notcrossfusion	female MCR_sharedwith_MRE
chr2_7146_chr2_7134	chr2_6512_chr2_6524	notcrossfusion	female MCR_sharedwith_MRE
chr2_7146_chr2_7131	chr2_6512_chr2_6527	notcrossfusion	female MCR_sharedwith_MRE
chr2_7145_chr2_7132	chr2_6512_chr2_6526	notcrossfusion	female MCR_sharedwith_MRE
chr2_7146_chr2_7137	chr2_6512_chr2_6521	notcrossfusion	female MCR_sharedwith_MRE
chr4_23020_chr4_23041	chr1_13259_chr1_13280	notcrossfusion	female MCR_sharedwith_MRE
chr2_7146_chr2_7136	chr2_6512_chr2_6522	notcrossfusion	female MCR_sharedwith_MRE
chr2_16261_chr2_16249	chr15_3062_chr15_3074	notcrossfusion	female MCR_sharedwith_MRE
chr4_29967_chr4_29924	chrX_2402_chrX_2444	notcrossfusion	female MCR_sharedwith_MRE
chr1_589_chr1_604	chr17_589_chr17_604	notcrossfusion	female MCR_sharedwith_MRE
chr4_23738_chr4_24276	chr3_7901_chr3_8437	notcrossfusion	female MCR_sharedwith_MRE
chr1_589_chr1_605	chr17_589_chr17_606	notcrossfusion	female MCR_sharedwith_MRE
chr1_589_chr1_607	chr17_589_chr17_607	notcrossfusion	female MCR_sharedwith_MRE
chr1_24593_chr1_24584	chr21_727_chr21_736	notcrossfusion	female MCR_sharedwith_MRE
chr1_24593_chr1_24583	chr21_727_chr21_737	notcrossfusion	female MCR_sharedwith_MRE
chr1_24593_chr1_24586	chr21_727_chr21_734	notcrossfusion	female MCR_sharedwith_MRE
chr1_8779_chr1_8710	chr18_1564_chr18_1633	notcrossfusion	female MCR_sharedwith_MRE
chr2_3513_chr2_3494	chr2_10140_chr2_10159	notcrossfusion	female MCR_sharedwith_MRE
chr1_17134_chr1_17101	chr9_2800_chr9_2832	notcrossfusion	female MCR_sharedwith_MRE
chr2_9495_chr2_9451	chr2_4153_chr2_4197	notcrossfusion	female MCR_sharedwith_MRE
chr1_17134_chr1_17103	chr9_2800_chr9_2830	notcrossfusion	female MCR_sharedwith_MRE
chr4_12719_chr4_12706	chr22_1468_chr22_1482	notcrossfusion	female MCR_sharedwith_MRE
chr2_19616_chr2_19624	chr11_348_chr11_355	notcrossfusion	female MCR_sharedwith_MRE
chr2_19616_chr2_19624	chr11_348_chr11_357	notcrossfusion	female MCR_sharedwith_MRE
chr2_28204_chr2_28220	chr7_803_chr7_819	notcrossfusion	female MCR_sharedwith_MRE
chr4_2720_chr4_2736	chr3_2729_chr3_2745	notcrossfusion	female MCR_sharedwith_MRE
chr4_2720_chr4_2736	chr3_2729_chr3_2744	notcrossfusion	female MCR_sharedwith_MRE
chr4_22895_chr4_23009	chr1_13134_chr1_13248	notcrossfusion	female MCR_sharedwith_MRE
chr4_29054_chr4_29040	chrX_3313_chrX_3327	notcrossfusion	female MCR_sharedwith_MRE
chr4_11106_chr4_10994	chr12_526_chr12_638	notcrossfusion	female MCR_sharedwith_MRE
chr4_2720_chr4_2731	chr3_2729_chr3_2740	notcrossfusion	female MCR_sharedwith_MRE
chr2_16261_chr2_16246	chr15_3062_chr15_3077	notcrossfusion	female MCR_sharedwith_MRE
chr4_2719_chr4_2732	chr3_2729_chr3_2742	notcrossfusion	female MCR_sharedwith_MRE
chr4_11106_chr4_10999	chr12_526_chr12_634	notcrossfusion	female MCR_sharedwith_MRE
chr2_21795_chr2_21796	chr11_2520_chr11_2521	notcrossfusion	female MCR_sharedwith_MRE
chr4_11105_chr4_10996	chr12_526_chr12_636	notcrossfusion	female MCR_sharedwith_MRE
chr4_11106_chr4_10994	chr12_526_chr12_637	notcrossfusion	female MCR_sharedwith_MRE
chr4_11106_chr4_11002	chr12_526_chr12_630	notcrossfusion	female MCR_sharedwith_MRE
chr4_11106_chr4_11002	chr12_526_chr12_631	notcrossfusion	female MCR_sharedwith_MRE
chr2_21794_chr2_21800	chr11_2520_chr11_2526	notcrossfusion	female MCR_sharedwith_MRE
chr2_27656_chr2_27665	chr7_256_chr7_265	notcrossfusion	female MCR_sharedwith_MRE
chr2_19085_chr2_19076	chr15_214_chr15_222	notcrossfusion	female MCR_sharedwith_MRE
chr2_31558_chr2_31609	chr7_4163_chr7_4215	notcrossfusion	female MCR_sharedwith_MRE
chr3_19674_chr3_19673	chr1_4212_chr1_4213	notcrossfusion	female MCR_sharedwith_MRE
chr1_7993_chr1_7992	chr18_2355_chr18_2356	notcrossfusion	female MCR_sharedwith_MRE
chr4_12720_chr4_12703	chr22_1468_chr22_1483	notcrossfusion	female MCR_sharedwith_MRE
chr4_1639_chr4_1655	chr3_1647_chr3_1663	notcrossfusion	female MCR_sharedwith_MRE
chr1_19375_chr1_19359	chr9_522_chr9_538	notcrossfusion	female MCR_sharedwith_MRE
chr4_32322_chr4_32300	chrX_7_chrX_30	notcrossfusion	female MCR_sharedwith_MRE
chr4_1639_chr4_1654	chr3_1647_chr3_1662	notcrossfusion	female MCR_sharedwith_MRE
chr3_3718_chr3_3738	chr2_3697_chr2_3718	notcrossfusion	female MCR_sharedwith_MRE
chr3_3718_chr3_3740	chr2_3697_chr2_3719	notcrossfusion	female MCR_sharedwith_MRE
chr2_12056_chr2_11172	chr14_590_chr14_1476	notcrossfusion	female MCR_sharedwith_MRE
chr1_4958_chr1_4959	chr8_1929_chr8_1930	notcrossfusion	female MCR_sharedwith_MRE
chr3_19674_chr3_19670	chr1_4212_chr1_4216	notcrossfusion	female MCR_sharedwith_MRE
chr2_15016_chr2_14979	chr13_997_chr13_1034	notcrossfusion	female MCR_sharedwith_MRE
chr3_3718_chr3_3731	chr2_3697_chr2_3710	notcrossfusion	female MCR_sharedwith_MRE
chr3_3718_chr3_3732	chr2_3697_chr2_3711	notcrossfusion	female MCR_sharedwith_MRE
chr3_3718_chr3_3733	chr2_3697_chr2_3712	notcrossfusion	female MCR_sharedwith_MRE
chr3_3718_chr3_3734	chr2_3697_chr2_3713	notcrossfusion	female MCR_sharedwith_MRE
chr3_3718_chr3_3735	chr2_3697_chr2_3714	notcrossfusion	female MCR_sharedwith_MRE
chr3_3718_chr3_3736	chr2_3697_chr2_3715	notcrossfusion	female MCR_sharedwith_MRE
chr3_3718_chr3_3737	chr2_3697_chr2_3716	notcrossfusion	female MCR_sharedwith_MRE
chr3_3718_chr3_3738	chr2_3697_chr2_3717	notcrossfusion	female MCR_sharedwith_MRE
chr3_14515_chr3_14451	chr1_9381_chr1_9444	notcrossfusion	female MCR_sharedwith_MRE
chr3_14515_chr3_14450	chr1_9381_chr1_9445	notcrossfusion	female MCR_sharedwith_MRE
chr3_21239_chr3_21210	chr1_2642_chr1_2673	notcrossfusion	female MCR_sharedwith_MRE
chr3_21241_chr3_21211	chr1_2642_chr1_2672	notcrossfusion	female MCR_sharedwith_MRE
chr3_21240_chr3_21209	chr1_2642_chr1_2674	notcrossfusion	female MCR_sharedwith_MRE
chr3_14515_chr3_14453	chr1_9381_chr1_9442	notcrossfusion	female MCR_sharedwith_MRE
chr3_14515_chr3_14452	chr1_9381_chr1_9443	notcrossfusion	female MCR_sharedwith_MRE
chr3_20468_chr3_20461	chr1_3414_chr1_3421	notcrossfusion	female MCR_sharedwith_MRE
chr1_19375_chr1_19364	chr9_522_chr9_533	notcrossfusion	female MCR_sharedwith_MRE
chr4_1335_chr4_1343	chr3_1343_chr3_1351	notcrossfusion	female MCR_sharedwith_MRE
chr2_28395_chr2_28433	chr7_995_chr7_1032	notcrossfusion	female MCR_sharedwith_MRE
chr4_30489_chr4_30486	chrX_1880_chrX_1883	notcrossfusion	female MCR_sharedwith_MRE
chr1_16618_chr1_16609	chr9_3318_chr9_3327	notcrossfusion	female MCR_sharedwith_MRE
chr3_820_chr3_823	chr2_810_chr2_813	notcrossfusion	female MCR_sharedwith_MRE
chr1_16618_chr1_16611	chr9_3318_chr9_3325	notcrossfusion	female MCR_sharedwith_MRE
chr4_2211_chr4_2238	chr3_2222_chr3_2249	notcrossfusion	female MCR_sharedwith_MRE
chr1_16618_chr1_16613	chr9_3318_chr9_3323	notcrossfusion	female MCR_sharedwith_MRE
chr1_16618_chr1_16614	chr9_3318_chr9_3322	notcrossfusion	female MCR_sharedwith_MRE
chr1_16618_chr1_16615	chr9_3318_chr9_3321	notcrossfusion	female MCR_sharedwith_MRE
chr1_16618_chr1_16616	chr9_3318_chr9_3320	notcrossfusion	female MCR_sharedwith_MRE
chr4_10716_chr4_10706	chr12_919_chr12_929	notcrossfusion	female MCR_sharedwith_MRE
chr4_2211_chr4_2235	chr3_2222_chr3_2246	notcrossfusion	female MCR_sharedwith_MRE
chr4_2212_chr4_2233	chr3_2222_chr3_2244	notcrossfusion	female MCR_sharedwith_MRE
chr4_2211_chr4_2234	chr3_2222_chr3_2245	notcrossfusion	female MCR_sharedwith_MRE
chr2_28572_chr2_28635	chr7_1171_chr7_1234	notcrossfusion	female MCR_sharedwith_MRE
chr2_23669_chr2_23630	chr10_3699_chr10_3740	notcrossfusion	female MCR_sharedwith_MRE
chr2_31563_chr2_31585	chr7_4167_chr7_4191	notcrossfusion	female MCR_sharedwith_MRE
chr2_7365_chr2_7364	chr2_6293_chr2_6294	notcrossfusion	female MCR_sharedwith_MRE
chr1_14965_chr1_14998	chr19_2264_chr19_2297	notcrossfusion	female MCR_sharedwith_MRE
chr1_14965_chr1_14997	chr19_2264_chr19_2296	notcrossfusion	female MCR_sharedwith_MRE
chr1_14965_chr1_14996	chr19_2264_chr19_2295	notcrossfusion	female MCR_sharedwith_MRE
chr1_14965_chr1_14995	chr19_2264_chr19_2294	notcrossfusion	female MCR_sharedwith_MRE
chr1_14964_chr1_14994	chr19_2264_chr19_2293	notcrossfusion	female MCR_sharedwith_MRE
chr1_14966_chr1_14993	chr19_2264_chr19_2292	notcrossfusion	female MCR_sharedwith_MRE
chr2_14955_chr2_14912	chr13_1058_chr13_1100	notcrossfusion	female MCR_sharedwith_MRE
chr3_7206_chr3_7208	chr20_3207_chr20_3209	notcrossfusion	female MCR_sharedwith_MRE
chr2_24227_chr2_24228	chr10_3158_chr10_3159	notcrossfusion	female MCR_sharedwith_MRE
chr4_29850_chr4_29822	chrX_2525_chrX_2552	notcrossfusion	female MCR_sharedwith_MRE
chr4_29850_chr4_29821	chrX_2525_chrX_2553	notcrossfusion	female MCR_sharedwith_MRE
chr4_29850_chr4_29824	chrX_2525_chrX_2550	notcrossfusion	female MCR_sharedwith_MRE
chr2_16596_chr2_16595	chr15_2725_chr15_2726	notcrossfusion	female MCR_sharedwith_MRE
chr3_18569_chr3_18533	chr1_5314_chr1_5349	notcrossfusion	female MCR_sharedwith_MRE
chr3_18569_chr3_18533	chr1_5314_chr1_5348	notcrossfusion	female MCR_sharedwith_MRE
chr1_25178_chr1_25176	chr21_143_chr21_144	notcrossfusion	female MCR_sharedwith_MRE
chr2_2610_chr2_2606	chr2_11047_chr2_11051	notcrossfusion	female MCR_sharedwith_MRE
chr4_3964_chr4_3993	chr3_3978_chr3_4007	notcrossfusion	female MCR_sharedwith_MRE
chr3_18568_chr3_18538	chr1_5314_chr1_5344	notcrossfusion	female MCR_sharedwith_MRE
chr4_3964_chr4_3992	chr3_3978_chr3_4005	notcrossfusion	female MCR_sharedwith_MRE
chr2_28573_chr2_28634	chr7_1171_chr7_1233	notcrossfusion	female MCR_sharedwith_MRE
chr3_18568_chr3_18541	chr1_5314_chr1_5341	notcrossfusion	female MCR_sharedwith_MRE
chr4_3964_chr4_3988	chr3_3978_chr3_4002	notcrossfusion	female MCR_sharedwith_MRE
chr1_5013_chr1_5069	chr8_1984_chr8_2039	notcrossfusion	female MCR_sharedwith_MRE
chr1_5011_chr1_5068	chr8_1984_chr8_2038	notcrossfusion	female MCR_sharedwith_MRE
chr4_29609_chr4_29540	chrX_2761_chrX_2828	notcrossfusion	female MCR_sharedwith_MRE
chr2_15016_chr2_14980	chr13_997_chr13_1033	notcrossfusion	female MCR_sharedwith_MRE
chr4_21868_chr4_21869	chr1_12112_chr1_12113	notcrossfusion	female MCR_sharedwith_MRE
chr4_11983_chr4_11965	chr22_2167_chr22_2185	notcrossfusion	female MCR_sharedwith_MRE
chr4_31495_chr4_31488	chrX_837_chrX_847	notcrossfusion	female MCR_sharedwith_MRE
chr1_15624_chr1_15647	chr19_2928_chr19_2952	notcrossfusion	female MCR_sharedwith_MRE
chr2_31070_chr2_31088	chr7_3673_chr7_3693	notcrossfusion	female MCR_sharedwith_MRE
chr4_20619_chr4_20664	chr3_13295_chr3_13338	notcrossfusion	female MCR_sharedwith_MRE
chr4_3890_chr4_3908	chr3_3906_chr3_3923	notcrossfusion	female MCR_sharedwith_MRE
chr2_9855_chr2_9841	chr14_2796_chr14_2810	notcrossfusion	female MCR_sharedwith_MRE
chr4_20619_chr4_20664	chr3_13295_chr3_13339	notcrossfusion	female MCR_sharedwith_MRE
chr3_14868_chr3_14867	chr1_9022_chr1_9023	notcrossfusion	female MCR_sharedwith_MRE
chr1_20931_chr1_20985	chr16_1046_chr16_1099	notcrossfusion	female MCR_sharedwith_MRE
chr2_13800_chr2_13799	chr13_2222_chr13_2223	notcrossfusion	female MCR_sharedwith_MRE
chr4_21601_chr4_21606	chr1_11841_chr1_11846	notcrossfusion	female MCR_sharedwith_MRE
chr4_21601_chr4_21605	chr1_11841_chr1_11845	notcrossfusion	female MCR_sharedwith_MRE
chr4_21602_chr4_21604	chr1_11841_chr1_11844	notcrossfusion	female MCR_sharedwith_MRE
chr1_6655_chr1_6658	chr8_3672_chr8_3674	notcrossfusion	female MCR_sharedwith_MRE
chr4_21602_chr4_21603	chr1_11841_chr1_11842	notcrossfusion	female MCR_sharedwith_MRE
chr2_19656_chr2_19665	chr11_388_chr11_397	notcrossfusion	female MCR_sharedwith_MRE
chr1_24185_chr1_24135	chr21_1140_chr21_1190	notcrossfusion	female MCR_sharedwith_MRE
chr4_26831_chr4_26807	chrX_5544_chrX_5568	notcrossfusion	female MCR_sharedwith_MRE
chr3_6743_chr3_6784	chr20_2744_chr20_2786	notcrossfusion	female MCR_sharedwith_MRE
chr1_22996_chr1_22991	chr21_2321_chr21_2326	notcrossfusion	female MCR_sharedwith_MRE
chr1_23529_chr1_23528	chr21_1798_chr21_1799	notcrossfusion	female MCR_sharedwith_MRE
chr1_17757_chr1_17756	chr9_2174_chr9_2176	notcrossfusion	female MCR_sharedwith_MRE
chr1_7824_chr1_7821	chr18_2522_chr18_2525	notcrossfusion	female MCR_sharedwith_MRE
chr1_17759_chr1_17758	chr9_2174_chr9_2175	notcrossfusion	female MCR_sharedwith_MRE
chr3_8259_chr3_8149	chr4_5397_chr4_5508	notcrossfusion	female MCR_sharedwith_MRE
chr2_28604_chr2_28619	chr7_1203_chr7_1219	notcrossfusion	female MCR_sharedwith_MRE
chr3_8259_chr3_8152	chr4_5397_chr4_5504	notcrossfusion	female MCR_sharedwith_MRE
chr3_8259_chr3_8149	chr4_5397_chr4_5507	notcrossfusion	female MCR_sharedwith_MRE
chr4_10432_chr4_10354	chr12_1201_chr12_1278	notcrossfusion	female MCR_sharedwith_MRE
chr4_15978_chr4_15981	chr4_7515_chr4_7517	notcrossfusion	female MCR_sharedwith_MRE
chr4_15978_chr4_15981	chr4_7515_chr4_7516	notcrossfusion	female MCR_sharedwith_MRE
chr2_10978_chr2_10913	chr14_1669_chr14_1735	notcrossfusion	female MCR_sharedwith_MRE
chr2_10978_chr2_10914	chr14_1669_chr14_1734	notcrossfusion	female MCR_sharedwith_MRE
chr1_33713_chr1_33700	chr5_3358_chr5_3370	notcrossfusion	female MCR_sharedwith_MRE
chr1_33712_chr1_33699	chr5_3358_chr5_3371	notcrossfusion	female MCR_sharedwith_MRE
chr1_33712_chr1_33698	chr5_3358_chr5_3372	notcrossfusion	female MCR_sharedwith_MRE
chr1_33711_chr1_33697	chr5_3358_chr5_3373	notcrossfusion	female MCR_sharedwith_MRE
chr1_950_chr1_967	chr17_949_chr17_967	notcrossfusion	female MCR_sharedwith_MRE
chr1_2828_chr1_2829	chr17_2829_chr17_2830	notcrossfusion	female MCR_sharedwith_MRE
chr4_15978_chr4_15983	chr4_7515_chr4_7519	notcrossfusion	female MCR_sharedwith_MRE
chr4_15978_chr4_15982	chr4_7515_chr4_7518	notcrossfusion	female MCR_sharedwith_MRE
chr4_31780_chr4_31765	chrX_553_chrX_567	notcrossfusion	female MCR_sharedwith_MRE
chr4_11726_chr4_11716	chr22_2425_chr22_2434	notcrossfusion	female MCR_sharedwith_MRE
chr4_11726_chr4_11715	chr22_2425_chr22_2435	notcrossfusion	female MCR_sharedwith_MRE
chr4_11725_chr4_11718	chr22_2425_chr22_2432	notcrossfusion	female MCR_sharedwith_MRE
chr4_11726_chr4_11717	chr22_2425_chr22_2433	notcrossfusion	female MCR_sharedwith_MRE
chr4_11726_chr4_11719	chr22_2425_chr22_2431	notcrossfusion	female MCR_sharedwith_MRE
chr4_26820_chr4_26818	chrX_5555_chrX_5557	notcrossfusion	female MCR_sharedwith_MRE
chr4_26820_chr4_26819	chrX_5555_chrX_5556	notcrossfusion	female MCR_sharedwith_MRE
chr1_25272_chr1_25256	chr21_48_chr21_64	notcrossfusion	female MCR_sharedwith_MRE
chr4_26816_chr4_26301	chrX_5560_chrX_6066	notcrossfusion	female MCR_sharedwith_MRE
chr4_23321_chr4_23349	chr1_13560_chr1_13588	notcrossfusion	female MCR_sharedwith_MRE
chr4_23321_chr4_23350	chr1_13560_chr1_13589	notcrossfusion	female MCR_sharedwith_MRE
chr2_31716_chr2_31738	chr7_4323_chr7_4345	notcrossfusion	female MCR_sharedwith_MRE
chr2_9628_chr2_9627	chr2_4020_chr2_4021	notcrossfusion	female MCR_sharedwith_MRE
chr4_263_chr4_265	chr3_271_chr3_273	notcrossfusion	female MCR_sharedwith_MRE
chr4_263_chr4_264	chr3_271_chr3_272	notcrossfusion	female MCR_sharedwith_MRE
chr2_2238_chr2_2212	chr2_11425_chr2_11451	notcrossfusion	female MCR_sharedwith_MRE
chr4_23320_chr4_23348	chr1_13560_chr1_13586	notcrossfusion	female MCR_sharedwith_MRE
chr4_23320_chr4_23348	chr1_13560_chr1_13587	notcrossfusion	female MCR_sharedwith_MRE
chr2_16046_chr2_16040	chr15_3278_chr15_3283	notcrossfusion	female MCR_sharedwith_MRE
chr2_16046_chr2_16042	chr15_3278_chr15_3282	notcrossfusion	female MCR_sharedwith_MRE
chr2_16046_chr2_16036	chr15_3278_chr15_3287	notcrossfusion	female MCR_sharedwith_MRE
chr2_16046_chr2_16039	chr15_3278_chr15_3285	notcrossfusion	female MCR_sharedwith_MRE
chr3_9247_chr3_9246	chr4_4410_chr4_4411	notcrossfusion	female MCR_sharedwith_MRE
chr2_6789_chr2_6784	chr2_6869_chr2_6874	notcrossfusion	female MCR_sharedwith_MRE
chr2_6789_chr2_6783	chr2_6869_chr2_6875	notcrossfusion	female MCR_sharedwith_MRE
chr2_6789_chr2_6782	chr2_6869_chr2_6876	notcrossfusion	female MCR_sharedwith_MRE
chr2_16046_chr2_16036	chr15_3278_chr15_3288	notcrossfusion	female MCR_sharedwith_MRE
chr2_6789_chr2_6788	chr2_6869_chr2_6870	notcrossfusion	female MCR_sharedwith_MRE
chr1_21991_chr1_22016	chr16_2102_chr16_2128	notcrossfusion	female MCR_sharedwith_MRE
chr2_6789_chr2_6786	chr2_6869_chr2_6872	notcrossfusion	female MCR_sharedwith_MRE
chr2_6789_chr2_6785	chr2_6869_chr2_6873	notcrossfusion	female MCR_sharedwith_MRE
chr1_17328_chr1_17247	chr9_2603_chr9_2685	notcrossfusion	female MCR_sharedwith_MRE
chr1_10056_chr1_10019	chr18_278_chr18_315	notcrossfusion	female MCR_sharedwith_MRE
chr1_3242_chr1_3385	chr8_208_chr8_353	notcrossfusion	female MCR_sharedwith_MRE
chr3_13490_chr3_13487	chr1_10402_chr1_10405	notcrossfusion	female MCR_sharedwith_MRE
chr3_7241_chr3_7242	chr20_3243_chr20_3244	notcrossfusion	female MCR_sharedwith_MRE
chr3_7241_chr3_7244	chr20_3243_chr20_3247	notcrossfusion	female MCR_sharedwith_MRE
chr1_4035_chr1_4067	chr8_1002_chr8_1035	notcrossfusion	female MCR_sharedwith_MRE
chr1_3037_chr1_3046	chr8_5_chr8_15	notcrossfusion	female MCR_sharedwith_MRE
chr4_29088_chr4_29070	chrX_3278_chrX_3299	notcrossfusion	female MCR_sharedwith_MRE
chr1_15090_chr1_15177	chr19_2389_chr19_2480	notcrossfusion	female MCR_sharedwith_MRE
chr3_14957_chr3_14949	chr1_8932_chr1_8940	notcrossfusion	female MCR_sharedwith_MRE
chr4_23334_chr4_23339	chr1_13572_chr1_13578	notcrossfusion	female MCR_sharedwith_MRE
chr2_20933_chr2_20934	chr11_1657_chr11_1659	notcrossfusion	female MCR_sharedwith_MRE
chr1_19626_chr1_19526	chr9_239_chr9_371	notcrossfusion	female MCR_sharedwith_MRE
chr4_10830_chr4_10286	chr12_806_chr12_1346	notcrossfusion	female MCR_sharedwith_MRE
chr4_32087_chr4_32088	chrX_230_chrX_231	notcrossfusion	female MCR_sharedwith_MRE
chr1_3241_chr1_3391	chr8_208_chr8_359	notcrossfusion	female MCR_sharedwith_MRE
chr4_21079_chr4_21185	chr1_11317_chr1_11426	notcrossfusion	female MCR_sharedwith_MRE
chr2_15790_chr2_15778	chr13_218_chr13_230	notcrossfusion	female MCR_sharedwith_MRE
chr1_4035_chr1_4066	chr8_1002_chr8_1034	notcrossfusion	female MCR_sharedwith_MRE
chr2_10630_chr2_10570	chr14_2017_chr14_2077	notcrossfusion	female MCR_sharedwith_MRE
chr2_2996_chr2_2995	chr2_10660_chr2_10661	notcrossfusion	female MCR_sharedwith_MRE
chr2_2996_chr2_2994	chr2_10660_chr2_10662	notcrossfusion	female MCR_sharedwith_MRE
chr2_2996_chr2_2993	chr2_10660_chr2_10663	notcrossfusion	female MCR_sharedwith_MRE
chr2_2996_chr2_2992	chr2_10660_chr2_10664	notcrossfusion	female MCR_sharedwith_MRE
chr4_9335_chr4_9299	chr12_2300_chr12_2337	notcrossfusion	female MCR_sharedwith_MRE
chr1_21990_chr1_22014	chr16_2102_chr16_2126	notcrossfusion	female MCR_sharedwith_MRE
chr4_23214_chr4_23215	chr1_13453_chr1_13454	notcrossfusion	female MCR_sharedwith_MRE
chr2_26123_chr2_26049	chr10_1272_chr10_1346	notcrossfusion	female MCR_sharedwith_MRE
chr2_26123_chr2_26049	chr10_1272_chr10_1347	notcrossfusion	female MCR_sharedwith_MRE
chr2_19656_chr2_19664	chr11_388_chr11_396	notcrossfusion	female MCR_sharedwith_MRE
chr1_24902_chr1_24758	chr21_419_chr21_562	notcrossfusion	female MCR_sharedwith_MRE
chr1_34261_chr1_34207	chr5_2808_chr5_2861	notcrossfusion	female MCR_sharedwith_MRE
chr4_5906_chr4_5913	chr3_5901_chr3_5908	notcrossfusion	female MCR_sharedwith_MRE
chr1_34261_chr1_34204	chr5_2808_chr5_2864	notcrossfusion	female MCR_sharedwith_MRE
chr3_3030_chr3_3069	chr2_3011_chr2_3050	notcrossfusion	female MCR_sharedwith_MRE
chr1_17397_chr1_17383	chr9_2534_chr9_2550	notcrossfusion	female MCR_sharedwith_MRE
chr1_17398_chr1_17382	chr9_2534_chr9_2551	notcrossfusion	female MCR_sharedwith_MRE
chr1_17398_chr1_17381	chr9_2534_chr9_2553	notcrossfusion	female MCR_sharedwith_MRE
chr1_17398_chr1_17378	chr9_2534_chr9_2555	notcrossfusion	female MCR_sharedwith_MRE
chr3_23864_chr3_23741	chr1_22_chr1_147	notcrossfusion	female MCR_sharedwith_MRE
chr2_23010_chr2_23030	chr11_3739_chr11_3760	notcrossfusion	female MCR_sharedwith_MRE
chr2_23010_chr2_23031	chr11_3739_chr11_3761	notcrossfusion	female MCR_sharedwith_MRE
chr2_14950_chr2_14877	chr13_1063_chr13_1135	notcrossfusion	female MCR_sharedwith_MRE
chr2_23009_chr2_23033	chr11_3739_chr11_3763	notcrossfusion	female MCR_sharedwith_MRE
chr2_23008_chr2_23034	chr11_3739_chr11_3764	notcrossfusion	female MCR_sharedwith_MRE
chr2_23009_chr2_23035	chr11_3739_chr11_3765	notcrossfusion	female MCR_sharedwith_MRE
chr2_23009_chr2_23036	chr11_3739_chr11_3766	notcrossfusion	female MCR_sharedwith_MRE
chr1_14050_chr1_14051	chr19_1352_chr19_1353	notcrossfusion	female MCR_sharedwith_MRE
chr1_34447_chr1_34445	chr5_2629_chr5_2630	notcrossfusion	female MCR_sharedwith_MRE
chr4_5906_chr4_5908	chr3_5901_chr3_5903	notcrossfusion	female MCR_sharedwith_MRE
chr3_15720_chr3_15706	chr1_8168_chr1_8182	notcrossfusion	female MCR_sharedwith_MRE
chr3_15720_chr3_15705	chr1_8168_chr1_8183	notcrossfusion	female MCR_sharedwith_MRE
chr1_34446_chr1_34441	chr5_2629_chr5_2634	notcrossfusion	female MCR_sharedwith_MRE
chr1_34446_chr1_34440	chr5_2629_chr5_2635	notcrossfusion	female MCR_sharedwith_MRE
chr4_5906_chr4_5907	chr3_5901_chr3_5902	notcrossfusion	female MCR_sharedwith_MRE
chr2_11733_chr2_11651	chr14_913_chr14_996	notcrossfusion	female MCR_sharedwith_MRE
chr4_1671_chr4_1697	chr3_1679_chr3_1705	notcrossfusion	female MCR_sharedwith_MRE
chr1_14050_chr1_14055	chr19_1352_chr19_1357	notcrossfusion	female MCR_sharedwith_MRE
chr3_11389_chr3_11342	chr4_1595_chr4_1642	notcrossfusion	female MCR_sharedwith_MRE
chr4_1671_chr4_1696	chr3_1679_chr3_1704	notcrossfusion	female MCR_sharedwith_MRE
chr2_8021_chr2_8018	chr2_5635_chr2_5637	notcrossfusion	female MCR_sharedwith_MRE
chr2_8021_chr2_8018	chr2_5635_chr2_5636	notcrossfusion	female MCR_sharedwith_MRE
chr3_11388_chr3_11338	chr4_1595_chr4_1645	notcrossfusion	female MCR_sharedwith_MRE
chr2_28116_chr2_28236	chr7_713_chr7_835	notcrossfusion	female MCR_sharedwith_MRE
chr4_5906_chr4_5912	chr3_5901_chr3_5907	notcrossfusion	female MCR_sharedwith_MRE
chr2_8020_chr2_8016	chr2_5635_chr2_5639	notcrossfusion	female MCR_sharedwith_MRE
chr1_33719_chr1_33687	chr5_3351_chr5_3383	notcrossfusion	female MCR_sharedwith_MRE
chr4_8298_chr4_8169	chr12_3340_chr12_3470	notcrossfusion	female MCR_sharedwith_MRE
chr4_5906_chr4_5911	chr3_5901_chr3_5906	notcrossfusion	female MCR_sharedwith_MRE
chr4_1019_chr4_1043	chr3_1027_chr3_1051	notcrossfusion	female MCR_sharedwith_MRE
chr4_1019_chr4_1044	chr3_1027_chr3_1052	notcrossfusion	female MCR_sharedwith_MRE
chr3_16716_chr3_16715	chr1_7172_chr1_7173	notcrossfusion	female MCR_sharedwith_MRE
chr3_16716_chr3_16715	chr1_7172_chr1_7174	notcrossfusion	female MCR_sharedwith_MRE
chr3_16717_chr3_16714	chr1_7172_chr1_7175	notcrossfusion	female MCR_sharedwith_MRE
chr3_16717_chr3_16713	chr1_7172_chr1_7176	notcrossfusion	female MCR_sharedwith_MRE
chr3_16717_chr3_16712	chr1_7172_chr1_7177	notcrossfusion	female MCR_sharedwith_MRE
chr3_16717_chr3_16711	chr1_7172_chr1_7178	notcrossfusion	female MCR_sharedwith_MRE
chr3_16717_chr3_16710	chr1_7172_chr1_7179	notcrossfusion	female MCR_sharedwith_MRE
chr4_12722_chr4_12679	chr22_1464_chr22_1509	notcrossfusion	female MCR_sharedwith_MRE
chr4_1671_chr4_1692	chr3_1679_chr3_1700	notcrossfusion	female MCR_sharedwith_MRE
chr4_9798_chr4_9797	chr12_1835_chr12_1838	notcrossfusion	female MCR_sharedwith_MRE
chr4_10929_chr4_10916	chr12_705_chr12_719	notcrossfusion	female MCR_sharedwith_MRE
chr2_30628_chr2_30630	chr7_3223_chr7_3225	notcrossfusion	female MCR_sharedwith_MRE
chr2_30628_chr2_30629	chr7_3223_chr7_3224	notcrossfusion	female MCR_sharedwith_MRE
chr1_30689_chr1_30681	chr6_268_chr6_277	notcrossfusion	female MCR_sharedwith_MRE
chr2_1913_chr2_1901	chr2_11750_chr2_11764	notcrossfusion	female MCR_sharedwith_MRE
chr2_1913_chr2_1901	chr2_11750_chr2_11763	notcrossfusion	female MCR_sharedwith_MRE
chr2_1914_chr2_1902	chr2_11750_chr2_11762	notcrossfusion	female MCR_sharedwith_MRE
chr2_1914_chr2_1903	chr2_11750_chr2_11761	notcrossfusion	female MCR_sharedwith_MRE
chr2_1914_chr2_1904	chr2_11750_chr2_11760	notcrossfusion	female MCR_sharedwith_MRE
chr3_11252_chr3_11158	chr4_1732_chr4_1830	notcrossfusion	female MCR_sharedwith_MRE
chr1_30690_chr1_30679	chr6_268_chr6_279	notcrossfusion	female MCR_sharedwith_MRE
chr1_30689_chr1_30680	chr6_268_chr6_278	notcrossfusion	female MCR_sharedwith_MRE
chr3_6343_chr3_6344	chr20_2364_chr20_2365	notcrossfusion	female MCR_sharedwith_MRE
chr1_23093_chr1_22994	chr21_2223_chr21_2324	notcrossfusion	female MCR_sharedwith_MRE
chr1_15953_chr1_15952	chr9_3983_chr9_3985	notcrossfusion	female MCR_sharedwith_MRE
chr1_15953_chr1_15952	chr9_3983_chr9_3984	notcrossfusion	female MCR_sharedwith_MRE
chr1_20082_chr1_20139	chr16_195_chr16_252	notcrossfusion	female MCR_sharedwith_MRE
chr1_34496_chr1_34493	chr5_2579_chr5_2580	notcrossfusion	female MCR_sharedwith_MRE
chr2_7447_chr2_7446	chr2_6210_chr2_6211	notcrossfusion	female MCR_sharedwith_MRE
chr2_9949_chr2_9948	chr14_2699_chr14_2700	notcrossfusion	female MCR_sharedwith_MRE
chr4_31857_chr4_31769	chrX_477_chrX_563	notcrossfusion	female MCR_sharedwith_MRE
chr2_8652_chr2_8653	chr2_4994_chr2_4995	notcrossfusion	female MCR_sharedwith_MRE
chr1_2139_chr1_2145	chr17_2143_chr17_2149	notcrossfusion	female MCR_sharedwith_MRE
chr4_24206_chr4_24208	chr3_8368_chr3_8369	notcrossfusion	female MCR_sharedwith_MRE
chr2_24393_chr2_24386	chr10_2993_chr10_3000	notcrossfusion	female MCR_sharedwith_MRE
chr2_24393_chr2_24385	chr10_2993_chr10_3001	notcrossfusion	female MCR_sharedwith_MRE
chr4_19792_chr4_19793	chr3_12459_chr3_12460	notcrossfusion	female MCR_sharedwith_MRE
chr4_132_chr4_291	chr3_140_chr3_299	notcrossfusion	female MCR_sharedwith_MRE
chr2_18287_chr2_18277	chr15_1025_chr15_1034	notcrossfusion	female MCR_sharedwith_MRE
chr2_18287_chr2_18276	chr15_1025_chr15_1035	notcrossfusion	female MCR_sharedwith_MRE
chr2_18287_chr2_18276	chr15_1025_chr15_1036	notcrossfusion	female MCR_sharedwith_MRE
chr2_9834_chr2_9779	chr14_2817_chr14_2872	notcrossfusion	female MCR_sharedwith_MRE
chr2_18287_chr2_18281	chr15_1025_chr15_1030	notcrossfusion	female MCR_sharedwith_MRE
chr2_18287_chr2_18280	chr15_1025_chr15_1031	notcrossfusion	female MCR_sharedwith_MRE
chr2_18287_chr2_18279	chr15_1025_chr15_1032	notcrossfusion	female MCR_sharedwith_MRE
chr4_10929_chr4_10924	chr12_705_chr12_711	notcrossfusion	female MCR_sharedwith_MRE
chr1_2505_chr1_2515	chr17_2507_chr17_2516	notcrossfusion	female MCR_sharedwith_MRE
chr1_2505_chr1_2515	chr17_2507_chr17_2517	notcrossfusion	female MCR_sharedwith_MRE
chr2_30900_chr2_30921	chr7_3505_chr7_3525	notcrossfusion	female MCR_sharedwith_MRE
chr2_3013_chr2_3010	chr2_10644_chr2_10648	notcrossfusion	female MCR_sharedwith_MRE
chr2_5535_chr2_5512	chr2_8123_chr2_8146	notcrossfusion	female MCR_sharedwith_MRE
chr2_3013_chr2_3012	chr2_10644_chr2_10645	notcrossfusion	female MCR_sharedwith_MRE
chr2_3011_chr2_3010	chr2_10644_chr2_10646	notcrossfusion	female MCR_sharedwith_MRE
chr3_16267_chr3_16266	chr1_7622_chr1_7623	notcrossfusion	female MCR_sharedwith_MRE
chr2_680_chr2_678	chr2_12985_chr2_12987	notcrossfusion	female MCR_sharedwith_MRE
chr1_2505_chr1_2516	chr17_2507_chr17_2518	notcrossfusion	female MCR_sharedwith_MRE
chr1_2505_chr1_2517	chr17_2507_chr17_2519	notcrossfusion	female MCR_sharedwith_MRE
chr1_11686_chr1_11697	chr5_1359_chr5_1371	notcrossfusion	female MCR_sharedwith_MRE
chr3_2583_chr3_2584	chr2_2567_chr2_2568	notcrossfusion	female MCR_sharedwith_MRE
chr2_680_chr2_679	chr2_12985_chr2_12986	notcrossfusion	female MCR_sharedwith_MRE
chr3_4710_chr3_4737	chr20_735_chr20_762	notcrossfusion	female MCR_sharedwith_MRE
chr3_4202_chr3_4203	chr20_228_chr20_229	notcrossfusion	female MCR_sharedwith_MRE
chr4_26915_chr4_26818	chrX_5458_chrX_5557	notcrossfusion	female MCR_sharedwith_MRE
chr4_22566_chr4_22642	chr1_12808_chr1_12886	notcrossfusion	female MCR_sharedwith_MRE
chr1_12020_chr1_12033	chr5_1696_chr5_1708	notcrossfusion	female MCR_sharedwith_MRE
chr1_12020_chr1_12033	chr5_1696_chr5_1709	notcrossfusion	female MCR_sharedwith_MRE
chr3_4867_chr3_4878	chr20_892_chr20_903	notcrossfusion	female MCR_sharedwith_MRE
chr1_32869_chr1_32860	chr5_4192_chr5_4201	notcrossfusion	female MCR_sharedwith_MRE
chr1_4099_chr1_4148	chr8_1068_chr8_1116	notcrossfusion	female MCR_sharedwith_MRE
chr2_12910_chr2_12858	chr13_3122_chr13_3174	notcrossfusion	female MCR_sharedwith_MRE
chr1_4100_chr1_4146	chr8_1068_chr8_1114	notcrossfusion	female MCR_sharedwith_MRE
chr1_4100_chr1_4147	chr8_1068_chr8_1115	notcrossfusion	female MCR_sharedwith_MRE
chr3_14461_chr3_14453	chr1_9434_chr1_9443	notcrossfusion	female MCR_sharedwith_MRE
chr3_14461_chr3_14453	chr1_9434_chr1_9442	notcrossfusion	female MCR_sharedwith_MRE
chr3_14461_chr3_14454	chr1_9434_chr1_9441	notcrossfusion	female MCR_sharedwith_MRE
chr3_14461_chr3_14455	chr1_9434_chr1_9440	notcrossfusion	female MCR_sharedwith_MRE
chr4_29241_chr4_29212	chrX_3128_chrX_3156	notcrossfusion	female MCR_sharedwith_MRE
chr1_8773_chr1_8704	chr18_1570_chr18_1639	notcrossfusion	female MCR_sharedwith_MRE
chr4_22566_chr4_22642	chr1_12808_chr1_12885	notcrossfusion	female MCR_sharedwith_MRE
chr1_9601_chr1_9600	chr18_736_chr18_737	notcrossfusion	female MCR_sharedwith_MRE
chr3_19731_chr3_19698	chr1_4153_chr1_4188	notcrossfusion	female MCR_sharedwith_MRE
chr2_20138_chr2_20151	chr11_863_chr11_876	notcrossfusion	female MCR_sharedwith_MRE
chr2_10962_chr2_10944	chr14_1686_chr14_1704	notcrossfusion	female MCR_sharedwith_MRE
chr1_18040_chr1_17992	chr9_1891_chr9_1939	notcrossfusion	female MCR_sharedwith_MRE
chr4_2097_chr4_2109	chr3_2107_chr3_2119	notcrossfusion	female MCR_sharedwith_MRE
chr4_2097_chr4_2106	chr3_2107_chr3_2116	notcrossfusion	female MCR_sharedwith_MRE
chr2_30494_chr2_30495	chr7_3091_chr7_3092	notcrossfusion	female MCR_sharedwith_MRE
chr4_2097_chr4_2105	chr3_2107_chr3_2115	notcrossfusion	female MCR_sharedwith_MRE
chr2_16779_chr2_16778	chr15_2539_chr15_2540	notcrossfusion	female MCR_sharedwith_MRE
chr4_31507_chr4_31489	chrX_825_chrX_846	notcrossfusion	female MCR_sharedwith_MRE
chr4_12649_chr4_12635	chr22_1541_chr22_1554	notcrossfusion	female MCR_sharedwith_MRE
chr1_2139_chr1_2140	chr17_2143_chr17_2144	notcrossfusion	female MCR_sharedwith_MRE
chr1_1278_chr1_1280	chr17_1280_chr17_1281	notcrossfusion	female MCR_sharedwith_MRE
chr3_4201_chr3_4203	chr20_226_chr20_228	notcrossfusion	female MCR_sharedwith_MRE
chr2_20138_chr2_20150	chr11_863_chr11_875	notcrossfusion	female MCR_sharedwith_MRE
chr1_11687_chr1_11697	chr5_1360_chr5_1371	notcrossfusion	female MCR_sharedwith_MRE
chr1_31123_chr1_31110	chr5_5933_chr5_5948	notcrossfusion	female MCR_sharedwith_MRE
chr2_27443_chr2_27444	chr7_43_chr7_44	notcrossfusion	female MCR_sharedwith_MRE
chr4_18259_chr4_18323	chr3_10934_chr3_10997	notcrossfusion	female MCR_sharedwith_MRE
chr2_28599_chr2_28651	chr7_1198_chr7_1250	notcrossfusion	female MCR_sharedwith_MRE
chr2_29443_chr2_29466	chr7_2040_chr7_2063	notcrossfusion	female MCR_sharedwith_MRE
chr2_28599_chr2_28657	chr7_1198_chr7_1255	notcrossfusion	female MCR_sharedwith_MRE
chr1_6102_chr1_6115	chr8_3073_chr8_3085	notcrossfusion	female MCR_sharedwith_MRE
chr1_8773_chr1_8713	chr18_1570_chr18_1631	notcrossfusion	female MCR_sharedwith_MRE
chr3_9495_chr3_9445	chr4_4170_chr4_4220	notcrossfusion	female MCR_sharedwith_MRE
chr3_9495_chr3_9444	chr4_4170_chr4_4221	notcrossfusion	female MCR_sharedwith_MRE
chr4_12650_chr4_12634	chr22_1541_chr22_1555	notcrossfusion	female MCR_sharedwith_MRE
chr4_11860_chr4_11850	chr22_2290_chr22_2300	notcrossfusion	female MCR_sharedwith_MRE
chr3_18923_chr3_18863	chr1_4956_chr1_5018	notcrossfusion	female MCR_sharedwith_MRE
chr1_8773_chr1_8713	chr18_1570_chr18_1630	notcrossfusion	female MCR_sharedwith_MRE
chr1_28523_chr1_28503	chr6_2440_chr6_2460	notcrossfusion	female MCR_sharedwith_MRE
chr4_249_chr4_254	chr3_257_chr3_262	notcrossfusion	female MCR_sharedwith_MRE
chr1_6103_chr1_6117	chr8_3073_chr8_3087	notcrossfusion	female MCR_sharedwith_MRE
chr4_249_chr4_255	chr3_257_chr3_263	notcrossfusion	female MCR_sharedwith_MRE
chr2_30084_chr2_30165	chr7_2678_chr7_2760	notcrossfusion	female MCR_sharedwith_MRE
chr1_6103_chr1_6111	chr8_3073_chr8_3081	notcrossfusion	female MCR_sharedwith_MRE
chr1_13801_chr1_13835	chr19_1101_chr19_1138	notcrossfusion	female MCR_sharedwith_MRE
chr4_13692_chr4_13668	chr22_453_chr22_477	notcrossfusion	female MCR_sharedwith_MRE
chr4_20355_chr4_20356	chr3_13031_chr3_13032	notcrossfusion	female MCR_sharedwith_MRE
chr1_6103_chr1_6112	chr8_3073_chr8_3082	notcrossfusion	female MCR_sharedwith_MRE
chr2_8569_chr2_8538	chr2_5078_chr2_5109	notcrossfusion	female MCR_sharedwith_MRE
chr2_26980_chr2_26977	chr10_417_chr10_420	notcrossfusion	female MCR_sharedwith_MRE
chr4_249_chr4_258	chr3_257_chr3_266	notcrossfusion	female MCR_sharedwith_MRE
chr4_8503_chr4_8485	chr12_3132_chr12_3150	notcrossfusion	female MCR_sharedwith_MRE
chr2_1885_chr2_1880	chr2_11778_chr2_11784	notcrossfusion	female MCR_sharedwith_MRE
chr1_13799_chr1_13833	chr19_1101_chr19_1135	notcrossfusion	female MCR_sharedwith_MRE
chr4_30243_chr4_30210	chrX_2125_chrX_2159	notcrossfusion	female MCR_sharedwith_MRE
chr4_249_chr4_259	chr3_257_chr3_267	notcrossfusion	female MCR_sharedwith_MRE
chr4_25022_chr4_25076	chr3_9178_chr3_9231	notcrossfusion	female MCR_sharedwith_MRE
chr2_2912_chr2_2900	chr2_10745_chr2_10757	notcrossfusion	female MCR_sharedwith_MRE
chr4_25022_chr4_25078	chr3_9178_chr3_9233	notcrossfusion	female MCR_sharedwith_MRE
chr4_25023_chr4_25077	chr3_9178_chr3_9232	notcrossfusion	female MCR_sharedwith_MRE
chr4_25022_chr4_25080	chr3_9178_chr3_9235	notcrossfusion	female MCR_sharedwith_MRE
chr4_25022_chr4_25078	chr3_9178_chr3_9234	notcrossfusion	female MCR_sharedwith_MRE
chr4_16900_chr4_16901	chr4_8433_chr4_8434	notcrossfusion	female MCR_sharedwith_MRE
chr4_16900_chr4_16903	chr4_8433_chr4_8436	notcrossfusion	female MCR_sharedwith_MRE
chr3_6521_chr3_6515	chr20_2452_chr20_2458	notcrossfusion	female MCR_sharedwith_MRE
chr2_2913_chr2_2899	chr2_10745_chr2_10758	notcrossfusion	female MCR_sharedwith_MRE
chr2_2913_chr2_2899	chr2_10745_chr2_10759	notcrossfusion	female MCR_sharedwith_MRE
chr2_28604_chr2_28619	chr7_1203_chr7_1218	notcrossfusion	female MCR_sharedwith_MRE
chr4_16893_chr4_16966	chr4_8425_chr4_8499	notcrossfusion	female MCR_sharedwith_MRE
chr3_23490_chr3_23217	chr1_399_chr1_670	notcrossfusion	female MCR_sharedwith_MRE
chr2_26980_chr2_26976	chr10_417_chr10_421	notcrossfusion	female MCR_sharedwith_MRE
chr1_12553_chr1_12554	chr5_2224_chr5_2225	notcrossfusion	female MCR_sharedwith_MRE
chr1_25659_chr1_25656	chr6_5323_chr6_5325	notcrossfusion	female MCR_sharedwith_MRE
chr1_25658_chr1_25657	chr6_5323_chr6_5324	notcrossfusion	female MCR_sharedwith_MRE
chr2_15910_chr2_13071	chr13_96_chr13_2961	notcrossfusion	female MCR_sharedwith_MRE
chr4_31509_chr4_31489	chrX_823_chrX_846	notcrossfusion	female MCR_sharedwith_MRE
chr2_27659_chr2_27662	chr7_259_chr7_261	notcrossfusion	female MCR_sharedwith_MRE
chr3_23185_chr3_23178	chr1_702_chr1_708	notcrossfusion	female MCR_sharedwith_MRE
chr4_26550_chr4_26400	chrX_5824_chrX_5974	notcrossfusion	female MCR_sharedwith_MRE
chr3_23184_chr3_23179	chr1_702_chr1_707	notcrossfusion	female MCR_sharedwith_MRE
chr4_12158_chr4_12101	chr22_1992_chr22_2050	notcrossfusion	female MCR_sharedwith_MRE
chr4_30288_chr4_30265	chrX_2080_chrX_2103	notcrossfusion	female MCR_sharedwith_MRE
chr3_19221_chr3_19200	chr1_4673_chr1_4694	notcrossfusion	female MCR_sharedwith_MRE
chr3_19221_chr3_19201	chr1_4673_chr1_4693	notcrossfusion	female MCR_sharedwith_MRE
chr3_19221_chr3_19202	chr1_4673_chr1_4692	notcrossfusion	female MCR_sharedwith_MRE
chr4_26996_chr4_26853	chrX_5355_chrX_5521	notcrossfusion	female MCR_sharedwith_MRE
chr3_21350_chr3_21275	chr1_2530_chr1_2607	notcrossfusion	female MCR_sharedwith_MRE
chr2_1156_chr2_1084	chr2_12507_chr2_12579	notcrossfusion	female MCR_sharedwith_MRE
chr2_20367_chr2_20368	chr11_1090_chr11_1091	notcrossfusion	female MCR_sharedwith_MRE
chr3_6678_chr3_6685	chr20_2679_chr20_2686	notcrossfusion	female MCR_sharedwith_MRE
chr3_23785_chr3_21647	chr1_102_chr1_2233	notcrossfusion	female MCR_sharedwith_MRE
chr3_6678_chr3_6683	chr20_2679_chr20_2684	notcrossfusion	female MCR_sharedwith_MRE
chr1_34074_chr1_34071	chr5_2996_chr5_2997	notcrossfusion	female MCR_sharedwith_MRE
chr3_6678_chr3_6682	chr20_2679_chr20_2683	notcrossfusion	female MCR_sharedwith_MRE
chr3_6678_chr3_6679	chr20_2679_chr20_2680	notcrossfusion	female MCR_sharedwith_MRE
chr2_10962_chr2_10941	chr14_1686_chr14_1707	notcrossfusion	female MCR_sharedwith_MRE
chr1_24478_chr1_24390	chr21_843_chr21_933	notcrossfusion	female MCR_sharedwith_MRE
chr1_18040_chr1_17995	chr9_1891_chr9_1936	notcrossfusion	female MCR_sharedwith_MRE
chr3_4780_chr3_4804	chr20_805_chr20_828	notcrossfusion	female MCR_sharedwith_MRE
chr4_1024_chr4_1040	chr3_1033_chr3_1048	notcrossfusion	female MCR_sharedwith_MRE
chr4_1024_chr4_1041	chr3_1033_chr3_1049	notcrossfusion	female MCR_sharedwith_MRE
chr1_19641_chr1_19510	chr9_253_chr9_387	notcrossfusion	female MCR_sharedwith_MRE
chr1_7739_chr1_7740	chr8_4784_chr8_4785	notcrossfusion	female MCR_sharedwith_MRE
chr3_6838_chr3_6842	chr20_2839_chr20_2843	notcrossfusion	female MCR_sharedwith_MRE
chr4_24950_chr4_24987	chr3_9105_chr3_9143	notcrossfusion	female MCR_sharedwith_MRE
chr3_4780_chr3_4801	chr20_805_chr20_825	notcrossfusion	female MCR_sharedwith_MRE
chr1_4099_chr1_4121	chr8_1067_chr8_1089	notcrossfusion	female MCR_sharedwith_MRE
chr2_28390_chr2_28468	chr7_989_chr7_1067	notcrossfusion	female MCR_sharedwith_MRE
chr2_30344_chr2_30352	chr7_2940_chr7_2948	notcrossfusion	female MCR_sharedwith_MRE
chr4_24948_chr4_24989	chr3_9105_chr3_9145	notcrossfusion	female MCR_sharedwith_MRE
chr4_24949_chr4_24988	chr3_9105_chr3_9144	notcrossfusion	female MCR_sharedwith_MRE
chr1_4099_chr1_4115	chr8_1067_chr8_1083	notcrossfusion	female MCR_sharedwith_MRE
chr1_4099_chr1_4114	chr8_1067_chr8_1082	notcrossfusion	female MCR_sharedwith_MRE
chr1_4099_chr1_4113	chr8_1067_chr8_1081	notcrossfusion	female MCR_sharedwith_MRE
chr1_4099_chr1_4112	chr8_1067_chr8_1080	notcrossfusion	female MCR_sharedwith_MRE
chr2_28390_chr2_28468	chr7_989_chr7_1068	notcrossfusion	female MCR_sharedwith_MRE
chr1_4099_chr1_4118	chr8_1067_chr8_1086	notcrossfusion	female MCR_sharedwith_MRE
chr1_4099_chr1_4117	chr8_1067_chr8_1085	notcrossfusion	female MCR_sharedwith_MRE
chr1_4099_chr1_4116	chr8_1067_chr8_1084	notcrossfusion	female MCR_sharedwith_MRE
chr3_13011_chr3_13001	chr1_10888_chr1_10899	notcrossfusion	female MCR_sharedwith_MRE
chr3_4780_chr3_4802	chr20_805_chr20_826	notcrossfusion	female MCR_sharedwith_MRE
chr4_10448_chr4_10374	chr12_1184_chr12_1258	notcrossfusion	female MCR_sharedwith_MRE
chr4_10448_chr4_10373	chr12_1184_chr12_1259	notcrossfusion	female MCR_sharedwith_MRE
chr2_25695_chr2_25694	chr10_1702_chr10_1703	notcrossfusion	female MCR_sharedwith_MRE
chr4_10448_chr4_10378	chr12_1184_chr12_1254	notcrossfusion	female MCR_sharedwith_MRE
chr4_702_chr4_715	chr3_710_chr3_724	notcrossfusion	female MCR_sharedwith_MRE
chr4_10448_chr4_10376	chr12_1184_chr12_1256	notcrossfusion	female MCR_sharedwith_MRE
chr4_10448_chr4_10375	chr12_1184_chr12_1257	notcrossfusion	female MCR_sharedwith_MRE
chr4_702_chr4_712	chr3_710_chr3_721	notcrossfusion	female MCR_sharedwith_MRE
chr4_702_chr4_711	chr3_710_chr3_720	notcrossfusion	female MCR_sharedwith_MRE
chr4_703_chr4_714	chr3_710_chr3_723	notcrossfusion	female MCR_sharedwith_MRE
chr4_702_chr4_713	chr3_710_chr3_722	notcrossfusion	female MCR_sharedwith_MRE
chr1_15243_chr1_15352	chr19_2547_chr19_2655	notcrossfusion	female MCR_sharedwith_MRE
chr2_10926_chr2_10925	chr14_1723_chr14_1724	notcrossfusion	female MCR_sharedwith_MRE
chr3_23474_chr3_23468	chr1_414_chr1_421	notcrossfusion	female MCR_sharedwith_MRE
chr3_4780_chr3_4799	chr20_805_chr20_823	notcrossfusion	female MCR_sharedwith_MRE
chr2_25888_chr2_25887	chr10_1508_chr10_1509	notcrossfusion	female MCR_sharedwith_MRE
chr1_27853_chr1_27771	chr6_3121_chr6_3205	notcrossfusion	female MCR_sharedwith_MRE
chr1_12682_chr1_12691	chr5_2352_chr5_2361	notcrossfusion	female MCR_sharedwith_MRE
chr1_12682_chr1_12690	chr5_2352_chr5_2360	notcrossfusion	female MCR_sharedwith_MRE
chr1_16642_chr1_16610	chr9_3294_chr9_3325	notcrossfusion	female MCR_sharedwith_MRE
chr4_25899_chr4_25882	chrX_6481_chrX_6498	notcrossfusion	female MCR_sharedwith_MRE
chr4_25899_chr4_25881	chrX_6481_chrX_6499	notcrossfusion	female MCR_sharedwith_MRE
chr1_12682_chr1_12697	chr5_2352_chr5_2367	notcrossfusion	female MCR_sharedwith_MRE
chr4_3214_chr4_3215	chr3_3228_chr3_3229	notcrossfusion	female MCR_sharedwith_MRE
chr1_12682_chr1_12699	chr5_2352_chr5_2369	notcrossfusion	female MCR_sharedwith_MRE
chr1_12682_chr1_12698	chr5_2352_chr5_2368	notcrossfusion	female MCR_sharedwith_MRE
chr4_25900_chr4_25884	chrX_6481_chrX_6496	notcrossfusion	female MCR_sharedwith_MRE
chr3_5351_chr3_5595	chr20_1372_chr20_1611	notcrossfusion	female MCR_sharedwith_MRE
chr4_23502_chr4_23517	chr1_13741_chr1_13756	notcrossfusion	female MCR_sharedwith_MRE
chr4_25899_chr4_25888	chrX_6481_chrX_6492	notcrossfusion	female MCR_sharedwith_MRE
chr4_25899_chr4_25887	chrX_6481_chrX_6493	notcrossfusion	female MCR_sharedwith_MRE
chr3_4832_chr3_5337	chr20_858_chr20_1358	notcrossfusion	female MCR_sharedwith_MRE
chr1_8778_chr1_8709	chr18_1564_chr18_1634	notcrossfusion	female MCR_sharedwith_MRE
chr2_31466_chr2_31467	chr7_4070_chr7_4071	notcrossfusion	female MCR_sharedwith_MRE
chr4_4151_chr4_4284	chr3_4165_chr3_4298	notcrossfusion	female MCR_sharedwith_MRE
chr1_9150_chr1_9061	chr18_1189_chr18_1284	notcrossfusion	female MCR_sharedwith_MRE
chr2_23241_chr2_23257	chr11_3971_chr11_3986	notcrossfusion	female MCR_sharedwith_MRE
chr1_9151_chr1_9059	chr18_1189_chr18_1286	notcrossfusion	female MCR_sharedwith_MRE
chr1_7298_chr1_7318	chr8_4343_chr8_4364	notcrossfusion	female MCR_sharedwith_MRE
chr1_9150_chr1_9065	chr18_1189_chr18_1280	notcrossfusion	female MCR_sharedwith_MRE
chr1_9151_chr1_9064	chr18_1189_chr18_1281	notcrossfusion	female MCR_sharedwith_MRE
chr1_9150_chr1_9062	chr18_1189_chr18_1282	notcrossfusion	female MCR_sharedwith_MRE
chr1_1716_chr1_1731	chr17_1717_chr17_1732	notcrossfusion	female MCR_sharedwith_MRE
chr3_23238_chr3_23221	chr1_649_chr1_665	notcrossfusion	female MCR_sharedwith_MRE
chr3_23238_chr3_23224	chr1_649_chr1_664	notcrossfusion	female MCR_sharedwith_MRE
chr3_23238_chr3_23220	chr1_649_chr1_667	notcrossfusion	female MCR_sharedwith_MRE
chr3_23238_chr3_23221	chr1_649_chr1_666	notcrossfusion	female MCR_sharedwith_MRE
chr2_27875_chr2_27942	chr7_473_chr7_540	notcrossfusion	female MCR_sharedwith_MRE
chr3_23238_chr3_23225	chr1_649_chr1_662	notcrossfusion	female MCR_sharedwith_MRE
chr1_6209_chr1_6211	chr8_3179_chr8_3181	notcrossfusion	female MCR_sharedwith_MRE
chr3_23238_chr3_23218	chr1_649_chr1_669	notcrossfusion	female MCR_sharedwith_MRE
chr3_23238_chr3_23219	chr1_649_chr1_668	notcrossfusion	female MCR_sharedwith_MRE
chr4_22008_chr4_22009	chr1_12253_chr1_12254	notcrossfusion	female MCR_sharedwith_MRE
chr2_30871_chr2_30890	chr7_3474_chr7_3494	notcrossfusion	female MCR_sharedwith_MRE
chr2_30871_chr2_30891	chr7_3474_chr7_3495	notcrossfusion	female MCR_sharedwith_MRE
chr1_7790_chr1_7778	chr18_2556_chr18_2569	notcrossfusion	female MCR_sharedwith_MRE
chr2_30871_chr2_30893	chr7_3474_chr7_3497	notcrossfusion	female MCR_sharedwith_MRE
chr2_30871_chr2_30886	chr7_3474_chr7_3490	notcrossfusion	female MCR_sharedwith_MRE
chr2_30871_chr2_30887	chr7_3474_chr7_3491	notcrossfusion	female MCR_sharedwith_MRE
chr2_30871_chr2_30888	chr7_3474_chr7_3492	notcrossfusion	female MCR_sharedwith_MRE
chr4_15025_chr4_15039	chr4_6560_chr4_6574	notcrossfusion	female MCR_sharedwith_MRE
chr1_32816_chr1_32742	chr5_4246_chr5_4318	notcrossfusion	female MCR_sharedwith_MRE
chr1_32816_chr1_32742	chr5_4246_chr5_4319	notcrossfusion	female MCR_sharedwith_MRE
chr1_9984_chr1_9866	chr18_350_chr18_468	notcrossfusion	female MCR_sharedwith_MRE
chr1_7790_chr1_7780	chr18_2556_chr18_2566	notcrossfusion	female MCR_sharedwith_MRE
chr4_12239_chr4_12183	chr22_1912_chr22_1968	notcrossfusion	female MCR_sharedwith_MRE
chr2_28565_chr2_28648	chr7_1164_chr7_1247	notcrossfusion	female MCR_sharedwith_MRE
chr2_28565_chr2_28647	chr7_1164_chr7_1246	notcrossfusion	female MCR_sharedwith_MRE
chr2_28565_chr2_28646	chr7_1164_chr7_1245	notcrossfusion	female MCR_sharedwith_MRE
chr4_22041_chr4_22042	chr1_12286_chr1_12287	notcrossfusion	female MCR_sharedwith_MRE
chr4_11983_chr4_11964	chr22_2167_chr22_2186	notcrossfusion	female MCR_sharedwith_MRE
chr2_28565_chr2_28643	chr7_1164_chr7_1242	notcrossfusion	female MCR_sharedwith_MRE
chr2_3600_chr2_3552	chr2_10057_chr2_10104	notcrossfusion	female MCR_sharedwith_MRE
chr2_28565_chr2_28642	chr7_1164_chr7_1240	notcrossfusion	female MCR_sharedwith_MRE
chr3_4157_chr3_4170	chr20_183_chr20_196	notcrossfusion	female MCR_sharedwith_MRE
chr2_4133_chr2_4062	chr2_9523_chr2_9594	notcrossfusion	female MCR_sharedwith_MRE
chr3_4157_chr3_4168	chr20_183_chr20_194	notcrossfusion	female MCR_sharedwith_MRE
chr3_4157_chr3_4169	chr20_183_chr20_195	notcrossfusion	female MCR_sharedwith_MRE
chr3_4157_chr3_4166	chr20_183_chr20_192	notcrossfusion	female MCR_sharedwith_MRE
chr3_4157_chr3_4167	chr20_183_chr20_193	notcrossfusion	female MCR_sharedwith_MRE
chr3_4158_chr3_4164	chr20_183_chr20_190	notcrossfusion	female MCR_sharedwith_MRE
chr2_4133_chr2_4061	chr2_9523_chr2_9595	notcrossfusion	female MCR_sharedwith_MRE
chr4_21021_chr4_21047	chr1_11260_chr1_11286	notcrossfusion	female MCR_sharedwith_MRE
chr4_21021_chr4_21048	chr1_11260_chr1_11287	notcrossfusion	female MCR_sharedwith_MRE
chr4_21021_chr4_21045	chr1_11260_chr1_11284	notcrossfusion	female MCR_sharedwith_MRE
chr4_21020_chr4_21046	chr1_11260_chr1_11285	notcrossfusion	female MCR_sharedwith_MRE
chr2_4133_chr2_4060	chr2_9523_chr2_9596	notcrossfusion	female MCR_sharedwith_MRE
chr4_11066_chr4_10989	chr12_565_chr12_642	notcrossfusion	female MCR_sharedwith_MRE
chr2_4133_chr2_4059	chr2_9523_chr2_9597	notcrossfusion	female MCR_sharedwith_MRE
chr4_21021_chr4_21049	chr1_11260_chr1_11288	notcrossfusion	female MCR_sharedwith_MRE
chr4_21021_chr4_21049	chr1_11260_chr1_11289	notcrossfusion	female MCR_sharedwith_MRE
chr2_6422_chr2_6421	chr2_7237_chr2_7238	notcrossfusion	female MCR_sharedwith_MRE
chr3_4841_chr3_5302	chr20_866_chr20_1322	notcrossfusion	female MCR_sharedwith_MRE
chr3_6518_chr3_6516	chr20_2455_chr20_2456	notcrossfusion	female MCR_sharedwith_MRE
chr4_31491_chr4_31490	chrX_843_chrX_844	notcrossfusion	female MCR_sharedwith_MRE
chr2_26087_chr2_26084	chr10_1309_chr10_1311	notcrossfusion	female MCR_sharedwith_MRE
chr2_26087_chr2_26084	chr10_1309_chr10_1312	notcrossfusion	female MCR_sharedwith_MRE
chr1_26167_chr1_26072	chr6_4814_chr6_4908	notcrossfusion	female MCR_sharedwith_MRE
chr4_14484_chr4_14486	chr4_6019_chr4_6021	notcrossfusion	female MCR_sharedwith_MRE
chr4_13214_chr4_13200	chr22_929_chr22_944	notcrossfusion	female MCR_sharedwith_MRE
chr2_17156_chr2_16705	chr15_2160_chr15_2615	notcrossfusion	female MCR_sharedwith_MRE
chr4_24731_chr4_24754	chr3_8886_chr3_8909	notcrossfusion	female MCR_sharedwith_MRE
chr3_11182_chr3_11165	chr4_1805_chr4_1823	notcrossfusion	female MCR_sharedwith_MRE
chr3_11182_chr3_11166	chr4_1805_chr4_1822	notcrossfusion	female MCR_sharedwith_MRE
chr3_11183_chr3_11163	chr4_1805_chr4_1825	notcrossfusion	female MCR_sharedwith_MRE
chr3_11183_chr3_11164	chr4_1805_chr4_1824	notcrossfusion	female MCR_sharedwith_MRE
chr3_11183_chr3_11161	chr4_1805_chr4_1827	notcrossfusion	female MCR_sharedwith_MRE
chr3_11183_chr3_11162	chr4_1805_chr4_1826	notcrossfusion	female MCR_sharedwith_MRE
chr3_11183_chr3_11159	chr4_1805_chr4_1829	notcrossfusion	female MCR_sharedwith_MRE
chr4_397_chr4_403	chr3_405_chr3_411	notcrossfusion	female MCR_sharedwith_MRE
chr4_397_chr4_404	chr3_405_chr3_412	notcrossfusion	female MCR_sharedwith_MRE
chr4_397_chr4_405	chr3_405_chr3_413	notcrossfusion	female MCR_sharedwith_MRE
chr4_13776_chr4_13764	chr22_369_chr22_381	notcrossfusion	female MCR_sharedwith_MRE
chr1_21033_chr1_21096	chr16_1148_chr16_1212	notcrossfusion	female MCR_sharedwith_MRE
chr4_13775_chr4_13762	chr22_369_chr22_383	notcrossfusion	female MCR_sharedwith_MRE
chr4_13776_chr4_13763	chr22_369_chr22_382	notcrossfusion	female MCR_sharedwith_MRE
chr1_16681_chr1_16661	chr9_3255_chr9_3275	notcrossfusion	female MCR_sharedwith_MRE
chr2_22480_chr2_22637	chr11_3211_chr11_3368	notcrossfusion	female MCR_sharedwith_MRE
chr2_27627_chr2_27646	chr7_228_chr7_246	notcrossfusion	female MCR_sharedwith_MRE
chr3_13900_chr3_13872	chr1_9990_chr1_10018	notcrossfusion	female MCR_sharedwith_MRE
chr2_27627_chr2_27644	chr7_228_chr7_244	notcrossfusion	female MCR_sharedwith_MRE
chr4_19614_chr4_19655	chr3_12279_chr3_12320	notcrossfusion	female MCR_sharedwith_MRE
chr1_3038_chr1_3053	chr8_7_chr8_22	notcrossfusion	female MCR_sharedwith_MRE
chr3_22687_chr3_22686	chr1_1196_chr1_1197	notcrossfusion	female MCR_sharedwith_MRE
chr3_796_chr3_818	chr2_785_chr2_809	notcrossfusion	female MCR_sharedwith_MRE
chr3_20388_chr3_20285	chr1_3494_chr1_3597	notcrossfusion	female MCR_sharedwith_MRE
chr3_20388_chr3_20286	chr1_3494_chr1_3596	notcrossfusion	female MCR_sharedwith_MRE
chr3_22213_chr3_22102	chr1_1670_chr1_1780	notcrossfusion	female MCR_sharedwith_MRE
chr1_9139_chr1_9138	chr18_1200_chr18_1201	notcrossfusion	female MCR_sharedwith_MRE
chr1_15479_chr1_15505	chr19_2784_chr19_2810	notcrossfusion	female MCR_sharedwith_MRE
chr4_10444_chr4_10368	chr12_1188_chr12_1264	notcrossfusion	female MCR_sharedwith_MRE
chr4_10444_chr4_10364	chr12_1188_chr12_1267	notcrossfusion	female MCR_sharedwith_MRE
chr3_13900_chr3_13873	chr1_9990_chr1_10017	notcrossfusion	female MCR_sharedwith_MRE
chr2_31250_chr2_31252	chr7_3854_chr7_3856	notcrossfusion	female MCR_sharedwith_MRE
chr1_7909_chr1_7907	chr18_2438_chr18_2439	notcrossfusion	female MCR_sharedwith_MRE
chr2_31698_chr2_31748	chr7_4305_chr7_4356	notcrossfusion	female MCR_sharedwith_MRE
chr3_6678_chr3_6694	chr20_2679_chr20_2695	notcrossfusion	female MCR_sharedwith_MRE
chr4_29598_chr4_29584	chrX_2773_chrX_2787	notcrossfusion	female MCR_sharedwith_MRE
chr3_13900_chr3_13875	chr1_9990_chr1_10015	notcrossfusion	female MCR_sharedwith_MRE
chr3_2092_chr3_2095	chr2_2077_chr2_2079	notcrossfusion	female MCR_sharedwith_MRE
chr3_2092_chr3_2094	chr2_2077_chr2_2078	notcrossfusion	female MCR_sharedwith_MRE
chr4_21509_chr4_21524	chr1_11748_chr1_11763	notcrossfusion	female MCR_sharedwith_MRE
chr1_637_chr1_644	chr17_637_chr17_644	notcrossfusion	female MCR_sharedwith_MRE
chr3_22836_chr3_22749	chr1_1048_chr1_1134	notcrossfusion	female MCR_sharedwith_MRE
chr1_21419_chr1_21420	chr16_1532_chr16_1533	notcrossfusion	female MCR_sharedwith_MRE
chr4_20402_chr4_20429	chr3_13077_chr3_13103	notcrossfusion	female MCR_sharedwith_MRE
chr4_20402_chr4_20428	chr3_13077_chr3_13102	notcrossfusion	female MCR_sharedwith_MRE
chr4_19037_chr4_19039	chr3_11710_chr3_11711	notcrossfusion	female MCR_sharedwith_MRE
chr1_8745_chr1_8719	chr18_1599_chr18_1624	notcrossfusion	female MCR_sharedwith_MRE
chr1_22999_chr1_22985	chr21_2318_chr21_2332	notcrossfusion	female MCR_sharedwith_MRE
chr2_31697_chr2_31746	chr7_4305_chr7_4353	notcrossfusion	female MCR_sharedwith_MRE
chr4_29964_chr4_29921	chrX_2404_chrX_2446	notcrossfusion	female MCR_sharedwith_MRE
chr4_29964_chr4_29921	chrX_2404_chrX_2447	notcrossfusion	female MCR_sharedwith_MRE
chr4_29965_chr4_29925	chrX_2404_chrX_2444	notcrossfusion	female MCR_sharedwith_MRE
chr1_6844_chr1_6863	chr8_3890_chr8_3909	notcrossfusion	female MCR_sharedwith_MRE
chr3_4208_chr3_4209	chr20_234_chr20_235	notcrossfusion	female MCR_sharedwith_MRE
chr2_8843_chr2_8779	chr2_4805_chr2_4870	notcrossfusion	female MCR_sharedwith_MRE
chr4_12669_chr4_12661	chr22_1520_chr22_1528	notcrossfusion	female MCR_sharedwith_MRE
chr4_29885_chr4_29684	chrX_2496_chrX_2692	notcrossfusion	female MCR_sharedwith_MRE
chr4_29885_chr4_29683	chrX_2496_chrX_2693	notcrossfusion	female MCR_sharedwith_MRE
chr4_29885_chr4_29686	chrX_2496_chrX_2690	notcrossfusion	female MCR_sharedwith_MRE
chr4_29885_chr4_29684	chrX_2496_chrX_2691	notcrossfusion	female MCR_sharedwith_MRE
chr2_3770_chr2_3757	chr2_9885_chr2_9898	notcrossfusion	female MCR_sharedwith_MRE
chr2_3770_chr2_3756	chr2_9885_chr2_9899	notcrossfusion	female MCR_sharedwith_MRE
chr3_5760_chr3_5761	chr20_1782_chr20_1783	notcrossfusion	female MCR_sharedwith_MRE
chr4_19037_chr4_19042	chr3_11710_chr3_11716	notcrossfusion	female MCR_sharedwith_MRE
chr1_6844_chr1_6859	chr8_3890_chr8_3905	notcrossfusion	female MCR_sharedwith_MRE
chr3_15935_chr3_15934	chr1_7952_chr1_7954	notcrossfusion	female MCR_sharedwith_MRE
chr2_5117_chr2_4918	chr2_8542_chr2_8740	notcrossfusion	female MCR_sharedwith_MRE
chr2_3771_chr2_3759	chr2_9885_chr2_9895	notcrossfusion	female MCR_sharedwith_MRE
chr2_3771_chr2_3759	chr2_9885_chr2_9896	notcrossfusion	female MCR_sharedwith_MRE
chr3_15936_chr3_15935	chr1_7952_chr1_7953	notcrossfusion	female MCR_sharedwith_MRE
chr4_29988_chr4_29894	chrX_2379_chrX_2474	notcrossfusion	female MCR_sharedwith_MRE
chr1_16917_chr1_16874	chr9_3018_chr9_3063	notcrossfusion	female MCR_sharedwith_MRE
chr1_6844_chr1_6861	chr8_3890_chr8_3907	notcrossfusion	female MCR_sharedwith_MRE
chr4_11235_chr4_11234	chr12_395_chr12_397	notcrossfusion	female MCR_sharedwith_MRE
chr3_20269_chr3_20256	chr1_3613_chr1_3626	notcrossfusion	female MCR_sharedwith_MRE
chr3_7444_chr3_7443	chr4_3261_chr4_3262	notcrossfusion	female MCR_sharedwith_MRE
chr2_30093_chr2_30162	chr7_2686_chr7_2756	notcrossfusion	female MCR_sharedwith_MRE
chr3_23408_chr3_23325	chr1_479_chr1_562	notcrossfusion	female MCR_sharedwith_MRE
chr3_20269_chr3_20255	chr1_3613_chr1_3627	notcrossfusion	female MCR_sharedwith_MRE
chr2_16640_chr2_16615	chr15_2680_chr15_2706	notcrossfusion	female MCR_sharedwith_MRE
chr2_26163_chr2_26156	chr10_1233_chr10_1240	notcrossfusion	female MCR_sharedwith_MRE
chr2_16640_chr2_16616	chr15_2680_chr15_2705	notcrossfusion	female MCR_sharedwith_MRE
chr2_26163_chr2_26155	chr10_1233_chr10_1241	notcrossfusion	female MCR_sharedwith_MRE
chr2_14852_chr2_14851	chr13_1160_chr13_1161	notcrossfusion	female MCR_sharedwith_MRE
chr2_16640_chr2_16616	chr15_2680_chr15_2704	notcrossfusion	female MCR_sharedwith_MRE
chr3_4654_chr3_4771	chr20_680_chr20_795	notcrossfusion	female MCR_sharedwith_MRE
chr2_22187_chr2_22220	chr11_2912_chr11_2950	notcrossfusion	female MCR_sharedwith_MRE
chr4_20973_chr4_20975	chr1_11213_chr1_11214	notcrossfusion	female MCR_sharedwith_MRE
chr3_2407_chr3_2443	chr2_2388_chr2_2425	notcrossfusion	female MCR_sharedwith_MRE
chr4_29960_chr4_29898	chrX_2409_chrX_2471	notcrossfusion	female MCR_sharedwith_MRE
chr2_22203_chr2_22217	chr11_2929_chr11_2948	notcrossfusion	female MCR_sharedwith_MRE
chr1_8012_chr1_8011	chr18_2334_chr18_2335	notcrossfusion	female MCR_sharedwith_MRE
chr2_14960_chr2_14927	chr13_1054_chr13_1085	notcrossfusion	female MCR_sharedwith_MRE
chr2_22186_chr2_22222	chr11_2912_chr11_2953	notcrossfusion	female MCR_sharedwith_MRE
chr3_6503_chr3_6497	chr20_2470_chr20_2476	notcrossfusion	female MCR_sharedwith_MRE
chr2_28782_chr2_28803	chr7_1380_chr7_1401	notcrossfusion	female MCR_sharedwith_MRE
chr2_18806_chr2_18805	chr15_493_chr15_494	notcrossfusion	female MCR_sharedwith_MRE
chr1_16522_chr1_16288	chr9_3414_chr9_3649	notcrossfusion	female MCR_sharedwith_MRE
chr4_13692_chr4_13671	chr22_453_chr22_474	notcrossfusion	female MCR_sharedwith_MRE
chr3_12430_chr3_12401	chr4_539_chr4_568	notcrossfusion	female MCR_sharedwith_MRE
chr3_12430_chr3_12401	chr4_539_chr4_569	notcrossfusion	female MCR_sharedwith_MRE
chr4_8372_chr4_8350	chr12_3265_chr12_3287	notcrossfusion	female MCR_sharedwith_MRE
chr3_3264_chr3_3265	chr2_3245_chr2_3246	notcrossfusion	female MCR_sharedwith_MRE
chr4_8371_chr4_8352	chr12_3265_chr12_3285	notcrossfusion	female MCR_sharedwith_MRE
chr4_8372_chr4_8353	chr12_3265_chr12_3284	notcrossfusion	female MCR_sharedwith_MRE
chr2_16240_chr2_16185	chr15_3083_chr15_3138	notcrossfusion	female MCR_sharedwith_MRE
chr1_2017_chr1_2020	chr17_2018_chr17_2021	notcrossfusion	female MCR_sharedwith_MRE
chr2_25022_chr2_25005	chr10_2367_chr10_2383	notcrossfusion	female MCR_sharedwith_MRE
chr3_3720_chr3_3730	chr2_3699_chr2_3709	notcrossfusion	female MCR_sharedwith_MRE
chr2_28782_chr2_28802	chr7_1380_chr7_1400	notcrossfusion	female MCR_sharedwith_MRE
chr2_16241_chr2_16187	chr15_3083_chr15_3136	notcrossfusion	female MCR_sharedwith_MRE
chr2_28462_chr2_28466	chr7_1061_chr7_1064	notcrossfusion	female MCR_sharedwith_MRE
chr3_3720_chr3_3729	chr2_3699_chr2_3708	notcrossfusion	female MCR_sharedwith_MRE
chr1_32593_chr1_32583	chr5_4468_chr5_4478	notcrossfusion	female MCR_sharedwith_MRE
chr4_11747_chr4_11746	chr22_2402_chr22_2405	notcrossfusion	female MCR_sharedwith_MRE
chr2_12904_chr2_12669	chr13_3129_chr13_3364	notcrossfusion	female MCR_sharedwith_MRE
chr3_18743_chr3_18724	chr1_5139_chr1_5158	notcrossfusion	female MCR_sharedwith_MRE
chr2_24840_chr2_24827	chr10_2545_chr10_2557	notcrossfusion	female MCR_sharedwith_MRE
chr3_4586_chr3_4636	chr20_612_chr20_661	notcrossfusion	female MCR_sharedwith_MRE
chr1_32593_chr1_32584	chr5_4468_chr5_4477	notcrossfusion	female MCR_sharedwith_MRE
chr1_32593_chr1_32585	chr5_4468_chr5_4476	notcrossfusion	female MCR_sharedwith_MRE
chr2_871_chr2_857	chr2_12794_chr2_12808	notcrossfusion	female MCR_sharedwith_MRE
chr2_871_chr2_857	chr2_12794_chr2_12809	notcrossfusion	female MCR_sharedwith_MRE
chr1_13540_chr1_13541	chr19_831_chr19_832	notcrossfusion	female MCR_sharedwith_MRE
chr1_3267_chr1_3363	chr8_234_chr8_330	notcrossfusion	female MCR_sharedwith_MRE
chr2_28782_chr2_28805	chr7_1380_chr7_1403	notcrossfusion	female MCR_sharedwith_MRE
chr2_2223_chr2_2212	chr2_11440_chr2_11451	notcrossfusion	female MCR_sharedwith_MRE
chr2_871_chr2_862	chr2_12794_chr2_12802	notcrossfusion	female MCR_sharedwith_MRE
chr2_871_chr2_862	chr2_12794_chr2_12803	notcrossfusion	female MCR_sharedwith_MRE
chr2_2068_chr2_2011	chr2_11594_chr2_11651	notcrossfusion	female MCR_sharedwith_MRE
chr2_2068_chr2_2012	chr2_11594_chr2_11650	notcrossfusion	female MCR_sharedwith_MRE
chr2_871_chr2_857	chr2_12794_chr2_12807	notcrossfusion	female MCR_sharedwith_MRE
chr4_30288_chr4_30268	chrX_2080_chrX_2100	notcrossfusion	female MCR_sharedwith_MRE
chr4_28349_chr4_28348	chrX_4011_chrX_4012	notcrossfusion	female MCR_sharedwith_MRE
chr1_3267_chr1_3365	chr8_234_chr8_332	notcrossfusion	female MCR_sharedwith_MRE
chr1_18191_chr1_18136	chr9_1740_chr9_1795	notcrossfusion	female MCR_sharedwith_MRE
chr1_3267_chr1_3368	chr8_234_chr8_335	notcrossfusion	female MCR_sharedwith_MRE
chr1_18191_chr1_18136	chr9_1740_chr9_1796	notcrossfusion	female MCR_sharedwith_MRE
chr4_31251_chr4_31221	chrX_1089_chrX_1119	notcrossfusion	female MCR_sharedwith_MRE
chr4_31252_chr4_31222	chrX_1089_chrX_1118	notcrossfusion	female MCR_sharedwith_MRE
chr1_3267_chr1_3367	chr8_234_chr8_334	notcrossfusion	female MCR_sharedwith_MRE
chr4_13627_chr4_13626	chr22_517_chr22_519	notcrossfusion	female MCR_sharedwith_MRE
chr4_13628_chr4_13627	chr22_517_chr22_518	notcrossfusion	female MCR_sharedwith_MRE
chr1_13880_chr1_13882	chr19_1182_chr19_1183	notcrossfusion	female MCR_sharedwith_MRE
chr1_3267_chr1_3370	chr8_234_chr8_337	notcrossfusion	female MCR_sharedwith_MRE
chr2_28782_chr2_28804	chr7_1380_chr7_1402	notcrossfusion	female MCR_sharedwith_MRE
chr3_14883_chr3_14836	chr1_9008_chr1_9056	notcrossfusion	female MCR_sharedwith_MRE
chr3_18714_chr3_18712	chr1_5167_chr1_5168	notcrossfusion	female MCR_sharedwith_MRE
chr1_3267_chr1_3368	chr8_234_chr8_336	notcrossfusion	female MCR_sharedwith_MRE
chr1_19849_chr1_19797	chr9_38_chr9_90	notcrossfusion	female MCR_sharedwith_MRE
chr1_19849_chr1_19795	chr9_38_chr9_92	notcrossfusion	female MCR_sharedwith_MRE
chr4_8696_chr4_8653	chr12_2939_chr12_2982	notcrossfusion	female MCR_sharedwith_MRE
chr4_8696_chr4_8652	chr12_2939_chr12_2983	notcrossfusion	female MCR_sharedwith_MRE
chr4_8696_chr4_8654	chr12_2939_chr12_2981	notcrossfusion	female MCR_sharedwith_MRE
chr4_8696_chr4_8649	chr12_2939_chr12_2986	notcrossfusion	female MCR_sharedwith_MRE
chr4_9356_chr4_9298	chr12_2280_chr12_2338	notcrossfusion	female MCR_sharedwith_MRE
chr1_22445_chr1_22446	chr16_2556_chr16_2557	notcrossfusion	female MCR_sharedwith_MRE
chr2_20181_chr2_20236	chr11_906_chr11_961	notcrossfusion	female MCR_sharedwith_MRE
chr1_3582_chr1_3583	chr8_550_chr8_551	notcrossfusion	female MCR_sharedwith_MRE
chr4_31797_chr4_31784	chrX_536_chrX_548	notcrossfusion	female MCR_sharedwith_MRE
chr4_29902_chr4_29893	chrX_2466_chrX_2475	notcrossfusion	female MCR_sharedwith_MRE
chr1_5479_chr1_5514	chr8_2451_chr8_2486	notcrossfusion	female MCR_sharedwith_MRE
chr1_5479_chr1_5515	chr8_2451_chr8_2487	notcrossfusion	female MCR_sharedwith_MRE
chr1_5479_chr1_5516	chr8_2451_chr8_2488	notcrossfusion	female MCR_sharedwith_MRE
chr1_5479_chr1_5517	chr8_2451_chr8_2489	notcrossfusion	female MCR_sharedwith_MRE
chr2_28570_chr2_28640	chr7_1169_chr7_1239	notcrossfusion	female MCR_sharedwith_MRE
chr2_27376_chr2_26631	chr10_20_chr10_765	notcrossfusion	female MCR_sharedwith_MRE
chr2_707_chr2_670	chr2_12957_chr2_12995	notcrossfusion	female MCR_sharedwith_MRE
chr4_4102_chr4_4129	chr3_4116_chr3_4143	notcrossfusion	female MCR_sharedwith_MRE
chr2_16477_chr2_16283	chr15_2845_chr15_3041	notcrossfusion	female MCR_sharedwith_MRE
chr4_5101_chr4_5105	chr3_5097_chr3_5101	notcrossfusion	female MCR_sharedwith_MRE
chr3_4586_chr3_4636	chr20_612_chr20_662	notcrossfusion	female MCR_sharedwith_MRE
chr2_23464_chr2_23465	chr11_4194_chr11_4195	notcrossfusion	female MCR_sharedwith_MRE
chr2_15373_chr2_15353	chr13_637_chr13_657	notcrossfusion	female MCR_sharedwith_MRE
chr3_1028_chr3_1103	chr2_1018_chr2_1092	notcrossfusion	female MCR_sharedwith_MRE
chr3_1028_chr3_1103	chr2_1018_chr2_1093	notcrossfusion	female MCR_sharedwith_MRE
chr4_3655_chr4_3677	chr3_3670_chr3_3692	notcrossfusion	female MCR_sharedwith_MRE
chr4_3655_chr4_3678	chr3_3670_chr3_3693	notcrossfusion	female MCR_sharedwith_MRE
chr4_3655_chr4_3679	chr3_3670_chr3_3694	notcrossfusion	female MCR_sharedwith_MRE
chr3_1027_chr3_1107	chr2_1018_chr2_1097	notcrossfusion	female MCR_sharedwith_MRE
chr4_3655_chr4_3681	chr3_3670_chr3_3696	notcrossfusion	female MCR_sharedwith_MRE
chr1_13711_chr1_13712	chr19_1001_chr19_1002	notcrossfusion	female MCR_sharedwith_MRE
chr4_3656_chr4_3683	chr3_3670_chr3_3698	notcrossfusion	female MCR_sharedwith_MRE
chr4_3655_chr4_3684	chr3_3670_chr3_3699	notcrossfusion	female MCR_sharedwith_MRE
chr3_1029_chr3_1109	chr2_1018_chr2_1098	notcrossfusion	female MCR_sharedwith_MRE
chr1_1994_chr1_2002	chr17_1995_chr17_2003	notcrossfusion	female MCR_sharedwith_MRE
chr1_23573_chr1_23572	chr21_1752_chr21_1754	notcrossfusion	female MCR_sharedwith_MRE
chr4_18287_chr4_18323	chr3_10961_chr3_10998	notcrossfusion	female MCR_sharedwith_MRE
chr4_18287_chr4_18324	chr3_10961_chr3_10999	notcrossfusion	female MCR_sharedwith_MRE
chr4_23820_chr4_23917	chr3_7981_chr3_8079	notcrossfusion	female MCR_sharedwith_MRE
chr4_31969_chr4_31963	chrX_351_chrX_358	notcrossfusion	female MCR_sharedwith_MRE
chr3_16658_chr3_16638	chr1_7230_chr1_7250	notcrossfusion	female MCR_sharedwith_MRE
chr3_16658_chr3_16637	chr1_7230_chr1_7251	notcrossfusion	female MCR_sharedwith_MRE
chr3_16658_chr3_16636	chr1_7230_chr1_7252	notcrossfusion	female MCR_sharedwith_MRE
chr3_16658_chr3_16635	chr1_7230_chr1_7253	notcrossfusion	female MCR_sharedwith_MRE
chr3_16658_chr3_16634	chr1_7230_chr1_7254	notcrossfusion	female MCR_sharedwith_MRE
chr2_29538_chr2_31392	chr7_2137_chr7_3995	notcrossfusion	female MCR_sharedwith_MRE
chr1_30242_chr1_30223	chr6_710_chr6_730	notcrossfusion	female MCR_sharedwith_MRE
chr3_13026_chr3_13016	chr1_10874_chr1_10884	notcrossfusion	female MCR_sharedwith_MRE
chr3_13025_chr3_13012	chr1_10874_chr1_10887	notcrossfusion	female MCR_sharedwith_MRE
chr4_5328_chr4_5343	chr3_5324_chr3_5339	notcrossfusion	female MCR_sharedwith_MRE
chr4_5328_chr4_5342	chr3_5324_chr3_5338	notcrossfusion	female MCR_sharedwith_MRE
chr3_13026_chr3_13016	chr1_10874_chr1_10883	notcrossfusion	female MCR_sharedwith_MRE
chr2_25957_chr2_25947	chr10_1439_chr10_1449	notcrossfusion	female MCR_sharedwith_MRE
chr4_5328_chr4_5339	chr3_5324_chr3_5335	notcrossfusion	female MCR_sharedwith_MRE
chr4_5328_chr4_5338	chr3_5324_chr3_5334	notcrossfusion	female MCR_sharedwith_MRE
chr4_5328_chr4_5341	chr3_5324_chr3_5337	notcrossfusion	female MCR_sharedwith_MRE
chr4_5328_chr4_5340	chr3_5324_chr3_5336	notcrossfusion	female MCR_sharedwith_MRE
chr3_13025_chr3_13010	chr1_10874_chr1_10889	notcrossfusion	female MCR_sharedwith_MRE
chr4_5329_chr4_5334	chr3_5324_chr3_5330	notcrossfusion	female MCR_sharedwith_MRE
chr4_5328_chr4_5337	chr3_5324_chr3_5333	notcrossfusion	female MCR_sharedwith_MRE
chr4_5328_chr4_5336	chr3_5324_chr3_5332	notcrossfusion	female MCR_sharedwith_MRE
chr2_30088_chr2_30129	chr7_2682_chr7_2723	notcrossfusion	female MCR_sharedwith_MRE
chr2_30088_chr2_30128	chr7_2682_chr7_2722	notcrossfusion	female MCR_sharedwith_MRE
chr2_30088_chr2_30127	chr7_2682_chr7_2721	notcrossfusion	female MCR_sharedwith_MRE
chr2_30088_chr2_30126	chr7_2682_chr7_2720	notcrossfusion	female MCR_sharedwith_MRE
chr2_30088_chr2_30133	chr7_2682_chr7_2727	notcrossfusion	female MCR_sharedwith_MRE
chr1_26645_chr1_26526	chr6_4336_chr6_4458	notcrossfusion	female MCR_sharedwith_MRE
chr2_30088_chr2_30131	chr7_2682_chr7_2725	notcrossfusion	female MCR_sharedwith_MRE
chr2_30088_chr2_30130	chr7_2682_chr7_2724	notcrossfusion	female MCR_sharedwith_MRE
chr2_17742_chr2_17731	chr15_1570_chr15_1581	notcrossfusion	female MCR_sharedwith_MRE
chr2_30088_chr2_30135	chr7_2682_chr7_2729	notcrossfusion	female MCR_sharedwith_MRE
chr1_26645_chr1_26527	chr6_4336_chr6_4456	notcrossfusion	female MCR_sharedwith_MRE
chr2_15023_chr2_14991	chr13_989_chr13_1022	notcrossfusion	female MCR_sharedwith_MRE
chr4_8157_chr4_8045	chr12_3481_chr12_3594	notcrossfusion	female MCR_sharedwith_MRE
chr1_6947_chr1_6964	chr8_3993_chr8_4011	notcrossfusion	female MCR_sharedwith_MRE
chr4_10464_chr4_10385	chr12_1169_chr12_1246	notcrossfusion	female MCR_sharedwith_MRE
chr4_29855_chr4_29649	chrX_2520_chrX_2727	notcrossfusion	female MCR_sharedwith_MRE
chr1_6947_chr1_6964	chr8_3993_chr8_4010	notcrossfusion	female MCR_sharedwith_MRE
chr3_726_chr3_735	chr2_713_chr2_724	notcrossfusion	female MCR_sharedwith_MRE
chr1_22555_chr1_22571	chr16_2665_chr16_2683	notcrossfusion	female MCR_sharedwith_MRE
chr1_9146_chr1_9062	chr18_1193_chr18_1283	notcrossfusion	female MCR_sharedwith_MRE
chr1_12463_chr1_12472	chr5_2134_chr5_2143	notcrossfusion	female MCR_sharedwith_MRE
chr3_4197_chr3_4214	chr20_222_chr20_240	notcrossfusion	female MCR_sharedwith_MRE
chr1_6947_chr1_6966	chr8_3993_chr8_4012	notcrossfusion	female MCR_sharedwith_MRE
chr1_9145_chr1_9058	chr18_1193_chr18_1287	notcrossfusion	female MCR_sharedwith_MRE
chr2_25359_chr2_25356	chr10_2039_chr10_2042	notcrossfusion	female MCR_sharedwith_MRE
chr1_12343_chr1_12373	chr5_2013_chr5_2043	notcrossfusion	female MCR_sharedwith_MRE
chr4_30074_chr4_29914	chrX_2294_chrX_2454	notcrossfusion	female MCR_sharedwith_MRE
chr1_22554_chr1_22573	chr16_2665_chr16_2685	notcrossfusion	female MCR_sharedwith_MRE
chr2_15023_chr2_14990	chr13_989_chr13_1023	notcrossfusion	female MCR_sharedwith_MRE
chr1_1723_chr1_1733	chr17_1724_chr17_1734	notcrossfusion	female MCR_sharedwith_MRE
chr4_30075_chr4_29919	chrX_2294_chrX_2450	notcrossfusion	female MCR_sharedwith_MRE
chr1_12343_chr1_12370	chr5_2013_chr5_2040	notcrossfusion	female MCR_sharedwith_MRE
chr1_22555_chr1_22572	chr16_2665_chr16_2684	notcrossfusion	female MCR_sharedwith_MRE
chr1_208_chr1_209	chr17_209_chr17_210	notcrossfusion	female MCR_sharedwith_MRE
chr2_15754_chr2_15750	chr13_254_chr13_258	notcrossfusion	female MCR_sharedwith_MRE
chr1_12463_chr1_12470	chr5_2134_chr5_2140	notcrossfusion	female MCR_sharedwith_MRE
chr1_22555_chr1_22575	chr16_2665_chr16_2687	notcrossfusion	female MCR_sharedwith_MRE
chr1_637_chr1_648	chr17_637_chr17_648	notcrossfusion	female MCR_sharedwith_MRE
chr4_8644_chr4_8633	chr12_2991_chr12_3002	notcrossfusion	female MCR_sharedwith_MRE
chr4_8643_chr4_8635	chr12_2991_chr12_3000	notcrossfusion	female MCR_sharedwith_MRE
chr1_6947_chr1_6970	chr8_3993_chr8_4016	notcrossfusion	female MCR_sharedwith_MRE
chr1_13301_chr1_13302	chr19_592_chr19_593	notcrossfusion	female MCR_sharedwith_MRE
chr4_1014_chr4_1047	chr3_1022_chr3_1055	notcrossfusion	female MCR_sharedwith_MRE
chr4_1014_chr4_1046	chr3_1022_chr3_1054	notcrossfusion	female MCR_sharedwith_MRE
chr4_1014_chr4_1049	chr3_1022_chr3_1057	notcrossfusion	female MCR_sharedwith_MRE
chr4_1014_chr4_1048	chr3_1022_chr3_1056	notcrossfusion	female MCR_sharedwith_MRE
chr4_29677_chr4_29665	chrX_2699_chrX_2711	notcrossfusion	female MCR_sharedwith_MRE
chr4_1015_chr4_1045	chr3_1022_chr3_1053	notcrossfusion	female MCR_sharedwith_MRE
chr4_1014_chr4_1044	chr3_1022_chr3_1052	notcrossfusion	female MCR_sharedwith_MRE
chr2_15023_chr2_14993	chr13_989_chr13_1020	notcrossfusion	female MCR_sharedwith_MRE
chr1_15500_chr1_15503	chr19_2805_chr19_2808	notcrossfusion	female MCR_sharedwith_MRE
chr1_12463_chr1_12473	chr5_2134_chr5_2144	notcrossfusion	female MCR_sharedwith_MRE
chr4_1014_chr4_1051	chr3_1022_chr3_1059	notcrossfusion	female MCR_sharedwith_MRE
chr4_1014_chr4_1050	chr3_1022_chr3_1058	notcrossfusion	female MCR_sharedwith_MRE
chr4_29676_chr4_29648	chrX_2701_chrX_2727	notcrossfusion	female MCR_sharedwith_MRE
chr1_16685_chr1_16675	chr9_3251_chr9_3261	notcrossfusion	female MCR_sharedwith_MRE
chr2_15754_chr2_15749	chr13_254_chr13_259	notcrossfusion	female MCR_sharedwith_MRE
chr1_19366_chr1_19360	chr9_531_chr9_536	notcrossfusion	female MCR_sharedwith_MRE
chr4_2094_chr4_2122	chr3_2105_chr3_2132	notcrossfusion	female MCR_sharedwith_MRE
chr4_2094_chr4_2122	chr3_2105_chr3_2133	notcrossfusion	female MCR_sharedwith_MRE
chr4_2095_chr4_2120	chr3_2105_chr3_2130	notcrossfusion	female MCR_sharedwith_MRE
chr4_2095_chr4_2121	chr3_2105_chr3_2131	notcrossfusion	female MCR_sharedwith_MRE
chr4_2096_chr4_2126	chr3_2105_chr3_2136	notcrossfusion	female MCR_sharedwith_MRE
chr4_2095_chr4_2125	chr3_2105_chr3_2134	notcrossfusion	female MCR_sharedwith_MRE
chr1_28538_chr1_28519	chr6_2425_chr6_2444	notcrossfusion	female MCR_sharedwith_MRE
chr2_9445_chr2_9434	chr2_4204_chr2_4215	notcrossfusion	female MCR_sharedwith_MRE
chr3_14521_chr3_14445	chr1_9375_chr1_9450	notcrossfusion	female MCR_sharedwith_MRE
chr3_14521_chr3_14444	chr1_9375_chr1_9451	notcrossfusion	female MCR_sharedwith_MRE
chr1_23095_chr1_23017	chr21_2222_chr21_2300	notcrossfusion	female MCR_sharedwith_MRE
chr3_14520_chr3_14441	chr1_9375_chr1_9454	notcrossfusion	female MCR_sharedwith_MRE
chr3_14520_chr3_14440	chr1_9375_chr1_9455	notcrossfusion	female MCR_sharedwith_MRE
chr3_20464_chr3_20461	chr1_3418_chr1_3421	notcrossfusion	female MCR_sharedwith_MRE
chr4_10375_chr4_10352	chr12_1258_chr12_1280	notcrossfusion	female MCR_sharedwith_MRE
chr3_19396_chr3_19390	chr1_4489_chr1_4495	notcrossfusion	female MCR_sharedwith_MRE
chr3_19396_chr3_19389	chr1_4489_chr1_4496	notcrossfusion	female MCR_sharedwith_MRE
chr3_8776_chr3_8718	chr4_4880_chr4_4938	notcrossfusion	female MCR_sharedwith_MRE
chr3_8776_chr3_8717	chr4_4880_chr4_4939	notcrossfusion	female MCR_sharedwith_MRE
chr1_2635_chr1_2665	chr17_2637_chr17_2667	notcrossfusion	female MCR_sharedwith_MRE
chr2_28414_chr2_28452	chr7_1013_chr7_1051	notcrossfusion	female MCR_sharedwith_MRE
chr2_6501_chr2_6467	chr2_7158_chr2_7192	notcrossfusion	female MCR_sharedwith_MRE
chr2_28414_chr2_28454	chr7_1013_chr7_1053	notcrossfusion	female MCR_sharedwith_MRE
chr2_28414_chr2_28453	chr7_1013_chr7_1052	notcrossfusion	female MCR_sharedwith_MRE
chr2_28414_chr2_28456	chr7_1013_chr7_1055	notcrossfusion	female MCR_sharedwith_MRE
chr3_8776_chr3_8718	chr4_4880_chr4_4937	notcrossfusion	female MCR_sharedwith_MRE
chr1_7802_chr1_7774	chr18_2544_chr18_2572	notcrossfusion	female MCR_sharedwith_MRE
chr4_12828_chr4_12805	chr22_1356_chr22_1381	notcrossfusion	female MCR_sharedwith_MRE
chr2_22365_chr2_22745	chr11_3095_chr11_3476	notcrossfusion	female MCR_sharedwith_MRE
chr4_11106_chr4_11034	chr12_525_chr12_598	notcrossfusion	female MCR_sharedwith_MRE
chr2_14961_chr2_14909	chr13_1052_chr13_1103	notcrossfusion	female MCR_sharedwith_MRE
chr1_33711_chr1_33699	chr5_3359_chr5_3371	notcrossfusion	female MCR_sharedwith_MRE
chr1_33711_chr1_33699	chr5_3359_chr5_3370	notcrossfusion	female MCR_sharedwith_MRE
chr1_33711_chr1_33697	chr5_3359_chr5_3373	notcrossfusion	female MCR_sharedwith_MRE
chr1_33711_chr1_33698	chr5_3359_chr5_3372	notcrossfusion	female MCR_sharedwith_MRE
chr1_33711_chr1_33697	chr5_3359_chr5_3374	notcrossfusion	female MCR_sharedwith_MRE
chr2_8282_chr2_8265	chr2_5367_chr2_5383	notcrossfusion	female MCR_sharedwith_MRE
chr1_19366_chr1_19364	chr9_531_chr9_534	notcrossfusion	female MCR_sharedwith_MRE
chr2_9849_chr2_9785	chr14_2801_chr14_2866	notcrossfusion	female MCR_sharedwith_MRE
chr1_10116_chr1_10093	chr18_218_chr18_240	notcrossfusion	female MCR_sharedwith_MRE
chr2_14961_chr2_14907	chr13_1052_chr13_1106	notcrossfusion	female MCR_sharedwith_MRE
chr1_18573_chr1_18572	chr9_1354_chr9_1355	notcrossfusion	female MCR_sharedwith_MRE
chr3_16705_chr3_16689	chr1_7185_chr1_7199	notcrossfusion	female MCR_sharedwith_MRE
chr1_27596_chr1_27526	chr6_3378_chr6_3450	notcrossfusion	female MCR_sharedwith_MRE
chr4_26559_chr4_26550	chrX_5816_chrX_5825	notcrossfusion	female MCR_sharedwith_MRE
chr1_4098_chr1_4146	chr8_1066_chr8_1114	notcrossfusion	female MCR_sharedwith_MRE
chr4_26558_chr4_26549	chrX_5816_chrX_5827	notcrossfusion	female MCR_sharedwith_MRE
chr4_11107_chr4_11037	chr12_525_chr12_595	notcrossfusion	female MCR_sharedwith_MRE
chr2_14961_chr2_14907	chr13_1052_chr13_1104	notcrossfusion	female MCR_sharedwith_MRE
chr4_26558_chr4_26552	chrX_5816_chrX_5823	notcrossfusion	female MCR_sharedwith_MRE
chr3_3625_chr3_3683	chr2_3605_chr2_3663	notcrossfusion	female MCR_sharedwith_MRE
chr4_11107_chr4_11040	chr12_525_chr12_592	notcrossfusion	female MCR_sharedwith_MRE
chr2_23674_chr2_23631	chr10_3694_chr10_3738	notcrossfusion	female MCR_sharedwith_MRE
chr2_14961_chr2_14907	chr13_1052_chr13_1105	notcrossfusion	female MCR_sharedwith_MRE
chr4_26987_chr4_26961	chrX_5346_chrX_5410	notcrossfusion	female MCR_sharedwith_MRE
chr4_26987_chr4_26961	chrX_5346_chrX_5411	notcrossfusion	female MCR_sharedwith_MRE
chr2_8283_chr2_8263	chr2_5367_chr2_5386	notcrossfusion	female MCR_sharedwith_MRE
chr1_26065_chr1_26010	chr6_4915_chr6_4971	notcrossfusion	female MCR_sharedwith_MRE
chr4_31266_chr4_31263	chrX_1074_chrX_1077	notcrossfusion	female MCR_sharedwith_MRE
chr3_23305_chr3_23217	chr1_582_chr1_670	notcrossfusion	female MCR_sharedwith_MRE
chr3_23305_chr3_23216	chr1_582_chr1_671	notcrossfusion	female MCR_sharedwith_MRE
chr3_23305_chr3_23211	chr1_582_chr1_676	notcrossfusion	female MCR_sharedwith_MRE
chr1_26066_chr1_26006	chr6_4915_chr6_4974	notcrossfusion	female MCR_sharedwith_MRE
chr3_23306_chr3_23213	chr1_582_chr1_674	notcrossfusion	female MCR_sharedwith_MRE
chr3_23305_chr3_23212	chr1_582_chr1_675	notcrossfusion	female MCR_sharedwith_MRE
chr2_9425_chr2_9408	chr2_4225_chr2_4241	notcrossfusion	female MCR_sharedwith_MRE
chr2_9425_chr2_9409	chr2_4225_chr2_4240	notcrossfusion	female MCR_sharedwith_MRE
chr2_9425_chr2_9406	chr2_4225_chr2_4243	notcrossfusion	female MCR_sharedwith_MRE
chr2_9425_chr2_9407	chr2_4225_chr2_4242	notcrossfusion	female MCR_sharedwith_MRE
chr2_9425_chr2_9405	chr2_4225_chr2_4244	notcrossfusion	female MCR_sharedwith_MRE
chr4_29602_chr4_29576	chrX_2768_chrX_2795	notcrossfusion	female MCR_sharedwith_MRE
chr1_4098_chr1_4143	chr8_1066_chr8_1111	notcrossfusion	female MCR_sharedwith_MRE
chr4_12210_chr4_12202	chr22_1941_chr22_1949	notcrossfusion	female MCR_sharedwith_MRE
chr1_1723_chr1_1732	chr17_1724_chr17_1733	notcrossfusion	female MCR_sharedwith_MRE
chr1_14743_chr1_14761	chr19_2041_chr19_2059	notcrossfusion	female MCR_sharedwith_MRE
chr2_19141_chr2_18890	chr15_157_chr15_409	notcrossfusion	female MCR_sharedwith_MRE
chr4_5414_chr4_5432	chr3_5410_chr3_5428	notcrossfusion	female MCR_sharedwith_MRE
chr3_2925_chr3_2927	chr2_2907_chr2_2909	notcrossfusion	female MCR_sharedwith_MRE
chr3_2925_chr3_2926	chr2_2907_chr2_2908	notcrossfusion	female MCR_sharedwith_MRE
chr4_5414_chr4_5429	chr3_5410_chr3_5425	notcrossfusion	female MCR_sharedwith_MRE
chr4_5414_chr4_5428	chr3_5410_chr3_5424	notcrossfusion	female MCR_sharedwith_MRE
chr4_5414_chr4_5427	chr3_5410_chr3_5423	notcrossfusion	female MCR_sharedwith_MRE
chr3_21458_chr3_21457	chr1_2423_chr1_2424	notcrossfusion	female MCR_sharedwith_MRE
chr4_5414_chr4_5425	chr3_5410_chr3_5421	notcrossfusion	female MCR_sharedwith_MRE
chr4_5414_chr4_5424	chr3_5410_chr3_5420	notcrossfusion	female MCR_sharedwith_MRE
chr2_16090_chr2_16088	chr15_3233_chr15_3235	notcrossfusion	female MCR_sharedwith_MRE
chr3_14011_chr3_13993	chr1_9891_chr1_9909	notcrossfusion	female MCR_sharedwith_MRE
chr3_14011_chr3_13994	chr1_9891_chr1_9908	notcrossfusion	female MCR_sharedwith_MRE
chr1_12431_chr1_12447	chr5_2102_chr5_2118	notcrossfusion	female MCR_sharedwith_MRE
chr2_14852_chr2_14848	chr13_1160_chr13_1164	notcrossfusion	female MCR_sharedwith_MRE
chr4_24594_chr4_24595	chr3_8751_chr3_8752	notcrossfusion	female MCR_sharedwith_MRE
chr4_17803_chr4_17811	chr3_10477_chr3_10485	notcrossfusion	female MCR_sharedwith_MRE
chr1_15500_chr1_15503	chr19_2805_chr19_2807	notcrossfusion	female MCR_sharedwith_MRE
chr2_28994_chr2_29006	chr7_1592_chr7_1604	notcrossfusion	female MCR_sharedwith_MRE
chr2_579_chr2_563	chr2_13084_chr2_13101	notcrossfusion	female MCR_sharedwith_MRE
chr2_29656_chr2_29700	chr7_2250_chr7_2295	notcrossfusion	female MCR_sharedwith_MRE
chr4_23124_chr4_23171	chr1_13362_chr1_13409	notcrossfusion	female MCR_sharedwith_MRE
chr4_18994_chr4_19031	chr3_11667_chr3_11704	notcrossfusion	female MCR_sharedwith_MRE
chr1_951_chr1_967	chr17_951_chr17_968	notcrossfusion	female MCR_sharedwith_MRE
chr1_951_chr1_968	chr17_951_chr17_969	notcrossfusion	female MCR_sharedwith_MRE
chr3_19476_chr3_19463	chr1_4410_chr1_4423	notcrossfusion	female MCR_sharedwith_MRE
chr3_19476_chr3_19464	chr1_4410_chr1_4422	notcrossfusion	female MCR_sharedwith_MRE
chr3_19476_chr3_19465	chr1_4410_chr1_4421	notcrossfusion	female MCR_sharedwith_MRE
chr3_19476_chr3_19465	chr1_4410_chr1_4420	notcrossfusion	female MCR_sharedwith_MRE
chr2_27455_chr2_27459	chr7_54_chr7_59	notcrossfusion	female MCR_sharedwith_MRE
chr3_19476_chr3_19459	chr1_4410_chr1_4426	notcrossfusion	female MCR_sharedwith_MRE
chr3_19476_chr3_19462	chr1_4410_chr1_4425	notcrossfusion	female MCR_sharedwith_MRE
chr3_19476_chr3_19462	chr1_4410_chr1_4424	notcrossfusion	female MCR_sharedwith_MRE
chr3_19476_chr3_19456	chr1_4410_chr1_4429	notcrossfusion	female MCR_sharedwith_MRE
chr3_19476_chr3_19457	chr1_4410_chr1_4428	notcrossfusion	female MCR_sharedwith_MRE
chr1_3760_chr1_3775	chr8_729_chr8_742	notcrossfusion	female MCR_sharedwith_MRE
chr2_28993_chr2_29003	chr7_1592_chr7_1601	notcrossfusion	female MCR_sharedwith_MRE
chr1_32388_chr1_32377	chr5_4673_chr5_4684	notcrossfusion	female MCR_sharedwith_MRE
chr4_1270_chr4_1332	chr3_1277_chr3_1339	notcrossfusion	female MCR_sharedwith_MRE
chr1_32388_chr1_32376	chr5_4673_chr5_4686	notcrossfusion	female MCR_sharedwith_MRE
[truncated: 935,578+ more rows]
