# Supplementary material for: Molecular mechanisms and topological consequences of drastic chromosomal rearrangements of muntjac deer
Source: Nat Commun. 2021 Nov 25;12:6858. doi: 10.1038/s41467-021-27091-0 (PMC8617201; doi:10.1038/s41467-021-27091-0)
Supplement: Supplementary file 13 — Source data [file 41467_2021_27091_MOESM13_ESM.zip › source data/Figure 2d.xlsx]

## Sheet: figure 2d origin data
female MCR_chrA	position of binA	HIN_chrA	female MCR_chrB	position of binB	HIN_chrB
chr1	60170000	HIN_18	chr1	60690000	HIN_5
chr1	60190000	HIN_18	chr1	60690000	HIN_5
chr1	60230000	HIN_18	chr1	60690000	HIN_5
chr1	60210000	HIN_18	chr1	60710000	HIN_5
chr1	60230000	HIN_18	chr1	60710000	HIN_5
chr1	60230000	HIN_18	chr1	60730000	HIN_5
chr1	51810000	HIN_18	chr1	60830000	HIN_5
chr1	52550000	HIN_18	chr1	60830000	HIN_5
chr1	52530000	HIN_18	chr1	60950000	HIN_5
chr1	55330000	HIN_18	chr1	61110000	HIN_5
chr1	28630000	HIN_18	chr1	61130000	HIN_5
chr1	55390000	HIN_18	chr1	61450000	HIN_5
chr1	52550000	HIN_18	chr1	61850000	HIN_5
chr1	53450000	HIN_18	chr1	61850000	HIN_5
chr1	46310000	HIN_18	chr1	62110000	HIN_5
chr1	46310000	HIN_18	chr1	62130000	HIN_5
chr1	55330000	HIN_18	chr1	62190000	HIN_5
chr1	52930000	HIN_18	chr1	62390000	HIN_5
chr1	1670000	HIN_18	chr1	62730000	HIN_5
chr1	50130000	HIN_18	chr1	63490000	HIN_5
chr1	55330000	HIN_18	chr1	63490000	HIN_5
chr1	2030000	HIN_18	chr1	63630000	HIN_5
chr1	51510000	HIN_18	chr1	63950000	HIN_5
chr1	16690000	HIN_18	chr1	63970000	HIN_5
chr1	53450000	HIN_18	chr1	63990000	HIN_5
chr1	54710000	HIN_18	chr1	64370000	HIN_5
chr1	59910000	HIN_18	chr1	64410000	HIN_5
chr1	56270000	HIN_18	chr1	67290000	HIN_5
chr1	59570000	HIN_18	chr1	67430000	HIN_5
chr1	56890000	HIN_18	chr1	67450000	HIN_5
chr1	58930000	HIN_18	chr1	67470000	HIN_5
chr1	60010000	HIN_18	chr1	67550000	HIN_5
chr1	59530000	HIN_18	chr1	67610000	HIN_5
chr1	59110000	HIN_18	chr1	67650000	HIN_5
chr1	56750000	HIN_18	chr1	67790000	HIN_5
chr1	59330000	HIN_18	chr1	67790000	HIN_5
chr1	57070000	HIN_18	chr1	67810000	HIN_5
chr1	56510000	HIN_18	chr1	67830000	HIN_5
chr1	59770000	HIN_18	chr1	67850000	HIN_5
chr1	56490000	HIN_18	chr1	67930000	HIN_5
chr1	59490000	HIN_18	chr1	67930000	HIN_5
chr1	59810000	HIN_18	chr1	67930000	HIN_5
chr1	59650000	HIN_18	chr1	67970000	HIN_5
chr1	59750000	HIN_18	chr1	67970000	HIN_5
chr1	59570000	HIN_18	chr1	67990000	HIN_5
chr1	58810000	HIN_18	chr1	68010000	HIN_5
chr1	56830000	HIN_18	chr1	68050000	HIN_5
chr1	56450000	HIN_18	chr1	68110000	HIN_5
chr1	58870000	HIN_18	chr1	68110000	HIN_5
chr1	59150000	HIN_18	chr1	68170000	HIN_5
chr1	59590000	HIN_18	chr1	68170000	HIN_5
chr1	59990000	HIN_18	chr1	68170000	HIN_5
chr1	56390000	HIN_18	chr1	68270000	HIN_5
chr1	59510000	HIN_18	chr1	68290000	HIN_5
chr1	58710000	HIN_18	chr1	68310000	HIN_5
chr1	59410000	HIN_18	chr1	68310000	HIN_5
chr1	57510000	HIN_18	chr1	68370000	HIN_5
chr1	59870000	HIN_18	chr1	68370000	HIN_5
chr1	56390000	HIN_18	chr1	68470000	HIN_5
chr1	59650000	HIN_18	chr1	68470000	HIN_5
chr1	59110000	HIN_18	chr1	68570000	HIN_5
chr1	59450000	HIN_18	chr1	68570000	HIN_5
chr1	57430000	HIN_18	chr1	68610000	HIN_5
chr1	58490000	HIN_18	chr1	68670000	HIN_5
chr1	59730000	HIN_18	chr1	68690000	HIN_5
chr1	57770000	HIN_18	chr1	68750000	HIN_5
chr1	56670000	HIN_18	chr1	68790000	HIN_5
chr1	58970000	HIN_18	chr1	68790000	HIN_5
chr1	59210000	HIN_18	chr1	68810000	HIN_5
chr1	57010000	HIN_18	chr1	68850000	HIN_5
chr1	59970000	HIN_18	chr1	68850000	HIN_5
chr1	59630000	HIN_18	chr1	68870000	HIN_5
chr1	60070000	HIN_18	chr1	68870000	HIN_5
chr1	57930000	HIN_18	chr1	68950000	HIN_5
chr1	56110000	HIN_18	chr1	69090000	HIN_5
chr1	59270000	HIN_18	chr1	69110000	HIN_5
chr1	57990000	HIN_18	chr1	69170000	HIN_5
chr1	59250000	HIN_18	chr1	69170000	HIN_5
chr1	57530000	HIN_18	chr1	69210000	HIN_5
chr1	58050000	HIN_18	chr1	69230000	HIN_5
chr1	59030000	HIN_18	chr1	69230000	HIN_5
chr1	59710000	HIN_18	chr1	69250000	HIN_5
chr1	60030000	HIN_18	chr1	69290000	HIN_5
chr1	56290000	HIN_18	chr1	69310000	HIN_5
chr1	59350000	HIN_18	chr1	69350000	HIN_5
chr1	59070000	HIN_18	chr1	69470000	HIN_5
chr1	59590000	HIN_18	chr1	69490000	HIN_5
chr1	59870000	HIN_18	chr1	69490000	HIN_5
chr1	59170000	HIN_18	chr1	69570000	HIN_5
chr1	57630000	HIN_18	chr1	69590000	HIN_5
chr1	58710000	HIN_18	chr1	69590000	HIN_5
chr1	59370000	HIN_18	chr1	69610000	HIN_5
chr1	57630000	HIN_18	chr1	69690000	HIN_5
chr1	59610000	HIN_18	chr1	69710000	HIN_5
chr1	58490000	HIN_18	chr1	69750000	HIN_5
chr1	59930000	HIN_18	chr1	69770000	HIN_5
chr1	58010000	HIN_18	chr1	69850000	HIN_5
chr1	58250000	HIN_18	chr1	69850000	HIN_5
chr1	58590000	HIN_18	chr1	69870000	HIN_5
chr1	59650000	HIN_18	chr1	69870000	HIN_5
chr1	30670000	HIN_18	chr1	70170000	HIN_5
chr1	5090000	HIN_18	chr1	70570000	HIN_5
chr1	53610000	HIN_18	chr1	70570000	HIN_5
chr1	30430000	HIN_18	chr1	70590000	HIN_5
chr1	59970000	HIN_18	chr1	71450000	HIN_5
chr1	59050000	HIN_18	chr1	71510000	HIN_5
chr1	56610000	HIN_18	chr1	71650000	HIN_5
chr1	56570000	HIN_18	chr1	71690000	HIN_5
chr1	59030000	HIN_18	chr1	71690000	HIN_5
chr1	59010000	HIN_18	chr1	71830000	HIN_5
chr1	57530000	HIN_18	chr1	71890000	HIN_5
chr1	59730000	HIN_18	chr1	71930000	HIN_5
chr1	56310000	HIN_18	chr1	72010000	HIN_5
chr1	58330000	HIN_18	chr1	72010000	HIN_5
chr1	56930000	HIN_18	chr1	72230000	HIN_5
chr1	56790000	HIN_18	chr1	72290000	HIN_5
chr1	30330000	HIN_18	chr1	72310000	HIN_5
chr1	56030000	HIN_18	chr1	72790000	HIN_5
chr1	2030000	HIN_18	chr1	74070000	HIN_5
chr1	30450000	HIN_18	chr1	74350000	HIN_5
chr1	30450000	HIN_18	chr1	74550000	HIN_5
chr1	31130000	HIN_18	chr1	74550000	HIN_5
chr1	30450000	HIN_18	chr1	74570000	HIN_5
chr1	30470000	HIN_18	chr1	74570000	HIN_5
chr1	31110000	HIN_18	chr1	74850000	HIN_5
chr1	4830000	HIN_18	chr1	74990000	HIN_5
chr1	44290000	HIN_18	chr1	75070000	HIN_5
chr1	29470000	HIN_18	chr1	75130000	HIN_5
chr1	31910000	HIN_18	chr1	75130000	HIN_5
chr1	32070000	HIN_18	chr1	75370000	HIN_5
chr1	30450000	HIN_18	chr1	75390000	HIN_5
chr1	47390000	HIN_18	chr1	75390000	HIN_5
chr1	45350000	HIN_18	chr1	75770000	HIN_5
chr1	31130000	HIN_18	chr1	76090000	HIN_5
chr1	50970000	HIN_18	chr1	76190000	HIN_5
chr1	12150000	HIN_18	chr1	76390000	HIN_5
chr1	21550000	HIN_18	chr1	76390000	HIN_5
chr1	40490000	HIN_18	chr1	76390000	HIN_5
chr1	21770000	HIN_18	chr1	76410000	HIN_5
chr1	34430000	HIN_18	chr1	76430000	HIN_5
chr1	32870000	HIN_18	chr1	76810000	HIN_5
chr1	30450000	HIN_18	chr1	76830000	HIN_5
chr1	31110000	HIN_18	chr1	76870000	HIN_5
chr1	5090000	HIN_18	chr1	77070000	HIN_5
chr1	30450000	HIN_18	chr1	77070000	HIN_5
chr1	30410000	HIN_18	chr1	77170000	HIN_5
chr1	30450000	HIN_18	chr1	77190000	HIN_5
chr1	30450000	HIN_18	chr1	77210000	HIN_5
chr1	5090000	HIN_18	chr1	77390000	HIN_5
chr1	33670000	HIN_18	chr1	77450000	HIN_5
chr1	28670000	HIN_18	chr1	77910000	HIN_5
chr1	33670000	HIN_18	chr1	77910000	HIN_5
chr1	46570000	HIN_18	chr1	77910000	HIN_5
chr1	52510000	HIN_18	chr1	77910000	HIN_5
chr1	43610000	HIN_18	chr1	78190000	HIN_5
chr1	1650000	HIN_18	chr1	78270000	HIN_5
chr1	48850000	HIN_18	chr1	78270000	HIN_5
chr1	4970000	HIN_18	chr1	78290000	HIN_5
chr1	43630000	HIN_18	chr1	78310000	HIN_5
chr1	28770000	HIN_18	chr1	78510000	HIN_5
chr1	2750000	HIN_18	chr1	79110000	HIN_5
chr1	59410000	HIN_18	chr1	79370000	HIN_5
chr1	30510000	HIN_18	chr1	81070000	HIN_5
chr1	2030000	HIN_18	chr1	81150000	HIN_5
chr1	52490000	HIN_18	chr1	81150000	HIN_5
chr1	28670000	HIN_18	chr1	81270000	HIN_5
chr1	46310000	HIN_18	chr1	83190000	HIN_5
chr1	46590000	HIN_18	chr1	83330000	HIN_5
chr1	31850000	HIN_18	chr1	84150000	HIN_5
chr1	50130000	HIN_18	chr1	86610000	HIN_5
chr1	58410000	HIN_18	chr1	87310000	HIN_5
chr1	56030000	HIN_18	chr1	87710000	HIN_5
chr1	53510000	HIN_18	chr1	88650000	HIN_5
chr1	43630000	HIN_18	chr1	91450000	HIN_5
chr1	50550000	HIN_18	chr1	91470000	HIN_5
chr1	43630000	HIN_18	chr1	91550000	HIN_5
chr1	53610000	HIN_18	chr1	94150000	HIN_5
chr1	50330000	HIN_18	chr1	94370000	HIN_5
chr1	55330000	HIN_18	chr1	96390000	HIN_5
chr1	55490000	HIN_18	chr1	96490000	HIN_5
chr1	53530000	HIN_18	chr1	96910000	HIN_5
chr1	58710000	HIN_18	chr1	97290000	HIN_5
chr1	59930000	HIN_18	chr1	97490000	HIN_5
chr1	57250000	HIN_18	chr1	97530000	HIN_5
chr1	59950000	HIN_18	chr1	97610000	HIN_5
chr1	56410000	HIN_18	chr1	97810000	HIN_5
chr1	56610000	HIN_18	chr1	97830000	HIN_5
chr1	57090000	HIN_18	chr1	97830000	HIN_5
chr1	59450000	HIN_18	chr1	98110000	HIN_5
chr1	57750000	HIN_18	chr1	98310000	HIN_5
chr1	59070000	HIN_18	chr1	98310000	HIN_5
chr1	59130000	HIN_18	chr1	98350000	HIN_5
chr1	56770000	HIN_18	chr1	98390000	HIN_5
chr1	59150000	HIN_18	chr1	98710000	HIN_5
chr1	31490000	HIN_18	chr1	102610000	HIN_5
chr1	57450000	HIN_18	chr1	105350000	HIN_5
chr1	59990000	HIN_18	chr1	105530000	HIN_5
chr1	53930000	HIN_18	chr1	109250000	HIN_5
chr1	51650000	HIN_18	chr1	113890000	HIN_5
chr1	46970000	HIN_18	chr1	113910000	HIN_5
chr1	48870000	HIN_18	chr1	114190000	HIN_5
chr1	48790000	HIN_18	chr1	115370000	HIN_5
chr1	43810000	HIN_18	chr1	115450000	HIN_5
chr1	51810000	HIN_18	chr1	115470000	HIN_5
chr1	21890000	HIN_18	chr1	115730000	HIN_5
chr1	21930000	HIN_18	chr1	115730000	HIN_5
chr1	21950000	HIN_18	chr1	115730000	HIN_5
chr1	43630000	HIN_18	chr1	116910000	HIN_5
chr1	53510000	HIN_18	chr1	117930000	HIN_5
chr1	51470000	HIN_18	chr1	117950000	HIN_5
chr1	51790000	HIN_18	chr1	117950000	HIN_5
chr1	56270000	HIN_18	chr1	118370000	HIN_5
chr1	58810000	HIN_18	chr1	118850000	HIN_5
chr1	57990000	HIN_18	chr1	118970000	HIN_5
chr1	58930000	HIN_18	chr1	119390000	HIN_5
chr1	58430000	HIN_18	chr1	119450000	HIN_5
chr1	57990000	HIN_18	chr1	120030000	HIN_5
chr1	58170000	HIN_18	chr1	121430000	HIN_5
chr1	59970000	HIN_18	chr1	121590000	HIN_5
chr1	52630000	HIN_18	chr1	123390000	HIN_5
chr1	28670000	HIN_18	chr1	123750000	HIN_5
chr1	48390000	HIN_18	chr1	124150000	HIN_5
chr1	48390000	HIN_18	chr1	124170000	HIN_5
chr1	55470000	HIN_18	chr1	124250000	HIN_5
chr1	24730000	HIN_18	chr1	124890000	HIN_5
chr1	56070000	HIN_18	chr1	126990000	HIN_5
chr1	59710000	HIN_18	chr1	127030000	HIN_5
chr1	56030000	HIN_18	chr1	128710000	HIN_5
chr1	46210000	HIN_18	chr1	131450000	HIN_5
chr1	48950000	HIN_18	chr1	131450000	HIN_5
chr1	56210000	HIN_18	chr1	131730000	HIN_5
chr1	56590000	HIN_18	chr1	131730000	HIN_5
chr1	56770000	HIN_18	chr1	131730000	HIN_5
chr1	57210000	HIN_18	chr1	131730000	HIN_5
chr1	57630000	HIN_18	chr1	131730000	HIN_5
chr1	57750000	HIN_18	chr1	131730000	HIN_5
chr1	57910000	HIN_18	chr1	131730000	HIN_5
chr1	58870000	HIN_18	chr1	131730000	HIN_5
chr1	59070000	HIN_18	chr1	131730000	HIN_5
chr1	59970000	HIN_18	chr1	131730000	HIN_5
chr1	56410000	HIN_18	chr1	131750000	HIN_5
chr1	56830000	HIN_18	chr1	131750000	HIN_5
chr1	56850000	HIN_18	chr1	131750000	HIN_5
chr1	57410000	HIN_18	chr1	131750000	HIN_5
chr1	57490000	HIN_18	chr1	131750000	HIN_5
chr1	57750000	HIN_18	chr1	131750000	HIN_5
chr1	58550000	HIN_18	chr1	131750000	HIN_5
chr1	58890000	HIN_18	chr1	131750000	HIN_5
chr1	58970000	HIN_18	chr1	131750000	HIN_5
chr1	59070000	HIN_18	chr1	131750000	HIN_5
chr1	59150000	HIN_18	chr1	131750000	HIN_5
chr1	59290000	HIN_18	chr1	131750000	HIN_5
chr1	59730000	HIN_18	chr1	131750000	HIN_5
chr1	59910000	HIN_18	chr1	131750000	HIN_5
chr1	60090000	HIN_18	chr1	131750000	HIN_5
chr1	56250000	HIN_18	chr1	131770000	HIN_5
chr1	57390000	HIN_18	chr1	131770000	HIN_5
chr1	57530000	HIN_18	chr1	131770000	HIN_5
chr1	57950000	HIN_18	chr1	131770000	HIN_5
chr1	58090000	HIN_18	chr1	131770000	HIN_5
chr1	58230000	HIN_18	chr1	131770000	HIN_5
chr1	58450000	HIN_18	chr1	131770000	HIN_5
chr1	58550000	HIN_18	chr1	131770000	HIN_5
chr1	58610000	HIN_18	chr1	131770000	HIN_5
chr1	58690000	HIN_18	chr1	131770000	HIN_5
chr1	58930000	HIN_18	chr1	131770000	HIN_5
chr1	58950000	HIN_18	chr1	131770000	HIN_5
chr1	59030000	HIN_18	chr1	131770000	HIN_5
chr1	59190000	HIN_18	chr1	131770000	HIN_5
chr1	59730000	HIN_18	chr1	131770000	HIN_5
chr1	58430000	HIN_18	chr1	131790000	HIN_5
chr1	59610000	HIN_18	chr1	131790000	HIN_5
chr1	56310000	HIN_18	chr1	131810000	HIN_5
chr1	57350000	HIN_18	chr1	131810000	HIN_5
chr1	57430000	HIN_18	chr1	131810000	HIN_5
chr1	58090000	HIN_18	chr1	131810000	HIN_5
chr1	58630000	HIN_18	chr1	131810000	HIN_5
chr1	58950000	HIN_18	chr1	131810000	HIN_5
chr1	59070000	HIN_18	chr1	131810000	HIN_5
chr1	59810000	HIN_18	chr1	131810000	HIN_5
chr1	59970000	HIN_18	chr1	131810000	HIN_5
chr1	56430000	HIN_18	chr1	131830000	HIN_5
chr1	56570000	HIN_18	chr1	131830000	HIN_5
chr1	57470000	HIN_18	chr1	131830000	HIN_5
chr1	57630000	HIN_18	chr1	131830000	HIN_5
chr1	58530000	HIN_18	chr1	131830000	HIN_5
chr1	58690000	HIN_18	chr1	131830000	HIN_5
chr1	58710000	HIN_18	chr1	131830000	HIN_5
chr1	33830000	HIN_18	chr1	132250000	HIN_5
chr1	51670000	HIN_18	chr1	133150000	HIN_5
chr1	30450000	HIN_18	chr1	135990000	HIN_5
chr1	52510000	HIN_18	chr1	137230000	HIN_5
chr1	50070000	HIN_18	chr1	141110000	HIN_5
chr1	50610000	HIN_18	chr1	142670000	HIN_5
chr1	42190000	HIN_18	chr1	142790000	HIN_5
chr1	46930000	HIN_18	chr1	143370000	HIN_5
chr1	46230000	HIN_18	chr1	150150000	HIN_5
chr1	141670000	HIN_5	chr1	155290000	HIN_27
chr1	58590000	HIN_18	chr1	155690000	HIN_27
chr1	121730000	HIN_5	chr1	155690000	HIN_27
chr1	153590000	HIN_5	chr1	159450000	HIN_27
chr1	131530000	HIN_5	chr1	161170000	HIN_27
chr1	131970000	HIN_5	chr1	161950000	HIN_27
chr1	59690000	HIN_18	chr1	162090000	HIN_27
chr1	59610000	HIN_18	chr1	166310000	HIN_27
chr1	153770000	HIN_5	chr1	167310000	HIN_27
chr1	13270000	HIN_18	chr1	191190000	HIN_27
chr1	13290000	HIN_18	chr1	191190000	HIN_27
chr1	69110000	HIN_5	chr1	196270000	HIN_27
chr1	69130000	HIN_5	chr1	196270000	HIN_27
chr1	11690000	HIN_18	chr1	197310000	HIN_27
chr1	45330000	HIN_18	chr1	198950000	HIN_27
chr1	153090000	HIN_5	chr1	199730000	HIN_27
chr1	59490000	HIN_18	chr1	200370000	HIN_27
chr1	59530000	HIN_18	chr1	200370000	HIN_27
chr1	59570000	HIN_18	chr1	200370000	HIN_27
chr1	59590000	HIN_18	chr1	200370000	HIN_27
chr1	59490000	HIN_18	chr1	200410000	HIN_27
chr1	59510000	HIN_18	chr1	200410000	HIN_27
chr1	59530000	HIN_18	chr1	200410000	HIN_27
chr1	59590000	HIN_18	chr1	200410000	HIN_27
chr1	48390000	HIN_18	chr1	207030000	FusionSite_3
chr1	158090000	HIN_27	chr1	207490000	HIN_29
chr1	157310000	HIN_27	chr1	207510000	HIN_29
chr1	158110000	HIN_27	chr1	207510000	HIN_29
chr1	161130000	HIN_27	chr1	207510000	HIN_29
chr1	161190000	HIN_27	chr1	207510000	HIN_29
chr1	164470000	HIN_27	chr1	207510000	HIN_29
chr1	164690000	HIN_27	chr1	207510000	HIN_29
chr1	175350000	HIN_27	chr1	207510000	HIN_29
chr1	181690000	HIN_27	chr1	207510000	HIN_29
chr1	195490000	HIN_27	chr1	207510000	HIN_29
chr1	157210000	HIN_27	chr1	207530000	HIN_29
chr1	161130000	HIN_27	chr1	207530000	HIN_29
chr1	164470000	HIN_27	chr1	207530000	HIN_29
chr1	196670000	HIN_27	chr1	207530000	HIN_29
chr1	196750000	HIN_27	chr1	207530000	HIN_29
chr1	196830000	HIN_27	chr1	207530000	HIN_29
chr1	157170000	HIN_27	chr1	207550000	HIN_29
chr1	196670000	HIN_27	chr1	207550000	HIN_29
chr1	161190000	HIN_27	chr1	207570000	HIN_29
chr1	164490000	HIN_27	chr1	207590000	HIN_29
chr1	158110000	HIN_27	chr1	207610000	HIN_29
chr1	174090000	HIN_27	chr1	207610000	HIN_29
chr1	187010000	HIN_27	chr1	207610000	HIN_29
chr1	196710000	HIN_27	chr1	207610000	HIN_29
chr1	196770000	HIN_27	chr1	207610000	HIN_29
chr1	200650000	HIN_27	chr1	207610000	HIN_29
chr1	158510000	HIN_27	chr1	208590000	HIN_29
chr1	181670000	HIN_27	chr1	208590000	HIN_29
chr1	155490000	HIN_27	chr1	208730000	HIN_29
chr1	192710000	HIN_27	chr1	210710000	HIN_29
chr1	53410000	HIN_18	chr1	211150000	HIN_29
chr1	161170000	HIN_27	chr1	211270000	HIN_29
chr1	164650000	HIN_27	chr1	211270000	HIN_29
chr1	189050000	HIN_27	chr1	211870000	HIN_29
chr1	159070000	HIN_27	chr1	212030000	HIN_29
chr1	176110000	HIN_27	chr1	212330000	HIN_29
chr1	163970000	HIN_27	chr1	213110000	HIN_29
chr1	193990000	HIN_27	chr1	213290000	HIN_29
chr1	203750000	HIN_27	chr1	213570000	HIN_29
chr1	158110000	HIN_27	chr1	214330000	HIN_29
chr1	172110000	HIN_27	chr1	214330000	HIN_29
chr1	194010000	HIN_27	chr1	214330000	HIN_29
chr1	196690000	HIN_27	chr1	214330000	HIN_29
chr1	202730000	HIN_27	chr1	214330000	HIN_29
chr1	202750000	HIN_27	chr1	214330000	HIN_29
chr1	202750000	HIN_27	chr1	214350000	HIN_29
chr1	155370000	HIN_27	chr1	214390000	HIN_29
chr1	158510000	HIN_27	chr1	214390000	HIN_29
chr1	202730000	HIN_27	chr1	214390000	HIN_29
chr1	174090000	HIN_27	chr1	214410000	HIN_29
chr1	156570000	HIN_27	chr1	214650000	HIN_29
chr1	156630000	HIN_27	chr1	214650000	HIN_29
chr1	158490000	HIN_27	chr1	214650000	HIN_29
chr1	195070000	HIN_27	chr1	214650000	HIN_29
chr1	196690000	HIN_27	chr1	214650000	HIN_29
chr1	15650000	HIN_18	chr1	214670000	HIN_29
chr1	196730000	HIN_27	chr1	215030000	HIN_29
chr1	156670000	HIN_27	chr1	215070000	HIN_29
chr1	156510000	HIN_27	chr1	215110000	HIN_29
chr1	156310000	HIN_27	chr1	215130000	HIN_29
chr1	156690000	HIN_27	chr1	215130000	HIN_29
chr1	202730000	HIN_27	chr1	215130000	HIN_29
chr1	156630000	HIN_27	chr1	215150000	HIN_29
chr1	156650000	HIN_27	chr1	215150000	HIN_29
chr1	156710000	HIN_27	chr1	215150000	HIN_29
chr1	156430000	HIN_27	chr1	215170000	HIN_29
chr1	156530000	HIN_27	chr1	215170000	HIN_29
chr1	156570000	HIN_27	chr1	215170000	HIN_29
chr1	156450000	HIN_27	chr1	215190000	HIN_29
chr1	156510000	HIN_27	chr1	215190000	HIN_29
chr1	156530000	HIN_27	chr1	215190000	HIN_29
chr1	156570000	HIN_27	chr1	215190000	HIN_29
chr1	156650000	HIN_27	chr1	215190000	HIN_29
chr1	156670000	HIN_27	chr1	215190000	HIN_29
chr1	156730000	HIN_27	chr1	215190000	HIN_29
chr1	156530000	HIN_27	chr1	215210000	HIN_29
chr1	156390000	HIN_27	chr1	215230000	HIN_29
chr1	156370000	HIN_27	chr1	215250000	HIN_29
chr1	156510000	HIN_27	chr1	215250000	HIN_29
chr1	156650000	HIN_27	chr1	215250000	HIN_29
chr1	156710000	HIN_27	chr1	215250000	HIN_29
chr1	156750000	HIN_27	chr1	215250000	HIN_29
chr1	156530000	HIN_27	chr1	215270000	HIN_29
chr1	156570000	HIN_27	chr1	215270000	HIN_29
chr1	156350000	HIN_27	chr1	215290000	HIN_29
chr1	156510000	HIN_27	chr1	215290000	HIN_29
chr1	156570000	HIN_27	chr1	215290000	HIN_29
chr1	156590000	HIN_27	chr1	215290000	HIN_29
chr1	156610000	HIN_27	chr1	215290000	HIN_29
chr1	156690000	HIN_27	chr1	215290000	HIN_29
chr1	195470000	HIN_27	chr1	215290000	HIN_29
chr1	133050000	HIN_5	chr1	215310000	HIN_29
chr1	156350000	HIN_27	chr1	215310000	HIN_29
chr1	156450000	HIN_27	chr1	215310000	HIN_29
chr1	156490000	HIN_27	chr1	215310000	HIN_29
chr1	156510000	HIN_27	chr1	215310000	HIN_29
chr1	156590000	HIN_27	chr1	215310000	HIN_29
chr1	156650000	HIN_27	chr1	215310000	HIN_29
chr1	156690000	HIN_27	chr1	215310000	HIN_29
chr1	195470000	HIN_27	chr1	215310000	HIN_29
chr1	195490000	HIN_27	chr1	215310000	HIN_29
chr1	195530000	HIN_27	chr1	215310000	HIN_29
chr1	156350000	HIN_27	chr1	215330000	HIN_29
chr1	156690000	HIN_27	chr1	215330000	HIN_29
chr1	195470000	HIN_27	chr1	215330000	HIN_29
chr1	156350000	HIN_27	chr1	215350000	HIN_29
chr1	156510000	HIN_27	chr1	215350000	HIN_29
chr1	195450000	HIN_27	chr1	215350000	HIN_29
chr1	194950000	HIN_27	chr1	215470000	HIN_29
chr1	158090000	HIN_27	chr1	215590000	HIN_29
chr1	158110000	HIN_27	chr1	215610000	HIN_29
chr1	158170000	HIN_27	chr1	215610000	HIN_29
chr1	174090000	HIN_27	chr1	215610000	HIN_29
chr1	195550000	HIN_27	chr1	215610000	HIN_29
chr1	196830000	HIN_27	chr1	215610000	HIN_29
chr1	155330000	HIN_27	chr1	215630000	HIN_29
chr1	157170000	HIN_27	chr1	215630000	HIN_29
chr1	195550000	HIN_27	chr1	215630000	HIN_29
chr1	158150000	HIN_27	chr1	215650000	HIN_29
chr1	195490000	HIN_27	chr1	215650000	HIN_29
chr1	195550000	HIN_27	chr1	215670000	HIN_29
chr1	3850000	HIN_18	chr1	216630000	HIN_29
chr1	159750000	HIN_27	chr1	216830000	HIN_29
chr1	52050000	HIN_18	chr1	217610000	HIN_29
chr1	52070000	HIN_18	chr1	217610000	HIN_29
chr1	155370000	HIN_27	chr1	217970000	HIN_29
chr1	187710000	HIN_27	chr1	217970000	HIN_29
chr1	195930000	HIN_27	chr1	218050000	HIN_29
chr1	195950000	HIN_27	chr1	218050000	HIN_29
chr1	156370000	HIN_27	chr1	218070000	HIN_29
chr1	156430000	HIN_27	chr1	218070000	HIN_29
chr1	156490000	HIN_27	chr1	218070000	HIN_29
chr1	157170000	HIN_27	chr1	218070000	HIN_29
chr1	157210000	HIN_27	chr1	218070000	HIN_29
chr1	161170000	HIN_27	chr1	218070000	HIN_29
chr1	194010000	HIN_27	chr1	218070000	HIN_29
chr1	196670000	HIN_27	chr1	218070000	HIN_29
chr1	196710000	HIN_27	chr1	218070000	HIN_29
chr1	196750000	HIN_27	chr1	218070000	HIN_29
chr1	196770000	HIN_27	chr1	218070000	HIN_29
chr1	203430000	HIN_27	chr1	218070000	HIN_29
chr1	206250000	HIN_27	chr1	218070000	HIN_29
chr1	156330000	HIN_27	chr1	218090000	HIN_29
chr1	157210000	HIN_27	chr1	218090000	HIN_29
chr1	157250000	HIN_27	chr1	218090000	HIN_29
chr1	158490000	HIN_27	chr1	218090000	HIN_29
chr1	161190000	HIN_27	chr1	218090000	HIN_29
chr1	164470000	HIN_27	chr1	218090000	HIN_29
chr1	195550000	HIN_27	chr1	218090000	HIN_29
chr1	196690000	HIN_27	chr1	218090000	HIN_29
chr1	196810000	HIN_27	chr1	218090000	HIN_29
chr1	196830000	HIN_27	chr1	218090000	HIN_29
chr1	57150000	HIN_18	chr1	218110000	HIN_29
chr1	155290000	HIN_27	chr1	218110000	HIN_29
chr1	195530000	HIN_27	chr1	218110000	HIN_29
chr1	196710000	HIN_27	chr1	218110000	HIN_29
chr1	155370000	HIN_27	chr1	218130000	HIN_29
chr1	156310000	HIN_27	chr1	218130000	HIN_29
chr1	158110000	HIN_27	chr1	218130000	HIN_29
chr1	155370000	HIN_27	chr1	218150000	HIN_29
chr1	158510000	HIN_27	chr1	218150000	HIN_29
chr1	187010000	HIN_27	chr1	218150000	HIN_29
chr1	200630000	HIN_27	chr1	218150000	HIN_29
chr1	161170000	HIN_27	chr1	218170000	HIN_29
chr1	164470000	HIN_27	chr1	218170000	HIN_29
chr1	195470000	HIN_27	chr1	218170000	HIN_29
chr1	196830000	HIN_27	chr1	218170000	HIN_29
chr1	206230000	HIN_27	chr1	218170000	HIN_29
chr1	164630000	HIN_27	chr1	218270000	HIN_29
chr1	155290000	HIN_27	chr1	218310000	HIN_29
chr1	161130000	HIN_27	chr1	218310000	HIN_29
chr1	161170000	HIN_27	chr1	218310000	HIN_29
chr1	164510000	HIN_27	chr1	218310000	HIN_29
chr1	196670000	HIN_27	chr1	218310000	HIN_29
chr1	196770000	HIN_27	chr1	218310000	HIN_29
chr1	200650000	HIN_27	chr1	218310000	HIN_29
chr1	202730000	HIN_27	chr1	218310000	HIN_29
chr1	158110000	HIN_27	chr1	218330000	HIN_29
chr1	197090000	HIN_27	chr1	218550000	HIN_29
chr1	182610000	HIN_27	chr1	220090000	HIN_29
chr1	159270000	HIN_27	chr1	220150000	HIN_29
chr1	158590000	HIN_27	chr1	222570000	HIN_29
chr1	206110000	HIN_27	chr1	222570000	HIN_29
chr1	158110000	HIN_27	chr1	222730000	HIN_29
chr1	195070000	HIN_27	chr1	222850000	HIN_29
chr1	156630000	HIN_27	chr1	222870000	HIN_29
chr1	156730000	HIN_27	chr1	222870000	HIN_29
chr1	157170000	HIN_27	chr1	222870000	HIN_29
chr1	175310000	HIN_27	chr1	222870000	HIN_29
chr1	175290000	HIN_27	chr1	222910000	HIN_29
chr1	156690000	HIN_27	chr1	222930000	HIN_29
chr1	158110000	HIN_27	chr1	222930000	HIN_29
chr1	156530000	HIN_27	chr1	222970000	HIN_29
chr1	196770000	HIN_27	chr1	222970000	HIN_29
chr1	158110000	HIN_27	chr1	223090000	HIN_29
chr1	158090000	HIN_27	chr1	223130000	HIN_29
chr1	157210000	HIN_27	chr1	223170000	HIN_29
chr1	202730000	HIN_27	chr1	223170000	HIN_29
chr1	156550000	HIN_27	chr1	223190000	HIN_29
chr1	156630000	HIN_27	chr1	223190000	HIN_29
chr1	164470000	HIN_27	chr1	223190000	HIN_29
chr1	195070000	HIN_27	chr1	223190000	HIN_29
chr1	196650000	HIN_27	chr1	223190000	HIN_29
chr1	158530000	HIN_27	chr1	223230000	HIN_29
chr1	174110000	HIN_27	chr1	223270000	HIN_29
chr1	194950000	HIN_27	chr1	223310000	HIN_29
chr1	195510000	HIN_27	chr1	223370000	HIN_29
chr1	155290000	HIN_27	chr1	223390000	HIN_29
chr1	155390000	HIN_27	chr1	223390000	HIN_29
chr1	155950000	HIN_27	chr1	223390000	HIN_29
chr1	157170000	HIN_27	chr1	223390000	HIN_29
chr1	157230000	HIN_27	chr1	223390000	HIN_29
chr1	158110000	HIN_27	chr1	223390000	HIN_29
chr1	158510000	HIN_27	chr1	223390000	HIN_29
chr1	161170000	HIN_27	chr1	223390000	HIN_29
chr1	161190000	HIN_27	chr1	223390000	HIN_29
chr1	164470000	HIN_27	chr1	223390000	HIN_29
chr1	174090000	HIN_27	chr1	223390000	HIN_29
chr1	187630000	HIN_27	chr1	223390000	HIN_29
chr1	195550000	HIN_27	chr1	223390000	HIN_29
chr1	196670000	HIN_27	chr1	223390000	HIN_29
chr1	196770000	HIN_27	chr1	223390000	HIN_29
chr1	196810000	HIN_27	chr1	223390000	HIN_29
chr1	200150000	HIN_27	chr1	223390000	HIN_29
chr1	200650000	HIN_27	chr1	223390000	HIN_29
chr1	196590000	HIN_27	chr1	223410000	HIN_29
chr1	158090000	HIN_27	chr1	223430000	HIN_29
chr1	164610000	HIN_27	chr1	223550000	HIN_29
chr1	160850000	HIN_27	chr1	223690000	HIN_29
chr1	16090000	HIN_18	chr1	223850000	HIN_29
chr1	115730000	HIN_5	chr1	224550000	HIN_29
chr1	115730000	HIN_5	chr1	224570000	HIN_29
chr1	115730000	HIN_5	chr1	224590000	HIN_29
chr1	115730000	HIN_5	chr1	224610000	HIN_29
chr1	115730000	HIN_5	chr1	224630000	HIN_29
chr1	115730000	HIN_5	chr1	224650000	HIN_29
chr1	115730000	HIN_5	chr1	224670000	HIN_29
chr1	115730000	HIN_5	chr1	224690000	HIN_29
chr1	115730000	HIN_5	chr1	224830000	HIN_29
chr1	165370000	HIN_27	chr1	227090000	HIN_29
chr1	165390000	HIN_27	chr1	227090000	HIN_29
chr1	172130000	HIN_27	chr1	227210000	HIN_29
chr1	158110000	HIN_27	chr1	229290000	HIN_29
chr1	158150000	HIN_27	chr1	229290000	HIN_29
chr1	164470000	HIN_27	chr1	229290000	HIN_29
chr1	196770000	HIN_27	chr1	229290000	HIN_29
chr1	155290000	HIN_27	chr1	229310000	HIN_29
chr1	158150000	HIN_27	chr1	229310000	HIN_29
chr1	164630000	HIN_27	chr1	229330000	HIN_29
chr1	156890000	HIN_27	chr1	229930000	HIN_29
chr1	155370000	HIN_27	chr1	229950000	HIN_29
chr1	181690000	HIN_27	chr1	229950000	HIN_29
chr1	158190000	HIN_27	chr1	229990000	HIN_29
chr1	158250000	HIN_27	chr1	230330000	HIN_29
chr1	158510000	HIN_27	chr1	230370000	HIN_29
chr1	158110000	HIN_27	chr1	230390000	HIN_29
chr1	158170000	HIN_27	chr1	230390000	HIN_29
chr1	158450000	HIN_27	chr1	230490000	HIN_29
chr1	195550000	HIN_27	chr1	230530000	HIN_29
chr1	196770000	HIN_27	chr1	230530000	HIN_29
chr1	202750000	HIN_27	chr1	230530000	HIN_29
chr1	155290000	HIN_27	chr1	230550000	HIN_29
chr1	202750000	HIN_27	chr1	230550000	HIN_29
chr1	158170000	HIN_27	chr1	230730000	HIN_29
chr1	158490000	HIN_27	chr1	230750000	HIN_29
chr1	174090000	HIN_27	chr1	230750000	HIN_29
chr1	157230000	HIN_27	chr1	230790000	HIN_29
chr1	158110000	HIN_27	chr1	230790000	HIN_29
chr1	158490000	HIN_27	chr1	230790000	HIN_29
chr1	164610000	HIN_27	chr1	230790000	HIN_29
chr1	195550000	HIN_27	chr1	230790000	HIN_29
chr1	196710000	HIN_27	chr1	230790000	HIN_29
chr1	202730000	HIN_27	chr1	230790000	HIN_29
chr1	202770000	HIN_27	chr1	230790000	HIN_29
chr1	156410000	HIN_27	chr1	230810000	HIN_29
chr1	157210000	HIN_27	chr1	230830000	HIN_29
chr1	158110000	HIN_27	chr1	230830000	HIN_29
chr1	161190000	HIN_27	chr1	230830000	HIN_29
chr1	202730000	HIN_27	chr1	230830000	HIN_29
chr1	203430000	HIN_27	chr1	230830000	HIN_29
chr1	157310000	HIN_27	chr1	230850000	HIN_29
chr1	158510000	HIN_27	chr1	230870000	HIN_29
chr1	164490000	HIN_27	chr1	230870000	HIN_29
chr1	164610000	HIN_27	chr1	230870000	HIN_29
chr1	195550000	HIN_27	chr1	230870000	HIN_29
chr1	195030000	HIN_27	chr1	230890000	HIN_29
chr1	156570000	HIN_27	chr1	230990000	HIN_29
chr1	156710000	HIN_27	chr1	230990000	HIN_29
chr1	158510000	HIN_27	chr1	230990000	HIN_29
chr1	196670000	HIN_27	chr1	230990000	HIN_29
chr1	196710000	HIN_27	chr1	230990000	HIN_29
chr1	196770000	HIN_27	chr1	230990000	HIN_29
chr1	196830000	HIN_27	chr1	230990000	HIN_29
chr1	158150000	HIN_27	chr1	231030000	HIN_29
chr1	156410000	HIN_27	chr1	231050000	HIN_29
chr1	157170000	HIN_27	chr1	231050000	HIN_29
chr1	157190000	HIN_27	chr1	231050000	HIN_29
chr1	157210000	HIN_27	chr1	231050000	HIN_29
chr1	157310000	HIN_27	chr1	231050000	HIN_29
chr1	158090000	HIN_27	chr1	231050000	HIN_29
chr1	161190000	HIN_27	chr1	231050000	HIN_29
chr1	164610000	HIN_27	chr1	231050000	HIN_29
chr1	196690000	HIN_27	chr1	231050000	HIN_29
chr1	196710000	HIN_27	chr1	231050000	HIN_29
chr1	158170000	HIN_27	chr1	231070000	HIN_29
chr1	161230000	HIN_27	chr1	231070000	HIN_29
chr1	115730000	HIN_5	chr1	231990000	HIN_29
chr1	158090000	HIN_27	chr1	232830000	HIN_29
chr1	161130000	HIN_27	chr1	232830000	HIN_29
chr1	164470000	HIN_27	chr1	232830000	HIN_29
chr1	164670000	HIN_27	chr1	232830000	HIN_29
chr1	193950000	HIN_27	chr1	232830000	HIN_29
chr1	196690000	HIN_27	chr1	232830000	HIN_29
chr1	164610000	HIN_27	chr1	232870000	HIN_29
chr1	164690000	HIN_27	chr1	232870000	HIN_29
chr1	187730000	HIN_27	chr1	232870000	HIN_29
chr1	155290000	HIN_27	chr1	232990000	HIN_29
chr1	164470000	HIN_27	chr1	233110000	HIN_29
chr1	196810000	HIN_27	chr1	233110000	HIN_29
chr1	155950000	HIN_27	chr1	233150000	HIN_29
chr1	158110000	HIN_27	chr1	233150000	HIN_29
chr1	158110000	HIN_27	chr1	233190000	HIN_29
chr1	158510000	HIN_27	chr1	233190000	HIN_29
chr1	161170000	HIN_27	chr1	233190000	HIN_29
chr1	195530000	HIN_27	chr1	233190000	HIN_29
chr1	196770000	HIN_27	chr1	233210000	HIN_29
chr1	157950000	HIN_27	chr1	233290000	HIN_29
chr1	157310000	HIN_27	chr1	233670000	HIN_29
chr1	158110000	HIN_27	chr1	233670000	HIN_29
chr1	194970000	HIN_27	chr1	233670000	HIN_29
chr1	155290000	HIN_27	chr1	233690000	HIN_29
chr1	155970000	HIN_27	chr1	233690000	HIN_29
chr1	156290000	HIN_27	chr1	233690000	HIN_29
chr1	158090000	HIN_27	chr1	233690000	HIN_29
chr1	158510000	HIN_27	chr1	233690000	HIN_29
chr1	161190000	HIN_27	chr1	233690000	HIN_29
chr1	196710000	HIN_27	chr1	233690000	HIN_29
chr1	196770000	HIN_27	chr1	233690000	HIN_29
chr1	196810000	HIN_27	chr1	233690000	HIN_29
chr1	158090000	HIN_27	chr1	233710000	HIN_29
chr1	158110000	HIN_27	chr1	233730000	HIN_29
chr1	164450000	HIN_27	chr1	233730000	HIN_29
chr1	189750000	HIN_27	chr1	233730000	HIN_29
chr1	155290000	HIN_27	chr1	233930000	HIN_29
chr1	155390000	HIN_27	chr1	233930000	HIN_29
chr1	157130000	HIN_27	chr1	233930000	HIN_29
chr1	157310000	HIN_27	chr1	233930000	HIN_29
chr1	158090000	HIN_27	chr1	233930000	HIN_29
chr1	158110000	HIN_27	chr1	233930000	HIN_29
chr1	158130000	HIN_27	chr1	233930000	HIN_29
chr1	158170000	HIN_27	chr1	233930000	HIN_29
chr1	158510000	HIN_27	chr1	233930000	HIN_29
chr1	158650000	HIN_27	chr1	233930000	HIN_29
chr1	161170000	HIN_27	chr1	233930000	HIN_29
chr1	196690000	HIN_27	chr1	233930000	HIN_29
chr1	196770000	HIN_27	chr1	233930000	HIN_29
chr1	196810000	HIN_27	chr1	233930000	HIN_29
chr1	195550000	HIN_27	chr1	233950000	HIN_29
chr1	157850000	HIN_27	chr1	234150000	HIN_29
chr1	157310000	HIN_27	chr1	234230000	HIN_29
chr1	155290000	HIN_27	chr1	234290000	HIN_29
chr1	155370000	HIN_27	chr1	234290000	HIN_29
chr1	155390000	HIN_27	chr1	234290000	HIN_29
chr1	155930000	HIN_27	chr1	234290000	HIN_29
chr1	157170000	HIN_27	chr1	234290000	HIN_29
chr1	157210000	HIN_27	chr1	234290000	HIN_29
chr1	158510000	HIN_27	chr1	234290000	HIN_29
chr1	175310000	HIN_27	chr1	234290000	HIN_29
chr1	195250000	HIN_27	chr1	234290000	HIN_29
chr1	196690000	HIN_27	chr1	234290000	HIN_29
chr1	157210000	HIN_27	chr1	234310000	HIN_29
chr1	195550000	HIN_27	chr1	234310000	HIN_29
chr1	158110000	HIN_27	chr1	234330000	HIN_29
chr1	158130000	HIN_27	chr1	234350000	HIN_29
chr1	155530000	HIN_27	chr1	236570000	HIN_29
chr1	158110000	HIN_27	chr1	236570000	HIN_29
chr1	158490000	HIN_27	chr1	236570000	HIN_29
chr1	158630000	HIN_27	chr1	236570000	HIN_29
chr1	155390000	HIN_27	chr1	236610000	HIN_29
chr1	155930000	HIN_27	chr1	236610000	HIN_29
chr1	156550000	HIN_27	chr1	236610000	HIN_29
chr1	157250000	HIN_27	chr1	236610000	HIN_29
chr1	158510000	HIN_27	chr1	236610000	HIN_29
chr1	195550000	HIN_27	chr1	236610000	HIN_29
chr1	196850000	HIN_27	chr1	236610000	HIN_29
chr1	202730000	HIN_27	chr1	236610000	HIN_29
chr1	137030000	HIN_5	chr1	236630000	HIN_29
chr1	155290000	HIN_27	chr1	236630000	HIN_29
chr1	155390000	HIN_27	chr1	236630000	HIN_29
chr1	157230000	HIN_27	chr1	236630000	HIN_29
chr1	158510000	HIN_27	chr1	236630000	HIN_29
chr1	175390000	HIN_27	chr1	236630000	HIN_29
chr1	181670000	HIN_27	chr1	236630000	HIN_29
chr1	193990000	HIN_27	chr1	236630000	HIN_29
chr1	195050000	HIN_27	chr1	236630000	HIN_29
chr1	196770000	HIN_27	chr1	236630000	HIN_29
chr1	202750000	HIN_27	chr1	236630000	HIN_29
chr1	203430000	HIN_27	chr1	236630000	HIN_29
chr1	157170000	HIN_27	chr1	236650000	HIN_29
chr1	158110000	HIN_27	chr1	236650000	HIN_29
chr1	158490000	HIN_27	chr1	236650000	HIN_29
chr1	196810000	HIN_27	chr1	236650000	HIN_29
chr1	202730000	HIN_27	chr1	236650000	HIN_29
chr1	158410000	HIN_27	chr1	236830000	HIN_29
chr1	205750000	HIN_27	chr1	237030000	HIN_29
chr1	150550000	HIN_5	chr1	237410000	HIN_29
chr1	205290000	HIN_27	chr1	238410000	HIN_29
chr1	60030000	HIN_18	chr1	240110000	HIN_29
chr1	157310000	HIN_27	chr1	240530000	HIN_29
chr1	187730000	HIN_27	chr1	240530000	HIN_29
chr1	158110000	HIN_27	chr1	240590000	HIN_29
chr1	202730000	HIN_27	chr1	240590000	HIN_29
chr1	155290000	HIN_27	chr1	240770000	HIN_29
chr1	156770000	HIN_27	chr1	240770000	HIN_29
chr1	158530000	HIN_27	chr1	240790000	HIN_29
chr1	196810000	HIN_27	chr1	240790000	HIN_29
chr1	155290000	HIN_27	chr1	241270000	HIN_29
chr1	164610000	HIN_27	chr1	241270000	HIN_29
chr1	195550000	HIN_27	chr1	241270000	HIN_29
chr1	202750000	HIN_27	chr1	241370000	HIN_29
chr1	158550000	HIN_27	chr1	241390000	HIN_29
chr1	158110000	HIN_27	chr1	241530000	HIN_29
chr1	155930000	HIN_27	chr1	241550000	HIN_29
chr1	157170000	HIN_27	chr1	241550000	HIN_29
chr1	158110000	HIN_27	chr1	241550000	HIN_29
chr1	158170000	HIN_27	chr1	241550000	HIN_29
chr1	158490000	HIN_27	chr1	241550000	HIN_29
chr1	195410000	HIN_27	chr1	241550000	HIN_29
chr1	156950000	HIN_27	chr1	241570000	HIN_29
chr1	194990000	HIN_27	chr1	241710000	HIN_29
chr1	158510000	HIN_27	chr1	241730000	HIN_29
chr1	195550000	HIN_27	chr1	241730000	HIN_29
chr1	196850000	HIN_27	chr1	241730000	HIN_29
chr1	202750000	HIN_27	chr1	241730000	HIN_29
chr1	204570000	HIN_27	chr1	242310000	HIN_29
chr1	204530000	HIN_27	chr1	242650000	HIN_29
chr1	158110000	HIN_27	chr1	243330000	HIN_29
chr1	196670000	HIN_27	chr1	243330000	HIN_29
chr1	135410000	HIN_5	chr1	243350000	HIN_29
chr1	156890000	HIN_27	chr1	243350000	HIN_29
chr1	157170000	HIN_27	chr1	243350000	HIN_29
chr1	195050000	HIN_27	chr1	243350000	HIN_29
chr1	157170000	HIN_27	chr1	243370000	HIN_29
chr1	157210000	HIN_27	chr1	243370000	HIN_29
chr1	202730000	HIN_27	chr1	243370000	HIN_29
chr1	157170000	HIN_27	chr1	243390000	HIN_29
chr1	157170000	HIN_27	chr1	243410000	HIN_29
chr1	157250000	HIN_27	chr1	243410000	HIN_29
chr1	157310000	HIN_27	chr1	243410000	HIN_29
chr1	158090000	HIN_27	chr1	243590000	HIN_29
chr1	202890000	HIN_27	chr1	243850000	HIN_29
chr1	157170000	HIN_27	chr1	244010000	HIN_29
chr1	156650000	HIN_27	chr1	244470000	HIN_29
chr1	156410000	HIN_27	chr1	244630000	HIN_29
chr1	156730000	HIN_27	chr1	244650000	HIN_29
chr1	149490000	HIN_5	chr1	245110000	HIN_29
chr1	166790000	HIN_27	chr1	246850000	HIN_29
chr1	166810000	HIN_27	chr1	246850000	HIN_29
chr1	156370000	HIN_27	chr1	248830000	HIN_29
chr1	50000	HIN_18	chr1	249890000	HIN_29
chr1	130000	HIN_18	chr1	249890000	HIN_29
chr1	150000	HIN_18	chr1	249890000	HIN_29
chr1	250000	HIN_18	chr1	249890000	HIN_29
chr1	330000	HIN_18	chr1	249890000	HIN_29
chr1	450000	HIN_18	chr1	249890000	HIN_29
chr1	470000	HIN_18	chr1	249890000	HIN_29
chr1	50000	HIN_18	chr1	249910000	HIN_29
chr1	70000	HIN_18	chr1	249910000	HIN_29
chr1	90000	HIN_18	chr1	249910000	HIN_29
chr1	130000	HIN_18	chr1	249910000	HIN_29
chr1	150000	HIN_18	chr1	249910000	HIN_29
chr1	170000	HIN_18	chr1	249910000	HIN_29
chr1	190000	HIN_18	chr1	249910000	HIN_29
chr1	210000	HIN_18	chr1	249910000	HIN_29
chr1	230000	HIN_18	chr1	249910000	HIN_29
chr1	250000	HIN_18	chr1	249910000	HIN_29
chr1	310000	HIN_18	chr1	249910000	HIN_29
chr1	370000	HIN_18	chr1	249910000	HIN_29
chr1	470000	HIN_18	chr1	249910000	HIN_29
chr1	510000	HIN_18	chr1	249910000	HIN_29
chr1	690000	HIN_18	chr1	249910000	HIN_29
chr1	770000	HIN_18	chr1	249910000	HIN_29
chr1	1130000	HIN_18	chr1	249910000	HIN_29
chr1	1790000	HIN_18	chr1	249910000	HIN_29
chr1	1830000	HIN_18	chr1	249910000	HIN_29
chr1	1970000	HIN_18	chr1	249910000	HIN_29
chr1	2070000	HIN_18	chr1	249910000	HIN_29
chr1	2090000	HIN_18	chr1	249910000	HIN_29
chr1	2650000	HIN_18	chr1	249910000	HIN_29
chr1	4670000	HIN_18	chr1	249910000	HIN_29
chr1	4770000	HIN_18	chr1	249910000	HIN_29
chr1	4790000	HIN_18	chr1	249910000	HIN_29
chr1	4810000	HIN_18	chr1	249910000	HIN_29
chr1	5010000	HIN_18	chr1	249910000	HIN_29
chr1	5370000	HIN_18	chr1	249910000	HIN_29
chr1	5630000	HIN_18	chr1	249910000	HIN_29
chr1	158110000	HIN_27	chr1	253210000	HIN_29
chr1	156650000	HIN_27	chr1	253750000	HIN_29
chr1	200630000	HIN_27	chr1	253970000	FusionSite_4
chr1	195550000	HIN_27	chr1	254050000	FusionSite_4
chr1	196710000	HIN_27	chr1	254050000	FusionSite_4
chr1	158510000	HIN_27	chr1	254070000	FusionSite_4
chr1	50000	HIN_18	chr1	254190000	FusionSite_4
chr1	90000	HIN_18	chr1	254190000	FusionSite_4
chr1	109010000	HIN_5	chr1	254190000	FusionSite_4
chr1	125570000	HIN_5	chr1	254190000	FusionSite_4
chr1	206430000	HIN_27	chr1	254190000	FusionSite_4
chr1	206550000	HIN_27	chr1	254190000	FusionSite_4
chr1	206570000	HIN_27	chr1	254190000	FusionSite_4
chr1	206590000	HIN_27	chr1	254190000	FusionSite_4
chr1	206630000	HIN_27	chr1	254190000	FusionSite_4
chr1	109010000	HIN_5	chr1	254270000	FusionSite_4
chr1	154990000	FusionSite_2	chr1	254270000	FusionSite_4
chr1	158250000	HIN_27	chr1	254270000	FusionSite_4
chr1	206630000	HIN_27	chr1	254270000	FusionSite_4
chr1	109010000	HIN_5	chr1	254290000	FusionSite_4
chr1	206630000	HIN_27	chr1	254290000	FusionSite_4
chr1	232830000	HIN_29	chr1	254670000	HIN_17
chr1	233930000	HIN_29	chr1	254670000	HIN_17
chr1	237390000	HIN_29	chr1	255290000	HIN_17
chr1	102110000	HIN_5	chr1	255390000	HIN_17
chr1	241810000	HIN_29	chr1	255410000	HIN_17
chr1	240130000	HIN_29	chr1	255510000	HIN_17
chr1	234070000	HIN_29	chr1	255610000	HIN_17
chr1	232870000	HIN_29	chr1	255750000	HIN_17
chr1	232890000	HIN_29	chr1	255750000	HIN_17
chr1	233690000	HIN_29	chr1	255750000	HIN_17
chr1	232990000	HIN_29	chr1	255770000	HIN_17
chr1	233930000	HIN_29	chr1	255770000	HIN_17
chr1	241510000	HIN_29	chr1	255770000	HIN_17
chr1	231050000	HIN_29	chr1	255790000	HIN_17
chr1	232830000	HIN_29	chr1	255790000	HIN_17
chr1	233710000	HIN_29	chr1	255790000	HIN_17
chr1	241730000	HIN_29	chr1	255790000	HIN_17
chr1	229290000	HIN_29	chr1	255830000	HIN_17
chr1	233130000	HIN_29	chr1	255830000	HIN_17
chr1	221930000	HIN_29	chr1	255950000	HIN_17
chr1	238250000	HIN_29	chr1	255970000	HIN_17
chr1	243270000	HIN_29	chr1	255970000	HIN_17
chr1	239770000	HIN_29	chr1	256090000	HIN_17
chr1	238710000	HIN_29	chr1	256350000	HIN_17
chr1	242510000	HIN_29	chr1	256350000	HIN_17
chr1	242330000	HIN_29	chr1	256490000	HIN_17
chr1	206950000	FusionSite_3	chr1	256990000	HIN_17
chr1	219230000	HIN_29	chr1	257090000	HIN_17
chr1	227770000	HIN_29	chr1	257090000	HIN_17
chr1	227650000	HIN_29	chr1	257410000	HIN_17
chr1	232310000	HIN_29	chr1	257750000	HIN_17
chr1	187590000	HIN_27	chr1	258510000	HIN_17
chr1	240370000	HIN_29	chr1	259450000	HIN_17
chr1	240590000	HIN_29	chr1	259510000	HIN_17
chr1	243470000	HIN_29	chr1	259550000	HIN_17
chr1	158530000	HIN_27	chr1	259590000	HIN_17
chr1	196750000	HIN_27	chr1	259590000	HIN_17
chr1	243550000	HIN_29	chr1	259590000	HIN_17
chr1	202750000	HIN_27	chr1	259610000	HIN_17
chr1	240490000	HIN_29	chr1	259610000	HIN_17
chr1	240510000	HIN_29	chr1	259610000	HIN_17
chr1	195250000	HIN_27	chr1	259630000	HIN_17
chr1	207610000	HIN_29	chr1	259630000	HIN_17
chr1	218110000	HIN_29	chr1	259630000	HIN_17
chr1	240450000	HIN_29	chr1	259630000	HIN_17
chr1	240770000	HIN_29	chr1	259630000	HIN_17
chr1	241710000	HIN_29	chr1	259630000	HIN_17
chr1	156530000	HIN_27	chr1	259650000	HIN_17
chr1	164610000	HIN_27	chr1	259650000	HIN_17
chr1	174090000	HIN_27	chr1	259650000	HIN_17
chr1	181670000	HIN_27	chr1	259650000	HIN_17
chr1	187010000	HIN_27	chr1	259650000	HIN_17
chr1	187630000	HIN_27	chr1	259650000	HIN_17
chr1	187730000	HIN_27	chr1	259650000	HIN_17
chr1	193990000	HIN_27	chr1	259650000	HIN_17
chr1	195050000	HIN_27	chr1	259650000	HIN_17
chr1	195410000	HIN_27	chr1	259650000	HIN_17
chr1	196830000	HIN_27	chr1	259650000	HIN_17
chr1	196890000	HIN_27	chr1	259650000	HIN_17
chr1	202750000	HIN_27	chr1	259650000	HIN_17
chr1	214330000	HIN_29	chr1	259650000	HIN_17
chr1	214390000	HIN_29	chr1	259650000	HIN_17
chr1	214650000	HIN_29	chr1	259650000	HIN_17
chr1	215190000	HIN_29	chr1	259650000	HIN_17
chr1	215250000	HIN_29	chr1	259650000	HIN_17
chr1	215630000	HIN_29	chr1	259650000	HIN_17
chr1	218070000	HIN_29	chr1	259650000	HIN_17
chr1	218090000	HIN_29	chr1	259650000	HIN_17
chr1	218170000	HIN_29	chr1	259650000	HIN_17
chr1	223190000	HIN_29	chr1	259650000	HIN_17
chr1	229950000	HIN_29	chr1	259650000	HIN_17
chr1	229970000	HIN_29	chr1	259650000	HIN_17
chr1	230750000	HIN_29	chr1	259650000	HIN_17
chr1	230770000	HIN_29	chr1	259650000	HIN_17
chr1	230790000	HIN_29	chr1	259650000	HIN_17
chr1	230990000	HIN_29	chr1	259650000	HIN_17
chr1	231050000	HIN_29	chr1	259650000	HIN_17
chr1	233190000	HIN_29	chr1	259650000	HIN_17
chr1	233210000	HIN_29	chr1	259650000	HIN_17
chr1	233690000	HIN_29	chr1	259650000	HIN_17
chr1	233730000	HIN_29	chr1	259650000	HIN_17
chr1	233930000	HIN_29	chr1	259650000	HIN_17
chr1	233950000	HIN_29	chr1	259650000	HIN_17
chr1	234290000	HIN_29	chr1	259650000	HIN_17
chr1	234310000	HIN_29	chr1	259650000	HIN_17
chr1	234330000	HIN_29	chr1	259650000	HIN_17
chr1	236590000	HIN_29	chr1	259650000	HIN_17
chr1	236610000	HIN_29	chr1	259650000	HIN_17
chr1	236630000	HIN_29	chr1	259650000	HIN_17
chr1	236650000	HIN_29	chr1	259650000	HIN_17
chr1	240490000	HIN_29	chr1	259650000	HIN_17
chr1	243370000	HIN_29	chr1	259650000	HIN_17
chr1	243610000	HIN_29	chr1	259650000	HIN_17
chr1	244410000	HIN_29	chr1	259650000	HIN_17
chr1	249410000	HIN_29	chr1	259650000	HIN_17
chr1	253630000	HIN_29	chr1	259650000	HIN_17
chr1	253970000	HIN_29	chr1	259650000	HIN_17
chr1	175370000	HIN_27	chr1	259670000	HIN_17
chr1	196830000	HIN_27	chr1	259670000	HIN_17
chr1	202730000	HIN_27	chr1	259670000	HIN_17
chr1	214330000	HIN_29	chr1	259670000	HIN_17
chr1	215190000	HIN_29	chr1	259670000	HIN_17
chr1	230990000	HIN_29	chr1	259670000	HIN_17
chr1	231030000	HIN_29	chr1	259670000	HIN_17
chr1	231050000	HIN_29	chr1	259670000	HIN_17
chr1	233690000	HIN_29	chr1	259670000	HIN_17
chr1	233930000	HIN_29	chr1	259670000	HIN_17
chr1	233950000	HIN_29	chr1	259670000	HIN_17
chr1	234290000	HIN_29	chr1	259670000	HIN_17
chr1	236590000	HIN_29	chr1	259670000	HIN_17
chr1	236610000	HIN_29	chr1	259670000	HIN_17
chr1	236630000	HIN_29	chr1	259670000	HIN_17
chr1	236650000	HIN_29	chr1	259670000	HIN_17
chr1	240510000	HIN_29	chr1	259670000	HIN_17
chr1	241730000	HIN_29	chr1	259670000	HIN_17
chr1	243350000	HIN_29	chr1	259670000	HIN_17
chr1	243590000	HIN_29	chr1	259670000	HIN_17
chr1	244470000	HIN_29	chr1	259670000	HIN_17
chr1	253510000	HIN_29	chr1	259670000	HIN_17
chr1	230870000	HIN_29	chr1	259690000	HIN_17
chr1	236610000	HIN_29	chr1	259690000	HIN_17
chr1	240750000	HIN_29	chr1	259690000	HIN_17
chr1	243330000	HIN_29	chr1	259690000	HIN_17
chr1	236630000	HIN_29	chr1	259710000	HIN_17
chr1	240510000	HIN_29	chr1	259710000	HIN_17
chr1	240770000	HIN_29	chr1	259710000	HIN_17
chr1	241290000	HIN_29	chr1	259710000	HIN_17
chr1	241530000	HIN_29	chr1	259710000	HIN_17
chr1	243370000	HIN_29	chr1	259710000	HIN_17
chr1	158170000	HIN_27	chr1	259730000	HIN_17
chr1	223390000	HIN_29	chr1	259730000	HIN_17
chr1	231050000	HIN_29	chr1	259730000	HIN_17
chr1	240570000	HIN_29	chr1	259750000	HIN_17
chr1	242530000	HIN_29	chr1	260090000	HIN_17
chr1	195470000	HIN_27	chr1	260450000	HIN_17
chr1	218490000	HIN_29	chr1	260450000	HIN_17
chr1	233210000	HIN_29	chr1	260450000	HIN_17
chr1	158110000	HIN_27	chr1	260470000	HIN_17
chr1	195930000	HIN_27	chr1	260470000	HIN_17
chr1	207530000	HIN_29	chr1	260470000	HIN_17
chr1	207550000	HIN_29	chr1	260470000	HIN_17
chr1	207610000	HIN_29	chr1	260470000	HIN_17
chr1	207810000	HIN_29	chr1	260470000	HIN_17
chr1	215610000	HIN_29	chr1	260470000	HIN_17
chr1	218310000	HIN_29	chr1	260470000	HIN_17
chr1	229290000	HIN_29	chr1	260470000	HIN_17
chr1	232830000	HIN_29	chr1	260470000	HIN_17
chr1	232870000	HIN_29	chr1	260470000	HIN_17
chr1	232890000	HIN_29	chr1	260470000	HIN_17
chr1	233110000	HIN_29	chr1	260470000	HIN_17
chr1	233190000	HIN_29	chr1	260470000	HIN_17
chr1	233690000	HIN_29	chr1	260470000	HIN_17
chr1	233930000	HIN_29	chr1	260470000	HIN_17
chr1	240590000	HIN_29	chr1	260470000	HIN_17
chr1	241550000	HIN_29	chr1	260470000	HIN_17
chr1	232770000	HIN_29	chr1	261250000	HIN_17
chr1	233830000	HIN_29	chr1	261270000	HIN_17
chr1	233230000	HIN_29	chr1	261290000	HIN_17
chr1	240770000	HIN_29	chr1	261310000	HIN_17
chr1	241310000	HIN_29	chr1	261310000	HIN_17
chr1	214650000	HIN_29	chr1	261330000	HIN_17
chr1	223170000	HIN_29	chr1	261330000	HIN_17
chr1	230750000	HIN_29	chr1	261330000	HIN_17
chr1	230790000	HIN_29	chr1	261330000	HIN_17
chr1	233190000	HIN_29	chr1	261330000	HIN_17
chr1	233230000	HIN_29	chr1	261330000	HIN_17
chr1	234290000	HIN_29	chr1	261330000	HIN_17
chr1	236610000	HIN_29	chr1	261330000	HIN_17
chr1	243370000	HIN_29	chr1	261330000	HIN_17
chr1	243410000	HIN_29	chr1	261330000	HIN_17
chr1	244050000	HIN_29	chr1	261330000	HIN_17
chr1	196770000	HIN_27	chr1	261350000	HIN_17
chr1	218090000	HIN_29	chr1	261350000	HIN_17
chr1	229290000	HIN_29	chr1	261350000	HIN_17
chr1	230550000	HIN_29	chr1	261350000	HIN_17
chr1	232830000	HIN_29	chr1	261350000	HIN_17
chr1	233210000	HIN_29	chr1	261350000	HIN_17
chr1	233930000	HIN_29	chr1	261350000	HIN_17
chr1	234290000	HIN_29	chr1	261350000	HIN_17
chr1	236610000	HIN_29	chr1	261350000	HIN_17
chr1	236630000	HIN_29	chr1	261350000	HIN_17
chr1	240510000	HIN_29	chr1	261350000	HIN_17
chr1	240750000	HIN_29	chr1	261350000	HIN_17
chr1	243350000	HIN_29	chr1	261350000	HIN_17
chr1	253970000	HIN_29	chr1	261350000	HIN_17
chr1	233110000	HIN_29	chr1	261370000	HIN_17
chr1	240530000	HIN_29	chr1	261370000	HIN_17
chr1	241550000	HIN_29	chr1	261370000	HIN_17
chr1	243370000	HIN_29	chr1	261370000	HIN_17
chr1	243530000	HIN_29	chr1	261370000	HIN_17
chr1	253630000	HIN_29	chr1	261370000	HIN_17
chr1	196690000	HIN_27	chr1	261390000	HIN_17
chr1	214330000	HIN_29	chr1	261390000	HIN_17
chr1	222870000	HIN_29	chr1	261390000	HIN_17
chr1	222950000	HIN_29	chr1	261390000	HIN_17
chr1	222990000	HIN_29	chr1	261390000	HIN_17
chr1	223170000	HIN_29	chr1	261390000	HIN_17
chr1	230750000	HIN_29	chr1	261390000	HIN_17
chr1	230790000	HIN_29	chr1	261390000	HIN_17
chr1	230990000	HIN_29	chr1	261390000	HIN_17
chr1	231050000	HIN_29	chr1	261390000	HIN_17
chr1	232830000	HIN_29	chr1	261390000	HIN_17
chr1	233690000	HIN_29	chr1	261390000	HIN_17
chr1	234290000	HIN_29	chr1	261390000	HIN_17
chr1	236630000	HIN_29	chr1	261390000	HIN_17
chr1	240530000	HIN_29	chr1	261390000	HIN_17
chr1	241730000	HIN_29	chr1	261390000	HIN_17
chr1	243350000	HIN_29	chr1	261390000	HIN_17
chr1	252330000	HIN_29	chr1	261390000	HIN_17
chr1	253970000	HIN_29	chr1	261390000	HIN_17
chr1	158110000	HIN_27	chr1	261410000	HIN_17
chr1	196830000	HIN_27	chr1	261410000	HIN_17
chr1	215610000	HIN_29	chr1	261410000	HIN_17
chr1	215650000	HIN_29	chr1	261410000	HIN_17
chr1	218070000	HIN_29	chr1	261410000	HIN_17
chr1	218090000	HIN_29	chr1	261410000	HIN_17
chr1	218170000	HIN_29	chr1	261410000	HIN_17
chr1	223170000	HIN_29	chr1	261410000	HIN_17
chr1	229290000	HIN_29	chr1	261410000	HIN_17
chr1	229950000	HIN_29	chr1	261410000	HIN_17
chr1	230790000	HIN_29	chr1	261410000	HIN_17
chr1	230990000	HIN_29	chr1	261410000	HIN_17
chr1	232990000	HIN_29	chr1	261410000	HIN_17
chr1	233190000	HIN_29	chr1	261410000	HIN_17
chr1	233690000	HIN_29	chr1	261410000	HIN_17
chr1	233730000	HIN_29	chr1	261410000	HIN_17
chr1	233930000	HIN_29	chr1	261410000	HIN_17
chr1	234290000	HIN_29	chr1	261410000	HIN_17
chr1	234310000	HIN_29	chr1	261410000	HIN_17
chr1	236590000	HIN_29	chr1	261410000	HIN_17
chr1	240530000	HIN_29	chr1	261410000	HIN_17
chr1	243370000	HIN_29	chr1	261410000	HIN_17
chr1	243550000	HIN_29	chr1	261410000	HIN_17
chr1	244750000	HIN_29	chr1	261410000	HIN_17
chr1	245530000	HIN_29	chr1	261410000	HIN_17
chr1	249410000	HIN_29	chr1	261410000	HIN_17
chr1	253970000	HIN_29	chr1	261410000	HIN_17
chr1	223250000	HIN_29	chr1	261430000	HIN_17
chr1	229310000	HIN_29	chr1	261430000	HIN_17
chr1	231070000	HIN_29	chr1	261430000	HIN_17
chr1	233690000	HIN_29	chr1	261430000	HIN_17
chr1	214990000	HIN_29	chr1	261450000	HIN_17
chr1	241270000	HIN_29	chr1	261450000	HIN_17
chr1	230650000	HIN_29	chr1	261470000	HIN_17
chr1	233910000	HIN_29	chr1	261810000	HIN_17
chr1	196670000	HIN_27	chr1	261830000	HIN_17
chr1	218150000	HIN_29	chr1	261830000	HIN_17
chr1	218170000	HIN_29	chr1	261830000	HIN_17
chr1	229290000	HIN_29	chr1	261830000	HIN_17
chr1	229950000	HIN_29	chr1	261830000	HIN_17
chr1	234230000	HIN_29	chr1	261830000	HIN_17
chr1	240770000	HIN_29	chr1	261830000	HIN_17
chr1	241730000	HIN_29	chr1	261830000	HIN_17
chr1	243330000	HIN_29	chr1	261830000	HIN_17
chr1	230610000	HIN_29	chr1	261850000	HIN_17
chr1	233090000	HIN_29	chr1	261850000	HIN_17
chr1	235250000	HIN_29	chr1	262030000	HIN_17
chr1	243070000	HIN_29	chr1	262050000	HIN_17
chr1	237070000	HIN_29	chr1	262170000	HIN_17
chr1	204570000	HIN_27	chr1	262250000	HIN_17
chr1	243110000	HIN_29	chr1	262610000	HIN_17
chr1	233530000	HIN_29	chr1	262750000	HIN_17
chr1	230390000	HIN_29	chr1	262870000	HIN_17
chr1	214650000	HIN_29	chr1	262890000	HIN_17
chr1	215590000	HIN_29	chr1	262890000	HIN_17
chr1	218090000	HIN_29	chr1	262890000	HIN_17
chr1	230490000	HIN_29	chr1	262890000	HIN_17
chr1	230990000	HIN_29	chr1	262890000	HIN_17
chr1	231050000	HIN_29	chr1	262890000	HIN_17
chr1	233110000	HIN_29	chr1	262890000	HIN_17
chr1	236630000	HIN_29	chr1	262890000	HIN_17
chr1	240450000	HIN_29	chr1	262890000	HIN_17
chr1	243410000	HIN_29	chr1	262890000	HIN_17
chr1	129310000	HIN_5	chr1	263350000	HIN_17
chr1	240370000	HIN_29	chr1	263490000	HIN_17
chr1	231050000	HIN_29	chr1	263530000	HIN_17
chr1	240790000	HIN_29	chr1	263530000	HIN_17
chr1	223310000	HIN_29	chr1	263950000	HIN_17
chr1	202710000	HIN_27	chr1	264010000	HIN_17
chr1	214650000	HIN_29	chr1	264010000	HIN_17
chr1	215650000	HIN_29	chr1	264010000	HIN_17
chr1	218310000	HIN_29	chr1	264010000	HIN_17
chr1	223250000	HIN_29	chr1	264010000	HIN_17
chr1	223270000	HIN_29	chr1	264010000	HIN_17
chr1	223390000	HIN_29	chr1	264010000	HIN_17
chr1	232830000	HIN_29	chr1	264010000	HIN_17
chr1	241730000	HIN_29	chr1	264010000	HIN_17
chr1	243330000	HIN_29	chr1	264010000	HIN_17
chr1	251750000	HIN_29	chr1	264010000	HIN_17
chr1	218310000	HIN_29	chr1	264030000	HIN_17
chr1	223390000	HIN_29	chr1	264030000	HIN_17
chr1	234310000	HIN_29	chr1	264030000	HIN_17
chr1	241730000	HIN_29	chr1	264030000	HIN_17
chr1	243370000	HIN_29	chr1	264030000	HIN_17
chr1	230830000	HIN_29	chr1	264050000	HIN_17
chr1	230990000	HIN_29	chr1	264050000	HIN_17
chr1	244650000	HIN_29	chr1	264050000	HIN_17
chr1	218130000	HIN_29	chr1	264070000	HIN_17
chr1	222650000	HIN_29	chr1	264130000	HIN_17
chr1	223130000	HIN_29	chr1	264310000	HIN_17
chr1	230530000	HIN_29	chr1	264310000	HIN_17
chr1	230510000	HIN_29	chr1	264330000	HIN_17
chr1	236650000	HIN_29	chr1	264330000	HIN_17
chr1	241510000	HIN_29	chr1	264330000	HIN_17
chr1	223250000	HIN_29	chr1	264350000	HIN_17
chr1	252910000	HIN_29	chr1	264430000	HIN_17
chr1	232830000	HIN_29	chr1	264510000	HIN_17
chr1	236530000	HIN_29	chr1	264570000	HIN_17
chr1	240770000	HIN_29	chr1	264570000	HIN_17
chr1	241750000	HIN_29	chr1	264610000	HIN_17
chr1	236690000	HIN_29	chr1	264650000	HIN_17
chr1	231050000	HIN_29	chr1	264670000	HIN_17
chr1	207170000	FusionSite_3	chr1	265090000	HIN_17
chr1	218070000	HIN_29	chr1	265090000	HIN_17
chr1	218170000	HIN_29	chr1	265090000	HIN_17
chr1	218310000	HIN_29	chr1	265090000	HIN_17
chr1	223250000	HIN_29	chr1	265090000	HIN_17
chr1	229970000	HIN_29	chr1	265090000	HIN_17
chr1	232830000	HIN_29	chr1	265090000	HIN_17
chr1	233110000	HIN_29	chr1	265090000	HIN_17
chr1	233690000	HIN_29	chr1	265090000	HIN_17
chr1	234310000	HIN_29	chr1	265090000	HIN_17
chr1	236630000	HIN_29	chr1	265090000	HIN_17
chr1	240790000	HIN_29	chr1	265090000	HIN_17
chr1	241430000	HIN_29	chr1	265090000	HIN_17
chr1	241730000	HIN_29	chr1	265090000	HIN_17
chr1	155290000	HIN_27	chr1	265110000	HIN_17
chr1	161170000	HIN_27	chr1	265110000	HIN_17
chr1	187630000	HIN_27	chr1	265110000	HIN_17
chr1	195070000	HIN_27	chr1	265110000	HIN_17
chr1	196690000	HIN_27	chr1	265110000	HIN_17
chr1	196710000	HIN_27	chr1	265110000	HIN_17
chr1	196770000	HIN_27	chr1	265110000	HIN_17
chr1	202730000	HIN_27	chr1	265110000	HIN_17
chr1	202750000	HIN_27	chr1	265110000	HIN_17
chr1	214650000	HIN_29	chr1	265110000	HIN_17
chr1	215010000	HIN_29	chr1	265110000	HIN_17
chr1	218070000	HIN_29	chr1	265110000	HIN_17
chr1	218090000	HIN_29	chr1	265110000	HIN_17
chr1	218310000	HIN_29	chr1	265110000	HIN_17
chr1	222970000	HIN_29	chr1	265110000	HIN_17
chr1	223390000	HIN_29	chr1	265110000	HIN_17
chr1	229290000	HIN_29	chr1	265110000	HIN_17
chr1	230530000	HIN_29	chr1	265110000	HIN_17
chr1	230570000	HIN_29	chr1	265110000	HIN_17
chr1	230750000	HIN_29	chr1	265110000	HIN_17
chr1	230790000	HIN_29	chr1	265110000	HIN_17
chr1	230830000	HIN_29	chr1	265110000	HIN_17
chr1	230890000	HIN_29	chr1	265110000	HIN_17
chr1	230990000	HIN_29	chr1	265110000	HIN_17
chr1	231030000	HIN_29	chr1	265110000	HIN_17
chr1	231050000	HIN_29	chr1	265110000	HIN_17
chr1	232830000	HIN_29	chr1	265110000	HIN_17
chr1	232870000	HIN_29	chr1	265110000	HIN_17
chr1	233190000	HIN_29	chr1	265110000	HIN_17
chr1	233210000	HIN_29	chr1	265110000	HIN_17
chr1	233250000	HIN_29	chr1	265110000	HIN_17
chr1	233690000	HIN_29	chr1	265110000	HIN_17
chr1	233710000	HIN_29	chr1	265110000	HIN_17
chr1	233930000	HIN_29	chr1	265110000	HIN_17
chr1	233950000	HIN_29	chr1	265110000	HIN_17
chr1	234230000	HIN_29	chr1	265110000	HIN_17
chr1	234250000	HIN_29	chr1	265110000	HIN_17
chr1	234290000	HIN_29	chr1	265110000	HIN_17
chr1	234310000	HIN_29	chr1	265110000	HIN_17
chr1	236630000	HIN_29	chr1	265110000	HIN_17
chr1	236650000	HIN_29	chr1	265110000	HIN_17
chr1	240530000	HIN_29	chr1	265110000	HIN_17
chr1	241430000	HIN_29	chr1	265110000	HIN_17
chr1	241730000	HIN_29	chr1	265110000	HIN_17
chr1	243350000	HIN_29	chr1	265110000	HIN_17
chr1	243370000	HIN_29	chr1	265110000	HIN_17
chr1	244450000	HIN_29	chr1	265110000	HIN_17
chr1	253590000	HIN_29	chr1	265110000	HIN_17
chr1	253630000	HIN_29	chr1	265110000	HIN_17
chr1	253730000	HIN_29	chr1	265110000	HIN_17
chr1	253970000	HIN_29	chr1	265110000	HIN_17
chr1	196750000	HIN_27	chr1	265130000	HIN_17
chr1	202730000	HIN_27	chr1	265130000	HIN_17
chr1	202750000	HIN_27	chr1	265130000	HIN_17
chr1	214330000	HIN_29	chr1	265130000	HIN_17
chr1	218070000	HIN_29	chr1	265130000	HIN_17
chr1	218090000	HIN_29	chr1	265130000	HIN_17
chr1	218170000	HIN_29	chr1	265130000	HIN_17
chr1	218310000	HIN_29	chr1	265130000	HIN_17
chr1	223170000	HIN_29	chr1	265130000	HIN_17
chr1	229950000	HIN_29	chr1	265130000	HIN_17
chr1	232830000	HIN_29	chr1	265130000	HIN_17
chr1	233210000	HIN_29	chr1	265130000	HIN_17
chr1	233690000	HIN_29	chr1	265130000	HIN_17
chr1	233930000	HIN_29	chr1	265130000	HIN_17
chr1	233950000	HIN_29	chr1	265130000	HIN_17
chr1	234230000	HIN_29	chr1	265130000	HIN_17
chr1	234290000	HIN_29	chr1	265130000	HIN_17
chr1	234310000	HIN_29	chr1	265130000	HIN_17
chr1	236610000	HIN_29	chr1	265130000	HIN_17
chr1	236630000	HIN_29	chr1	265130000	HIN_17
chr1	240510000	HIN_29	chr1	265130000	HIN_17
chr1	240530000	HIN_29	chr1	265130000	HIN_17
chr1	240770000	HIN_29	chr1	265130000	HIN_17
chr1	241310000	HIN_29	chr1	265130000	HIN_17
chr1	241730000	HIN_29	chr1	265130000	HIN_17
chr1	243350000	HIN_29	chr1	265130000	HIN_17
chr1	243410000	HIN_29	chr1	265130000	HIN_17
chr1	218310000	HIN_29	chr1	265150000	HIN_17
chr1	241730000	HIN_29	chr1	265150000	HIN_17
chr1	243310000	HIN_29	chr1	265150000	HIN_17
chr1	243430000	HIN_29	chr1	265150000	HIN_17
chr1	232890000	HIN_29	chr1	265170000	HIN_17
chr1	217950000	HIN_29	chr1	265190000	HIN_17
chr1	218310000	HIN_29	chr1	265250000	HIN_17
chr1	205930000	HIN_27	chr1	265270000	HIN_17
chr1	237950000	HIN_29	chr1	265310000	HIN_17
chr1	242450000	HIN_29	chr1	265490000	HIN_17
chr1	73190000	HIN_5	chr1	265950000	HIN_17
chr1	177210000	HIN_27	chr1	266090000	HIN_17
chr1	224930000	HIN_29	chr1	268010000	HIN_17
chr1	117750000	HIN_5	chr1	269630000	HIN_17
chr1	117750000	HIN_5	chr1	269650000	HIN_17
chr1	117750000	HIN_5	chr1	269670000	HIN_17
chr1	117750000	HIN_5	chr1	269690000	HIN_17
chr1	117750000	HIN_5	chr1	269710000	HIN_17
chr1	117750000	HIN_5	chr1	269730000	HIN_17
chr1	164690000	HIN_27	chr1	269730000	HIN_17
chr1	117750000	HIN_5	chr1	269750000	HIN_17
chr1	117750000	HIN_5	chr1	269770000	HIN_17
chr1	161170000	HIN_27	chr1	269770000	HIN_17
chr1	187010000	HIN_27	chr1	269770000	HIN_17
chr1	187730000	HIN_27	chr1	269770000	HIN_17
chr1	196850000	HIN_27	chr1	269770000	HIN_17
chr1	207350000	HIN_29	chr1	269770000	HIN_17
chr1	207510000	HIN_29	chr1	269770000	HIN_17
chr1	207530000	HIN_29	chr1	269770000	HIN_17
chr1	208590000	HIN_29	chr1	269770000	HIN_17
chr1	218070000	HIN_29	chr1	269770000	HIN_17
chr1	218090000	HIN_29	chr1	269770000	HIN_17
chr1	218310000	HIN_29	chr1	269770000	HIN_17
chr1	223390000	HIN_29	chr1	269770000	HIN_17
chr1	229290000	HIN_29	chr1	269770000	HIN_17
chr1	232870000	HIN_29	chr1	269770000	HIN_17
chr1	233690000	HIN_29	chr1	269770000	HIN_17
chr1	233710000	HIN_29	chr1	269770000	HIN_17
chr1	233730000	HIN_29	chr1	269770000	HIN_17
chr1	234290000	HIN_29	chr1	269770000	HIN_17
chr1	240530000	HIN_29	chr1	269770000	HIN_17
chr1	207510000	HIN_29	chr1	269790000	HIN_17
chr1	117750000	HIN_5	chr1	269810000	HIN_17
chr1	117750000	HIN_5	chr1	269830000	HIN_17
chr1	218350000	HIN_29	chr1	269830000	HIN_17
chr1	195630000	HIN_27	chr1	269950000	HIN_17
chr1	241410000	HIN_29	chr1	270330000	HIN_17
chr1	161170000	HIN_27	chr1	270350000	HIN_17
chr1	161190000	HIN_27	chr1	270350000	HIN_17
chr1	195550000	HIN_27	chr1	270350000	HIN_17
chr1	196690000	HIN_27	chr1	270350000	HIN_17
chr1	196750000	HIN_27	chr1	270350000	HIN_17
chr1	207510000	HIN_29	chr1	270350000	HIN_17
chr1	215610000	HIN_29	chr1	270350000	HIN_17
chr1	218090000	HIN_29	chr1	270350000	HIN_17
chr1	218110000	HIN_29	chr1	270350000	HIN_17
chr1	218310000	HIN_29	chr1	270350000	HIN_17
chr1	218330000	HIN_29	chr1	270350000	HIN_17
chr1	223210000	HIN_29	chr1	270350000	HIN_17
chr1	229310000	HIN_29	chr1	270350000	HIN_17
chr1	230810000	HIN_29	chr1	270350000	HIN_17
chr1	232830000	HIN_29	chr1	270350000	HIN_17
chr1	233110000	HIN_29	chr1	270350000	HIN_17
chr1	233710000	HIN_29	chr1	270350000	HIN_17
chr1	233930000	HIN_29	chr1	270350000	HIN_17
chr1	240450000	HIN_29	chr1	270350000	HIN_17
chr1	240550000	HIN_29	chr1	270350000	HIN_17
chr1	240590000	HIN_29	chr1	270350000	HIN_17
chr1	241270000	HIN_29	chr1	270350000	HIN_17
chr1	241730000	HIN_29	chr1	270350000	HIN_17
chr1	243330000	HIN_29	chr1	270350000	HIN_17
chr1	231070000	HIN_29	chr1	270370000	HIN_17
chr1	232830000	HIN_29	chr1	270370000	HIN_17
chr1	207510000	HIN_29	chr1	270390000	HIN_17
chr1	207550000	HIN_29	chr1	270390000	HIN_17
chr1	214190000	HIN_29	chr1	270390000	HIN_17
chr1	223390000	HIN_29	chr1	270390000	HIN_17
chr1	229310000	HIN_29	chr1	270390000	HIN_17
chr1	218070000	HIN_29	chr1	270410000	HIN_17
chr1	218310000	HIN_29	chr1	270410000	HIN_17
chr1	232830000	HIN_29	chr1	270410000	HIN_17
chr1	230430000	HIN_29	chr1	270450000	HIN_17
chr1	234550000	HIN_29	chr1	270470000	HIN_17
chr1	234770000	HIN_29	chr1	270670000	HIN_17
chr1	104670000	HIN_5	chr1	271250000	HIN_17
chr1	210150000	HIN_29	chr1	271350000	HIN_17
chr1	232110000	HIN_29	chr1	272250000	HIN_17
chr1	231950000	HIN_29	chr1	272490000	HIN_17
chr1	212630000	HIN_29	chr1	272850000	HIN_17
chr1	232110000	HIN_29	chr1	273990000	HIN_17
chr1	206250000	HIN_27	chr1	275310000	HIN_17
chr1	207190000	FusionSite_3	chr1	275310000	HIN_17
chr1	214330000	HIN_29	chr1	275310000	HIN_17
chr1	202730000	HIN_27	chr1	275330000	HIN_17
chr1	222870000	HIN_29	chr1	275330000	HIN_17
chr1	240530000	HIN_29	chr1	275330000	HIN_17
chr1	214650000	HIN_29	chr1	275350000	HIN_17
chr1	230550000	HIN_29	chr1	275350000	HIN_17
chr1	236610000	HIN_29	chr1	275350000	HIN_17
chr1	236630000	HIN_29	chr1	275350000	HIN_17
chr1	215450000	HIN_29	chr1	275410000	HIN_17
chr1	158410000	HIN_27	chr1	275610000	HIN_17
chr1	218210000	HIN_29	chr1	275610000	HIN_17
chr1	229950000	HIN_29	chr1	275770000	HIN_17
chr1	234290000	HIN_29	chr1	275770000	HIN_17
chr1	214650000	HIN_29	chr1	275790000	HIN_17
chr1	223090000	HIN_29	chr1	275790000	HIN_17
chr1	230830000	HIN_29	chr1	275790000	HIN_17
chr1	234310000	HIN_29	chr1	275790000	HIN_17
chr1	236650000	HIN_29	chr1	275790000	HIN_17
chr1	232830000	HIN_29	chr1	275870000	HIN_17
chr1	214950000	HIN_29	chr1	276350000	HIN_17
chr1	218150000	HIN_29	chr1	277330000	HIN_17
chr1	196790000	HIN_27	chr1	277370000	HIN_17
chr1	215050000	HIN_29	chr1	277370000	HIN_17
chr1	232830000	HIN_29	chr1	277370000	HIN_17
chr1	241530000	HIN_29	chr1	277390000	HIN_17
chr1	244230000	HIN_29	chr1	277390000	HIN_17
chr1	215030000	HIN_29	chr1	277410000	HIN_17
chr1	214310000	HIN_29	chr1	277430000	HIN_17
chr1	207510000	HIN_29	chr1	277550000	HIN_17
chr1	214690000	HIN_29	chr1	277550000	HIN_17
chr1	218310000	HIN_29	chr1	277570000	HIN_17
chr1	230550000	HIN_29	chr1	277570000	HIN_17
chr1	236630000	HIN_29	chr1	277570000	HIN_17
chr1	236650000	HIN_29	chr1	277570000	HIN_17
chr1	202750000	HIN_27	chr1	277590000	HIN_17
chr1	207610000	HIN_29	chr1	277590000	HIN_17
chr1	215630000	HIN_29	chr1	277590000	HIN_17
chr1	218070000	HIN_29	chr1	277590000	HIN_17
chr1	218090000	HIN_29	chr1	277590000	HIN_17
chr1	218310000	HIN_29	chr1	277590000	HIN_17
chr1	230830000	HIN_29	chr1	277590000	HIN_17
chr1	241550000	HIN_29	chr1	277590000	HIN_17
chr1	207530000	HIN_29	chr1	277630000	HIN_17
chr1	218310000	HIN_29	chr1	277630000	HIN_17
chr1	223250000	HIN_29	chr1	277630000	HIN_17
chr1	223390000	HIN_29	chr1	277630000	HIN_17
chr1	230790000	HIN_29	chr1	277630000	HIN_17
chr1	233930000	HIN_29	chr1	277630000	HIN_17
chr1	233950000	HIN_29	chr1	277630000	HIN_17
chr1	234230000	HIN_29	chr1	277630000	HIN_17
chr1	65090000	HIN_5	chr1	279090000	HIN_17
chr1	65110000	HIN_5	chr1	279090000	HIN_17
chr1	126970000	HIN_5	chr1	279650000	HIN_17
chr1	240130000	HIN_29	chr1	280490000	HIN_17
chr1	210890000	HIN_29	chr1	280790000	HIN_17
chr1	231030000	HIN_29	chr1	280990000	HIN_17
chr1	207610000	HIN_29	chr1	281010000	HIN_17
chr1	223390000	HIN_29	chr1	281010000	HIN_17
chr1	230790000	HIN_29	chr1	281010000	HIN_17
chr1	229270000	HIN_29	chr1	281050000	HIN_17
chr1	223390000	HIN_29	chr1	281170000	HIN_17
chr1	223970000	HIN_29	chr1	282370000	HIN_17
chr1	219250000	HIN_29	chr1	282550000	HIN_17
chr1	63470000	HIN_5	chr1	284030000	HIN_17
chr1	242790000	HIN_29	chr1	284110000	HIN_17
chr1	42210000	HIN_18	chr1	285370000	HIN_17
chr1	142790000	HIN_5	chr1	285390000	HIN_17
chr1	224550000	HIN_29	chr1	285970000	HIN_17
chr1	179930000	HIN_27	chr1	286570000	HIN_17
chr1	218070000	HIN_29	chr1	289610000	HIN_17
chr1	201530000	HIN_27	chr1	290010000	HIN_17
chr1	10570000	HIN_18	chr1	290110000	HIN_17
chr1	10590000	HIN_18	chr1	290110000	HIN_17
chr1	196690000	HIN_27	chr1	290110000	HIN_17
chr1	10570000	HIN_18	chr1	290170000	HIN_17
chr1	10590000	HIN_18	chr1	290170000	HIN_17
chr1	10610000	HIN_18	chr1	290170000	HIN_17
chr1	10630000	HIN_18	chr1	290170000	HIN_17
chr1	230750000	HIN_29	chr1	290530000	HIN_17
chr1	215610000	HIN_29	chr1	290550000	HIN_17
chr1	133910000	HIN_5	chr1	290690000	HIN_17
chr1	215530000	HIN_29	chr1	290750000	HIN_17
chr1	215330000	HIN_29	chr1	290850000	HIN_17
chr1	222870000	HIN_29	chr1	290910000	HIN_17
chr1	222830000	HIN_29	chr1	291230000	HIN_17
chr1	71250000	HIN_5	chr1	292890000	HIN_17
chr1	47690000	HIN_18	chr1	293150000	HIN_17
chr1	195550000	HIN_27	chr1	293750000	HIN_17
chr1	236610000	HIN_29	chr1	293750000	HIN_17
chr1	230430000	HIN_29	chr1	294970000	HIN_17
chr1	215270000	HIN_29	chr1	295050000	HIN_17
chr1	215290000	HIN_29	chr1	295130000	HIN_17
chr1	215310000	HIN_29	chr1	295130000	HIN_17
chr1	215330000	HIN_29	chr1	295130000	HIN_17
chr1	215370000	HIN_29	chr1	295130000	HIN_17
chr1	215070000	HIN_29	chr1	295150000	HIN_17
chr1	215110000	HIN_29	chr1	295150000	HIN_17
chr1	215290000	HIN_29	chr1	295150000	HIN_17
chr1	215310000	HIN_29	chr1	295150000	HIN_17
chr1	215330000	HIN_29	chr1	295150000	HIN_17
chr1	215350000	HIN_29	chr1	295150000	HIN_17
chr1	215370000	HIN_29	chr1	295150000	HIN_17
chr1	230970000	HIN_29	chr1	295150000	HIN_17
chr1	230990000	HIN_29	chr1	295150000	HIN_17
chr1	215090000	HIN_29	chr1	295170000	HIN_17
chr1	215110000	HIN_29	chr1	295170000	HIN_17
chr1	215150000	HIN_29	chr1	295170000	HIN_17
chr1	215290000	HIN_29	chr1	295170000	HIN_17
chr1	215310000	HIN_29	chr1	295170000	HIN_17
chr1	215330000	HIN_29	chr1	295170000	HIN_17
chr1	215350000	HIN_29	chr1	295170000	HIN_17
chr1	215370000	HIN_29	chr1	295170000	HIN_17
chr1	215290000	HIN_29	chr1	295190000	HIN_17
chr1	215310000	HIN_29	chr1	295190000	HIN_17
chr1	215330000	HIN_29	chr1	295190000	HIN_17
chr1	215350000	HIN_29	chr1	295190000	HIN_17
chr1	215370000	HIN_29	chr1	295190000	HIN_17
chr1	215110000	HIN_29	chr1	295210000	HIN_17
chr1	215290000	HIN_29	chr1	295210000	HIN_17
chr1	215310000	HIN_29	chr1	295210000	HIN_17
chr1	215330000	HIN_29	chr1	295210000	HIN_17
chr1	215350000	HIN_29	chr1	295210000	HIN_17
chr1	215370000	HIN_29	chr1	295210000	HIN_17
chr1	215150000	HIN_29	chr1	295230000	HIN_17
chr1	215290000	HIN_29	chr1	295230000	HIN_17
chr1	215310000	HIN_29	chr1	295230000	HIN_17
chr1	215330000	HIN_29	chr1	295230000	HIN_17
chr1	215350000	HIN_29	chr1	295230000	HIN_17
chr1	215370000	HIN_29	chr1	295230000	HIN_17
chr1	215390000	HIN_29	chr1	295230000	HIN_17
chr1	230990000	HIN_29	chr1	295230000	HIN_17
chr1	215290000	HIN_29	chr1	295250000	HIN_17
chr1	215310000	HIN_29	chr1	295250000	HIN_17
chr1	215330000	HIN_29	chr1	295270000	HIN_17
chr1	215170000	HIN_29	chr1	295290000	HIN_17
chr1	230990000	HIN_29	chr1	295290000	HIN_17
chr1	236630000	HIN_29	chr1	295350000	HIN_17
chr1	243350000	HIN_29	chr1	295350000	HIN_17
chr1	230830000	HIN_29	chr1	295370000	HIN_17
chr1	189290000	HIN_27	chr1	295790000	HIN_17
chr1	204370000	HIN_27	chr1	295930000	HIN_17
chr1	212010000	HIN_29	chr1	300030000	HIN_17
chr1	215310000	HIN_29	chr1	300030000	HIN_17
chr1	215310000	HIN_29	chr1	300050000	HIN_17
chr1	227130000	HIN_29	chr1	300990000	HIN_17
chr1	214330000	HIN_29	chr1	301690000	HIN_17
chr1	229310000	HIN_29	chr1	301690000	HIN_17
chr1	202730000	HIN_27	chr1	301710000	HIN_17
chr1	215070000	HIN_29	chr1	301710000	HIN_17
chr1	215210000	HIN_29	chr1	301970000	HIN_17
chr1	214650000	HIN_29	chr1	303050000	HIN_17
chr1	245870000	HIN_29	chr1	304050000	HIN_17
chr1	155090000	FusionSite_2	chr1	304610000	HIN_17
chr1	155110000	FusionSite_2	chr1	304630000	HIN_17
chr1	155090000	FusionSite_2	chr1	304650000	HIN_17
chr1	155090000	FusionSite_2	chr1	304670000	HIN_17
chr1	155090000	FusionSite_2	chr1	304690000	HIN_17
chr1	155090000	FusionSite_2	chr1	304710000	HIN_17
chr1	155110000	FusionSite_2	chr1	304710000	HIN_17
chr1	155090000	FusionSite_2	chr1	304730000	HIN_17
chr1	155110000	FusionSite_2	chr1	304750000	HIN_17
chr1	155090000	FusionSite_2	chr1	304770000	HIN_17
chr1	155090000	FusionSite_2	chr1	304790000	HIN_17
chr1	155110000	FusionSite_2	chr1	304790000	HIN_17
chr1	155090000	FusionSite_2	chr1	304810000	HIN_17
chr1	155090000	FusionSite_2	chr1	304830000	HIN_17
chr1	155090000	FusionSite_2	chr1	304850000	HIN_17
chr1	155110000	FusionSite_2	chr1	304850000	HIN_17
chr1	155090000	FusionSite_2	chr1	304870000	HIN_17
chr1	155110000	FusionSite_2	chr1	304870000	HIN_17
chr1	155090000	FusionSite_2	chr1	304890000	HIN_17
chr1	155090000	FusionSite_2	chr1	304910000	HIN_17
chr1	155090000	FusionSite_2	chr1	304930000	HIN_17
chr1	155090000	FusionSite_2	chr1	304950000	HIN_17
chr1	155110000	FusionSite_2	chr1	304950000	HIN_17
chr1	155090000	FusionSite_2	chr1	304970000	HIN_17
chr1	155110000	FusionSite_2	chr1	304970000	HIN_17
chr1	155090000	FusionSite_2	chr1	304990000	HIN_17
chr1	155090000	FusionSite_2	chr1	305010000	HIN_17
chr1	155110000	FusionSite_2	chr1	305010000	HIN_17
chr1	155090000	FusionSite_2	chr1	305030000	HIN_17
chr1	155090000	FusionSite_2	chr1	305050000	HIN_17
chr1	155110000	FusionSite_2	chr1	305050000	HIN_17
chr1	155090000	FusionSite_2	chr1	305070000	HIN_17
chr1	155110000	FusionSite_2	chr1	305070000	HIN_17
chr1	155090000	FusionSite_2	chr1	305090000	HIN_17
chr1	155110000	FusionSite_2	chr1	305090000	HIN_17
chr1	155090000	FusionSite_2	chr1	305110000	HIN_17
chr1	155090000	FusionSite_2	chr1	305130000	HIN_17
chr1	155110000	FusionSite_2	chr1	305130000	HIN_17
chr1	155090000	FusionSite_2	chr1	305150000	HIN_17
chr1	155110000	FusionSite_2	chr1	305150000	HIN_17
chr1	155090000	FusionSite_2	chr1	305170000	HIN_17
chr1	155110000	FusionSite_2	chr1	305170000	HIN_17
chr1	155090000	FusionSite_2	chr1	305190000	HIN_17
chr1	155110000	FusionSite_2	chr1	305190000	HIN_17
chr1	155090000	FusionSite_2	chr1	305210000	HIN_17
chr1	155110000	FusionSite_2	chr1	305210000	HIN_17
chr1	155090000	FusionSite_2	chr1	305230000	HIN_17
chr1	155110000	FusionSite_2	chr1	305230000	HIN_17
chr1	155090000	FusionSite_2	chr1	305250000	HIN_17
chr1	155110000	FusionSite_2	chr1	305250000	HIN_17
chr1	155090000	FusionSite_2	chr1	305270000	HIN_17
chr1	155110000	FusionSite_2	chr1	305270000	HIN_17
chr1	155090000	FusionSite_2	chr1	305290000	HIN_17
chr1	155110000	FusionSite_2	chr1	305290000	HIN_17
chr1	155090000	FusionSite_2	chr1	305310000	HIN_17
chr1	155110000	FusionSite_2	chr1	305310000	HIN_17
chr1	155090000	FusionSite_2	chr1	305330000	HIN_17
chr1	155110000	FusionSite_2	chr1	305330000	HIN_17
chr1	155090000	FusionSite_2	chr1	305350000	HIN_17
chr1	155090000	FusionSite_2	chr1	305370000	HIN_17
chr1	155110000	FusionSite_2	chr1	305370000	HIN_17
chr1	155090000	FusionSite_2	chr1	305390000	HIN_17
chr1	155110000	FusionSite_2	chr1	305390000	HIN_17
chr1	155090000	FusionSite_2	chr1	305410000	HIN_17
chr1	155110000	FusionSite_2	chr1	305410000	HIN_17
chr1	155090000	FusionSite_2	chr1	305430000	HIN_17
chr1	155110000	FusionSite_2	chr1	305430000	HIN_17
chr1	155090000	FusionSite_2	chr1	305450000	HIN_17
chr1	155090000	FusionSite_2	chr1	305470000	HIN_17
chr1	155110000	FusionSite_2	chr1	305470000	HIN_17
chr1	155090000	FusionSite_2	chr1	305490000	HIN_17
chr1	155110000	FusionSite_2	chr1	305490000	HIN_17
chr1	155090000	FusionSite_2	chr1	305510000	HIN_17
chr1	155110000	FusionSite_2	chr1	305530000	HIN_17
chr1	155070000	FusionSite_2	chr1	305550000	HIN_17
chr1	155090000	FusionSite_2	chr1	305550000	HIN_17
chr1	155110000	FusionSite_2	chr1	305550000	HIN_17
chr1	155090000	FusionSite_2	chr1	305570000	HIN_17
chr1	155110000	FusionSite_2	chr1	305570000	HIN_17
chr1	155090000	FusionSite_2	chr1	305590000	HIN_17
chr1	155110000	FusionSite_2	chr1	305590000	HIN_17
chr1	155090000	FusionSite_2	chr1	305610000	HIN_17
chr1	155090000	FusionSite_2	chr1	305630000	HIN_17
chr1	155090000	FusionSite_2	chr1	305650000	HIN_17
chr1	155110000	FusionSite_2	chr1	305930000	HIN_17
chr1	155090000	FusionSite_2	chr1	305970000	HIN_17
chr1	155110000	FusionSite_2	chr1	305990000	HIN_17
chr1	155090000	FusionSite_2	chr1	306010000	HIN_17
chr1	155090000	FusionSite_2	chr1	306030000	HIN_17
chr1	155110000	FusionSite_2	chr1	306030000	HIN_17
chr1	155090000	FusionSite_2	chr1	306050000	HIN_17
chr1	155110000	FusionSite_2	chr1	306050000	HIN_17
chr1	155090000	FusionSite_2	chr1	306070000	HIN_17
chr1	155110000	FusionSite_2	chr1	306070000	HIN_17
chr1	155090000	FusionSite_2	chr1	306090000	HIN_17
chr1	155110000	FusionSite_2	chr1	306090000	HIN_17
chr1	155070000	FusionSite_2	chr1	306110000	HIN_17
chr1	155090000	FusionSite_2	chr1	306110000	HIN_17
chr1	155110000	FusionSite_2	chr1	306110000	HIN_17
chr1	155090000	FusionSite_2	chr1	306130000	HIN_17
chr1	155110000	FusionSite_2	chr1	306130000	HIN_17
chr1	155090000	FusionSite_2	chr1	306150000	HIN_17
chr1	155110000	FusionSite_2	chr1	306150000	HIN_17
chr1	155090000	FusionSite_2	chr1	306170000	HIN_17
chr1	155110000	FusionSite_2	chr1	306170000	HIN_17
chr1	155090000	FusionSite_2	chr1	306190000	HIN_17
chr1	155110000	FusionSite_2	chr1	306190000	HIN_17
chr1	155090000	FusionSite_2	chr1	306210000	HIN_17
chr1	155110000	FusionSite_2	chr1	306210000	HIN_17
chr1	155090000	FusionSite_2	chr1	306230000	HIN_17
chr1	155110000	FusionSite_2	chr1	306230000	HIN_17
chr1	155070000	FusionSite_2	chr1	306250000	HIN_17
chr1	155090000	FusionSite_2	chr1	306250000	HIN_17
chr1	155110000	FusionSite_2	chr1	306250000	HIN_17
chr1	155070000	FusionSite_2	chr1	306270000	HIN_17
chr1	155090000	FusionSite_2	chr1	306270000	HIN_17
chr1	155110000	FusionSite_2	chr1	306270000	HIN_17
chr1	155070000	FusionSite_2	chr1	306290000	HIN_17
chr1	155090000	FusionSite_2	chr1	306290000	HIN_17
chr1	155110000	FusionSite_2	chr1	306290000	HIN_17
chr1	155070000	FusionSite_2	chr1	306310000	HIN_17
chr1	155090000	FusionSite_2	chr1	306310000	HIN_17
chr1	155110000	FusionSite_2	chr1	306310000	HIN_17
chr1	155070000	FusionSite_2	chr1	306330000	HIN_17
chr1	155090000	FusionSite_2	chr1	306330000	HIN_17
chr1	155110000	FusionSite_2	chr1	306330000	HIN_17
chr1	155070000	FusionSite_2	chr1	306350000	HIN_17
chr1	155090000	FusionSite_2	chr1	306350000	HIN_17
chr1	155110000	FusionSite_2	chr1	306350000	HIN_17
chr1	155170000	FusionSite_2	chr1	306350000	HIN_17
chr1	155070000	FusionSite_2	chr1	306370000	HIN_17
chr1	155090000	FusionSite_2	chr1	306370000	HIN_17
chr1	155110000	FusionSite_2	chr1	306370000	HIN_17
chr1	155150000	FusionSite_2	chr1	306370000	HIN_17
chr1	155170000	FusionSite_2	chr1	306370000	HIN_17
chr1	155070000	FusionSite_2	chr1	306390000	HIN_17
chr1	155090000	FusionSite_2	chr1	306390000	HIN_17
chr1	155110000	FusionSite_2	chr1	306390000	HIN_17
chr1	155150000	FusionSite_2	chr1	306390000	HIN_17
chr1	155170000	FusionSite_2	chr1	306390000	HIN_17
chr1	155190000	HIN_27	chr1	306390000	HIN_17
chr1	155210000	HIN_27	chr1	306390000	HIN_17
chr1	155230000	HIN_27	chr1	306390000	HIN_17
chr1	155250000	HIN_27	chr1	306390000	HIN_17
chr1	189410000	HIN_27	chr1	306390000	HIN_17
chr1	155070000	FusionSite_2	chr1	306410000	HIN_17
chr1	155090000	FusionSite_2	chr1	306410000	HIN_17
chr1	155110000	FusionSite_2	chr1	306410000	HIN_17
chr1	155150000	FusionSite_2	chr1	306410000	HIN_17
chr1	155170000	FusionSite_2	chr1	306410000	HIN_17
chr1	155070000	FusionSite_2	chr1	306430000	HIN_17
chr1	155090000	FusionSite_2	chr1	306430000	HIN_17
chr1	155110000	FusionSite_2	chr1	306430000	HIN_17
chr1	155150000	FusionSite_2	chr1	306430000	HIN_17
chr1	155170000	FusionSite_2	chr1	306430000	HIN_17
chr1	155090000	FusionSite_2	chr1	306450000	HIN_17
chr1	155110000	FusionSite_2	chr1	306450000	HIN_17
chr1	155150000	FusionSite_2	chr1	306450000	HIN_17
chr1	155070000	FusionSite_2	chr1	306470000	HIN_17
chr1	155090000	FusionSite_2	chr1	306470000	HIN_17
chr1	155110000	FusionSite_2	chr1	306470000	HIN_17
chr1	155090000	FusionSite_2	chr1	306490000	HIN_17
chr1	155110000	FusionSite_2	chr1	306490000	HIN_17
chr1	155090000	FusionSite_2	chr1	306510000	HIN_17
chr1	155110000	FusionSite_2	chr1	306510000	HIN_17
chr1	155090000	FusionSite_2	chr1	306530000	HIN_17
chr1	155110000	FusionSite_2	chr1	306530000	HIN_17
chr1	155090000	FusionSite_2	chr1	306550000	HIN_17
chr1	155110000	FusionSite_2	chr1	306550000	HIN_17
chr1	155090000	FusionSite_2	chr1	306570000	HIN_17
chr1	155110000	FusionSite_2	chr1	306570000	HIN_17
chr1	155090000	FusionSite_2	chr1	306590000	HIN_17
chr1	155110000	FusionSite_2	chr1	306590000	HIN_17
chr1	155090000	FusionSite_2	chr1	306610000	HIN_17
chr1	155110000	FusionSite_2	chr1	306610000	HIN_17
chr1	155090000	FusionSite_2	chr1	306630000	HIN_17
chr1	155110000	FusionSite_2	chr1	306630000	HIN_17
chr1	155090000	FusionSite_2	chr1	306650000	HIN_17
chr1	155110000	FusionSite_2	chr1	306650000	HIN_17
chr1	155090000	FusionSite_2	chr1	306670000	HIN_17
chr1	155110000	FusionSite_2	chr1	306670000	HIN_17
chr1	155090000	FusionSite_2	chr1	306690000	HIN_17
chr1	155110000	FusionSite_2	chr1	306690000	HIN_17
chr1	155090000	FusionSite_2	chr1	306710000	HIN_17
chr1	155110000	FusionSite_2	chr1	306710000	HIN_17
chr1	155070000	FusionSite_2	chr1	306770000	HIN_17
chr1	155090000	FusionSite_2	chr1	306770000	HIN_17
chr1	155110000	FusionSite_2	chr1	306770000	HIN_17
chr1	155150000	FusionSite_2	chr1	306770000	HIN_17
chr1	155170000	FusionSite_2	chr1	306770000	HIN_17
chr1	155190000	HIN_27	chr1	306770000	HIN_17
chr1	155210000	HIN_27	chr1	306770000	HIN_17
chr1	155230000	HIN_27	chr1	306770000	HIN_17
chr1	155090000	FusionSite_2	chr1	306830000	HIN_17
chr1	155110000	FusionSite_2	chr1	306830000	HIN_17
chr1	155070000	FusionSite_2	chr1	306850000	HIN_17
chr1	155090000	FusionSite_2	chr1	306850000	HIN_17
chr1	155110000	FusionSite_2	chr1	306850000	HIN_17
chr1	155090000	FusionSite_2	chr1	306870000	HIN_17
chr1	155110000	FusionSite_2	chr1	306870000	HIN_17
chr1	155090000	FusionSite_2	chr1	306890000	HIN_17
chr1	155110000	FusionSite_2	chr1	306890000	HIN_17
chr1	155090000	FusionSite_2	chr1	306910000	HIN_17
chr1	155110000	FusionSite_2	chr1	306910000	HIN_17
chr1	155090000	FusionSite_2	chr1	306930000	HIN_17
chr1	155090000	FusionSite_2	chr1	306950000	HIN_17
chr1	155090000	FusionSite_2	chr1	306970000	HIN_17
chr1	155110000	FusionSite_2	chr1	306970000	HIN_17
chr1	155090000	FusionSite_2	chr1	306990000	HIN_17
chr1	155110000	FusionSite_2	chr1	306990000	HIN_17
chr1	155090000	FusionSite_2	chr1	307010000	HIN_17
chr1	155110000	FusionSite_2	chr1	307030000	HIN_17
chr1	155090000	FusionSite_2	chr1	307050000	HIN_17
chr1	155090000	FusionSite_2	chr1	307110000	HIN_17
chr1	155090000	FusionSite_2	chr1	307130000	HIN_17
chr1	155090000	FusionSite_2	chr1	307150000	HIN_17
chr1	155090000	FusionSite_2	chr1	307170000	HIN_17
chr1	155090000	FusionSite_2	chr1	307190000	HIN_17
chr1	155090000	FusionSite_2	chr1	307210000	HIN_17
chr1	155090000	FusionSite_2	chr1	307310000	HIN_17
chr1	155090000	FusionSite_2	chr1	307350000	HIN_17
chr1	155090000	FusionSite_2	chr1	307370000	HIN_17
chr1	155090000	FusionSite_2	chr1	307390000	HIN_17
chr1	155090000	FusionSite_2	chr1	307510000	HIN_17
chr1	155090000	FusionSite_2	chr1	307670000	HIN_17
chr1	155090000	FusionSite_2	chr1	307690000	HIN_17
chr1	155090000	FusionSite_2	chr1	307710000	HIN_17
chr1	155110000	FusionSite_2	chr1	307710000	HIN_17
chr1	155090000	FusionSite_2	chr1	307770000	HIN_17
chr1	155110000	FusionSite_2	chr1	307830000	HIN_17
chr1	155090000	FusionSite_2	chr1	307870000	HIN_17
chr1	155090000	FusionSite_2	chr1	307910000	HIN_17
chr1	155090000	FusionSite_2	chr1	307930000	HIN_17
chr1	155090000	FusionSite_2	chr1	308030000	HIN_17
chr1	155090000	FusionSite_2	chr1	308270000	HIN_17
chr1	155110000	FusionSite_2	chr1	308310000	HIN_17
chr1	155090000	FusionSite_2	chr1	308330000	HIN_17
chr1	155090000	FusionSite_2	chr1	308350000	HIN_17
chr1	155090000	FusionSite_2	chr1	308390000	HIN_17
chr1	155090000	FusionSite_2	chr1	308430000	HIN_17
chr1	155090000	FusionSite_2	chr1	308450000	HIN_17
chr1	155090000	FusionSite_2	chr1	308470000	HIN_17
chr1	155090000	FusionSite_2	chr1	308590000	HIN_17
chr1	155090000	FusionSite_2	chr1	308610000	HIN_17
chr1	155110000	FusionSite_2	chr1	308610000	HIN_17
chr1	155090000	FusionSite_2	chr1	308650000	HIN_17
chr1	155090000	FusionSite_2	chr1	308850000	HIN_17
chr1	240530000	HIN_29	chr1	309110000	HIN_17
chr1	243370000	HIN_29	chr1	309110000	HIN_17
chr1	251750000	HIN_29	chr1	309110000	HIN_17
chr1	218070000	HIN_29	chr1	309130000	HIN_17
chr1	243370000	HIN_29	chr1	309130000	HIN_17
chr1	249410000	HIN_29	chr1	309130000	HIN_17
chr1	251750000	HIN_29	chr1	309130000	HIN_17
chr1	252350000	HIN_29	chr1	309130000	HIN_17
chr1	252650000	HIN_29	chr1	309130000	HIN_17
chr1	253970000	HIN_29	chr1	309130000	HIN_17
chr1	230570000	HIN_29	chr1	309150000	HIN_17
chr1	233690000	HIN_29	chr1	309150000	HIN_17
chr1	244650000	HIN_29	chr1	309150000	HIN_17
chr1	250570000	HIN_29	chr1	309150000	HIN_17
chr1	253810000	HIN_29	chr1	309150000	HIN_17
chr1	240530000	HIN_29	chr1	309550000	HIN_17
chr1	243350000	HIN_29	chr1	309550000	HIN_17
chr1	243550000	HIN_29	chr1	309550000	HIN_17
chr1	244490000	HIN_29	chr1	309550000	HIN_17
chr1	245250000	HIN_29	chr1	309550000	HIN_17
chr1	245630000	HIN_29	chr1	309550000	HIN_17
chr1	245930000	HIN_29	chr1	309550000	HIN_17
chr1	251750000	HIN_29	chr1	309550000	HIN_17
chr1	253810000	HIN_29	chr1	309550000	HIN_17
chr1	243370000	HIN_29	chr1	309570000	HIN_17
chr1	253950000	HIN_29	chr1	309570000	HIN_17
chr1	234310000	HIN_29	chr1	309610000	HIN_17
chr1	253810000	HIN_29	chr1	309610000	HIN_17
chr1	215190000	HIN_29	chr1	309650000	HIN_17
chr1	230830000	HIN_29	chr1	309650000	HIN_17
chr1	234290000	HIN_29	chr1	309650000	HIN_17
chr1	243350000	HIN_29	chr1	309650000	HIN_17
chr1	244410000	HIN_29	chr1	309650000	HIN_17
chr1	244430000	HIN_29	chr1	309650000	HIN_17
chr1	244450000	HIN_29	chr1	309650000	HIN_17
chr1	244490000	HIN_29	chr1	309650000	HIN_17
chr1	245930000	HIN_29	chr1	309650000	HIN_17
chr1	252310000	HIN_29	chr1	309650000	HIN_17
chr1	252350000	HIN_29	chr1	309650000	HIN_17
chr1	253510000	HIN_29	chr1	309650000	HIN_17
chr1	253970000	HIN_29	chr1	309650000	HIN_17
chr1	236610000	HIN_29	chr1	309670000	HIN_17
chr1	244010000	HIN_29	chr1	309670000	HIN_17
chr1	250570000	HIN_29	chr1	309670000	HIN_17
chr1	207650000	HIN_29	chr1	309690000	HIN_17
chr1	245970000	HIN_29	chr1	309690000	HIN_17
chr1	247610000	HIN_29	chr1	309710000	HIN_17
chr1	253970000	HIN_29	chr1	309710000	HIN_17
chr1	234290000	HIN_29	chr1	309730000	HIN_17
chr1	236630000	HIN_29	chr1	309730000	HIN_17
chr1	243610000	HIN_29	chr1	309730000	HIN_17
chr1	244410000	HIN_29	chr1	309730000	HIN_17
chr1	249130000	HIN_29	chr1	309730000	HIN_17
chr1	249410000	HIN_29	chr1	309730000	HIN_17
chr1	249430000	HIN_29	chr1	309730000	HIN_17
chr1	253510000	HIN_29	chr1	309730000	HIN_17
chr1	253630000	HIN_29	chr1	309730000	HIN_17
chr1	253490000	HIN_29	chr1	309750000	HIN_17
chr1	253810000	HIN_29	chr1	310030000	HIN_17
chr1	234290000	HIN_29	chr1	310070000	HIN_17
chr1	236630000	HIN_29	chr1	310070000	HIN_17
chr1	243350000	HIN_29	chr1	310070000	HIN_17
chr1	215190000	HIN_29	chr1	310090000	HIN_17
chr1	234290000	HIN_29	chr1	310090000	HIN_17
chr1	236610000	HIN_29	chr1	310090000	HIN_17
chr1	243370000	HIN_29	chr1	310090000	HIN_17
chr1	244590000	HIN_29	chr1	310090000	HIN_17
chr1	244610000	HIN_29	chr1	310090000	HIN_17
chr1	244630000	HIN_29	chr1	310090000	HIN_17
chr1	244650000	HIN_29	chr1	310090000	HIN_17
chr1	245870000	HIN_29	chr1	310090000	HIN_17
chr1	253630000	HIN_29	chr1	310090000	HIN_17
chr1	236610000	HIN_29	chr1	310110000	HIN_17
chr1	253970000	HIN_29	chr1	310110000	HIN_17
chr1	244010000	HIN_29	chr1	310130000	HIN_17
chr1	243370000	HIN_29	chr1	310190000	HIN_17
chr1	233950000	HIN_29	chr1	310350000	HIN_17
chr1	243350000	HIN_29	chr1	311590000	HIN_17
chr1	243410000	HIN_29	chr1	311590000	HIN_17
chr1	243610000	HIN_29	chr1	311590000	HIN_17
chr1	244110000	HIN_29	chr1	311590000	HIN_17
chr1	251410000	HIN_29	chr1	311590000	HIN_17
chr1	252310000	HIN_29	chr1	311590000	HIN_17
chr1	244230000	HIN_29	chr1	312230000	HIN_17
chr1	233930000	HIN_29	chr1	312390000	HIN_17
chr1	234290000	HIN_29	chr1	312390000	HIN_17
chr1	240790000	HIN_29	chr1	312390000	HIN_17
chr1	243410000	HIN_29	chr1	312390000	HIN_17
chr1	252250000	HIN_29	chr1	312390000	HIN_17
chr1	236630000	HIN_29	chr1	312730000	HIN_17
chr1	253970000	HIN_29	chr1	312730000	HIN_17
chr1	253630000	HIN_29	chr1	312870000	HIN_17
chr1	241390000	HIN_29	chr1	313110000	HIN_17
chr1	244110000	HIN_29	chr1	313590000	HIN_17
chr1	240770000	HIN_29	chr1	313610000	HIN_17
chr1	10570000	HIN_18	chr1	314110000	HIN_17
chr1	10610000	HIN_18	chr1	314110000	HIN_17
chr1	236650000	HIN_29	chr1	314310000	HIN_17
chr1	214330000	HIN_29	chr1	314330000	HIN_17
chr1	253490000	HIN_29	chr1	314350000	HIN_17
chr1	218090000	HIN_29	chr1	314570000	HIN_17
chr1	218170000	HIN_29	chr1	314570000	HIN_17
chr1	232830000	HIN_29	chr1	314570000	HIN_17
chr1	243350000	HIN_29	chr1	314570000	HIN_17
chr1	215690000	HIN_29	chr1	314690000	HIN_17
chr1	50000	HIN_18	chr1	314710000	HIN_17
chr1	206390000	HIN_27	chr1	314710000	HIN_17
chr1	206570000	HIN_27	chr1	314710000	HIN_17
chr1	206890000	FusionSite_3	chr1	314730000	HIN_17
chr1	83090000	HIN_5	chr1	314970000	HIN_17
chr1	110050000	HIN_5	chr1	315230000	HIN_17
chr1	283750000	HIN_17	chr1	315630000	HIN_8
chr1	268830000	HIN_17	chr1	315790000	HIN_8
chr1	207550000	HIN_29	chr1	316990000	HIN_8
chr1	207570000	HIN_29	chr1	316990000	HIN_8
chr1	277630000	HIN_17	chr1	317010000	HIN_8
chr1	280990000	HIN_17	chr1	317010000	HIN_8
chr1	301590000	HIN_17	chr1	317010000	HIN_8
chr1	314770000	HIN_17	chr1	317010000	HIN_8
chr1	270310000	HIN_17	chr1	317030000	HIN_8
chr1	304130000	HIN_17	chr1	317170000	HIN_8
chr1	277370000	HIN_17	chr1	317350000	HIN_8
chr1	309110000	HIN_17	chr1	317350000	HIN_8
chr1	311210000	HIN_17	chr1	317350000	HIN_8
chr1	277510000	HIN_17	chr1	317370000	HIN_8
chr1	280590000	HIN_17	chr1	317910000	HIN_8
chr1	294450000	HIN_17	chr1	318150000	HIN_8
chr1	193870000	HIN_27	chr1	318650000	HIN_8
chr1	192750000	HIN_27	chr1	319710000	HIN_8
chr1	286710000	HIN_17	chr1	320810000	HIN_8
chr1	281230000	HIN_17	chr1	321150000	HIN_8
chr1	260990000	HIN_17	chr1	323030000	HIN_8
chr1	154330000	HIN_5	chr1	323650000	HIN_8
chr1	70290000	HIN_5	chr1	323810000	HIN_8
chr1	96570000	HIN_5	chr1	325350000	HIN_8
chr1	263990000	HIN_17	chr1	325450000	HIN_8
chr1	311210000	HIN_17	chr1	325470000	HIN_8
chr1	305750000	HIN_17	chr1	325490000	HIN_8
chr1	259650000	HIN_17	chr1	325510000	HIN_8
chr1	290530000	HIN_17	chr1	325510000	HIN_8
chr1	295290000	HIN_17	chr1	325510000	HIN_8
chr1	295930000	HIN_17	chr1	325510000	HIN_8
chr1	305730000	HIN_17	chr1	325510000	HIN_8
chr1	305770000	HIN_17	chr1	325510000	HIN_8
chr1	309130000	HIN_17	chr1	325510000	HIN_8
chr1	311590000	HIN_17	chr1	325510000	HIN_8
chr1	295350000	HIN_17	chr1	325550000	HIN_8
chr1	222990000	HIN_29	chr1	325570000	HIN_8
chr1	261390000	HIN_17	chr1	325570000	HIN_8
chr1	295350000	HIN_17	chr1	325570000	HIN_8
chr1	309650000	HIN_17	chr1	325570000	HIN_8
chr1	310090000	HIN_17	chr1	325570000	HIN_8
chr1	295270000	HIN_17	chr1	325590000	HIN_8
chr1	300030000	HIN_17	chr1	325590000	HIN_8
chr1	305830000	HIN_17	chr1	325590000	HIN_8
chr1	310090000	HIN_17	chr1	325590000	HIN_8
chr1	295310000	HIN_17	chr1	325610000	HIN_8
chr1	303070000	HIN_17	chr1	325630000	HIN_8
chr1	309510000	HIN_17	chr1	325730000	HIN_8
chr1	236630000	HIN_29	chr1	325750000	HIN_8
chr1	309130000	HIN_17	chr1	325750000	HIN_8
chr1	310070000	HIN_17	chr1	325750000	HIN_8
chr1	305770000	HIN_17	chr1	326070000	HIN_8
chr1	310090000	HIN_17	chr1	326070000	HIN_8
chr1	295290000	HIN_17	chr1	326090000	HIN_8
chr1	259650000	HIN_17	chr1	326430000	HIN_8
chr1	290110000	HIN_17	chr1	326430000	HIN_8
chr1	305770000	HIN_17	chr1	326430000	HIN_8
chr1	280990000	HIN_17	chr1	326450000	HIN_8
chr1	259650000	HIN_17	chr1	326470000	HIN_8
chr1	294990000	HIN_17	chr1	326470000	HIN_8
chr1	299270000	HIN_17	chr1	326570000	HIN_8
chr1	314790000	HIN_17	chr1	326970000	HIN_8
chr1	296570000	HIN_17	chr1	327210000	HIN_8
chr1	312170000	HIN_17	chr1	328290000	HIN_8
chr1	300010000	HIN_17	chr1	328370000	HIN_8
chr1	292910000	HIN_17	chr1	329290000	HIN_8
chr1	259650000	HIN_17	chr1	329630000	HIN_8
chr1	314410000	HIN_17	chr1	329650000	HIN_8
chr1	270350000	HIN_17	chr1	329670000	HIN_8
chr1	312390000	HIN_17	chr1	329730000	HIN_8
chr1	275810000	HIN_17	chr1	329750000	HIN_8
chr1	312390000	HIN_17	chr1	329750000	HIN_8
chr1	314410000	HIN_17	chr1	330190000	HIN_8
chr1	296090000	HIN_17	chr1	330230000	HIN_8
chr1	295250000	HIN_17	chr1	330270000	HIN_8
chr1	305810000	HIN_17	chr1	330290000	HIN_8
chr1	309110000	HIN_17	chr1	330290000	HIN_8
chr1	295130000	HIN_17	chr1	330350000	HIN_8
chr1	295150000	HIN_17	chr1	330350000	HIN_8
chr1	295170000	HIN_17	chr1	330350000	HIN_8
chr1	295210000	HIN_17	chr1	330350000	HIN_8
chr1	215290000	HIN_29	chr1	330370000	HIN_8
chr1	215310000	HIN_29	chr1	330370000	HIN_8
chr1	215330000	HIN_29	chr1	330370000	HIN_8
chr1	295130000	HIN_17	chr1	330370000	HIN_8
chr1	295150000	HIN_17	chr1	330370000	HIN_8
chr1	295170000	HIN_17	chr1	330370000	HIN_8
chr1	295190000	HIN_17	chr1	330370000	HIN_8
chr1	295210000	HIN_17	chr1	330370000	HIN_8
chr1	295230000	HIN_17	chr1	330370000	HIN_8
chr1	215290000	HIN_29	chr1	330390000	HIN_8
chr1	215310000	HIN_29	chr1	330390000	HIN_8
chr1	295150000	HIN_17	chr1	330390000	HIN_8
chr1	295170000	HIN_17	chr1	330390000	HIN_8
chr1	295190000	HIN_17	chr1	330390000	HIN_8
chr1	295210000	HIN_17	chr1	330390000	HIN_8
chr1	295230000	HIN_17	chr1	330390000	HIN_8
chr1	295250000	HIN_17	chr1	330390000	HIN_8
chr1	295350000	HIN_17	chr1	330390000	HIN_8
chr1	300050000	HIN_17	chr1	330390000	HIN_8
chr1	236630000	HIN_29	chr1	330410000	HIN_8
chr1	243350000	HIN_29	chr1	330410000	HIN_8
chr1	295290000	HIN_17	chr1	330410000	HIN_8
chr1	300010000	HIN_17	chr1	330410000	HIN_8
chr1	215170000	HIN_29	chr1	330430000	HIN_8
chr1	295350000	HIN_17	chr1	330430000	HIN_8
chr1	295170000	HIN_17	chr1	330450000	HIN_8
chr1	295150000	HIN_17	chr1	330470000	HIN_8
chr1	295170000	HIN_17	chr1	330470000	HIN_8
chr1	295230000	HIN_17	chr1	330470000	HIN_8
chr1	295270000	HIN_17	chr1	330490000	HIN_8
chr1	295150000	HIN_17	chr1	330510000	HIN_8
chr1	295190000	HIN_17	chr1	330510000	HIN_8
chr1	295230000	HIN_17	chr1	330510000	HIN_8
chr1	295250000	HIN_17	chr1	330510000	HIN_8
chr1	295150000	HIN_17	chr1	330530000	HIN_8
chr1	295190000	HIN_17	chr1	330530000	HIN_8
chr1	295230000	HIN_17	chr1	330530000	HIN_8
chr1	300050000	HIN_17	chr1	330530000	HIN_8
chr1	215130000	HIN_29	chr1	330550000	HIN_8
chr1	310090000	HIN_17	chr1	330550000	HIN_8
chr1	295150000	HIN_17	chr1	330570000	HIN_8
chr1	104390000	HIN_5	chr1	331150000	HIN_8
chr1	74050000	HIN_5	chr1	331470000	HIN_8
chr1	314830000	HIN_17	chr1	331610000	HIN_8
chr1	309090000	HIN_17	chr1	331870000	HIN_8
chr1	295370000	HIN_17	chr1	331910000	HIN_8
chr1	276250000	HIN_17	chr1	331930000	HIN_8
chr1	309090000	HIN_17	chr1	331930000	HIN_8
chr1	309150000	HIN_17	chr1	331930000	HIN_8
chr1	301730000	HIN_17	chr1	331950000	HIN_8
chr1	309110000	HIN_17	chr1	331950000	HIN_8
chr1	309130000	HIN_17	chr1	331950000	HIN_8
chr1	309150000	HIN_17	chr1	331950000	HIN_8
chr1	309110000	HIN_17	chr1	331970000	HIN_8
chr1	309130000	HIN_17	chr1	331970000	HIN_8
chr1	309150000	HIN_17	chr1	331970000	HIN_8
chr1	309130000	HIN_17	chr1	331990000	HIN_8
chr1	309130000	HIN_17	chr1	332010000	HIN_8
chr1	309750000	HIN_17	chr1	332050000	HIN_8
chr1	310090000	HIN_17	chr1	332070000	HIN_8
chr1	305770000	HIN_17	chr1	332090000	HIN_8
chr1	295150000	HIN_17	chr1	332110000	HIN_8
chr1	309130000	HIN_17	chr1	332170000	HIN_8
chr1	290110000	HIN_17	chr1	332810000	HIN_8
chr1	79250000	HIN_5	chr1	333030000	HIN_8
chr1	56330000	HIN_18	chr1	333730000	HIN_8
chr1	295230000	HIN_17	chr1	334810000	HIN_8
chr1	309570000	HIN_17	chr1	334830000	HIN_8
chr1	304330000	HIN_17	chr1	334850000	HIN_8
chr1	309150000	HIN_17	chr1	334970000	HIN_8
chr1	309650000	HIN_17	chr1	335050000	HIN_8
chr1	310090000	HIN_17	chr1	335050000	HIN_8
chr1	309570000	HIN_17	chr1	335070000	HIN_8
[truncated: 13,392 more rows]

## Sheet: figure 2d stat data
HIN_chrA	HIN_chrB	number_of_significant
HIN_10	HIN_13	18
HIN_10	HIN_23	78
HIN_10	HIN_24	12
HIN_10	HIN_28	402
HIN_10	HIN_34	5
HIN_10	HIN_35	28
HIN_11	HIN_6	33
HIN_13	HIN_24	222
HIN_13	HIN_34	19
HIN_13	HIN_35	21
HIN_14	HIN_1	15
HIN_14	HIN_21	230
HIN_14	HIN_26	9
HIN_14	HIN_3	20
HIN_15	HIN_11	22
HIN_15	HIN_16	529
HIN_15	HIN_31	9
HIN_15	HIN_32	18
HIN_15	HIN_6	17
HIN_16	HIN_11	18
HIN_16	HIN_31	142
HIN_16	HIN_32	425
HIN_16	HIN_6	12
HIN_17	HIN_12	10
HIN_17	HIN_19	14
HIN_17	HIN_2	17
HIN_17	HIN_30	27
HIN_17	HIN_8	306
HIN_18	HIN_12	6
HIN_18	HIN_17	11
HIN_18	HIN_19	7
HIN_18	HIN_2	7
HIN_18	HIN_27	15
HIN_18	HIN_29	45
HIN_18	HIN_30	7
HIN_18	HIN_5	297
HIN_18	HIN_8	4
HIN_19	HIN_12	16
HIN_19	HIN_2	37
HIN_19	HIN_30	286
HIN_1	HIN_3	338
HIN_20	HIN_11	14
HIN_20	HIN_15	15
HIN_20	HIN_16	14
HIN_20	HIN_22	14
HIN_20	HIN_31	5
HIN_20	HIN_32	2
HIN_20	HIN_33	2299
HIN_20	HIN_6	19
HIN_20	HIN_7	211
HIN_21	HIN_1	25
HIN_21	HIN_26	228
HIN_21	HIN_3	9
HIN_22	HIN_11	9
HIN_22	HIN_15	131
HIN_22	HIN_16	19
HIN_22	HIN_31	4
HIN_22	HIN_32	6
HIN_22	HIN_6	17
HIN_23	HIN_13	325
HIN_23	HIN_24	10
HIN_23	HIN_34	3
HIN_23	HIN_35	30
HIN_24	HIN_34	482
HIN_24	HIN_35	28
HIN_25	HIN_10	226
HIN_25	HIN_13	8
HIN_25	HIN_23	4
HIN_25	HIN_24	10
HIN_25	HIN_28	17
HIN_25	HIN_34	3
HIN_25	HIN_35	28
HIN_26	HIN_1	294
HIN_26	HIN_3	13
HIN_27	HIN_12	6
HIN_27	HIN_17	79
HIN_27	HIN_19	5
HIN_27	HIN_2	13
HIN_27	HIN_29	438
HIN_27	HIN_30	7
HIN_27	HIN_8	7
HIN_28	HIN_13	10
HIN_28	HIN_23	283
HIN_28	HIN_24	15
HIN_28	HIN_34	14
HIN_28	HIN_35	21
HIN_29	HIN_12	9
HIN_29	HIN_17	650
HIN_29	HIN_19	13
HIN_29	HIN_2	27
HIN_29	HIN_30	2
HIN_29	HIN_8	31
HIN_2	HIN_12	838
HIN_30	HIN_12	39
HIN_30	HIN_2	270
HIN_31	HIN_11	477
HIN_31	HIN_6	21
HIN_32	HIN_11	55
HIN_32	HIN_31	264
HIN_32	HIN_6	1
HIN_33	HIN_11	5
HIN_33	HIN_15	4
HIN_33	HIN_16	6
HIN_33	HIN_22	6
HIN_33	HIN_31	3
HIN_33	HIN_32	6
HIN_33	HIN_6	2
HIN_33	HIN_7	603
HIN_34	HIN_35	21
HIN_4	HIN_10	44
HIN_4	HIN_13	6
HIN_4	HIN_23	5
HIN_4	HIN_24	9
HIN_4	HIN_25	1196
HIN_4	HIN_28	4
HIN_4	HIN_34	5
HIN_4	HIN_35	36
HIN_5	HIN_12	10
HIN_5	HIN_17	23
HIN_5	HIN_19	15
HIN_5	HIN_2	36
HIN_5	HIN_27	9
HIN_5	HIN_29	15
HIN_5	HIN_30	16
HIN_5	HIN_8	25
HIN_7	HIN_11	18
HIN_7	HIN_15	46
HIN_7	HIN_16	25
HIN_7	HIN_22	266
HIN_7	HIN_31	4
HIN_7	HIN_32	14
HIN_7	HIN_6	36
HIN_8	HIN_12	13
HIN_8	HIN_19	166
HIN_8	HIN_2	23
HIN_8	HIN_30	49
HIN_9	HIN_1	15
HIN_9	HIN_14	217
HIN_9	HIN_21	8
HIN_9	HIN_26	2
HIN_9	HIN_3	76
