# Supplementary material for: Molecular mechanisms and topological consequences of drastic chromosomal rearrangements of muntjac deer
Source: Nat Commun. 2021 Nov 25;12:6858. doi: 10.1038/s41467-021-27091-0 (PMC8617201; doi:10.1038/s41467-021-27091-0)
Supplement: Supplementary file 13 — Source data [file 41467_2021_27091_MOESM13_ESM.zip › source data/Figure 2e.xlsx]

## Sheet: figure 2e dot plot origin data
female MCR_significant_interactions	chr	position of binA	position of binB	fusion sites and type
chr1_25272_chr1_30678	chr1	505430000	613550000	chr1_506410362_506496327_C_3
chr2_175_chr2_3529	chr2	3490000	70570000	chr2_61903828_61910032_C_5
chr3_17806_chr3_19386	chr3	356110000	387710000	chr3_373017011_373149282_C_5
chr4_7754_chr4_7830	chr4	155070000	156590000	chr4_155168668_155313264_C_4
chr4_13284_chr4_14144	chr4	265670000	282870000	chr4_281877412_282036727_C_4
chr2_4597_chr2_6246	chr2	91930000	124910000	chr2_102662795_102752384_C_5
chr4_182_chr4_5398	chr4	3630000	107950000	chr4_101146058_101649364_C_5
chr1_7755_chr1_15351	chr1	155090000	307010000	chr1_206630177_207119107_C_3; chr1_253998847_254650874_C_4
chr1_24804_chr1_25935	chr1	496070000	518690000	chr1_506410362_506496327_C_3
chr3_6830_chr3_8882	chr3	136590000	177630000	chr3_148345652_148346381_C_4
chr4_315_chr4_5395	chr4	6290000	107890000	chr4_101146058_101649364_C_5
chr2_19223_chr2_20196	chr2	384450000	403910000	chr2_385662221_385787990_C_4
chr1_16923_chr1_31667	chr1	338450000	633330000	chr1_397714843_397805646_C_4; chr1_459052872_459170307_C_4; chr1_506410362_506496327_C_3; chr1_618388290_618550821_C_4
chr1_16_chr1_12496	chr1	310000	249910000	chr1_60249089_60682528_C_1; chr1_154881321_155184370_C_1; chr1_206630177_207119107_C_3
chr4_243_chr4_5373	chr4	4850000	107450000	chr4_101146058_101649364_C_5
chr2_1813_chr2_4247	chr2	36250000	84930000	chr2_61903828_61910032_C_5
chr4_14033_chr4_16311	chr4	280650000	326210000	chr4_281877412_282036727_C_4
chr2_2285_chr2_4430	chr2	45690000	88590000	chr2_61903828_61910032_C_5
chr1_30756_chr1_33162	chr1	615110000	663230000	chr1_618388290_618550821_C_4
chr1_3807_chr1_28784	chr1	76130000	575670000	chr1_154881321_155184370_C_1; chr1_206630177_207119107_C_3; chr1_253998847_254650874_C_4; chr1_315391968_315628621_C_2; chr1_397714843_397805646_C_4; chr1_459052872_459170307_C_4; chr1_506410362_506496327_C_3
chr2_9667_chr2_11976	chr2	193330000	239510000	chr2_193951504_194015859_C_4
chr3_3659_chr3_6988	chr3	73170000	139750000	chr3_79413509_79487659_C_3
chr2_3812_chr2_7761	chr2	76230000	155210000	chr2_102662795_102752384_C_5
chr1_2443_chr1_3914	chr1	48850000	78270000	chr1_60249089_60682528_C_1
chr1_23958_chr1_26789	chr1	479150000	535770000	chr1_506410362_506496327_C_3
chr4_22825_chr4_23715	chr4	456490000	474290000	chr4_471938315_472086989_C_1
chr2_1492_chr2_3502	chr2	29830000	70030000	chr2_61903828_61910032_C_5
chr2_3655_chr2_6442	chr2	73090000	128830000	chr2_102662795_102752384_C_5
chr2_4146_chr2_6590	chr2	82910000	131790000	chr2_102662795_102752384_C_5
chr1_8224_chr1_11465	chr1	164470000	229290000	chr1_206630177_207119107_C_3
chr2_15791_chr2_17709	chr2	315810000	354170000	chr2_320075527_320279220_C_4
chr2_2741_chr2_3230	chr2	54810000	64590000	chr2_61903828_61910032_C_5
chr4_21482_chr4_23709	chr4	429630000	474170000	chr4_471938315_472086989_C_1
chr1_30240_chr1_32937	chr1	604790000	658730000	chr1_618388290_618550821_C_4
chr4_11292_chr4_11972	chr4	225830000	239430000	chr4_232690291_232843171_C_4
chr2_23120_chr2_25021	chr2	462390000	500410000	chr2_470398810_470568565_C_3
chr3_12925_chr3_13866	chr3	258490000	277310000	chr3_259039164_259053513_C_4
chr3_10353_chr3_14959	chr3	207050000	299170000	chr3_259039164_259053513_C_4
chr1_7750_chr1_25325	chr1	154990000	506490000	chr1_206630177_207119107_C_3; chr1_253998847_254650874_C_4; chr1_315391968_315628621_C_2; chr1_397714843_397805646_C_4; chr1_459052872_459170307_C_4
chr1_7750_chr1_25326	chr1	154990000	506510000	chr1_206630177_207119107_C_3; chr1_253998847_254650874_C_4; chr1_315391968_315628621_C_2; chr1_397714843_397805646_C_4; chr1_459052872_459170307_C_4; chr1_506410362_506496327_C_3
chr1_7750_chr1_25327	chr1	154990000	506530000	chr1_206630177_207119107_C_3; chr1_253998847_254650874_C_4; chr1_315391968_315628621_C_2; chr1_397714843_397805646_C_4; chr1_459052872_459170307_C_4; chr1_506410362_506496327_C_3
chr2_536_chr2_3600	chr2	10710000	71990000	chr2_61903828_61910032_C_5
chr1_2986_chr1_6352	chr1	59710000	127030000	chr1_60249089_60682528_C_1
chr1_29666_chr1_31038	chr1	593310000	620750000	chr1_618388290_618550821_C_4
chr2_23372_chr2_25040	chr2	467430000	500790000	chr2_470398810_470568565_C_3
chr2_23372_chr2_25041	chr2	467430000	500810000	chr2_470398810_470568565_C_3
chr1_7750_chr1_25328	chr1	154990000	506550000	chr1_206630177_207119107_C_3; chr1_253998847_254650874_C_4; chr1_315391968_315628621_C_2; chr1_397714843_397805646_C_4; chr1_459052872_459170307_C_4; chr1_506410362_506496327_C_3
chr3_6027_chr3_8871	chr3	120530000	177410000	chr3_148345652_148346381_C_4
chr4_3609_chr4_30587	chr4	72170000	611730000	chr4_101146058_101649364_C_5; chr4_155168668_155313264_C_4; chr4_232690291_232843171_C_4; chr4_281877412_282036727_C_4; chr4_339822999_339997157_C_3; chr4_414079771_414217410_C_3; chr4_471938315_472086989_C_1; chr4_509909216_510430186_C_1
chr1_30409_chr1_33647	chr1	608170000	672930000	chr1_618388290_618550821_C_4
chr4_4828_chr4_5691	chr4	96550000	113810000	chr4_101146058_101649364_C_5
chr2_2892_chr2_8018	chr2	57830000	160350000	chr2_61903828_61910032_C_5; chr2_102662795_102752384_C_5
chr3_17494_chr3_20183	chr3	349870000	403650000	chr3_373017011_373149282_C_5
chr1_22688_chr1_23852	chr1	453750000	477030000	chr1_459052872_459170307_C_4
chr2_15661_chr2_16345	chr2	313210000	326890000	chr2_320075527_320279220_C_4
chr1_25109_chr1_25658	chr1	502170000	513150000	chr1_506410362_506496327_C_3
chr4_16001_chr4_17630	chr4	320010000	352590000	chr4_339822999_339997157_C_3
chr1_29316_chr1_32017	chr1	586310000	640330000	chr1_618388290_618550821_C_4
chr2_18331_chr2_19588	chr2	366610000	391750000	chr2_385662221_385787990_C_4
chr4_11607_chr4_12826	chr4	232130000	256510000	chr4_232690291_232843171_C_4
chr1_19844_chr1_22689	chr1	396870000	453770000	chr1_397714843_397805646_C_4
chr2_4867_chr2_29997	chr2	97330000	599930000	chr2_102662795_102752384_C_5; chr2_193951504_194015859_C_4; chr2_252799496_252935771_C_4; chr2_320075527_320279220_C_4; chr2_385662221_385787990_C_4; chr2_427017647_427241129_C_5; chr2_470398810_470568565_C_3; chr2_547839849_548127395_C_1
chr4_11607_chr4_12799	chr4	232130000	255970000	chr4_232690291_232843171_C_4
chr2_2119_chr2_3711	chr2	42370000	74210000	chr2_61903828_61910032_C_5
chr1_10137_chr1_15086	chr1	202730000	301710000	chr1_206630177_207119107_C_3; chr1_253998847_254650874_C_4
chr4_311_chr4_5191	chr4	6210000	103810000	chr4_101146058_101649364_C_5
chr3_12951_chr3_13800	chr3	259010000	275990000	chr3_259039164_259053513_C_4
chr4_13958_chr4_16026	chr4	279150000	320510000	chr4_281877412_282036727_C_4
chr4_25_chr4_5093	chr4	490000	101850000	chr4_101146058_101649364_C_5
chr4_13054_chr4_14106	chr4	261070000	282110000	chr4_281877412_282036727_C_4
chr2_1927_chr2_3656	chr2	38530000	73110000	chr2_61903828_61910032_C_5
chr3_1364_chr3_4562	chr3	27270000	91230000	chr3_79413509_79487659_C_3
chr4_12922_chr4_14638	chr4	258430000	292750000	chr4_281877412_282036727_C_4
chr2_23371_chr2_25411	chr2	467410000	508210000	chr2_470398810_470568565_C_3
chr4_313_chr4_5568	chr4	6250000	111350000	chr4_101146058_101649364_C_5
chr1_19861_chr1_22688	chr1	397210000	453750000	chr1_397714843_397805646_C_4
chr1_10545_chr1_14040	chr1	210890000	280790000	chr1_253998847_254650874_C_4
chr4_22450_chr4_23738	chr4	448990000	474750000	chr4_471938315_472086989_C_1
chr1_30898_chr1_33098	chr1	617950000	661950000	chr1_618388290_618550821_C_4
chr1_19861_chr1_22687	chr1	397210000	453730000	chr1_397714843_397805646_C_4
chr4_298_chr4_5260	chr4	5950000	105190000	chr4_101146058_101649364_C_5
chr1_12699_chr1_13068	chr1	253970000	261350000	chr1_253998847_254650874_C_4
chr1_20808_chr1_25028	chr1	416150000	500550000	chr1_459052872_459170307_C_4
chr2_21637_chr2_25239	chr2	432730000	504770000	chr2_470398810_470568565_C_3
chr1_10783_chr1_13201	chr1	215650000	264010000	chr1_253998847_254650874_C_4
chr2_4546_chr2_7958	chr2	90910000	159150000	chr2_102662795_102752384_C_5
chr3_11709_chr3_13371	chr3	234170000	267410000	chr3_259039164_259053513_C_4
chr1_8231_chr1_11644	chr1	164610000	232870000	chr1_206630177_207119107_C_3
chr1_7748_chr1_19889	chr1	154950000	397770000	chr1_206630177_207119107_C_3; chr1_253998847_254650874_C_4; chr1_315391968_315628621_C_2
chr1_7748_chr1_19888	chr1	154950000	397750000	chr1_206630177_207119107_C_3; chr1_253998847_254650874_C_4; chr1_315391968_315628621_C_2
chr1_2877_chr1_6589	chr1	57530000	131770000	chr1_60249089_60682528_C_1
chr4_227_chr4_5825	chr4	4530000	116490000	chr4_101146058_101649364_C_5
chr2_2177_chr2_3326	chr2	43530000	66510000	chr2_61903828_61910032_C_5
chr1_19130_chr1_21560	chr1	382590000	431190000	chr1_397714843_397805646_C_4
chr1_10313_chr1_10904	chr1	206250000	218070000	chr1_206630177_207119107_C_3
chr2_448_chr2_4736	chr2	8950000	94710000	chr2_61903828_61910032_C_5
chr3_8027_chr3_23887	chr3	160530000	477730000	chr3_206306444_206386443_C_5; chr3_259039164_259053513_C_4; chr3_373017011_373149282_C_5
chr4_23050_chr4_24022	chr4	460990000	480430000	chr4_471938315_472086989_C_1
chr4_5237_chr4_11319	chr4	104730000	226370000	chr4_155168668_155313264_C_4
chr4_4938_chr4_5874	chr4	98750000	117470000	chr4_101146058_101649364_C_5
chr2_21473_chr2_25946	chr2	429450000	518910000	chr2_470398810_470568565_C_3
chr4_20891_chr4_23854	chr4	417810000	477070000	chr4_471938315_472086989_C_1
chr1_30898_chr1_33326	chr1	617950000	666510000	chr1_618388290_618550821_C_4
chr4_24440_chr4_29888	chr4	488790000	597750000	chr4_509909216_510430186_C_1
chr3_7417_chr3_8670	chr3	148330000	173390000	chr3_148345652_148346381_C_4
chr4_16663_chr4_17450	chr4	333250000	348990000	chr4_339822999_339997157_C_3
chr3_5572_chr3_8944	chr3	111430000	178870000	chr3_148345652_148346381_C_4
chr1_18323_chr1_20898	chr1	366450000	417950000	chr1_397714843_397805646_C_4
chr3_18111_chr3_18865	chr3	362210000	377290000	chr3_373017011_373149282_C_5
chr1_22799_chr1_23958	chr1	455970000	479150000	chr1_459052872_459170307_C_4
chr2_23504_chr2_23673	chr2	470070000	473450000	chr2_470398810_470568565_C_3
chr2_23255_chr2_24296	chr2	465090000	485910000	chr2_470398810_470568565_C_3
chr1_12087_chr1_13092	chr1	241730000	261830000	chr1_253998847_254650874_C_4
chr1_18299_chr1_20576	chr1	365970000	411510000	chr1_397714843_397805646_C_4
chr4_15085_chr4_17380	chr4	301690000	347590000	chr4_339822999_339997157_C_3
chr2_9791_chr2_17289	chr2	195810000	345770000	chr2_252799496_252935771_C_4; chr2_320075527_320279220_C_4
chr1_16576_chr1_26138	chr1	331510000	522750000	chr1_397714843_397805646_C_4; chr1_459052872_459170307_C_4; chr1_506410362_506496327_C_3
chr2_2160_chr2_4601	chr2	43190000	92010000	chr2_61903828_61910032_C_5
chr1_18323_chr1_20897	chr1	366450000	417930000	chr1_397714843_397805646_C_4
chr2_2269_chr2_3300	chr2	45370000	65990000	chr2_61903828_61910032_C_5
chr1_29946_chr1_33075	chr1	598910000	661490000	chr1_618388290_618550821_C_4
chr2_2269_chr2_3309	chr2	45370000	66170000	chr2_61903828_61910032_C_5
chr1_10381_chr1_13024	chr1	207610000	260470000	chr1_253998847_254650874_C_4
chr2_4628_chr2_5664	chr2	92550000	113270000	chr2_102662795_102752384_C_5
chr3_781_chr3_18696	chr3	15610000	373910000	chr3_79413509_79487659_C_3; chr3_148345652_148346381_C_4; chr3_206306444_206386443_C_5; chr3_259039164_259053513_C_4; chr3_373017011_373149282_C_5
chr4_3003_chr4_6448	chr4	60050000	128950000	chr4_101146058_101649364_C_5
chr1_15474_chr1_17451	chr1	309470000	349010000	chr1_315391968_315628621_C_2
chr2_15787_chr2_17783	chr2	315730000	355650000	chr2_320075527_320279220_C_4
chr3_8028_chr3_10364	chr3	160550000	207270000	chr3_206306444_206386443_C_5
chr3_10599_chr3_21014	chr3	211970000	420270000	chr3_259039164_259053513_C_4; chr3_373017011_373149282_C_5
chr2_13727_chr2_26216	chr2	274530000	524310000	chr2_320075527_320279220_C_4; chr2_385662221_385787990_C_4; chr2_427017647_427241129_C_5; chr2_470398810_470568565_C_3
chr3_8028_chr3_10361	chr3	160550000	207210000	chr3_206306444_206386443_C_5
chr2_6600_chr2_19938	chr2	131990000	398750000	chr2_193951504_194015859_C_4; chr2_252799496_252935771_C_4; chr2_320075527_320279220_C_4; chr2_385662221_385787990_C_4
chr4_4425_chr4_7455	chr4	88490000	149090000	chr4_101146058_101649364_C_5
chr1_15339_chr1_23179	chr1	306770000	463570000	chr1_315391968_315628621_C_2; chr1_397714843_397805646_C_4; chr1_459052872_459170307_C_4
chr3_8028_chr3_10369	chr3	160550000	207370000	chr3_206306444_206386443_C_5
chr3_8028_chr3_10368	chr3	160550000	207350000	chr3_206306444_206386443_C_5
chr1_15504_chr1_19861	chr1	310070000	397210000	chr1_315391968_315628621_C_2
chr1_3174_chr1_14202	chr1	63470000	284030000	chr1_154881321_155184370_C_1; chr1_206630177_207119107_C_3; chr1_253998847_254650874_C_4
chr1_15721_chr1_16510	chr1	314410000	330190000	chr1_315391968_315628621_C_2
chr4_19402_chr4_21876	chr4	388030000	437510000	chr4_414079771_414217410_C_3
chr2_15944_chr2_18043	chr2	318870000	360850000	chr2_320075527_320279220_C_4
chr2_2270_chr2_4511	chr2	45390000	90210000	chr2_61903828_61910032_C_5
chr1_14764_chr1_16525	chr1	295270000	330490000	chr1_315391968_315628621_C_2
chr4_4807_chr4_5715	chr4	96130000	114290000	chr4_101146058_101649364_C_5
chr2_2629_chr2_4884	chr2	52570000	97670000	chr2_61903828_61910032_C_5
chr1_28299_chr1_32385	chr1	565970000	647690000	chr1_618388290_618550821_C_4
chr4_13380_chr4_16900	chr4	267590000	337990000	chr4_281877412_282036727_C_4
chr1_24406_chr1_32197	chr1	488110000	643930000	chr1_506410362_506496327_C_3; chr1_618388290_618550821_C_4
chr2_18249_chr2_20275	chr2	364970000	405490000	chr2_385662221_385787990_C_4
chr2_3048_chr2_4351	chr2	60950000	87010000	chr2_61903828_61910032_C_5
chr2_2190_chr2_4416	chr2	43790000	88310000	chr2_61903828_61910032_C_5
chr4_307_chr4_5180	chr4	6130000	103590000	chr4_101146058_101649364_C_5
chr4_287_chr4_5263	chr4	5730000	105250000	chr4_101146058_101649364_C_5
chr4_4979_chr4_6497	chr4	99570000	129930000	chr4_101146058_101649364_C_5
chr4_22818_chr4_24689	chr4	456350000	493770000	chr4_471938315_472086989_C_1
chr3_7400_chr3_7949	chr3	147990000	158970000	chr3_148345652_148346381_C_4
chr1_2903_chr1_3462	chr1	58050000	69230000	chr1_60249089_60682528_C_1
chr4_5435_chr4_25586	chr4	108690000	511710000	chr4_155168668_155313264_C_4; chr4_232690291_232843171_C_4; chr4_281877412_282036727_C_4; chr4_339822999_339997157_C_3; chr4_414079771_414217410_C_3; chr4_471938315_472086989_C_1; chr4_509909216_510430186_C_1
chr2_1250_chr2_4168	chr2	24990000	83350000	chr2_61903828_61910032_C_5
chr1_1439_chr1_3926	chr1	28770000	78510000	chr1_60249089_60682528_C_1
chr4_11359_chr4_24002	chr4	227170000	480030000	chr4_232690291_232843171_C_4; chr4_281877412_282036727_C_4; chr4_339822999_339997157_C_3; chr4_414079771_414217410_C_3; chr4_471938315_472086989_C_1
chr2_2574_chr2_3230	chr2	51470000	64590000	chr2_61903828_61910032_C_5
chr2_518_chr2_3568	chr2	10350000	71350000	chr2_61903828_61910032_C_5
chr1_2806_chr1_3455	chr1	56110000	69090000	chr1_60249089_60682528_C_1
chr2_2567_chr2_3149	chr2	51330000	62970000	chr2_61903828_61910032_C_5
chr4_7511_chr4_10707	chr4	150210000	214130000	chr4_155168668_155313264_C_4
chr1_11715_chr1_13256	chr1	234290000	265110000	chr1_253998847_254650874_C_4
chr1_11715_chr1_13257	chr1	234290000	265130000	chr1_253998847_254650874_C_4
chr3_6677_chr3_8680	chr3	133530000	173590000	chr3_148345652_148346381_C_4
chr1_11531_chr1_13093	chr1	230610000	261850000	chr1_253998847_254650874_C_4
chr1_30625_chr1_33248	chr1	612490000	664950000	chr1_618388290_618550821_C_4
chr4_557_chr4_5402	chr4	11130000	108030000	chr4_101146058_101649364_C_5
chr2_373_chr2_3713	chr2	7450000	74250000	chr2_61903828_61910032_C_5
chr2_373_chr2_3712	chr2	7450000	74230000	chr2_61903828_61910032_C_5
chr2_373_chr2_3711	chr2	7450000	74210000	chr2_61903828_61910032_C_5
chr2_10701_chr2_13274	chr2	214010000	265470000	chr2_252799496_252935771_C_4
chr1_15736_chr1_22956	chr1	314710000	459110000	chr1_315391968_315628621_C_2; chr1_397714843_397805646_C_4
chr4_20711_chr4_25514	chr4	414210000	510270000	chr4_471938315_472086989_C_1
chr2_2594_chr2_3205	chr2	51870000	64090000	chr2_61903828_61910032_C_5
chr2_2594_chr2_3204	chr2	51870000	64070000	chr2_61903828_61910032_C_5
chr1_7754_chr1_15306	chr1	155070000	306110000	chr1_206630177_207119107_C_3; chr1_253998847_254650874_C_4
chr2_2980_chr2_5798	chr2	59590000	115950000	chr2_61903828_61910032_C_5; chr2_102662795_102752384_C_5
chr1_11854_chr1_13109	chr1	237070000	262170000	chr1_253998847_254650874_C_4
chr2_3290_chr2_5824	chr2	65790000	116470000	chr2_102662795_102752384_C_5
chr1_24604_chr1_31785	chr1	492070000	635690000	chr1_506410362_506496327_C_3; chr1_618388290_618550821_C_4
chr4_4417_chr4_6450	chr4	88330000	128990000	chr4_101146058_101649364_C_5
chr1_30563_chr1_32290	chr1	611250000	645790000	chr1_618388290_618550821_C_4
chr2_5132_chr2_5157	chr2	102630000	103130000	chr2_102662795_102752384_C_5
chr4_194_chr4_5123	chr4	3870000	102450000	chr4_101146058_101649364_C_5
chr1_92_chr1_12496	chr1	1830000	249910000	chr1_60249089_60682528_C_1; chr1_154881321_155184370_C_1; chr1_206630177_207119107_C_3
chr4_9520_chr4_12337	chr4	190390000	246730000	chr4_232690291_232843171_C_4
chr2_19631_chr2_21500	chr2	392610000	429990000	chr2_427017647_427241129_C_5
chr2_9072_chr2_14649	chr2	181430000	292970000	chr2_193951504_194015859_C_4; chr2_252799496_252935771_C_4
chr4_323_chr4_5721	chr4	6450000	114410000	chr4_101146058_101649364_C_5
chr4_9855_chr4_12022	chr4	197090000	240430000	chr4_232690291_232843171_C_4
chr1_9778_chr1_11716	chr1	195550000	234310000	chr1_206630177_207119107_C_3
chr4_9854_chr4_12655	chr4	197070000	253090000	chr4_232690291_232843171_C_4
chr2_2079_chr2_4464	chr2	41570000	89270000	chr2_61903828_61910032_C_5
chr2_472_chr2_4740	chr2	9430000	94790000	chr2_61903828_61910032_C_5
chr2_2759_chr2_3761	chr2	55170000	75210000	chr2_61903828_61910032_C_5
chr1_22687_chr1_25177	chr1	453730000	503530000	chr1_459052872_459170307_C_4
chr2_9258_chr2_11754	chr2	185150000	235070000	chr2_193951504_194015859_C_4
chr1_102_chr1_3182	chr1	2030000	63630000	chr1_60249089_60682528_C_1
chr3_3572_chr3_6956	chr3	71430000	139110000	chr3_79413509_79487659_C_3
chr1_12687_chr1_13256	chr1	253730000	265110000	chr1_253998847_254650874_C_4
chr4_4947_chr4_5628	chr4	98930000	112550000	chr4_101146058_101649364_C_5
chr2_10903_chr2_23435	chr2	218050000	468690000	chr2_252799496_252935771_C_4; chr2_320075527_320279220_C_4; chr2_385662221_385787990_C_4; chr2_427017647_427241129_C_5
chr1_14108_chr1_33448	chr1	282150000	668950000	chr1_315391968_315628621_C_2; chr1_397714843_397805646_C_4; chr1_459052872_459170307_C_4; chr1_506410362_506496327_C_3; chr1_618388290_618550821_C_4
chr4_304_chr4_5665	chr4	6070000	113290000	chr4_101146058_101649364_C_5
chr4_22818_chr4_23981	chr4	456350000	479610000	chr4_471938315_472086989_C_1
chr4_23178_chr4_24260	chr4	463550000	485190000	chr4_471938315_472086989_C_1
chr2_18395_chr2_19428	chr2	367890000	388550000	chr2_385662221_385787990_C_4
chr4_22892_chr4_24430	chr4	457830000	488590000	chr4_471938315_472086989_C_1
chr2_22693_chr2_26422	chr2	453850000	528430000	chr2_470398810_470568565_C_3
chr1_22932_chr1_22981	chr1	458630000	459610000	chr1_459052872_459170307_C_4
chr2_1923_chr2_4350	chr2	38450000	86990000	chr2_61903828_61910032_C_5
chr2_4249_chr2_6346	chr2	84970000	126910000	chr2_102662795_102752384_C_5
chr4_16904_chr4_17267	chr4	338070000	345330000	chr4_339822999_339997157_C_3
chr4_5936_chr4_8797	chr4	118710000	175930000	chr4_155168668_155313264_C_4
chr4_323_chr4_5722	chr4	6450000	114430000	chr4_101146058_101649364_C_5
chr2_725_chr2_3628	chr2	14490000	72550000	chr2_61903828_61910032_C_5
chr2_1858_chr2_4382	chr2	37150000	87630000	chr2_61903828_61910032_C_5
chr2_4596_chr2_6377	chr2	91910000	127530000	chr2_102662795_102752384_C_5
chr1_20902_chr1_24325	chr1	418030000	486490000	chr1_459052872_459170307_C_4
chr2_23083_chr2_24297	chr2	461650000	485930000	chr2_470398810_470568565_C_3
chr2_21045_chr2_22939	chr2	420890000	458770000	chr2_427017647_427241129_C_5
chr3_12098_chr3_13134	chr3	241950000	262670000	chr3_259039164_259053513_C_4
chr1_12230_chr1_15505	chr1	244590000	310090000	chr1_253998847_254650874_C_4
chr2_2274_chr2_4550	chr2	45470000	90990000	chr2_61903828_61910032_C_5
chr2_2278_chr2_4611	chr2	45550000	92210000	chr2_61903828_61910032_C_5
chr4_338_chr4_5406	chr4	6750000	108110000	chr4_101146058_101649364_C_5
chr2_4569_chr2_7789	chr2	91370000	155770000	chr2_102662795_102752384_C_5
chr2_14515_chr2_16741	chr2	290290000	334810000	chr2_320075527_320279220_C_4
chr2_20231_chr2_21893	chr2	404610000	437850000	chr2_427017647_427241129_C_5
chr4_236_chr4_5236	chr4	4710000	104710000	chr4_101146058_101649364_C_5
chr2_13732_chr2_26216	chr2	274630000	524310000	chr2_320075527_320279220_C_4; chr2_385662221_385787990_C_4; chr2_427017647_427241129_C_5; chr2_470398810_470568565_C_3
chr1_29558_chr1_34386	chr1	591150000	687710000	chr1_618388290_618550821_C_4
chr2_21173_chr2_24586	chr2	423450000	491710000	chr2_427017647_427241129_C_5; chr2_470398810_470568565_C_3
chr2_19692_chr2_23197	chr2	393830000	463930000	chr2_427017647_427241129_C_5
chr1_24908_chr1_25742	chr1	498150000	514830000	chr1_506410362_506496327_C_3
chr1_19338_chr1_25105	chr1	386750000	502090000	chr1_397714843_397805646_C_4; chr1_459052872_459170307_C_4
chr1_29227_chr1_31247	chr1	584530000	624930000	chr1_618388290_618550821_C_4
chr3_17226_chr3_21494	chr3	344510000	429870000	chr3_373017011_373149282_C_5
chr1_10376_chr1_13518	chr1	207510000	270350000	chr1_253998847_254650874_C_4
chr2_19428_chr2_23630	chr2	388550000	472590000	chr2_427017647_427241129_C_5; chr2_470398810_470568565_C_3
chr1_15154_chr1_16282	chr1	303070000	325630000	chr1_315391968_315628621_C_2
chr4_3930_chr4_6343	chr4	78590000	126850000	chr4_101146058_101649364_C_5
chr2_19275_chr2_20368	chr2	385490000	407350000	chr2_385662221_385787990_C_4
chr1_30903_chr1_34341	chr1	618050000	686810000	chr1_618388290_618550821_C_4
chr1_30903_chr1_34340	chr1	618050000	686790000	chr1_618388290_618550821_C_4
chr1_9085_chr1_11498	chr1	181690000	229950000	chr1_206630177_207119107_C_3
chr1_2676_chr1_5897	chr1	53510000	117930000	chr1_60249089_60682528_C_1
chr2_4513_chr2_7393	chr2	90250000	147850000	chr2_102662795_102752384_C_5
chr1_10905_chr1_13068	chr1	218090000	261350000	chr1_253998847_254650874_C_4
chr4_238_chr4_5148	chr4	4750000	102950000	chr4_101146058_101649364_C_5
chr3_10731_chr3_13018	chr3	214610000	260350000	chr3_259039164_259053513_C_4
chr4_7512_chr4_7781	chr4	150230000	155610000	chr4_155168668_155313264_C_4
chr2_9072_chr2_9839	chr2	181430000	196770000	chr2_193951504_194015859_C_4
chr3_1480_chr3_3977	chr3	29590000	79530000	chr3_79413509_79487659_C_3
chr2_8882_chr2_20949	chr2	177630000	418970000	chr2_193951504_194015859_C_4; chr2_252799496_252935771_C_4; chr2_320075527_320279220_C_4; chr2_385662221_385787990_C_4
chr4_14006_chr4_16234	chr4	280110000	324670000	chr4_281877412_282036727_C_4
chr4_16741_chr4_17034	chr4	334810000	340670000	chr4_339822999_339997157_C_3
chr2_2433_chr2_3619	chr2	48650000	72370000	chr2_61903828_61910032_C_5
chr1_10916_chr1_13256	chr1	218310000	265110000	chr1_253998847_254650874_C_4
chr1_10916_chr1_13257	chr1	218310000	265130000	chr1_253998847_254650874_C_4
chr1_10916_chr1_13255	chr1	218310000	265090000	chr1_253998847_254650874_C_4
chr2_2473_chr2_3644	chr2	49450000	72870000	chr2_61903828_61910032_C_5
chr2_7543_chr2_10331	chr2	150850000	206610000	chr2_193951504_194015859_C_4
chr1_10916_chr1_13258	chr1	218310000	265150000	chr1_253998847_254650874_C_4
chr4_6537_chr4_8473	chr4	130730000	169450000	chr4_155168668_155313264_C_4
chr1_5787_chr1_26972	chr1	115730000	539430000	chr1_154881321_155184370_C_1; chr1_206630177_207119107_C_3; chr1_253998847_254650874_C_4; chr1_315391968_315628621_C_2; chr1_397714843_397805646_C_4; chr1_459052872_459170307_C_4; chr1_506410362_506496327_C_3
chr1_5787_chr1_26973	chr1	115730000	539450000	chr1_154881321_155184370_C_1; chr1_206630177_207119107_C_3; chr1_253998847_254650874_C_4; chr1_315391968_315628621_C_2; chr1_397714843_397805646_C_4; chr1_459052872_459170307_C_4; chr1_506410362_506496327_C_3
chr1_5787_chr1_26970	chr1	115730000	539390000	chr1_154881321_155184370_C_1; chr1_206630177_207119107_C_3; chr1_253998847_254650874_C_4; chr1_315391968_315628621_C_2; chr1_397714843_397805646_C_4; chr1_459052872_459170307_C_4; chr1_506410362_506496327_C_3
chr1_10783_chr1_13071	chr1	215650000	261410000	chr1_253998847_254650874_C_4
chr2_369_chr2_3308	chr2	7370000	66150000	chr2_61903828_61910032_C_5
chr1_5787_chr1_26974	chr1	115730000	539470000	chr1_154881321_155184370_C_1; chr1_206630177_207119107_C_3; chr1_253998847_254650874_C_4; chr1_315391968_315628621_C_2; chr1_397714843_397805646_C_4; chr1_459052872_459170307_C_4; chr1_506410362_506496327_C_3
chr1_5787_chr1_26975	chr1	115730000	539490000	chr1_154881321_155184370_C_1; chr1_206630177_207119107_C_3; chr1_253998847_254650874_C_4; chr1_315391968_315628621_C_2; chr1_397714843_397805646_C_4; chr1_459052872_459170307_C_4; chr1_506410362_506496327_C_3
chr2_4473_chr2_5267	chr2	89450000	105330000	chr2_102662795_102752384_C_5
chr2_4473_chr2_5266	chr2	89450000	105310000	chr2_102662795_102752384_C_5
chr4_22456_chr4_25075	chr4	449110000	501490000	chr4_471938315_472086989_C_1
chr4_11360_chr4_13991	chr4	227190000	279810000	chr4_232690291_232843171_C_4
chr1_7755_chr1_15280	chr1	155090000	305590000	chr1_206630177_207119107_C_3; chr1_253998847_254650874_C_4
chr1_30587_chr1_33438	chr1	611730000	668750000	chr1_618388290_618550821_C_4
chr4_23354_chr4_25502	chr4	467070000	510030000	chr4_471938315_472086989_C_1
chr1_30299_chr1_31058	chr1	605970000	621150000	chr1_618388290_618550821_C_4
chr1_14943_chr1_25021	chr1	298850000	500410000	chr1_315391968_315628621_C_2; chr1_397714843_397805646_C_4; chr1_459052872_459170307_C_4
chr4_3609_chr4_6219	chr4	72170000	124370000	chr4_101146058_101649364_C_5
chr2_2784_chr2_5825	chr2	55670000	116490000	chr2_61903828_61910032_C_5; chr2_102662795_102752384_C_5
chr4_5053_chr4_5884	chr4	101050000	117670000	chr4_101146058_101649364_C_5
chr1_29613_chr1_33476	chr1	592250000	669510000	chr1_618388290_618550821_C_4
chr4_2149_chr4_28406	chr4	42970000	568110000	chr4_101146058_101649364_C_5; chr4_155168668_155313264_C_4; chr4_232690291_232843171_C_4; chr4_281877412_282036727_C_4; chr4_339822999_339997157_C_3; chr4_414079771_414217410_C_3; chr4_471938315_472086989_C_1; chr4_509909216_510430186_C_1
chr2_23412_chr2_23889	chr2	468230000	477770000	chr2_470398810_470568565_C_3
chr1_11687_chr1_12983	chr1	233730000	259650000	chr1_253998847_254650874_C_4
chr1_25207_chr1_30886	chr1	504130000	617710000	chr1_506410362_506496327_C_3
chr2_15799_chr2_20234	chr2	315970000	404670000	chr2_320075527_320279220_C_4; chr2_385662221_385787990_C_4
chr2_12642_chr2_24143	chr2	252830000	482850000	chr2_320075527_320279220_C_4; chr2_385662221_385787990_C_4; chr2_427017647_427241129_C_5; chr2_470398810_470568565_C_3
chr2_18363_chr2_19674	chr2	367250000	393470000	chr2_385662221_385787990_C_4
chr2_4254_chr2_6323	chr2	85070000	126450000	chr2_102662795_102752384_C_5
chr4_12982_chr4_20831	chr4	259630000	416610000	chr4_281877412_282036727_C_4; chr4_339822999_339997157_C_3; chr4_414079771_414217410_C_3
chr2_2610_chr2_3204	chr2	52190000	64070000	chr2_61903828_61910032_C_5
chr2_16433_chr2_19862	chr2	328650000	397230000	chr2_385662221_385787990_C_4
chr1_25207_chr1_29758	chr1	504130000	595150000	chr1_506410362_506496327_C_3
chr1_21604_chr1_24368	chr1	432070000	487350000	chr1_459052872_459170307_C_4
chr3_18099_chr3_19523	chr3	361970000	390450000	chr3_373017011_373149282_C_5
chr2_7479_chr2_28323	chr2	149570000	566450000	chr2_193951504_194015859_C_4; chr2_252799496_252935771_C_4; chr2_320075527_320279220_C_4; chr2_385662221_385787990_C_4; chr2_427017647_427241129_C_5; chr2_470398810_470568565_C_3; chr2_547839849_548127395_C_1
chr2_22419_chr2_23588	chr2	448370000	471750000	chr2_470398810_470568565_C_3
chr4_253_chr4_5615	chr4	5050000	112290000	chr4_101146058_101649364_C_5
chr2_16180_chr2_21464	chr2	323590000	429270000	chr2_385662221_385787990_C_4; chr2_427017647_427241129_C_5
chr1_15289_chr1_16276	chr1	305770000	325510000	chr1_315391968_315628621_C_2
chr1_9698_chr1_11642	chr1	193950000	232830000	chr1_206630177_207119107_C_3
chr2_2175_chr2_4562	chr2	43490000	91230000	chr2_61903828_61910032_C_5
chr2_1857_chr2_4482	chr2	37130000	89630000	chr2_61903828_61910032_C_5
chr1_22686_chr1_24968	chr1	453710000	499350000	chr1_459052872_459170307_C_4
chr2_495_chr2_4795	chr2	9890000	95890000	chr2_61903828_61910032_C_5
chr2_3716_chr2_5312	chr2	74310000	106230000	chr2_102662795_102752384_C_5
chr2_208_chr2_29889	chr2	4150000	597770000	chr2_61903828_61910032_C_5; chr2_102662795_102752384_C_5; chr2_193951504_194015859_C_4; chr2_252799496_252935771_C_4; chr2_320075527_320279220_C_4; chr2_385662221_385787990_C_4; chr2_427017647_427241129_C_5; chr2_470398810_470568565_C_3; chr2_547839849_548127395_C_1
chr2_445_chr2_3558	chr2	8890000	71150000	chr2_61903828_61910032_C_5
chr2_21456_chr2_23847	chr2	429110000	476930000	chr2_470398810_470568565_C_3
chr1_29702_chr1_33326	chr1	594030000	666510000	chr1_618388290_618550821_C_4
chr2_15800_chr2_16178	chr2	315990000	323550000	chr2_320075527_320279220_C_4
chr2_1037_chr2_3491	chr2	20730000	69810000	chr2_61903828_61910032_C_5
chr4_15462_chr4_17266	chr4	309230000	345310000	chr4_339822999_339997157_C_3
chr1_7906_chr1_12167	chr1	158110000	243330000	chr1_206630177_207119107_C_3
chr1_9382_chr1_12983	chr1	187630000	259650000	chr1_206630177_207119107_C_3; chr1_253998847_254650874_C_4
chr2_429_chr2_3601	chr2	8570000	72010000	chr2_61903828_61910032_C_5
chr2_3287_chr2_5604	chr2	65730000	112070000	chr2_102662795_102752384_C_5
chr2_2462_chr2_3220	chr2	49230000	64390000	chr2_61903828_61910032_C_5
chr1_10781_chr1_13518	chr1	215610000	270350000	chr1_253998847_254650874_C_4
chr3_473_chr3_19714	chr3	9450000	394270000	chr3_79413509_79487659_C_3; chr3_148345652_148346381_C_4; chr3_206306444_206386443_C_5; chr3_259039164_259053513_C_4; chr3_373017011_373149282_C_5
chr2_11895_chr2_15447	chr2	237890000	308930000	chr2_252799496_252935771_C_4
chr4_19638_chr4_21781	chr4	392750000	435610000	chr4_414079771_414217410_C_3
chr2_19862_chr2_21387	chr2	397230000	427730000	chr2_427017647_427241129_C_5
chr2_19856_chr2_21799	chr2	397110000	435970000	chr2_427017647_427241129_C_5
chr4_20891_chr4_23981	chr4	417810000	479610000	chr4_471938315_472086989_C_1
chr2_23372_chr2_23846	chr2	467430000	476910000	chr2_470398810_470568565_C_3
chr4_305_chr4_5170	chr4	6090000	103390000	chr4_101146058_101649364_C_5
chr2_23504_chr2_24571	chr2	470070000	491410000	chr2_470398810_470568565_C_3
chr1_29966_chr1_31963	chr1	599310000	639250000	chr1_618388290_618550821_C_4
chr1_29966_chr1_31962	chr1	599310000	639230000	chr1_618388290_618550821_C_4
chr3_11489_chr3_13829	chr3	229770000	276570000	chr3_259039164_259053513_C_4
chr2_807_chr2_4771	chr2	16130000	95410000	chr2_61903828_61910032_C_5
chr4_22457_chr4_23991	chr4	449130000	479810000	chr4_471938315_472086989_C_1
chr3_8029_chr3_10341	chr3	160570000	206810000	chr3_206306444_206386443_C_5
chr4_14553_chr4_17689	chr4	291050000	353770000	chr4_339822999_339997157_C_3
chr3_18630_chr3_20688	chr3	372590000	413750000	chr3_373017011_373149282_C_5
chr3_18630_chr3_20687	chr3	372590000	413730000	chr3_373017011_373149282_C_5
chr4_22839_chr4_23961	chr4	456770000	479210000	chr4_471938315_472086989_C_1
chr1_2830_chr1_6587	chr1	56590000	131730000	chr1_60249089_60682528_C_1
chr1_13465_chr1_30402	chr1	269290000	608030000	chr1_315391968_315628621_C_2; chr1_397714843_397805646_C_4; chr1_459052872_459170307_C_4; chr1_506410362_506496327_C_3
chr3_9871_chr3_11486	chr3	197410000	229710000	chr3_206306444_206386443_C_5
chr2_728_chr2_4958	chr2	14550000	99150000	chr2_61903828_61910032_C_5
chr2_19856_chr2_21790	chr2	397110000	435790000	chr2_427017647_427241129_C_5
chr4_11571_chr4_12860	chr4	231410000	257190000	chr4_232690291_232843171_C_4
chr4_14879_chr4_17293	chr4	297570000	345850000	chr4_339822999_339997157_C_3
chr1_11163_chr1_13255	chr1	223250000	265090000	chr1_253998847_254650874_C_4
chr4_8926_chr4_28767	chr4	178510000	575330000	chr4_232690291_232843171_C_4; chr4_281877412_282036727_C_4; chr4_339822999_339997157_C_3; chr4_414079771_414217410_C_3; chr4_471938315_472086989_C_1; chr4_509909216_510430186_C_1
chr2_20507_chr2_21638	chr2	410130000	432750000	chr2_427017647_427241129_C_5
chr3_474_chr3_19714	chr3	9470000	394270000	chr3_79413509_79487659_C_3; chr3_148345652_148346381_C_4; chr3_206306444_206386443_C_5; chr3_259039164_259053513_C_4; chr3_373017011_373149282_C_5
chr2_22332_chr2_25137	chr2	446630000	502730000	chr2_470398810_470568565_C_3
chr2_19524_chr2_21802	chr2	390470000	436030000	chr2_427017647_427241129_C_5
chr2_4497_chr2_5569	chr2	89930000	111370000	chr2_102662795_102752384_C_5
chr1_28919_chr1_31003	chr1	578370000	620050000	chr1_618388290_618550821_C_4
chr1_24596_chr1_25788	chr1	491910000	515750000	chr1_506410362_506496327_C_3
chr3_6631_chr3_8858	chr3	132610000	177150000	chr3_148345652_148346381_C_4
chr2_19668_chr2_23145	chr2	393350000	462890000	chr2_427017647_427241129_C_5
chr4_4884_chr4_5772	chr4	97670000	115430000	chr4_101146058_101649364_C_5
chr2_2583_chr2_3151	chr2	51650000	63010000	chr2_61903828_61910032_C_5
chr3_6868_chr3_8681	chr3	137350000	173610000	chr3_148345652_148346381_C_4
chr4_243_chr4_5259	chr4	4850000	105170000	chr4_101146058_101649364_C_5
chr4_7783_chr4_25514	chr4	155650000	510270000	chr4_232690291_232843171_C_4; chr4_281877412_282036727_C_4; chr4_339822999_339997157_C_3; chr4_414079771_414217410_C_3; chr4_471938315_472086989_C_1
chr1_12277_chr1_13071	chr1	245530000	261410000	chr1_253998847_254650874_C_4
chr2_15822_chr2_18319	chr2	316430000	366370000	chr2_320075527_320279220_C_4
chr4_16063_chr4_27359	chr4	321250000	547170000	chr4_339822999_339997157_C_3; chr4_414079771_414217410_C_3; chr4_471938315_472086989_C_1; chr4_509909216_510430186_C_1
chr1_11522_chr1_13523	chr1	230430000	270450000	chr1_253998847_254650874_C_4
chr1_8797_chr1_26258	chr1	175930000	525150000	chr1_206630177_207119107_C_3; chr1_253998847_254650874_C_4; chr1_315391968_315628621_C_2; chr1_397714843_397805646_C_4; chr1_459052872_459170307_C_4; chr1_506410362_506496327_C_3
chr2_2462_chr2_5106	chr2	49230000	102110000	chr2_61903828_61910032_C_5
chr2_2514_chr2_3644	chr2	50270000	72870000	chr2_61903828_61910032_C_5
chr2_373_chr2_4440	chr2	7450000	88790000	chr2_61903828_61910032_C_5
chr2_2191_chr2_4589	chr2	43810000	91770000	chr2_61903828_61910032_C_5
chr2_18502_chr2_19368	chr2	370030000	387350000	chr2_385662221_385787990_C_4
chr2_20236_chr2_23194	chr2	404710000	463870000	chr2_427017647_427241129_C_5
chr2_3275_chr2_6602	chr2	65490000	132030000	chr2_102662795_102752384_C_5
chr2_1788_chr2_4601	chr2	35750000	92010000	chr2_61903828_61910032_C_5
chr4_83_chr4_5362	chr4	1650000	107230000	chr4_101146058_101649364_C_5
chr2_19223_chr2_22917	chr2	384450000	458330000	chr2_385662221_385787990_C_4; chr2_427017647_427241129_C_5
chr2_2529_chr2_5024	chr2	50570000	100470000	chr2_61903828_61910032_C_5
chr2_2484_chr2_3485	chr2	49670000	69690000	chr2_61903828_61910032_C_5
chr1_9778_chr1_11527	chr1	195550000	230530000	chr1_206630177_207119107_C_3
chr4_83_chr4_5377	chr4	1650000	107530000	chr4_101146058_101649364_C_5
chr2_18668_chr2_20037	chr2	373350000	400730000	chr2_385662221_385787990_C_4
chr1_9051_chr1_19061	chr1	181010000	381210000	chr1_206630177_207119107_C_3; chr1_253998847_254650874_C_4; chr1_315391968_315628621_C_2
chr1_29115_chr1_33520	chr1	582290000	670390000	chr1_618388290_618550821_C_4
chr2_9353_chr2_29662	chr2	187050000	593230000	chr2_193951504_194015859_C_4; chr2_252799496_252935771_C_4; chr2_320075527_320279220_C_4; chr2_385662221_385787990_C_4; chr2_427017647_427241129_C_5; chr2_470398810_470568565_C_3; chr2_547839849_548127395_C_1
chr1_16058_chr1_32655	chr1	321150000	653090000	chr1_397714843_397805646_C_4; chr1_459052872_459170307_C_4; chr1_506410362_506496327_C_3; chr1_618388290_618550821_C_4
chr1_28903_chr1_32195	chr1	578050000	643890000	chr1_618388290_618550821_C_4
chr2_1539_chr2_3684	chr2	30770000	73670000	chr2_61903828_61910032_C_5
chr2_1854_chr2_4051	chr2	37070000	81010000	chr2_61903828_61910032_C_5
chr1_2954_chr1_6587	chr1	59070000	131730000	chr1_60249089_60682528_C_1
chr4_230_chr4_5149	chr4	4590000	102970000	chr4_101146058_101649364_C_5
chr4_20730_chr4_23981	chr4	414590000	479610000	chr4_471938315_472086989_C_1
chr1_2954_chr1_6588	chr1	59070000	131750000	chr1_60249089_60682528_C_1
chr2_1554_chr2_4563	chr2	31070000	91250000	chr2_61903828_61910032_C_5
chr4_230_chr4_5140	chr4	4590000	102790000	chr4_101146058_101649364_C_5
chr4_11569_chr4_11775	chr4	231370000	235490000	chr4_232690291_232843171_C_4
chr2_2085_chr2_5293	chr2	41690000	105850000	chr2_61903828_61910032_C_5; chr2_102662795_102752384_C_5
chr2_2169_chr2_4591	chr2	43370000	91810000	chr2_61903828_61910032_C_5
chr2_627_chr2_4778	chr2	12530000	95550000	chr2_61903828_61910032_C_5
chr2_23371_chr2_24296	chr2	467410000	485910000	chr2_470398810_470568565_C_3
chr2_2169_chr2_4594	chr2	43370000	91870000	chr2_61903828_61910032_C_5
chr2_2169_chr2_4597	chr2	43370000	91930000	chr2_61903828_61910032_C_5
chr1_30849_chr1_34654	chr1	616970000	693070000	chr1_618388290_618550821_C_4
chr2_9442_chr2_31236	chr2	188830000	624710000	chr2_193951504_194015859_C_4; chr2_252799496_252935771_C_4; chr2_320075527_320279220_C_4; chr2_385662221_385787990_C_4; chr2_427017647_427241129_C_5; chr2_470398810_470568565_C_3; chr2_547839849_548127395_C_1
chr4_10072_chr4_13886	chr4	201430000	277710000	chr4_232690291_232843171_C_4
chr2_3122_chr2_5363	chr2	62430000	107250000	chr2_102662795_102752384_C_5
chr2_17721_chr2_19657	chr2	354410000	393130000	chr2_385662221_385787990_C_4
chr3_17588_chr3_22225	chr3	351750000	444490000	chr3_373017011_373149282_C_5
chr4_4890_chr4_5863	chr4	97790000	117250000	chr4_101146058_101649364_C_5
chr2_2752_chr2_22754	chr2	55030000	455070000	chr2_61903828_61910032_C_5; chr2_102662795_102752384_C_5; chr2_193951504_194015859_C_4; chr2_252799496_252935771_C_4; chr2_320075527_320279220_C_4; chr2_385662221_385787990_C_4; chr2_427017647_427241129_C_5
chr1_15561_chr1_19717	chr1	311210000	394330000	chr1_315391968_315628621_C_2
chr4_16026_chr4_20712	chr4	320510000	414230000	chr4_339822999_339997157_C_3; chr4_414079771_414217410_C_3
chr2_18061_chr2_19680	chr2	361210000	393590000	chr2_385662221_385787990_C_4
chr1_28859_chr1_31812	chr1	577170000	636230000	chr1_618388290_618550821_C_4
chr1_30046_chr1_33146	chr1	600910000	662910000	chr1_618388290_618550821_C_4
chr1_13719_chr1_27186	chr1	274370000	543710000	chr1_315391968_315628621_C_2; chr1_397714843_397805646_C_4; chr1_459052872_459170307_C_4; chr1_506410362_506496327_C_3
chr2_15846_chr2_22936	chr2	316910000	458710000	chr2_320075527_320279220_C_4; chr2_385662221_385787990_C_4; chr2_427017647_427241129_C_5
chr1_30417_chr1_32661	chr1	608330000	653210000	chr1_618388290_618550821_C_4
chr2_1063_chr2_4159	chr2	21250000	83170000	chr2_61903828_61910032_C_5
chr4_13054_chr4_14107	chr4	261070000	282130000	chr4_281877412_282036727_C_4
chr2_13702_chr2_18482	chr2	274030000	369630000	chr2_320075527_320279220_C_4
chr2_11864_chr2_14329	chr2	237270000	286570000	chr2_252799496_252935771_C_4
chr4_86_chr4_5366	chr4	1710000	107310000	chr4_101146058_101649364_C_5
chr4_22455_chr4_25320	chr4	449090000	506390000	chr4_471938315_472086989_C_1
chr1_30322_chr1_32341	chr1	606430000	646810000	chr1_618388290_618550821_C_4
chr2_23118_chr2_24942	chr2	462350000	498830000	chr2_470398810_470568565_C_3
chr3_3431_chr3_3991	chr3	68610000	79810000	chr3_79413509_79487659_C_3
chr2_3790_chr2_5663	chr2	75790000	113250000	chr2_102662795_102752384_C_5
chr2_7103_chr2_10947	chr2	142050000	218930000	chr2_193951504_194015859_C_4
chr3_17997_chr3_20738	chr3	359930000	414750000	chr3_373017011_373149282_C_5
chr4_1243_chr4_6880	chr4	24850000	137590000	chr4_101146058_101649364_C_5
chr4_3614_chr4_7277	chr4	72270000	145530000	chr4_101146058_101649364_C_5
chr2_5132_chr2_8475	chr2	102630000	169490000	chr2_102662795_102752384_C_5
chr1_30302_chr1_32290	chr1	606030000	645790000	chr1_618388290_618550821_C_4
chr4_11507_chr4_11725	chr4	230130000	234490000	chr4_232690291_232843171_C_4
chr2_21456_chr2_26422	chr2	429110000	528430000	chr2_470398810_470568565_C_3
chr4_3853_chr4_7513	chr4	77050000	150250000	chr4_101146058_101649364_C_5
chr2_20675_chr2_23022	chr2	413490000	460430000	chr2_427017647_427241129_C_5
chr3_3961_chr3_6144	chr3	79210000	122870000	chr3_79413509_79487659_C_3
chr2_2293_chr2_4573	chr2	45850000	91450000	chr2_61903828_61910032_C_5
chr3_6826_chr3_8638	chr3	136510000	172750000	chr3_148345652_148346381_C_4
chr2_3827_chr2_6746	chr2	76530000	134910000	chr2_102662795_102752384_C_5
chr1_22660_chr1_25581	chr1	453190000	511610000	chr1_459052872_459170307_C_4; chr1_506410362_506496327_C_3
chr1_19717_chr1_20209	chr1	394330000	404170000	chr1_397714843_397805646_C_4
chr2_1569_chr2_4252	chr2	31370000	85030000	chr2_61903828_61910032_C_5
chr2_2754_chr2_4333	chr2	55070000	86650000	chr2_61903828_61910032_C_5
chr1_29234_chr1_31915	chr1	584670000	638290000	chr1_618388290_618550821_C_4
chr2_20650_chr2_22042	chr2	412990000	440830000	chr2_427017647_427241129_C_5
chr2_15752_chr2_17155	chr2	315030000	343090000	chr2_320075527_320279220_C_4
chr1_29653_chr1_32627	chr1	593050000	652530000	chr1_618388290_618550821_C_4
chr2_4455_chr2_5314	chr2	89090000	106270000	chr2_102662795_102752384_C_5
chr3_17866_chr3_18783	chr3	357310000	375650000	chr3_373017011_373149282_C_5
chr1_22689_chr1_22972	chr1	453770000	459430000	chr1_459052872_459170307_C_4
chr1_11550_chr1_13203	chr1	230990000	264050000	chr1_253998847_254650874_C_4
chr2_19255_chr2_20000	chr2	385090000	399990000	chr2_385662221_385787990_C_4
chr2_523_chr2_4747	chr2	10450000	94930000	chr2_61903828_61910032_C_5
chr2_7470_chr2_31601	chr2	149390000	632010000	chr2_193951504_194015859_C_4; chr2_252799496_252935771_C_4; chr2_320075527_320279220_C_4; chr2_385662221_385787990_C_4; chr2_427017647_427241129_C_5; chr2_470398810_470568565_C_3; chr2_547839849_548127395_C_1
chr4_20471_chr4_23400	chr4	409410000	467990000	chr4_414079771_414217410_C_3
chr4_419_chr4_5326	chr4	8370000	106510000	chr4_101146058_101649364_C_5
chr2_3082_chr2_12529	chr2	61630000	250570000	chr2_61903828_61910032_C_5; chr2_102662795_102752384_C_5; chr2_193951504_194015859_C_4
chr1_18207_chr1_22718	chr1	364130000	454350000	chr1_397714843_397805646_C_4
chr4_11582_chr4_11728	chr4	231630000	234550000	chr4_232690291_232843171_C_4
chr1_30240_chr1_33098	chr1	604790000	661950000	chr1_618388290_618550821_C_4
chr1_22614_chr1_25571	chr1	452270000	511410000	chr1_459052872_459170307_C_4; chr1_506410362_506496327_C_3
chr2_1857_chr2_3761	chr2	37130000	75210000	chr2_61903828_61910032_C_5
chr2_4980_chr2_5157	chr2	99590000	103130000	chr2_102662795_102752384_C_5
chr1_11357_chr1_15050	chr1	227130000	300990000	chr1_253998847_254650874_C_4
chr2_16148_chr2_19631	chr2	322950000	392610000	chr2_385662221_385787990_C_4
chr4_11096_chr4_17409	chr4	221910000	348170000	chr4_232690291_232843171_C_4; chr4_281877412_282036727_C_4; chr4_339822999_339997157_C_3
chr1_12087_chr1_13518	chr1	241730000	270350000	chr1_253998847_254650874_C_4
chr2_10835_chr2_16565	chr2	216690000	331290000	chr2_252799496_252935771_C_4; chr2_320075527_320279220_C_4
chr2_2598_chr2_5535	chr2	51950000	110690000	chr2_61903828_61910032_C_5; chr2_102662795_102752384_C_5
chr1_12471_chr1_13071	chr1	249410000	261410000	chr1_253998847_254650874_C_4
chr4_4592_chr4_7509	chr4	91830000	150170000	chr4_101146058_101649364_C_5
chr1_11552_chr1_12984	chr1	231030000	259670000	chr1_253998847_254650874_C_4
chr1_2961_chr1_3441	chr1	59210000	68810000	chr1_60249089_60682528_C_1
chr4_311_chr4_5266	chr4	6210000	105310000	chr4_101146058_101649364_C_5
chr2_2488_chr2_3272	chr2	49750000	65430000	chr2_61903828_61910032_C_5
chr2_2488_chr2_3273	chr2	49750000	65450000	chr2_61903828_61910032_C_5
chr1_15457_chr1_16288	chr1	309130000	325750000	chr1_315391968_315628621_C_2
chr3_712_chr3_4164	chr3	14230000	83270000	chr3_79413509_79487659_C_3
chr2_2161_chr2_4599	chr2	43210000	91970000	chr2_61903828_61910032_C_5
chr3_18486_chr3_19200	chr3	369710000	383990000	chr3_373017011_373149282_C_5
chr1_2584_chr1_6658	chr1	51670000	133150000	chr1_60249089_60682528_C_1
chr4_7290_chr4_10361	chr4	145790000	207210000	chr4_155168668_155313264_C_4
chr2_2161_chr2_4591	chr2	43210000	91810000	chr2_61903828_61910032_C_5
chr4_11582_chr4_11721	chr4	231630000	234410000	chr4_232690291_232843171_C_4
chr1_7927_chr1_11162	chr1	158530000	223230000	chr1_206630177_207119107_C_3
chr3_15632_chr3_19753	chr3	312630000	395050000	chr3_373017011_373149282_C_5
chr4_217_chr4_5465	chr4	4330000	109290000	chr4_101146058_101649364_C_5
chr4_16011_chr4_18757	chr4	320210000	375130000	chr4_339822999_339997157_C_3
chr4_15958_chr4_17452	chr4	319150000	349030000	chr4_339822999_339997157_C_3
chr2_2631_chr2_3625	chr2	52610000	72490000	chr2_61903828_61910032_C_5
chr2_15696_chr2_18126	chr2	313910000	362510000	chr2_320075527_320279220_C_4
chr4_5044_chr4_5805	chr4	100870000	116090000	chr4_101146058_101649364_C_5
chr4_11173_chr4_16184	chr4	223450000	323670000	chr4_232690291_232843171_C_4; chr4_281877412_282036727_C_4
chr1_4026_chr1_28909	chr1	80510000	578170000	chr1_154881321_155184370_C_1; chr1_206630177_207119107_C_3; chr1_253998847_254650874_C_4; chr1_315391968_315628621_C_2; chr1_397714843_397805646_C_4; chr1_459052872_459170307_C_4; chr1_506410362_506496327_C_3
chr1_30239_chr1_33098	chr1	604770000	661950000	chr1_618388290_618550821_C_4
chr2_15986_chr2_17631	chr2	319710000	352610000	chr2_320075527_320279220_C_4
chr1_11687_chr1_13071	chr1	233730000	261410000	chr1_253998847_254650874_C_4
chr1_2420_chr1_6208	chr1	48390000	124150000	chr1_60249089_60682528_C_1
chr1_2420_chr1_6209	chr1	48390000	124170000	chr1_60249089_60682528_C_1
chr2_15747_chr2_16480	chr2	314930000	329590000	chr2_320075527_320279220_C_4
chr4_307_chr4_5236	chr4	6130000	104710000	chr4_101146058_101649364_C_5
chr2_2489_chr2_3134	chr2	49770000	62670000	chr2_61903828_61910032_C_5
chr3_6237_chr3_8523	chr3	124730000	170450000	chr3_148345652_148346381_C_4
chr2_609_chr2_4737	chr2	12170000	94730000	chr2_61903828_61910032_C_5
chr1_11685_chr1_15458	chr1	233690000	309150000	chr1_253998847_254650874_C_4
chr4_5044_chr4_5095	chr4	100870000	101890000	chr4_101146058_101649364_C_5
chr1_9382_chr1_11170	chr1	187630000	223390000	chr1_206630177_207119107_C_3
chr2_23350_chr2_24572	chr2	466990000	491430000	chr2_470398810_470568565_C_3
chr1_24256_chr1_26762	chr1	485110000	535230000	chr1_506410362_506496327_C_3
chr1_9797_chr1_10903	chr1	195930000	218050000	chr1_206630177_207119107_C_3
chr2_9699_chr2_31941	chr2	193970000	638810000	chr2_252799496_252935771_C_4; chr2_320075527_320279220_C_4; chr2_385662221_385787990_C_4; chr2_427017647_427241129_C_5; chr2_470398810_470568565_C_3; chr2_547839849_548127395_C_1
chr2_2614_chr2_3612	chr2	52270000	72230000	chr2_61903828_61910032_C_5
chr2_21798_chr2_23911	chr2	435950000	478210000	chr2_470398810_470568565_C_3
chr1_19978_chr1_31826	chr1	399550000	636510000	chr1_459052872_459170307_C_4; chr1_506410362_506496327_C_3; chr1_618388290_618550821_C_4
chr1_29946_chr1_32152	chr1	598910000	643030000	chr1_618388290_618550821_C_4
chr1_7833_chr1_12224	chr1	156650000	244470000	chr1_206630177_207119107_C_3
chr4_19_chr4_5418	chr4	370000	108350000	chr4_101146058_101649364_C_5
chr4_15896_chr4_29485	chr4	317910000	589690000	chr4_339822999_339997157_C_3; chr4_414079771_414217410_C_3; chr4_471938315_472086989_C_1; chr4_509909216_510430186_C_1
chr2_2171_chr2_3714	chr2	43410000	74270000	chr2_61903828_61910032_C_5
chr2_2743_chr2_6057	chr2	54850000	121130000	chr2_61903828_61910032_C_5; chr2_102662795_102752384_C_5
chr2_9069_chr2_11478	chr2	181370000	229550000	chr2_193951504_194015859_C_4
chr2_3534_chr2_12761	chr2	70670000	255210000	chr2_102662795_102752384_C_5; chr2_193951504_194015859_C_4; chr2_252799496_252935771_C_4
chr4_19827_chr4_23337	chr4	396530000	466730000	chr4_414079771_414217410_C_3
chr2_2109_chr2_3708	chr2	42170000	74150000	chr2_61903828_61910032_C_5
chr2_2146_chr2_3332	chr2	42910000	66630000	chr2_61903828_61910032_C_5
chr3_17468_chr3_21699	chr3	349350000	433970000	chr3_373017011_373149282_C_5
chr3_18497_chr3_21792	chr3	369930000	435830000	chr3_373017011_373149282_C_5
chr4_182_chr4_5378	chr4	3630000	107550000	chr4_101146058_101649364_C_5
chr2_9858_chr2_30150	chr2	197150000	602990000	chr2_252799496_252935771_C_4; chr2_320075527_320279220_C_4; chr2_385662221_385787990_C_4; chr2_427017647_427241129_C_5; chr2_470398810_470568565_C_3; chr2_547839849_548127395_C_1
chr2_21085_chr2_21638	chr2	421690000	432750000	chr2_427017647_427241129_C_5
chr2_4182_chr2_5586	chr2	83630000	111710000	chr2_102662795_102752384_C_5
chr2_21085_chr2_21636	chr2	421690000	432710000	chr2_427017647_427241129_C_5
chr4_7754_chr4_7813	chr4	155070000	156250000	chr4_155168668_155313264_C_4
chr3_12909_chr3_13868	chr3	258170000	277350000	chr3_259039164_259053513_C_4
chr2_2574_chr2_4343	chr2	51470000	86850000	chr2_61903828_61910032_C_5
chr2_14522_chr2_17332	chr2	290430000	346630000	chr2_320075527_320279220_C_4
chr2_10311_chr2_15155	chr2	206210000	303090000	chr2_252799496_252935771_C_4
chr2_1827_chr2_3350	chr2	36530000	66990000	chr2_61903828_61910032_C_5
chr1_30620_chr1_33201	chr1	612390000	664010000	chr1_618388290_618550821_C_4
chr1_8060_chr1_10905	chr1	161190000	218090000	chr1_206630177_207119107_C_3
chr2_2802_chr2_4639	chr2	56030000	92770000	chr2_61903828_61910032_C_5
chr4_14683_chr4_17266	chr4	293650000	345310000	chr4_339822999_339997157_C_3
chr4_312_chr4_5521	chr4	6230000	110410000	chr4_101146058_101649364_C_5
chr2_19637_chr2_21490	chr2	392730000	429790000	chr2_427017647_427241129_C_5
chr3_17429_chr3_22226	chr3	348570000	444510000	chr3_373017011_373149282_C_5
chr2_1540_chr2_4497	chr2	30790000	89930000	chr2_61903828_61910032_C_5
chr2_22917_chr2_25481	chr2	458330000	509610000	chr2_470398810_470568565_C_3
chr1_7747_chr1_19888	chr1	154930000	397750000	chr1_206630177_207119107_C_3; chr1_253998847_254650874_C_4; chr1_315391968_315628621_C_2
chr1_7747_chr1_19889	chr1	154930000	397770000	chr1_206630177_207119107_C_3; chr1_253998847_254650874_C_4; chr1_315391968_315628621_C_2
chr2_2534_chr2_3238	chr2	50670000	64750000	chr2_61903828_61910032_C_5
chr1_24969_chr1_28404	chr1	499370000	568070000	chr1_506410362_506496327_C_3
chr4_25292_chr4_28010	chr4	505830000	560190000	chr4_509909216_510430186_C_1
chr2_575_chr2_4771	chr2	11490000	95410000	chr2_61903828_61910032_C_5
chr1_30690_chr1_33201	chr1	613790000	664010000	chr1_618388290_618550821_C_4
chr1_27124_chr1_31131	chr1	542470000	622610000	chr1_618388290_618550821_C_4
chr2_3253_chr2_5358	chr2	65050000	107150000	chr2_102662795_102752384_C_5
chr4_11606_chr4_12787	chr4	232110000	255730000	chr4_232690291_232843171_C_4
chr2_2594_chr2_3619	chr2	51870000	72370000	chr2_61903828_61910032_C_5
chr2_20232_chr2_24297	chr2	404630000	485930000	chr2_427017647_427241129_C_5; chr2_470398810_470568565_C_3
chr1_15484_chr1_17442	chr1	309670000	348830000	chr1_315391968_315628621_C_2
chr2_2657_chr2_4450	chr2	53130000	88990000	chr2_61903828_61910032_C_5
chr2_2449_chr2_5118	chr2	48970000	102350000	chr2_61903828_61910032_C_5
chr4_6658_chr4_10676	chr4	133150000	213510000	chr4_155168668_155313264_C_4
chr2_586_chr2_4792	chr2	11710000	95830000	chr2_61903828_61910032_C_5
chr2_1924_chr2_4346	chr2	38470000	86910000	chr2_61903828_61910032_C_5
chr4_335_chr4_5520	chr4	6690000	110390000	chr4_101146058_101649364_C_5
chr2_18391_chr2_20233	chr2	367810000	404650000	chr2_385662221_385787990_C_4
chr4_23173_chr4_23988	chr4	463450000	479750000	chr4_471938315_472086989_C_1
chr1_25226_chr1_30845	chr1	504510000	616890000	chr1_506410362_506496327_C_3
chr1_8043_chr1_11185	chr1	160850000	223690000	chr1_206630177_207119107_C_3
chr2_2887_chr2_31914	chr2	57730000	638270000	chr2_61903828_61910032_C_5; chr2_102662795_102752384_C_5; chr2_193951504_194015859_C_4; chr2_252799496_252935771_C_4; chr2_320075527_320279220_C_4; chr2_385662221_385787990_C_4; chr2_427017647_427241129_C_5; chr2_470398810_470568565_C_3; chr2_547839849_548127395_C_1
chr2_2887_chr2_31915	chr2	57730000	638290000	chr2_61903828_61910032_C_5; chr2_102662795_102752384_C_5; chr2_193951504_194015859_C_4; chr2_252799496_252935771_C_4; chr2_320075527_320279220_C_4; chr2_385662221_385787990_C_4; chr2_427017647_427241129_C_5; chr2_470398810_470568565_C_3; chr2_547839849_548127395_C_1
chr2_15713_chr2_26373	chr2	314250000	527450000	chr2_320075527_320279220_C_4; chr2_385662221_385787990_C_4; chr2_427017647_427241129_C_5; chr2_470398810_470568565_C_3
chr2_19759_chr2_21636	chr2	395170000	432710000	chr2_427017647_427241129_C_5
chr3_17398_chr3_20261	chr3	347950000	405210000	chr3_373017011_373149282_C_5
chr2_1251_chr2_5363	chr2	25010000	107250000	chr2_61903828_61910032_C_5; chr2_102662795_102752384_C_5
chr1_24997_chr1_25569	chr1	499930000	511370000	chr1_506410362_506496327_C_3
chr4_23398_chr4_24305	chr4	467950000	486090000	chr4_471938315_472086989_C_1
chr2_2487_chr2_3253	chr2	49730000	65050000	chr2_61903828_61910032_C_5
chr2_494_chr2_4741	chr2	9870000	94810000	chr2_61903828_61910032_C_5
chr2_494_chr2_4740	chr2	9870000	94790000	chr2_61903828_61910032_C_5
chr4_11292_chr4_14375	chr4	225830000	287490000	chr4_232690291_232843171_C_4; chr4_281877412_282036727_C_4
chr3_6263_chr3_8562	chr3	125250000	171230000	chr3_148345652_148346381_C_4
chr4_16969_chr4_17633	chr4	339370000	352650000	chr4_339822999_339997157_C_3
chr2_1321_chr2_4628	chr2	26410000	92550000	chr2_61903828_61910032_C_5
chr2_2918_chr2_6466	chr2	58350000	129310000	chr2_61903828_61910032_C_5; chr2_102662795_102752384_C_5
chr4_240_chr4_5699	chr4	4790000	113970000	chr4_101146058_101649364_C_5
chr4_360_chr4_5586	chr4	7190000	111710000	chr4_101146058_101649364_C_5
chr2_2297_chr2_3710	chr2	45930000	74190000	chr2_61903828_61910032_C_5
chr2_18014_chr2_20231	chr2	360270000	404610000	chr2_385662221_385787990_C_4
chr4_11552_chr4_11750	chr4	231030000	234990000	chr4_232690291_232843171_C_4
chr1_7837_chr1_10760	chr1	156730000	215190000	chr1_206630177_207119107_C_3
chr2_2157_chr2_4538	chr2	43130000	90750000	chr2_61903828_61910032_C_5
chr4_16885_chr4_17371	chr4	337690000	347410000	chr4_339822999_339997157_C_3
chr2_17367_chr2_21045	chr2	347330000	420890000	chr2_385662221_385787990_C_4
chr2_18025_chr2_19862	chr2	360490000	397230000	chr2_385662221_385787990_C_4
chr1_11660_chr1_13024	chr1	233190000	260470000	chr1_253998847_254650874_C_4
chr2_23399_chr2_23674	chr2	467970000	473470000	chr2_470398810_470568565_C_3
chr2_2309_chr2_7616	chr2	46170000	152310000	chr2_61903828_61910032_C_5; chr2_102662795_102752384_C_5
chr2_10730_chr2_13085	chr2	214590000	261690000	chr2_252799496_252935771_C_4
chr2_9072_chr2_9843	chr2	181430000	196850000	chr2_193951504_194015859_C_4
chr1_15458_chr1_19844	chr1	309150000	396870000	chr1_315391968_315628621_C_2
chr1_11642_chr1_13256	chr1	232830000	265110000	chr1_253998847_254650874_C_4
chr4_10448_chr4_12338	chr4	208950000	246750000	chr4_232690291_232843171_C_4
chr2_9070_chr2_9841	chr2	181390000	196810000	chr2_193951504_194015859_C_4
chr3_1780_chr3_5965	chr3	35590000	119290000	chr3_79413509_79487659_C_3
chr4_13253_chr4_14850	chr4	265050000	296990000	chr4_281877412_282036727_C_4
chr2_2594_chr2_4968	chr2	51870000	99350000	chr2_61903828_61910032_C_5
chr2_15747_chr2_16252	chr2	314930000	325030000	chr2_320075527_320279220_C_4
chr1_24749_chr1_26032	chr1	494970000	520630000	chr1_506410362_506496327_C_3
chr2_1554_chr2_3703	chr2	31070000	74050000	chr2_61903828_61910032_C_5
chr2_21464_chr2_23914	chr2	429270000	478270000	chr2_470398810_470568565_C_3
chr4_23402_chr4_24226	chr4	468030000	484510000	chr4_471938315_472086989_C_1
chr2_9702_chr2_21362	chr2	194030000	427230000	chr2_252799496_252935771_C_4; chr2_320075527_320279220_C_4; chr2_385662221_385787990_C_4
chr1_30880_chr1_32880	chr1	617590000	657590000	chr1_618388290_618550821_C_4
chr2_9701_chr2_21362	chr2	194010000	427230000	chr2_252799496_252935771_C_4; chr2_320075527_320279220_C_4; chr2_385662221_385787990_C_4
chr2_11998_chr2_29372	chr2	239950000	587430000	chr2_252799496_252935771_C_4; chr2_320075527_320279220_C_4; chr2_385662221_385787990_C_4; chr2_427017647_427241129_C_5; chr2_470398810_470568565_C_3; chr2_547839849_548127395_C_1
chr4_11593_chr4_11727	chr4	231850000	234530000	chr4_232690291_232843171_C_4
chr1_8835_chr1_21975	chr1	176690000	439490000	chr1_206630177_207119107_C_3; chr1_253998847_254650874_C_4; chr1_315391968_315628621_C_2; chr1_397714843_397805646_C_4
chr4_476_chr4_5388	chr4	9510000	107750000	chr4_101146058_101649364_C_5
chr2_18470_chr2_19302	chr2	369390000	386030000	chr2_385662221_385787990_C_4
chr2_24143_chr2_27460	chr2	482850000	549190000	chr2_547839849_548127395_C_1
chr2_2157_chr2_4534	chr2	43130000	90670000	chr2_61903828_61910032_C_5
chr1_9845_chr1_12983	chr1	196890000	259650000	chr1_206630177_207119107_C_3; chr1_253998847_254650874_C_4
chr2_15747_chr2_18361	chr2	314930000	367210000	chr2_320075527_320279220_C_4
chr4_4417_chr4_5212	chr4	88330000	104230000	chr4_101146058_101649364_C_5
chr4_22370_chr4_25167	chr4	447390000	503330000	chr4_471938315_472086989_C_1
chr1_12127_chr1_13005	chr1	242530000	260090000	chr1_253998847_254650874_C_4
chr2_5060_chr2_5464	chr2	101190000	109270000	chr2_102662795_102752384_C_5
chr2_20650_chr2_21637	chr2	412990000	432730000	chr2_427017647_427241129_C_5
chr4_237_chr4_5357	chr4	4730000	107130000	chr4_101146058_101649364_C_5
chr2_15788_chr2_16666	chr2	315750000	333310000	chr2_320075527_320279220_C_4
chr4_11123_chr4_13380	chr4	222450000	267590000	chr4_232690291_232843171_C_4
chr3_1705_chr3_3987	chr3	34090000	79730000	chr3_79413509_79487659_C_3
chr2_23358_chr2_24812	chr2	467150000	496230000	chr2_470398810_470568565_C_3
chr2_3666_chr2_5199	chr2	73310000	103970000	chr2_102662795_102752384_C_5
chr2_22690_chr2_24294	chr2	453790000	485870000	chr2_470398810_470568565_C_3
chr2_14649_chr2_17159	chr2	292970000	343170000	chr2_320075527_320279220_C_4
chr2_14649_chr2_17156	chr2	292970000	343110000	chr2_320075527_320279220_C_4
chr1_21579_chr1_26762	chr1	431570000	535230000	chr1_459052872_459170307_C_4; chr1_506410362_506496327_C_3
chr2_2462_chr2_4992	chr2	49230000	99830000	chr2_61903828_61910032_C_5
chr3_17308_chr3_21796	chr3	346150000	435910000	chr3_373017011_373149282_C_5
chr1_7906_chr1_10917	chr1	158110000	218330000	chr1_206630177_207119107_C_3
chr2_2280_chr2_3723	chr2	45590000	74450000	chr2_61903828_61910032_C_5
chr1_30644_chr1_33249	chr1	612870000	664970000	chr1_618388290_618550821_C_4
chr2_496_chr2_4795	chr2	9910000	95890000	chr2_61903828_61910032_C_5
chr1_30667_chr1_32916	chr1	613330000	658310000	chr1_618388290_618550821_C_4
chr2_2280_chr2_3725	chr2	45590000	74490000	chr2_61903828_61910032_C_5
chr2_2452_chr2_3526	chr2	49030000	70510000	chr2_61903828_61910032_C_5
chr2_17705_chr2_20215	chr2	354090000	404290000	chr2_385662221_385787990_C_4
chr3_3927_chr3_4075	chr3	78530000	81490000	chr3_79413509_79487659_C_3
chr1_25177_chr1_31001	chr1	503530000	620010000	chr1_506410362_506496327_C_3; chr1_618388290_618550821_C_4
chr1_30658_chr1_33318	chr1	613150000	666350000	chr1_618388290_618550821_C_4
chr2_2989_chr2_5680	chr2	59770000	113590000	chr2_61903828_61910032_C_5; chr2_102662795_102752384_C_5
chr4_132_chr4_5131	chr4	2630000	102610000	chr4_101146058_101649364_C_5
chr1_9749_chr1_11684	chr1	194970000	233670000	chr1_206630177_207119107_C_3
chr3_6804_chr3_8697	chr3	136070000	173930000	chr3_148345652_148346381_C_4
chr3_8025_chr3_10364	chr3	160490000	207270000	chr3_206306444_206386443_C_5
chr1_11540_chr1_12983	chr1	230790000	259650000	chr1_253998847_254650874_C_4
chr1_30826_chr1_33026	chr1	616510000	660510000	chr1_618388290_618550821_C_4
chr2_14206_chr2_16983	chr2	284110000	339650000	chr2_320075527_320279220_C_4
chr4_7159_chr4_18586	chr4	143170000	371710000	chr4_155168668_155313264_C_4; chr4_232690291_232843171_C_4; chr4_281877412_282036727_C_4; chr4_339822999_339997157_C_3
chr4_5237_chr4_13452	chr4	104730000	269030000	chr4_155168668_155313264_C_4; chr4_232690291_232843171_C_4
chr2_18362_chr2_19670	chr2	367230000	393390000	chr2_385662221_385787990_C_4
chr2_1467_chr2_4385	chr2	29330000	87690000	chr2_61903828_61910032_C_5
chr2_11126_chr2_15518	chr2	222510000	310350000	chr2_252799496_252935771_C_4
chr2_2743_chr2_3816	chr2	54850000	76310000	chr2_61903828_61910032_C_5
chr2_2123_chr2_4532	chr2	42450000	90630000	chr2_61903828_61910032_C_5
chr1_7816_chr1_10757	chr1	156310000	215130000	chr1_206630177_207119107_C_3
chr2_21498_chr2_26423	chr2	429950000	528450000	chr2_470398810_470568565_C_3
chr1_7084_chr1_7765	chr1	141670000	155290000	chr1_154881321_155184370_C_1
chr2_608_chr2_4739	chr2	12150000	94770000	chr2_61903828_61910032_C_5
chr2_23399_chr2_23679	chr2	467970000	473570000	chr2_470398810_470568565_C_3
chr4_4441_chr4_6517	chr4	88810000	130330000	chr4_101146058_101649364_C_5
chr1_21579_chr1_23728	chr1	431570000	474550000	chr1_459052872_459170307_C_4
chr4_2132_chr4_15418	chr4	42630000	308350000	chr4_101146058_101649364_C_5; chr4_155168668_155313264_C_4; chr4_232690291_232843171_C_4; chr4_281877412_282036727_C_4
chr1_24_chr1_12496	chr1	470000	249910000	chr1_60249089_60682528_C_1; chr1_154881321_155184370_C_1; chr1_206630177_207119107_C_3
chr1_24_chr1_12495	chr1	470000	249890000	chr1_60249089_60682528_C_1; chr1_154881321_155184370_C_1; chr1_206630177_207119107_C_3
chr4_14246_chr4_17630	chr4	284910000	352590000	chr4_339822999_339997157_C_3
chr1_13882_chr1_15851	chr1	277630000	317010000	chr1_315391968_315628621_C_2
chr2_21124_chr2_21545	chr2	422470000	430890000	chr2_427017647_427241129_C_5
chr1_21326_chr1_24554	chr1	426510000	491070000	chr1_459052872_459170307_C_4
chr4_2813_chr4_5892	chr4	56250000	117830000	chr4_101146058_101649364_C_5
chr3_17473_chr3_20207	chr3	349450000	404130000	chr3_373017011_373149282_C_5
chr4_14005_chr4_16114	chr4	280090000	322270000	chr4_281877412_282036727_C_4
chr4_22356_chr4_25315	chr4	447110000	506290000	chr4_471938315_472086989_C_1
chr1_22550_chr1_23989	chr1	450990000	479770000	chr1_459052872_459170307_C_4
chr2_1857_chr2_5267	chr2	37130000	105330000	chr2_61903828_61910032_C_5; chr2_102662795_102752384_C_5
chr4_317_chr4_5403	chr4	6330000	108050000	chr4_101146058_101649364_C_5
chr1_7859_chr1_11833	chr1	157170000	236650000	chr1_206630177_207119107_C_3
chr2_3698_chr2_6352	chr2	73950000	127030000	chr2_102662795_102752384_C_5
chr2_504_chr2_3194	chr2	10070000	63870000	chr2_61903828_61910032_C_5
chr2_2301_chr2_3984	chr2	46010000	79670000	chr2_61903828_61910032_C_5
chr1_30432_chr1_31232	chr1	608630000	624630000	chr1_618388290_618550821_C_4
chr2_3731_chr2_7352	chr2	74610000	147030000	chr2_102662795_102752384_C_5
chr4_7844_chr4_28671	chr4	156870000	573410000	chr4_232690291_232843171_C_4; chr4_281877412_282036727_C_4; chr4_339822999_339997157_C_3; chr4_414079771_414217410_C_3; chr4_471938315_472086989_C_1; chr4_509909216_510430186_C_1
chr1_22611_chr1_25564	chr1	452210000	511270000	chr1_459052872_459170307_C_4; chr1_506410362_506496327_C_3
chr4_287_chr4_5248	chr4	5730000	104950000	chr4_101146058_101649364_C_5
chr3_7400_chr3_7960	chr3	147990000	159190000	chr3_148345652_148346381_C_4
chr4_18156_chr4_28597	chr4	363110000	571930000	chr4_414079771_414217410_C_3; chr4_471938315_472086989_C_1; chr4_509909216_510430186_C_1
chr4_4790_chr4_5654	chr4	95790000	113070000	chr4_101146058_101649364_C_5
chr2_14850_chr2_16691	chr2	296990000	333810000	chr2_320075527_320279220_C_4
chr1_20060_chr1_31339	chr1	401190000	626770000	chr1_459052872_459170307_C_4; chr1_506410362_506496327_C_3; chr1_618388290_618550821_C_4
chr2_2743_chr2_4351	chr2	54850000	87010000	chr2_61903828_61910032_C_5
chr1_7819_chr1_10904	chr1	156370000	218070000	chr1_206630177_207119107_C_3
chr3_7190_chr3_7989	chr3	143790000	159770000	chr3_148345652_148346381_C_4
chr2_20704_chr2_23130	chr2	414070000	462590000	chr2_427017647_427241129_C_5
chr4_273_chr4_5642	chr4	5450000	112830000	chr4_101146058_101649364_C_5
chr2_1037_chr2_4345	chr2	20730000	86890000	chr2_61903828_61910032_C_5
chr2_15762_chr2_16188	chr2	315230000	323750000	chr2_320075527_320279220_C_4
chr3_18496_chr3_20750	chr3	369910000	414990000	chr3_373017011_373149282_C_5
chr4_14033_chr4_16708	chr4	280650000	334150000	chr4_281877412_282036727_C_4
chr3_12863_chr3_13623	chr3	257250000	272450000	chr3_259039164_259053513_C_4
chr3_12862_chr3_13877	chr3	257230000	277530000	chr3_259039164_259053513_C_4
chr3_5647_chr3_22580	chr3	112930000	451590000	chr3_148345652_148346381_C_4; chr3_206306444_206386443_C_5; chr3_259039164_259053513_C_4; chr3_373017011_373149282_C_5
chr1_19010_chr1_21579	chr1	380190000	431570000	chr1_397714843_397805646_C_4
chr1_8220_chr1_34358	chr1	164390000	687150000	chr1_206630177_207119107_C_3; chr1_253998847_254650874_C_4; chr1_315391968_315628621_C_2; chr1_397714843_397805646_C_4; chr1_459052872_459170307_C_4; chr1_506410362_506496327_C_3; chr1_618388290_618550821_C_4
chr2_1527_chr2_4280	chr2	30530000	85590000	chr2_61903828_61910032_C_5
chr2_7818_chr2_18071	chr2	156350000	361410000	chr2_193951504_194015859_C_4; chr2_252799496_252935771_C_4; chr2_320075527_320279220_C_4
chr4_11259_chr4_14296	chr4	225170000	285910000	chr4_232690291_232843171_C_4; chr4_281877412_282036727_C_4
chr1_12233_chr1_13203	chr1	244650000	264050000	chr1_253998847_254650874_C_4
chr1_15308_chr1_25641	chr1	306150000	512810000	chr1_315391968_315628621_C_2; chr1_397714843_397805646_C_4; chr1_459052872_459170307_C_4; chr1_506410362_506496327_C_3
chr4_337_chr4_5209	chr4	6730000	104170000	chr4_101146058_101649364_C_5
chr1_22752_chr1_23685	chr1	455030000	473690000	chr1_459052872_459170307_C_4
chr4_291_chr4_5458	chr4	5810000	109150000	chr4_101146058_101649364_C_5
chr2_1514_chr2_4525	chr2	30270000	90490000	chr2_61903828_61910032_C_5
chr2_18660_chr2_21498	chr2	373190000	429950000	chr2_385662221_385787990_C_4; chr2_427017647_427241129_C_5
chr1_1104_chr1_23818	chr1	22070000	476350000	chr1_60249089_60682528_C_1; chr1_154881321_155184370_C_1; chr1_206630177_207119107_C_3; chr1_253998847_254650874_C_4; chr1_315391968_315628621_C_2; chr1_397714843_397805646_C_4; chr1_459052872_459170307_C_4
chr2_21492_chr2_24882	chr2	429830000	497630000	chr2_470398810_470568565_C_3
chr1_2677_chr1_4846	chr1	53530000	96910000	chr1_60249089_60682528_C_1
chr1_20691_chr1_24368	chr1	413810000	487350000	chr1_459052872_459170307_C_4
chr2_21845_chr2_24297	chr2	436890000	485930000	chr2_470398810_470568565_C_3
chr4_273_chr4_5397	chr4	5450000	107930000	chr4_101146058_101649364_C_5
chr2_18661_chr2_21476	chr2	373210000	429510000	chr2_385662221_385787990_C_4; chr2_427017647_427241129_C_5
chr2_20236_chr2_21476	chr2	404710000	429510000	chr2_427017647_427241129_C_5
chr2_366_chr2_3719	chr2	7310000	74370000	chr2_61903828_61910032_C_5
chr1_1236_chr1_33727	chr1	24710000	674530000	chr1_60249089_60682528_C_1; chr1_154881321_155184370_C_1; chr1_206630177_207119107_C_3; chr1_253998847_254650874_C_4; chr1_315391968_315628621_C_2; chr1_397714843_397805646_C_4; chr1_459052872_459170307_C_4; chr1_506410362_506496327_C_3; chr1_618388290_618550821_C_4
chr1_3923_chr1_25601	chr1	78450000	512010000	chr1_154881321_155184370_C_1; chr1_206630177_207119107_C_3; chr1_253998847_254650874_C_4; chr1_315391968_315628621_C_2; chr1_397714843_397805646_C_4; chr1_459052872_459170307_C_4; chr1_506410362_506496327_C_3
chr2_2174_chr2_3734	chr2	43470000	74670000	chr2_61903828_61910032_C_5
chr1_30305_chr1_32934	chr1	606090000	658670000	chr1_618388290_618550821_C_4
chr1_29966_chr1_33085	chr1	599310000	661690000	chr1_618388290_618550821_C_4
chr4_13886_chr4_17450	chr4	277710000	348990000	chr4_281877412_282036727_C_4; chr4_339822999_339997157_C_3
chr4_4919_chr4_5745	chr4	98370000	114890000	chr4_101146058_101649364_C_5
chr1_1523_chr1_6800	chr1	30450000	135990000	chr1_60249089_60682528_C_1
chr4_16902_chr4_17630	chr4	338030000	352590000	chr4_339822999_339997157_C_3
chr2_2156_chr2_4589	chr2	43110000	91770000	chr2_61903828_61910032_C_5
chr1_17114_chr1_22691	chr1	342270000	453810000	chr1_397714843_397805646_C_4
chr1_15001_chr1_16419	chr1	300010000	328370000	chr1_315391968_315628621_C_2
chr2_11559_chr2_13151	chr2	231170000	263010000	chr2_252799496_252935771_C_4
chr2_15799_chr2_18315	chr2	315970000	366290000	chr2_320075527_320279220_C_4
chr1_28580_chr1_32082	chr1	571590000	641630000	chr1_618388290_618550821_C_4
chr1_28580_chr1_32083	chr1	571590000	641650000	chr1_618388290_618550821_C_4
chr4_240_chr4_5266	chr4	4790000	105310000	chr4_101146058_101649364_C_5
chr2_6598_chr2_13688	chr2	131950000	273750000	chr2_193951504_194015859_C_4; chr2_252799496_252935771_C_4
chr4_236_chr4_5175	chr4	4710000	103490000	chr4_101146058_101649364_C_5
chr4_3748_chr4_6538	chr4	74950000	130750000	chr4_101146058_101649364_C_5
chr4_555_chr4_5241	chr4	11090000	104810000	chr4_101146058_101649364_C_5
chr4_10830_chr4_14159	chr4	216590000	283170000	chr4_232690291_232843171_C_4; chr4_281877412_282036727_C_4
chr2_14515_chr2_16727	chr2	290290000	334530000	chr2_320075527_320279220_C_4
chr2_2547_chr2_4908	chr2	50930000	98150000	chr2_61903828_61910032_C_5
chr4_2332_chr4_6118	chr4	46630000	122350000	chr4_101146058_101649364_C_5
chr1_30449_chr1_31789	chr1	608970000	635770000	chr1_618388290_618550821_C_4
chr2_1540_chr2_4559	chr2	30790000	91170000	chr2_61903828_61910032_C_5
chr3_8028_chr3_10362	chr3	160550000	207230000	chr3_206306444_206386443_C_5
chr4_4515_chr4_6274	chr4	90290000	125470000	chr4_101146058_101649364_C_5
chr2_2625_chr2_4466	chr2	52490000	89310000	chr2_61903828_61910032_C_5
chr1_25256_chr1_25570	chr1	505110000	511390000	chr1_506410362_506496327_C_3
chr4_241_chr4_5726	chr4	4810000	114510000	chr4_101146058_101649364_C_5
chr2_23351_chr2_25249	chr2	467010000	504970000	chr2_470398810_470568565_C_3
chr1_7832_chr1_11160	chr1	156630000	223190000	chr1_206630177_207119107_C_3
chr1_14758_chr1_18206	chr1	295150000	364110000	chr1_315391968_315628621_C_2
chr1_14758_chr1_18207	chr1	295150000	364130000	chr1_315391968_315628621_C_2
chr1_30859_chr1_31003	chr1	617170000	620050000	chr1_618388290_618550821_C_4
chr3_16838_chr3_18781	chr3	336750000	375610000	chr3_373017011_373149282_C_5
chr4_21820_chr4_23928	chr4	436390000	478550000	chr4_471938315_472086989_C_1
chr1_30563_chr1_33098	chr1	611250000	661950000	chr1_618388290_618550821_C_4
chr3_17007_chr3_22686	chr3	340130000	453710000	chr3_373017011_373149282_C_5
chr1_7769_chr1_10899	chr1	155370000	217970000	chr1_206630177_207119107_C_3
chr2_2165_chr2_3338	chr2	43290000	66750000	chr2_61903828_61910032_C_5
chr4_4889_chr4_5380	chr4	97770000	107590000	chr4_101146058_101649364_C_5
chr3_7417_chr3_8018	chr3	148330000	160350000	chr3_148345652_148346381_C_4
chr3_12068_chr3_13003	chr3	241350000	260050000	chr3_259039164_259053513_C_4
chr1_21995_chr1_22967	chr1	439890000	459330000	chr1_459052872_459170307_C_4
chr2_22218_chr2_23976	chr2	444350000	479510000	chr2_470398810_470568565_C_3
chr4_2862_chr4_6494	chr4	57230000	129870000	chr4_101146058_101649364_C_5
chr2_18338_chr2_20215	chr2	366750000	404290000	chr2_385662221_385787990_C_4
chr4_15199_chr4_25589	chr4	303970000	511770000	chr4_339822999_339997157_C_3; chr4_414079771_414217410_C_3; chr4_471938315_472086989_C_1; chr4_509909216_510430186_C_1
chr2_518_chr2_4771	chr2	10350000	95410000	chr2_61903828_61910032_C_5
chr2_19632_chr2_21477	chr2	392630000	429530000	chr2_427017647_427241129_C_5
chr2_18814_chr2_21138	chr2	376270000	422750000	chr2_385662221_385787990_C_4
chr3_12860_chr3_13714	chr3	257190000	274270000	chr3_259039164_259053513_C_4
chr1_11540_chr1_14051	chr1	230790000	281010000	chr1_253998847_254650874_C_4
chr4_10543_chr4_21723	chr4	210850000	434450000	chr4_232690291_232843171_C_4; chr4_281877412_282036727_C_4; chr4_339822999_339997157_C_3; chr4_414079771_414217410_C_3
chr2_19079_chr2_19856	chr2	381570000	397110000	chr2_385662221_385787990_C_4
chr1_2385_chr1_14658	chr1	47690000	293150000	chr1_60249089_60682528_C_1; chr1_154881321_155184370_C_1; chr1_206630177_207119107_C_3; chr1_253998847_254650874_C_4
chr4_11583_chr4_13708	chr4	231650000	274150000	chr4_232690291_232843171_C_4
chr1_22612_chr1_24198	chr1	452230000	483950000	chr1_459052872_459170307_C_4
chr4_7511_chr4_7780	chr4	150210000	155590000	chr4_155168668_155313264_C_4
chr4_7511_chr4_7781	chr4	150210000	155610000	chr4_155168668_155313264_C_4
chr2_2285_chr2_4575	chr2	45690000	91490000	chr2_61903828_61910032_C_5
chr2_2284_chr2_4544	chr2	45670000	90870000	chr2_61903828_61910032_C_5
chr1_10904_chr1_13880	chr1	218070000	277590000	chr1_253998847_254650874_C_4
chr2_15529_chr2_17186	chr2	310570000	343710000	chr2_320075527_320279220_C_4
chr3_333_chr3_3977	chr3	6650000	79530000	chr3_79413509_79487659_C_3
chr1_9836_chr1_10381	chr1	196710000	207610000	chr1_206630177_207119107_C_3
chr4_20621_chr4_22441	chr4	412410000	448810000	chr4_414079771_414217410_C_3
chr4_278_chr4_5361	chr4	5550000	107210000	chr4_101146058_101649364_C_5
chr1_30564_chr1_34263	chr1	611270000	685250000	chr1_618388290_618550821_C_4
chr1_7905_chr1_11697	chr1	158090000	233930000	chr1_206630177_207119107_C_3
chr2_18452_chr2_21665	chr2	369030000	433290000	chr2_385662221_385787990_C_4; chr2_427017647_427241129_C_5
chr2_467_chr2_3526	chr2	9330000	70510000	chr2_61903828_61910032_C_5
chr2_23372_chr2_24438	chr2	467430000	488750000	chr2_470398810_470568565_C_3
chr1_12023_chr1_13145	chr1	240450000	262890000	chr1_253998847_254650874_C_4
chr2_3355_chr2_5868	chr2	67090000	117350000	chr2_102662795_102752384_C_5
chr4_10269_chr4_12505	chr4	205370000	250090000	chr4_232690291_232843171_C_4
chr4_7759_chr4_25512	chr4	155170000	510230000	chr4_232690291_232843171_C_4; chr4_281877412_282036727_C_4; chr4_339822999_339997157_C_3; chr4_414079771_414217410_C_3; chr4_471938315_472086989_C_1
chr2_23083_chr2_24946	chr2	461650000	498910000	chr2_470398810_470568565_C_3
chr1_15287_chr1_19010	chr1	305730000	380190000	chr1_315391968_315628621_C_2
chr2_3291_chr2_5431	chr2	65810000	108610000	chr2_102662795_102752384_C_5
chr3_7085_chr3_8681	chr3	141690000	173610000	chr3_148345652_148346381_C_4
chr2_2290_chr2_3330	chr2	45790000	66590000	chr2_61903828_61910032_C_5
chr1_30513_chr1_33124	chr1	610250000	662470000	chr1_618388290_618550821_C_4
chr2_1561_chr2_4587	chr2	31210000	91730000	chr2_61903828_61910032_C_5
chr3_17941_chr3_19480	chr3	358810000	389590000	chr3_373017011_373149282_C_5
chr2_18557_chr2_21790	chr2	371130000	435790000	chr2_385662221_385787990_C_4; chr2_427017647_427241129_C_5
chr2_2175_chr2_4588	chr2	43490000	91750000	chr2_61903828_61910032_C_5
chr2_3935_chr2_7453	chr2	78690000	149050000	chr2_102662795_102752384_C_5
chr3_1462_chr3_5837	chr3	29230000	116730000	chr3_79413509_79487659_C_3
chr2_7802_chr2_18708	chr2	156030000	374150000	chr2_193951504_194015859_C_4; chr2_252799496_252935771_C_4; chr2_320075527_320279220_C_4
chr2_7802_chr2_18709	chr2	156030000	374170000	chr2_193951504_194015859_C_4; chr2_252799496_252935771_C_4; chr2_320075527_320279220_C_4
chr1_30897_chr1_32862	chr1	617930000	657230000	chr1_618388290_618550821_C_4
chr3_3973_chr3_13066	chr3	79450000	261310000	chr3_148345652_148346381_C_4; chr3_206306444_206386443_C_5; chr3_259039164_259053513_C_4
chr3_3973_chr3_13065	chr3	79450000	261290000	chr3_148345652_148346381_C_4; chr3_206306444_206386443_C_5; chr3_259039164_259053513_C_4
chr2_1744_chr2_4526	chr2	34870000	90510000	chr2_61903828_61910032_C_5
chr4_23574_chr4_25375	chr4	471470000	507490000	chr4_471938315_472086989_C_1
chr2_16922_chr2_23131	chr2	338430000	462610000	chr2_385662221_385787990_C_4; chr2_427017647_427241129_C_5
chr4_22820_chr4_23988	chr4	456390000	479750000	chr4_471938315_472086989_C_1
chr2_8832_chr2_10950	chr2	176630000	218990000	chr2_193951504_194015859_C_4
chr2_12188_chr2_14651	chr2	243750000	293010000	chr2_252799496_252935771_C_4
chr4_557_chr4_5212	chr4	11130000	104230000	chr4_101146058_101649364_C_5
chr1_8_chr1_12495	chr1	150000	249890000	chr1_60249089_60682528_C_1; chr1_154881321_155184370_C_1; chr1_206630177_207119107_C_3
chr1_8_chr1_12496	chr1	150000	249910000	chr1_60249089_60682528_C_1; chr1_154881321_155184370_C_1; chr1_206630177_207119107_C_3
chr1_9836_chr1_11553	chr1	196710000	231050000	chr1_206630177_207119107_C_3
chr4_16972_chr4_17371	chr4	339430000	347410000	chr4_339822999_339997157_C_3
chr2_22938_chr2_23674	chr2	458750000	473470000	chr2_470398810_470568565_C_3
chr4_336_chr4_5397	chr4	6710000	107930000	chr4_101146058_101649364_C_5
chr2_2508_chr2_5164	chr2	50150000	103270000	chr2_61903828_61910032_C_5; chr2_102662795_102752384_C_5
chr4_14859_chr4_20929	chr4	297170000	418570000	chr4_339822999_339997157_C_3; chr4_414079771_414217410_C_3
chr2_19524_chr2_21637	chr2	390470000	432730000	chr2_427017647_427241129_C_5
chr4_233_chr4_5714	chr4	4650000	114270000	chr4_101146058_101649364_C_5
chr4_233_chr4_5715	chr4	4650000	114290000	chr4_101146058_101649364_C_5
chr2_20469_chr2_23024	chr2	409370000	460470000	chr2_427017647_427241129_C_5
chr4_17489_chr4_25392	chr4	349770000	507830000	chr4_414079771_414217410_C_3; chr4_471938315_472086989_C_1
chr3_18641_chr3_19209	chr3	372810000	384170000	chr3_373017011_373149282_C_5
chr2_2282_chr2_4545	chr2	45630000	90890000	chr2_61903828_61910032_C_5
chr4_16741_chr4_17414	chr4	334810000	348270000	chr4_339822999_339997157_C_3
chr4_10693_chr4_12933	chr4	213850000	258650000	chr4_232690291_232843171_C_4
chr1_12169_chr1_13069	chr1	243370000	261370000	chr1_253998847_254650874_C_4
chr4_305_chr4_5158	chr4	6090000	103150000	chr4_101146058_101649364_C_5
chr1_12169_chr1_13067	chr1	243370000	261330000	chr1_253998847_254650874_C_4
chr2_23374_chr2_26317	chr2	467470000	526330000	chr2_470398810_470568565_C_3
chr4_19095_chr4_22216	chr4	381890000	444310000	chr4_414079771_414217410_C_3
chr4_22569_chr4_24178	chr4	451370000	483550000	chr4_471938315_472086989_C_1
chr4_4355_chr4_6976	chr4	87090000	139510000	chr4_101146058_101649364_C_5
chr4_276_chr4_5195	chr4	5510000	103890000	chr4_101146058_101649364_C_5
chr1_2959_chr1_3479	chr1	59170000	69570000	chr1_60249089_60682528_C_1
chr4_401_chr4_5536	chr4	8010000	110710000	chr4_101146058_101649364_C_5
chr2_18557_chr2_20153	chr2	371130000	403050000	chr2_385662221_385787990_C_4
chr2_18557_chr2_20150	chr2	371130000	402990000	chr2_385662221_385787990_C_4
chr2_2729_chr2_3618	chr2	54570000	72350000	chr2_61903828_61910032_C_5
chr3_12172_chr3_15007	chr3	243430000	300130000	chr3_259039164_259053513_C_4
chr2_724_chr2_4953	chr2	14470000	99050000	chr2_61903828_61910032_C_5
chr2_2140_chr2_4254	chr2	42790000	85070000	chr2_61903828_61910032_C_5
chr3_520_chr3_19714	chr3	10390000	394270000	chr3_79413509_79487659_C_3; chr3_148345652_148346381_C_4; chr3_206306444_206386443_C_5; chr3_259039164_259053513_C_4; chr3_373017011_373149282_C_5
chr2_3761_chr2_5266	chr2	75210000	105310000	chr2_102662795_102752384_C_5
chr2_2140_chr2_4257	chr2	42790000	85130000	chr2_61903828_61910032_C_5
chr4_4923_chr4_5284	chr4	98450000	105670000	chr4_101146058_101649364_C_5
chr2_1063_chr2_5464	chr2	21250000	109270000	chr2_61903828_61910032_C_5; chr2_102662795_102752384_C_5
chr2_23371_chr2_23819	chr2	467410000	476370000	chr2_470398810_470568565_C_3
chr2_2275_chr2_3300	chr2	45490000	65990000	chr2_61903828_61910032_C_5
chr3_17467_chr3_20603	chr3	349330000	412050000	chr3_373017011_373149282_C_5
chr3_17820_chr3_18783	chr3	356390000	375650000	chr3_373017011_373149282_C_5
chr1_15479_chr1_16754	chr1	309570000	335070000	chr1_315391968_315628621_C_2
chr1_22516_chr1_22967	chr1	450310000	459330000	chr1_459052872_459170307_C_4
chr4_9824_chr4_12476	chr4	196470000	249510000	chr4_232690291_232843171_C_4
chr4_324_chr4_5418	chr4	6470000	108350000	chr4_101146058_101649364_C_5
chr2_18410_chr2_19616	chr2	368190000	392310000	chr2_385662221_385787990_C_4
chr2_19855_chr2_24297	chr2	397090000	485930000	chr2_427017647_427241129_C_5; chr2_470398810_470568565_C_3
chr4_5032_chr4_23880	chr4	100630000	477590000	chr4_101146058_101649364_C_5; chr4_155168668_155313264_C_4; chr4_232690291_232843171_C_4; chr4_281877412_282036727_C_4; chr4_339822999_339997157_C_3; chr4_414079771_414217410_C_3; chr4_471938315_472086989_C_1
chr2_1506_chr2_4619	chr2	30110000	92370000	chr2_61903828_61910032_C_5
chr2_2188_chr2_3703	chr2	43750000	74050000	chr2_61903828_61910032_C_5
chr4_16674_chr4_17354	chr4	333470000	347070000	chr4_339822999_339997157_C_3
chr1_10359_chr1_13255	chr1	207170000	265090000	chr1_253998847_254650874_C_4
chr2_23369_chr2_23919	chr2	467370000	478370000	chr2_470398810_470568565_C_3
chr1_9084_chr1_10430	chr1	181670000	208590000	chr1_206630177_207119107_C_3
chr4_6122_chr4_13430	chr4	122430000	268590000	chr4_155168668_155313264_C_4; chr4_232690291_232843171_C_4
chr2_2238_chr2_4465	chr2	44750000	89290000	chr2_61903828_61910032_C_5
chr2_2238_chr2_4464	chr2	44750000	89270000	chr2_61903828_61910032_C_5
chr2_2009_chr2_4102	chr2	40170000	82030000	chr2_61903828_61910032_C_5
chr1_12030_chr1_13024	chr1	240590000	260470000	chr1_253998847_254650874_C_4
chr3_8030_chr3_10350	chr3	160590000	206990000	chr3_206306444_206386443_C_5
chr4_22895_chr4_23981	chr4	457890000	479610000	chr4_471938315_472086989_C_1
chr4_21902_chr4_23605	chr4	438030000	472090000	chr4_471938315_472086989_C_1
chr2_2504_chr2_3123	chr2	50070000	62450000	chr2_61903828_61910032_C_5
chr1_7859_chr1_10904	chr1	157170000	218070000	chr1_206630177_207119107_C_3
chr2_23136_chr2_25040	chr2	462710000	500790000	chr2_470398810_470568565_C_3
chr2_23136_chr2_25041	chr2	462710000	500810000	chr2_470398810_470568565_C_3
chr1_12178_chr1_15478	chr1	243550000	309550000	chr1_253998847_254650874_C_4
chr4_23169_chr4_25318	chr4	463370000	506350000	chr4_471938315_472086989_C_1
chr3_16607_chr3_19301	chr3	332130000	386010000	chr3_373017011_373149282_C_5
chr2_20234_chr2_23816	chr2	404670000	476310000	chr2_427017647_427241129_C_5; chr2_470398810_470568565_C_3
chr2_1883_chr2_22296	chr2	37650000	445910000	chr2_61903828_61910032_C_5; chr2_102662795_102752384_C_5; chr2_193951504_194015859_C_4; chr2_252799496_252935771_C_4; chr2_320075527_320279220_C_4; chr2_385662221_385787990_C_4; chr2_427017647_427241129_C_5
chr3_7417_chr3_8110	chr3	148330000	162190000	chr3_148345652_148346381_C_4
chr1_7755_chr1_15339	chr1	155090000	306770000	chr1_206630177_207119107_C_3; chr1_253998847_254650874_C_4
chr1_7755_chr1_15336	chr1	155090000	306710000	chr1_206630177_207119107_C_3; chr1_253998847_254650874_C_4
chr1_7755_chr1_15335	chr1	155090000	306690000	chr1_206630177_207119107_C_3; chr1_253998847_254650874_C_4
chr1_7755_chr1_15334	chr1	155090000	306670000	chr1_206630177_207119107_C_3; chr1_253998847_254650874_C_4
chr1_7755_chr1_15333	chr1	155090000	306650000	chr1_206630177_207119107_C_3; chr1_253998847_254650874_C_4
chr1_7755_chr1_15332	chr1	155090000	306630000	chr1_206630177_207119107_C_3; chr1_253998847_254650874_C_4
chr1_7755_chr1_15331	chr1	155090000	306610000	chr1_206630177_207119107_C_3; chr1_253998847_254650874_C_4
chr1_7755_chr1_15330	chr1	155090000	306590000	chr1_206630177_207119107_C_3; chr1_253998847_254650874_C_4
chr4_19665_chr4_21576	chr4	393290000	431510000	chr4_414079771_414217410_C_3
chr3_7027_chr3_8622	chr3	140530000	172430000	chr3_148345652_148346381_C_4
chr2_17640_chr2_31919	chr2	352790000	638370000	chr2_385662221_385787990_C_4; chr2_427017647_427241129_C_5; chr2_470398810_470568565_C_3; chr2_547839849_548127395_C_1
chr4_16961_chr4_17373	chr4	339210000	347450000	chr4_339822999_339997157_C_3
chr2_19657_chr2_21790	chr2	393130000	435790000	chr2_427017647_427241129_C_5
chr1_30384_chr1_33645	chr1	607670000	672890000	chr1_618388290_618550821_C_4
chr2_8400_chr2_15828	chr2	167990000	316550000	chr2_193951504_194015859_C_4; chr2_252799496_252935771_C_4
chr2_22420_chr2_24815	chr2	448390000	496290000	chr2_470398810_470568565_C_3
chr2_2575_chr2_5133	chr2	51490000	102650000	chr2_61903828_61910032_C_5
chr2_1854_chr2_4039	chr2	37070000	80770000	chr2_61903828_61910032_C_5
chr1_28839_chr1_31225	chr1	576770000	624490000	chr1_618388290_618550821_C_4
chr1_9841_chr1_11685	chr1	196810000	233690000	chr1_206630177_207119107_C_3
chr2_2160_chr2_4272	chr2	43190000	85430000	chr2_61903828_61910032_C_5
chr2_775_chr2_4734	chr2	15490000	94670000	chr2_61903828_61910032_C_5
chr4_13747_chr4_14859	chr4	274930000	297170000	chr4_281877412_282036727_C_4
chr1_10306_chr1_11129	chr1	206110000	222570000	chr1_206630177_207119107_C_3
chr4_118_chr4_5240	chr4	2350000	104790000	chr4_101146058_101649364_C_5
chr2_2488_chr2_5063	chr2	49750000	101250000	chr2_61903828_61910032_C_5
chr4_4570_chr4_7747	chr4	91390000	154930000	chr4_101146058_101649364_C_5
chr1_9351_chr1_10908	chr1	187010000	218150000	chr1_206630177_207119107_C_3
chr2_15790_chr2_16172	chr2	315790000	323430000	chr2_320075527_320279220_C_4
chr2_1428_chr2_3540	chr2	28550000	70790000	chr2_61903828_61910032_C_5
chr2_492_chr2_4741	chr2	9830000	94810000	chr2_61903828_61910032_C_5
chr1_241_chr1_12496	chr1	4810000	249910000	chr1_60249089_60682528_C_1; chr1_154881321_155184370_C_1; chr1_206630177_207119107_C_3
chr2_9667_chr2_9908	chr2	193330000	198150000	chr2_193951504_194015859_C_4
chr2_23372_chr2_26156	chr2	467430000	523110000	chr2_470398810_470568565_C_3
chr1_14764_chr1_16280	chr1	295270000	325590000	chr1_315391968_315628621_C_2
chr1_20902_chr1_24597	chr1	418030000	491930000	chr1_459052872_459170307_C_4
chr4_10267_chr4_12484	chr4	205330000	249670000	chr4_232690291_232843171_C_4
chr1_9835_chr1_11642	chr1	196690000	232830000	chr1_206630177_207119107_C_3
chr3_2224_chr3_4162	chr3	44470000	83230000	chr3_79413509_79487659_C_3
chr4_6959_chr4_8796	chr4	139170000	175910000	chr4_155168668_155313264_C_4
chr2_20469_chr2_23978	chr2	409370000	479550000	chr2_427017647_427241129_C_5; chr2_470398810_470568565_C_3
chr4_18823_chr4_21876	chr4	376450000	437510000	chr4_414079771_414217410_C_3
chr2_14280_chr2_18537	chr2	285590000	370730000	chr2_320075527_320279220_C_4
chr1_30799_chr1_33064	chr1	615970000	661270000	chr1_618388290_618550821_C_4
chr2_10232_chr2_18451	chr2	204630000	369010000	chr2_252799496_252935771_C_4; chr2_320075527_320279220_C_4
chr2_1249_chr2_3663	chr2	24970000	73250000	chr2_61903828_61910032_C_5
chr4_23497_chr4_25319	chr4	469930000	506370000	chr4_471938315_472086989_C_1
chr1_2816_chr1_6591	chr1	56310000	131810000	chr1_60249089_60682528_C_1
chr3_12559_chr3_14582	chr3	251170000	291630000	chr3_259039164_259053513_C_4
chr2_19819_chr2_22916	chr2	396370000	458310000	chr2_427017647_427241129_C_5
chr2_4553_chr2_6389	chr2	91050000	127770000	chr2_102662795_102752384_C_5
chr1_11697_chr1_13071	chr1	233930000	261410000	chr1_253998847_254650874_C_4
chr4_7445_chr4_8421	chr4	148890000	168410000	chr4_155168668_155313264_C_4
chr4_23497_chr4_25316	chr4	469930000	506310000	chr4_471938315_472086989_C_1
chr2_18663_chr2_20744	chr2	373250000	414870000	chr2_385662221_385787990_C_4
chr3_17649_chr3_23158	chr3	352970000	463150000	chr3_373017011_373149282_C_5
chr4_7510_chr4_7777	chr4	150190000	155530000	chr4_155168668_155313264_C_4
chr2_3123_chr2_5464	chr2	62450000	109270000	chr2_102662795_102752384_C_5
chr4_292_chr4_5282	chr4	5830000	105630000	chr4_101146058_101649364_C_5
chr1_11655_chr1_13093	chr1	233090000	261850000	chr1_253998847_254650874_C_4
chr2_716_chr2_4907	chr2	14310000	98130000	chr2_61903828_61910032_C_5
chr4_281_chr4_5155	chr4	5610000	103090000	chr4_101146058_101649364_C_5
chr2_2574_chr2_4851	chr2	51470000	97010000	chr2_61903828_61910032_C_5
chr2_23400_chr2_23674	chr2	467990000	473470000	chr2_470398810_470568565_C_3
chr2_23400_chr2_23672	chr2	467990000	473430000	chr2_470398810_470568565_C_3
chr2_23400_chr2_23671	chr2	467990000	473410000	chr2_470398810_470568565_C_3
chr1_30632_chr1_33322	chr1	612630000	666430000	chr1_618388290_618550821_C_4
chr2_2634_chr2_3638	chr2	52670000	72750000	chr2_61903828_61910032_C_5
chr2_712_chr2_4907	chr2	14230000	98130000	chr2_61903828_61910032_C_5
chr2_15787_chr2_16593	chr2	315730000	331850000	chr2_320075527_320279220_C_4
chr2_15780_chr2_16138	chr2	315590000	322750000	chr2_320075527_320279220_C_4
chr3_3468_chr3_3983	chr3	69350000	79650000	chr3_79413509_79487659_C_3
chr4_20717_chr4_23632	chr4	414330000	472630000	chr4_471938315_472086989_C_1
chr4_13387_chr4_15062	chr4	267730000	301230000	chr4_281877412_282036727_C_4
chr2_23370_chr2_23673	chr2	467390000	473450000	chr2_470398810_470568565_C_3
chr2_23141_chr2_25022	chr2	462810000	500430000	chr2_470398810_470568565_C_3
chr1_9839_chr1_10381	chr1	196770000	207610000	chr1_206630177_207119107_C_3
chr1_22611_chr1_24393	chr1	452210000	487850000	chr1_459052872_459170307_C_4
chr1_23852_chr1_25755	chr1	477030000	515090000	chr1_506410362_506496327_C_3
chr2_2161_chr2_4607	chr2	43210000	92130000	chr2_61903828_61910032_C_5
chr1_3391_chr1_30534	chr1	67810000	610670000	chr1_154881321_155184370_C_1; chr1_206630177_207119107_C_3; chr1_253998847_254650874_C_4; chr1_315391968_315628621_C_2; chr1_397714843_397805646_C_4; chr1_459052872_459170307_C_4; chr1_506410362_506496327_C_3
chr2_2794_chr2_5217	chr2	55870000	104330000	chr2_61903828_61910032_C_5; chr2_102662795_102752384_C_5
chr4_23407_chr4_24986	chr4	468130000	499710000	chr4_471938315_472086989_C_1
chr2_1789_chr2_4272	chr2	35770000	85430000	chr2_61903828_61910032_C_5
chr3_18629_chr3_19218	chr3	372570000	384350000	chr3_373017011_373149282_C_5
chr1_2968_chr1_3468	chr1	59350000	69350000	chr1_60249089_60682528_C_1
chr2_4168_chr2_8332	chr2	83350000	166630000	chr2_102662795_102752384_C_5
chr3_8026_chr3_10361	chr3	160510000	207210000	chr3_206306444_206386443_C_5
chr1_14761_chr1_16518	chr1	295210000	330350000	chr1_315391968_315628621_C_2
chr1_14761_chr1_16519	chr1	295210000	330370000	chr1_315391968_315628621_C_2
chr4_11123_chr4_12563	chr4	222450000	251250000	chr4_232690291_232843171_C_4
chr4_16000_chr4_17633	chr4	319990000	352650000	chr4_339822999_339997157_C_3
chr1_23727_chr1_25742	chr1	474530000	514830000	chr1_506410362_506496327_C_3
chr1_19364_chr1_20898	chr1	387270000	417950000	chr1_397714843_397805646_C_4
chr2_18000_chr2_20239	chr2	359990000	404770000	chr2_385662221_385787990_C_4
chr3_3050_chr3_7164	chr3	60990000	143270000	chr3_79413509_79487659_C_3
chr1_11228_chr1_14299	chr1	224550000	285970000	chr1_253998847_254650874_C_4
chr3_6916_chr3_8673	chr3	138310000	173450000	chr3_148345652_148346381_C_4
chr4_4417_chr4_7202	chr4	88330000	144030000	chr4_101146058_101649364_C_5
chr4_11968_chr4_14624	chr4	239350000	292470000	chr4_281877412_282036727_C_4
chr4_240_chr4_5392	chr4	4790000	107830000	chr4_101146058_101649364_C_5
chr2_2452_chr2_5066	chr2	49030000	101310000	chr2_61903828_61910032_C_5
chr3_18554_chr3_21792	chr3	371070000	435830000	chr3_373017011_373149282_C_5
chr4_16808_chr4_17358	chr4	336150000	347150000	chr4_339822999_339997157_C_3
chr2_1836_chr2_4252	chr2	36710000	85030000	chr2_61903828_61910032_C_5
chr4_20651_chr4_22214	chr4	413010000	444270000	chr4_414079771_414217410_C_3
chr2_11488_chr2_15352	chr2	229750000	307030000	chr2_252799496_252935771_C_4
chr1_21992_chr1_23950	chr1	439830000	478990000	chr1_459052872_459170307_C_4
chr1_6592_chr1_32964	chr1	131830000	659270000	chr1_154881321_155184370_C_1; chr1_206630177_207119107_C_3; chr1_253998847_254650874_C_4; chr1_315391968_315628621_C_2; chr1_397714843_397805646_C_4; chr1_459052872_459170307_C_4; chr1_506410362_506496327_C_3; chr1_618388290_618550821_C_4
chr1_15321_chr1_23997	chr1	306410000	479930000	chr1_315391968_315628621_C_2; chr1_397714843_397805646_C_4; chr1_459052872_459170307_C_4
chr1_15321_chr1_23996	chr1	306410000	479910000	chr1_315391968_315628621_C_2; chr1_397714843_397805646_C_4; chr1_459052872_459170307_C_4
chr3_6831_chr3_7897	chr3	136610000	157930000	chr3_148345652_148346381_C_4
chr1_23728_chr1_25732	chr1	474550000	514630000	chr1_506410362_506496327_C_3
chr2_18213_chr2_19581	chr2	364250000	391610000	chr2_385662221_385787990_C_4
chr3_712_chr3_3987	chr3	14230000	79730000	chr3_79413509_79487659_C_3
chr1_8707_chr1_26868	chr1	174130000	537350000	chr1_206630177_207119107_C_3; chr1_253998847_254650874_C_4; chr1_315391968_315628621_C_2; chr1_397714843_397805646_C_4; chr1_459052872_459170307_C_4; chr1_506410362_506496327_C_3
chr3_712_chr3_3984	chr3	14230000	79670000	chr3_79413509_79487659_C_3
chr2_19636_chr2_21495	chr2	392710000	429890000	chr2_427017647_427241129_C_5
chr2_1862_chr2_4168	chr2	37230000	83350000	chr2_61903828_61910032_C_5
chr2_1588_chr2_3741	chr2	31750000	74810000	chr2_61903828_61910032_C_5
chr1_30491_chr1_33647	chr1	609810000	672930000	chr1_618388290_618550821_C_4
chr2_2527_chr2_4412	chr2	50530000	88230000	chr2_61903828_61910032_C_5
chr1_21173_chr1_26282	chr1	423450000	525630000	chr1_459052872_459170307_C_4; chr1_506410362_506496327_C_3
chr1_10185_chr1_26861	chr1	203690000	537210000	chr1_206630177_207119107_C_3; chr1_253998847_254650874_C_4; chr1_315391968_315628621_C_2; chr1_397714843_397805646_C_4; chr1_459052872_459170307_C_4; chr1_506410362_506496327_C_3
chr1_10185_chr1_26860	chr1	203690000	537190000	chr1_206630177_207119107_C_3; chr1_253998847_254650874_C_4; chr1_315391968_315628621_C_2; chr1_397714843_397805646_C_4; chr1_459052872_459170307_C_4; chr1_506410362_506496327_C_3
chr1_20141_chr1_23852	chr1	402810000	477030000	chr1_459052872_459170307_C_4
chr3_18641_chr3_20740	chr3	372810000	414790000	chr3_373017011_373149282_C_5
chr2_373_chr2_3697	chr2	7450000	73930000	chr2_61903828_61910032_C_5
chr2_2987_chr2_3783	chr2	59730000	75650000	chr2_61903828_61910032_C_5
chr2_373_chr2_3698	chr2	7450000	73950000	chr2_61903828_61910032_C_5
chr2_373_chr2_3699	chr2	7450000	73970000	chr2_61903828_61910032_C_5
chr4_7185_chr4_12999	chr4	143690000	259970000	chr4_155168668_155313264_C_4; chr4_232690291_232843171_C_4
chr4_337_chr4_5412	chr4	6730000	108230000	chr4_101146058_101649364_C_5
chr2_2175_chr2_4446	chr2	43490000	88910000	chr2_61903828_61910032_C_5
chr4_4966_chr4_6474	chr4	99310000	129470000	chr4_101146058_101649364_C_5
chr4_337_chr4_5415	chr4	6730000	108290000	chr4_101146058_101649364_C_5
chr3_12573_chr3_13088	chr3	251450000	261750000	chr3_259039164_259053513_C_4
chr4_4575_chr4_7775	chr4	91490000	155490000	chr4_101146058_101649364_C_5; chr4_155168668_155313264_C_4
chr2_2553_chr2_3626	chr2	51050000	72510000	chr2_61903828_61910032_C_5
chr4_20665_chr4_20745	chr4	413290000	414890000	chr4_414079771_414217410_C_3
chr4_10908_chr4_14107	chr4	218150000	282130000	chr4_232690291_232843171_C_4; chr4_281877412_282036727_C_4
chr4_7746_chr4_8146	chr4	154910000	162910000	chr4_155168668_155313264_C_4
chr1_29434_chr1_32870	chr1	588670000	657390000	chr1_618388290_618550821_C_4
chr4_14841_chr4_17654	chr4	296810000	353070000	chr4_339822999_339997157_C_3
chr3_8011_chr3_10341	chr3	160210000	206810000	chr3_206306444_206386443_C_5
chr2_2479_chr2_3282	chr2	49570000	65630000	chr2_61903828_61910032_C_5
chr3_7289_chr3_7816	chr3	145770000	156310000	chr3_148345652_148346381_C_4
chr2_1844_chr2_3453	chr2	36870000	69050000	chr2_61903828_61910032_C_5
chr2_1733_chr2_3744	chr2	34650000	74870000	chr2_61903828_61910032_C_5
chr4_276_chr4_5239	chr4	5510000	104770000	chr4_101146058_101649364_C_5
chr4_3274_chr4_8617	chr4	65470000	172330000	chr4_101146058_101649364_C_5; chr4_155168668_155313264_C_4
chr2_2144_chr2_4597	chr2	42870000	91930000	chr2_61903828_61910032_C_5
chr1_11545_chr1_13256	chr1	230890000	265110000	chr1_253998847_254650874_C_4
chr2_4536_chr2_6295	chr2	90710000	125890000	chr2_102662795_102752384_C_5
chr2_5830_chr2_10326	chr2	116590000	206510000	chr2_193951504_194015859_C_4
chr1_22923_chr1_22992	chr1	458450000	459830000	chr1_459052872_459170307_C_4
chr1_22923_chr1_22993	chr1	458450000	459850000	chr1_459052872_459170307_C_4
chr1_13193_chr1_27675	chr1	263850000	553490000	chr1_315391968_315628621_C_2; chr1_397714843_397805646_C_4; chr1_459052872_459170307_C_4; chr1_506410362_506496327_C_3
chr3_17196_chr3_20398	chr3	343910000	407950000	chr3_373017011_373149282_C_5
chr4_20752_chr4_23735	chr4	415030000	474690000	chr4_471938315_472086989_C_1
chr3_11895_chr3_14841	chr3	237890000	296810000	chr3_259039164_259053513_C_4
chr2_4568_chr2_7794	chr2	91350000	155870000	chr2_102662795_102752384_C_5
chr4_10517_chr4_13387	chr4	210330000	267730000	chr4_232690291_232843171_C_4
chr1_24130_chr1_26763	chr1	482590000	535250000	chr1_506410362_506496327_C_3
chr1_10766_chr1_14759	chr1	215310000	295170000	chr1_253998847_254650874_C_4
chr1_10766_chr1_14758	chr1	215310000	295150000	chr1_253998847_254650874_C_4
chr1_10766_chr1_14757	chr1	215310000	295130000	chr1_253998847_254650874_C_4
chr2_1581_chr2_3327	chr2	31610000	66530000	chr2_61903828_61910032_C_5
chr1_9839_chr1_11527	chr1	196770000	230530000	chr1_206630177_207119107_C_3
chr2_16438_chr2_19524	chr2	328750000	390470000	chr2_385662221_385787990_C_4
chr4_13661_chr4_14854	chr4	273210000	297070000	chr4_281877412_282036727_C_4
chr1_10710_chr1_13520	chr1	214190000	270390000	chr1_253998847_254650874_C_4
chr4_388_chr4_25741	chr4	7750000	514810000	chr4_101146058_101649364_C_5; chr4_155168668_155313264_C_4; chr4_232690291_232843171_C_4; chr4_281877412_282036727_C_4; chr4_339822999_339997157_C_3; chr4_414079771_414217410_C_3; chr4_471938315_472086989_C_1; chr4_509909216_510430186_C_1
chr2_9792_chr2_28206	chr2	195830000	564110000	chr2_252799496_252935771_C_4; chr2_320075527_320279220_C_4; chr2_385662221_385787990_C_4; chr2_427017647_427241129_C_5; chr2_470398810_470568565_C_3; chr2_547839849_548127395_C_1
chr2_1586_chr2_27107	chr2	31710000	542130000	chr2_61903828_61910032_C_5; chr2_102662795_102752384_C_5; chr2_193951504_194015859_C_4; chr2_252799496_252935771_C_4; chr2_320075527_320279220_C_4; chr2_385662221_385787990_C_4; chr2_427017647_427241129_C_5; chr2_470398810_470568565_C_3
chr4_316_chr4_5325	chr4	6310000	106490000	chr4_101146058_101649364_C_5
chr2_2555_chr2_3638	chr2	51090000	72750000	chr2_61903828_61910032_C_5
chr2_668_chr2_4740	chr2	13350000	94790000	chr2_61903828_61910032_C_5
chr4_13741_chr4_14659	chr4	274810000	293170000	chr4_281877412_282036727_C_4
chr4_2469_chr4_5987	chr4	49370000	119730000	chr4_101146058_101649364_C_5
chr4_22707_chr4_25181	chr4	454130000	503610000	chr4_471938315_472086989_C_1
chr1_22973_chr1_25566	chr1	459450000	511310000	chr1_506410362_506496327_C_3
chr1_12727_chr1_19964	chr1	254530000	399270000	chr1_315391968_315628621_C_2; chr1_397714843_397805646_C_4
chr2_4517_chr2_6321	chr2	90330000	126410000	chr2_102662795_102752384_C_5
chr1_24588_chr1_30226	chr1	491750000	604510000	chr1_506410362_506496327_C_3
chr2_23082_chr2_23683	chr2	461630000	473650000	chr2_470398810_470568565_C_3
chr1_2420_chr1_10352	chr1	48390000	207030000	chr1_60249089_60682528_C_1; chr1_154881321_155184370_C_1
chr4_119_chr4_5354	chr4	2370000	107070000	chr4_101146058_101649364_C_5
chr1_7866_chr1_11712	chr1	157310000	234230000	chr1_206630177_207119107_C_3
chr1_24689_chr1_25516	chr1	493770000	510310000	chr1_506410362_506496327_C_3
chr4_4140_chr4_7454	chr4	82790000	149070000	chr4_101146058_101649364_C_5
chr2_15752_chr2_16148	chr2	315030000	322950000	chr2_320075527_320279220_C_4
chr2_22365_chr2_24571	chr2	447290000	491410000	chr2_470398810_470568565_C_3
chr2_2288_chr2_3681	chr2	45750000	73610000	chr2_61903828_61910032_C_5
chr4_11497_chr4_11719	chr4	229930000	234370000	chr4_232690291_232843171_C_4
chr4_7749_chr4_7836	chr4	154970000	156710000	chr4_155168668_155313264_C_4
chr2_15774_chr2_16191	chr2	315470000	323810000	chr2_320075527_320279220_C_4
chr2_1515_chr2_4278	chr2	30290000	85550000	chr2_61903828_61910032_C_5
chr1_30239_chr1_32897	chr1	604770000	657930000	chr1_618388290_618550821_C_4
chr3_8025_chr3_10349	chr3	160490000	206970000	chr3_206306444_206386443_C_5
chr1_2944_chr1_3406	chr1	58870000	68110000	chr1_60249089_60682528_C_1
chr2_3305_chr2_6293	chr2	66090000	125850000	chr2_102662795_102752384_C_5
chr4_317_chr4_5282	chr4	6330000	105630000	chr4_101146058_101649364_C_5
chr2_1194_chr2_3784	chr2	23870000	75670000	chr2_61903828_61910032_C_5
chr4_305_chr4_5369	chr4	6090000	107370000	chr4_101146058_101649364_C_5
chr2_18357_chr2_21475	chr2	367130000	429490000	chr2_385662221_385787990_C_4; chr2_427017647_427241129_C_5
chr1_30750_chr1_33173	chr1	614990000	663450000	chr1_618388290_618550821_C_4
chr4_305_chr4_5366	chr4	6090000	107310000	chr4_101146058_101649364_C_5
chr2_2169_chr2_6385	chr2	43370000	127690000	chr2_61903828_61910032_C_5; chr2_102662795_102752384_C_5
chr2_2127_chr2_4267	chr2	42530000	85330000	chr2_61903828_61910032_C_5
chr4_22_chr4_5212	chr4	430000	104230000	chr4_101146058_101649364_C_5
chr4_22_chr4_5213	chr4	430000	104250000	chr4_101146058_101649364_C_5
chr4_22_chr4_5211	chr4	430000	104210000	chr4_101146058_101649364_C_5
chr1_2944_chr1_6587	chr1	58870000	131730000	chr1_60249089_60682528_C_1
chr1_10552_chr1_20737	chr1	211030000	414730000	chr1_253998847_254650874_C_4; chr1_315391968_315628621_C_2; chr1_397714843_397805646_C_4
chr2_18359_chr2_23372	chr2	367170000	467430000	chr2_385662221_385787990_C_4; chr2_427017647_427241129_C_5
chr1_19889_chr1_25325	chr1	397770000	506490000	chr1_459052872_459170307_C_4
chr1_8231_chr1_11544	chr1	164610000	230870000	chr1_206630177_207119107_C_3
chr1_19889_chr1_25326	chr1	397770000	506510000	chr1_459052872_459170307_C_4; chr1_506410362_506496327_C_3
chr1_22687_chr1_23063	chr1	453730000	461250000	chr1_459052872_459170307_C_4
chr1_8231_chr1_11540	chr1	164610000	230790000	chr1_206630177_207119107_C_3
chr1_30715_chr1_33159	chr1	614290000	663170000	chr1_618388290_618550821_C_4
chr2_10949_chr2_14650	chr2	218970000	292990000	chr2_252799496_252935771_C_4
chr1_7925_chr1_11833	chr1	158490000	236650000	chr1_206630177_207119107_C_3
chr1_23954_chr1_25767	chr1	479070000	515330000	chr1_506410362_506496327_C_3
chr3_1960_chr3_7588	chr3	39190000	151750000	chr3_79413509_79487659_C_3; chr3_148345652_148346381_C_4
chr2_2196_chr2_5390	chr2	43910000	107790000	chr2_61903828_61910032_C_5; chr2_102662795_102752384_C_5
chr2_2598_chr2_3658	chr2	51950000	73150000	chr2_61903828_61910032_C_5
chr1_30778_chr1_34339	chr1	615550000	686770000	chr1_618388290_618550821_C_4
chr4_13502_chr4_15081	chr4	270030000	301610000	chr4_281877412_282036727_C_4
chr4_6880_chr4_9404	chr4	137590000	188070000	chr4_155168668_155313264_C_4
chr1_15320_chr1_23996	chr1	306390000	479910000	chr1_315391968_315628621_C_2; chr1_397714843_397805646_C_4; chr1_459052872_459170307_C_4
chr1_15320_chr1_23997	chr1	306390000	479930000	chr1_315391968_315628621_C_2; chr1_397714843_397805646_C_4; chr1_459052872_459170307_C_4
chr1_22945_chr1_22992	chr1	458890000	459830000	chr1_459052872_459170307_C_4
chr1_8233_chr1_10564	chr1	164650000	211270000	chr1_206630177_207119107_C_3
chr2_1967_chr2_4380	chr2	39330000	87590000	chr2_61903828_61910032_C_5
chr4_10696_chr4_12921	chr4	213910000	258410000	chr4_232690291_232843171_C_4
chr4_1818_chr4_5361	chr4	36350000	107210000	chr4_101146058_101649364_C_5
chr2_1834_chr2_4257	chr2	36670000	85130000	chr2_61903828_61910032_C_5
chr3_6952_chr3_8663	chr3	139030000	173250000	chr3_148345652_148346381_C_4
chr2_425_chr2_3533	chr2	8490000	70650000	chr2_61903828_61910032_C_5
chr2_1834_chr2_4528	chr2	36670000	90550000	chr2_61903828_61910032_C_5
chr2_9406_chr2_18105	chr2	188110000	362090000	chr2_193951504_194015859_C_4; chr2_252799496_252935771_C_4; chr2_320075527_320279220_C_4
chr2_15734_chr2_19576	chr2	314670000	391510000	chr2_320075527_320279220_C_4; chr2_385662221_385787990_C_4
chr2_19261_chr2_20005	chr2	385210000	400090000	chr2_385662221_385787990_C_4
chr1_15574_chr1_17329	chr1	311470000	346570000	chr1_315391968_315628621_C_2
chr2_13731_chr2_26216	chr2	274610000	524310000	chr2_320075527_320279220_C_4; chr2_385662221_385787990_C_4; chr2_427017647_427241129_C_5; chr2_470398810_470568565_C_3
chr1_11642_chr1_13869	chr1	232830000	277370000	chr1_253998847_254650874_C_4
chr2_4827_chr2_18990	chr2	96530000	379790000	chr2_102662795_102752384_C_5; chr2_193951504_194015859_C_4; chr2_252799496_252935771_C_4; chr2_320075527_320279220_C_4
chr1_10329_chr1_15736	chr1	206570000	314710000	chr1_206630177_207119107_C_3; chr1_253998847_254650874_C_4
chr2_2280_chr2_3297	chr2	45590000	65930000	chr2_61903828_61910032_C_5
chr1_8224_chr1_10376	chr1	164470000	207510000	chr1_206630177_207119107_C_3
chr1_8224_chr1_10377	chr1	164470000	207530000	chr1_206630177_207119107_C_3
chr2_23510_chr2_23531	chr2	470190000	470610000	chr2_470398810_470568565_C_3
chr1_7859_chr1_11170	chr1	157170000	223390000	chr1_206630177_207119107_C_3
chr1_22920_chr1_24384	chr1	458390000	487670000	chr1_459052872_459170307_C_4
chr2_4875_chr2_6602	chr2	97490000	132030000	chr2_102662795_102752384_C_5
chr2_2627_chr2_3251	chr2	52530000	65010000	chr2_61903828_61910032_C_5
chr4_23077_chr4_23715	chr4	461530000	474290000	chr4_471938315_472086989_C_1
chr3_7069_chr3_8663	chr3	141370000	173250000	chr3_148345652_148346381_C_4
chr2_2177_chr2_3367	chr2	43530000	67330000	chr2_61903828_61910032_C_5
chr1_11538_chr1_13256	chr1	230750000	265110000	chr1_253998847_254650874_C_4
chr4_10542_chr4_21723	chr4	210830000	434450000	chr4_232690291_232843171_C_4; chr4_281877412_282036727_C_4; chr4_339822999_339997157_C_3; chr4_414079771_414217410_C_3
chr4_17266_chr4_20730	chr4	345310000	414590000	chr4_414079771_414217410_C_3
chr4_9884_chr4_12545	chr4	197670000	250890000	chr4_232690291_232843171_C_4
chr1_20927_chr1_26051	chr1	418530000	521010000	chr1_459052872_459170307_C_4; chr1_506410362_506496327_C_3
chr1_20927_chr1_26050	chr1	418530000	520990000	chr1_459052872_459170307_C_4; chr1_506410362_506496327_C_3
chr4_153_chr4_5278	chr4	3050000	105550000	chr4_101146058_101649364_C_5
chr3_7264_chr3_7865	chr3	145270000	157290000	chr3_148345652_148346381_C_4
chr2_1260_chr2_4024	chr2	25190000	80470000	chr2_61903828_61910032_C_5
chr3_11530_chr3_13648	chr3	230590000	272950000	chr3_259039164_259053513_C_4
chr1_15458_chr1_19861	chr1	309150000	397210000	chr1_315391968_315628621_C_2
chr4_22894_chr4_23709	chr4	457870000	474170000	chr4_471938315_472086989_C_1
chr1_12026_chr1_12981	chr1	240510000	259610000	chr1_253998847_254650874_C_4
chr3_5362_chr3_20531	chr3	107230000	410610000	chr3_148345652_148346381_C_4; chr3_206306444_206386443_C_5; chr3_259039164_259053513_C_4; chr3_373017011_373149282_C_5
chr1_12026_chr1_12986	chr1	240510000	259710000	chr1_253998847_254650874_C_4
chr3_17015_chr3_22686	chr3	340290000	453710000	chr3_373017011_373149282_C_5
chr1_12026_chr1_12984	chr1	240510000	259670000	chr1_253998847_254650874_C_4
chr2_3725_chr2_6333	chr2	74490000	126650000	chr2_102662795_102752384_C_5
chr2_3725_chr2_6331	chr2	74490000	126610000	chr2_102662795_102752384_C_5
chr2_15529_chr2_16640	chr2	310570000	332790000	chr2_320075527_320279220_C_4
chr4_20622_chr4_22894	chr4	412430000	457870000	chr4_414079771_414217410_C_3
chr1_6317_chr1_22187	chr1	126330000	443730000	chr1_154881321_155184370_C_1; chr1_206630177_207119107_C_3; chr1_253998847_254650874_C_4; chr1_315391968_315628621_C_2; chr1_397714843_397805646_C_4
chr2_18545_chr2_19815	chr2	370890000	396290000	chr2_385662221_385787990_C_4
chr2_9203_chr2_18189	chr2	184050000	363770000	chr2_193951504_194015859_C_4; chr2_252799496_252935771_C_4; chr2_320075527_320279220_C_4
chr2_2130_chr2_4531	chr2	42590000	90610000	chr2_61903828_61910032_C_5
chr4_372_chr4_5401	chr4	7430000	108010000	chr4_101146058_101649364_C_5
chr2_665_chr2_3607	chr2	13290000	72130000	chr2_61903828_61910032_C_5
chr1_28843_chr1_31699	chr1	576850000	633970000	chr1_618388290_618550821_C_4
chr1_24931_chr1_25517	chr1	498610000	510330000	chr1_506410362_506496327_C_3
chr4_18825_chr4_21656	chr4	376490000	433110000	chr4_414079771_414217410_C_3
chr3_8028_chr3_10328	chr3	160550000	206550000	chr3_206306444_206386443_C_5
chr1_29807_chr1_33051	chr1	596130000	661010000	chr1_618388290_618550821_C_4
chr1_30897_chr1_34648	chr1	617930000	692950000	chr1_618388290_618550821_C_4
chr1_24060_chr1_25566	chr1	481190000	511310000	chr1_506410362_506496327_C_3
chr2_2988_chr2_3400	chr2	59750000	67990000	chr2_61903828_61910032_C_5
chr3_8028_chr3_10323	chr3	160550000	206450000	chr3_206306444_206386443_C_5
chr3_8028_chr3_10322	chr3	160550000	206430000	chr3_206306444_206386443_C_5
chr3_8028_chr3_10325	chr3	160550000	206490000	chr3_206306444_206386443_C_5
chr1_23959_chr1_26786	chr1	479170000	535710000	chr1_506410362_506496327_C_3
chr2_2188_chr2_4278	chr2	43750000	85550000	chr2_61903828_61910032_C_5
chr2_18392_chr2_20232	chr2	367830000	404630000	chr2_385662221_385787990_C_4
chr2_20037_chr2_23588	chr2	400730000	471750000	chr2_427017647_427241129_C_5; chr2_470398810_470568565_C_3
chr1_1517_chr1_3616	chr1	30330000	72310000	chr1_60249089_60682528_C_1
chr4_237_chr4_5380	chr4	4730000	107590000	chr4_101146058_101649364_C_5
chr2_2574_chr2_3142	chr2	51470000	62830000	chr2_61903828_61910032_C_5
chr2_2637_chr2_5588	chr2	52730000	111750000	chr2_61903828_61910032_C_5; chr2_102662795_102752384_C_5
chr2_2212_chr2_4334	chr2	44230000	86670000	chr2_61903828_61910032_C_5
chr2_3972_chr2_6384	chr2	79430000	127670000	chr2_102662795_102752384_C_5
chr2_18556_chr2_19626	chr2	371110000	392510000	chr2_385662221_385787990_C_4
chr3_6870_chr3_8365	chr3	137390000	167290000	chr3_148345652_148346381_C_4
chr2_23371_chr2_23855	chr2	467410000	477090000	chr2_470398810_470568565_C_3
chr2_19657_chr2_21477	chr2	393130000	429530000	chr2_427017647_427241129_C_5
chr1_25237_chr1_25788	chr1	504730000	515750000	chr1_506410362_506496327_C_3
chr1_30859_chr1_32861	chr1	617170000	657210000	chr1_618388290_618550821_C_4
chr2_2522_chr2_5044	chr2	50430000	100870000	chr2_61903828_61910032_C_5
chr3_9707_chr3_13675	chr3	194130000	273490000	chr3_206306444_206386443_C_5; chr3_259039164_259053513_C_4
chr2_15910_chr2_16251	chr2	318190000	325010000	chr2_320075527_320279220_C_4
chr2_2209_chr2_4382	chr2	44170000	87630000	chr2_61903828_61910032_C_5
chr4_11337_chr4_14209	chr4	226730000	284170000	chr4_232690291_232843171_C_4; chr4_281877412_282036727_C_4
chr4_4935_chr4_5415	chr4	98690000	108290000	chr4_101146058_101649364_C_5
chr2_14648_chr2_17346	chr2	292950000	346910000	chr2_320075527_320279220_C_4
chr1_10348_chr1_12850	chr1	206950000	256990000	chr1_253998847_254650874_C_4
chr2_3484_chr2_5267	chr2	69670000	105330000	chr2_102662795_102752384_C_5
chr4_23079_chr4_24276	chr4	461570000	485510000	chr4_471938315_472086989_C_1
chr1_30244_chr1_34540	chr1	604870000	690790000	chr1_618388290_618550821_C_4
chr4_23149_chr4_25103	chr4	462970000	502050000	chr4_471938315_472086989_C_1
chr2_4526_chr2_7364	chr2	90510000	147270000	chr2_102662795_102752384_C_5
chr3_2032_chr3_3992	chr3	40630000	79830000	chr3_79413509_79487659_C_3
chr2_8569_chr2_11457	chr2	171370000	229130000	chr2_193951504_194015859_C_4
chr4_19919_chr4_22456	chr4	398370000	449110000	chr4_414079771_414217410_C_3
chr3_12865_chr3_18121	chr3	257290000	362410000	chr3_259039164_259053513_C_4
chr2_2656_chr2_3436	chr2	53110000	68710000	chr2_61903828_61910032_C_5
chr4_7511_chr4_8362	chr4	150210000	167230000	chr4_155168668_155313264_C_4
chr3_6870_chr3_10121	chr3	137390000	202410000	chr3_148345652_148346381_C_4
chr1_30781_chr1_33346	chr1	615610000	666910000	chr1_618388290_618550821_C_4
chr2_2743_chr2_4374	chr2	54850000	87470000	chr2_61903828_61910032_C_5
chr1_19886_chr1_22956	chr1	397710000	459110000	chr1_397714843_397805646_C_4
chr1_15561_chr1_16274	chr1	311210000	325470000	chr1_315391968_315628621_C_2
chr4_248_chr4_5210	chr4	4950000	104190000	chr4_101146058_101649364_C_5
chr1_24365_chr1_25756	chr1	487290000	515110000	chr1_506410362_506496327_C_3
chr2_486_chr2_4753	chr2	9710000	95050000	chr2_61903828_61910032_C_5
chr3_12862_chr3_13896	chr3	257230000	277910000	chr3_259039164_259053513_C_4
chr2_5054_chr2_5170	chr2	101070000	103390000	chr2_102662795_102752384_C_5
chr1_11540_chr1_13070	chr1	230790000	261390000	chr1_253998847_254650874_C_4
chr1_11540_chr1_13071	chr1	230790000	261410000	chr1_253998847_254650874_C_4
chr2_4538_chr2_5863	chr2	90750000	117250000	chr2_102662795_102752384_C_5
chr1_7754_chr1_15343	chr1	155070000	306850000	chr1_206630177_207119107_C_3; chr1_253998847_254650874_C_4
chr1_20599_chr1_23230	chr1	411970000	464590000	chr1_459052872_459170307_C_4
chr2_17826_chr2_20215	chr2	356510000	404290000	chr2_385662221_385787990_C_4
chr1_30582_chr1_33241	chr1	611630000	664810000	chr1_618388290_618550821_C_4
chr2_15352_chr2_17187	chr2	307030000	343730000	chr2_320075527_320279220_C_4
chr3_5623_chr3_8582	chr3	112450000	171630000	chr3_148345652_148346381_C_4
chr4_5946_chr4_8720	chr4	118910000	174390000	chr4_155168668_155313264_C_4
chr1_12715_chr1_25322	chr1	254290000	506430000	chr1_315391968_315628621_C_2; chr1_397714843_397805646_C_4; chr1_459052872_459170307_C_4
chr4_11621_chr4_13299	chr4	232410000	265970000	chr4_232690291_232843171_C_4
chr3_18483_chr3_21586	chr3	369650000	431710000	chr3_373017011_373149282_C_5
chr2_18660_chr2_21474	chr2	373190000	429470000	chr2_385662221_385787990_C_4; chr2_427017647_427241129_C_5
chr2_2470_chr2_5356	chr2	49390000	107110000	chr2_61903828_61910032_C_5; chr2_102662795_102752384_C_5
chr4_5799_chr4_11292	chr4	115970000	225830000	chr4_155168668_155313264_C_4
chr1_17330_chr1_25322	chr1	346590000	506430000	chr1_397714843_397805646_C_4; chr1_459052872_459170307_C_4
chr2_1063_chr2_4052	chr2	21250000	81030000	chr2_61903828_61910032_C_5
chr2_1249_chr2_4052	chr2	24970000	81030000	chr2_61903828_61910032_C_5
chr4_11198_chr4_13110	chr4	223950000	262190000	chr4_232690291_232843171_C_4
chr2_251_chr2_3968	chr2	5010000	79350000	chr2_61903828_61910032_C_5
chr4_14061_chr4_15703	chr4	281210000	314050000	chr4_281877412_282036727_C_4
chr2_22723_chr2_26397	chr2	454450000	527930000	chr2_470398810_470568565_C_3
chr1_30735_chr1_33172	chr1	614690000	663430000	chr1_618388290_618550821_C_4
chr3_11245_chr3_18454	chr3	224890000	369070000	chr3_259039164_259053513_C_4
chr2_4038_chr2_5505	chr2	80750000	110090000	chr2_102662795_102752384_C_5
chr2_14654_chr2_17208	chr2	293070000	344150000	chr2_320075527_320279220_C_4
chr4_12813_chr4_24892	chr4	256250000	497830000	chr4_281877412_282036727_C_4; chr4_339822999_339997157_C_3; chr4_414079771_414217410_C_3; chr4_471938315_472086989_C_1
chr4_14481_chr4_17804	chr4	289610000	356070000	chr4_339822999_339997157_C_3
chr4_323_chr4_5768	chr4	6450000	115350000	chr4_101146058_101649364_C_5
chr1_15457_chr1_17363	chr1	309130000	347250000	chr1_315391968_315628621_C_2
chr3_13873_chr3_20771	chr3	277450000	415410000	chr3_373017011_373149282_C_5
chr1_15457_chr1_17360	chr1	309130000	347190000	chr1_315391968_315628621_C_2
chr2_14515_chr2_16705	chr2	290290000	334090000	chr2_320075527_320279220_C_4
chr2_2918_chr2_4475	chr2	58350000	89490000	chr2_61903828_61910032_C_5
chr2_491_chr2_4846	chr2	9810000	96910000	chr2_61903828_61910032_C_5
chr2_20130_chr2_25854	chr2	402590000	517070000	chr2_427017647_427241129_C_5; chr2_470398810_470568565_C_3
chr2_2172_chr2_4254	chr2	43430000	85070000	chr2_61903828_61910032_C_5
chr2_795_chr2_4954	chr2	15890000	99070000	chr2_61903828_61910032_C_5
chr3_499_chr3_19714	chr3	9970000	394270000	chr3_79413509_79487659_C_3; chr3_148345652_148346381_C_4; chr3_206306444_206386443_C_5; chr3_259039164_259053513_C_4; chr3_373017011_373149282_C_5
chr1_19767_chr1_24749	chr1	395330000	494970000	chr1_397714843_397805646_C_4; chr1_459052872_459170307_C_4
chr4_279_chr4_5688	chr4	5570000	113750000	chr4_101146058_101649364_C_5
chr2_16993_chr2_20039	chr2	339850000	400770000	chr2_385662221_385787990_C_4
chr1_11540_chr1_13256	chr1	230790000	265110000	chr1_253998847_254650874_C_4
chr2_14425_chr2_16450	chr2	288490000	328990000	chr2_320075527_320279220_C_4
chr1_11690_chr1_27064	chr1	233790000	541270000	chr1_253998847_254650874_C_4; chr1_315391968_315628621_C_2; chr1_397714843_397805646_C_4; chr1_459052872_459170307_C_4; chr1_506410362_506496327_C_3
chr3_3905_chr3_21317	chr3	78090000	426330000	chr3_79413509_79487659_C_3; chr3_148345652_148346381_C_4; chr3_206306444_206386443_C_5; chr3_259039164_259053513_C_4; chr3_373017011_373149282_C_5
chr3_3905_chr3_21316	chr3	78090000	426310000	chr3_79413509_79487659_C_3; chr3_148345652_148346381_C_4; chr3_206306444_206386443_C_5; chr3_259039164_259053513_C_4; chr3_373017011_373149282_C_5
chr4_13176_chr4_14247	chr4	263510000	284930000	chr4_281877412_282036727_C_4
chr4_20_chr4_5402	chr4	390000	108030000	chr4_101146058_101649364_C_5
chr4_12851_chr4_14697	chr4	257010000	293930000	chr4_281877412_282036727_C_4
chr2_9258_chr2_9844	chr2	185150000	196870000	chr2_193951504_194015859_C_4
chr4_288_chr4_5240	chr4	5750000	104790000	chr4_101146058_101649364_C_5
chr1_7508_chr1_21293	chr1	150150000	425850000	chr1_154881321_155184370_C_1; chr1_206630177_207119107_C_3; chr1_253998847_254650874_C_4; chr1_315391968_315628621_C_2; chr1_397714843_397805646_C_4
chr1_10917_chr1_13518	chr1	218330000	270350000	chr1_253998847_254650874_C_4
chr4_15138_chr4_31595	chr4	302750000	631890000	chr4_339822999_339997157_C_3; chr4_414079771_414217410_C_3; chr4_471938315_472086989_C_1; chr4_509909216_510430186_C_1
chr4_19808_chr4_22131	chr4	396150000	442610000	chr4_414079771_414217410_C_3
chr2_20038_chr2_21477	chr2	400750000	429530000	chr2_427017647_427241129_C_5
chr2_3321_chr2_6295	chr2	66410000	125890000	chr2_102662795_102752384_C_5
chr4_20862_chr4_23736	chr4	417230000	474710000	chr4_471938315_472086989_C_1
chr1_7765_chr1_11832	chr1	155290000	236630000	chr1_206630177_207119107_C_3
chr2_20681_chr2_23372	chr2	413610000	467430000	chr2_427017647_427241129_C_5
chr4_3383_chr4_28843	chr4	67650000	576850000	chr4_101146058_101649364_C_5; chr4_155168668_155313264_C_4; chr4_232690291_232843171_C_4; chr4_281877412_282036727_C_4; chr4_339822999_339997157_C_3; chr4_414079771_414217410_C_3; chr4_471938315_472086989_C_1; chr4_509909216_510430186_C_1
chr1_20898_chr1_23062	chr1	417950000	461230000	chr1_459052872_459170307_C_4
chr2_20040_chr2_23672	chr2	400790000	473430000	chr2_427017647_427241129_C_5; chr2_470398810_470568565_C_3
chr2_21887_chr2_23677	chr2	437730000	473530000	chr2_470398810_470568565_C_3
chr3_18222_chr3_20768	chr3	364430000	415350000	chr3_373017011_373149282_C_5
chr4_13252_chr4_14850	chr4	265030000	296990000	chr4_281877412_282036727_C_4
chr2_2176_chr2_4547	chr2	43510000	90930000	chr2_61903828_61910032_C_5
chr4_237_chr4_5183	chr4	4730000	103650000	chr4_101146058_101649364_C_5
chr1_12171_chr1_15580	chr1	243410000	311590000	chr1_253998847_254650874_C_4
chr4_345_chr4_5556	chr4	6890000	111110000	chr4_101146058_101649364_C_5
chr4_12809_chr4_24892	chr4	256170000	497830000	chr4_281877412_282036727_C_4; chr4_339822999_339997157_C_3; chr4_414079771_414217410_C_3; chr4_471938315_472086989_C_1
chr1_7832_chr1_11144	chr1	156630000	222870000	chr1_206630177_207119107_C_3
chr1_19717_chr1_25757	chr1	394330000	515130000	chr1_397714843_397805646_C_4; chr1_459052872_459170307_C_4; chr1_506410362_506496327_C_3
chr2_4434_chr2_5901	chr2	88670000	118010000	chr2_102662795_102752384_C_5
chr2_18361_chr2_19630	chr2	367210000	392590000	chr2_385662221_385787990_C_4
chr2_2198_chr2_3669	chr2	43950000	73370000	chr2_61903828_61910032_C_5
chr3_7237_chr3_8872	chr3	144730000	177430000	chr3_148345652_148346381_C_4
chr4_11135_chr4_12182	chr4	222690000	243630000	chr4_232690291_232843171_C_4
chr3_151_chr3_3991	chr3	3010000	79810000	chr3_79413509_79487659_C_3
chr1_5314_chr1_17923	chr1	106270000	358450000	chr1_154881321_155184370_C_1; chr1_206630177_207119107_C_3; chr1_253998847_254650874_C_4; chr1_315391968_315628621_C_2
chr2_2452_chr2_3605	chr2	49030000	72090000	chr2_61903828_61910032_C_5
chr4_23407_chr4_23854	chr4	468130000	477070000	chr4_471938315_472086989_C_1
chr1_15289_chr1_18321	chr1	305770000	366410000	chr1_315391968_315628621_C_2
chr2_12062_chr2_14209	chr2	241230000	284170000	chr2_252799496_252935771_C_4
chr4_11604_chr4_11718	chr4	232070000	234350000	chr4_232690291_232843171_C_4
chr2_9714_chr2_13072	chr2	194270000	261430000	chr2_252799496_252935771_C_4
chr2_23371_chr2_25254	chr2	467410000	505070000	chr2_470398810_470568565_C_3
chr4_19635_chr4_21581	chr4	392690000	431610000	chr4_414079771_414217410_C_3
chr2_20713_chr2_21387	chr2	414250000	427730000	chr2_427017647_427241129_C_5
chr1_11498_chr1_13257	chr1	229950000	265130000	chr1_253998847_254650874_C_4
chr2_15164_chr2_16676	chr2	303270000	333510000	chr2_320075527_320279220_C_4
chr1_19372_chr1_20900	chr1	387430000	417990000	chr1_397714843_397805646_C_4
chr4_16885_chr4_19638	chr4	337690000	392750000	chr4_339822999_339997157_C_3
chr2_2618_chr2_3263	chr2	52350000	65250000	chr2_61903828_61910032_C_5
chr2_19632_chr2_21491	chr2	392630000	429810000	chr2_427017647_427241129_C_5
chr4_68_chr4_5179	chr4	1350000	103570000	chr4_101146058_101649364_C_5
chr4_11600_chr4_13307	chr4	231990000	266130000	chr4_232690291_232843171_C_4
chr2_554_chr2_4725	chr2	11070000	94490000	chr2_61903828_61910032_C_5
chr3_7940_chr3_12910	chr3	158790000	258190000	chr3_206306444_206386443_C_5
chr2_15789_chr2_18354	chr2	315770000	367070000	chr2_320075527_320279220_C_4
chr1_22567_chr1_25747	chr1	451330000	514930000	chr1_459052872_459170307_C_4; chr1_506410362_506496327_C_3
chr1_9836_chr1_10904	chr1	196710000	218070000	chr1_206630177_207119107_C_3
chr4_2699_chr4_6173	chr4	53970000	123450000	chr4_101146058_101649364_C_5
chr2_2177_chr2_4601	chr2	43530000	92010000	chr2_61903828_61910032_C_5
chr2_3261_chr2_5154	chr2	65210000	103070000	chr2_102662795_102752384_C_5
chr1_23827_chr1_25452	chr1	476530000	509030000	chr1_506410362_506496327_C_3
chr3_5805_chr3_19093	chr3	116090000	381850000	chr3_148345652_148346381_C_4; chr3_206306444_206386443_C_5; chr3_259039164_259053513_C_4; chr3_373017011_373149282_C_5
chr2_1790_chr2_3747	chr2	35790000	74930000	chr2_61903828_61910032_C_5
chr4_23401_chr4_24610	chr4	468010000	492190000	chr4_471938315_472086989_C_1
chr1_16058_chr1_30078	chr1	321150000	601550000	chr1_397714843_397805646_C_4; chr1_459052872_459170307_C_4; chr1_506410362_506496327_C_3
chr1_7925_chr1_10905	chr1	158490000	218090000	chr1_206630177_207119107_C_3
chr2_2991_chr2_4168	chr2	59810000	83350000	chr2_61903828_61910032_C_5
chr4_7513_chr4_11122	chr4	150250000	222430000	chr4_155168668_155313264_C_4
chr2_9609_chr2_10899	chr2	192170000	217970000	chr2_193951504_194015859_C_4
chr4_16778_chr4_19337	chr4	335550000	386730000	chr4_339822999_339997157_C_3
chr1_30844_chr1_32870	chr1	616870000	657390000	chr1_618388290_618550821_C_4
chr4_15980_chr4_19422	chr4	319590000	388430000	chr4_339822999_339997157_C_3
chr4_195_chr4_5339	chr4	3890000	106770000	chr4_101146058_101649364_C_5
chr2_2176_chr2_3337	chr2	43510000	66730000	chr2_61903828_61910032_C_5
chr1_7765_chr1_11650	chr1	155290000	232990000	chr1_206630177_207119107_C_3
chr2_1548_chr2_3714	chr2	30950000	74270000	chr2_61903828_61910032_C_5
chr4_11614_chr4_11719	chr4	232270000	234370000	chr4_232690291_232843171_C_4
chr4_13093_chr4_16336	chr4	261850000	326710000	chr4_281877412_282036727_C_4
chr4_13435_chr4_21561	chr4	268690000	431210000	chr4_281877412_282036727_C_4; chr4_339822999_339997157_C_3; chr4_414079771_414217410_C_3
chr2_2133_chr2_4244	chr2	42650000	84870000	chr2_61903828_61910032_C_5
chr2_18632_chr2_21692	chr2	372630000	433830000	chr2_385662221_385787990_C_4; chr2_427017647_427241129_C_5
chr4_14564_chr4_17584	chr4	291270000	351670000	chr4_339822999_339997157_C_3
chr3_1698_chr3_4198	chr3	33950000	83950000	chr3_79413509_79487659_C_3
chr4_7769_chr4_25512	chr4	155370000	510230000	chr4_232690291_232843171_C_4; chr4_281877412_282036727_C_4; chr4_339822999_339997157_C_3; chr4_414079771_414217410_C_3; chr4_471938315_472086989_C_1
chr2_7621_chr2_10326	chr2	152410000	206510000	chr2_193951504_194015859_C_4
chr2_2705_chr2_5447	chr2	54090000	108930000	chr2_61903828_61910032_C_5; chr2_102662795_102752384_C_5
chr2_1584_chr2_4245	chr2	31670000	84890000	chr2_61903828_61910032_C_5
chr1_23933_chr1_25607	chr1	478650000	512130000	chr1_506410362_506496327_C_3
chr1_12225_chr1_15478	chr1	244490000	309550000	chr1_253998847_254650874_C_4
chr4_245_chr4_5235	chr4	4890000	104690000	chr4_101146058_101649364_C_5
chr2_2567_chr2_4983	chr2	51330000	99650000	chr2_61903828_61910032_C_5
chr1_23933_chr1_25608	chr1	478650000	512150000	chr1_506410362_506496327_C_3
chr2_2567_chr2_4986	chr2	51330000	99710000	chr2_61903828_61910032_C_5
chr4_557_chr4_5242	chr4	11130000	104830000	chr4_101146058_101649364_C_5
chr4_399_chr4_5412	chr4	7970000	108230000	chr4_101146058_101649364_C_5
chr4_22822_chr4_24019	chr4	456430000	480370000	chr4_471938315_472086989_C_1
chr1_22923_chr1_24367	chr1	458450000	487330000	chr1_459052872_459170307_C_4
chr2_13089_chr2_16438	chr2	261770000	328750000	chr2_320075527_320279220_C_4
chr2_16799_chr2_19936	chr2	335970000	398710000	chr2_385662221_385787990_C_4
chr2_16436_chr2_19640	chr2	328710000	392790000	chr2_385662221_385787990_C_4
chr3_18312_chr3_20897	chr3	366230000	417930000	chr3_373017011_373149282_C_5
chr2_7246_chr2_11976	chr2	144910000	239510000	chr2_193951504_194015859_C_4
chr4_107_chr4_5200	chr4	2130000	103990000	chr4_101146058_101649364_C_5
chr1_11163_chr1_13218	chr1	223250000	264350000	chr1_253998847_254650874_C_4
chr2_2931_chr2_3380	chr2	58610000	67590000	chr2_61903828_61910032_C_5
chr4_237_chr4_5688	chr4	4730000	113750000	chr4_101146058_101649364_C_5
chr4_11598_chr4_12805	chr4	231950000	256090000	chr4_232690291_232843171_C_4
chr3_12011_chr3_14740	chr3	240210000	294790000	chr3_259039164_259053513_C_4
chr1_2591_chr1_3042	chr1	51810000	60830000	chr1_60249089_60682528_C_1
chr4_11598_chr4_12808	chr4	231950000	256150000	chr4_232690291_232843171_C_4
chr1_6577_chr1_8059	chr1	131530000	161170000	chr1_154881321_155184370_C_1
chr1_30897_chr1_32840	chr1	617930000	656790000	chr1_618388290_618550821_C_4
chr2_2587_chr2_3121	chr2	51730000	62410000	chr2_61903828_61910032_C_5
chr4_398_chr4_5418	chr4	7950000	108350000	chr4_101146058_101649364_C_5
chr1_11538_chr1_13067	chr1	230750000	261330000	chr1_253998847_254650874_C_4
chr3_12488_chr3_13270	chr3	249750000	265390000	chr3_259039164_259053513_C_4
chr1_29944_chr1_33085	chr1	598870000	661690000	chr1_618388290_618550821_C_4
chr4_12860_chr4_14659	chr4	257190000	293170000	chr4_281877412_282036727_C_4
chr2_19268_chr2_21156	chr2	385350000	423110000	chr2_385662221_385787990_C_4
chr2_19140_chr2_21560	chr2	382790000	431190000	chr2_385662221_385787990_C_4; chr2_427017647_427241129_C_5
chr2_2181_chr2_3738	chr2	43610000	74750000	chr2_61903828_61910032_C_5
chr4_13435_chr4_21559	chr4	268690000	431170000	chr4_281877412_282036727_C_4; chr4_339822999_339997157_C_3; chr4_414079771_414217410_C_3
chr4_13435_chr4_21558	chr4	268690000	431150000	chr4_281877412_282036727_C_4; chr4_339822999_339997157_C_3; chr4_414079771_414217410_C_3
chr4_236_chr4_5237	chr4	4710000	104730000	chr4_101146058_101649364_C_5
chr2_15928_chr2_25871	chr2	318550000	517410000	chr2_320075527_320279220_C_4; chr2_385662221_385787990_C_4; chr2_427017647_427241129_C_5; chr2_470398810_470568565_C_3
chr4_12770_chr4_29864	chr4	255390000	597270000	chr4_281877412_282036727_C_4; chr4_339822999_339997157_C_3; chr4_414079771_414217410_C_3; chr4_471938315_472086989_C_1; chr4_509909216_510430186_C_1
chr4_22803_chr4_24455	chr4	456050000	489090000	chr4_471938315_472086989_C_1
chr1_30678_chr1_32935	chr1	613550000	658690000	chr1_618388290_618550821_C_4
chr4_12770_chr4_29863	chr4	255390000	597250000	chr4_281877412_282036727_C_4; chr4_339822999_339997157_C_3; chr4_414079771_414217410_C_3; chr4_471938315_472086989_C_1; chr4_509909216_510430186_C_1
chr3_8711_chr3_10353	chr3	174210000	207050000	chr3_206306444_206386443_C_5
chr4_11770_chr4_14109	chr4	235390000	282170000	chr4_281877412_282036727_C_4
chr2_1927_chr2_3619	chr2	38530000	72370000	chr2_61903828_61910032_C_5
chr1_19337_chr1_20899	chr1	386730000	417970000	chr1_397714843_397805646_C_4
chr1_7835_chr1_11147	chr1	156690000	222930000	chr1_206630177_207119107_C_3
chr2_4616_chr2_7831	chr2	92310000	156610000	chr2_102662795_102752384_C_5
chr2_2146_chr2_5881	chr2	42910000	117610000	chr2_61903828_61910032_C_5; chr2_102662795_102752384_C_5
chr2_1478_chr2_4055	chr2	29550000	81090000	chr2_61903828_61910032_C_5
chr2_1769_chr2_3700	chr2	35370000	73990000	chr2_61903828_61910032_C_5
chr3_6171_chr3_8975	chr3	123410000	179490000	chr3_148345652_148346381_C_4
chr2_14515_chr2_16284	chr2	290290000	325670000	chr2_320075527_320279220_C_4
chr3_505_chr3_20251	chr3	10090000	405010000	chr3_79413509_79487659_C_3; chr3_148345652_148346381_C_4; chr3_206306444_206386443_C_5; chr3_259039164_259053513_C_4; chr3_373017011_373149282_C_5
chr3_8014_chr3_10352	chr3	160270000	207030000	chr3_206306444_206386443_C_5
chr3_8014_chr3_10351	chr3	160270000	207010000	chr3_206306444_206386443_C_5
chr1_30709_chr1_33178	chr1	614170000	663550000	chr1_618388290_618550821_C_4
chr3_8030_chr3_10332	chr3	160590000	206630000	chr3_206306444_206386443_C_5
chr1_14758_chr1_16518	chr1	295150000	330350000	chr1_315391968_315628621_C_2
chr1_30303_chr1_31042	chr1	606050000	620830000	chr1_618388290_618550821_C_4
chr1_7921_chr1_13781	chr1	158410000	275610000	chr1_206630177_207119107_C_3; chr1_253998847_254650874_C_4
chr3_8030_chr3_10336	chr3	160590000	206710000	chr3_206306444_206386443_C_5
chr3_8030_chr3_10335	chr3	160590000	206690000	chr3_206306444_206386443_C_5
chr2_4520_chr2_6358	chr2	90390000	127150000	chr2_102662795_102752384_C_5
chr4_812_chr4_21747	chr4	16230000	434930000	chr4_101146058_101649364_C_5; chr4_155168668_155313264_C_4; chr4_232690291_232843171_C_4; chr4_281877412_282036727_C_4; chr4_339822999_339997157_C_3; chr4_414079771_414217410_C_3
chr2_2743_chr2_3660	chr2	54850000	73190000	chr2_61903828_61910032_C_5
chr1_7285_chr1_20834	chr1	145690000	416670000	chr1_154881321_155184370_C_1; chr1_206630177_207119107_C_3; chr1_253998847_254650874_C_4; chr1_315391968_315628621_C_2; chr1_397714843_397805646_C_4
chr2_2743_chr2_3662	chr2	54850000	73230000	chr2_61903828_61910032_C_5
chr4_10579_chr4_14335	chr4	211570000	286690000	chr4_232690291_232843171_C_4; chr4_281877412_282036727_C_4
chr2_15607_chr2_16594	chr2	312130000	331870000	chr2_320075527_320279220_C_4
chr1_2590_chr1_5898	chr1	51790000	117950000	chr1_60249089_60682528_C_1
chr3_13702_chr3_19093	chr3	274030000	381850000	chr3_373017011_373149282_C_5
chr2_1773_chr2_4273	chr2	35450000	85450000	chr2_61903828_61910032_C_5
chr2_21500_chr2_23818	chr2	429990000	476350000	chr2_470398810_470568565_C_3
chr1_30678_chr1_30944	chr1	613550000	618870000	chr1_618388290_618550821_C_4
chr2_18512_chr2_19318	chr2	370230000	386350000	chr2_385662221_385787990_C_4
chr2_2599_chr2_3619	chr2	51970000	72370000	chr2_61903828_61910032_C_5
chr2_757_chr2_4740	chr2	15130000	94790000	chr2_61903828_61910032_C_5
chr4_14012_chr4_19694	chr4	280230000	393870000	chr4_281877412_282036727_C_4; chr4_339822999_339997157_C_3
chr1_7755_chr1_15315	chr1	155090000	306290000	chr1_206630177_207119107_C_3; chr1_253998847_254650874_C_4
chr1_7755_chr1_15314	chr1	155090000	306270000	chr1_206630177_207119107_C_3; chr1_253998847_254650874_C_4
chr1_7755_chr1_15317	chr1	155090000	306330000	chr1_206630177_207119107_C_3; chr1_253998847_254650874_C_4
chr1_7755_chr1_15316	chr1	155090000	306310000	chr1_206630177_207119107_C_3; chr1_253998847_254650874_C_4
chr1_7755_chr1_15311	chr1	155090000	306210000	chr1_206630177_207119107_C_3; chr1_253998847_254650874_C_4
chr1_7755_chr1_15310	chr1	155090000	306190000	chr1_206630177_207119107_C_3; chr1_253998847_254650874_C_4
chr1_7755_chr1_15313	chr1	155090000	306250000	chr1_206630177_207119107_C_3; chr1_253998847_254650874_C_4
chr1_7755_chr1_15312	chr1	155090000	306230000	chr1_206630177_207119107_C_3; chr1_253998847_254650874_C_4
chr1_28909_chr1_32384	chr1	578170000	647670000	chr1_618388290_618550821_C_4
chr1_7755_chr1_15319	chr1	155090000	306370000	chr1_206630177_207119107_C_3; chr1_253998847_254650874_C_4
chr1_7755_chr1_15318	chr1	155090000	306350000	chr1_206630177_207119107_C_3; chr1_253998847_254650874_C_4
chr1_25135_chr1_25540	chr1	502690000	510790000	chr1_506410362_506496327_C_3
chr2_2225_chr2_3651	chr2	44490000	73010000	chr2_61903828_61910032_C_5
chr2_18920_chr2_22118	chr2	378390000	442350000	chr2_385662221_385787990_C_4; chr2_427017647_427241129_C_5
chr2_470_chr2_4847	chr2	9390000	96930000	chr2_61903828_61910032_C_5
chr4_237_chr4_5368	chr4	4730000	107350000	chr4_101146058_101649364_C_5
chr2_15839_chr2_18021	chr2	316770000	360410000	chr2_320075527_320279220_C_4
chr4_5283_chr4_12711	chr4	105650000	254210000	chr4_155168668_155313264_C_4; chr4_232690291_232843171_C_4
chr4_11587_chr4_12859	chr4	231730000	257170000	chr4_232690291_232843171_C_4
chr4_19843_chr4_21885	chr4	396850000	437690000	chr4_414079771_414217410_C_3
chr2_15535_chr2_17326	chr2	310690000	346510000	chr2_320075527_320279220_C_4
chr3_8030_chr3_10373	chr3	160590000	207450000	chr3_206306444_206386443_C_5
chr2_8379_chr2_10349	chr2	167570000	206970000	chr2_193951504_194015859_C_4
chr2_2160_chr2_4255	chr2	43190000	85090000	chr2_61903828_61910032_C_5
chr4_6948_chr4_10196	chr4	138950000	203910000	chr4_155168668_155313264_C_4
chr2_2485_chr2_4647	chr2	49690000	92930000	chr2_61903828_61910032_C_5
chr1_19890_chr1_25325	chr1	397790000	506490000	chr1_459052872_459170307_C_4
chr2_2596_chr2_4344	chr2	51910000	86870000	chr2_61903828_61910032_C_5
chr4_7513_chr4_7780	chr4	150250000	155590000	chr4_155168668_155313264_C_4
chr4_11595_chr4_11725	chr4	231890000	234490000	chr4_232690291_232843171_C_4
chr2_18018_chr2_19428	chr2	360350000	388550000	chr2_385662221_385787990_C_4
chr1_21999_chr1_24587	chr1	439970000	491730000	chr1_459052872_459170307_C_4
chr4_20484_chr4_25591	chr4	409670000	511810000	chr4_414079771_414217410_C_3; chr4_471938315_472086989_C_1; chr4_509909216_510430186_C_1
chr2_14987_chr2_23451	chr2	299730000	469010000	chr2_320075527_320279220_C_4; chr2_385662221_385787990_C_4; chr2_427017647_427241129_C_5
chr2_2169_chr2_3705	chr2	43370000	74090000	chr2_61903828_61910032_C_5
chr1_12169_chr1_15505	chr1	243370000	310090000	chr1_253998847_254650874_C_4
chr2_1772_chr2_3451	chr2	35430000	69010000	chr2_61903828_61910032_C_5
chr1_19843_chr1_25177	chr1	396850000	503530000	chr1_397714843_397805646_C_4; chr1_459052872_459170307_C_4
chr4_238_chr4_5166	chr4	4750000	103310000	chr4_101146058_101649364_C_5
chr3_12935_chr3_13655	chr3	258690000	273090000	chr3_259039164_259053513_C_4
chr1_9842_chr1_12984	chr1	196830000	259670000	chr1_206630177_207119107_C_3; chr1_253998847_254650874_C_4
chr1_12618_chr1_15483	chr1	252350000	309650000	chr1_253998847_254650874_C_4
chr1_9842_chr1_12983	chr1	196830000	259650000	chr1_206630177_207119107_C_3; chr1_253998847_254650874_C_4
chr2_15736_chr2_16230	chr2	314710000	324590000	chr2_320075527_320279220_C_4
chr1_7825_chr1_10766	chr1	156490000	215310000	chr1_206630177_207119107_C_3
chr2_1527_chr2_4580	chr2	30530000	91590000	chr2_61903828_61910032_C_5
chr2_2126_chr2_4244	chr2	42510000	84870000	chr2_61903828_61910032_C_5
chr3_3508_chr3_6545	chr3	70150000	130890000	chr3_79413509_79487659_C_3
chr4_16815_chr4_17804	chr4	336290000	356070000	chr4_339822999_339997157_C_3
chr4_13958_chr4_14138	chr4	279150000	282750000	chr4_281877412_282036727_C_4
chr2_9073_chr2_9714	chr2	181450000	194270000	chr2_193951504_194015859_C_4
chr1_22687_chr1_23864	chr1	453730000	477270000	chr1_459052872_459170307_C_4
chr4_11292_chr4_14767	chr4	225830000	295330000	chr4_232690291_232843171_C_4; chr4_281877412_282036727_C_4
chr1_22687_chr1_23860	chr1	453730000	477190000	chr1_459052872_459170307_C_4
chr2_5679_chr2_11487	chr2	113570000	229730000	chr2_193951504_194015859_C_4
chr1_11831_chr1_15505	chr1	236610000	310090000	chr1_253998847_254650874_C_4
chr2_5680_chr2_11487	chr2	113590000	229730000	chr2_193951504_194015859_C_4
chr2_18078_chr2_19604	chr2	361550000	392070000	chr2_385662221_385787990_C_4
chr1_11831_chr1_15506	chr1	236610000	310110000	chr1_253998847_254650874_C_4
chr2_5680_chr2_11488	chr2	113590000	229750000	chr2_193951504_194015859_C_4
chr2_5680_chr2_11489	chr2	113590000	229770000	chr2_193951504_194015859_C_4
chr1_30516_chr1_33622	chr1	610310000	672430000	chr1_618388290_618550821_C_4
chr1_20734_chr1_25559	chr1	414670000	511170000	chr1_459052872_459170307_C_4; chr1_506410362_506496327_C_3
chr2_8867_chr2_10956	chr2	177330000	219110000	chr2_193951504_194015859_C_4
chr4_23403_chr4_24579	chr4	468050000	491570000	chr4_471938315_472086989_C_1
chr1_21557_chr1_24052	chr1	431130000	481030000	chr1_459052872_459170307_C_4
chr4_7202_chr4_7837	chr4	144030000	156730000	chr4_155168668_155313264_C_4
chr2_719_chr2_4740	chr2	14370000	94790000	chr2_61903828_61910032_C_5
chr2_19856_chr2_23155	chr2	397110000	463090000	chr2_427017647_427241129_C_5
chr2_2485_chr2_3144	chr2	49690000	62870000	chr2_61903828_61910032_C_5
chr4_20_chr4_5214	chr4	390000	104270000	chr4_101146058_101649364_C_5
chr2_558_chr2_4758	chr2	11150000	95150000	chr2_61903828_61910032_C_5
chr2_723_chr2_4847	chr2	14450000	96930000	chr2_61903828_61910032_C_5
chr2_2166_chr2_3724	chr2	43310000	74470000	chr2_61903828_61910032_C_5
chr2_2171_chr2_4550	chr2	43410000	90990000	chr2_61903828_61910032_C_5
chr4_18867_chr4_21692	chr4	377330000	433830000	chr4_414079771_414217410_C_3
chr4_12828_chr4_26095	chr4	256550000	521890000	chr4_281877412_282036727_C_4; chr4_339822999_339997157_C_3; chr4_414079771_414217410_C_3; chr4_471938315_472086989_C_1; chr4_509909216_510430186_C_1
chr1_11553_chr1_13070	chr1	231050000	261390000	chr1_253998847_254650874_C_4
chr1_11831_chr1_13768	chr1	236610000	275350000	chr1_253998847_254650874_C_4
chr1_8766_chr1_11144	chr1	175310000	222870000	chr1_206630177_207119107_C_3
chr3_11127_chr3_21462	chr3	222530000	429230000	chr3_259039164_259053513_C_4; chr3_373017011_373149282_C_5
chr4_288_chr4_5384	chr4	5750000	107670000	chr4_101146058_101649364_C_5
chr2_14464_chr2_17346	chr2	289270000	346910000	chr2_320075527_320279220_C_4
chr2_2574_chr2_4382	chr2	51470000	87630000	chr2_61903828_61910032_C_5
chr2_3686_chr2_6367	chr2	73710000	127330000	chr2_102662795_102752384_C_5
chr4_14659_chr4_17779	chr4	293170000	355570000	chr4_339822999_339997157_C_3
chr2_2129_chr2_4535	chr2	42570000	90690000	chr2_61903828_61910032_C_5
chr2_2129_chr2_4532	chr2	42570000	90630000	chr2_61903828_61910032_C_5
chr4_22895_chr4_24088	chr4	457890000	481750000	chr4_471938315_472086989_C_1
chr1_7925_chr1_10733	chr1	158490000	214650000	chr1_206630177_207119107_C_3
chr3_5995_chr3_23298	chr3	119890000	465950000	chr3_148345652_148346381_C_4; chr3_206306444_206386443_C_5; chr3_259039164_259053513_C_4; chr3_373017011_373149282_C_5
chr2_11928_chr2_20058	chr2	238550000	401150000	chr2_252799496_252935771_C_4; chr2_320075527_320279220_C_4; chr2_385662221_385787990_C_4
chr1_22506_chr1_24971	chr1	450110000	499410000	chr1_459052872_459170307_C_4
chr2_2728_chr2_3202	chr2	54550000	64030000	chr2_61903828_61910032_C_5
chr4_10193_chr4_17797	chr4	203850000	355930000	chr4_232690291_232843171_C_4; chr4_281877412_282036727_C_4; chr4_339822999_339997157_C_3
chr1_7866_chr1_10376	chr1	157310000	207510000	chr1_206630177_207119107_C_3
chr1_20691_chr1_24750	chr1	413810000	494990000	chr1_459052872_459170307_C_4
chr4_216_chr4_13634	chr4	4310000	272670000	chr4_101146058_101649364_C_5; chr4_155168668_155313264_C_4; chr4_232690291_232843171_C_4
chr2_4619_chr2_5257	chr2	92370000	105130000	chr2_102662795_102752384_C_5
chr1_10770_chr1_14762	chr1	215390000	295230000	chr1_253998847_254650874_C_4
chr1_30402_chr1_32282	chr1	608030000	645630000	chr1_618388290_618550821_C_4
chr3_11243_chr3_18454	chr3	224850000	369070000	chr3_259039164_259053513_C_4
chr4_4559_chr4_7812	chr4	91170000	156230000	chr4_101146058_101649364_C_5; chr4_155168668_155313264_C_4
chr4_10757_chr4_12319	chr4	215130000	246370000	chr4_232690291_232843171_C_4
chr3_1217_chr3_13705	chr3	24330000	274090000	chr3_79413509_79487659_C_3; chr3_148345652_148346381_C_4; chr3_206306444_206386443_C_5; chr3_259039164_259053513_C_4
chr1_27394_chr1_34053	chr1	547870000	681050000	chr1_618388290_618550821_C_4
chr4_4452_chr4_6404	chr4	89030000	128070000	chr4_101146058_101649364_C_5
chr2_15603_chr2_17348	chr2	312050000	346950000	chr2_320075527_320279220_C_4
chr2_2117_chr2_4567	chr2	42330000	91330000	chr2_61903828_61910032_C_5
chr4_11121_chr4_11994	chr4	222410000	239870000	chr4_232690291_232843171_C_4
chr2_4490_chr2_5330	chr2	89790000	106590000	chr2_102662795_102752384_C_5
chr4_23049_chr4_24424	chr4	460970000	488470000	chr4_471938315_472086989_C_1
chr2_23141_chr2_24989	chr2	462810000	499770000	chr2_470398810_470568565_C_3
chr2_15603_chr2_17346	chr2	312050000	346910000	chr2_320075527_320279220_C_4
chr1_23932_chr1_25608	chr1	478630000	512150000	chr1_506410362_506496327_C_3
chr1_3012_chr1_3037	chr1	60230000	60730000	chr1_60249089_60682528_C_1
chr4_309_chr4_5264	chr4	6170000	105270000	chr4_101146058_101649364_C_5
chr1_3012_chr1_3035	chr1	60230000	60690000	chr1_60249089_60682528_C_1
chr1_30852_chr1_33202	chr1	617030000	664030000	chr1_618388290_618550821_C_4
chr4_21599_chr4_24307	chr4	431970000	486130000	chr4_471938315_472086989_C_1
chr1_30852_chr1_33201	chr1	617030000	664010000	chr1_618388290_618550821_C_4
chr1_30709_chr1_34157	chr1	614170000	683130000	chr1_618388290_618550821_C_4
chr2_1701_chr2_4510	chr2	34010000	90190000	chr2_61903828_61910032_C_5
chr4_23049_chr4_24103	chr4	460970000	482050000	chr4_471938315_472086989_C_1
chr2_1959_chr2_3261	chr2	39170000	65210000	chr2_61903828_61910032_C_5
chr1_18203_chr1_20900	chr1	364050000	417990000	chr1_397714843_397805646_C_4
chr3_11503_chr3_13932	chr3	230050000	278630000	chr3_259039164_259053513_C_4
chr1_9775_chr1_10376	chr1	195490000	207510000	chr1_206630177_207119107_C_3
chr1_11231_chr1_26973	chr1	224610000	539450000	chr1_253998847_254650874_C_4; chr1_315391968_315628621_C_2; chr1_397714843_397805646_C_4; chr1_459052872_459170307_C_4; chr1_506410362_506496327_C_3
chr2_8101_chr2_10302	chr2	162010000	206030000	chr2_193951504_194015859_C_4
chr2_796_chr2_4692	chr2	15910000	93830000	chr2_61903828_61910032_C_5
chr3_8022_chr3_10320	chr3	160430000	206390000	chr3_206306444_206386443_C_5
chr2_2574_chr2_5830	chr2	51470000	116590000	chr2_61903828_61910032_C_5; chr2_102662795_102752384_C_5
chr2_15513_chr2_17181	chr2	310250000	343610000	chr2_320075527_320279220_C_4
chr2_19177_chr2_19961	chr2	383530000	399210000	chr2_385662221_385787990_C_4
chr4_22646_chr4_25320	chr4	452910000	506390000	chr4_471938315_472086989_C_1
chr4_4885_chr4_5771	chr4	97690000	115410000	chr4_101146058_101649364_C_5
chr1_9091_chr1_21040	chr1	181810000	420790000	chr1_206630177_207119107_C_3; chr1_253998847_254650874_C_4; chr1_315391968_315628621_C_2; chr1_397714843_397805646_C_4
chr1_2804_chr1_6350	chr1	56070000	126990000	chr1_60249089_60682528_C_1
chr2_19695_chr2_22365	chr2	393890000	447290000	chr2_427017647_427241129_C_5
chr4_20619_chr4_23273	chr4	412370000	465450000	chr4_414079771_414217410_C_3
chr2_2211_chr2_3255	chr2	44210000	65090000	chr2_61903828_61910032_C_5
chr2_4511_chr2_7389	chr2	90210000	147770000	chr2_102662795_102752384_C_5
chr4_705_chr4_5946	chr4	14090000	118910000	chr4_101146058_101649364_C_5
chr4_14485_chr4_17804	chr4	289690000	356070000	chr4_339822999_339997157_C_3
chr1_30837_chr1_34559	chr1	616730000	691170000	chr1_618388290_618550821_C_4
chr4_11571_chr4_14245	chr4	231410000	284890000	chr4_232690291_232843171_C_4; chr4_281877412_282036727_C_4
chr3_17475_chr3_20231	chr3	349490000	404610000	chr3_373017011_373149282_C_5
chr2_23352_chr2_25657	chr2	467030000	513130000	chr2_470398810_470568565_C_3
chr4_6374_chr4_8828	chr4	127470000	176550000	chr4_155168668_155313264_C_4
chr4_16985_chr4_17266	chr4	339690000	345310000	chr4_339822999_339997157_C_3
chr2_4568_chr2_5314	chr2	91350000	106270000	chr2_102662795_102752384_C_5
chr1_15478_chr1_19793	chr1	309550000	395850000	chr1_315391968_315628621_C_2
chr4_16985_chr4_17269	chr4	339690000	345370000	chr4_339822999_339997157_C_3
chr2_9962_chr2_20044	chr2	199230000	400870000	chr2_252799496_252935771_C_4; chr2_320075527_320279220_C_4; chr2_385662221_385787990_C_4
chr1_14964_chr1_16329	chr1	299270000	326570000	chr1_315391968_315628621_C_2
chr2_4465_chr2_5830	chr2	89290000	116590000	chr2_102662795_102752384_C_5
chr4_15834_chr4_17779	chr4	316670000	355570000	chr4_339822999_339997157_C_3
chr3_3751_chr3_6975	chr3	75010000	139490000	chr3_79413509_79487659_C_3
chr2_15753_chr2_16148	chr2	315050000	322950000	chr2_320075527_320279220_C_4
chr1_23726_chr1_26711	chr1	474510000	534210000	chr1_506410362_506496327_C_3
chr4_16982_chr4_17813	chr4	339630000	356250000	chr4_339822999_339997157_C_3
chr2_562_chr2_4773	chr2	11230000	95450000	chr2_61903828_61910032_C_5
chr4_11994_chr4_14246	chr4	239870000	284910000	chr4_281877412_282036727_C_4
chr1_7797_chr1_11831	chr1	155930000	236610000	chr1_206630177_207119107_C_3
chr3_12160_chr3_15152	chr3	243190000	303030000	chr3_259039164_259053513_C_4
chr4_23169_chr4_23990	chr4	463370000	479790000	chr4_471938315_472086989_C_1
chr1_2882_chr1_3480	chr1	57630000	69590000	chr1_60249089_60682528_C_1
chr2_3702_chr2_6366	chr2	74030000	127310000	chr2_102662795_102752384_C_5
chr1_2882_chr1_3485	chr1	57630000	69690000	chr1_60249089_60682528_C_1
chr1_19374_chr1_20899	chr1	387470000	417970000	chr1_397714843_397805646_C_4
chr1_19374_chr1_20898	chr1	387470000	417950000	chr1_397714843_397805646_C_4
chr2_2987_chr2_15091	chr2	59730000	301810000	chr2_61903828_61910032_C_5; chr2_102662795_102752384_C_5; chr2_193951504_194015859_C_4; chr2_252799496_252935771_C_4
chr4_16026_chr4_18467	chr4	320510000	369330000	chr4_339822999_339997157_C_3
chr4_16026_chr4_18468	chr4	320510000	369350000	chr4_339822999_339997157_C_3
chr2_14299_chr2_28720	chr2	285970000	574390000	chr2_320075527_320279220_C_4; chr2_385662221_385787990_C_4; chr2_427017647_427241129_C_5; chr2_470398810_470568565_C_3; chr2_547839849_548127395_C_1
chr2_2279_chr2_4492	chr2	45570000	89830000	chr2_61903828_61910032_C_5
chr4_13858_chr4_14545	chr4	277150000	290890000	chr4_281877412_282036727_C_4
chr1_20691_chr1_23221	chr1	413810000	464410000	chr1_459052872_459170307_C_4
chr2_1924_chr2_3619	chr2	38470000	72370000	chr2_61903828_61910032_C_5
chr1_22945_chr1_23202	chr1	458890000	464030000	chr1_459052872_459170307_C_4
chr2_12622_chr2_25207	chr2	252430000	504130000	chr2_252799496_252935771_C_4; chr2_320075527_320279220_C_4; chr2_385662221_385787990_C_4; chr2_427017647_427241129_C_5; chr2_470398810_470568565_C_3
chr2_21689_chr2_24279	chr2	433770000	485570000	chr2_470398810_470568565_C_3
chr2_4570_chr2_7814	chr2	91390000	156270000	chr2_102662795_102752384_C_5
chr2_7620_chr2_10326	chr2	152390000	206510000	chr2_193951504_194015859_C_4
chr1_12168_chr1_15729	chr1	243350000	314570000	chr1_253998847_254650874_C_4
chr1_24902_chr1_28904	chr1	498030000	578070000	chr1_506410362_506496327_C_3
chr4_14037_chr4_14533	chr4	280730000	290650000	chr4_281877412_282036727_C_4
chr2_6200_chr2_19572	chr2	123990000	391430000	chr2_193951504_194015859_C_4; chr2_252799496_252935771_C_4; chr2_320075527_320279220_C_4; chr2_385662221_385787990_C_4
chr1_30242_chr1_32814	chr1	604830000	656270000	chr1_618388290_618550821_C_4
chr1_30242_chr1_32813	chr1	604830000	656250000	chr1_618388290_618550821_C_4
chr1_20900_chr1_24478	chr1	417990000	489550000	chr1_459052872_459170307_C_4
chr2_19260_chr2_19922	chr2	385190000	398430000	chr2_385662221_385787990_C_4
chr4_237_chr4_5234	chr4	4730000	104670000	chr4_101146058_101649364_C_5
chr2_15632_chr2_16553	chr2	312630000	331050000	chr2_320075527_320279220_C_4
chr1_11715_chr1_12984	chr1	234290000	259670000	chr1_253998847_254650874_C_4
chr1_11715_chr1_12983	chr1	234290000	259650000	chr1_253998847_254650874_C_4
chr1_11657_chr1_12792	chr1	233130000	255830000	chr1_253998847_254650874_C_4
chr2_20507_chr2_22669	chr2	410130000	453370000	chr2_427017647_427241129_C_5
chr4_14106_chr4_17372	chr4	282110000	347430000	chr4_339822999_339997157_C_3
chr1_10769_chr1_14762	chr1	215370000	295230000	chr1_253998847_254650874_C_4
chr1_10769_chr1_14761	chr1	215370000	295210000	chr1_253998847_254650874_C_4
chr1_10769_chr1_14760	chr1	215370000	295190000	chr1_253998847_254650874_C_4
chr2_20215_chr2_23082	chr2	404290000	461630000	chr2_427017647_427241129_C_5
chr2_371_chr2_3679	chr2	7410000	73570000	chr2_61903828_61910032_C_5
chr3_13618_chr3_19391	chr3	272350000	387810000	chr3_373017011_373149282_C_5
chr3_9871_chr3_10731	chr3	197410000	214610000	chr3_206306444_206386443_C_5
chr1_7861_chr1_11553	chr1	157210000	231050000	chr1_206630177_207119107_C_3
chr1_7906_chr1_12661	chr1	158110000	253210000	chr1_206630177_207119107_C_3
chr4_85_chr4_5130	chr4	1690000	102590000	chr4_101146058_101649364_C_5
chr1_30687_chr1_33315	chr1	613730000	666290000	chr1_618388290_618550821_C_4
chr2_2286_chr2_4301	chr2	45710000	86010000	chr2_61903828_61910032_C_5
chr4_11395_chr4_14221	chr4	227890000	284410000	chr4_232690291_232843171_C_4; chr4_281877412_282036727_C_4
chr1_30452_chr1_31235	chr1	609030000	624690000	chr1_618388290_618550821_C_4
chr4_23403_chr4_24688	chr4	468050000	493750000	chr4_471938315_472086989_C_1
chr2_2276_chr2_4547	chr2	45510000	90930000	chr2_61903828_61910032_C_5
chr2_2610_chr2_3185	chr2	52190000	63690000	chr2_61903828_61910032_C_5
chr2_2988_chr2_5680	chr2	59750000	113590000	chr2_61903828_61910032_C_5; chr2_102662795_102752384_C_5
chr3_18164_chr3_20536	chr3	363270000	410710000	chr3_373017011_373149282_C_5
chr2_15175_chr2_26626	chr2	303490000	532510000	chr2_320075527_320279220_C_4; chr2_385662221_385787990_C_4; chr2_427017647_427241129_C_5; chr2_470398810_470568565_C_3
chr1_29185_chr1_32370	chr1	583690000	647390000	chr1_618388290_618550821_C_4
chr1_2823_chr1_3406	chr1	56450000	68110000	chr1_60249089_60682528_C_1
chr3_1502_chr3_5339	chr3	30030000	106770000	chr3_79413509_79487659_C_3
chr3_6313_chr3_9769	chr3	126250000	195370000	chr3_148345652_148346381_C_4
chr4_19425_chr4_21731	chr4	388490000	434610000	chr4_414079771_414217410_C_3
chr4_16986_chr4_17370	chr4	339710000	347390000	chr4_339822999_339997157_C_3
chr1_30644_chr1_33202	chr1	612870000	664030000	chr1_618388290_618550821_C_4
chr4_4837_chr4_5799	chr4	96730000	115970000	chr4_101146058_101649364_C_5
chr1_12_chr1_12496	chr1	230000	249910000	chr1_60249089_60682528_C_1; chr1_154881321_155184370_C_1; chr1_206630177_207119107_C_3
chr4_4942_chr4_5518	chr4	98830000	110350000	chr4_101146058_101649364_C_5
chr4_402_chr4_5611	chr4	8030000	112210000	chr4_101146058_101649364_C_5
chr1_11644_chr1_13256	chr1	232870000	265110000	chr1_253998847_254650874_C_4
chr2_2540_chr2_5050	chr2	50790000	100990000	chr2_61903828_61910032_C_5
chr3_17588_chr3_18761	chr3	351750000	375210000	chr3_373017011_373149282_C_5
chr2_2177_chr2_3344	chr2	43530000	66870000	chr2_61903828_61910032_C_5
chr4_4801_chr4_5668	chr4	96010000	113350000	chr4_101146058_101649364_C_5
chr1_18985_chr1_22967	chr1	379690000	459330000	chr1_397714843_397805646_C_4; chr1_459052872_459170307_C_4
chr4_20256_chr4_22189	chr4	405110000	443770000	chr4_414079771_414217410_C_3
chr4_12922_chr4_14659	chr4	258430000	293170000	chr4_281877412_282036727_C_4
chr2_2641_chr2_5753	chr2	52810000	115050000	chr2_61903828_61910032_C_5; chr2_102662795_102752384_C_5
chr1_15458_chr1_19881	chr1	309150000	397610000	chr1_315391968_315628621_C_2
chr1_25027_chr1_25570	chr1	500530000	511390000	chr1_506410362_506496327_C_3
chr2_18551_chr2_21456	chr2	371010000	429110000	chr2_385662221_385787990_C_4; chr2_427017647_427241129_C_5
chr3_1072_chr3_3977	chr3	21430000	79530000	chr3_79413509_79487659_C_3
chr2_3725_chr2_6314	chr2	74490000	126270000	chr2_102662795_102752384_C_5
chr3_6940_chr3_7797	chr3	138790000	155930000	chr3_148345652_148346381_C_4
chr1_7475_chr1_12256	chr1	149490000	245110000	chr1_154881321_155184370_C_1; chr1_206630177_207119107_C_3
chr3_6700_chr3_9451	chr3	133990000	189010000	chr3_148345652_148346381_C_4
chr4_315_chr4_5652	chr4	6290000	113030000	chr4_101146058_101649364_C_5
chr1_7763_chr1_15320	chr1	155250000	306390000	chr1_206630177_207119107_C_3; chr1_253998847_254650874_C_4
chr2_14099_chr2_16666	chr2	281970000	333310000	chr2_320075527_320279220_C_4
chr1_15609_chr1_16415	chr1	312170000	328290000	chr1_315391968_315628621_C_2
chr1_30406_chr1_31562	chr1	608110000	631230000	chr1_618388290_618550821_C_4
chr1_16914_chr1_31681	chr1	338270000	633610000	chr1_397714843_397805646_C_4; chr1_459052872_459170307_C_4; chr1_506410362_506496327_C_3; chr1_618388290_618550821_C_4
chr3_12906_chr3_13411	chr3	258110000	268210000	chr3_259039164_259053513_C_4
chr3_12804_chr3_13144	chr3	256070000	262870000	chr3_259039164_259053513_C_4
chr1_12064_chr1_13518	chr1	241270000	270350000	chr1_253998847_254650874_C_4
chr4_23338_chr4_24276	chr4	466750000	485510000	chr4_471938315_472086989_C_1
chr4_23338_chr4_24277	chr4	466750000	485530000	chr4_471938315_472086989_C_1
chr1_28627_chr1_33522	chr1	572530000	670430000	chr1_618388290_618550821_C_4
chr2_2179_chr2_6370	chr2	43570000	127390000	chr2_61903828_61910032_C_5; chr2_102662795_102752384_C_5
chr2_8257_chr2_27046	chr2	165130000	540910000	chr2_193951504_194015859_C_4; chr2_252799496_252935771_C_4; chr2_320075527_320279220_C_4; chr2_385662221_385787990_C_4; chr2_427017647_427241129_C_5; chr2_470398810_470568565_C_3
chr2_1854_chr2_4480	chr2	37070000	89590000	chr2_61903828_61910032_C_5
chr4_21333_chr4_23965	chr4	426650000	479290000	chr4_471938315_472086989_C_1
chr4_277_chr4_5373	chr4	5530000	107450000	chr4_101146058_101649364_C_5
chr4_285_chr4_5384	chr4	5690000	107670000	chr4_101146058_101649364_C_5
chr2_2191_chr2_4600	chr2	43810000	91990000	chr2_61903828_61910032_C_5
chr2_3659_chr2_6628	chr2	73170000	132550000	chr2_102662795_102752384_C_5
chr2_21344_chr2_24571	chr2	426870000	491410000	chr2_427017647_427241129_C_5; chr2_470398810_470568565_C_3
chr4_13959_chr4_14154	chr4	279170000	283070000	chr4_281877412_282036727_C_4
chr1_2604_chr1_10881	chr1	52070000	217610000	chr1_60249089_60682528_C_1; chr1_154881321_155184370_C_1; chr1_206630177_207119107_C_3
chr1_2316_chr1_3106	chr1	46310000	62110000	chr1_60249089_60682528_C_1
chr1_2316_chr1_3107	chr1	46310000	62130000	chr1_60249089_60682528_C_1
chr1_9131_chr1_11005	chr1	182610000	220090000	chr1_206630177_207119107_C_3
chr1_6349_chr1_13983	chr1	126970000	279650000	chr1_154881321_155184370_C_1; chr1_206630177_207119107_C_3; chr1_253998847_254650874_C_4
chr1_30903_chr1_33202	chr1	618050000	664030000	chr1_618388290_618550821_C_4
chr1_30903_chr1_33201	chr1	618050000	664010000	chr1_618388290_618550821_C_4
chr3_5486_chr3_20042	chr3	109710000	400830000	chr3_148345652_148346381_C_4; chr3_206306444_206386443_C_5; chr3_259039164_259053513_C_4; chr3_373017011_373149282_C_5
chr1_10377_chr1_13489	chr1	207530000	269770000	chr1_253998847_254650874_C_4
chr2_2279_chr2_3705	chr2	45570000	74090000	chr2_61903828_61910032_C_5
chr2_2279_chr2_3700	chr2	45570000	73990000	chr2_61903828_61910032_C_5
chr4_265_chr4_5458	chr4	5290000	109150000	chr4_101146058_101649364_C_5
chr2_1479_chr2_5265	chr2	29570000	105290000	chr2_61903828_61910032_C_5; chr2_102662795_102752384_C_5
chr3_6206_chr3_8123	chr3	124110000	162450000	chr3_148345652_148346381_C_4
chr3_16857_chr3_20174	chr3	337130000	403470000	chr3_373017011_373149282_C_5
chr2_4524_chr2_6265	chr2	90470000	125290000	chr2_102662795_102752384_C_5
chr1_10752_chr1_13871	chr1	215030000	277410000	chr1_253998847_254650874_C_4
chr3_17481_chr3_20200	chr3	349610000	403990000	chr3_373017011_373149282_C_5
chr4_372_chr4_5282	chr4	7430000	105630000	chr4_101146058_101649364_C_5
chr2_20507_chr2_23202	chr2	410130000	464030000	chr2_427017647_427241129_C_5
chr2_19382_chr2_21524	chr2	387630000	430470000	chr2_427017647_427241129_C_5
chr1_12408_chr1_16909	chr1	248150000	338170000	chr1_253998847_254650874_C_4; chr1_315391968_315628621_C_2
chr4_107_chr4_5105	chr4	2130000	102090000	chr4_101146058_101649364_C_5
chr4_6387_chr4_9467	chr4	127730000	189330000	chr4_155168668_155313264_C_4
chr3_18104_chr3_19005	chr3	362070000	380090000	chr3_373017011_373149282_C_5
chr4_330_chr4_5280	chr4	6590000	105590000	chr4_101146058_101649364_C_5
chr2_19270_chr2_19966	chr2	385390000	399310000	chr2_385662221_385787990_C_4
chr2_19052_chr2_20700	chr2	381030000	413990000	chr2_385662221_385787990_C_4
chr2_21469_chr2_23798	chr2	429370000	475950000	chr2_470398810_470568565_C_3
chr1_15380_chr1_17483	chr1	307590000	349650000	chr1_315391968_315628621_C_2
chr1_30307_chr1_33098	chr1	606130000	661950000	chr1_618388290_618550821_C_4
chr4_4417_chr4_6059	chr4	88330000	121170000	chr4_101146058_101649364_C_5
chr2_1853_chr2_3761	chr2	37050000	75210000	chr2_61903828_61910032_C_5
chr3_17633_chr3_19000	chr3	352650000	379990000	chr3_373017011_373149282_C_5
chr1_22296_chr1_23291	chr1	445910000	465810000	chr1_459052872_459170307_C_4
chr1_23992_chr1_30939	chr1	479830000	618770000	chr1_506410362_506496327_C_3; chr1_618388290_618550821_C_4
chr2_23392_chr2_23982	chr2	467830000	479630000	chr2_470398810_470568565_C_3
chr2_19632_chr2_21456	chr2	392630000	429110000	chr2_427017647_427241129_C_5
chr2_16369_chr2_29662	chr2	327370000	593230000	chr2_385662221_385787990_C_4; chr2_427017647_427241129_C_5; chr2_470398810_470568565_C_3; chr2_547839849_548127395_C_1
chr3_12476_chr3_13150	chr3	249510000	262990000	chr3_259039164_259053513_C_4
chr3_16001_chr3_21746	chr3	320010000	434910000	chr3_373017011_373149282_C_5
chr4_399_chr4_11600	chr4	7970000	231990000	chr4_101146058_101649364_C_5; chr4_155168668_155313264_C_4
chr2_3674_chr2_5222	chr2	73470000	104430000	chr2_102662795_102752384_C_5
chr2_794_chr2_3147	chr2	15870000	62930000	chr2_61903828_61910032_C_5
chr2_1369_chr2_3887	chr2	27370000	77730000	chr2_61903828_61910032_C_5
chr1_18193_chr1_21029	chr1	363850000	420570000	chr1_397714843_397805646_C_4
chr3_14525_chr3_21634	chr3	290490000	432670000	chr3_373017011_373149282_C_5
chr4_11379_chr4_13856	chr4	227570000	277110000	chr4_232690291_232843171_C_4
chr4_22894_chr4_23738	chr4	457870000	474750000	chr4_471938315_472086989_C_1
chr4_19843_chr4_21855	chr4	396850000	437090000	chr4_414079771_414217410_C_3
chr2_1861_chr2_3484	chr2	37210000	69670000	chr2_61903828_61910032_C_5
chr1_12178_chr1_13071	chr1	243550000	261410000	chr1_253998847_254650874_C_4
chr2_2147_chr2_4523	chr2	42930000	90450000	chr2_61903828_61910032_C_5
chr1_18957_chr1_25322	chr1	379130000	506430000	chr1_397714843_397805646_C_4; chr1_459052872_459170307_C_4
chr3_8151_chr3_10879	chr3	163010000	217570000	chr3_206306444_206386443_C_5
chr1_24392_chr1_26057	chr1	487830000	521130000	chr1_506410362_506496327_C_3
chr4_4574_chr4_7713	chr4	91470000	154250000	chr4_101146058_101649364_C_5
chr1_8057_chr1_10916	chr1	161130000	218310000	chr1_206630177_207119107_C_3
chr4_5071_chr4_9489	chr4	101410000	189770000	chr4_155168668_155313264_C_4
chr1_17789_chr1_20523	chr1	355770000	410450000	chr1_397714843_397805646_C_4
chr1_30718_chr1_33169	chr1	614350000	663370000	chr1_618388290_618550821_C_4
chr4_18594_chr4_23273	chr4	371870000	465450000	chr4_414079771_414217410_C_3
chr2_18319_chr2_20150	chr2	366370000	402990000	chr2_385662221_385787990_C_4
chr2_2673_chr2_5442	chr2	53450000	108830000	chr2_61903828_61910032_C_5; chr2_102662795_102752384_C_5
chr1_4025_chr1_28909	chr1	80490000	578170000	chr1_154881321_155184370_C_1; chr1_206630177_207119107_C_3; chr1_253998847_254650874_C_4; chr1_315391968_315628621_C_2; chr1_397714843_397805646_C_4; chr1_459052872_459170307_C_4; chr1_506410362_506496327_C_3
chr2_2433_chr2_3204	chr2	48650000	64070000	chr2_61903828_61910032_C_5
chr2_1514_chr2_4566	chr2	30270000	91310000	chr2_61903828_61910032_C_5
chr2_2116_chr2_4528	chr2	42310000	90550000	chr2_61903828_61910032_C_5
chr2_462_chr2_4942	chr2	9230000	98830000	chr2_61903828_61910032_C_5
chr4_5052_chr4_6441	chr4	101030000	128810000	chr4_101146058_101649364_C_5
chr2_2504_chr2_5358	chr2	50070000	107150000	chr2_61903828_61910032_C_5; chr2_102662795_102752384_C_5
chr4_22645_chr4_25429	chr4	452890000	508570000	chr4_471938315_472086989_C_1
chr1_2825_chr1_3397	chr1	56490000	67930000	chr1_60249089_60682528_C_1
chr1_30303_chr1_33579	chr1	606050000	671570000	chr1_618388290_618550821_C_4
chr4_22782_chr4_23988	chr4	455630000	479750000	chr4_471938315_472086989_C_1
chr3_18641_chr3_21647	chr3	372810000	432930000	chr3_373017011_373149282_C_5
chr4_11718_chr4_14246	chr4	234350000	284910000	chr4_281877412_282036727_C_4
chr1_30227_chr1_34217	chr1	604530000	684330000	chr1_618388290_618550821_C_4
chr2_19857_chr2_21799	chr2	397130000	435970000	chr2_427017647_427241129_C_5
chr4_11718_chr4_14245	chr4	234350000	284890000	chr4_281877412_282036727_C_4
chr2_22559_chr2_24296	chr2	451170000	485910000	chr2_470398810_470568565_C_3
chr3_10562_chr3_17768	chr3	211230000	355350000	chr3_259039164_259053513_C_4
chr4_232_chr4_5368	chr4	4630000	107350000	chr4_101146058_101649364_C_5
chr4_269_chr4_5721	chr4	5370000	114410000	chr4_101146058_101649364_C_5
chr2_1547_chr2_4516	chr2	30930000	90310000	chr2_61903828_61910032_C_5
chr1_30887_chr1_33323	chr1	617730000	666450000	chr1_618388290_618550821_C_4
chr1_29610_chr1_34341	chr1	592190000	686810000	chr1_618388290_618550821_C_4
chr2_14044_chr2_16668	chr2	280870000	333350000	chr2_320075527_320279220_C_4
chr2_2616_chr2_4330	chr2	52310000	86590000	chr2_61903828_61910032_C_5
chr2_21490_chr2_23584	chr2	429790000	471670000	chr2_470398810_470568565_C_3
chr1_23856_chr1_34521	chr1	477110000	690410000	chr1_506410362_506496327_C_3; chr1_618388290_618550821_C_4
chr4_20469_chr4_20717	chr4	409370000	414330000	chr4_414079771_414217410_C_3
chr2_21045_chr2_21638	chr2	420890000	432750000	chr2_427017647_427241129_C_5
chr2_2878_chr2_4025	chr2	57550000	80490000	chr2_61903828_61910032_C_5
chr4_16826_chr4_29312	chr4	336510000	586230000	chr4_339822999_339997157_C_3; chr4_414079771_414217410_C_3; chr4_471938315_472086989_C_1; chr4_509909216_510430186_C_1
chr1_30505_chr1_33626	chr1	610090000	672510000	chr1_618388290_618550821_C_4
chr2_490_chr2_4686	chr2	9790000	93710000	chr2_61903828_61910032_C_5
chr2_2625_chr2_5133	chr2	52490000	102650000	chr2_61903828_61910032_C_5
chr2_570_chr2_3600	chr2	11390000	71990000	chr2_61903828_61910032_C_5
chr2_16993_chr2_20151	chr2	339850000	403010000	chr2_385662221_385787990_C_4
chr1_30886_chr1_33248	chr1	617710000	664950000	chr1_618388290_618550821_C_4
chr2_9083_chr2_28625	chr2	181650000	572490000	chr2_193951504_194015859_C_4; chr2_252799496_252935771_C_4; chr2_320075527_320279220_C_4; chr2_385662221_385787990_C_4; chr2_427017647_427241129_C_5; chr2_470398810_470568565_C_3; chr2_547839849_548127395_C_1
chr2_14743_chr2_18592	chr2	294850000	371830000	chr2_320075527_320279220_C_4
chr2_1862_chr2_4465	chr2	37230000	89290000	chr2_61903828_61910032_C_5
chr4_19791_chr4_21351	chr4	395810000	427010000	chr4_414079771_414217410_C_3
chr2_5030_chr2_25620	chr2	100590000	512390000	chr2_102662795_102752384_C_5; chr2_193951504_194015859_C_4; chr2_252799496_252935771_C_4; chr2_320075527_320279220_C_4; chr2_385662221_385787990_C_4; chr2_427017647_427241129_C_5; chr2_470398810_470568565_C_3
chr4_14859_chr4_17334	chr4	297170000	346670000	chr4_339822999_339997157_C_3
chr2_15867_chr2_17873	chr2	317330000	357450000	chr2_320075527_320279220_C_4
chr4_12559_chr4_15458	chr4	251170000	309150000	chr4_281877412_282036727_C_4
chr4_11333_chr4_14664	chr4	226650000	293270000	chr4_232690291_232843171_C_4; chr4_281877412_282036727_C_4
chr3_2363_chr3_4123	chr3	47250000	82450000	chr3_79413509_79487659_C_3
chr2_19079_chr2_21636	chr2	381570000	432710000	chr2_385662221_385787990_C_4; chr2_427017647_427241129_C_5
chr4_221_chr4_5834	chr4	4410000	116670000	chr4_101146058_101649364_C_5
chr3_2391_chr3_6781	chr3	47810000	135610000	chr3_79413509_79487659_C_3
chr4_426_chr4_5129	chr4	8510000	102570000	chr4_101146058_101649364_C_5
chr2_1422_chr2_3493	chr2	28430000	69850000	chr2_61903828_61910032_C_5
chr3_12923_chr3_13611	chr3	258450000	272210000	chr3_259039164_259053513_C_4
chr4_12211_chr4_14807	chr4	244210000	296130000	chr4_281877412_282036727_C_4
chr1_2905_chr1_6591	chr1	58090000	131810000	chr1_60249089_60682528_C_1
chr2_21045_chr2_23630	chr2	420890000	472590000	chr2_427017647_427241129_C_5; chr2_470398810_470568565_C_3
chr4_13381_chr4_15261	chr4	267610000	305210000	chr4_281877412_282036727_C_4
chr2_7119_chr2_21915	chr2	142370000	438290000	chr2_193951504_194015859_C_4; chr2_252799496_252935771_C_4; chr2_320075527_320279220_C_4; chr2_385662221_385787990_C_4; chr2_427017647_427241129_C_5
chr1_19887_chr1_25325	chr1	397730000	506490000	chr1_459052872_459170307_C_4
chr2_1552_chr2_3332	chr2	31030000	66630000	chr2_61903828_61910032_C_5
chr4_122_chr4_5370	chr4	2430000	107390000	chr4_101146058_101649364_C_5
chr2_439_chr2_4735	chr2	8770000	94690000	chr2_61903828_61910032_C_5
chr2_2189_chr2_6292	chr2	43770000	125830000	chr2_61903828_61910032_C_5; chr2_102662795_102752384_C_5
chr1_11712_chr1_13257	chr1	234230000	265130000	chr1_253998847_254650874_C_4
chr1_11712_chr1_13256	chr1	234230000	265110000	chr1_253998847_254650874_C_4
chr3_1378_chr3_19714	chr3	27550000	394270000	chr3_79413509_79487659_C_3; chr3_148345652_148346381_C_4; chr3_206306444_206386443_C_5; chr3_259039164_259053513_C_4; chr3_373017011_373149282_C_5
chr1_30755_chr1_33375	chr1	615090000	667490000	chr1_618388290_618550821_C_4
chr1_10229_chr1_13113	chr1	204570000	262250000	chr1_206630177_207119107_C_3; chr1_253998847_254650874_C_4
chr3_1644_chr3_22129	chr3	32870000	442570000	chr3_79413509_79487659_C_3; chr3_148345652_148346381_C_4; chr3_206306444_206386443_C_5; chr3_259039164_259053513_C_4; chr3_373017011_373149282_C_5
chr1_7762_chr1_23180	chr1	155230000	463590000	chr1_206630177_207119107_C_3; chr1_253998847_254650874_C_4; chr1_315391968_315628621_C_2; chr1_397714843_397805646_C_4; chr1_459052872_459170307_C_4
chr1_7861_chr1_12169	chr1	157210000	243370000	chr1_206630177_207119107_C_3
chr2_2618_chr2_3247	chr2	52350000	64930000	chr2_61903828_61910032_C_5
chr1_13702_chr1_26141	chr1	274030000	522810000	chr1_315391968_315628621_C_2; chr1_397714843_397805646_C_4; chr1_459052872_459170307_C_4; chr1_506410362_506496327_C_3
chr2_2285_chr2_4537	chr2	45690000	90730000	chr2_61903828_61910032_C_5
chr1_24325_chr1_25789	chr1	486490000	515770000	chr1_506410362_506496327_C_3
chr2_2285_chr2_4535	chr2	45690000	90690000	chr2_61903828_61910032_C_5
chr2_2285_chr2_4533	chr2	45690000	90650000	chr2_61903828_61910032_C_5
chr4_16885_chr4_17812	chr4	337690000	356230000	chr4_339822999_339997157_C_3
chr4_20621_chr4_21883	chr4	412410000	437650000	chr4_414079771_414217410_C_3
chr2_668_chr2_3564	chr2	13350000	71270000	chr2_61903828_61910032_C_5
chr2_15572_chr2_18253	chr2	311430000	365050000	chr2_320075527_320279220_C_4
chr1_21945_chr1_32243	chr1	438890000	644850000	chr1_459052872_459170307_C_4; chr1_506410362_506496327_C_3; chr1_618388290_618550821_C_4
chr1_24255_chr1_26763	chr1	485090000	535250000	chr1_506410362_506496327_C_3
chr2_2155_chr2_4530	chr2	43090000	90590000	chr2_61903828_61910032_C_5
chr4_11381_chr4_14050	chr4	227610000	280990000	chr4_232690291_232843171_C_4
chr2_2729_chr2_5529	chr2	54570000	110570000	chr2_61903828_61910032_C_5; chr2_102662795_102752384_C_5
chr1_15645_chr1_18323	chr1	312890000	366450000	chr1_315391968_315628621_C_2
chr2_2504_chr2_5131	chr2	50070000	102610000	chr2_61903828_61910032_C_5
chr1_25279_chr1_30860	chr1	505570000	617190000	chr1_506410362_506496327_C_3
chr4_296_chr4_5391	chr4	5910000	107810000	chr4_101146058_101649364_C_5
chr2_15785_chr2_16619	chr2	315690000	332370000	chr2_320075527_320279220_C_4
chr2_15799_chr2_17704	chr2	315970000	354070000	chr2_320075527_320279220_C_4
chr2_23197_chr2_23798	chr2	463930000	475950000	chr2_470398810_470568565_C_3
chr3_18288_chr3_18819	chr3	365750000	376370000	chr3_373017011_373149282_C_5
chr2_12457_chr2_12996	chr2	249130000	259910000	chr2_252799496_252935771_C_4
chr1_7758_chr1_15339	chr1	155150000	306770000	chr1_206630177_207119107_C_3; chr1_253998847_254650874_C_4
chr4_13419_chr4_14870	chr4	268370000	297390000	chr4_281877412_282036727_C_4
chr1_1523_chr1_3729	chr1	30450000	74570000	chr1_60249089_60682528_C_1
chr1_1523_chr1_3728	chr1	30450000	74550000	chr1_60249089_60682528_C_1
chr4_11297_chr4_12243	chr4	225930000	244850000	chr4_232690291_232843171_C_4
chr2_20690_chr2_23202	chr2	413790000	464030000	chr2_427017647_427241129_C_5
chr4_15459_chr4_17628	chr4	309170000	352550000	chr4_339822999_339997157_C_3
chr4_14524_chr4_17050	chr4	290470000	340990000	chr4_339822999_339997157_C_3
chr2_15521_chr2_18663	chr2	310410000	373250000	chr2_320075527_320279220_C_4
chr2_4391_chr2_5267	chr2	87810000	105330000	chr2_102662795_102752384_C_5
chr2_21472_chr2_25871	chr2	429430000	517410000	chr2_470398810_470568565_C_3
chr2_2137_chr2_4566	chr2	42730000	91310000	chr2_61903828_61910032_C_5
chr2_13072_chr2_18016	chr2	261430000	360310000	chr2_320075527_320279220_C_4
chr2_2452_chr2_4382	chr2	49030000	87630000	chr2_61903828_61910032_C_5
chr1_11150_chr1_16279	chr1	222990000	325570000	chr1_253998847_254650874_C_4; chr1_315391968_315628621_C_2
chr4_11221_chr4_12259	chr4	224410000	245170000	chr4_232690291_232843171_C_4
chr2_8253_chr2_10326	chr2	165050000	206510000	chr2_193951504_194015859_C_4
chr4_6949_chr4_8421	chr4	138970000	168410000	chr4_155168668_155313264_C_4
chr2_2179_chr2_3686	chr2	43570000	73710000	chr2_61903828_61910032_C_5
chr1_22591_chr1_25569	chr1	451810000	511370000	chr1_459052872_459170307_C_4; chr1_506410362_506496327_C_3
chr2_2576_chr2_3208	chr2	51510000	64150000	chr2_61903828_61910032_C_5
chr3_7253_chr3_7934	chr3	145050000	158670000	chr3_148345652_148346381_C_4
chr4_324_chr4_5638	chr4	6470000	112750000	chr4_101146058_101649364_C_5
chr4_22348_chr4_24340	chr4	446950000	486790000	chr4_471938315_472086989_C_1
chr2_4155_chr2_8016	chr2	83090000	160310000	chr2_102662795_102752384_C_5
chr2_3010_chr2_6061	chr2	60190000	121210000	chr2_61903828_61910032_C_5; chr2_102662795_102752384_C_5
chr4_16870_chr4_19718	chr4	337390000	394350000	chr4_339822999_339997157_C_3
chr1_10768_chr1_14759	chr1	215350000	295170000	chr1_253998847_254650874_C_4
chr1_10768_chr1_14758	chr1	215350000	295150000	chr1_253998847_254650874_C_4
chr2_15753_chr2_17686	chr2	315050000	353710000	chr2_320075527_320279220_C_4
chr2_7643_chr2_9714	chr2	152850000	194270000	chr2_193951504_194015859_C_4
chr1_10378_chr1_15850	chr1	207550000	316990000	chr1_253998847_254650874_C_4; chr1_315391968_315628621_C_2
chr2_2295_chr2_3445	chr2	45890000	68890000	chr2_61903828_61910032_C_5
chr2_1149_chr2_18484	chr2	22970000	369670000	chr2_61903828_61910032_C_5; chr2_102662795_102752384_C_5; chr2_193951504_194015859_C_4; chr2_252799496_252935771_C_4; chr2_320075527_320279220_C_4
chr2_2547_chr2_3281	chr2	50930000	65610000	chr2_61903828_61910032_C_5
chr2_17118_chr2_25607	chr2	342350000	512130000	chr2_385662221_385787990_C_4; chr2_427017647_427241129_C_5; chr2_470398810_470568565_C_3
chr2_2269_chr2_3991	chr2	45370000	79810000	chr2_61903828_61910032_C_5
chr1_21605_chr1_32353	chr1	432090000	647050000	chr1_459052872_459170307_C_4; chr1_506410362_506496327_C_3; chr1_618388290_618550821_C_4
chr1_21605_chr1_32352	chr1	432090000	647030000	chr1_459052872_459170307_C_4; chr1_506410362_506496327_C_3; chr1_618388290_618550821_C_4
chr2_17118_chr2_25608	chr2	342350000	512150000	chr2_385662221_385787990_C_4; chr2_427017647_427241129_C_5; chr2_470398810_470568565_C_3
chr1_2697_chr1_5463	chr1	53930000	109250000	chr1_60249089_60682528_C_1
chr2_3694_chr2_6309	chr2	73870000	126170000	chr2_102662795_102752384_C_5
chr1_21605_chr1_32354	chr1	432090000	647070000	chr1_459052872_459170307_C_4; chr1_506410362_506496327_C_3; chr1_618388290_618550821_C_4
chr1_10332_chr1_12710	chr1	206630000	254190000	chr1_206630177_207119107_C_3
chr1_24969_chr1_34340	chr1	499370000	686790000	chr1_506410362_506496327_C_3; chr1_618388290_618550821_C_4
chr4_232_chr4_5263	chr4	4630000	105250000	chr4_101146058_101649364_C_5
chr4_13958_chr4_14109	chr4	279150000	282170000	chr4_281877412_282036727_C_4
chr2_2117_chr2_4614	chr2	42330000	92270000	chr2_61903828_61910032_C_5
chr2_2175_chr2_3979	chr2	43490000	79570000	chr2_61903828_61910032_C_5
chr2_1801_chr2_3378	chr2	36010000	67550000	chr2_61903828_61910032_C_5
chr2_373_chr2_4428	chr2	7450000	88550000	chr2_61903828_61910032_C_5
chr2_1212_chr2_3475	chr2	24230000	69490000	chr2_61903828_61910032_C_5
chr2_20705_chr2_22693	chr2	414090000	453850000	chr2_427017647_427241129_C_5
chr3_3934_chr3_4356	chr3	78670000	87110000	chr3_79413509_79487659_C_3
chr1_2983_chr1_3399	chr1	59650000	67970000	chr1_60249089_60682528_C_1
chr2_4037_chr2_8050	chr2	80730000	160990000	chr2_102662795_102752384_C_5
chr2_2181_chr2_3713	chr2	43610000	74250000	chr2_61903828_61910032_C_5
chr1_11598_chr1_13625	chr1	231950000	272490000	chr1_253998847_254650874_C_4
chr2_1781_chr2_4508	chr2	35610000	90150000	chr2_61903828_61910032_C_5
chr1_2936_chr1_3480	chr1	58710000	69590000	chr1_60249089_60682528_C_1
chr2_2462_chr2_4839	chr2	49230000	96770000	chr2_61903828_61910032_C_5
chr1_22718_chr1_25756	chr1	454350000	515110000	chr1_459052872_459170307_C_4; chr1_506410362_506496327_C_3
chr3_12624_chr3_15471	chr3	252470000	309410000	chr3_259039164_259053513_C_4
chr2_15842_chr2_16474	chr2	316830000	329470000	chr2_320075527_320279220_C_4
chr1_2110_chr1_7140	chr1	42190000	142790000	chr1_60249089_60682528_C_1
chr4_304_chr4_5397	chr4	6070000	107930000	chr4_101146058_101649364_C_5
chr4_20891_chr4_23736	chr4	417810000	474710000	chr4_471938315_472086989_C_1
chr3_3861_chr3_4203	chr3	77210000	84050000	chr3_79413509_79487659_C_3
chr2_8750_chr2_17841	chr2	174990000	356810000	chr2_193951504_194015859_C_4; chr2_252799496_252935771_C_4; chr2_320075527_320279220_C_4
chr4_205_chr4_5480	chr4	4090000	109590000	chr4_101146058_101649364_C_5
chr2_1491_chr2_3477	chr2	29810000	69530000	chr2_61903828_61910032_C_5
chr4_4424_chr4_7308	chr4	88470000	146150000	chr4_101146058_101649364_C_5
chr1_10077_chr1_14501	chr1	201530000	290010000	chr1_206630177_207119107_C_3; chr1_253998847_254650874_C_4
chr2_19279_chr2_19993	chr2	385570000	399850000	chr2_385662221_385787990_C_4
chr4_11571_chr4_12847	chr4	231410000	256930000	chr4_232690291_232843171_C_4
chr4_289_chr4_5366	chr4	5770000	107310000	chr4_101146058_101649364_C_5
chr4_14528_chr4_17579	chr4	290550000	351570000	chr4_339822999_339997157_C_3
chr2_22420_chr2_25789	chr2	448390000	515770000	chr2_470398810_470568565_C_3
chr1_28915_chr1_33249	chr1	578290000	664970000	chr1_618388290_618550821_C_4
chr4_16064_chr4_27359	chr4	321270000	547170000	chr4_339822999_339997157_C_3; chr4_414079771_414217410_C_3; chr4_471938315_472086989_C_1; chr4_509909216_510430186_C_1
chr4_11508_chr4_11703	chr4	230150000	234050000	chr4_232690291_232843171_C_4
chr4_19845_chr4_22573	chr4	396890000	451450000	chr4_414079771_414217410_C_3
chr2_14964_chr2_27802	chr2	299270000	556030000	chr2_320075527_320279220_C_4; chr2_385662221_385787990_C_4; chr2_427017647_427241129_C_5; chr2_470398810_470568565_C_3; chr2_547839849_548127395_C_1
chr2_1751_chr2_8712	chr2	35010000	174230000	chr2_61903828_61910032_C_5; chr2_102662795_102752384_C_5
chr2_1774_chr2_4264	chr2	35470000	85270000	chr2_61903828_61910032_C_5
chr2_1760_chr2_4264	chr2	35190000	85270000	chr2_61903828_61910032_C_5
chr2_1544_chr2_4518	chr2	30870000	90350000	chr2_61903828_61910032_C_5
chr4_5980_chr4_8854	chr4	119590000	177070000	chr4_155168668_155313264_C_4
[truncated: 13,392 more rows]

## Sheet: figure 2e dot pot stat data
fusion site and type	number of significant interaction						fusion site type	number of significant interaction	number of fusion sites	average of significant interaction
chr1_154881321_155184370_C_1	9						C1	848	5	169.6
chr1_206630177_207119107_C_3	451						C2	306	1	306
chr1_253998847_254650874_C_4	654						C3	1966	6	327.667
chr1_315391968_315628621_C_2	306						C4	4752	13	365.538
chr1_397714843_397805646_C_4	167						C5	4931	6	821.833
chr1_459052872_459170307_C_4	292
chr1_506410362_506496327_C_3	271
chr1_60249089_60682528_C_1	297
chr1_618388290_618550821_C_4	838
chr2_102662795_102752384_C_5	603
chr2_193951504_194015859_C_4	269
chr2_252799496_252935771_C_4	135
chr2_320075527_320279220_C_4	530
chr2_385662221_385787990_C_4	427
chr2_427017647_427241129_C_5	264
chr2_470398810_470568565_C_3	479
chr2_547839849_548127395_C_1	33
chr2_61903828_61910032_C_5	2302
chr3_148345652_148346381_C_4	231
chr3_206306444_206386443_C_5	228
chr3_259039164_259053513_C_4	294
chr3_373017011_373149282_C_5	338
chr3_79413509_79487659_C_3	217
chr4_101146058_101649364_C_5	1196
chr4_155168668_155313264_C_4	227
chr4_232690291_232843171_C_4	404
chr4_281877412_282036727_C_4	284
chr4_339822999_339997157_C_3	326
chr4_414079771_414217410_C_3	222
chr4_471938315_472086989_C_1	488
chr4_509909216_510430186_C_1	21
