# Supplementary material for: Molecular mechanisms and topological consequences of drastic chromosomal rearrangements of muntjac deer
Source: Nat Commun. 2021 Nov 25;12:6858. doi: 10.1038/s41467-021-27091-0 (PMC8617201; doi:10.1038/s41467-021-27091-0)
Supplement: Supplementary file 13 — Source data [file 41467_2021_27091_MOESM13_ESM.zip › source data/Figure 3.xlsx]

## Sheet: figure 3a
species	nanopore reads	length of telomeric sequence	distance between satellite I and telomeric sequence	type
M. gongshanensis	dc721076-6670-4756-a695-cd32d3154861	40	74	<500
M. gongshanensis	a7b0cc48-7421-408f-9f1a-e40d88cf1059	91	84	<500
M. gongshanensis	28c1142c-0b20-4334-96f8-168abbd1bce2	23	3973	>=500
M. gongshanensis	3ffd3ba1-33c6-46c9-af5a-6d1ed02b08fa	33	111	<500
M. gongshanensis	96239d01-ce45-417e-b39c-ef331c5b68b7	91	38	<500
M. gongshanensis	65688ab0-450d-4e1d-89df-380afd0468d5	178	8	<500
M. gongshanensis	8c8e2ff8-2c1e-440f-910c-17967aa89ad1	34	220	<500
M. gongshanensis	24aa55a1-4324-4e4b-8bd7-3d0f16fb41d5	188	40	<500
M. gongshanensis	2bfd1b0e-3655-4273-aad1-455a505e7f79	640	243	<500
M. gongshanensis	18e598b8-ad9d-4fb1-ae3c-4a477776eda7	295	158	<500
M. gongshanensis	354a3273-413b-4f0f-9fa3-5d75732537eb	39	196	<500
M. gongshanensis	dc7e7490-744f-43d9-9791-cc9697839cec	274	37	<500
M. gongshanensis	7522d08b-bbb5-4450-8b5b-bf3e57649265	197	108	<500
M. gongshanensis	fdd1f5c7-6578-4dbb-9319-883fcbe5a6a7	113	17610	>=500
M. gongshanensis	9a7432be-6803-4eb9-a92a-2881be74fb3a	161	99	<500
M. gongshanensis	a135d5b8-e87f-49eb-893b-6ad3cd407eef	169	14	<500
M. gongshanensis	b87e7de6-dab2-4acc-bdbb-74fcc5fd8522	161	47	<500
M. gongshanensis	0a9d14b1-e35b-4aea-8b55-c25f7dcd1129	24	4024	>=500
M. gongshanensis	1dfe624e-f7ce-4099-a9ab-dbf6805c0fdb	110	10	<500
M. gongshanensis	f512aafb-4102-4675-ab99-6295c489023f	25	210	<500
M. gongshanensis	76c9de5f-9e01-429d-9cf9-0f1102dedd9d	42	324	<500
M. gongshanensis	a65f95fa-d192-4fc0-bf40-450dcba50a4f	257	50	<500
M. gongshanensis	d21d954e-19e3-485f-bddd-311e9d944661	923	132	<500
M. gongshanensis	802f91e4-d2b3-4759-9c49-47d5bb8090a6	26	5	<500
M. gongshanensis	2bd1e7b2-b609-4df0-afb6-e4bdb619443a	20	65	<500
M. gongshanensis	7f5a8239-4e82-499c-bb8e-a970b5f34881	242	78	<500
M. gongshanensis	345d9154-02e4-4012-84fa-3bd9f587b4c9	1020	86	<500
M. gongshanensis	142cff6a-3eca-4269-9d2d-4963025b37f5	47	8	<500
M. gongshanensis	0f27c93d-e381-4633-a5f6-1e560809db43	135	32	<500
M. gongshanensis	832a8110-c65c-4d1c-843d-dedd5a3f3d62	34	34999	>=500
M. gongshanensis	579caeff-c1a8-439e-b8a2-85ed0af22070	20	23671	>=500
M. gongshanensis	66567630-ec44-4f90-ab1e-d0147fde9e3c	1054	38	<500
M. gongshanensis	b4e37c0c-9317-454f-b35b-dfc7ca440ddc	141	2399	>=500
M. gongshanensis	c1bc5773-a15d-4b18-9bea-079c7104e469	1005	121	<500
M. gongshanensis	9092327b-c5bc-4279-a159-72a5dfe9b57f	666	2	<500
M. gongshanensis	41ed779f-5fb4-4d91-99cb-cd3315b8511a	601	62	<500
M. gongshanensis	4f749b47-8893-4a1c-94ec-6ee93dae11ef	145	147	<500
M. gongshanensis	9f3b0144-c647-4411-b5d3-d656e92c326d	1093	12	<500
M. gongshanensis	4e80a590-509b-4c6a-8bed-5392f614ff6f	754	91	<500
M. gongshanensis	a0b19f9b-334f-4b59-bbed-add74313ca31	141	18229	>=500
M. gongshanensis	37fe0ced-cfdc-43b5-83ae-0122111d148e	61	12	<500
M. gongshanensis	803e0b1f-8082-4c77-9618-b1666e0a44aa	115	29240	>=500
M. gongshanensis	f53e7cfc-4606-450e-bbd8-f435e115cbba	269	24	<500
M. gongshanensis	90f9c321-5433-4a8e-b713-4c636cedbbaf	221	134	<500
M. gongshanensis	43784cda-2add-4093-95f0-0e26820b720e	114	3207	>=500
M. gongshanensis	38ba794a-4a85-4f48-a449-df8422d1e43c	65	5505	>=500
M. gongshanensis	2a990044-c06f-4aab-9765-cdf4bb50d92b	218	108	<500
M. gongshanensis	e7552115-a196-4310-b24c-c99be3831821	125	35	<500
M. gongshanensis	1552b17b-7aa6-435c-9bbf-62fc2766996b	26	5415	>=500
M. gongshanensis	408af1dd-d782-440d-b32a-3d596e177d7c	134	270	<500
M. gongshanensis	bcf8275b-f507-495c-ab51-6f455b701013	668	130	<500
M. gongshanensis	9547c263-c8b4-480c-ac55-e84545c99405	246	124	<500
M. gongshanensis	d2caa043-4caa-43aa-a6b3-a5ff406dbdf6	355	104	<500
M. gongshanensis	0707ea53-154b-47a5-8705-3e18cce3a799	26	82	<500
M. gongshanensis	4c68f056-a53f-4268-bc42-a36311fb25e7	317	28944	>=500
M. gongshanensis	54e2a9c7-53ee-489a-9930-3fc1834009b9	88	2258	>=500
M. gongshanensis	2031eb51-9453-4e8a-a5a3-db1ca561193e	82	429	<500
M. gongshanensis	2d650815-9fa8-49bb-82ff-4181a7c40b9b	222	15	<500
M. gongshanensis	80078572-a471-46f8-9b2b-d9747f62ff39	34	92	<500
M. gongshanensis	0ef84c12-d9e5-4f27-82fb-03213e97efbe	276	54	<500
M. gongshanensis	b8c10ca1-8f31-4875-84c2-539c73b9fcc3	29	4020	>=500
M. gongshanensis	c949add4-f34d-46b5-8445-3f655824caec	307	11787	>=500
M. gongshanensis	74f88065-85ac-4412-a2ba-5ed57c9d5dc4	1283	119	<500
M. gongshanensis	fa4e61c1-a1bf-489e-92ed-098ece34eaae	41	24317	>=500
M. gongshanensis	ee3d77bb-d374-4e02-bc32-c8a4d790a9aa	851	27	<500
M. gongshanensis	ee44481e-fc15-480c-bfa4-859f09669705	31	177	<500
M. gongshanensis	69975937-8283-44af-a5f9-6d1f1e4f9878	102	3	<500
M. gongshanensis	c201c422-107d-45c0-9f9d-b539c8d0b5b0	705	73	<500
M. gongshanensis	efd1a00c-b28a-48cb-9940-0add63b633ef	291	10908	>=500
M. gongshanensis	876d3490-7caf-451e-89e5-6478f6cfea7c	110	32	<500
M. gongshanensis	ef1e642d-9f1c-4f71-856a-c94e68ba0507	119	135	<500
M. gongshanensis	aaa5ac68-7eee-49af-9203-28710fdf3e17	23	3901	>=500
M. gongshanensis	f92d1dd2-a027-4710-9f8a-1f403f3ee80f	127	345	<500
M. gongshanensis	07d3e495-a8b2-4f9b-9b11-10964abace61	202	112	<500
M. gongshanensis	32a6062e-8b37-457e-affd-8b281871fe79	37	222	<500
M. gongshanensis	41009dc8-6e4e-47fc-b1de-e258ee9a01e3	28	16	<500
M. gongshanensis	863a1948-6cc8-4281-a238-103d9fabe9dd	187	25	<500
M. gongshanensis	85f649e8-676c-4c14-a7f9-b7174a25aba5	200	126	<500
M. gongshanensis	c324598f-59ed-442d-9169-13fba4b43c04	168	114	<500
M. gongshanensis	3c675847-6150-4c6b-a493-5dfe086e8685	21	421	<500
M. gongshanensis	6d86c2fc-afd4-4904-8ed7-e6baa381cc15	72	233	<500
M. gongshanensis	1bd8b914-1660-43b7-83dc-a56215e33312	141	144	<500
M. gongshanensis	87e052d7-0bb5-460c-b543-a21f8fe21537	30	18215	>=500
M. gongshanensis	ff1dfa61-c9cd-4dfe-af3c-c461de248a68	215	209	<500
M. gongshanensis	b14aedd1-4867-4095-8dc7-128afba42e04	356	50	<500
M. gongshanensis	a4e69aee-741b-4049-acc0-4dac5b8a91d9	27	310	<500
M. gongshanensis	356f297a-30f5-481d-a8a6-b2d5dc237eda	288	2	<500
M. gongshanensis	9868e59f-cd70-45b6-842a-b5f02e9ca368	34	4070	>=500
M. gongshanensis	76576536-dfb0-44c5-848a-f57ec25e4d42	196	33	<500
M. gongshanensis	4180f852-0c9e-40d4-849d-9981b6fdb73f	39	5423	>=500
M. gongshanensis	615696b2-f3f5-4033-adef-49f5e8755aa9	215	50	<500
M. gongshanensis	c51557c8-aac0-445c-b650-597d93d68d84	200	59	<500
M. gongshanensis	1cd9420b-4ff0-415d-a111-15d788bca9a2	1909	35263	>=500
M. gongshanensis	c91015a6-08c7-432e-950f-5b6fd799d5ba	32	4114	>=500
M. gongshanensis	643da45f-8118-43f6-967d-c6d3b7d85f92	100	192	<500
M. gongshanensis	06b6b934-f160-43ef-ad0b-799195696999	101	154	<500
M. gongshanensis	e1222f1c-f276-43a5-a8c5-d665fbc7107b	111	18235	>=500
M. gongshanensis	0d2edc02-8dea-40a9-9ed5-b711e31531bb	163	13	<500
M. gongshanensis	78b7b618-c730-4bba-9d97-2599fc72a42f	256	38	<500
M. gongshanensis	4c2c538a-e4d3-4c95-9758-1eb31e2bfae7	20	134	<500
M. gongshanensis	65e8ff3e-1f1a-45c2-aa54-821bb69804d9	284	38	<500
M. gongshanensis	81370add-85ae-454e-81ab-261bcd8047d8	19	170	<500
M. gongshanensis	e4134c0d-31a6-4763-9e5d-60f001b88420	24	212	<500
M. gongshanensis	d68d282d-0e5c-44f3-88f6-8057373a4ea3	125	2319	>=500
M. gongshanensis	3585ff91-9303-424d-af5e-618570e231d5	479	74	<500
M. gongshanensis	e5d24d2a-c8f5-46a0-80bc-ddc27fe6eb40	39	169	<500
M. gongshanensis	02e2a3a6-7343-4189-8c51-5c49119041d7	243	197	<500
M. gongshanensis	cc120b15-b4bd-43fb-9c40-cdb491f001e1	182	28	<500
M. gongshanensis	ee67c82e-4735-4a69-abed-32df25582ad1	661	99	<500
M. gongshanensis	26edee59-60bf-46db-a449-6f50958e518b	271	41	<500
M. gongshanensis	b813714c-01c7-47ab-b9fa-6316714f9b57	32	18	<500
M. gongshanensis	1bc7e9dd-b475-41ea-8588-3482c8ee30c7	21	3949	>=500
M. gongshanensis	500a3482-a927-41de-a664-6076948e9926	21	4209	>=500
M. gongshanensis	1a992586-8f23-431b-a4c7-9930eebf78a8	33	19789	>=500
M. gongshanensis	bbfdadd8-c115-429c-b681-b0be162b63c9	21	70	<500
M. gongshanensis	6bad4e6c-c209-48ac-b73f-b0695e088baf	29	114	<500
M. gongshanensis	d19e176f-dd64-4420-8124-7a28954f01b4	24	3883	>=500
M. gongshanensis	a591484f-d7b0-4373-9607-99ad07dfa960	332	23	<500
M. gongshanensis	775397fe-624f-44db-9c13-f5ac0018bb70	25	86	<500
M. gongshanensis	c598bae8-76f5-40c1-81d9-0f2784f324e6	192	501	>=500
female M. crinifrons	96035e7c-0cdd-4183-a756-82a64156032d	44	18235	>=500
female M. crinifrons	06750d06-b396-45c0-80e8-bab9ea3ba615	38	370	<500
female M. crinifrons	a0c9a06f-49ff-497c-a59c-f1536a19e626	43	174	<500
female M. crinifrons	a05810e2-0887-4a0a-ac1d-7f2d7893e3c2	35	6659	>=500
female M. crinifrons	c5d449b7-624f-4e91-9f5b-900812665302	275	4513	>=500
female M. crinifrons	7664506a-3f6a-42db-9554-62025743fd4d	116	41	<500
female M. crinifrons	2b498546-7938-460a-b363-eea17661d0c4	43	79	<500
female M. crinifrons	2dc01d76-12f1-4510-88be-52bde38387a1	426	18	<500
female M. crinifrons	2b1264c3-2664-4c82-852d-cc0764df6bb4	149	2	<500
female M. crinifrons	9f7c5891-b20a-42aa-8455-898d676bd42e	23	4248	>=500
female M. crinifrons	f67594a2-69f2-4357-8e3f-a4702d216e4c	212	18181	>=500
female M. crinifrons	21cfa0c7-45ed-4e1f-ad4c-ceda27cd2583	22	4053	>=500
female M. crinifrons	41cbb818-afa4-4178-ad09-d994cb40f79c	256	15	<500
female M. crinifrons	a9cc4334-8d58-4bea-ad38-d4134e06d29e	156	58	<500
female M. crinifrons	35002393-9ef4-441c-9a5a-b7c8e949e5ec	86	79	<500
female M. crinifrons	0134e0fb-9900-401e-93f0-09877b621441	19	4977	>=500
female M. crinifrons	04507cee-6c4b-4859-9cdb-2b9784184286	24	3343	>=500
female M. crinifrons	9bace790-565e-43a7-bf89-df2921099125	21	40	<500
female M. crinifrons	3e1af09f-8e89-441c-a52a-f72cdfd66898	203	3908	>=500
female M. crinifrons	fb94f812-c25d-48a6-976a-804a93c17ff7	161	3731	>=500
female M. crinifrons	eabcbfc7-e930-4e56-a2d3-f9ee37db3463	28	79	<500
female M. crinifrons	e9a0c762-b660-4c32-8ec2-80277d466464	366	9	<500
female M. crinifrons	d3b66c2f-526d-4e75-a71a-7bea2f985ace	22	4127	>=500
female M. crinifrons	cd4f89dc-c582-4d24-aa16-2c0eedbc2679	123	198	<500
female M. crinifrons	49658530-f455-4de3-b5e5-28bb1eca2dcd	57	278	<500
female M. crinifrons	f48bab07-fa41-475b-8d56-40f655e71369	30	4080	>=500
female M. crinifrons	5e40e16e-7d5e-49a3-abc5-e8e2dcd09a97	423	174	<500
female M. crinifrons	3549c264-984a-46ad-b3f1-f3bd59aac9ef	26	120	<500
female M. crinifrons	ca46f5fd-9b2d-432a-a602-df5ebb517fc9	34	4131	>=500
female M. crinifrons	9349de3c-e161-42be-9e29-674c3245c510	499	55	<500
female M. crinifrons	5e04c74e-238b-48ba-9044-b734e6af3a59	34	3731	>=500
female M. crinifrons	03337a17-f914-40a2-8eae-49f6919010fe	29	4013	>=500
female M. crinifrons	afe2600f-35bf-4713-a0fe-b89f3e135a08	267	50	<500
female M. crinifrons	7a6c23db-19be-4a14-aadd-824bb4fc3e53	174	4014	>=500
female M. crinifrons	b1d90940-f394-4591-b8ea-1b114bc06e89	75	14	<500
female M. crinifrons	b34ea04c-2d5d-4db3-bba1-3cf10464b00e	37	363	<500
female M. crinifrons	67fa9089-a144-44aa-9dad-59d24469019d	115	5784	>=500
female M. crinifrons	9c2b4038-80de-4665-9d7d-59a96d9e0f1a	358	3062	>=500
female M. crinifrons	bf30d045-de2f-4011-a1b9-20f3c5d31eff	140	81	<500
female M. crinifrons	b34f473b-6458-41cc-bf80-2c6c6a344c26	157	4107	>=500
female M. crinifrons	55b95b63-002d-4c50-bd32-df64dc7952df	23	4125	>=500
female M. crinifrons	9178ddc9-6762-4176-8c0c-62145461f7c3	21	17742	>=500
female M. crinifrons	ad6d06d5-8217-4de0-83b3-816d6e552e99	113	8795	>=500
female M. crinifrons	e581892f-4a52-4da1-98ce-57f0fc1202f5	22	4050	>=500
female M. crinifrons	f9dee61c-25ea-4eab-9aee-6c662d77c2b2	23	4037	>=500
female M. crinifrons	687ef99f-aa65-4ae9-86e4-48158559010a	79	122	<500
female M. crinifrons	31e6d8c0-8a97-45ab-96a5-6f17917ea5fe	207	24	<500
female M. crinifrons	8769849b-1357-46a0-a3b3-b22bbad0b94b	102	27	<500
female M. crinifrons	6b11664e-f282-4f5d-80aa-48b19255e217	321	104	<500
female M. crinifrons	abbc1fa1-dd4c-4738-8143-9cbe7fbc12f7	432	18	<500
female M. crinifrons	9a32438b-e859-4e03-ae7a-3d1985c47a54	140	70	<500
female M. crinifrons	d2a9e0c8-c9bc-40df-ac71-a0cf78fcf325	34	3806	>=500
female M. crinifrons	1269b2cd-c34c-4d72-a490-2d4da3333f67	31	90	<500
female M. crinifrons	8aeeada4-63f7-4574-bf48-f0ba8b4c71cc	146	34	<500
female M. crinifrons	86900a01-3123-416f-ba39-4b40682cd1ef	3215	16	<500
female M. crinifrons	08ab3acc-4240-4536-933e-3582d644d7b9	98	4023	>=500
female M. crinifrons	19d7d1fe-c115-48d0-a689-36722846290e	48	136	<500
female M. crinifrons	11da1f59-101d-4a41-a55b-182daa0f4034	78	28	<500
female M. crinifrons	43f48bf0-abe4-498d-a4f1-ef0abc8301b7	23	3792	>=500
female M. crinifrons	d3ac9b19-332b-4913-a4d3-ea1bd54d3af1	343	6605	>=500
female M. crinifrons	97c07a02-0b6a-4c70-97c6-91aa748962a1	138	72	<500
female M. crinifrons	44d3f164-3cc4-42fb-8fea-416f6983c860	27	4073	>=500
female M. crinifrons	795280d2-2415-4f4e-a044-8e42ab01ebf4	34	150	<500
female M. crinifrons	b7ac658e-8dce-45ef-9e56-9b0c611e9860	41	288	<500
female M. crinifrons	9351d6f2-918a-450c-9035-9d57cccb28ca	230	412	<500
female M. crinifrons	1ed7e634-e9ce-4d27-94a6-bebb9c7dc6ed	34	4390	>=500
female M. crinifrons	c41f9787-250f-4818-a82a-c4aa96677468	32	3969	>=500
female M. crinifrons	2337062b-57cf-4908-87b9-3344ae56ffc2	310	112	<500
female M. crinifrons	28c9f2a6-4bed-4dde-8954-5e1c2ae18d9b	46	15	<500
female M. crinifrons	7c8a7f62-0f9b-4517-b804-390001cab3fd	417	133	<500
female M. crinifrons	38393cda-d9cb-4260-a02a-1eb252a4f407	29	150	<500
female M. crinifrons	abe0c6af-1e04-4b32-91d3-8abb009ea181	388	209	<500
female M. crinifrons	189ef712-60d6-4a86-ba85-367adfb2ae25	50	487	<500
female M. crinifrons	b4d6da6b-15ab-4854-b42b-f8ebda8127e2	130	4218	>=500
female M. crinifrons	4a8297fc-f2cd-44c2-ab19-0fa4d5cea8e3	23	155	<500
female M. crinifrons	bc0449b0-4ff1-495b-ae42-ed350a35aa1a	26	4249	>=500
female M. crinifrons	475668b5-8416-4c86-961e-4820f322c836	581	22	<500
female M. crinifrons	9f2bc191-faba-4be2-b2fa-b038308f9f67	182	3877	>=500
female M. crinifrons	98ca2b91-23ab-4cce-a4a4-05895ab7540c	25	4083	>=500
female M. crinifrons	b0a549fd-edea-4435-bb1f-60e91dffbcd8	200	48	<500
female M. crinifrons	66a15e53-776a-477b-810f-ede4b2aee584	515	33	<500
female M. crinifrons	9d10c221-3be6-4a91-a826-4062022aa7ee	46	14	<500
female M. crinifrons	85e921ac-9946-4d6e-aced-9c26d2b10039	23	178	<500
female M. crinifrons	b845ceb1-109d-47fc-830e-ced696cfa30d	304	6544	>=500
female M. crinifrons	65786ae3-60f3-4b66-b1f3-091d94985690	404	28	<500
female M. crinifrons	fe4a981d-59c9-4fa6-8e02-214ada7e7543	35	4089	>=500
female M. crinifrons	a101f683-c0f9-4311-ad55-f0b3c6cdc7ef	152	106	<500
female M. crinifrons	5b7760fa-eac6-441c-96c3-46cb0563cd34	28	18165	>=500
female M. crinifrons	dbf4d0d6-614c-4383-a7e8-db0001afe171	203	15	<500
female M. crinifrons	76125ac8-45fe-4bdd-a808-0bb5d02b4f57	236	7	<500
female M. crinifrons	6a3ae7a5-73b2-477e-acac-d0e30d1fb5ee	23	3976	>=500
female M. crinifrons	2e778052-8dbc-46e6-b2c5-3039bca9bd9b	23	4107	>=500
female M. crinifrons	7faa0dfc-fbe0-4477-bad5-c0071d596881	27	207	<500
female M. crinifrons	dfb7fbab-cc09-499b-a77e-65d660968867	351	184	<500
female M. crinifrons	434717de-de83-4f98-8d6e-c0f9840bd6d8	118	115	<500
female M. crinifrons	89880cb4-b052-4cd2-a49b-46b93752698f	20	576	>=500
female M. crinifrons	3907a811-fd2f-4508-92ae-7342c7945536	532	31	<500
female M. crinifrons	ca1a0b1e-8de9-4039-b000-f5b4d4ea3343	420	122	<500
female M. crinifrons	9a2fff7a-6c1b-4087-b40c-ce475aefeb28	346	298	<500
female M. crinifrons	d47a1fee-3fd7-4a77-982a-d95723af0576	19	42	<500
female M. crinifrons	119a8d13-1fa6-4517-b213-45d2e265442a	201	18097	>=500
female M. crinifrons	c46791aa-cd7a-4549-82c0-7e82519e6faf	111	4042	>=500
female M. crinifrons	6a3aa2b8-1ce8-4574-9c44-a1db900c24a7	33	3966	>=500
female M. crinifrons	6ff128a8-7520-48ef-ba5f-e9fbb7d5e60d	165	4459	>=500
female M. crinifrons	7c6b93b4-31b4-4d0a-baf8-1ff7aaaa902f	23	20322	>=500
female M. crinifrons	9fb7e228-03d6-4858-9f05-2f4e426035a5	265	21	<500
female M. crinifrons	aca926e0-6958-4f25-a933-119d3ced1a05	32	3985	>=500
female M. crinifrons	225d1722-2de4-47c3-b92d-3e335eae2347	47	2	<500
female M. crinifrons	27924ea8-9bf1-487b-ac1b-3f2ad0598c2b	224	4168	>=500
female M. crinifrons	2b757d0f-011f-4b37-be02-b71499397a03	19	57	<500
female M. crinifrons	38341385-9dc2-4900-942d-61e5c58c4e40	242	53	<500
female M. crinifrons	a88b4317-05ee-4597-92df-bdfcdb52fb8b	22	3766	>=500
female M. crinifrons	0696f442-5a7e-46ec-840b-28206f5554f2	153	81	<500
female M. crinifrons	e477fe0c-bc7a-4ef3-820b-3bd2892108d4	323	120	<500
female M. crinifrons	9597bf78-db22-4ac8-825e-9d9b58c33b05	20	128	<500
female M. crinifrons	9588fd4b-373a-4a7a-9184-7cbd11527791	260	63	<500
female M. crinifrons	0ba0b880-d57c-4ba7-8acb-8162d16c480e	151	131	<500
female M. crinifrons	202d3fa4-cfe9-4f54-bf4b-a2e21c661257	23	4058	>=500
female M. crinifrons	56f0fb9a-bfed-4294-b54e-e50862725f27	75	192	<500
female M. crinifrons	2b0c8331-a6d2-477e-8554-a156691d3e0e	76	66	<500
female M. crinifrons	e9aed43c-f8b2-4c7f-9bed-67edbf2b034d	22	175	<500
female M. crinifrons	bf5e201f-6103-4abb-b13d-7289b82189b3	109	238	<500
female M. crinifrons	e3425bf2-5d51-4aa7-a3f3-93b3c73ab2cd	150	38407	>=500
female M. crinifrons	69590653-568e-4414-8efc-4c20a24ddad5	183	31	<500
female M. crinifrons	f2a1d506-5bb2-468b-acb7-eaef24e6f052	40	93	<500
female M. crinifrons	dac76c45-9133-43c0-9c34-48eccc6974f6	183	13618	>=500
female M. crinifrons	29b0f933-64ef-427b-b384-11dcaa45b085	338	22	<500
female M. crinifrons	3c3b2445-e9a4-4928-b64c-c2e1b4a1ec66	161	5820	>=500
female M. crinifrons	ffc0706b-7109-42bc-b0f3-7ce52e17bb1a	43	11	<500
female M. crinifrons	f6f2fdff-00ba-4e51-bf7b-2dba51bcf4ca	32	3934	>=500
female M. crinifrons	4846ff21-a378-47c0-829b-88a343b25aa7	1291	331	<500
female M. crinifrons	fab6bb4d-72c4-4fb5-bdb0-2ac318ac6e38	137	5584	>=500
female M. crinifrons	7ac0f923-0b6c-4be2-8fb3-25e6f8b6882a	1257	65	<500
female M. crinifrons	9a893fcb-ed2e-4141-8d4f-6040d00bcde5	489	190	<500
female M. crinifrons	9fdd24cf-ed2b-462a-9feb-dc57bae092a0	94	127	<500
female M. crinifrons	4ea0b773-59d7-4fdd-aaa4-66b6f6134473	25	4053	>=500
female M. crinifrons	ced9e39d-f1c9-4748-8221-e7805f9b5075	21	3968	>=500
female M. crinifrons	9f510e48-1bb2-4613-b626-721b97d7d2b4	24	4051	>=500
female M. crinifrons	c3c6656f-8f60-499c-922b-85bdcd5a6266	386	22	<500
female M. crinifrons	d4fa71d4-02e3-43bf-a661-968808293ff3	188	132	<500
female M. crinifrons	c9ee82b7-723b-4798-bb87-445d10683f62	94	5	<500
female M. crinifrons	ac06a626-c3b0-4907-8afc-724101284944	459	25	<500
female M. crinifrons	2dc4d374-c1be-4240-ab45-a463a12b9301	131	197	<500
female M. crinifrons	c2d36b98-ad2c-41c5-9a79-a5e068d66d9a	31	4056	>=500
female M. crinifrons	f21f9a92-f706-44a5-8e9a-ec1e19e94111	262	14	<500
female M. crinifrons	35a03d93-0c4f-48ab-94ab-c1d6708d3d08	33	4083	>=500
female M. crinifrons	b96d1943-8c62-4f28-8d48-09b59dc171cf	30	4018	>=500
female M. crinifrons	d0e198c6-cde6-4499-973c-cc4750ebddae	170	3109	>=500
female M. crinifrons	57a80a88-61e8-4fc9-9295-8c929d2b5703	250	74	<500
female M. crinifrons	4a71b26f-ca8f-42f8-b677-10a42b300a99	286	36	<500
female M. crinifrons	2a13a6b3-83cf-4ffc-9216-6091117c4003	156	18299	>=500
female M. crinifrons	26b1d69c-2e19-475b-b814-a02a7f5cde5f	111	70	<500
female M. crinifrons	5b6f80f7-058d-4d38-9180-1f66780eaaa8	32	4071	>=500
female M. crinifrons	9cfbe093-826a-4eeb-9c45-d23d034eece1	429	2	<500
female M. crinifrons	d02625a5-11d2-4c32-8915-768f09bb1ee4	19	227	<500
female M. crinifrons	5b056e38-e6ac-4942-8c85-6df5b6489bed	215	264	<500
female M. crinifrons	a94c1a14-446c-4cd6-9c7b-0f1eec828929	169	36694	>=500
female M. crinifrons	0b34afda-7f97-4952-987f-2d47e5e3dd0f	307	28	<500
female M. crinifrons	868aed52-cc0c-4df4-86b4-9b9fe200a4c2	374	57	<500
female M. crinifrons	b123e60c-6fa3-4669-9293-d884af82e5ab	25	4543	>=500
female M. crinifrons	3b5f529d-3f0d-46ca-9569-aadd8e668272	60	58	<500
female M. crinifrons	8e104c3a-c4be-4b74-a7fd-90669d45e9c5	249	3916	>=500
E. davidianus	b3e36359-357e-4f0e-87d1-33bf5430fd62	40	3818	>=500
E. davidianus	459e8aaf-b48e-4671-a2c2-cc7d6d849ef8	60	25845	>=500
E. davidianus	a9c044cb-e9d2-4c49-a526-5a06380498e0	67	3634	>=500
E. davidianus	c8a66500-7c7f-445c-851f-6bb86f86b0d6	133	639	>=500
E. davidianus	7e305c3e-5b59-4a17-a58f-683bf8ae4814	17996	3864	>=500
E. davidianus	7a4909a5-b588-4cd1-9944-4cbfb58c2a0d	37	8370	>=500
E. davidianus	a10c235f-a58a-4255-8e1d-0c0b21178c6c	576	3200	>=500
E. davidianus	c14b464d-b94c-4674-b498-f4cdff141637	22	7155	>=500
E. davidianus	ef6a777c-8ad1-4b72-9831-5c59e19aa543	161	3081	>=500
E. davidianus	7562fa39-2d62-4ce4-8ed9-7ad8af31dfd0	10510	113	<500
E. davidianus	8fde9ff0-59eb-46c1-afd7-413ab9eb5539	296	19472	>=500
E. davidianus	3e918863-4cba-4a66-9e5d-de508f830d59	227	48626	>=500
E. davidianus	7d4e9623-e355-4a33-8b0b-97301446f4e3	21	33869	>=500
E. davidianus	d384efe1-d7fc-4307-9693-bd2d558bb36c	49	5344	>=500
E. davidianus	8d9fda6f-1786-4476-aaf1-1666d69a4e93	12980	782	>=500
E. davidianus	7cf2683f-6f13-4f8c-a55b-3ce4e1d5240a	168	9484	>=500
M. reevesi	85bb41f7-11e0-4510-966d-867b073b5f49	198	13283	>=500
M. reevesi	2c211fe8-13e2-42c3-ad2c-847bf0f27da9	36	8103	>=500
M. reevesi	740f193d-bf17-47c5-b321-89a3d6b5bbc7	39	8120	>=500
M. reevesi	10267921-e4fa-45f1-88cb-66c268ab1b55	39	8136	>=500
M. reevesi	55e44212-09a1-40ae-9e0c-a57355b4cd8a	174	13291	>=500
M. reevesi	c4b9ba5d-5fe8-4951-8469-620c6632ac55	19	18118	>=500
M. reevesi	c0446ecb-049a-4804-9cbc-c2b5350d2e0b	134	244	<500
M. reevesi	87b483cb-7f7b-47ca-b61f-5c15fd57e7bd	27	18469	>=500
M. reevesi	ed1234db-ba15-4198-a408-58cc355b9a60	39	8022	>=500
M. reevesi	ec3e1a43-ab59-45d1-952f-26211cf90d52	124	13939	>=500
M. reevesi	8dcbc167-db53-4b67-96bc-667840402e47	24	17325	>=500
M. reevesi	f9bfc201-01aa-49f6-913f-314bac07520f	37	8587	>=500
M. reevesi	6eb2c30f-72b2-4196-b821-ecf80d54cf4a	39	8138	>=500
M. reevesi	a5a2060c-cfe9-4e3a-8103-7ad33a57e216	51	8215	>=500
M. reevesi	2a6de53e-0131-418a-b388-145d00220cf0	22	7894	>=500
M. reevesi	f39efb71-3d58-4a57-8101-6291e2e7d971	37	8041	>=500
M. reevesi	15020ec7-7ce2-486a-996f-161b4b661c22	31	7787	>=500
M. reevesi	0251688f-9166-405f-8ee9-b76fcbdd1e6d	39	8272	>=500
M. reevesi	516abae9-3861-4d23-ba92-28899efb6184	39	8588	>=500
M. reevesi	48b75cff-ae64-4f92-82f4-ad1124f2763c	38	8209	>=500
M. reevesi	674abd8e-33b2-40b2-9fbf-8d60246879ce	39	8263	>=500
M. reevesi	06dedfd2-5f98-450d-a95c-8674e158ce56	20	17442	>=500
M. reevesi	9d0c1534-c616-4b80-aeb7-e17cd8a5dc81	39	8080	>=500
M. reevesi	6a078dee-8eef-4968-b5a3-7b179ace909e	39	8158	>=500
M. reevesi	c51ebcf4-ea25-4e34-b43e-c2506b729674	22	18342	>=500
M. reevesi	1c7844b0-59c5-45ab-8847-c4485fb1409d	39	7876	>=500
M. reevesi	e62ed910-c2f8-4a6a-89f4-0c6266625282	39	8096	>=500
M. reevesi	4ab917bf-a18e-4328-a610-ac99477a2a9b	39	7845	>=500
M. reevesi	394ecd19-2cb3-49c9-9881-d1142f979075	38	7958	>=500
M. reevesi	b4d626fa-3361-4786-9099-fd2d9e3ea63d	31	8170	>=500
M. reevesi	9356e6de-6e24-43ba-96e7-3fa8874f5bd2	20	8125	>=500
M. reevesi	a9744ab2-a575-4733-9657-92f527bf49f0	117	15	<500
M. reevesi	367eac96-3bcb-4f1e-b87f-254ea78557f9	39	8690	>=500
M. reevesi	60bb13f2-ca23-4bff-8eab-83f400654faf	31	8251	>=500
M. reevesi	7afd501c-2138-4e01-8ba4-002b498f9a02	19	18130	>=500
M. reevesi	9b9ccf9b-4a13-433d-9473-01a9749321d7	39	8162	>=500
M. reevesi	cfe2e94f-7016-4afd-b5a3-138db03c468d	31	8122	>=500
M. reevesi	79c92b2c-6253-4af1-ac79-43efe13f8eb4	29	8163	>=500
M. reevesi	445e734f-4281-401f-b3d1-2d11daf131c7	39	8365	>=500
M. reevesi	e57bc646-ccd9-4e2f-ac1a-e2e5764c620f	39	8385	>=500
M. reevesi	023c35af-2455-4abb-83d3-42dfc565a6df	19	8063	>=500
M. reevesi	09db761a-b77e-4a47-a5bf-0e4917438307	39	8616	>=500
M. reevesi	ec47ffae-9823-44b8-ba1c-5dd5d6a4e2f1	39	8186	>=500
M. reevesi	a4f99db0-97bf-4bcd-b862-ca25c552d2f2	19	8442	>=500
M. reevesi	65c89c35-56a8-43bb-ae4f-8ec37400d5d5	37	8123	>=500
M. reevesi	2dfdff27-8855-4bf3-96c5-e253ade2ceab	22	17869	>=500
M. reevesi	8398d250-8648-48d8-a147-959b20e3704b	19	8017	>=500
M. reevesi	b7e43300-8781-4f9b-a825-2646d1fc7a31	69	8189	>=500
M. reevesi	59ee0302-b8e5-4e25-a636-f1bdfad6c558	138	72	<500
M. reevesi	73407710-e472-4d41-bb0f-5bba4bf93e18	26	154	<500
M. reevesi	62899b5d-ee8b-4621-9e52-fbd4a2f23ce6	39	5971	>=500
M. reevesi	17899cb0-17b5-47be-a999-8c85f733220b	39	7962	>=500
M. reevesi	459f003c-b1ea-4f7f-a81f-21d9daf69d76	62	8232	>=500
M. reevesi	80c105f0-5ba0-4162-83ca-aac9c6101a4c	39	8045	>=500
M. reevesi	35d6ee52-76c9-4392-91aa-c37c94b96e33	39	8179	>=500
M. reevesi	259191de-b0d5-44de-8efe-6ed6177f68c4	22	682	>=500
M. reevesi	763d0da4-73f3-43e3-9b19-f78675e29847	23	18101	>=500
M. reevesi	bd6b078d-af12-4d40-a319-c24492f35135	21	3910	>=500
M. reevesi	7dc839c9-f79f-4410-a2e1-6e4633ae1e1e	39	7952	>=500
M. reevesi	9e642ae1-7ce1-41da-a94f-ffc841541e60	39	8064	>=500
M. reevesi	9e131fb6-860c-47a7-9f45-e4b1285c1efc	62	13466	>=500
M. reevesi	b5ebf9b4-8428-4e30-ad9c-9b7fe2ac71e7	66	86	<500
M. reevesi	5e97e9bf-5ccd-4328-8a6a-eefcaba960f1	19	8392	>=500
M. reevesi	81ac1b15-849c-4c17-ad88-40865e08ddb4	39	7993	>=500
M. reevesi	ba897e1f-6994-492e-888c-2d34cd11f00d	39	7081	>=500
M. reevesi	fd2e60db-81a5-4a4c-9ee3-249dab1b3980	39	8016	>=500
M. reevesi	76ef76b9-ce78-4eb3-9c66-c5d6be563fc5	27	8275	>=500
M. reevesi	d6a931c9-df73-4800-9ad9-d4676d6311f7	68	7540	>=500
M. reevesi	86191ddf-a0d2-4749-9561-3f665cfbbbaf	19	18572	>=500
M. reevesi	202af21a-6e5e-4807-a102-4f32511578d5	32	14608	>=500
M. reevesi	bc3f6249-a9d2-41a4-97a2-6171d018edc1	79	320	<500
M. reevesi	83472ba5-1fa3-4b08-8ff9-8176a25c4f21	20	2879	>=500
M. reevesi	ce21afa1-3007-41bc-a190-00fadb6ceaf0	97	147	<500
M. reevesi	12ccf323-528c-47ac-8937-b67da714544f	94	8243	>=500
M. reevesi	07f2c07e-8476-4536-9734-bd43fd39266a	39	8305	>=500
M. reevesi	47bc57e5-991f-4965-b7bc-14c3b4acdd56	39	8127	>=500
M. reevesi	293004e3-c039-49e8-9fc4-344905dac9b9	38	8106	>=500
M. reevesi	922e8e18-0891-4ed5-a8fe-8ff4538c9c83	46	12759	>=500
M. reevesi	56cd87e8-00d9-41b7-ae4a-a984ebab2cbd	39	8441	>=500
M. reevesi	29a7d380-aaba-4391-9fd8-707e4f2c0039	23	18193	>=500
M. reevesi	a355df6c-f1b7-45fd-a58b-d2945b6bb559	39	8126	>=500
M. reevesi	fad6351a-9bd2-4cb2-b9bf-0301b4738b77	37	8235	>=500
M. reevesi	c918ab0f-e4ff-4c3c-a2f0-56ccb5cd72a6	273	44	<500
M. reevesi	c8777231-b21f-401b-a781-68aea7f930fd	39	8161	>=500
M. reevesi	81313be9-7697-42e5-b4aa-3b701a23611f	23	17854	>=500
M. reevesi	a9f92ba8-4864-461b-9380-1fb8271927aa	219	39	<500
M. reevesi	2ad16bf0-2fe2-4972-b499-3e2ce9b98a9f	24	17908	>=500
M. reevesi	578561d7-98a5-410b-b5e2-437e55e29c9d	39	8354	>=500
M. reevesi	b150a496-1a7c-483e-a0b5-73d99bb46ec3	132	39	<500
M. reevesi	b67b4458-0d97-41fe-9409-49dde7e20acf	36	8066	>=500
M. reevesi	a1d4d9f1-0b04-47c8-9f2f-13e939d4b584	190	13448	>=500
M. reevesi	cb0ff51b-3b39-4093-aa41-f04108615cc3	23	18196	>=500
M. reevesi	6a3ba791-8206-45ff-b8e3-92c47b514acb	209	71	<500
M. reevesi	74cf350b-ae79-42dc-98ec-3f9ab40bc5b6	35	8107	>=500
M. reevesi	20d9c3ec-fd44-430d-8448-807e5246ba81	39	8280	>=500
M. reevesi	6a639363-83cd-4b12-b595-d01adfc87e9c	23	3871	>=500
M. reevesi	0f0d560c-f3a1-4d3a-a0f7-812172f409b2	39	8681	>=500
M. reevesi	4ef840e8-1171-4c0c-8340-5d5e91ba306a	162	215	<500
M. reevesi	e471a54c-a94c-4d51-9cc4-da0aa4046e8d	39	8106	>=500
M. reevesi	c7a56e76-71ed-4c42-b93b-63c4d981c1e7	104	8432	>=500
M. reevesi	afbf2f57-353c-44db-8ff3-349753a09b95	26	17012	>=500
M. reevesi	d8c1c0f3-3b6b-4373-ba7c-2ee6574374cf	34	19810	>=500
M. reevesi	9a49147a-a9c7-4fcf-8ab1-b46ef0d52137	39	8338	>=500
M. reevesi	05756683-b9d9-4d14-a2d9-7fbe4d021427	99	88	<500
M. reevesi	1c7331aa-6263-4dad-82e6-0e2eab56b896	39	8350	>=500
M. reevesi	1788906f-04ef-4596-b077-967f35916d15	38	7855	>=500
M. reevesi	6200b286-47bf-48ef-98e5-b611b41c88d6	28	17107	>=500
M. reevesi	254c8856-df7c-4b6e-b2e9-ce93d0bb0d09	39	8643	>=500
M. reevesi	cb85fd7f-9e29-4c4f-89c9-e732660fd2d1	27	16921	>=500
M. reevesi	9f76332a-da0f-4950-a5a6-baacbfaf3155	26	18177	>=500
M. reevesi	cf94c80a-84bb-4690-ae02-c80010ab50c1	22	207	<500
M. reevesi	46302c46-4e71-4dbe-a95e-bf340fbde647	67	8051	>=500
M. reevesi	cd771846-0c4e-4f98-bdab-40d888484edc	38	8001	>=500
M. reevesi	1ed0ab4d-c729-4132-85df-2a3263feb2c5	38	8272	>=500
M. reevesi	c02fe14d-dfd3-4315-9ab1-d81edb42409c	39	8163	>=500
M. reevesi	1f76d23d-7931-4d9e-a9be-d43849390579	27	18134	>=500
M. reevesi	d7483fe3-677f-486c-b9db-9f236f53fdbc	35	8238	>=500
M. reevesi	35ce90ca-2de3-4366-a1ff-b5600a267d62	39	8395	>=500
M. reevesi	a4e50bc3-994e-4542-9509-1b60b803df61	39	8386	>=500
M. reevesi	2a8dc6d5-2966-45c4-bdf7-cf1145ff8f39	39	7995	>=500
M. reevesi	fc29a1a0-93d2-448f-8088-ff5306c18293	63	34	<500
M. reevesi	8b241090-085b-4813-a89e-902b1a1c5da4	31	8394	>=500
M. reevesi	14a168b0-d869-4460-b43f-4f0634da88df	27	17920	>=500
M. reevesi	d6216524-ecc2-4529-a1db-ef59c85b8016	84	13391	>=500
M. reevesi	72b71266-2691-4fca-94a5-9dd35c3c8d53	39	8302	>=500
M. reevesi	5859b9fe-0317-4eb9-ba66-b25d5b441c0e	27	17115	>=500
M. reevesi	49727ff7-cf22-4c45-8b8f-4d04f4a56a29	27	17662	>=500
M. reevesi	80a40042-68ee-47d9-bae0-d85c857894f5	19	8185	>=500
M. reevesi	63ba53a5-2e41-4341-b230-e1f25afb460f	39	8128	>=500
M. reevesi	bbf85cf9-c19c-46ac-aa38-255067e55f82	39	8169	>=500
M. reevesi	679d1d79-cc4d-486b-bc89-b93491a622d9	18	8326	>=500
M. reevesi	635bbf77-bccd-464c-8033-c03c87ee2fa9	23	14047	>=500
M. reevesi	a7bad624-489c-43ec-b2a6-9d4a33550ced	25	17233	>=500
M. reevesi	9e94d51c-8b48-48d4-a61c-0998a8eeb53e	39	8089	>=500
M. reevesi	e0d84126-d203-43db-b5ac-145e89807efb	39	7955	>=500
M. reevesi	8347af17-8530-4c71-ad21-5db06fc963a8	23	8170	>=500
M. reevesi	80dca9b0-f291-482b-bd17-56377e126c28	31	8181	>=500
M. reevesi	69f3c57b-c04c-4d0a-ac19-4974065c4901	42	8068	>=500
M. reevesi	bf9de3e6-3c6c-4bcb-9ee2-854f1bdb55e2	27	18006	>=500
M. reevesi	7ab470ad-3578-4b62-97ac-1f86c73ae414	68	8083	>=500
M. reevesi	1d3427ad-3e9d-4106-94c8-a713e40e224d	69	8202	>=500
M. reevesi	405943c4-c1a6-43b2-aeb4-15f366681a34	135	67	<500
M. reevesi	daf78e37-348b-482c-8f09-aa2173200646	628	35824	>=500
M. reevesi	62c92f88-119b-4248-b47f-0e4ac6d87d71	46	59	<500
M. reevesi	1ffd4ce3-f46a-400f-8ab7-08e21097c14f	39	8274	>=500
M. reevesi	92e44045-b652-4ea7-a6be-ff4c9d402032	39	8298	>=500
M. reevesi	e06d2282-2637-4537-b824-085b3c9e83af	91	7952	>=500
M. reevesi	308c0ae7-91d6-4037-a51e-c9060d39593f	31	3990	>=500
M. reevesi	685028d7-93e5-4904-a869-e673c1068585	94	8251	>=500
M. reevesi	8846b631-934a-4b32-b33c-d8d8d941c07c	38	8392	>=500
M. reevesi	965660ac-8299-4222-92e9-9aceb2895f50	87	7667	>=500
M. reevesi	8c889530-6fb7-40c8-a266-b658fe2c90c1	39	8338	>=500
M. reevesi	bcdc27bf-f9bc-4493-a26e-7a5a661924e3	31	8186	>=500
M. reevesi	ffe80861-6a9b-4638-9d84-c73679689478	39	8098	>=500
M. reevesi	f4b5e508-b400-4a66-beb7-3d00df07a918	39	7548	>=500
M. reevesi	1cea786d-1699-40e4-b31e-02c54246cb58	39	8136	>=500
M. reevesi	d2ce130a-3730-4fa2-8e3f-a6548d74b384	39	8112	>=500
M. reevesi	a87ef90e-0a8a-4e05-a54c-5cd4e7bb6519	39	8086	>=500
M. reevesi	3057b068-df66-4607-aed1-b80e47d1a2e4	26	18296	>=500
M. reevesi	8cc090cc-4df2-4cc6-86fb-a5b59a9ca6f6	39	8158	>=500
M. reevesi	b19f6420-895c-4c8d-a31c-08b1271e9a0b	37	8235	>=500
M. reevesi	fe9e7431-2947-4a00-8919-2db0145644b1	40	3314	>=500
M. reevesi	af3dd591-4824-440b-8ff6-e14a21498ded	27	18142	>=500
M. reevesi	993a336b-c3c3-4cb6-b6b4-238d5f7a9591	85	56	<500
M. reevesi	244be56c-05bd-46cd-a79a-0fd1d992cacb	38	8090	>=500
M. reevesi	17abec4f-8089-4daf-8d56-bfeedc4233a2	19	8079	>=500
M. reevesi	3853b8b7-01c8-46c7-b43a-6eba432d163e	34	8102	>=500
M. reevesi	3505783c-b765-48a5-ae59-fdf75acd88f2	36	8144	>=500
M. reevesi	0648a3d1-6e47-4730-a236-be0270533cf2	38	8238	>=500
M. reevesi	27884063-5f9d-481d-8049-a3cfa1615884	39	8138	>=500
M. reevesi	7f80f55f-6c7a-4cf2-8c65-9bde3400f7a9	20	17977	>=500
M. reevesi	07c91ad8-188d-4e37-9126-5195a95f716e	43	235	<500
M. reevesi	f94470f5-0a31-4e1e-a53e-bb058f17fc25	93	8166	>=500
M. reevesi	1ce45110-51cb-4177-a718-756d7757ed17	39	8174	>=500
M. reevesi	b425306c-d87c-427b-a5c6-202d56ac9bd3	25	18069	>=500
M. reevesi	65c10494-e529-4a88-8d5c-3792c3a9b2af	19	8105	>=500
M. reevesi	f987211b-be48-46d9-bc88-ac97721deaab	39	8342	>=500
M. reevesi	b45748f5-058c-4fc0-b014-161121884847	39	8152	>=500
M. reevesi	41127e66-c66a-4a1c-928e-9a3e9ed56bb9	39	8153	>=500
M. reevesi	60374c54-fd1e-47b6-b7a9-65ab9b43c178	39	8423	>=500
M. reevesi	b1f1ce99-07d8-4f05-81a6-eb7a04d6f327	39	8255	>=500
M. reevesi	700a2a1f-d5da-4c86-be78-802602e6f4b5	39	8224	>=500
M. reevesi	0775a4d8-92c8-459e-8bf2-1e3a1e6ed77c	27	17492	>=500
M. reevesi	b9b5d0ae-e3ac-4a2b-b4fd-aeadbeb49a02	100	73	<500
M. reevesi	64cc53e2-dbfd-4e3a-a680-c53604497227	24	17484	>=500
M. reevesi	82f30119-edf6-4d1f-8879-d44ef4d51b81	27	17954	>=500
M. reevesi	28715468-d4c4-4eb7-b3b7-97bbaace0fe3	49	8140	>=500
M. reevesi	e3d60c1c-ad02-474a-b06f-d68432cfb853	135	53	<500
M. reevesi	502708fe-e2f6-49a1-9eca-5f81312d2aaa	39	7937	>=500
M. reevesi	e238199c-adb2-451f-ad66-6077bc3d0700	39	8243	>=500
M. reevesi	e33c5aaf-c90e-4d2c-a1a9-2a13cfe24210	19	8086	>=500
M. reevesi	62a64ab3-f923-4069-af96-ab697ab3d1e5	39	8150	>=500
M. reevesi	d691510b-c4c7-45f5-9208-b915b69f60bb	20	17806	>=500
M. reevesi	d1eb2b2c-b075-4a07-adea-d4a555ce6b54	38	8135	>=500
M. reevesi	d7cc9d93-8f43-46a0-a5c5-b10fa8129e6b	39	8029	>=500
M. reevesi	71bea18f-af26-4fd9-b641-45c6173c53f5	39	7353	>=500
M. reevesi	dfd90ed6-d4f2-47da-86ad-f3ee3f70ee23	92	8291	>=500
M. reevesi	d170b10c-fb87-4f7c-be77-1a59e96954f0	39	9950	>=500
M. reevesi	1bd5e5d7-683b-40a3-87b2-a22732d06a1f	39	8067	>=500
M. reevesi	fed3e626-3c37-406f-bae2-4265b73cb1a7	39	7826	>=500
M. reevesi	4f2aded0-83c3-46b9-9dd7-09f4c76ac854	28	18269	>=500
M. reevesi	74e6a8ce-19d6-4d3c-b9f1-7a7c6484195f	25	8140	>=500
M. reevesi	3cb31b57-62b0-4e95-98a7-de2057a35ffc	39	8253	>=500
M. reevesi	d8b34a84-ff15-4603-8dce-b7df5be68bbd	70	8373	>=500
M. reevesi	2fa4249e-e9c2-44c8-b8a3-9692f38aed6b	39	8139	>=500
M. reevesi	8317dd1b-8dc4-4494-8163-fcf0bf0954dc	37	8047	>=500
M. reevesi	b950c06a-ca56-4cde-8382-136419e8fd2f	39	7898	>=500
M. reevesi	4db793e6-b5b1-4514-801f-8e7c5315ecfa	31	8031	>=500
M. reevesi	efd44f96-ca00-4063-b49f-0de72a0b032f	39	8180	>=500
M. reevesi	05b7d8d1-d226-4519-8dff-7fdf09bd8e40	70	8104	>=500
M. reevesi	d5263e6d-efb0-4f4f-a21c-3cb10604c7fb	145	73	<500
M. reevesi	3ae46135-82f2-4eed-8429-87e699c0d2a3	88	8695	>=500
M. reevesi	bdc07efe-dac8-460e-aaad-6660c5c4e1c2	19	8234	>=500
M. reevesi	7c48571c-5a78-4b89-8650-46f1962dd859	19	7882	>=500
M. reevesi	31e67800-5f65-43d6-91b0-04f3997e1c41	31	7936	>=500
M. reevesi	0adb052f-fd27-4bc5-a175-df245c345b59	19	7147	>=500
M. reevesi	2571d162-60c6-4b10-be79-01a62d68b78a	23	17642	>=500
M. reevesi	33409caf-065e-441a-886c-90098c5dacdb	170	103	<500
M. reevesi	241f9e10-0a00-4aba-b2ff-57e85b02beb7	134	22	<500
M. reevesi	8c924a98-b1bc-42a5-9846-57d0010d911c	23	16716	>=500
M. reevesi	7d460f48-a148-4a96-9fba-49d2ad9ea24e	39	7644	>=500
M. reevesi	5b67b933-0e7e-4d3c-b6c3-eed9d4cc307c	39	8265	>=500
M. reevesi	df998bc5-2993-484f-afec-ec2535344c5e	31	8462	>=500
M. reevesi	cf36bbae-c5af-4da9-9078-0ef088dc3b94	27	18180	>=500
M. reevesi	48b25559-3010-4e34-8488-7249621e3b43	39	8284	>=500
M. reevesi	3855adbe-559a-4c1b-b337-c982c34b5a34	23	8175	>=500
M. reevesi	b6c33c70-56c8-4f8b-8a77-c6f4b1339bf4	39	8188	>=500
M. reevesi	9614c99e-c2ce-4d3c-b9b6-f9820af3a507	39	8579	>=500
M. reevesi	a4b7f9d4-43c1-4b65-8491-6a54bff98bc3	93	8305	>=500
M. reevesi	ee2ebf04-8516-4315-b9ef-072a73793d25	67	8152	>=500
M. reevesi	c3097975-a891-4b1e-b8aa-5e8b001f3d86	93	8456	>=500
M. reevesi	af2d024f-befe-4470-8202-cf60b81e33c5	20	18277	>=500
M. reevesi	e4eebdd4-59b7-42fd-ad19-bac9ec0fb48b	39	8064	>=500
M. reevesi	0b540e2d-faca-42d2-8dfb-efd585db19d3	39	7871	>=500
M. reevesi	2deca957-8688-4a5a-9069-79013573cd9c	39	8153	>=500
M. reevesi	ed324430-95fd-4cc5-b790-727639d54429	39	8126	>=500
M. reevesi	6704c0dc-5985-44ce-be47-be4cdb7abdc8	39	8103	>=500
M. reevesi	7053e5c6-6708-4423-9f95-ff47d25fb00d	38	8212	>=500
M. reevesi	2e35b76d-01ba-47dc-be48-a9b9d3b1b0d5	27	17767	>=500
M. reevesi	e8cafad3-102f-45e2-9567-8cc051c28247	39	7855	>=500
M. reevesi	e5aba8b3-b021-4780-8411-f53da1711b02	39	8045	>=500
M. reevesi	b76a47be-0d89-448e-8bb1-e7fe1efacf32	39	8229	>=500
M. reevesi	00b6af65-63a6-4b7f-b31c-7939f630845d	64	3345	>=500
M. reevesi	d40ae200-6af7-4b63-8279-19ab1a6ef53e	40	8238	>=500
M. reevesi	7e81c948-76c7-4162-b298-c99a15a477fb	27	18277	>=500
M. reevesi	b9b5fa8c-d6d9-4e09-bced-5c55987cf851	39	8327	>=500
M. reevesi	8b75aa9c-8154-4383-a136-c999b03f9294	38	7140	>=500
M. reevesi	a2e29566-bb19-4489-99c5-bd3bc73fe93f	39	8139	>=500
M. reevesi	ba9e9a6d-e44a-454a-8689-680766599011	40	8085	>=500
M. reevesi	30dfa4d5-9e65-4258-981b-ecd332c41527	34	3233	>=500
M. reevesi	7a38d7e5-b6a0-4aab-90cd-9098efcc3451	90	260	<500
M. reevesi	f3c3144d-a0c1-4ecf-a2e3-06c4cfbf0034	39	7743	>=500
M. reevesi	87dc4c15-62b5-4b49-a458-280375382baf	31	8261	>=500
M. reevesi	ac98e5c6-d55c-463b-9806-3aa3c01d93c6	39	8084	>=500
M. reevesi	754d0384-4cba-4feb-884e-6cbc68fae74b	39	8305	>=500
M. reevesi	2f7c8b6a-4102-4a49-9ec8-8e7ad91e7e3e	26	18272	>=500
M. reevesi	39de2e21-0ee0-40d2-bf3c-1c3ba518fbdf	19	8241	>=500
M. reevesi	a8123d2e-2722-46ae-bb8e-d89ec1c2045d	35	7954	>=500
M. reevesi	aa1b7f61-8721-4729-966b-525b7096ba5b	39	8201	>=500
M. reevesi	7f77a595-9083-46f8-b18e-c09acd921d04	23	17396	>=500
M. reevesi	9fc99e95-6173-4cf8-b082-7e8921decf42	24	17958	>=500
M. reevesi	354eea09-1e43-4350-a614-19917b5eadf4	37	7982	>=500
M. reevesi	6318dbaa-18c1-4753-bed1-63eb3e1ac324	34	8139	>=500
M. reevesi	f6133629-0fb9-49a9-91fc-3b722cf6e390	27	18202	>=500
M. reevesi	fb399d5a-19cb-48a4-9142-edd4544b5bd1	83	8113	>=500
M. reevesi	e4a72dd2-64c4-4e4d-8c97-401cc0014332	36	8189	>=500
M. reevesi	b584ddec-2418-48bb-97e2-cd71d670b4c8	62	3274	>=500
M. reevesi	a810eafd-9a56-42d2-9877-cf009c6a4d78	33	3951	>=500
M. reevesi	96db718d-ee1c-4769-8bb2-e4259417a6c1	39	8197	>=500
M. reevesi	42147974-8bb0-494f-b030-3f2aa94f728b	67	8036	>=500
M. reevesi	18a158de-7cb8-4db4-b29c-a68c1408e99a	39	8377	>=500
M. reevesi	4cadb4bb-2a2e-4102-85a9-5ca3dc3a91d4	19	8156	>=500
M. reevesi	23785793-3ad9-4641-8902-b3007030d33f	39	8226	>=500
M. reevesi	063e6109-5012-4643-ad15-385c83a16242	39	8194	>=500
M. reevesi	f437bdfb-be46-40c6-bba3-9d86266a5b92	33	18034	>=500
M. reevesi	03901eb4-96f8-44b9-bd2c-1c072e16a74b	19	18276	>=500
M. reevesi	8a43c887-ee57-4e7c-b60c-a35ba73358d7	19	8104	>=500
M. reevesi	5eb8b48e-16f8-4aab-bec6-349aa4c0bedb	39	8171	>=500
M. reevesi	b44e30e3-c8fd-4968-abbb-6477f72afb9e	74	13285	>=500
M. reevesi	f3c04412-8814-4aff-b64a-53f0cf0adc8e	39	8291	>=500
M. reevesi	35995fdf-0b00-4ba4-9c95-652ec20f8363	25	17841	>=500
M. reevesi	a5de3bf1-c5ab-49fb-8a3b-d74af869b933	35	7973	>=500
M. reevesi	6ca8bc90-0c5a-42ba-a2db-c6193061c64e	39	8026	>=500
M. reevesi	809da7a0-4c2a-4015-ac00-5df041f919b5	39	8182	>=500
M. reevesi	61bc5af5-df10-40ff-8915-84e3fb834556	38	8084	>=500
M. reevesi	8e542093-4fcc-4ec4-ab8b-d08c3d446dbb	39	8458	>=500
M. reevesi	f97f8c9f-ff9a-40e5-8d1c-931ced4cd9c6	38	8191	>=500
M. reevesi	f53bd878-c0c8-47ba-bc4d-8c7361648d60	19	18568	>=500
M. reevesi	e5437fd2-1146-424c-aef4-1589b63f7f3e	34	8039	>=500
M. reevesi	636f0721-0165-4e6e-a8ee-ffcb5d2451f7	39	8290	>=500
M. reevesi	d109b1d1-21b9-4acf-a16a-16bf0c6b7d63	39	8085	>=500
M. reevesi	095812de-ddff-4e79-8ba2-b27ec735c0f6	39	8168	>=500
M. reevesi	c67e76d3-bee5-45f6-91e4-90f6a92abe06	171	70	<500
M. reevesi	e4986175-a72c-40ad-9633-e049e72a8d67	39	8132	>=500

## Sheet: figure 3b
species	reads pattern	log10(telomeric sequence length)
female M. crinifrons	1011	1.47712
female M. crinifrons	1011	1.32222
female M. crinifrons	1011	1.34242
female M. crinifrons	1011	1.41497
female M. crinifrons	1011	1.47712
female M. crinifrons	1011	1.4624
female M. crinifrons	1011	1.54407
female M. crinifrons	1011	1.49136
female M. crinifrons	1011	1.39794
female M. crinifrons	1011	1.38021
female M. crinifrons	1011	1.53148
female M. crinifrons	1011	1.53148
female M. crinifrons	1011	1.39794
female M. crinifrons	1011	1.27875
female M. crinifrons	1011	1.43136
female M. crinifrons	1011	1.39794
female M. crinifrons	1011	1.38021
female M. crinifrons	1011	1.27875
female M. crinifrons	1011	1.36173
female M. crinifrons	1011	1.36173
female M. crinifrons	1011	1.39794
female M. crinifrons	1011	1.34242
female M. crinifrons	1011	1.27875
female M. crinifrons	1011	1.39794
female M. crinifrons	1011	1.53148
female M. crinifrons	1011	1.39794
female M. crinifrons	1011	1.43136
female M. crinifrons	1011	1.53148
female M. crinifrons	1011	1.36173
female M. crinifrons	1011	1.38021
female M. crinifrons	1011	1.43136
female M. crinifrons	1011	1.50515
female M. crinifrons	1011	1.38021
female M. crinifrons	1011	1.50515
female M. crinifrons	1011	1.32222
female M. crinifrons	1011	1.50515
female M. crinifrons	1011	1.30103
female M. crinifrons	1011	1.36173
female M. crinifrons	1011	1.39794
female M. crinifrons	1011	1.6721
female M. crinifrons	1011	1.36173
female M. crinifrons	1011	1.32222
female M. crinifrons	1011	1.36173
female M. crinifrons	1011	1.44716
female M. crinifrons	1011	1.39794
female M. crinifrons	1011	1.51851
female M. crinifrons	1011	1.27875
female M. crinifrons	1011	1.27875
female M. crinifrons	1011	1.36173
female M. crinifrons	1011	1.32222
female M. crinifrons	1011	1.51851
female M. crinifrons	1011	1.50515
female M. crinifrons	1011	1.27875
female M. crinifrons	1011	1.39794
female M. crinifrons	1011	1.36173
female M. crinifrons	1011	1.53148
female M. crinifrons	1011	1.53148
female M. crinifrons	1011	1.32222
female M. crinifrons	1011	1.32222
female M. crinifrons	1011	1.36173
female M. crinifrons	1011	1.53148
female M. crinifrons	1011	1.44716
female M. crinifrons	1011	1.47712
female M. crinifrons	1011	1.5563
female M. crinifrons	1011	1.39794
female M. crinifrons	1011	1.47712
female M. crinifrons	1011	1.38021
female M. crinifrons	1011	1.53148
female M. crinifrons	1011	1.51851
female M. crinifrons	1011	1.38021
female M. crinifrons	1011	1.49136
female M. crinifrons	1011	1.34242
female M. crinifrons	1011	1.53148
female M. crinifrons	1011	1.43136
female M. crinifrons	1011	1.41497
female M. crinifrons	1011	1.36173
female M. crinifrons	1011	1.34242
female M. crinifrons	1011	1.53148
female M. crinifrons	1011	1.32222
female M. crinifrons	1011	1.36173
female M. crinifrons	1011	1.57978
female M. crinifrons	1011	1.49136
female M. crinifrons	1011	1.41497
female M. crinifrons	1011	1.44716
female M. crinifrons	1011	1.53148
female M. crinifrons	1011	1.61278
female M. crinifrons	1011	1.50515
female M. crinifrons	1011	1.51851
female M. crinifrons	1011	1.39794
female M. crinifrons	1011	1.4624
female M. crinifrons	1011	1.39794
female M. crinifrons	1011	1.53148
female M. crinifrons	1011	1.32222
female M. crinifrons	1011	1.44716
female M. crinifrons	1011	1.39794
female M. crinifrons	1011	1.53148
female M. crinifrons	1011	1.50515
female M. crinifrons	1011	1.38021
female M. crinifrons	1011	1.36173
female M. crinifrons	1011	1.30103
female M. crinifrons	1011	2.35793
female M. crinifrons	1011	1.43136
female M. crinifrons	1011	1.51851
female M. crinifrons	1011	1.50515
female M. crinifrons	1011	1.47712
female M. crinifrons	1011	1.38021
female M. crinifrons	1011	1.43136
female M. crinifrons	1011	1.39794
female M. crinifrons	1011	1.47712
female M. crinifrons	1011	1.49136
female M. crinifrons	1011	1.38021
female M. crinifrons	1011	1.39794
female M. crinifrons	1011	1.50515
female M. crinifrons	1011	1.34242
female M. crinifrons	1011	1.39794
female M. crinifrons	1011	1.39794
female M. crinifrons	1011	1.34242
female M. crinifrons	1011	1.36173
female M. crinifrons	1011	1.32222
female M. crinifrons	1011	1.39794
female M. crinifrons	1011	1.54407
female M. crinifrons	1011	1.36173
female M. crinifrons	1011	1.51851
female M. crinifrons	1011	1.39794
female M. crinifrons	1011	1.49136
female M. crinifrons	1011	1.30103
female M. crinifrons	1011	1.27875
female M. crinifrons	1011	1.66276
female M. crinifrons	1011	1.39794
female M. crinifrons	1011	1.36173
female M. crinifrons	1011	1.39794
female M. crinifrons	1011	1.39794
female M. crinifrons	1011	1.39794
female M. crinifrons	1011	1.47712
female M. crinifrons	1011	1.34242
female M. crinifrons	1011	1.30103
female M. crinifrons	1011	1.53148
female M. crinifrons	1011	1.53148
female M. crinifrons	1011	1.39794
female M. crinifrons	1011	1.27875
female M. crinifrons	1011	1.36173
female M. crinifrons	1011	1.34242
female M. crinifrons	1011	1.43136
female M. crinifrons	1011	1.54407
female M. crinifrons	1011	1.34242
female M. crinifrons	1011	1.39794
female M. crinifrons	1011	1.50515
female M. crinifrons	1011	1.38021
female M. crinifrons	1011	1.54407
female M. crinifrons	1011	1.39794
female M. crinifrons	1011	1.39794
female M. crinifrons	1011	1.39794
female M. crinifrons	1011	1.53148
female M. crinifrons	1011	1.51851
female M. crinifrons	1011	1.50515
female M. crinifrons	1011	1.44716
female M. crinifrons	1011	1.50515
female M. crinifrons	1011	1.38021
female M. crinifrons	1011	1.41497
female M. crinifrons	1011	1.44716
female M. crinifrons	1011	1.39794
female M. crinifrons	1011	1.51851
female M. crinifrons	1011	1.44716
female M. crinifrons	1011	1.34242
female M. crinifrons	1011	1.53148
female M. crinifrons	1011	1.39794
female M. crinifrons	1011	1.38021
female M. crinifrons	1011	1.50515
female M. crinifrons	1011	1.50515
female M. crinifrons	1011	1.36173
female M. crinifrons	1011	1.44716
female M. crinifrons	1011	1.50515
female M. crinifrons	1011	1.54407
female M. crinifrons	1011	1.41497
female M. crinifrons	1011	1.34242
female M. crinifrons	1011	1.47712
female M. crinifrons	1011	1.30103
female M. crinifrons	1011	1.51851
female M. crinifrons	1011	1.54407
female M. crinifrons	1011	1.36173
female M. crinifrons	1011	1.43136
female M. crinifrons	1011	1.27875
female M. crinifrons	1011	1.34242
female M. crinifrons	1011	1.36173
female M. crinifrons	1011	1.49136
female M. crinifrons	1011	1.51851
female M. crinifrons	1011	1.39794
female M. crinifrons	1011	1.50515
female M. crinifrons	1011	1.27875
female M. crinifrons	1011	1.6902
female M. crinifrons	1011	1.44716
female M. crinifrons	1011	1.32222
female M. crinifrons	1011	1.36173
female M. crinifrons	1011	1.39794
female M. crinifrons	1011	1.44716
female M. crinifrons	1011	1.39794
female M. crinifrons	1011	1.32222
female M. crinifrons	1011	1.34242
female M. crinifrons	1011	1.27875
female M. crinifrons	1011	1.53148
female M. crinifrons	1011	1.39794
female M. crinifrons	1011	1.49136
female M. crinifrons	1011	1.39794
female M. crinifrons	1011	1.53148
female M. crinifrons	1011	1.47712
female M. crinifrons	1011	1.51851
female M. crinifrons	1011	1.49136
female M. crinifrons	1011	3.09167
female M. crinifrons	1011	1.50515
female M. crinifrons	1011	1.53148
female M. crinifrons	1011	1.32222
female M. crinifrons	1011	1.39794
female M. crinifrons	1011	1.43136
female M. crinifrons	1011	1.39794
female M. crinifrons	1011	1.43136
female M. crinifrons	1011	1.53148
female M. crinifrons	1011	1.53148
female M. crinifrons	1011	1.27875
female M. crinifrons	1011	1.47712
female M. crinifrons	1011	1.39794
female M. crinifrons	1011	1.36173
female M. crinifrons	1011	1.44716
female M. crinifrons	1011	1.39794
female M. crinifrons	1011	1.36173
female M. crinifrons	1011	1.39794
female M. crinifrons	1011	1.60206
female M. crinifrons	1011	1.5682
female M. crinifrons	1011	1.39794
female M. crinifrons	1011	1.38021
female M. crinifrons	1011	1.36173
female M. crinifrons	1011	1.49136
female M. crinifrons	1011	1.25527
female M. crinifrons	1011	1.51851
female M. crinifrons	1011	1.49136
female M. crinifrons	1011	1.53148
female M. crinifrons	1011	1.51851
female M. crinifrons	1011	1.39794
female M. crinifrons	1011	1.50515
female M. crinifrons	1011	1.34242
female M. crinifrons	1011	1.53148
female M. crinifrons	1011	1.36173
female M. crinifrons	1011	1.4624
female M. crinifrons	1011	1.53148
female M. crinifrons	1011	1.54407
female M. crinifrons	1011	1.39794
female M. crinifrons	1011	1.54407
female M. crinifrons	1011	1.5563
female M. crinifrons	1011	1.25527
female M. crinifrons	1011	1.47712
female M. crinifrons	1011	1.47712
female M. crinifrons	1011	1.53148
female M. crinifrons	1011	1.43136
female M. crinifrons	1011	1.36173
female M. crinifrons	1011	1.39794
female M. crinifrons	1011	1.36173
female M. crinifrons	1011	1.41497
female M. crinifrons	1011	1.43136
female M. crinifrons	1011	1.53148
female M. crinifrons	1011	1.4624
female M. crinifrons	1011	1.38021
female M. crinifrons	1011	1.32222
female M. crinifrons	1011	1.36173
female M. crinifrons	1011	1.36173
female M. crinifrons	1011	1.36173
female M. crinifrons	1011	1.30103
female M. crinifrons	1011	1.27875
female M. crinifrons	1011	1.43136
female M. crinifrons	1011	1.4624
female M. crinifrons	1011	1.53148
female M. crinifrons	1011	1.39794
female M. crinifrons	1011	1.53148
female M. crinifrons	1011	1.43136
female M. crinifrons	1011	1.39794
female M. crinifrons	1011	1.39794
female M. crinifrons	1011	1.30103
female M. crinifrons	1011	1.49136
female M. crinifrons	1011	1.27875
female M. crinifrons	1011	1.47712
female M. crinifrons	1011	1.49136
female M. crinifrons	1011	1.41497
female M. crinifrons	1011	1.70757
female M. crinifrons	1011	1.47712
female M. crinifrons	1011	1.54407
female M. crinifrons	1011	1.53148
female M. crinifrons	1011	1.50515
female M. crinifrons	1011	1.43136
female M. crinifrons	1011	1.51851
female M. crinifrons	1011	1.49136
female M. crinifrons	1011	1.34242
female M. crinifrons	1011	1.50515
female M. crinifrons	1011	1.34242
female M. crinifrons	1011	1.39794
female M. crinifrons	1011	1.50515
female M. crinifrons	1011	1.39794
female M. crinifrons	1011	1.43136
female M. crinifrons	1011	1.39794
female M. crinifrons	1011	1.36173
female M. crinifrons	1011	1.39794
female M. crinifrons	1011	1.53148
female M. crinifrons	1011	1.51851
female M. crinifrons	1011	1.27875
female M. crinifrons	1011	1.39794
female M. crinifrons	1011	1.38021
female M. crinifrons	1011	1.27875
female M. crinifrons	1011	1.49136
female M. crinifrons	1011	1.36173
female M. crinifrons	1011	1.49136
female M. crinifrons	1011	1.44716
female M. crinifrons	1011	1.36173
female M. crinifrons	1011	1.36173
female M. crinifrons	1011	1.54407
female M. crinifrons	1011	1.53148
female M. crinifrons	1011	1.39794
female M. crinifrons	1011	1.39794
female M. crinifrons	1011	1.50515
female M. crinifrons	1011	1.47712
female M. crinifrons	1011	1.38021
female M. crinifrons	1011	1.36173
female M. crinifrons	1011	1.36173
female M. crinifrons	1011	1.32222
female M. crinifrons	1011	1.30103
female M. crinifrons	1011	1.41497
female M. crinifrons	1011	1.36173
female M. crinifrons	1011	1.47712
female M. crinifrons	1011	1.54407
female M. crinifrons	1011	1.50515
female M. crinifrons	1011	1.27875
female M. crinifrons	1011	1.44716
female M. crinifrons	1011	1.51851
female M. crinifrons	1011	1.53148
female M. crinifrons	1011	1.39794
female M. crinifrons	1011	1.49136
female M. crinifrons	1011	1.51851
female M. crinifrons	1011	1.4624
female M. crinifrons	1011	1.6721
female M. crinifrons	1011	1.53148
female M. crinifrons	1011	1.43136
female M. crinifrons	1011	1.34242
female M. crinifrons	1011	1.36173
female M. crinifrons	1011	1.49136
female M. crinifrons	1011	1.49136
female M. crinifrons	1011	1.36173
female M. crinifrons	1011	1.39794
female M. crinifrons	1011	1.54407
female M. crinifrons	1011	1.36173
female M. crinifrons	1011	1.44716
female M. crinifrons	1011	1.34242
female M. crinifrons	1011	1.27875
female M. crinifrons	1011	1.54407
female M. crinifrons	1011	1.43136
female M. crinifrons	1011	1.34242
female M. crinifrons	1011	1.49136
female M. crinifrons	1011	1.47712
female M. crinifrons	1011	1.36173
female M. crinifrons	1011	1.47712
female M. crinifrons	1011	1.36173
female M. crinifrons	1011	1.39794
female M. crinifrons	1011	1.53148
female M. crinifrons	1011	1.53148
female M. crinifrons	1011	1.32222
female M. crinifrons	1011	1.27875
female M. crinifrons	1011	1.50515
female M. crinifrons	1011	1.51851
female M. crinifrons	1011	1.47712
female M. crinifrons	1011	1.50515
female M. crinifrons	1011	1.4624
female M. crinifrons	1011	1.51851
female M. crinifrons	1011	1.53148
female M. crinifrons	1011	1.54407
female M. crinifrons	1011	1.53148
female M. crinifrons	1011	1.50515
female M. crinifrons	1011	1.4624
female M. crinifrons	1011	1.50515
female M. crinifrons	1011	1.54407
female M. crinifrons	1011	1.32222
female M. crinifrons	1011	1.50515
female M. crinifrons	1011	1.36173
female M. crinifrons	1011	1.54407
female M. crinifrons	1011	1.49136
female M. crinifrons	1011	1.51851
female M. crinifrons	1011	1.44716
female M. crinifrons	1011	1.53148
female M. crinifrons	1011	1.50515
female M. crinifrons	1011	1.32222
female M. crinifrons	1011	1.43136
female M. crinifrons	1011	1.34242
female M. crinifrons	1011	1.44716
female M. crinifrons	1011	1.53148
female M. crinifrons	1011	1.43136
female M. crinifrons	1011	1.4624
female M. crinifrons	1011	1.39794
female M. crinifrons	1011	1.43136
female M. crinifrons	1011	1.53148
female M. crinifrons	1011	1.27875
female M. crinifrons	1011	1.27875
female M. crinifrons	1011	1.50515
female M. crinifrons	1011	1.53148
female M. crinifrons	1011	1.32222
female M. crinifrons	1011	1.53148
female M. crinifrons	1011	1.49136
female M. crinifrons	1011	1.36173
female M. crinifrons	1011	1.51851
female M. crinifrons	1011	1.60206
female M. crinifrons	1011	1.50515
female M. crinifrons	1011	1.39794
female M. crinifrons	1011	1.72428
female M. crinifrons	1011	1.49136
female M. crinifrons	1011	1.64345
female M. crinifrons	1011	1.39794
female M. crinifrons	1011	1.49136
female M. crinifrons	1011	1.43136
female M. crinifrons	1011	1.27875
female M. crinifrons	1011	1.49136
female M. crinifrons	1011	1.36173
female M. crinifrons	1011	1.43136
female M. crinifrons	1011	1.39794
female M. crinifrons	1011	1.39794
female M. crinifrons	1011	1.36173
female M. crinifrons	1011	1.39794
female M. crinifrons	1011	1.36173
female M. crinifrons	1011	1.44716
female M. crinifrons	1011	1.53148
female M. crinifrons	1011	1.30103
female M. crinifrons	1011	1.51851
female M. crinifrons	1011	1.36173
female M. crinifrons	1011	1.32222
female M. crinifrons	1011	1.51851
female M. crinifrons	1011	1.4624
female M. crinifrons	1011	1.39794
female M. crinifrons	1011	1.39794
female M. crinifrons	1011	1.53148
female M. crinifrons	1011	1.39794
female M. crinifrons	1011	1.39794
female M. crinifrons	1011	1.54407
female M. crinifrons	1011	1.53148
female M. crinifrons	1011	1.39794
female M. crinifrons	1011	1.53148
female M. crinifrons	1011	1.36173
female M. crinifrons	1011	1.34242
female M. crinifrons	1011	1.43136
female M. crinifrons	1011	1.53148
female M. crinifrons	1011	1.50515
female M. crinifrons	1011	1.51851
female M. crinifrons	1011	1.39794
female M. crinifrons	1011	1.39794
female M. crinifrons	1011	1.49136
female M. crinifrons	1011	1.36173
female M. crinifrons	1011	1.34242
female M. crinifrons	1011	1.53148
female M. crinifrons	1011	1.49136
female M. crinifrons	1011	1.36173
female M. crinifrons	1011	1.4624
female M. crinifrons	1011	1.32222
female M. crinifrons	1011	1.41497
female M. crinifrons	1011	1.51851
female M. crinifrons	1011	1.38021
female M. crinifrons	1011	1.47712
female M. crinifrons	1011	1.54407
female M. crinifrons	1011	1.5682
female M. crinifrons	1011	1.41497
female M. crinifrons	1011	1.32222
female M. crinifrons	1011	1.51851
female M. crinifrons	1011	1.53148
female M. crinifrons	1011	1.60206
female M. crinifrons	0011	1.32222
female M. crinifrons	0011	1.44716
female M. crinifrons	0011	1.57978
female M. crinifrons	0011	1.39794
female M. crinifrons	0011	1.43136
female M. crinifrons	0011	1.4624
female M. crinifrons	0011	1.39794
female M. crinifrons	0011	1.34242
female M. crinifrons	0011	1.47712
female M. crinifrons	0011	1.5563
female M. crinifrons	0011	1.54407
female M. crinifrons	0011	1.38021
female M. crinifrons	0011	1.44716
female M. crinifrons	0011	1.51851
female M. crinifrons	0011	1.38021
female M. crinifrons	0011	1.51851
female M. crinifrons	0011	1.65321
female M. crinifrons	0011	1.43136
female M. crinifrons	0011	1.53148
female M. crinifrons	0011	1.57978
female M. crinifrons	0011	1.53148
female M. crinifrons	0011	1.32222
female M. crinifrons	0011	1.51851
female M. crinifrons	0011	1.49136
female M. crinifrons	0011	1.57978
female M. crinifrons	0011	1.43136
female M. crinifrons	0011	1.43136
female M. crinifrons	0011	1.43136
female M. crinifrons	0011	1.34242
female M. crinifrons	0011	1.5682
female M. crinifrons	0011	1.50515
female M. crinifrons	0011	1.39794
female M. crinifrons	0011	1.49136
female M. crinifrons	0011	1.51851
female M. crinifrons	0011	1.34242
female M. crinifrons	0011	1.57978
female M. crinifrons	0011	1.54407
female M. crinifrons	0011	1.73239
female M. crinifrons	0011	1.25527
female M. crinifrons	0011	1.47712
female M. crinifrons	0011	1.44716
female M. crinifrons	0011	1.43136
female M. crinifrons	0011	1.47712
female M. crinifrons	0011	1.4624
female M. crinifrons	0011	1.34242
female M. crinifrons	0011	1.25527
female M. crinifrons	0011	1.53148
female M. crinifrons	0011	1.47712
female M. crinifrons	0011	1.36173
female M. crinifrons	0011	1.50515
female M. crinifrons	0011	1.36173
female M. crinifrons	0011	1.39794
female M. crinifrons	0011	1.36173
female M. crinifrons	0011	1.50515
female M. crinifrons	0011	1.47712
female M. crinifrons	0011	1.32222
female M. crinifrons	0011	1.716
female M. crinifrons	0011	1.43136
female M. crinifrons	0011	1.43136
female M. crinifrons	0011	1.6721
female M. crinifrons	0011	1.53148
female M. crinifrons	0011	1.27875
female M. crinifrons	0011	1.43136
female M. crinifrons	0011	1.43136
female M. crinifrons	0011	1.53148
female M. crinifrons	0011	1.36173
female M. crinifrons	0011	1.39794
female M. crinifrons	0011	1.47712
female M. crinifrons	0011	1.39794
female M. crinifrons	0011	1.32222
female M. crinifrons	0011	1.32222
female M. crinifrons	0011	1.51851
female M. crinifrons	0011	1.4624
female M. crinifrons	0011	1.50515
female M. crinifrons	0011	1.43136
M. gongshanensis	1011	1.44716
M. gongshanensis	1011	1.39794
M. gongshanensis	1011	1.5682
M. gongshanensis	1011	1.43136
M. gongshanensis	1011	1.39794
M. gongshanensis	1011	1.43136
M. gongshanensis	1011	1.50515
M. gongshanensis	1011	1.39794
M. gongshanensis	1011	1.36173
M. gongshanensis	1011	1.51851
M. gongshanensis	1011	1.39794
M. gongshanensis	1011	2.31175
M. gongshanensis	1011	1.53148
M. gongshanensis	1011	1.43136
M. gongshanensis	1011	1.27875
M. gongshanensis	1011	1.39794
M. gongshanensis	1011	1.30103
M. gongshanensis	1011	1.4624
M. gongshanensis	1011	1.41497
M. gongshanensis	1011	1.47712
M. gongshanensis	1011	1.53148
M. gongshanensis	1011	1.43136
M. gongshanensis	1011	1.53148
M. gongshanensis	1011	1.41497
M. gongshanensis	1011	1.44716
M. gongshanensis	1011	1.53148
M. gongshanensis	1011	1.38021
M. gongshanensis	1011	1.34242
M. gongshanensis	1011	1.39794
M. gongshanensis	1011	1.43136
M. gongshanensis	1011	1.51851
M. gongshanensis	1011	1.32222
M. gongshanensis	1011	1.50515
M. gongshanensis	1011	1.51851
M. gongshanensis	1011	1.39794
M. gongshanensis	1011	1.39794
M. gongshanensis	1011	1.64345
M. gongshanensis	1011	1.43136
M. gongshanensis	1011	1.38021
M. gongshanensis	1011	1.27875
M. gongshanensis	1011	1.36173
M. gongshanensis	1011	1.34242
M. gongshanensis	1011	1.59106
M. gongshanensis	1011	1.41497
M. gongshanensis	1011	1.39794
M. gongshanensis	1011	1.39794
M. gongshanensis	1011	1.50515
M. gongshanensis	1011	1.53148
M. gongshanensis	1011	1.43136
M. gongshanensis	1011	1.30103
M. gongshanensis	1011	1.43136
M. gongshanensis	1011	1.66276
M. gongshanensis	1011	1.51851
M. gongshanensis	1011	1.30103
M. gongshanensis	1011	1.59106
M. gongshanensis	1011	1.47712
M. gongshanensis	1011	1.27875
M. gongshanensis	1011	1.36173
M. gongshanensis	1011	1.27875
M. gongshanensis	1011	1.51851
M. gongshanensis	1011	1.47712
M. gongshanensis	1011	1.36173
M. gongshanensis	1011	1.54407
M. gongshanensis	1011	1.41497
M. gongshanensis	1011	1.5563
M. gongshanensis	1011	1.53148
M. gongshanensis	1011	1.57978
M. gongshanensis	1011	1.43136
M. gongshanensis	1011	1.43136
M. gongshanensis	1011	1.39794
M. gongshanensis	1011	1.27875
M. gongshanensis	1011	1.49136
M. gongshanensis	1011	1.39794
M. gongshanensis	1011	1.36173
M. gongshanensis	1011	1.75587
M. gongshanensis	1011	1.43136
M. gongshanensis	1011	1.38021
M. gongshanensis	1011	1.51851
M. gongshanensis	1011	1.49136
M. gongshanensis	1011	1.53148
M. gongshanensis	1011	1.39794
M. gongshanensis	1011	1.53148
M. gongshanensis	1011	1.53148
M. gongshanensis	1011	1.39794
M. gongshanensis	1011	1.34242
M. gongshanensis	1011	1.50515
M. gongshanensis	1011	1.39794
M. gongshanensis	1011	1.38021
M. gongshanensis	1011	1.32222
M. gongshanensis	1011	1.36173
M. gongshanensis	1011	1.50515
M. gongshanensis	1011	1.49136
M. gongshanensis	1011	1.43136
M. gongshanensis	1011	1.38021
M. gongshanensis	1011	1.25527
M. gongshanensis	1011	1.34242
M. gongshanensis	1011	1.27875
M. gongshanensis	1011	1.51851
M. gongshanensis	1011	1.39794
M. gongshanensis	1011	1.39794
M. gongshanensis	1011	1.53148
M. gongshanensis	1011	1.49136
M. gongshanensis	1011	1.39794
M. gongshanensis	1011	1.4624
M. gongshanensis	1011	1.44716
M. gongshanensis	1011	1.54407
M. gongshanensis	1011	1.47712
M. gongshanensis	1011	1.54407
M. gongshanensis	1011	1.49136
M. gongshanensis	1011	1.50515
M. gongshanensis	1011	1.53148
M. gongshanensis	1011	1.27875
M. gongshanensis	1011	1.4624
M. gongshanensis	1011	1.34242
M. gongshanensis	1011	1.50515
M. gongshanensis	1011	1.43136
M. gongshanensis	1011	1.27875
M. gongshanensis	1011	1.32222
M. gongshanensis	1011	1.43136
M. gongshanensis	1011	1.34242
M. gongshanensis	1011	1.41497
M. gongshanensis	0011	1.36173
M. gongshanensis	0011	1.36173
M. gongshanensis	0011	1.43136
M. gongshanensis	0011	1.38021
M. gongshanensis	0011	1.49136
M. gongshanensis	0011	1.38021
M. gongshanensis	0011	1.43136
M. gongshanensis	0011	1.43136
M. gongshanensis	0011	1.27875
M. gongshanensis	0011	1.36173
M. gongshanensis	0011	1.41497
M. gongshanensis	0011	1.36173
M. gongshanensis	0011	1.27875
M. gongshanensis	0011	1.36173
M. gongshanensis	0011	1.44716
M. gongshanensis	0011	1.54407
M. gongshanensis	0011	1.43136
M. gongshanensis	0011	1.41497
M. gongshanensis	0011	1.39794
M. gongshanensis	0011	1.32222
M. gongshanensis	0011	1.65321
M. gongshanensis	0011	1.39794
M. gongshanensis	0011	1.64345
M. gongshanensis	0011	1.53148
M. gongshanensis	0011	1.43136
M. gongshanensis	0011	1.39794
M. gongshanensis	0011	1.53148
M. gongshanensis	0011	1.51851
M. gongshanensis	0011	1.34242
M. gongshanensis	0011	1.25527
M. gongshanensis	0011	1.49136
M. gongshanensis	0011	1.54407
M. gongshanensis	0011	1.27875
M. gongshanensis	0011	1.50515
M. gongshanensis	0011	1.39794
M. gongshanensis	0011	1.38021
M. gongshanensis	0011	1.27875
M. gongshanensis	0011	1.36173
M. gongshanensis	0011	1.32222
M. gongshanensis	0011	1.43136
M. gongshanensis	0011	1.34242
M. gongshanensis	0011	1.43136
M. gongshanensis	0011	1.39794
M. gongshanensis	0011	1.27875
M. gongshanensis	0011	1.32222
M. gongshanensis	0011	1.39794
M. gongshanensis	0011	1.43136
M. gongshanensis	0011	1.36173
M. gongshanensis	0011	1.43136
M. gongshanensis	0011	1.32222
M. gongshanensis	0011	1.43136
M. gongshanensis	0011	1.41497
M. gongshanensis	0011	1.30103
M. gongshanensis	0011	1.43136
M. gongshanensis	0011	1.25527
M. gongshanensis	0011	1.27875
M. gongshanensis	0011	1.34242
M. gongshanensis	0011	1.38021
M. gongshanensis	0011	1.27875
M. gongshanensis	0011	1.36173
M. gongshanensis	0011	1.63347
M. gongshanensis	0011	1.53148
M. gongshanensis	0011	1.43136
M. gongshanensis	0011	1.39794
M. gongshanensis	0011	1.43136
M. gongshanensis	0011	1.27875
M. gongshanensis	0011	1.36173
M. reevesi	1011	1.27875
M. reevesi	1011	1.39794
M. reevesi	1011	1.70757
M. reevesi	1011	1.41497
M. reevesi	1011	1.27875
M. reevesi	1011	1.32222
M. reevesi	1011	1.43136
M. reevesi	1011	1.36173
M. reevesi	1011	1.27875
M. reevesi	1011	1.39794
M. reevesi	1011	1.30103
M. reevesi	1011	1.43136
M. reevesi	1011	1.43136
M. reevesi	1011	1.30103
M. reevesi	1011	1.43136
M. reevesi	1011	1.44716
M. reevesi	1011	1.30103
M. reevesi	1011	1.43136
M. reevesi	1011	1.43136
M. reevesi	1011	1.41497
M. reevesi	1011	1.36173
M. reevesi	1011	1.43136
M. reevesi	1011	1.36173
M. reevesi	1011	1.43136
M. reevesi	1011	1.30103
M. reevesi	1011	1.36173
M. reevesi	1011	1.43136
M. reevesi	1011	1.38021
M. reevesi	1011	1.39794
M. reevesi	1011	1.38021
M. reevesi	1011	1.43136
M. reevesi	1011	1.36173
M. reevesi	1011	1.39794
M. reevesi	1011	1.34242
M. reevesi	1011	1.43136
M. reevesi	1011	1.38021
M. reevesi	1011	1.27875
M. reevesi	1011	1.38021
M. reevesi	1011	1.41497
M. reevesi	1011	1.43136
M. reevesi	1011	1.27875
M. reevesi	1011	1.41497
M. reevesi	1011	1.36173
M. reevesi	1011	1.43136
M. reevesi	1011	1.27875
M. reevesi	1011	1.30103
M. reevesi	1011	1.27875
M. reevesi	1011	1.44716
M. reevesi	1011	1.43136
M. reevesi	1011	1.43136
M. reevesi	1011	1.38021
M. reevesi	1011	1.43136
M. reevesi	1011	1.43136
M. reevesi	1011	1.39794
M. reevesi	1011	1.36173
M. reevesi	1011	1.43136
M. reevesi	1011	1.30103
M. reevesi	1011	1.30103
M. reevesi	1011	1.43136
M. reevesi	1011	1.39794
M. reevesi	1011	1.38021
M. reevesi	1011	1.27875
M. reevesi	1011	1.34242
M. reevesi	1011	1.43136
M. reevesi	1011	1.44716
M. reevesi	1011	1.41497
M. reevesi	1011	1.41497
M. reevesi	1011	1.38021
M. reevesi	1011	1.36173
M. reevesi	1011	1.43136
M. reevesi	1011	1.27875
M. reevesi	1011	1.39794
M. reevesi	1011	1.36173
M. reevesi	1011	1.34242
M. reevesi	1011	1.30103
M. reevesi	1011	1.44716
M. reevesi	1011	1.34242
M. reevesi	1011	1.43136
M. reevesi	1011	1.43136
M. reevesi	1011	1.36173
M. reevesi	1011	1.44716
M. reevesi	1011	1.34242
M. reevesi	1011	1.34242
M. reevesi	1011	1.43136
M. reevesi	1011	1.27875
M. reevesi	1011	1.36173
M. reevesi	1011	1.27875
M. reevesi	1011	1.39794
M. reevesi	1011	1.44716
M. reevesi	1011	1.30103
M. reevesi	1011	1.30103
M. reevesi	1011	1.30103
M. reevesi	1011	1.34242
M. reevesi	1011	1.43136
M. reevesi	1011	1.43136
M. reevesi	1011	1.36173
M. reevesi	1011	1.34242
M. reevesi	1011	1.39794
M. reevesi	1011	1.34242
M. reevesi	1011	1.32222
M. reevesi	1011	1.39794
M. reevesi	1011	1.30103
M. reevesi	1011	1.43136
M. reevesi	1011	1.27875
M. reevesi	1011	1.34242
M. reevesi	1011	1.43136
M. reevesi	1011	1.36173
M. reevesi	1011	1.38021
M. reevesi	1011	1.43136
M. reevesi	1011	1.27875
M. reevesi	1011	1.44716
M. reevesi	1011	1.51851
M. reevesi	1011	1.43136
M. reevesi	1011	1.30103
M. reevesi	1011	1.41497
M. reevesi	1011	1.44716
M. reevesi	1011	1.43136
M. reevesi	1011	1.34242
M. reevesi	1011	1.38021
M. reevesi	1011	1.30103
M. reevesi	1011	1.36173
M. reevesi	1011	1.30103
M. reevesi	1011	1.59106
M. reevesi	1011	1.30103
M. reevesi	1011	1.43136
M. reevesi	1011	1.41497
M. reevesi	1011	1.39794
M. reevesi	1011	1.36173
M. reevesi	1011	1.30103
M. reevesi	1011	1.32222
M. reevesi	1011	1.43136
M. reevesi	1011	1.41497
M. reevesi	1011	1.43136
M. reevesi	1011	1.41497
M. reevesi	1011	1.43136
M. reevesi	1011	1.36173
M. reevesi	1011	1.39794
M. reevesi	1011	1.39794
M. reevesi	1011	1.38021
M. reevesi	1011	1.36173
M. reevesi	1011	1.36173
M. reevesi	1011	1.27875
M. reevesi	1011	1.39794
M. reevesi	1011	1.41497
M. reevesi	1011	1.39794
M. reevesi	1011	1.39794
M. reevesi	1011	1.50515
M. reevesi	1011	1.43136
M. reevesi	1011	1.59106
M. reevesi	1011	1.38021
M. reevesi	1011	1.27875
M. reevesi	1011	1.27875
M. reevesi	1011	1.41497
M. reevesi	1011	1.36173
M. reevesi	1011	1.36173
M. reevesi	1011	1.36173
M. reevesi	1011	1.43136
M. reevesi	1011	1.44716
M. reevesi	1011	1.38021
M. reevesi	1011	1.32222
M. reevesi	1011	1.34242
M. reevesi	1011	1.30103
M. reevesi	1011	1.39794
M. reevesi	1011	1.41497
M. reevesi	1011	1.27875
M. reevesi	1011	1.43136
M. reevesi	1011	1.43136
M. reevesi	1011	1.38021
M. reevesi	1011	1.44716
M. reevesi	1011	1.41497
M. reevesi	1011	1.39794
M. reevesi	1011	1.27875
M. reevesi	1011	1.30103
M. reevesi	1011	1.39794
M. reevesi	1011	1.34242
M. reevesi	1011	1.43136
M. reevesi	1011	1.41497
M. reevesi	1011	1.36173
M. reevesi	1011	1.41497
M. reevesi	1011	1.38021
M. reevesi	1011	1.43136
M. reevesi	1011	1.41497
M. reevesi	1011	1.39794
M. reevesi	1011	1.38021
M. reevesi	1011	1.43136
M. reevesi	1011	1.43136
M. reevesi	1011	1.43136
M. reevesi	1011	1.43136
M. reevesi	1011	1.43136
M. reevesi	1011	1.41497
M. reevesi	1011	1.43136
M. reevesi	1011	1.43136
M. reevesi	1011	1.34242
M. reevesi	1011	1.41497
M. reevesi	1011	1.38021
M. reevesi	1011	1.27875
M. reevesi	1011	1.30103
M. reevesi	1011	1.27875
M. reevesi	1011	1.34242
M. reevesi	1011	1.27875
M. reevesi	1011	1.43136
M. reevesi	1011	1.44716
M. reevesi	1011	1.41497
M. reevesi	1011	1.36173
M. reevesi	1011	1.43136
M. reevesi	1011	1.38021
M. reevesi	1011	1.36173
M. reevesi	1011	1.27875
M. reevesi	1011	1.27875
M. reevesi	1011	1.30103
M. reevesi	1011	1.30103
M. reevesi	1011	1.39794
M. reevesi	1011	1.43136
M. reevesi	1011	1.50515
M. reevesi	1011	1.43136
M. reevesi	1011	1.43136
M. reevesi	1011	1.43136
M. reevesi	1011	1.27875
M. reevesi	1011	1.27875
M. reevesi	1011	1.36173
M. reevesi	1011	1.34242
M. reevesi	1011	1.36173
M. reevesi	1011	1.39794
M. reevesi	1011	1.27875
M. reevesi	1011	1.32222
M. reevesi	1011	1.41497
M. reevesi	1011	1.43136
M. reevesi	1011	1.43136
M. reevesi	1011	1.43136
M. reevesi	1011	1.41497
M. reevesi	1011	1.59106
M. reevesi	1011	1.36173
M. reevesi	1011	1.36173
M. reevesi	1011	1.44716
M. reevesi	1011	1.27875
M. reevesi	1011	1.38021
M. reevesi	1011	1.44716
M. reevesi	1011	1.30103
M. reevesi	1011	1.41497
M. reevesi	1011	1.41497
M. reevesi	1011	1.41497
M. reevesi	1011	1.32222
M. reevesi	1011	1.30103
M. reevesi	1011	1.44716
M. reevesi	1011	1.43136
M. reevesi	1011	1.36173
M. reevesi	1011	1.41497
M. reevesi	1011	1.39794
M. reevesi	1011	1.43136
M. reevesi	1011	1.30103
M. reevesi	1011	1.34242
M. reevesi	1011	1.43136
M. reevesi	1011	1.5563
M. reevesi	1011	1.43136
M. reevesi	1011	1.36173
M. reevesi	1011	1.39794
M. reevesi	1011	1.27875
M. reevesi	1011	1.27875
M. reevesi	1011	1.43136
M. reevesi	1011	1.44716
M. reevesi	1011	1.43136
M. reevesi	1011	1.34242
M. reevesi	1011	1.32222
M. reevesi	1011	1.27875
M. reevesi	1011	1.43136
M. reevesi	1011	1.27875
M. reevesi	1011	1.34242
M. reevesi	1011	1.27875
M. reevesi	1011	1.43136
M. reevesi	1011	1.27875
M. reevesi	1011	1.43136
M. reevesi	1011	1.32222
M. reevesi	1011	1.27875
M. reevesi	1011	1.36173
M. reevesi	1011	1.30103
M. reevesi	1011	1.38021
M. reevesi	1011	1.44716
M. reevesi	1011	1.30103
M. reevesi	1011	1.34242
M. reevesi	1011	1.38021
M. reevesi	1011	1.38021
M. reevesi	1011	1.43136
M. reevesi	1011	1.38021
M. reevesi	1011	1.39794
M. reevesi	1011	1.43136
M. reevesi	1011	1.38021
M. reevesi	1011	1.39794
M. reevesi	1011	1.61278
M. reevesi	1011	1.43136
M. reevesi	1011	1.43136
M. reevesi	1011	1.38021
M. reevesi	1011	1.43136
M. reevesi	1011	1.39794
M. reevesi	1011	1.36173
M. reevesi	1011	1.43136
M. reevesi	1011	1.30103
M. reevesi	1011	1.44716
M. reevesi	1011	1.44716
M. reevesi	1011	1.44716
M. reevesi	1011	1.30103
M. reevesi	1011	1.43136
M. reevesi	1011	1.36173
M. reevesi	1011	1.43136
M. reevesi	1011	1.44716
M. reevesi	1011	1.36173
M. reevesi	1011	1.43136
M. reevesi	1011	1.30103
M. reevesi	1011	1.36173
M. reevesi	1011	1.34242
M. reevesi	1011	1.44716
M. reevesi	1011	1.39794
M. reevesi	1011	1.44716
M. reevesi	1011	1.30103
M. reevesi	1011	1.44716
M. reevesi	1011	1.43136
M. reevesi	1011	1.43136
M. reevesi	1011	1.43136
M. reevesi	1011	1.41497
M. reevesi	1011	1.32222
M. reevesi	1011	1.43136
M. reevesi	1011	1.39794
M. reevesi	1011	1.53148
M. reevesi	1011	1.59106
M. reevesi	1011	1.5682
M. reevesi	1011	1.41497
M. reevesi	1011	1.38021
M. reevesi	1011	1.43136
M. reevesi	1011	1.30103
M. reevesi	1011	1.30103
M. reevesi	1011	1.30103
M. reevesi	1011	1.41497
M. reevesi	1011	1.38021
M. reevesi	1011	1.36173
M. reevesi	1011	1.38021
M. reevesi	1011	1.44716
M. reevesi	1011	1.27875
M. reevesi	1011	1.39794
M. reevesi	1011	1.34242
M. reevesi	1011	1.43136
M. reevesi	1011	1.30103
M. reevesi	1011	1.43136
M. reevesi	1011	1.51851
M. reevesi	1011	1.44716
M. reevesi	1011	1.30103
M. reevesi	1011	1.43136
M. reevesi	1011	1.39794
M. reevesi	1011	1.43136
M. reevesi	1011	1.43136
M. reevesi	1011	1.27875
M. reevesi	1011	1.39794
M. reevesi	1011	1.43136
M. reevesi	1011	1.51851
M. reevesi	1011	1.36173
M. reevesi	1011	1.41497
M. reevesi	1011	1.43136
M. reevesi	1011	1.43136
M. reevesi	1011	1.30103
M. reevesi	1011	1.43136
M. reevesi	1011	1.43136
M. reevesi	1011	1.39794
M. reevesi	1011	1.43136
M. reevesi	1011	1.43136
M. reevesi	1011	1.43136
M. reevesi	1011	1.30103
M. reevesi	1011	1.43136
M. reevesi	1011	1.41497
M. reevesi	1011	1.27875
M. reevesi	1011	1.43136
M. reevesi	1011	1.59106
M. reevesi	1011	1.59106
M. reevesi	1011	1.44716
M. reevesi	1011	1.34242
M. reevesi	1011	1.44716
M. reevesi	1011	1.36173
M. reevesi	1011	1.38021
M. reevesi	1011	1.36173
M. reevesi	1011	1.43136
M. reevesi	1011	1.38021
M. reevesi	1011	1.43136
M. reevesi	1011	1.43136
M. reevesi	1011	1.27875
M. reevesi	1011	1.39794
M. reevesi	1011	1.47712
M. reevesi	1011	1.41497
M. reevesi	1011	1.41497
M. reevesi	1011	1.41497
M. reevesi	1011	1.39794
M. reevesi	1011	1.27875
M. reevesi	1011	1.27875
M. reevesi	1011	1.36173
M. reevesi	1011	1.38021
M. reevesi	1011	1.43136
M. reevesi	1011	1.36173
M. reevesi	1011	1.34242
M. reevesi	1011	1.36173
M. reevesi	1011	1.30103
M. reevesi	1011	1.39794
M. reevesi	1011	1.41497
M. reevesi	1011	1.30103
M. reevesi	1011	1.43136
M. reevesi	1011	1.39794
M. reevesi	1011	1.43136
M. reevesi	1011	1.43136
M. reevesi	1011	1.34242
M. reevesi	1011	1.43136
M. reevesi	1011	1.36173
M. reevesi	1011	1.39794
M. reevesi	1011	1.27875
M. reevesi	1011	1.43136
M. reevesi	1011	1.41497
M. reevesi	1011	1.44716
M. reevesi	1011	1.41497
M. reevesi	1011	1.36173
M. reevesi	1011	1.38021
M. reevesi	1011	1.27875
M. reevesi	1011	1.36173
M. reevesi	1011	1.43136
M. reevesi	1011	1.41497
M. reevesi	1011	1.36173
M. reevesi	1011	1.41497
M. reevesi	1011	1.32222
M. reevesi	1011	1.27875
M. reevesi	1011	1.39794
M. reevesi	1011	1.36173
M. reevesi	1011	1.41497
M. reevesi	1011	1.59106
M. reevesi	1011	1.39794
M. reevesi	1011	1.53148
M. reevesi	1011	1.43136
M. reevesi	1011	1.30103
M. reevesi	1011	1.43136
M. reevesi	1011	1.39794
M. reevesi	1011	1.44716
M. reevesi	1011	1.30103
M. reevesi	1011	1.39794
M. reevesi	1011	1.43136
M. reevesi	1011	1.30103
M. reevesi	1011	1.34242
M. reevesi	1011	1.43136
M. reevesi	1011	1.39794
M. reevesi	1011	1.44716
M. reevesi	1011	1.30103
M. reevesi	1011	1.30103
M. reevesi	1011	1.39794
M. reevesi	1011	1.32222
M. reevesi	1011	1.50515
M. reevesi	1011	1.43136
M. reevesi	1011	1.38021
M. reevesi	1011	1.27875
M. reevesi	1011	1.41497
M. reevesi	1011	1.36173
M. reevesi	1011	1.59106
M. reevesi	1011	1.36173
M. reevesi	1011	1.27875
M. reevesi	1011	1.43136
M. reevesi	1011	1.34242
M. reevesi	1011	1.43136
M. reevesi	1011	1.39794
M. reevesi	1011	1.36173
M. reevesi	1011	1.43136
M. reevesi	1011	1.43136
M. reevesi	1011	1.38021
M. reevesi	1011	1.30103
M. reevesi	1011	1.27875
M. reevesi	1011	1.39794
M. reevesi	1011	1.43136
M. reevesi	1011	1.59106
M. reevesi	1011	1.43136
M. reevesi	1011	1.39794
M. reevesi	1011	1.41497
M. reevesi	1011	1.43136
M. reevesi	1011	1.27875
M. reevesi	1011	1.38021
M. reevesi	1011	1.41497
M. reevesi	1011	1.39794
M. reevesi	1011	1.43136
M. reevesi	1011	1.43136
M. reevesi	1011	1.44716
M. reevesi	1011	1.43136
M. reevesi	1011	1.43136
M. reevesi	1011	1.32222
M. reevesi	1011	1.59106
M. reevesi	1011	1.39794
M. reevesi	1011	1.34242
M. reevesi	1011	1.43136
M. reevesi	1011	1.36173
M. reevesi	1011	1.94939
M. reevesi	1011	1.39794
M. reevesi	1011	1.6721
M. reevesi	1011	1.39794
M. reevesi	1011	1.44716
M. reevesi	1011	1.32222
M. reevesi	1011	1.27875
M. reevesi	1011	1.43136
M. reevesi	1011	1.41497
M. reevesi	1011	1.36173
M. reevesi	1011	1.39794
M. reevesi	1011	1.30103
M. reevesi	1011	1.43136
M. reevesi	1011	1.59106
M. reevesi	1011	1.43136
M. reevesi	1011	1.43136
M. reevesi	1011	1.59106
M. reevesi	1011	1.30103
M. reevesi	1011	1.43136
M. reevesi	1011	1.36173
M. reevesi	1011	1.43136
M. reevesi	1011	1.43136
M. reevesi	1011	1.36173
M. reevesi	1011	1.36173
M. reevesi	1011	1.41497
M. reevesi	1011	1.27875
M. reevesi	1011	1.30103
M. reevesi	1011	1.39794
M. reevesi	1011	1.59106
M. reevesi	1011	1.43136
M. reevesi	1011	1.43136
M. reevesi	1011	1.43136
M. reevesi	1011	1.34242
M. reevesi	1011	1.36173
M. reevesi	1011	1.78533
M. reevesi	1011	1.43136
M. reevesi	1011	1.36173
M. reevesi	1011	1.36173
M. reevesi	1011	1.39794
M. reevesi	1011	1.30103
M. reevesi	1011	1.43136
M. reevesi	1011	1.30103
M. reevesi	1011	1.32222
M. reevesi	1011	1.38021
M. reevesi	1011	1.36173
M. reevesi	1011	1.38021
M. reevesi	1011	1.43136
M. reevesi	1011	1.39794
M. reevesi	1011	1.30103
M. reevesi	1011	1.61278
M. reevesi	1011	1.41497
M. reevesi	1011	1.44716
M. reevesi	1011	1.49136
M. reevesi	1011	1.41497
M. reevesi	1011	1.38021
M. reevesi	1011	1.27875
M. reevesi	1011	1.43136
M. reevesi	1011	1.32222
M. reevesi	1011	1.43136
M. reevesi	1011	1.39794
M. reevesi	1011	1.38021
M. reevesi	1011	1.43136
M. reevesi	1011	1.39794
M. reevesi	1011	1.36173
M. reevesi	1011	1.38021
M. reevesi	1011	1.36173
M. reevesi	1011	1.38021
M. reevesi	1011	1.41497
M. reevesi	1011	1.27875
M. reevesi	1011	1.36173
M. reevesi	1011	1.43136
M. reevesi	1011	1.34242
M. reevesi	1011	1.38021
M. reevesi	1011	1.39794
M. reevesi	1011	1.30103
M. reevesi	1011	1.43136
M. reevesi	1011	1.30103
M. reevesi	1011	1.39794
M. reevesi	1011	1.34242
M. reevesi	1011	1.38021
M. reevesi	1011	1.54407
M. reevesi	1011	1.27875
M. reevesi	1011	1.38021
M. reevesi	1011	1.36173
M. reevesi	1011	1.38021
M. reevesi	1011	1.44716
M. reevesi	1011	1.43136
M. reevesi	1011	1.30103
M. reevesi	1011	1.43136
M. reevesi	1011	1.43136
M. reevesi	1011	1.43136
M. reevesi	1011	1.27875
M. reevesi	1011	1.43136
M. reevesi	1011	1.4624
M. reevesi	1011	1.47712
M. reevesi	1011	1.44716
M. reevesi	1011	1.43136
M. reevesi	1011	1.36173
M. reevesi	1011	1.27875
M. reevesi	1011	1.39794
M. reevesi	1011	1.27875
M. reevesi	1011	1.43136
M. reevesi	1011	1.41497
M. reevesi	1011	1.43136
M. reevesi	1011	1.27875
M. reevesi	1011	1.32222
M. reevesi	1011	1.47712
M. reevesi	1011	1.36173
M. reevesi	1011	1.39794
M. reevesi	1011	1.36173
M. reevesi	1011	1.38021
M. reevesi	1011	1.34242
M. reevesi	1011	1.27875
M. reevesi	1011	1.36173
M. reevesi	1011	1.39794
M. reevesi	1011	1.27875
M. reevesi	1011	1.51851
M. reevesi	1011	1.39794
M. reevesi	1011	1.34242
M. reevesi	1011	1.43136
M. reevesi	1011	1.43136
M. reevesi	1011	1.36173
M. reevesi	1011	1.43136
M. reevesi	1011	1.43136
M. reevesi	1011	1.43136
M. reevesi	1011	1.44716
M. reevesi	1011	1.36173
M. reevesi	1011	1.30103
M. reevesi	1011	1.51851
M. reevesi	1011	1.30103
M. reevesi	1011	1.34242
M. reevesi	1011	1.30103
M. reevesi	1011	1.41497
M. reevesi	1011	1.43136
M. reevesi	1011	1.36173
M. reevesi	1011	1.27875
M. reevesi	1011	1.27875
M. reevesi	1011	1.38021
M. reevesi	1011	1.39794
M. reevesi	1011	1.34242
M. reevesi	1011	1.47712
M. reevesi	1011	1.34242
M. reevesi	1011	1.38021
M. reevesi	1011	1.76343
M. reevesi	1011	1.43136
M. reevesi	1011	1.32222
M. reevesi	1011	1.39794
M. reevesi	1011	1.43136
M. reevesi	1011	1.43136
M. reevesi	1011	1.43136
M. reevesi	1011	1.38021
M. reevesi	1011	1.43136
M. reevesi	1011	1.43136
M. reevesi	1011	1.30103
M. reevesi	1011	1.41497
M. reevesi	1011	1.38021
M. reevesi	1011	1.36173
M. reevesi	1011	1.47712
M. reevesi	1011	1.41497
M. reevesi	1011	1.41497
M. reevesi	1011	1.43136
M. reevesi	1011	1.41497
M. reevesi	1011	1.43136
M. reevesi	1011	1.41497
M. reevesi	1011	1.38021
M. reevesi	1011	1.41497
M. reevesi	1011	1.38021
M. reevesi	1011	1.4624
M. reevesi	1011	1.43136
M. reevesi	1011	1.41497
M. reevesi	1011	1.41497
M. reevesi	1011	1.38021
M. reevesi	1011	1.43136
M. reevesi	1011	1.43136
M. reevesi	1011	1.41497
M. reevesi	1011	1.34242
M. reevesi	1011	1.43136
M. reevesi	1011	1.39794
M. reevesi	1011	1.43136
M. reevesi	1011	1.30103
M. reevesi	1011	1.30103
M. reevesi	1011	1.43136
M. reevesi	1011	1.43136
M. reevesi	1011	1.41497
M. reevesi	1011	1.43136
M. reevesi	1011	1.39794
M. reevesi	1011	1.41497
M. reevesi	1011	1.43136
M. reevesi	1011	1.43136
M. reevesi	1011	1.27875
M. reevesi	1011	1.30103
M. reevesi	1011	1.36173
M. reevesi	1011	1.30103
M. reevesi	1011	1.36173
M. reevesi	1011	1.39794
M. reevesi	1011	1.43136
M. reevesi	1011	1.43136
M. reevesi	1011	1.59106
M. reevesi	1011	1.34242
M. reevesi	1011	1.30103
M. reevesi	1011	1.39794
M. reevesi	1011	1.39794
M. reevesi	1011	1.43136
M. reevesi	1011	1.36173
M. reevesi	1011	1.27875
M. reevesi	1011	1.36173
M. reevesi	1011	1.32222
M. reevesi	1011	1.30103
M. reevesi	1011	1.32222
M. reevesi	1011	1.39794
M. reevesi	1011	1.44716
M. reevesi	1011	1.43136
M. reevesi	1011	1.43136
M. reevesi	1011	1.36173
M. reevesi	1011	1.38021
M. reevesi	1011	1.44716
M. reevesi	1011	1.27875
M. reevesi	1011	1.41497
M. reevesi	1011	1.34242
M. reevesi	1011	1.43136
M. reevesi	1011	1.43136
M. reevesi	1011	1.36173
M. reevesi	1011	1.43136
M. reevesi	1011	1.43136
M. reevesi	1011	1.41497
M. reevesi	1011	1.30103
M. reevesi	1011	1.39794
M. reevesi	1011	1.32222
M. reevesi	1011	1.34242
M. reevesi	1011	1.43136
M. reevesi	1011	1.41497
M. reevesi	1011	1.43136
M. reevesi	1011	1.36173
M. reevesi	1011	1.34242
M. reevesi	1011	1.43136
M. reevesi	1011	1.27875
M. reevesi	1011	1.39794
M. reevesi	1011	1.36173
M. reevesi	1011	1.36173
M. reevesi	1011	1.41497
M. reevesi	1011	1.32222
M. reevesi	1011	1.43136
M. reevesi	1011	1.27875
M. reevesi	1011	1.34242
M. reevesi	1011	1.43136
M. reevesi	1011	1.27875
M. reevesi	1011	1.43136
M. reevesi	1011	1.36173
M. reevesi	1011	1.43136
M. reevesi	1011	1.43136
M. reevesi	1011	1.43136
M. reevesi	1011	1.44716
M. reevesi	1011	1.38021
M. reevesi	1011	1.30103
M. reevesi	1011	1.43136
M. reevesi	1011	1.38021
M. reevesi	1011	1.43136
M. reevesi	1011	1.36173
M. reevesi	1011	1.38021
M. reevesi	1011	1.30103
M. reevesi	1011	1.30103
M. reevesi	1011	1.39794
M. reevesi	1011	1.39794
M. reevesi	1011	1.39794
M. reevesi	1011	1.43136
M. reevesi	1011	1.36173
M. reevesi	1011	1.36173
M. reevesi	1011	1.39794
M. reevesi	1011	1.44716
M. reevesi	1011	1.43136
M. reevesi	1011	1.80618
M. reevesi	1011	1.43136
M. reevesi	1011	1.27875
M. reevesi	1011	1.39794
M. reevesi	1011	1.39794
M. reevesi	1011	1.41497
M. reevesi	1011	1.43136
M. reevesi	1011	1.43136
M. reevesi	1011	1.43136
M. reevesi	1011	1.43136
M. reevesi	1011	1.36173
M. reevesi	1011	1.43136
M. reevesi	1011	1.51851
M. reevesi	1011	1.36173
M. reevesi	1011	1.39794
M. reevesi	1011	1.30103
M. reevesi	1011	1.43136
M. reevesi	1011	1.38021
M. reevesi	1011	1.39794
M. reevesi	1011	1.50515
M. reevesi	1011	1.39794
M. reevesi	1011	1.32222
M. reevesi	1011	1.38021
M. reevesi	1011	1.30103
M. reevesi	1011	1.43136
M. reevesi	1011	1.39794
M. reevesi	1011	1.43136
M. reevesi	1011	1.38021
M. reevesi	1011	1.32222
M. reevesi	1011	1.38021
M. reevesi	1011	1.41497
M. reevesi	1011	1.32222
M. reevesi	1011	1.36173
M. reevesi	1011	1.44716
M. reevesi	1011	1.30103
M. reevesi	1011	1.36173
M. reevesi	1011	1.43136
M. reevesi	1011	1.27875
M. reevesi	1011	1.39794
M. reevesi	1011	1.36173
M. reevesi	1011	1.43136
M. reevesi	1011	1.32222
M. reevesi	1011	1.36173
M. reevesi	1011	1.43136
M. reevesi	1011	1.38021
M. reevesi	1011	1.27875
M. reevesi	1011	1.43136
M. reevesi	1011	1.43136
M. reevesi	1011	1.43136
M. reevesi	1011	1.27875
M. reevesi	1011	1.34242
M. reevesi	1011	1.43136
M. reevesi	1011	1.44716
M. reevesi	1011	1.44716
M. reevesi	1011	1.43136
M. reevesi	1011	1.39794
M. reevesi	1011	1.39794
M. reevesi	1011	1.41497
M. reevesi	1011	1.44716
M. reevesi	1011	1.36173
M. reevesi	1011	1.32222
M. reevesi	1011	1.63347
M. reevesi	1011	1.27875
M. reevesi	1011	1.30103
M. reevesi	1011	1.36173
M. reevesi	1011	1.27875
M. reevesi	1011	1.38021
M. reevesi	1011	1.53148
M. reevesi	1011	1.43136
M. reevesi	1011	1.43136
M. reevesi	1011	1.27875
M. reevesi	1011	1.27875
M. reevesi	1011	1.38021
M. reevesi	1011	1.44716
M. reevesi	1011	1.36173
M. reevesi	1011	1.43136
M. reevesi	1011	1.47712
M. reevesi	1011	1.36173
M. reevesi	1011	1.36173
M. reevesi	1011	1.43136
M. reevesi	1011	1.41497
M. reevesi	1011	1.36173
M. reevesi	1011	1.36173
M. reevesi	1011	1.43136
M. reevesi	1011	1.43136
M. reevesi	1011	1.38021
M. reevesi	1011	1.34242
M. reevesi	1011	1.59106
M. reevesi	1011	1.43136
M. reevesi	1011	1.39794
M. reevesi	1011	1.36173
M. reevesi	1011	1.43136
M. reevesi	1011	1.34242
M. reevesi	1011	1.44716
M. reevesi	1011	1.27875
M. reevesi	1011	1.27875
M. reevesi	1011	1.27875
M. reevesi	1011	1.39794
M. reevesi	1011	1.30103
M. reevesi	1011	1.30103
M. reevesi	1011	1.41497
M. reevesi	1011	1.41497
M. reevesi	1011	1.43136
M. reevesi	1011	1.43136
M. reevesi	1011	1.36173
M. reevesi	1011	1.30103
M. reevesi	1011	1.39794
M. reevesi	1011	1.44716
M. reevesi	1011	1.30103
M. reevesi	1011	1.43136
M. reevesi	1011	1.36173
M. reevesi	1011	1.43136
M. reevesi	1011	1.32222
M. reevesi	1011	1.39794
M. reevesi	1011	1.30103
M. reevesi	1011	1.27875
M. reevesi	1011	1.38021
M. reevesi	1011	1.38021
M. reevesi	1011	1.44716
M. reevesi	1011	1.36173
M. reevesi	1011	1.34242
M. reevesi	1011	1.43136
M. reevesi	1011	1.43136
M. reevesi	1011	1.36173
M. reevesi	1011	1.27875
M. reevesi	1011	1.43136
M. reevesi	1011	1.44716
M. reevesi	1011	1.49136
M. reevesi	1011	1.32222
M. reevesi	1011	1.27875
M. reevesi	1011	1.43136
M. reevesi	1011	1.4624
M. reevesi	1011	1.43136
M. reevesi	1011	1.43136
M. reevesi	1011	1.43136
M. reevesi	1011	1.43136
M. reevesi	1011	1.5682
M. reevesi	1011	1.39794
M. reevesi	1011	1.41497
M. reevesi	1011	1.41497
M. reevesi	1011	1.41497
M. reevesi	1011	1.27875
M. reevesi	1011	1.44716
M. reevesi	1011	1.30103
M. reevesi	1011	1.36173
M. reevesi	1011	1.27875
M. reevesi	1011	1.43136
M. reevesi	1011	1.39794
M. reevesi	1011	1.43136
M. reevesi	1011	1.43136
M. reevesi	1011	1.43136
M. reevesi	1011	1.38021
M. reevesi	1011	1.34242
M. reevesi	1011	1.41497
M. reevesi	1011	1.39794
M. reevesi	1011	1.32222
M. reevesi	1011	1.38021
M. reevesi	1011	1.43136
M. reevesi	1011	1.43136
M. reevesi	1011	1.44716
M. reevesi	1011	1.36173
M. reevesi	1011	1.39794
M. reevesi	1011	1.38021
M. reevesi	1011	1.36173
M. reevesi	1011	1.59106
M. reevesi	1011	1.44716
M. reevesi	1011	1.27875
M. reevesi	1011	1.43136
M. reevesi	1011	1.38021
M. reevesi	1011	1.44716
M. reevesi	1011	1.44716
M. reevesi	1011	1.30103
M. reevesi	1011	1.30103
M. reevesi	1011	1.27875
M. reevesi	1011	1.43136
M. reevesi	1011	1.43136
M. reevesi	1011	1.30103
M. reevesi	1011	1.43136
M. reevesi	1011	1.30103
M. reevesi	1011	1.36173
M. reevesi	1011	1.34242
M. reevesi	1011	1.39794
M. reevesi	1011	1.43136
M. reevesi	1011	1.43136
M. reevesi	1011	1.38021
M. reevesi	1011	1.44716
M. reevesi	1011	1.43136
M. reevesi	1011	1.43136
M. reevesi	1011	1.34242
M. reevesi	1011	1.43136
M. reevesi	1011	1.34242
M. reevesi	1011	1.43136
M. reevesi	1011	1.27875
M. reevesi	1011	1.27875
M. reevesi	1011	1.39794
M. reevesi	1011	1.36173
M. reevesi	1011	1.44716
M. reevesi	1011	1.43136
M. reevesi	1011	1.39794
M. reevesi	1011	1.41497
M. reevesi	1011	1.39794
M. reevesi	1011	1.38021
M. reevesi	1011	1.36173
M. reevesi	1011	1.30103
M. reevesi	1011	1.43136
M. reevesi	1011	1.36173
M. reevesi	1011	1.44716
M. reevesi	1011	1.44716
M. reevesi	1011	1.43136
M. reevesi	1011	1.36173
M. reevesi	1011	1.27875
M. reevesi	1011	1.43136
M. reevesi	1011	1.43136
M. reevesi	1011	1.43136
M. reevesi	1011	1.51851
M. reevesi	1011	1.39794
M. reevesi	1011	1.39794
M. reevesi	1011	1.39794
M. reevesi	1011	1.44716
M. reevesi	1011	1.36173
M. reevesi	1011	1.27875
M. reevesi	1011	1.30103
M. reevesi	1011	1.34242
M. reevesi	1011	1.44716
M. reevesi	1011	1.39794
M. reevesi	1011	1.36173
M. reevesi	1011	1.30103
M. reevesi	1011	1.44716
M. reevesi	1011	1.79934
M. reevesi	1011	1.43136
M. reevesi	1011	1.43136
M. reevesi	1011	1.36173
M. reevesi	1011	1.27875
M. reevesi	1011	1.43136
M. reevesi	1011	1.43136
M. reevesi	1011	1.30103
M. reevesi	1011	1.30103
M. reevesi	1011	1.36173
M. reevesi	1011	1.43136
M. reevesi	1011	1.43136
M. reevesi	1011	1.36173
M. reevesi	1011	1.41497
M. reevesi	1011	1.30103
M. reevesi	1011	1.36173
M. reevesi	1011	1.43136
M. reevesi	1011	1.43136
M. reevesi	1011	1.27875
M. reevesi	1011	1.36173
M. reevesi	1011	1.39794
M. reevesi	1011	1.43136
M. reevesi	1011	1.39794
M. reevesi	1011	1.44716
M. reevesi	1011	1.53148
M. reevesi	1011	1.27875
M. reevesi	1011	1.30103
M. reevesi	1011	1.27875
M. reevesi	1011	1.30103
M. reevesi	1011	1.44716
M. reevesi	1011	1.30103
M. reevesi	1011	1.43136
M. reevesi	1011	1.41497
M. reevesi	1011	1.39794
M. reevesi	1011	1.39794
M. reevesi	1011	1.34242
M. reevesi	1011	1.41497
M. reevesi	1011	1.41497
M. reevesi	1011	1.36173
M. reevesi	1011	1.38021
M. reevesi	1011	1.39794
M. reevesi	1011	1.27875
M. reevesi	1011	1.36173
M. reevesi	1011	1.38021
M. reevesi	1011	1.43136
M. reevesi	1011	1.43136
M. reevesi	1011	1.81954
M. reevesi	1011	1.27875
M. reevesi	1011	1.38021
M. reevesi	1011	1.39794
M. reevesi	1011	1.39794
M. reevesi	1011	1.44716
M. reevesi	1011	1.39794
M. reevesi	1011	1.41497
M. reevesi	1011	1.59106
M. reevesi	1011	1.38021
M. reevesi	1011	1.43136
M. reevesi	1011	1.41497
M. reevesi	1011	1.43136
M. reevesi	1011	1.27875
M. reevesi	1011	1.41497
M. reevesi	1011	1.41497
M. reevesi	1011	1.44716
M. reevesi	1011	1.39794
M. reevesi	1011	1.43136
M. reevesi	1011	1.30103
M. reevesi	1011	1.39794
M. reevesi	1011	1.36173
M. reevesi	1011	1.44716
M. reevesi	1011	1.39794
M. reevesi	1011	1.32222
M. reevesi	1011	1.43136
M. reevesi	1011	1.27875
M. reevesi	1011	1.36173
M. reevesi	1011	1.41497
M. reevesi	1011	1.27875
M. reevesi	1011	1.38021
M. reevesi	1011	1.27875
M. reevesi	1011	1.43136
M. reevesi	1011	1.27875
M. reevesi	1011	1.39794
M. reevesi	1011	1.30103
M. reevesi	1011	1.34242
M. reevesi	1011	1.43136
M. reevesi	1011	1.30103
M. reevesi	1011	1.32222
M. reevesi	1011	1.30103
M. reevesi	1011	1.41497
M. reevesi	1011	1.38021
M. reevesi	1011	1.32222
M. reevesi	1011	1.39794
M. reevesi	1011	1.43136
M. reevesi	1011	1.32222
M. reevesi	1011	1.27875
M. reevesi	1011	1.32222
M. reevesi	1011	1.41497
M. reevesi	1011	1.27875
M. reevesi	1011	1.44716
M. reevesi	1011	1.44716
M. reevesi	1011	1.38021
M. reevesi	1011	1.36173
M. reevesi	1011	1.30103
M. reevesi	1011	1.36173
M. reevesi	1011	1.27875
M. reevesi	1011	1.43136
M. reevesi	1011	1.38021
M. reevesi	1011	1.43136
M. reevesi	1011	1.27875
M. reevesi	1011	1.34242
M. reevesi	1011	1.44716
M. reevesi	1011	1.27875
M. reevesi	1011	1.27875
M. reevesi	1011	1.36173
M. reevesi	1011	1.36173
M. reevesi	1011	1.41497
M. reevesi	1011	1.43136
M. reevesi	1011	1.41497
M. reevesi	1011	1.38021
M. reevesi	1011	1.32222
M. reevesi	1011	1.43136
M. reevesi	1011	1.39794
M. reevesi	1011	1.43136
M. reevesi	1011	1.36173
M. reevesi	1011	1.43136
M. reevesi	1011	1.36173
M. reevesi	1011	1.36173
M. reevesi	1011	1.38021
M. reevesi	1011	1.43136
M. reevesi	1011	1.44716
M. reevesi	1011	1.38021
M. reevesi	1011	1.43136
M. reevesi	1011	1.27875
M. reevesi	1011	1.44716
M. reevesi	1011	1.43136
M. reevesi	1011	1.39794
M. reevesi	1011	1.44716
M. reevesi	1011	1.36173
M. reevesi	1011	1.34242
M. reevesi	1011	1.36173
M. reevesi	1011	1.43136
M. reevesi	1011	1.34242
M. reevesi	1011	1.59106
M. reevesi	1011	1.43136
M. reevesi	1011	1.43136
M. reevesi	1011	1.38021
M. reevesi	1011	1.49136
M. reevesi	1011	1.43136
M. reevesi	1011	1.30103
M. reevesi	1011	1.27875
M. reevesi	1011	1.4624
M. reevesi	1011	1.41497
M. reevesi	1011	1.43136
M. reevesi	1011	1.38021
M. reevesi	1011	1.41497
M. reevesi	1011	1.43136
M. reevesi	1011	1.39794
M. reevesi	1011	1.43136
M. reevesi	1011	1.43136
M. reevesi	1011	1.34242
M. reevesi	1011	1.36173
M. reevesi	1011	1.27875
M. reevesi	1011	1.39794
M. reevesi	1011	1.36173
M. reevesi	1011	1.41497
M. reevesi	1011	1.36173
M. reevesi	1011	1.43136
M. reevesi	1011	1.36173
M. reevesi	1011	1.34242
M. reevesi	1011	1.30103
M. reevesi	1011	1.43136
M. reevesi	1011	1.27875
M. reevesi	1011	1.43136
M. reevesi	1011	1.30103
M. reevesi	1011	1.27875
M. reevesi	1011	1.36173
M. reevesi	1011	1.39794
M. reevesi	1011	1.41497
M. reevesi	1011	1.38021
M. reevesi	1011	1.39794
M. reevesi	1011	1.39794
M. reevesi	1011	1.43136
M. reevesi	1011	1.34242
M. reevesi	1011	1.27875
M. reevesi	1011	1.36173
M. reevesi	1011	1.41497
M. reevesi	1011	1.44716
M. reevesi	1011	1.32222
M. reevesi	1011	1.43136
M. reevesi	1011	1.43136
M. reevesi	1011	1.36173
M. reevesi	1011	1.44716
M. reevesi	1011	1.39794
M. reevesi	1011	1.27875
M. reevesi	1011	1.39794
M. reevesi	1011	1.44716
M. reevesi	1011	1.43136
M. reevesi	1011	1.36173
M. reevesi	1011	1.41497
M. reevesi	1011	1.27875
M. reevesi	1011	1.39794
M. reevesi	1011	1.30103
M. reevesi	1011	1.36173
M. reevesi	1011	1.30103
M. reevesi	1011	1.44716
M. reevesi	1011	1.38021
M. reevesi	1011	1.43136
M. reevesi	1011	1.36173
M. reevesi	1011	1.38021
M. reevesi	1011	1.27875
M. reevesi	1011	1.43136
M. reevesi	1011	1.36173
M. reevesi	1011	1.43136
M. reevesi	1011	1.36173
M. reevesi	1011	1.43136
M. reevesi	1011	1.38021
M. reevesi	1011	1.43136
M. reevesi	1011	1.43136
M. reevesi	1011	1.44716
M. reevesi	1011	1.38021
M. reevesi	1011	1.43136
M. reevesi	1011	1.44716
M. reevesi	1011	1.44716
M. reevesi	1011	1.41497
M. reevesi	1011	1.39794
M. reevesi	1011	1.32222
M. reevesi	1011	1.38021
M. reevesi	1011	1.27875
M. reevesi	1011	1.36173
M. reevesi	1011	1.39794
M. reevesi	1011	1.27875
M. reevesi	1011	1.38021
M. reevesi	1011	1.30103
M. reevesi	1011	1.41497
M. reevesi	1011	1.27875
M. reevesi	1011	1.59106
M. reevesi	1011	1.36173
M. reevesi	1011	1.43136
M. reevesi	1011	1.27875
M. reevesi	1011	1.34242
M. reevesi	1011	1.43136
M. reevesi	1011	1.43136
M. reevesi	1011	1.43136
M. reevesi	1011	1.38021
M. reevesi	1011	1.38021
M. reevesi	1011	1.43136
M. reevesi	1011	1.34242
M. reevesi	1011	1.41497
M. reevesi	1011	1.43136
M. reevesi	1011	1.43136
M. reevesi	1011	1.38021
M. reevesi	1011	1.41497
M. reevesi	1011	1.36173
M. reevesi	1011	1.43136
M. reevesi	1011	1.38021
M. reevesi	1011	1.36173
M. reevesi	1011	1.27875
M. reevesi	1011	1.39794
M. reevesi	1011	1.44716
M. reevesi	1011	1.36173
M. reevesi	1011	1.34242
M. reevesi	1011	1.43136
M. reevesi	1011	1.59106
M. reevesi	1011	1.36173
M. reevesi	1011	1.30103
M. reevesi	1011	1.41497
M. reevesi	1011	1.43136
M. reevesi	1011	1.39794
M. reevesi	1011	1.39794
M. reevesi	1011	1.43136
M. reevesi	1011	1.36173
M. reevesi	1011	1.39794
M. reevesi	1011	1.43136
M. reevesi	1011	1.27875
M. reevesi	1011	1.36173
M. reevesi	1011	1.44716
M. reevesi	1011	1.41497
M. reevesi	1011	1.27875
M. reevesi	1011	1.38021
M. reevesi	1011	1.27875
M. reevesi	1011	1.30103
M. reevesi	1011	1.43136
M. reevesi	1011	1.43136
M. reevesi	1011	1.32222
M. reevesi	1011	1.36173
M. reevesi	1011	1.43136
M. reevesi	1011	1.43136
M. reevesi	1011	1.30103
M. reevesi	1011	1.43136
[truncated: 4,071 more rows]

## Sheet: figure 3c
pattern	female M. crinifrons		M. gongshanensis		M. reevesi		E. davidianus
	number	ratio (0.01%)	number	ratio (0.01%)	number	ratio (0.01%)	number	ratio (0.01%)
0001	955	5.72	928	4.64	1093	6.44	2610	10.13
0010	1487	8.91	1349	6.75	8438	49.73	3450	13.39
0100	133401	799.14	23143	115.72	14615	86.14	49555	192.31
0110	1164	6.97	76	0.38	877	5.17	2742	10.64
1000	27086	162.26	46629	233.15	40300	237.53	230484	894.44
1010	1884	11.29	741	3.71	19039	112.22	1304	5.06
1100	701	4.2	2991	14.96	22	0.13	385	1.49
1110	12	0.07	30	0.15	13	0.08	16	0.06
0011	75	0.45	67	0.34	1096	6.46	160	0.62
0101	27	0.16	16	0.08	181	1.07	464	1.8
0111	0	0	2	0.01	4	0.02	3	0.01
1001	162	0.97	120	0.6	294	1.73	16	0.06
1011	464	2.78	121	0.61	3218	18.97	277	1.07
1101	0	0	1	0.01	0	0	472	1.83
1111	7	0.04	5	0.03	2	0.01	21	0.08
