# Supplementary material for: Molecular mechanisms and topological consequences of drastic chromosomal rearrangements of muntjac deer
Source: Nat Commun. 2021 Nov 25;12:6858. doi: 10.1038/s41467-021-27091-0 (PMC8617201; doi:10.1038/s41467-021-27091-0)
Supplement: Supplementary file 13 — Source data [file 41467_2021_27091_MOESM13_ESM.zip › source data/Figure 4.xlsx]

## Sheet: figure 4a track C
chr	windown start	windown end	normalized coverage	color
chr1	0	499999	1.2929	fill_color=red
chr1	500000	999999	1.0038	fill_color=red
chr1	1000000	1499999	1.0115	fill_color=red
chr1	1500000	1999999	0.9797	fill_color=red
chr1	2000000	2499999	0.9686	fill_color=red
chr1	2500000	2999999	0.9408	fill_color=red
chr1	3000000	3499999	0.9214	fill_color=red
chr1	3500000	3999999	0.9427	fill_color=red
chr1	4000000	4499999	0.9808	fill_color=red
chr1	4500000	4999999	1.0103	fill_color=red
chr1	5000000	5499999	1.0447	fill_color=red
chr1	5500000	5999999	1.0353	fill_color=red
chr1	6000000	6499999	1.2602	fill_color=red
chr1	6500000	6999999	1.0224	fill_color=red
chr1	7000000	7499999	1.0521	fill_color=red
chr1	7500000	7999999	1.0018	fill_color=red
chr1	8000000	8499999	1.0152	fill_color=red
chr1	8500000	8999999	1.0092	fill_color=red
chr1	9000000	9499999	1.0269	fill_color=red
chr1	9500000	9999999	1.0476	fill_color=red
chr1	10000000	10499999	1.0134	fill_color=red
chr1	10500000	10999999	1.1334	fill_color=red
chr1	11000000	11499999	1.0711	fill_color=red
chr1	11500000	11999999	1.0981	fill_color=red
chr1	12000000	12499999	1.0445	fill_color=red
chr1	12500000	12999999	1.0057	fill_color=red
chr1	13000000	13499999	0.9341	fill_color=red
chr1	13500000	13999999	0.9313	fill_color=red
chr1	14000000	14499999	0.9975	fill_color=red
chr1	14500000	14999999	0.9429	fill_color=red
chr1	15000000	15499999	0.9283	fill_color=red
chr1	15500000	15999999	0.907	fill_color=red
chr1	16000000	16499999	0.949	fill_color=red
chr1	16500000	16999999	0.9671	fill_color=red
chr1	17000000	17499999	0.9882	fill_color=red
chr1	17500000	17999999	0.9846	fill_color=red
chr1	18000000	18499999	0.995	fill_color=red
chr1	18500000	18999999	0.9946	fill_color=red
chr1	19000000	19499999	0.9748	fill_color=red
chr1	19500000	19999999	0.9814	fill_color=red
chr1	20000000	20499999	1.0181	fill_color=red
chr1	20500000	20999999	0.9552	fill_color=red
chr1	21000000	21499999	0.9359	fill_color=red
chr1	21500000	21999999	0.983	fill_color=red
chr1	22000000	22499999	0.9719	fill_color=red
chr1	22500000	22999999	0.9813	fill_color=red
chr1	23000000	23499999	0.9589	fill_color=red
chr1	23500000	23999999	0.9337	fill_color=red
chr1	24000000	24499999	0.9502	fill_color=red
chr1	24500000	24999999	1.0926	fill_color=red
chr1	25000000	25499999	0.9872	fill_color=red
chr1	25500000	25999999	1.0008	fill_color=red
chr1	26000000	26499999	0.9276	fill_color=red
chr1	26500000	26999999	1.027	fill_color=red
chr1	27000000	27499999	1.0753	fill_color=red
chr1	27500000	27999999	1.0559	fill_color=red
chr1	28000000	28499999	0.9712	fill_color=red
chr1	28500000	28999999	0.9739	fill_color=red
chr1	29000000	29499999	0.9555	fill_color=red
chr1	29500000	29999999	0.9585	fill_color=red
chr1	30000000	30499999	0.9493	fill_color=red
chr1	30500000	30999999	0.9496	fill_color=red
chr1	31000000	31499999	0.9657	fill_color=red
chr1	31500000	31999999	0.9679	fill_color=red
chr1	32000000	32499999	0.9493	fill_color=red
chr1	32500000	32999999	0.9689	fill_color=red
chr1	33000000	33499999	0.9958	fill_color=red
chr1	33500000	33999999	0.9847	fill_color=red
chr1	34000000	34499999	0.987	fill_color=red
chr1	34500000	34999999	0.9884	fill_color=red
chr1	35000000	35499999	0.9734	fill_color=red
chr1	35500000	35999999	0.9863	fill_color=red
chr1	36000000	36499999	0.9966	fill_color=red
chr1	36500000	36999999	0.9785	fill_color=red
chr1	37000000	37499999	1.02	fill_color=red
chr1	37500000	37999999	0.9678	fill_color=red
chr1	38000000	38499999	0.9731	fill_color=red
chr1	38500000	38999999	0.9512	fill_color=red
chr1	39000000	39499999	0.9701	fill_color=red
chr1	39500000	39999999	0.9651	fill_color=red
chr1	40000000	40499999	0.916	fill_color=red
chr1	40500000	40999999	0.9661	fill_color=red
chr1	41000000	41499999	0.9981	fill_color=red
chr1	41500000	41999999	0.9675	fill_color=red
chr1	42000000	42499999	0.9963	fill_color=red
chr1	42500000	42999999	0.9342	fill_color=red
chr1	43000000	43499999	0.9289	fill_color=red
chr1	43500000	43999999	0.9382	fill_color=red
chr1	44000000	44499999	0.978	fill_color=red
chr1	44500000	44999999	0.9769	fill_color=red
chr1	45000000	45499999	0.9819	fill_color=red
chr1	45500000	45999999	0.9913	fill_color=red
chr1	46000000	46499999	0.9738	fill_color=red
chr1	46500000	46999999	0.9873	fill_color=red
chr1	47000000	47499999	0.9433	fill_color=red
chr1	47500000	47999999	0.9299	fill_color=red
chr1	48000000	48499999	0.9839	fill_color=red
chr1	48500000	48999999	0.8959	fill_color=red
chr1	49000000	49499999	0.9085	fill_color=red
chr1	49500000	49999999	0.9322	fill_color=red
chr1	50000000	50499999	0.8884	fill_color=red
chr1	50500000	50999999	0.9215	fill_color=red
chr1	51000000	51499999	0.8949	fill_color=red
chr1	51500000	51999999	0.9859	fill_color=red
chr1	52000000	52499999	0.9458	fill_color=red
chr1	52500000	52999999	1.0137	fill_color=red
chr1	53000000	53499999	0.9662	fill_color=red
chr1	53500000	53999999	0.974	fill_color=red
chr1	54000000	54499999	0.9301	fill_color=red
chr1	54500000	54999999	0.9136	fill_color=red
chr1	55000000	55499999	0.9449	fill_color=red
chr1	55500000	55999999	0.9277	fill_color=red
chr1	56000000	56499999	0.9124	fill_color=red
chr1	56500000	56999999	0.8991	fill_color=red
chr1	57000000	57499999	0.9079	fill_color=red
chr1	57500000	57999999	0.9202	fill_color=red
chr1	58000000	58499999	0.8892	fill_color=red
chr1	58500000	58999999	0.8911	fill_color=red
chr1	59000000	59499999	0.8998	fill_color=red
chr1	59500000	59999999	1.411	fill_color=red
chr1	60000000	60499999	0.942	fill_color=red
chr1	60500000	60999999	2.2633	fill_color=red
chr1	61000000	61499999	0.9583	fill_color=red
chr1	61500000	61999999	1.0005	fill_color=red
chr1	62000000	62499999	0.9739	fill_color=red
chr1	62500000	62999999	0.9815	fill_color=red
chr1	63000000	63499999	0.9464	fill_color=red
chr1	63500000	63999999	0.9678	fill_color=red
chr1	64000000	64499999	0.9632	fill_color=red
chr1	64500000	64999999	0.9135	fill_color=red
chr1	65000000	65499999	0.9102	fill_color=red
chr1	65500000	65999999	1.1239	fill_color=red
chr1	66000000	66499999	0.9036	fill_color=red
chr1	66500000	66999999	0.9143	fill_color=red
chr1	67000000	67499999	0.9078	fill_color=red
chr1	67500000	67999999	0.8995	fill_color=red
chr1	68000000	68499999	0.8805	fill_color=red
chr1	68500000	68999999	0.9034	fill_color=red
chr1	69000000	69499999	0.9128	fill_color=red
chr1	69500000	69999999	0.926	fill_color=red
chr1	70000000	70499999	0.9575	fill_color=red
chr1	70500000	70999999	0.9255	fill_color=red
chr1	71000000	71499999	0.9047	fill_color=red
chr1	71500000	71999999	0.9124	fill_color=red
chr1	72000000	72499999	0.9249	fill_color=red
chr1	72500000	72999999	0.9293	fill_color=red
chr1	73000000	73499999	0.9511	fill_color=red
chr1	73500000	73999999	0.9733	fill_color=red
chr1	74000000	74499999	0.9693	fill_color=red
chr1	74500000	74999999	0.9955	fill_color=red
chr1	75000000	75499999	1.5133	fill_color=red
chr1	75500000	75999999	0.9459	fill_color=red
chr1	76000000	76499999	1.014	fill_color=red
chr1	76500000	76999999	0.9621	fill_color=red
chr1	77000000	77499999	0.9627	fill_color=red
chr1	77500000	77999999	0.9329	fill_color=red
chr1	78000000	78499999	0.9453	fill_color=red
chr1	78500000	78999999	0.9569	fill_color=red
chr1	79000000	79499999	0.9095	fill_color=red
chr1	79500000	79999999	0.9228	fill_color=red
chr1	80000000	80499999	0.9243	fill_color=red
chr1	80500000	80999999	0.9646	fill_color=red
chr1	81000000	81499999	0.9658	fill_color=red
chr1	81500000	81999999	0.9595	fill_color=red
chr1	82000000	82499999	0.9541	fill_color=red
chr1	82500000	82999999	0.9054	fill_color=red
chr1	83000000	83499999	0.936	fill_color=red
chr1	83500000	83999999	0.8759	fill_color=red
chr1	84000000	84499999	0.9346	fill_color=red
chr1	84500000	84999999	0.9078	fill_color=red
chr1	85000000	85499999	0.9535	fill_color=red
chr1	85500000	85999999	0.9708	fill_color=red
chr1	86000000	86499999	0.9028	fill_color=red
chr1	86500000	86999999	0.9112	fill_color=red
chr1	87000000	87499999	0.8948	fill_color=red
chr1	87500000	87999999	0.928	fill_color=red
chr1	88000000	88499999	0.9259	fill_color=red
chr1	88500000	88999999	0.9432	fill_color=red
chr1	89000000	89499999	0.8928	fill_color=red
chr1	89500000	89999999	0.9369	fill_color=red
chr1	90000000	90499999	0.9287	fill_color=red
chr1	90500000	90999999	0.9134	fill_color=red
chr1	91000000	91499999	0.9067	fill_color=red
chr1	91500000	91999999	0.9193	fill_color=red
chr1	92000000	92499999	0.9054	fill_color=red
chr1	92500000	92999999	0.9088	fill_color=red
chr1	93000000	93499999	0.9216	fill_color=red
chr1	93500000	93999999	0.9158	fill_color=red
chr1	94000000	94499999	0.9064	fill_color=red
chr1	94500000	94999999	0.9358	fill_color=red
chr1	95000000	95499999	0.9293	fill_color=red
chr1	95500000	95999999	0.9301	fill_color=red
chr1	96000000	96499999	0.9348	fill_color=red
chr1	96500000	96999999	0.9476	fill_color=red
chr1	97000000	97499999	0.917	fill_color=red
chr1	97500000	97999999	0.9026	fill_color=red
chr1	98000000	98499999	0.8922	fill_color=red
chr1	98500000	98999999	0.9189	fill_color=red
chr1	99000000	99499999	0.9382	fill_color=red
chr1	99500000	99999999	0.9298	fill_color=red
chr1	100000000	100499999	0.9077	fill_color=red
chr1	100500000	100999999	0.9809	fill_color=red
chr1	101000000	101499999	0.9004	fill_color=red
chr1	101500000	101999999	0.8842	fill_color=red
chr1	102000000	102499999	0.9497	fill_color=red
chr1	102500000	102999999	0.8978	fill_color=red
chr1	103000000	103499999	0.9192	fill_color=red
chr1	103500000	103999999	1.0634	fill_color=red
chr1	104000000	104499999	0.9241	fill_color=red
chr1	104500000	104999999	0.9003	fill_color=red
chr1	105000000	105499999	0.8893	fill_color=red
chr1	105500000	105999999	1.1073	fill_color=red
chr1	106000000	106499999	0.8982	fill_color=red
chr1	106500000	106999999	0.9058	fill_color=red
chr1	107000000	107499999	0.8803	fill_color=red
chr1	107500000	107999999	0.8867	fill_color=red
chr1	108000000	108499999	0.9471	fill_color=red
chr1	108500000	108999999	0.939	fill_color=red
chr1	109000000	109499999	2.6008	fill_color=red
chr1	109500000	109999999	0.901	fill_color=red
chr1	110000000	110499999	0.9213	fill_color=red
chr1	110500000	110999999	0.9225	fill_color=red
chr1	111000000	111499999	0.9081	fill_color=red
chr1	111500000	111999999	0.9401	fill_color=red
chr1	112000000	112499999	0.9273	fill_color=red
chr1	112500000	112999999	0.9257	fill_color=red
chr1	113000000	113499999	0.9488	fill_color=red
chr1	113500000	113999999	0.9394	fill_color=red
chr1	114000000	114499999	0.9178	fill_color=red
chr1	114500000	114999999	1.2397	fill_color=red
chr1	115000000	115499999	0.9274	fill_color=red
chr1	115500000	115999999	1.7496	fill_color=red
chr1	116000000	116499999	0.9201	fill_color=red
chr1	116500000	116999999	0.9292	fill_color=red
chr1	117000000	117499999	0.8981	fill_color=red
chr1	117500000	117999999	0.9216	fill_color=red
chr1	118000000	118499999	0.9343	fill_color=red
chr1	118500000	118999999	0.9107	fill_color=red
chr1	119000000	119499999	0.9052	fill_color=red
chr1	119500000	119999999	0.9118	fill_color=red
chr1	120000000	120499999	0.887	fill_color=red
chr1	120500000	120999999	0.9012	fill_color=red
chr1	121000000	121499999	0.9041	fill_color=red
chr1	121500000	121999999	0.9057	fill_color=red
chr1	122000000	122499999	0.9275	fill_color=red
chr1	122500000	122999999	0.9949	fill_color=red
chr1	123000000	123499999	0.9286	fill_color=red
chr1	123500000	123999999	1.0125	fill_color=red
chr1	124000000	124499999	0.9925	fill_color=red
chr1	124500000	124999999	0.9417	fill_color=red
chr1	125000000	125499999	0.9213	fill_color=red
chr1	125500000	125999999	0.9522	fill_color=red
chr1	126000000	126499999	1.017	fill_color=red
chr1	126500000	126999999	0.8953	fill_color=red
chr1	127000000	127499999	0.893	fill_color=red
chr1	127500000	127999999	0.9004	fill_color=red
chr1	128000000	128499999	0.8901	fill_color=red
chr1	128500000	128999999	0.9002	fill_color=red
chr1	129000000	129499999	0.9026	fill_color=red
chr1	129500000	129999999	0.931	fill_color=red
chr1	130000000	130499999	0.9294	fill_color=red
chr1	130500000	130999999	0.9492	fill_color=red
chr1	131000000	131499999	0.9278	fill_color=red
chr1	131500000	131999999	1.3386	fill_color=red
chr1	132000000	132499999	1.0342	fill_color=red
chr1	132500000	132999999	0.9446	fill_color=red
chr1	133000000	133499999	1.0908	fill_color=red
chr1	133500000	133999999	1.2186	fill_color=red
chr1	134000000	134499999	0.8522	fill_color=red
chr1	134500000	134999999	0.9798	fill_color=red
chr1	135000000	135499999	0.9957	fill_color=red
chr1	135500000	135999999	1.0106	fill_color=red
chr1	136000000	136499999	0.9401	fill_color=red
chr1	136500000	136999999	0.9358	fill_color=red
chr1	137000000	137499999	0.9313	fill_color=red
chr1	137500000	137999999	0.9459	fill_color=red
chr1	138000000	138499999	0.9386	fill_color=red
chr1	138500000	138999999	0.9675	fill_color=red
chr1	139000000	139499999	0.9948	fill_color=red
chr1	139500000	139999999	0.9442	fill_color=red
chr1	140000000	140499999	0.9493	fill_color=red
chr1	140500000	140999999	0.9872	fill_color=red
chr1	141000000	141499999	0.9392	fill_color=red
chr1	141500000	141999999	0.911	fill_color=red
chr1	142000000	142499999	0.9957	fill_color=red
chr1	142500000	142999999	0.9764	fill_color=red
chr1	143000000	143499999	0.9535	fill_color=red
chr1	143500000	143999999	0.9621	fill_color=red
chr1	144000000	144499999	0.9174	fill_color=red
chr1	144500000	144999999	0.958	fill_color=red
chr1	145000000	145499999	0.9224	fill_color=red
chr1	145500000	145999999	0.9127	fill_color=red
chr1	146000000	146499999	0.9381	fill_color=red
chr1	146500000	146999999	0.9015	fill_color=red
chr1	147000000	147499999	0.9352	fill_color=red
chr1	147500000	147999999	0.939	fill_color=red
chr1	148000000	148499999	0.9394	fill_color=red
chr1	148500000	148999999	0.9106	fill_color=red
chr1	149000000	149499999	0.9439	fill_color=red
chr1	149500000	149999999	0.9641	fill_color=red
chr1	150000000	150499999	0.9896	fill_color=red
chr1	150500000	150999999	0.9275	fill_color=red
chr1	151000000	151499999	0.9377	fill_color=red
chr1	151500000	151999999	0.9296	fill_color=red
chr1	152000000	152499999	0.9237	fill_color=red
chr1	152500000	152999999	0.9359	fill_color=red
chr1	153000000	153499999	1.0398	fill_color=red
chr1	153500000	153999999	0.9372	fill_color=red
chr1	154000000	154499999	1.5735	fill_color=red
chr1	154500000	154999999	1.0907	fill_color=red
chr1	155000000	155499999	1.4743	fill_color=red
chr1	155500000	155999999	0.9513	fill_color=red
chr1	156000000	156499999	0.9296	fill_color=red
chr1	156500000	156999999	0.9614	fill_color=red
chr1	157000000	157499999	0.9516	fill_color=red
chr1	157500000	157999999	0.9749	fill_color=red
chr1	158000000	158499999	0.9552	fill_color=red
chr1	158500000	158999999	0.9445	fill_color=red
chr1	159000000	159499999	0.9152	fill_color=red
chr1	159500000	159999999	0.914	fill_color=red
chr1	160000000	160499999	0.9149	fill_color=red
chr1	160500000	160999999	0.9206	fill_color=red
chr1	161000000	161499999	0.9254	fill_color=red
chr1	161500000	161999999	0.9214	fill_color=red
chr1	162000000	162499999	1.4297	fill_color=red
chr1	162500000	162999999	0.8886	fill_color=red
chr1	163000000	163499999	0.915	fill_color=red
chr1	163500000	163999999	0.9092	fill_color=red
chr1	164000000	164499999	0.9237	fill_color=red
chr1	164500000	164999999	0.9188	fill_color=red
chr1	165000000	165499999	0.9008	fill_color=red
chr1	165500000	165999999	0.8907	fill_color=red
chr1	166000000	166499999	0.8736	fill_color=red
chr1	166500000	166999999	0.8636	fill_color=red
chr1	167000000	167499999	0.867	fill_color=red
chr1	167500000	167999999	0.8899	fill_color=red
chr1	168000000	168499999	0.8762	fill_color=red
chr1	168500000	168999999	0.8795	fill_color=red
chr1	169000000	169499999	0.8908	fill_color=red
chr1	169500000	169999999	0.8847	fill_color=red
chr1	170000000	170499999	0.8769	fill_color=red
chr1	170500000	170999999	0.8809	fill_color=red
chr1	171000000	171499999	0.9014	fill_color=red
chr1	171500000	171999999	0.8956	fill_color=red
chr1	172000000	172499999	0.9945	fill_color=red
chr1	172500000	172999999	0.924	fill_color=red
chr1	173000000	173499999	0.8934	fill_color=red
chr1	173500000	173999999	0.8884	fill_color=red
chr1	174000000	174499999	0.9071	fill_color=red
chr1	174500000	174999999	0.8957	fill_color=red
chr1	175000000	175499999	0.8833	fill_color=red
chr1	175500000	175999999	0.8985	fill_color=red
chr1	176000000	176499999	0.9043	fill_color=red
chr1	176500000	176999999	0.8883	fill_color=red
chr1	177000000	177499999	0.9029	fill_color=red
chr1	177500000	177999999	0.8942	fill_color=red
chr1	178000000	178499999	0.8944	fill_color=red
chr1	178500000	178999999	0.876	fill_color=red
chr1	179000000	179499999	0.8889	fill_color=red
chr1	179500000	179999999	0.8964	fill_color=red
chr1	180000000	180499999	0.8873	fill_color=red
chr1	180500000	180999999	0.8164	fill_color=red
chr1	181000000	181499999	0.9032	fill_color=red
chr1	181500000	181999999	0.8865	fill_color=red
chr1	182000000	182499999	0.8684	fill_color=red
chr1	182500000	182999999	0.8738	fill_color=red
chr1	183000000	183499999	0.8944	fill_color=red
chr1	183500000	183999999	0.8784	fill_color=red
chr1	184000000	184499999	0.8804	fill_color=red
chr1	184500000	184999999	0.8755	fill_color=red
chr1	185000000	185499999	0.8719	fill_color=red
chr1	185500000	185999999	0.8963	fill_color=red
chr1	186000000	186499999	0.8883	fill_color=red
chr1	186500000	186999999	0.9105	fill_color=red
chr1	187000000	187499999	0.8998	fill_color=red
chr1	187500000	187999999	0.8895	fill_color=red
chr1	188000000	188499999	0.8902	fill_color=red
chr1	188500000	188999999	0.885	fill_color=red
chr1	189000000	189499999	0.9297	fill_color=red
chr1	189500000	189999999	0.9092	fill_color=red
chr1	190000000	190499999	0.8921	fill_color=red
chr1	190500000	190999999	0.8825	fill_color=red
chr1	191000000	191499999	0.879	fill_color=red
chr1	191500000	191999999	0.879	fill_color=red
chr1	192000000	192499999	0.9368	fill_color=red
chr1	192500000	192999999	0.9146	fill_color=red
chr1	193000000	193499999	0.9236	fill_color=red
chr1	193500000	193999999	0.8333	fill_color=red
chr1	194000000	194499999	0.9341	fill_color=red
chr1	194500000	194999999	0.9258	fill_color=red
chr1	195000000	195499999	0.9256	fill_color=red
chr1	195500000	195999999	0.974	fill_color=red
chr1	196000000	196499999	0.9163	fill_color=red
chr1	196500000	196999999	0.9068	fill_color=red
chr1	197000000	197499999	0.9042	fill_color=red
chr1	197500000	197999999	0.9089	fill_color=red
chr1	198000000	198499999	0.8705	fill_color=red
chr1	198500000	198999999	0.8864	fill_color=red
chr1	199000000	199499999	0.8841	fill_color=red
chr1	199500000	199999999	0.8873	fill_color=red
chr1	200000000	200499999	0.8796	fill_color=red
chr1	200500000	200999999	0.8983	fill_color=red
chr1	201000000	201499999	0.9347	fill_color=red
chr1	201500000	201999999	0.9173	fill_color=red
chr1	202000000	202499999	0.9062	fill_color=red
chr1	202500000	202999999	0.9335	fill_color=red
chr1	203000000	203499999	0.9189	fill_color=red
chr1	203500000	203999999	0.9289	fill_color=red
chr1	204000000	204499999	0.918	fill_color=red
chr1	204500000	204999999	1.5104	fill_color=red
chr1	205000000	205499999	0.908	fill_color=red
chr1	205500000	205999999	0.9404	fill_color=red
chr1	206000000	206499999	0.9295	fill_color=red
chr1	206500000	206999999	1.106	fill_color=red
chr1	207000000	207499999	0.9697	fill_color=red
chr1	207500000	207999999	0.9639	fill_color=red
chr1	208000000	208499999	0.9441	fill_color=red
chr1	208500000	208999999	0.9379	fill_color=red
chr1	209000000	209499999	0.9256	fill_color=red
chr1	209500000	209999999	0.9008	fill_color=red
chr1	210000000	210499999	1.0497	fill_color=red
chr1	210500000	210999999	0.8848	fill_color=red
chr1	211000000	211499999	0.9189	fill_color=red
chr1	211500000	211999999	0.9318	fill_color=red
chr1	212000000	212499999	0.9055	fill_color=red
chr1	212500000	212999999	0.9121	fill_color=red
chr1	213000000	213499999	0.9331	fill_color=red
chr1	213500000	213999999	0.9304	fill_color=red
chr1	214000000	214499999	0.9145	fill_color=red
chr1	214500000	214999999	0.9605	fill_color=red
chr1	215000000	215499999	0.9092	fill_color=red
chr1	215500000	215999999	0.9301	fill_color=red
chr1	216000000	216499999	0.9205	fill_color=red
chr1	216500000	216999999	0.9116	fill_color=red
chr1	217000000	217499999	0.9141	fill_color=red
chr1	217500000	217999999	0.9327	fill_color=red
chr1	218000000	218499999	1.0431	fill_color=red
chr1	218500000	218999999	0.9181	fill_color=red
chr1	219000000	219499999	0.9179	fill_color=red
chr1	219500000	219999999	0.8998	fill_color=red
chr1	220000000	220499999	0.896	fill_color=red
chr1	220500000	220999999	0.9062	fill_color=red
chr1	221000000	221499999	0.9333	fill_color=red
chr1	221500000	221999999	0.9621	fill_color=red
chr1	222000000	222499999	0.9943	fill_color=red
chr1	222500000	222999999	0.9407	fill_color=red
chr1	223000000	223499999	0.93	fill_color=red
chr1	223500000	223999999	0.9054	fill_color=red
chr1	224000000	224499999	0.9086	fill_color=red
chr1	224500000	224999999	0.9031	fill_color=red
chr1	225000000	225499999	0.8816	fill_color=red
chr1	225500000	225999999	0.8982	fill_color=red
chr1	226000000	226499999	0.9042	fill_color=red
chr1	226500000	226999999	0.9122	fill_color=red
chr1	227000000	227499999	0.9028	fill_color=red
chr1	227500000	227999999	0.8908	fill_color=red
chr1	228000000	228499999	0.921	fill_color=red
chr1	228500000	228999999	0.9309	fill_color=red
chr1	229000000	229499999	0.9324	fill_color=red
chr1	229500000	229999999	0.9876	fill_color=red
chr1	230000000	230499999	0.9738	fill_color=red
chr1	230500000	230999999	0.9352	fill_color=red
chr1	231000000	231499999	0.9192	fill_color=red
chr1	231500000	231999999	1.5588	fill_color=red
chr1	232000000	232499999	0.862	fill_color=red
chr1	232500000	232999999	0.9421	fill_color=red
chr1	233000000	233499999	0.9888	fill_color=red
chr1	233500000	233999999	1.0014	fill_color=red
chr1	234000000	234499999	0.9815	fill_color=red
chr1	234500000	234999999	0.9866	fill_color=red
chr1	235000000	235499999	0.9409	fill_color=red
chr1	235500000	235999999	0.9122	fill_color=red
chr1	236000000	236499999	0.9286	fill_color=red
chr1	236500000	236999999	0.9476	fill_color=red
chr1	237000000	237499999	0.955	fill_color=red
chr1	237500000	237999999	1.0145	fill_color=red
chr1	238000000	238499999	0.974	fill_color=red
chr1	238500000	238999999	0.9465	fill_color=red
chr1	239000000	239499999	0.9671	fill_color=red
chr1	239500000	239999999	0.9766	fill_color=red
chr1	240000000	240499999	0.9633	fill_color=red
chr1	240500000	240999999	0.968	fill_color=red
chr1	241000000	241499999	0.9746	fill_color=red
chr1	241500000	241999999	0.9818	fill_color=red
chr1	242000000	242499999	1.4257	fill_color=red
chr1	242500000	242999999	0.9497	fill_color=red
chr1	243000000	243499999	1.1175	fill_color=red
chr1	243500000	243999999	1.0444	fill_color=red
chr1	244000000	244499999	0.9908	fill_color=red
chr1	244500000	244999999	1.0666	fill_color=red
chr1	245000000	245499999	0.9675	fill_color=red
chr1	245500000	245999999	1.0683	fill_color=red
chr1	246000000	246499999	1.0565	fill_color=red
chr1	246500000	246999999	0.9906	fill_color=red
chr1	247000000	247499999	1.0188	fill_color=red
chr1	247500000	247999999	1.0109	fill_color=red
chr1	248000000	248499999	1.0028	fill_color=red
chr1	248500000	248999999	1.0439	fill_color=red
chr1	249000000	249499999	0.986	fill_color=red
chr1	249500000	249999999	1.1014	fill_color=red
chr1	250000000	250499999	1.0558	fill_color=red
chr1	250500000	250999999	1.0569	fill_color=red
chr1	251000000	251499999	1.0428	fill_color=red
chr1	251500000	251999999	1.0454	fill_color=red
chr1	252000000	252499999	1.0646	fill_color=red
chr1	252500000	252999999	1.0629	fill_color=red
chr1	253000000	253499999	1.0804	fill_color=red
chr1	253500000	253999999	1.0889	fill_color=red
chr1	254000000	254499999	2.8066	fill_color=red
chr1	254500000	254999999	1.0057	fill_color=red
chr1	255000000	255499999	0.9951	fill_color=red
chr1	255500000	255999999	0.9415	fill_color=red
chr1	256000000	256499999	0.9817	fill_color=red
chr1	256500000	256999999	0.9967	fill_color=red
chr1	257000000	257499999	0.9052	fill_color=red
chr1	257500000	257999999	0.893	fill_color=red
chr1	258000000	258499999	0.9038	fill_color=red
chr1	258500000	258999999	0.8885	fill_color=red
chr1	259000000	259499999	0.942	fill_color=red
chr1	259500000	259999999	0.9357	fill_color=red
chr1	260000000	260499999	0.8988	fill_color=red
chr1	260500000	260999999	0.9045	fill_color=red
chr1	261000000	261499999	0.9376	fill_color=red
chr1	261500000	261999999	0.9832	fill_color=red
chr1	262000000	262499999	0.9877	fill_color=red
chr1	262500000	262999999	0.9528	fill_color=red
chr1	263000000	263499999	0.9162	fill_color=red
chr1	263500000	263999999	0.9169	fill_color=red
chr1	264000000	264499999	0.9582	fill_color=red
chr1	264500000	264999999	0.9539	fill_color=red
chr1	265000000	265499999	0.9407	fill_color=red
chr1	265500000	265999999	0.8935	fill_color=red
chr1	266000000	266499999	0.8699	fill_color=red
chr1	266500000	266999999	0.8718	fill_color=red
chr1	267000000	267499999	0.8848	fill_color=red
chr1	267500000	267999999	0.893	fill_color=red
chr1	268000000	268499999	0.8938	fill_color=red
chr1	268500000	268999999	0.894	fill_color=red
chr1	269000000	269499999	0.9062	fill_color=red
chr1	269500000	269999999	0.9422	fill_color=red
chr1	270000000	270499999	0.9125	fill_color=red
chr1	270500000	270999999	0.9226	fill_color=red
chr1	271000000	271499999	0.893	fill_color=red
chr1	271500000	271999999	0.8957	fill_color=red
chr1	272000000	272499999	0.8719	fill_color=red
chr1	272500000	272999999	0.9016	fill_color=red
chr1	273000000	273499999	0.93	fill_color=red
chr1	273500000	273999999	0.8942	fill_color=red
chr1	274000000	274499999	0.884	fill_color=red
chr1	274500000	274999999	0.9177	fill_color=red
chr1	275000000	275499999	1.1461	fill_color=red
chr1	275500000	275999999	1.1718	fill_color=red
chr1	276000000	276499999	0.8895	fill_color=red
chr1	276500000	276999999	1.0233	fill_color=red
chr1	277000000	277499999	0.9307	fill_color=red
chr1	277500000	277999999	0.9318	fill_color=red
chr1	278000000	278499999	0.8961	fill_color=red
chr1	278500000	278999999	0.9279	fill_color=red
chr1	279000000	279499999	0.9544	fill_color=red
chr1	279500000	279999999	0.9017	fill_color=red
chr1	280000000	280499999	0.9429	fill_color=red
chr1	280500000	280999999	0.915	fill_color=red
chr1	281000000	281499999	0.9025	fill_color=red
chr1	281500000	281999999	0.9258	fill_color=red
chr1	282000000	282499999	0.9089	fill_color=red
chr1	282500000	282999999	0.894	fill_color=red
chr1	283000000	283499999	0.8978	fill_color=red
chr1	283500000	283999999	0.9066	fill_color=red
chr1	284000000	284499999	0.8249	fill_color=red
chr1	284500000	284999999	0.8784	fill_color=red
chr1	285000000	285499999	0.8644	fill_color=red
chr1	285500000	285999999	0.8799	fill_color=red
chr1	286000000	286499999	0.8882	fill_color=red
chr1	286500000	286999999	0.8786	fill_color=red
chr1	287000000	287499999	0.8871	fill_color=red
chr1	287500000	287999999	0.8951	fill_color=red
chr1	288000000	288499999	0.9653	fill_color=red
chr1	288500000	288999999	0.9197	fill_color=red
chr1	289000000	289499999	0.9395	fill_color=red
chr1	289500000	289999999	0.9133	fill_color=red
chr1	290000000	290499999	0.9184	fill_color=red
chr1	290500000	290999999	0.8959	fill_color=red
chr1	291000000	291499999	0.9204	fill_color=red
chr1	291500000	291999999	1.1238	fill_color=red
chr1	292000000	292499999	2.7063	fill_color=red
chr1	292500000	292999999	0.9226	fill_color=red
chr1	293000000	293499999	0.9476	fill_color=red
chr1	293500000	293999999	0.9283	fill_color=red
chr1	294000000	294499999	0.9235	fill_color=red
chr1	294500000	294999999	0.9418	fill_color=red
chr1	295000000	295499999	0.9115	fill_color=red
chr1	295500000	295999999	0.9205	fill_color=red
chr1	296000000	296499999	0.9246	fill_color=red
chr1	296500000	296999999	0.9454	fill_color=red
chr1	297000000	297499999	0.9274	fill_color=red
chr1	297500000	297999999	0.9211	fill_color=red
chr1	298000000	298499999	0.8929	fill_color=red
chr1	298500000	298999999	0.9034	fill_color=red
chr1	299000000	299499999	0.9121	fill_color=red
chr1	299500000	299999999	0.8889	fill_color=red
chr1	300000000	300499999	0.8673	fill_color=red
chr1	300500000	300999999	0.8713	fill_color=red
chr1	301000000	301499999	0.9458	fill_color=red
chr1	301500000	301999999	0.9145	fill_color=red
chr1	302000000	302499999	0.9157	fill_color=red
chr1	302500000	302999999	0.9229	fill_color=red
chr1	303000000	303499999	0.9148	fill_color=red
chr1	303500000	303999999	0.8958	fill_color=red
chr1	304000000	304499999	0.9038	fill_color=red
chr1	304500000	304999999	0.9203	fill_color=red
chr1	305000000	305499999	0.9063	fill_color=red
chr1	305500000	305999999	0.9072	fill_color=red
chr1	306000000	306499999	1.0226	fill_color=red
chr1	306500000	306999999	1.1654	fill_color=red
chr1	307000000	307499999	0.902	fill_color=red
chr1	307500000	307999999	0.9141	fill_color=red
chr1	308000000	308499999	0.9036	fill_color=red
chr1	308500000	308999999	0.9156	fill_color=red
chr1	309000000	309499999	0.9478	fill_color=red
chr1	309500000	309999999	1.0689	fill_color=red
chr1	310000000	310499999	0.9309	fill_color=red
chr1	310500000	310999999	0.9675	fill_color=red
chr1	311000000	311499999	0.9571	fill_color=red
chr1	311500000	311999999	0.9816	fill_color=red
chr1	312000000	312499999	0.9926	fill_color=red
chr1	312500000	312999999	0.9928	fill_color=red
chr1	313000000	313499999	0.9876	fill_color=red
chr1	313500000	313999999	0.9652	fill_color=red
chr1	314000000	314499999	0.9324	fill_color=red
chr1	314500000	314999999	1.1551	fill_color=red
chr1	315000000	315499999	1.1158	fill_color=red
chr1	315500000	315999999	0.8818	fill_color=red
chr1	316000000	316499999	0.872	fill_color=red
chr1	316500000	316999999	0.9115	fill_color=red
chr1	317000000	317499999	0.9185	fill_color=red
chr1	317500000	317999999	0.9303	fill_color=red
chr1	318000000	318499999	0.92	fill_color=red
chr1	318500000	318999999	0.9156	fill_color=red
chr1	319000000	319499999	0.88	fill_color=red
chr1	319500000	319999999	0.8828	fill_color=red
chr1	320000000	320499999	0.8838	fill_color=red
chr1	320500000	320999999	0.8991	fill_color=red
chr1	321000000	321499999	0.8996	fill_color=red
chr1	321500000	321999999	0.8689	fill_color=red
chr1	322000000	322499999	0.8815	fill_color=red
chr1	322500000	322999999	0.8794	fill_color=red
chr1	323000000	323499999	0.9038	fill_color=red
chr1	323500000	323999999	0.9031	fill_color=red
chr1	324000000	324499999	0.903	fill_color=red
chr1	324500000	324999999	0.9381	fill_color=red
chr1	325000000	325499999	0.9554	fill_color=red
chr1	325500000	325999999	0.9261	fill_color=red
chr1	326000000	326499999	0.8959	fill_color=red
chr1	326500000	326999999	0.9155	fill_color=red
chr1	327000000	327499999	0.9215	fill_color=red
chr1	327500000	327999999	0.9406	fill_color=red
chr1	328000000	328499999	0.9254	fill_color=red
chr1	328500000	328999999	0.9359	fill_color=red
chr1	329000000	329499999	0.9215	fill_color=red
chr1	329500000	329999999	0.9377	fill_color=red
chr1	330000000	330499999	0.9209	fill_color=red
chr1	330500000	330999999	0.9187	fill_color=red
chr1	331000000	331499999	0.9179	fill_color=red
chr1	331500000	331999999	0.9317	fill_color=red
chr1	332000000	332499999	0.908	fill_color=red
chr1	332500000	332999999	0.9166	fill_color=red
chr1	333000000	333499999	0.9099	fill_color=red
chr1	333500000	333999999	0.9055	fill_color=red
chr1	334000000	334499999	0.9321	fill_color=red
chr1	334500000	334999999	0.931	fill_color=red
chr1	335000000	335499999	0.9672	fill_color=red
chr1	335500000	335999999	0.9349	fill_color=red
chr1	336000000	336499999	0.9408	fill_color=red
chr1	336500000	336999999	0.9105	fill_color=red
chr1	337000000	337499999	0.9141	fill_color=red
chr1	337500000	337999999	0.8927	fill_color=red
chr1	338000000	338499999	0.911	fill_color=red
chr1	338500000	338999999	0.9278	fill_color=red
chr1	339000000	339499999	0.9327	fill_color=red
chr1	339500000	339999999	0.8757	fill_color=red
chr1	340000000	340499999	0.8974	fill_color=red
chr1	340500000	340999999	0.9182	fill_color=red
chr1	341000000	341499999	0.9003	fill_color=red
chr1	341500000	341999999	0.9081	fill_color=red
chr1	342000000	342499999	0.8998	fill_color=red
chr1	342500000	342999999	0.8607	fill_color=red
chr1	343000000	343499999	0.953	fill_color=red
chr1	343500000	343999999	0.943	fill_color=red
chr1	344000000	344499999	0.9621	fill_color=red
chr1	344500000	344999999	0.9403	fill_color=red
chr1	345000000	345499999	0.9276	fill_color=red
chr1	345500000	345999999	0.9626	fill_color=red
chr1	346000000	346499999	1.0363	fill_color=red
chr1	346500000	346999999	1.0807	fill_color=red
chr1	347000000	347499999	0.9497	fill_color=red
chr1	347500000	347999999	0.9685	fill_color=red
chr1	348000000	348499999	0.9439	fill_color=red
chr1	348500000	348999999	0.956	fill_color=red
chr1	349000000	349499999	0.9576	fill_color=red
chr1	349500000	349999999	0.9355	fill_color=red
chr1	350000000	350499999	0.9042	fill_color=red
chr1	350500000	350999999	0.9134	fill_color=red
chr1	351000000	351499999	0.9118	fill_color=red
chr1	351500000	351999999	0.893	fill_color=red
chr1	352000000	352499999	0.8658	fill_color=red
chr1	352500000	352999999	0.8817	fill_color=red
chr1	353000000	353499999	0.8793	fill_color=red
chr1	353500000	353999999	0.88	fill_color=red
chr1	354000000	354499999	0.8771	fill_color=red
chr1	354500000	354999999	0.888	fill_color=red
chr1	355000000	355499999	0.8826	fill_color=red
chr1	355500000	355999999	0.8608	fill_color=red
chr1	356000000	356499999	0.8869	fill_color=red
chr1	356500000	356999999	0.8797	fill_color=red
chr1	357000000	357499999	0.891	fill_color=red
chr1	357500000	357999999	0.8789	fill_color=red
chr1	358000000	358499999	0.8801	fill_color=red
chr1	358500000	358999999	0.8714	fill_color=red
chr1	359000000	359499999	0.8972	fill_color=red
chr1	359500000	359999999	0.9018	fill_color=red
chr1	360000000	360499999	0.9002	fill_color=red
chr1	360500000	360999999	0.9055	fill_color=red
chr1	361000000	361499999	0.9109	fill_color=red
chr1	361500000	361999999	0.8976	fill_color=red
chr1	362000000	362499999	0.9213	fill_color=red
chr1	362500000	362999999	0.9319	fill_color=red
chr1	363000000	363499999	0.9115	fill_color=red
chr1	363500000	363999999	0.9128	fill_color=red
chr1	364000000	364499999	0.8997	fill_color=red
chr1	364500000	364999999	0.9209	fill_color=red
chr1	365000000	365499999	0.9009	fill_color=red
chr1	365500000	365999999	0.9251	fill_color=red
chr1	366000000	366499999	0.9117	fill_color=red
chr1	366500000	366999999	0.9269	fill_color=red
chr1	367000000	367499999	0.907	fill_color=red
chr1	367500000	367999999	0.8867	fill_color=red
chr1	368000000	368499999	0.8767	fill_color=red
chr1	368500000	368999999	0.8812	fill_color=red
chr1	369000000	369499999	0.8861	fill_color=red
chr1	369500000	369999999	0.8781	fill_color=red
chr1	370000000	370499999	0.8814	fill_color=red
chr1	370500000	370999999	0.8889	fill_color=red
chr1	371000000	371499999	0.8785	fill_color=red
chr1	371500000	371999999	0.8861	fill_color=red
chr1	372000000	372499999	0.8965	fill_color=red
chr1	372500000	372999999	0.8835	fill_color=red
chr1	373000000	373499999	0.8858	fill_color=red
chr1	373500000	373999999	0.8895	fill_color=red
chr1	374000000	374499999	0.8875	fill_color=red
chr1	374500000	374999999	0.8888	fill_color=red
chr1	375000000	375499999	0.872	fill_color=red
chr1	375500000	375999999	0.895	fill_color=red
chr1	376000000	376499999	0.8955	fill_color=red
chr1	376500000	376999999	0.9066	fill_color=red
chr1	377000000	377499999	0.8934	fill_color=red
chr1	377500000	377999999	0.9824	fill_color=red
chr1	378000000	378499999	0.8961	fill_color=red
chr1	378500000	378999999	0.8874	fill_color=red
chr1	379000000	379499999	0.9771	fill_color=red
chr1	379500000	379999999	0.926	fill_color=red
chr1	380000000	380499999	1.2643	fill_color=red
chr1	380500000	380999999	1.4105	fill_color=red
chr1	381000000	381499999	1.0546	fill_color=red
chr1	381500000	381999999	0.9692	fill_color=red
chr1	382000000	382499999	0.981	fill_color=red
chr1	382500000	382999999	1.0046	fill_color=red
chr1	383000000	383499999	0.8572	fill_color=red
chr1	383500000	383999999	0	fill_color=red
chr1	384000000	384499999	0.6793	fill_color=red
chr1	384500000	384999999	0.9139	fill_color=red
chr1	385000000	385499999	0.9252	fill_color=red
chr1	385500000	385999999	0.9338	fill_color=red
chr1	386000000	386499999	0.9454	fill_color=red
chr1	386500000	386999999	0.9616	fill_color=red
chr1	387000000	387499999	0.9429	fill_color=red
chr1	387500000	387999999	0.9286	fill_color=red
chr1	388000000	388499999	0.9355	fill_color=red
chr1	388500000	388999999	0.9405	fill_color=red
chr1	389000000	389499999	0.9158	fill_color=red
chr1	389500000	389999999	0.941	fill_color=red
chr1	390000000	390499999	0.9324	fill_color=red
chr1	390500000	390999999	0.8971	fill_color=red
chr1	391000000	391499999	0.8848	fill_color=red
chr1	391500000	391999999	0.9058	fill_color=red
chr1	392000000	392499999	0.913	fill_color=red
chr1	392500000	392999999	0.9359	fill_color=red
chr1	393000000	393499999	0.9401	fill_color=red
chr1	393500000	393999999	0.9436	fill_color=red
chr1	394000000	394499999	0.9222	fill_color=red
chr1	394500000	394999999	0.9513	fill_color=red
chr1	395000000	395499999	0.9771	fill_color=red
chr1	395500000	395999999	1.0311	fill_color=red
chr1	396000000	396499999	1.023	fill_color=red
chr1	396500000	396999999	1.0264	fill_color=red
chr1	397000000	397499999	1.0585	fill_color=red
chr1	397500000	397999999	1.1253	fill_color=red
chr1	398000000	398499999	0.8978	fill_color=red
chr1	398500000	398999999	0.8838	fill_color=red
chr1	399000000	399499999	1.04	fill_color=red
chr1	399500000	399999999	1.0522	fill_color=red
chr1	400000000	400499999	0.8282	fill_color=red
chr1	400500000	400999999	0.8174	fill_color=red
chr1	401000000	401499999	1.3826	fill_color=red
chr1	401500000	401999999	1.0389	fill_color=red
chr1	402000000	402499999	0.905	fill_color=red
chr1	402500000	402999999	0.8959	fill_color=red
chr1	403000000	403499999	1.0688	fill_color=red
chr1	403500000	403999999	0.9189	fill_color=red
chr1	404000000	404499999	0.908	fill_color=red
chr1	404500000	404999999	0.8959	fill_color=red
chr1	405000000	405499999	0.8715	fill_color=red
chr1	405500000	405999999	0.8926	fill_color=red
chr1	406000000	406499999	0.8808	fill_color=red
chr1	406500000	406999999	0.9106	fill_color=red
chr1	407000000	407499999	0.8839	fill_color=red
chr1	407500000	407999999	0.9361	fill_color=red
chr1	408000000	408499999	0.9436	fill_color=red
chr1	408500000	408999999	0.9096	fill_color=red
chr1	409000000	409499999	0.9019	fill_color=red
chr1	409500000	409999999	0.9236	fill_color=red
chr1	410000000	410499999	0.9009	fill_color=red
chr1	410500000	410999999	0.8822	fill_color=red
chr1	411000000	411499999	0.9174	fill_color=red
chr1	411500000	411999999	0.9148	fill_color=red
chr1	412000000	412499999	0.9181	fill_color=red
chr1	412500000	412999999	0.896	fill_color=red
chr1	413000000	413499999	0.9368	fill_color=red
chr1	413500000	413999999	0.9322	fill_color=red
chr1	414000000	414499999	0.9047	fill_color=red
chr1	414500000	414999999	0.9155	fill_color=red
chr1	415000000	415499999	0.9007	fill_color=red
chr1	415500000	415999999	0.8941	fill_color=red
chr1	416000000	416499999	0.8899	fill_color=red
chr1	416500000	416999999	0.9027	fill_color=red
chr1	417000000	417499999	0.8869	fill_color=red
chr1	417500000	417999999	0.905	fill_color=red
chr1	418000000	418499999	0.9108	fill_color=red
chr1	418500000	418999999	0.9331	fill_color=red
chr1	419000000	419499999	0.8911	fill_color=red
chr1	419500000	419999999	0.8841	fill_color=red
chr1	420000000	420499999	0.8994	fill_color=red
chr1	420500000	420999999	0.9267	fill_color=red
chr1	421000000	421499999	0.9158	fill_color=red
chr1	421500000	421999999	0.9103	fill_color=red
chr1	422000000	422499999	0.888	fill_color=red
chr1	422500000	422999999	0.8857	fill_color=red
chr1	423000000	423499999	0.8867	fill_color=red
chr1	423500000	423999999	0.8621	fill_color=red
chr1	424000000	424499999	0.8947	fill_color=red
chr1	424500000	424999999	0.9044	fill_color=red
chr1	425000000	425499999	0.8953	fill_color=red
chr1	425500000	425999999	0.9001	fill_color=red
chr1	426000000	426499999	0.9086	fill_color=red
chr1	426500000	426999999	0.8828	fill_color=red
chr1	427000000	427499999	0.8785	fill_color=red
chr1	427500000	427999999	0.906	fill_color=red
chr1	428000000	428499999	0.873	fill_color=red
chr1	428500000	428999999	0.8959	fill_color=red
chr1	429000000	429499999	0.8857	fill_color=red
chr1	429500000	429999999	0.8874	fill_color=red
chr1	430000000	430499999	0.9053	fill_color=red
chr1	430500000	430999999	0.915	fill_color=red
chr1	431000000	431499999	0.912	fill_color=red
chr1	431500000	431999999	0.9066	fill_color=red
chr1	432000000	432499999	0.7923	fill_color=red
chr1	432500000	432999999	0.8955	fill_color=red
chr1	433000000	433499999	0.8948	fill_color=red
chr1	433500000	433999999	0.8874	fill_color=red
chr1	434000000	434499999	0.9593	fill_color=red
chr1	434500000	434999999	0.9037	fill_color=red
chr1	435000000	435499999	0.9084	fill_color=red
chr1	435500000	435999999	0.9131	fill_color=red
chr1	436000000	436499999	0.914	fill_color=red
chr1	436500000	436999999	0.919	fill_color=red
chr1	437000000	437499999	0.8976	fill_color=red
chr1	437500000	437999999	0.9171	fill_color=red
chr1	438000000	438499999	0.9277	fill_color=red
chr1	438500000	438999999	0.9353	fill_color=red
chr1	439000000	439499999	0.9322	fill_color=red
chr1	439500000	439999999	0.9653	fill_color=red
chr1	440000000	440499999	0.9161	fill_color=red
chr1	440500000	440999999	0.9199	fill_color=red
chr1	441000000	441499999	0.9008	fill_color=red
chr1	441500000	441999999	0.8813	fill_color=red
chr1	442000000	442499999	0.8847	fill_color=red
chr1	442500000	442999999	0.8752	fill_color=red
chr1	443000000	443499999	0.8788	fill_color=red
chr1	443500000	443999999	0.9714	fill_color=red
chr1	444000000	444499999	0.882	fill_color=red
chr1	444500000	444999999	0.8894	fill_color=red
chr1	445000000	445499999	0.8772	fill_color=red
chr1	445500000	445999999	0.8742	fill_color=red
chr1	446000000	446499999	0.8903	fill_color=red
chr1	446500000	446999999	0.8725	fill_color=red
chr1	447000000	447499999	0.8703	fill_color=red
chr1	447500000	447999999	0.8803	fill_color=red
chr1	448000000	448499999	0.8865	fill_color=red
chr1	448500000	448999999	0.8996	fill_color=red
chr1	449000000	449499999	0.8969	fill_color=red
chr1	449500000	449999999	0.9115	fill_color=red
chr1	450000000	450499999	0.9521	fill_color=red
chr1	450500000	450999999	0.9692	fill_color=red
chr1	451000000	451499999	0.9112	fill_color=red
chr1	451500000	451999999	0.8934	fill_color=red
chr1	452000000	452499999	0.9138	fill_color=red
chr1	452500000	452999999	0.9464	fill_color=red
chr1	453000000	453499999	0.9419	fill_color=red
chr1	453500000	453999999	0.9367	fill_color=red
chr1	454000000	454499999	0.9308	fill_color=red
chr1	454500000	454999999	0.9141	fill_color=red
chr1	455000000	455499999	0.9982	fill_color=red
chr1	455500000	455999999	0.9159	fill_color=red
chr1	456000000	456499999	3.9362	fill_color=red
chr1	456500000	456999999	0.9057	fill_color=red
chr1	457000000	457499999	0.8971	fill_color=red
chr1	457500000	457999999	0.9105	fill_color=red
chr1	458000000	458499999	0.9197	fill_color=red
chr1	458500000	458999999	0.9259	fill_color=red
chr1	459000000	459499999	2.0135	fill_color=red
chr1	459500000	459999999	0.8979	fill_color=red
chr1	460000000	460499999	0.9305	fill_color=red
chr1	460500000	460999999	0.9483	fill_color=red
chr1	461000000	461499999	0.9158	fill_color=red
chr1	461500000	461999999	0.9301	fill_color=red
chr1	462000000	462499999	0.9279	fill_color=red
chr1	462500000	462999999	0.9313	fill_color=red
chr1	463000000	463499999	1.1516	fill_color=red
chr1	463500000	463999999	1.2854	fill_color=red
chr1	464000000	464499999	0.9279	fill_color=red
chr1	464500000	464999999	0.9358	fill_color=red
chr1	465000000	465499999	0.9089	fill_color=red
chr1	465500000	465999999	0.886	fill_color=red
chr1	466000000	466499999	0.8836	fill_color=red
chr1	466500000	466999999	0.8907	fill_color=red
chr1	467000000	467499999	0.8787	fill_color=red
chr1	467500000	467999999	0.8792	fill_color=red
chr1	468000000	468499999	0.8865	fill_color=red
chr1	468500000	468999999	0.8858	fill_color=red
chr1	469000000	469499999	0.9152	fill_color=red
chr1	469500000	469999999	0.8893	fill_color=red
chr1	470000000	470499999	0.8871	fill_color=red
chr1	470500000	470999999	0.8845	fill_color=red
chr1	471000000	471499999	0.8772	fill_color=red
chr1	471500000	471999999	0.8901	fill_color=red
chr1	472000000	472499999	0.882	fill_color=red
chr1	472500000	472999999	0.8873	fill_color=red
chr1	473000000	473499999	0.8859	fill_color=red
chr1	473500000	473999999	0.8849	fill_color=red
chr1	474000000	474499999	0.92	fill_color=red
chr1	474500000	474999999	0.8693	fill_color=red
chr1	475000000	475499999	1.1213	fill_color=red
chr1	475500000	475999999	0.8701	fill_color=red
chr1	476000000	476499999	0.8873	fill_color=red
chr1	476500000	476999999	1.0486	fill_color=red
chr1	477000000	477499999	0.9083	fill_color=red
chr1	477500000	477999999	0.91	fill_color=red
chr1	478000000	478499999	0.9009	fill_color=red
chr1	478500000	478999999	0.9167	fill_color=red
chr1	479000000	479499999	0.8886	fill_color=red
chr1	479500000	479999999	1.1271	fill_color=red
chr1	480000000	480499999	0.9071	fill_color=red
chr1	480500000	480999999	0.929	fill_color=red
chr1	481000000	481499999	0.9425	fill_color=red
chr1	481500000	481999999	0.9111	fill_color=red
chr1	482000000	482499999	0.9325	fill_color=red
chr1	482500000	482999999	0.928	fill_color=red
chr1	483000000	483499999	0.914	fill_color=red
chr1	483500000	483999999	0.9186	fill_color=red
chr1	484000000	484499999	0.8879	fill_color=red
chr1	484500000	484999999	0.8944	fill_color=red
chr1	485000000	485499999	0.9068	fill_color=red
chr1	485500000	485999999	0.8983	fill_color=red
chr1	486000000	486499999	1.3451	fill_color=red
chr1	486500000	486999999	3.2624	fill_color=red
chr1	487000000	487499999	0.9322	fill_color=red
chr1	487500000	487999999	0.933	fill_color=red
chr1	488000000	488499999	0.9406	fill_color=red
chr1	488500000	488999999	0.913	fill_color=red
chr1	489000000	489499999	0.9354	fill_color=red
chr1	489500000	489999999	0.8919	fill_color=red
chr1	490000000	490499999	0.9052	fill_color=red
chr1	490500000	490999999	0.9079	fill_color=red
chr1	491000000	491499999	0.9114	fill_color=red
chr1	491500000	491999999	0.9188	fill_color=red
chr1	492000000	492499999	0.9798	fill_color=red
chr1	492500000	492999999	1.0146	fill_color=red
chr1	493000000	493499999	0.9861	fill_color=red
chr1	493500000	493999999	0.9711	fill_color=red
chr1	494000000	494499999	0.9926	fill_color=red
chr1	494500000	494999999	0.9953	fill_color=red
chr1	495000000	495499999	0.9449	fill_color=red
chr1	495500000	495999999	0.9162	fill_color=red
chr1	496000000	496499999	0.9124	fill_color=red
chr1	496500000	496999999	0.899	fill_color=red
chr1	497000000	497499999	0.8984	fill_color=red
chr1	497500000	497999999	0.9307	fill_color=red
chr1	498000000	498499999	0.9463	fill_color=red
chr1	498500000	498999999	0.9155	fill_color=red
chr1	499000000	499499999	0.9298	fill_color=red
chr1	499500000	499999999	0.9458	fill_color=red
chr1	500000000	500499999	0.9651	fill_color=red
chr1	500500000	500999999	0.9486	fill_color=red
chr1	501000000	501499999	0.9327	fill_color=red
chr1	501500000	501999999	0.9905	fill_color=red
chr1	502000000	502499999	1.0173	fill_color=red
chr1	502500000	502999999	1.0559	fill_color=red
chr1	503000000	503499999	1.0648	fill_color=red
chr1	503500000	503999999	1.0749	fill_color=red
chr1	504000000	504499999	1.0681	fill_color=red
chr1	504500000	504999999	1.0136	fill_color=red
chr1	505000000	505499999	1.0361	fill_color=red
chr1	505500000	505999999	1.0708	fill_color=red
chr1	506000000	506499999	3.6884	fill_color=red
chr1	506500000	506999999	0.9122	fill_color=red
chr1	507000000	507499999	0.8917	fill_color=red
chr1	507500000	507999999	0.8814	fill_color=red
chr1	508000000	508499999	0.8803	fill_color=red
chr1	508500000	508999999	0.8985	fill_color=red
chr1	509000000	509499999	0.8903	fill_color=red
chr1	509500000	509999999	0.8967	fill_color=red
chr1	510000000	510499999	0.9714	fill_color=red
chr1	510500000	510999999	0.9697	fill_color=red
chr1	511000000	511499999	0.9695	fill_color=red
chr1	511500000	511999999	0.9254	fill_color=red
chr1	512000000	512499999	0.899	fill_color=red
chr1	512500000	512999999	0.9422	fill_color=red
chr1	513000000	513499999	1.2671	fill_color=red
chr1	513500000	513999999	0.9215	fill_color=red
chr1	514000000	514499999	0.9292	fill_color=red
chr1	514500000	514999999	0.9101	fill_color=red
chr1	515000000	515499999	1.0016	fill_color=red
chr1	515500000	515999999	0.9069	fill_color=red
chr1	516000000	516499999	0.8925	fill_color=red
chr1	516500000	516999999	0.9271	fill_color=red
chr1	517000000	517499999	0.8981	fill_color=red
chr1	517500000	517999999	0.899	fill_color=red
chr1	518000000	518499999	0.9235	fill_color=red
chr1	518500000	518999999	0.9306	fill_color=red
chr1	519000000	519499999	0.9099	fill_color=red
chr1	519500000	519999999	0.9191	fill_color=red
chr1	520000000	520499999	0.9264	fill_color=red
chr1	520500000	520999999	1.2172	fill_color=red
chr1	521000000	521499999	0.916	fill_color=red
chr1	521500000	521999999	0.9083	fill_color=red
chr1	522000000	522499999	0.8909	fill_color=red
chr1	522500000	522999999	0.9046	fill_color=red
chr1	523000000	523499999	0.8833	fill_color=red
chr1	523500000	523999999	0.8954	fill_color=red
chr1	524000000	524499999	0.9181	fill_color=red
chr1	524500000	524999999	0.892	fill_color=red
chr1	525000000	525499999	0.8953	fill_color=red
chr1	525500000	525999999	2.6191	fill_color=red
chr1	526000000	526499999	0.8745	fill_color=red
chr1	526500000	526999999	0.9025	fill_color=red
chr1	527000000	527499999	0.8951	fill_color=red
chr1	527500000	527999999	0.8948	fill_color=red
chr1	528000000	528499999	0.897	fill_color=red
chr1	528500000	528999999	0.908	fill_color=red
chr1	529000000	529499999	0.9044	fill_color=red
chr1	529500000	529999999	0.9033	fill_color=red
chr1	530000000	530499999	0.9009	fill_color=red
chr1	530500000	530999999	0.9113	fill_color=red
chr1	531000000	531499999	0.901	fill_color=red
chr1	531500000	531999999	0.8905	fill_color=red
chr1	532000000	532499999	0.9131	fill_color=red
chr1	532500000	532999999	0.8937	fill_color=red
chr1	533000000	533499999	0.8925	fill_color=red
chr1	533500000	533999999	0.9134	fill_color=red
chr1	534000000	534499999	0.9102	fill_color=red
chr1	534500000	534999999	0.9328	fill_color=red
chr1	535000000	535499999	0.9742	fill_color=red
chr1	535500000	535999999	0.9007	fill_color=red
chr1	536000000	536499999	0.9662	fill_color=red
chr1	536500000	536999999	0.9175	fill_color=red
chr1	537000000	537499999	1.0005	fill_color=red
chr1	537500000	537999999	0.9011	fill_color=red
chr1	538000000	538499999	0.8948	fill_color=red
chr1	538500000	538999999	0.8958	fill_color=red
chr1	539000000	539499999	1.6474	fill_color=red
chr1	539500000	539999999	0.8828	fill_color=red
chr1	540000000	540499999	0.8857	fill_color=red
chr1	540500000	540999999	0.887	fill_color=red
chr1	541000000	541499999	0.8864	fill_color=red
chr1	541500000	541999999	0.9089	fill_color=red
chr1	542000000	542499999	0.8656	fill_color=red
chr1	542500000	542999999	0.8706	fill_color=red
chr1	543000000	543499999	0.8748	fill_color=red
chr1	543500000	543999999	0.8994	fill_color=red
chr1	544000000	544499999	0.9037	fill_color=red
chr1	544500000	544999999	0.8932	fill_color=red
chr1	545000000	545499999	0.8965	fill_color=red
chr1	545500000	545999999	0.8898	fill_color=red
chr1	546000000	546499999	0.9018	fill_color=red
chr1	546500000	546999999	0.9038	fill_color=red
chr1	547000000	547499999	0.8995	fill_color=red
chr1	547500000	547999999	0.9175	fill_color=red
chr1	548000000	548499999	0.9017	fill_color=red
chr1	548500000	548999999	0.9129	fill_color=red
chr1	549000000	549499999	1.4788	fill_color=red
chr1	549500000	549999999	0.9245	fill_color=red
chr1	550000000	550499999	0.9476	fill_color=red
chr1	550500000	550999999	0.9139	fill_color=red
chr1	551000000	551499999	0.9059	fill_color=red
chr1	551500000	551999999	0.898	fill_color=red
chr1	552000000	552499999	0.9237	fill_color=red
chr1	552500000	552999999	0.9108	fill_color=red
chr1	553000000	553499999	0.9148	fill_color=red
chr1	553500000	553999999	0.9278	fill_color=red
chr1	554000000	554499999	0.9176	fill_color=red
chr1	554500000	554999999	0.9053	fill_color=red
chr1	555000000	555499999	0.8911	fill_color=red
chr1	555500000	555999999	0.8845	fill_color=red
chr1	556000000	556499999	0.885	fill_color=red
chr1	556500000	556999999	0.8936	fill_color=red
chr1	557000000	557499999	0.8917	fill_color=red
chr1	557500000	557999999	0.904	fill_color=red
chr1	558000000	558499999	0.9009	fill_color=red
chr1	558500000	558999999	0.9092	fill_color=red
chr1	559000000	559499999	0.9135	fill_color=red
chr1	559500000	559999999	0.8902	fill_color=red
chr1	560000000	560499999	0.902	fill_color=red
chr1	560500000	560999999	0.8949	fill_color=red
chr1	561000000	561499999	0.8907	fill_color=red
chr1	561500000	561999999	0.8987	fill_color=red
chr1	562000000	562499999	0.9144	fill_color=red
chr1	562500000	562999999	0.9231	fill_color=red
chr1	563000000	563499999	0.944	fill_color=red
chr1	563500000	563999999	0.9101	fill_color=red
chr1	564000000	564499999	0.9199	fill_color=red
chr1	564500000	564999999	0.9186	fill_color=red
chr1	565000000	565499999	0.9337	fill_color=red
chr1	565500000	565999999	0.9012	fill_color=red
chr1	566000000	566499999	0.9452	fill_color=red
chr1	566500000	566999999	0.9243	fill_color=red
chr1	567000000	567499999	0.9556	fill_color=red
chr1	567500000	567999999	0.985	fill_color=red
chr1	568000000	568499999	0.941	fill_color=red
chr1	568500000	568999999	0.9402	fill_color=red
chr1	569000000	569499999	0.9413	fill_color=red
chr1	569500000	569999999	0.9294	fill_color=red
chr1	570000000	570499999	0.916	fill_color=red
chr1	570500000	570999999	0.9461	fill_color=red
chr1	571000000	571499999	0.9202	fill_color=red
chr1	571500000	571999999	0.9328	fill_color=red
chr1	572000000	572499999	0.9392	fill_color=red
chr1	572500000	572999999	0.9304	fill_color=red
chr1	573000000	573499999	0.9205	fill_color=red
chr1	573500000	573999999	0.9147	fill_color=red
chr1	574000000	574499999	0.9034	fill_color=red
chr1	574500000	574999999	0.8773	fill_color=red
chr1	575000000	575499999	0.8772	fill_color=red
chr1	575500000	575999999	1.5236	fill_color=red
chr1	576000000	576499999	0.9803	fill_color=red
chr1	576500000	576999999	0.9359	fill_color=red
chr1	577000000	577499999	0.9348	fill_color=red
chr1	577500000	577999999	1.0086	fill_color=red
chr1	578000000	578499999	1.0073	fill_color=red
chr1	578500000	578999999	0.9788	fill_color=red
chr1	579000000	579499999	0.9256	fill_color=red
chr1	579500000	579999999	0.9275	fill_color=red
chr1	580000000	580499999	0.9411	fill_color=red
chr1	580500000	580999999	0.921	fill_color=red
chr1	581000000	581499999	0.9212	fill_color=red
chr1	581500000	581999999	0.9115	fill_color=red
chr1	582000000	582499999	0.915	fill_color=red
chr1	582500000	582999999	0.9254	fill_color=red
chr1	583000000	583499999	0.9275	fill_color=red
chr1	583500000	583999999	0.8973	fill_color=red
chr1	584000000	584499999	0.8971	fill_color=red
chr1	584500000	584999999	0.8673	fill_color=red
chr1	585000000	585499999	0.8917	fill_color=red
chr1	585500000	585999999	0.9016	fill_color=red
chr1	586000000	586499999	0.9261	fill_color=red
chr1	586500000	586999999	0.9191	fill_color=red
chr1	587000000	587499999	0.9196	fill_color=red
chr1	587500000	587999999	0.9115	fill_color=red
chr1	588000000	588499999	0.9156	fill_color=red
chr1	588500000	588999999	0.9115	fill_color=red
chr1	589000000	589499999	0.909	fill_color=red
chr1	589500000	589999999	0.9024	fill_color=red
chr1	590000000	590499999	0.8936	fill_color=red
chr1	590500000	590999999	0.8934	fill_color=red
chr1	591000000	591499999	0.9108	fill_color=red
chr1	591500000	591999999	0.927	fill_color=red
chr1	592000000	592499999	0.9452	fill_color=red
chr1	592500000	592999999	1.0024	fill_color=red
chr1	593000000	593499999	0.9913	fill_color=red
chr1	593500000	593999999	0.9338	fill_color=red
chr1	594000000	594499999	0.9411	fill_color=red
chr1	594500000	594999999	1.1311	fill_color=red
chr1	595000000	595499999	0.917	fill_color=red
chr1	595500000	595999999	0.9933	fill_color=red
chr1	596000000	596499999	1.0026	fill_color=red
chr1	596500000	596999999	1.3963	fill_color=red
chr1	597000000	597499999	0.9162	fill_color=red
chr1	597500000	597999999	0.9306	fill_color=red
chr1	598000000	598499999	0.951	fill_color=red
chr1	598500000	598999999	0.9517	fill_color=red
chr1	599000000	599499999	0.9421	fill_color=red
chr1	599500000	599999999	0.9354	fill_color=red
chr1	600000000	600499999	0.9069	fill_color=red
chr1	600500000	600999999	0.9197	fill_color=red
chr1	601000000	601499999	0.9569	fill_color=red
chr1	601500000	601999999	0.9296	fill_color=red
chr1	602000000	602499999	0.9468	fill_color=red
chr1	602500000	602999999	0.9622	fill_color=red
chr1	603000000	603499999	0.9411	fill_color=red
chr1	603500000	603999999	0.9452	fill_color=red
chr1	604000000	604499999	0.974	fill_color=red
chr1	604500000	604999999	0.8749	fill_color=red
chr1	605000000	605499999	0.8137	fill_color=red
chr1	605500000	605999999	0.9718	fill_color=red
chr1	606000000	606499999	0.9546	fill_color=red
chr1	606500000	606999999	0.9481	fill_color=red
chr1	607000000	607499999	0.9173	fill_color=red
chr1	607500000	607999999	0.91	fill_color=red
chr1	608000000	608499999	0.8925	fill_color=red
chr1	608500000	608999999	0.9027	fill_color=red
chr1	609000000	609499999	0.9029	fill_color=red
chr1	609500000	609999999	0.9147	fill_color=red
chr1	610000000	610499999	0.9538	fill_color=red
chr1	610500000	610999999	0.9761	fill_color=red
chr1	611000000	611499999	0.9981	fill_color=red
chr1	611500000	611999999	1.0045	fill_color=red
chr1	612000000	612499999	1.0527	fill_color=red
chr1	612500000	612999999	1.0052	fill_color=red
chr1	613000000	613499999	0.9703	fill_color=red
chr1	613500000	613999999	0.9663	fill_color=red
chr1	614000000	614499999	0.9862	fill_color=red
chr1	614500000	614999999	0.9859	fill_color=red
chr1	615000000	615499999	1.0798	fill_color=red
chr1	615500000	615999999	1.0422	fill_color=red
chr1	616000000	616499999	1.0357	fill_color=red
chr1	616500000	616999999	1.0091	fill_color=red
chr1	617000000	617499999	1.0527	fill_color=red
chr1	617500000	617999999	1.0427	fill_color=red
chr1	618000000	618499999	1.3965	fill_color=red
chr1	618500000	618999999	1.042	fill_color=red
chr1	619000000	619499999	0.9734	fill_color=red
chr1	619500000	619999999	1.0069	fill_color=red
chr1	620000000	620499999	1.0113	fill_color=red
chr1	620500000	620999999	1.0283	fill_color=red
chr1	621000000	621499999	1	fill_color=red
chr1	621500000	621999999	0.9799	fill_color=red
chr1	622000000	622499999	1.0032	fill_color=red
chr1	622500000	622999999	0.9386	fill_color=red
chr1	623000000	623499999	0.9208	fill_color=red
chr1	623500000	623999999	0.8754	fill_color=red
chr1	624000000	624499999	0.8813	fill_color=red
chr1	624500000	624999999	0.9044	fill_color=red
chr1	625000000	625499999	0.9228	fill_color=red
chr1	625500000	625999999	0.9078	fill_color=red
chr1	626000000	626499999	0.9067	fill_color=red
chr1	626500000	626999999	0.8892	fill_color=red
chr1	627000000	627499999	0.9078	fill_color=red
chr1	627500000	627999999	0.9119	fill_color=red
chr1	628000000	628499999	0.9294	fill_color=red
chr1	628500000	628999999	0.9191	fill_color=red
chr1	629000000	629499999	0.9216	fill_color=red
chr1	629500000	629999999	0.9065	fill_color=red
chr1	630000000	630499999	0.8914	fill_color=red
chr1	630500000	630999999	0.9084	fill_color=red
chr1	631000000	631499999	0.8937	fill_color=red
chr1	631500000	631999999	0.8945	fill_color=red
chr1	632000000	632499999	0.9043	fill_color=red
chr1	632500000	632999999	0.8898	fill_color=red
chr1	633000000	633499999	0.8973	fill_color=red
chr1	633500000	633999999	0.9227	fill_color=red
chr1	634000000	634499999	0.9167	fill_color=red
chr1	634500000	634999999	0.9294	fill_color=red
chr1	635000000	635499999	0.9385	fill_color=red
chr1	635500000	635999999	0.9147	fill_color=red
chr1	636000000	636499999	0.9356	fill_color=red
chr1	636500000	636999999	0.924	fill_color=red
chr1	637000000	637499999	0.9031	fill_color=red
chr1	637500000	637999999	0.9349	fill_color=red
chr1	638000000	638499999	0.914	fill_color=red
chr1	638500000	638999999	2.2488	fill_color=red
chr1	639000000	639499999	0.939	fill_color=red
chr1	639500000	639999999	0.9433	fill_color=red
chr1	640000000	640499999	0.9234	fill_color=red
chr1	640500000	640999999	0.9373	fill_color=red
chr1	641000000	641499999	0.9473	fill_color=red
chr1	641500000	641999999	0.9283	fill_color=red
chr1	642000000	642499999	0.9899	fill_color=red
chr1	642500000	642999999	0.9441	fill_color=red
chr1	643000000	643499999	0.9628	fill_color=red
chr1	643500000	643999999	0.9245	fill_color=red
chr1	644000000	644499999	0.9734	fill_color=red
chr1	644500000	644999999	0.9616	fill_color=red
chr1	645000000	645499999	0.972	fill_color=red
chr1	645500000	645999999	1.6892	fill_color=red
chr1	646000000	646499999	0.9203	fill_color=red
chr1	646500000	646999999	0.9467	fill_color=red
chr1	647000000	647499999	0.9737	fill_color=red
chr1	647500000	647999999	0.9282	fill_color=red
chr1	648000000	648499999	0.9428	fill_color=red
chr1	648500000	648999999	0.9	fill_color=red
chr1	649000000	649499999	0.9087	fill_color=red
chr1	649500000	649999999	1.0058	fill_color=red
chr1	650000000	650499999	0.9277	fill_color=red
chr1	650500000	650999999	0.8966	fill_color=red
chr1	651000000	651499999	0.9464	fill_color=red
chr1	651500000	651999999	0.9238	fill_color=red
chr1	652000000	652499999	0.9178	fill_color=red
chr1	652500000	652999999	0.9065	fill_color=red
chr1	653000000	653499999	0.9255	fill_color=red
chr1	653500000	653999999	0.9297	fill_color=red
chr1	654000000	654499999	0.9298	fill_color=red
chr1	654500000	654999999	0.9796	fill_color=red
chr1	655000000	655499999	0.9454	fill_color=red
chr1	655500000	655999999	0.9432	fill_color=red
chr1	656000000	656499999	0.9848	fill_color=red
chr1	656500000	656999999	1.0265	fill_color=red
chr1	657000000	657499999	1.0293	fill_color=red
chr1	657500000	657999999	1.0144	fill_color=red
chr1	658000000	658499999	0.9799	fill_color=red
chr1	658500000	658999999	1.0217	fill_color=red
chr1	659000000	659499999	0.9667	fill_color=red
chr1	659500000	659999999	0.9518	fill_color=red
chr1	660000000	660499999	0.9671	fill_color=red
chr1	660500000	660999999	1.0083	fill_color=red
chr1	661000000	661499999	0.9936	fill_color=red
chr1	661500000	661999999	1.0581	fill_color=red
chr1	662000000	662499999	1.0165	fill_color=red
chr1	662500000	662999999	0.9766	fill_color=red
chr1	663000000	663499999	1.0112	fill_color=red
chr1	663500000	663999999	1.0399	fill_color=red
chr1	664000000	664499999	1.1055	fill_color=red
chr1	664500000	664999999	1.0916	fill_color=red
chr1	665000000	665499999	1.0535	fill_color=red
chr1	665500000	665999999	1.0878	fill_color=red
chr1	666000000	666499999	1.0056	fill_color=red
chr1	666500000	666999999	1.0147	fill_color=red
chr1	667000000	667499999	0.9948	fill_color=red
chr1	667500000	667999999	0.9582	fill_color=red
chr1	668000000	668499999	1.0025	fill_color=red
chr1	668500000	668999999	0.9761	fill_color=red
chr1	669000000	669499999	0.9372	fill_color=red
chr1	669500000	669999999	0.9013	fill_color=red
chr1	670000000	670499999	0.9157	fill_color=red
chr1	670500000	670999999	0.9885	fill_color=red
chr1	671000000	671499999	1.0076	fill_color=red
chr1	671500000	671999999	0.9344	fill_color=red
chr1	672000000	672499999	0.9602	fill_color=red
chr1	672500000	672999999	0.9405	fill_color=red
chr1	673000000	673499999	0.9597	fill_color=red
chr1	673500000	673999999	0.9326	fill_color=red
chr1	674000000	674499999	0.9246	fill_color=red
chr1	674500000	674999999	0.9309	fill_color=red
chr1	675000000	675499999	0.942	fill_color=red
chr1	675500000	675999999	0.9377	fill_color=red
chr1	676000000	676499999	0.9786	fill_color=red
chr1	676500000	676999999	0.9671	fill_color=red
chr1	677000000	677499999	0.9574	fill_color=red
chr1	677500000	677999999	1.7308	fill_color=red
chr1	678000000	678499999	0.9515	fill_color=red
chr1	678500000	678999999	0.9292	fill_color=red
chr1	679000000	679499999	0.9306	fill_color=red
chr1	679500000	679999999	0.9152	fill_color=red
chr1	680000000	680499999	0.9114	fill_color=red
chr1	680500000	680999999	0.9209	fill_color=red
chr1	681000000	681499999	0.9114	fill_color=red
chr1	681500000	681999999	0.9126	fill_color=red
chr1	682000000	682499999	1.0576	fill_color=red
chr1	682500000	682999999	0.9619	fill_color=red
chr1	683000000	683499999	0.9608	fill_color=red
chr1	683500000	683999999	0.9428	fill_color=red
chr1	684000000	684499999	0.9733	fill_color=red
chr1	684500000	684999999	0.9449	fill_color=red
chr1	685000000	685499999	0.9655	fill_color=red
chr1	685500000	685999999	0.9647	fill_color=red
chr1	686000000	686499999	0.9854	fill_color=red
chr1	686500000	686999999	0.9706	fill_color=red
chr1	687000000	687499999	0.97	fill_color=red
chr1	687500000	687999999	0.9526	fill_color=red
chr1	688000000	688499999	0.8294	fill_color=red
chr1	688500000	688999999	0.9502	fill_color=red
chr1	689000000	689499999	0.9316	fill_color=red
chr1	689500000	689999999	0.9638	fill_color=red
chr1	690000000	690499999	0.9565	fill_color=red
chr1	690500000	690999999	0.9437	fill_color=red
chr1	691000000	691499999	0.9627	fill_color=red
chr1	691500000	691999999	0.9719	fill_color=red
chr1	692000000	692499999	0.9959	fill_color=red
chr1	692500000	692999999	1.1033	fill_color=red
chr1	693000000	693499999	1.1404	fill_color=red
chr1	693500000	693938907	1.9233	fill_color=red
chr2	0	499999	1.3371	fill_color=red
chr2	500000	999999	0.9993	fill_color=red
chr2	1000000	1499999	0.9963	fill_color=red
chr2	1500000	1999999	0.993	fill_color=red
chr2	2000000	2499999	1.0158	fill_color=red
chr2	2500000	2999999	0.9891	fill_color=red
chr2	3000000	3499999	1.0223	fill_color=red
chr2	3500000	3999999	0.9894	fill_color=red
chr2	4000000	4499999	1.0852	fill_color=red
chr2	4500000	4999999	1.3191	fill_color=red
chr2	5000000	5499999	1.4286	fill_color=red
chr2	5500000	5999999	0.9577	fill_color=red
chr2	6000000	6499999	1.0596	fill_color=red
chr2	6500000	6999999	1.2069	fill_color=red
chr2	7000000	7499999	1.37	fill_color=red
chr2	7500000	7999999	1.0047	fill_color=red
chr2	8000000	8499999	1.0321	fill_color=red
chr2	8500000	8999999	0.9997	fill_color=red
chr2	9000000	9499999	1.0298	fill_color=red
chr2	9500000	9999999	0.9874	fill_color=red
chr2	10000000	10499999	0.9964	fill_color=red
chr2	10500000	10999999	1.0005	fill_color=red
chr2	11000000	11499999	1.0063	fill_color=red
chr2	11500000	11999999	1.0253	fill_color=red
chr2	12000000	12499999	1.1274	fill_color=red
chr2	12500000	12999999	0.9837	fill_color=red
chr2	13000000	13499999	1.0213	fill_color=red
chr2	13500000	13999999	1.0363	fill_color=red
chr2	14000000	14499999	1.1634	fill_color=red
chr2	14500000	14999999	1.0267	fill_color=red
chr2	15000000	15499999	0.9964	fill_color=red
chr2	15500000	15999999	0.9885	fill_color=red
chr2	16000000	16499999	1.0205	fill_color=red
chr2	16500000	16999999	0.9785	fill_color=red
chr2	17000000	17499999	0.9223	fill_color=red
chr2	17500000	17999999	0.958	fill_color=red
chr2	18000000	18499999	1.0038	fill_color=red
chr2	18500000	18999999	1.0026	fill_color=red
chr2	19000000	19499999	0.9676	fill_color=red
chr2	19500000	19999999	0.9342	fill_color=red
chr2	20000000	20499999	0.9833	fill_color=red
chr2	20500000	20999999	1.0033	fill_color=red
chr2	21000000	21499999	0.9431	fill_color=red
chr2	21500000	21999999	0.9555	fill_color=red
chr2	22000000	22499999	0.9699	fill_color=red
chr2	22500000	22999999	0.944	fill_color=red
chr2	23000000	23499999	0.9912	fill_color=red
chr2	23500000	23999999	0.9801	fill_color=red
chr2	24000000	24499999	0.9564	fill_color=red
chr2	24500000	24999999	0.9443	fill_color=red
chr2	25000000	25499999	0.9446	fill_color=red
chr2	25500000	25999999	0.9364	fill_color=red
chr2	26000000	26499999	0.9575	fill_color=red
chr2	26500000	26999999	0.9153	fill_color=red
chr2	27000000	27499999	0.9319	fill_color=red
chr2	27500000	27999999	0.931	fill_color=red
chr2	28000000	28499999	0.9958	fill_color=red
chr2	28500000	28999999	1.0277	fill_color=red
chr2	29000000	29499999	1.0136	fill_color=red
chr2	29500000	29999999	0.9884	fill_color=red
chr2	30000000	30499999	0.9835	fill_color=red
chr2	30500000	30999999	0.9473	fill_color=red
chr2	31000000	31499999	0.9287	fill_color=red
chr2	31500000	31999999	0.9134	fill_color=red
chr2	32000000	32499999	0.9197	fill_color=red
chr2	32500000	32999999	0.9047	fill_color=red
chr2	33000000	33499999	0.8995	fill_color=red
chr2	33500000	33999999	0.9037	fill_color=red
chr2	34000000	34499999	0.9315	fill_color=red
chr2	34500000	34999999	0.8999	fill_color=red
chr2	35000000	35499999	0.9168	fill_color=red
chr2	35500000	35999999	0.9079	fill_color=red
chr2	36000000	36499999	0.9055	fill_color=red
chr2	36500000	36999999	0.9444	fill_color=red
chr2	37000000	37499999	0.9678	fill_color=red
chr2	37500000	37999999	1.0321	fill_color=red
chr2	38000000	38499999	0.999	fill_color=red
chr2	38500000	38999999	0.9796	fill_color=red
chr2	39000000	39499999	0.9734	fill_color=red
chr2	39500000	39999999	0.9619	fill_color=red
chr2	40000000	40499999	0.9587	fill_color=red
chr2	40500000	40999999	0.9707	fill_color=red
chr2	41000000	41499999	0.9443	fill_color=red
chr2	41500000	41999999	0.9292	fill_color=red
chr2	42000000	42499999	0.9333	fill_color=red
chr2	42500000	42999999	0.936	fill_color=red
chr2	43000000	43499999	0.9342	fill_color=red
chr2	43500000	43999999	0.9994	fill_color=red
chr2	44000000	44499999	0.9917	fill_color=red
chr2	44500000	44999999	0.9771	fill_color=red
chr2	45000000	45499999	1.0111	fill_color=red
chr2	45500000	45999999	0.9626	fill_color=red
chr2	46000000	46499999	0.9546	fill_color=red
chr2	46500000	46999999	1.236	fill_color=red
chr2	47000000	47499999	0.8971	fill_color=red
chr2	47500000	47999999	0.9256	fill_color=red
chr2	48000000	48499999	1.0149	fill_color=red
chr2	48500000	48999999	1.0579	fill_color=red
chr2	49000000	49499999	1.098	fill_color=red
chr2	49500000	49999999	1.0362	fill_color=red
chr2	50000000	50499999	1.0128	fill_color=red
chr2	50500000	50999999	1.0303	fill_color=red
chr2	51000000	51499999	1.041	fill_color=red
chr2	51500000	51999999	1.0547	fill_color=red
chr2	52000000	52499999	0.9994	fill_color=red
chr2	52500000	52999999	1.0162	fill_color=red
chr2	53000000	53499999	0.9581	fill_color=red
chr2	53500000	53999999	0.9573	fill_color=red
chr2	54000000	54499999	0.9648	fill_color=red
chr2	54500000	54999999	1.0276	fill_color=red
chr2	55000000	55499999	1.1301	fill_color=red
chr2	55500000	55999999	0.9603	fill_color=red
chr2	56000000	56499999	0.9861	fill_color=red
chr2	56500000	56999999	0.9759	fill_color=red
chr2	57000000	57499999	0.9751	fill_color=red
chr2	57500000	57999999	0.9627	fill_color=red
chr2	58000000	58499999	0.9528	fill_color=red
chr2	58500000	58999999	0.975	fill_color=red
chr2	59000000	59499999	0.9122	fill_color=red
chr2	59500000	59999999	0.9392	fill_color=red
chr2	60000000	60499999	0.9895	fill_color=red
chr2	60500000	60999999	0.9529	fill_color=red
chr2	61000000	61499999	1.0267	fill_color=red
chr2	61500000	61999999	0.9602	fill_color=red
chr2	62000000	62499999	1.0221	fill_color=red
chr2	62500000	62999999	1.0602	fill_color=red
chr2	63000000	63499999	1.0065	fill_color=red
chr2	63500000	63999999	1.0288	fill_color=red
chr2	64000000	64499999	1.0018	fill_color=red
chr2	64500000	64999999	1.0164	fill_color=red
chr2	65000000	65499999	1.0119	fill_color=red
chr2	65500000	65999999	1.0048	fill_color=red
chr2	66000000	66499999	0.9622	fill_color=red
chr2	66500000	66999999	0.962	fill_color=red
chr2	67000000	67499999	0.9313	fill_color=red
chr2	67500000	67999999	0.9306	fill_color=red
chr2	68000000	68499999	0.968	fill_color=red
chr2	68500000	68999999	0.9779	fill_color=red
chr2	69000000	69499999	0.9631	fill_color=red
chr2	69500000	69999999	0.942	fill_color=red
chr2	70000000	70499999	0.9529	fill_color=red
chr2	70500000	70999999	1.02	fill_color=red
chr2	71000000	71499999	1.0113	fill_color=red
chr2	71500000	71999999	1.0037	fill_color=red
chr2	72000000	72499999	0.9902	fill_color=red
chr2	72500000	72999999	1.011	fill_color=red
chr2	73000000	73499999	0.9993	fill_color=red
chr2	73500000	73999999	0.9623	fill_color=red
chr2	74000000	74499999	0.9422	fill_color=red
chr2	74500000	74999999	0.9352	fill_color=red
chr2	75000000	75499999	0.9483	fill_color=red
chr2	75500000	75999999	0.9446	fill_color=red
chr2	76000000	76499999	0.961	fill_color=red
chr2	76500000	76999999	0.9689	fill_color=red
chr2	77000000	77499999	0.9565	fill_color=red
chr2	77500000	77999999	0.9565	fill_color=red
chr2	78000000	78499999	0.9173	fill_color=red
chr2	78500000	78999999	1.008	fill_color=red
chr2	79000000	79499999	0.9447	fill_color=red
chr2	79500000	79999999	0.9572	fill_color=red
chr2	80000000	80499999	0.9529	fill_color=red
chr2	80500000	80999999	0.9631	fill_color=red
chr2	81000000	81499999	0.9387	fill_color=red
chr2	81500000	81999999	0.9719	fill_color=red
chr2	82000000	82499999	0.9398	fill_color=red
chr2	82500000	82999999	0.9648	fill_color=red
chr2	83000000	83499999	0.9743	fill_color=red
chr2	83500000	83999999	0.9464	fill_color=red
chr2	84000000	84499999	0.9516	fill_color=red
chr2	84500000	84999999	0.9384	fill_color=red
chr2	85000000	85499999	1.0082	fill_color=red
chr2	85500000	85999999	0.9571	fill_color=red
chr2	86000000	86499999	0.9964	fill_color=red
chr2	86500000	86999999	0.9569	fill_color=red
chr2	87000000	87499999	1.0006	fill_color=red
chr2	87500000	87999999	1.0118	fill_color=red
chr2	88000000	88499999	0.9673	fill_color=red
chr2	88500000	88999999	0.9806	fill_color=red
chr2	89000000	89499999	0.9869	fill_color=red
chr2	89500000	89999999	0.9782	fill_color=red
chr2	90000000	90499999	1.0271	fill_color=red
chr2	90500000	90999999	0.9517	fill_color=red
chr2	91000000	91499999	0.9468	fill_color=red
chr2	91500000	91999999	0.9529	fill_color=red
chr2	92000000	92499999	0.9841	fill_color=red
chr2	92500000	92999999	1.0101	fill_color=red
chr2	93000000	93499999	1.0644	fill_color=red
chr2	93500000	93999999	0.9922	fill_color=red
chr2	94000000	94499999	0.9956	fill_color=red
chr2	94500000	94999999	1.2189	fill_color=red
chr2	95000000	95499999	1.0593	fill_color=red
chr2	95500000	95999999	1.0955	fill_color=red
chr2	96000000	96499999	1.1147	fill_color=red
chr2	96500000	96999999	1.0569	fill_color=red
chr2	97000000	97499999	0.9937	fill_color=red
chr2	97500000	97999999	1.0021	fill_color=red
chr2	98000000	98499999	1.0116	fill_color=red
chr2	98500000	98999999	0.9746	fill_color=red
chr2	99000000	99499999	1.0049	fill_color=red
chr2	99500000	99999999	1.042	fill_color=red
chr2	100000000	100499999	1.0064	fill_color=red
chr2	100500000	100999999	0.9913	fill_color=red
chr2	101000000	101499999	1.0647	fill_color=red
chr2	101500000	101999999	1.1061	fill_color=red
chr2	102000000	102499999	1.0757	fill_color=red
chr2	102500000	102999999	2.0057	fill_color=red
chr2	103000000	103499999	1.0698	fill_color=red
chr2	103500000	103999999	1.0923	fill_color=red
chr2	104000000	104499999	1.0311	fill_color=red
chr2	104500000	104999999	1.0501	fill_color=red
chr2	105000000	105499999	1.0184	fill_color=red
chr2	105500000	105999999	0.9992	fill_color=red
chr2	106000000	106499999	0.9653	fill_color=red
chr2	106500000	106999999	0.9828	fill_color=red
chr2	107000000	107499999	1.0059	fill_color=red
chr2	107500000	107999999	0.948	fill_color=red
chr2	108000000	108499999	0.9768	fill_color=red
chr2	108500000	108999999	0.9729	fill_color=red
chr2	109000000	109499999	0.967	fill_color=red
chr2	109500000	109999999	0.9741	fill_color=red
chr2	110000000	110499999	0.9984	fill_color=red
chr2	110500000	110999999	1.0016	fill_color=red
chr2	111000000	111499999	0.9926	fill_color=red
chr2	111500000	111999999	0.9642	fill_color=red
chr2	112000000	112499999	1.0017	fill_color=red
chr2	112500000	112999999	1.0261	fill_color=red
chr2	113000000	113499999	0.953	fill_color=red
chr2	113500000	113999999	0.9562	fill_color=red
chr2	114000000	114499999	0.9301	fill_color=red
chr2	114500000	114999999	0.9838	fill_color=red
chr2	115000000	115499999	0.9617	fill_color=red
chr2	115500000	115999999	0.9294	fill_color=red
chr2	116000000	116499999	0.9548	fill_color=red
chr2	116500000	116999999	0.947	fill_color=red
chr2	117000000	117499999	0.9572	fill_color=red
chr2	117500000	117999999	0.9455	fill_color=red
chr2	118000000	118499999	0.8822	fill_color=red
chr2	118500000	118999999	0.9133	fill_color=red
chr2	119000000	119499999	0.97	fill_color=red
chr2	119500000	119999999	0.9378	fill_color=red
chr2	120000000	120499999	0.956	fill_color=red
chr2	120500000	120999999	0.9317	fill_color=red
chr2	121000000	121499999	0.9598	fill_color=red
chr2	121500000	121999999	0.9249	fill_color=red
chr2	122000000	122499999	0.9441	fill_color=red
chr2	122500000	122999999	0.9595	fill_color=red
chr2	123000000	123499999	0.9303	fill_color=red
chr2	123500000	123999999	0.9262	fill_color=red
chr2	124000000	124499999	0.8985	fill_color=red
chr2	124500000	124999999	0.8898	fill_color=red
chr2	125000000	125499999	0.8764	fill_color=red
chr2	125500000	125999999	0.9214	fill_color=red
chr2	126000000	126499999	0.9194	fill_color=red
chr2	126500000	126999999	0.8973	fill_color=red
chr2	127000000	127499999	0.9099	fill_color=red
chr2	127500000	127999999	0.9417	fill_color=red
chr2	128000000	128499999	0.9593	fill_color=red
chr2	128500000	128999999	0.9415	fill_color=red
chr2	129000000	129499999	0.9922	fill_color=red
chr2	129500000	129999999	0.9338	fill_color=red
chr2	130000000	130499999	0.973	fill_color=red
chr2	130500000	130999999	0.9466	fill_color=red
chr2	131000000	131499999	0.9749	fill_color=red
chr2	131500000	131999999	0.9728	fill_color=red
chr2	132000000	132499999	1.0519	fill_color=red
chr2	132500000	132999999	0.9333	fill_color=red
chr2	133000000	133499999	0.9176	fill_color=red
chr2	133500000	133999999	0.9877	fill_color=red
chr2	134000000	134499999	0.9877	fill_color=red
chr2	134500000	134999999	0.9517	fill_color=red
chr2	135000000	135499999	0.9411	fill_color=red
chr2	135500000	135999999	0.9329	fill_color=red
chr2	136000000	136499999	0.9115	fill_color=red
chr2	136500000	136999999	0.9299	fill_color=red
chr2	137000000	137499999	0.9169	fill_color=red
chr2	137500000	137999999	1.037	fill_color=red
chr2	138000000	138499999	0.9627	fill_color=red
chr2	138500000	138999999	0.9	fill_color=red
chr2	139000000	139499999	0.8922	fill_color=red
chr2	139500000	139999999	0.925	fill_color=red
chr2	140000000	140499999	0.9278	fill_color=red
chr2	140500000	140999999	0.9094	fill_color=red
chr2	141000000	141499999	0.9172	fill_color=red
chr2	141500000	141999999	0.9308	fill_color=red
chr2	142000000	142499999	0.8991	fill_color=red
chr2	142500000	142999999	0.9134	fill_color=red
chr2	143000000	143499999	0.8985	fill_color=red
chr2	143500000	143999999	0.9255	fill_color=red
chr2	144000000	144499999	0.9026	fill_color=red
chr2	144500000	144999999	0.898	fill_color=red
chr2	145000000	145499999	0.8979	fill_color=red
chr2	145500000	145999999	0.9209	fill_color=red
chr2	146000000	146499999	0.8967	fill_color=red
chr2	146500000	146999999	0.8845	fill_color=red
chr2	147000000	147499999	0.8855	fill_color=red
chr2	147500000	147999999	0.8677	fill_color=red
chr2	148000000	148499999	0.8683	fill_color=red
chr2	148500000	148999999	0.8709	fill_color=red
chr2	149000000	149499999	0.8778	fill_color=red
chr2	149500000	149999999	0.8976	fill_color=red
chr2	150000000	150499999	0.8953	fill_color=red
chr2	150500000	150999999	0.9231	fill_color=red
chr2	151000000	151499999	0.9582	fill_color=red
chr2	151500000	151999999	0.9683	fill_color=red
chr2	152000000	152499999	0.9691	fill_color=red
chr2	152500000	152999999	0.9452	fill_color=red
chr2	153000000	153499999	0.9698	fill_color=red
chr2	153500000	153999999	0.9442	fill_color=red
chr2	154000000	154499999	0.9874	fill_color=red
chr2	154500000	154999999	0.9476	fill_color=red
chr2	155000000	155499999	0.982	fill_color=red
chr2	155500000	155999999	0.9671	fill_color=red
chr2	156000000	156499999	0.9845	fill_color=red
chr2	156500000	156999999	0.935	fill_color=red
chr2	157000000	157499999	1.0191	fill_color=red
chr2	157500000	157999999	3.5387	fill_color=red
chr2	158000000	158499999	0.8893	fill_color=red
chr2	158500000	158999999	0.8973	fill_color=red
chr2	159000000	159499999	0.9	fill_color=red
chr2	159500000	159999999	0.886	fill_color=red
chr2	160000000	160499999	0.9509	fill_color=red
chr2	160500000	160999999	1.0979	fill_color=red
chr2	161000000	161499999	1.0438	fill_color=red
chr2	161500000	161999999	0.9974	fill_color=red
chr2	162000000	162499999	0.9941	fill_color=red
chr2	162500000	162999999	0.9861	fill_color=red
chr2	163000000	163499999	0.9441	fill_color=red
chr2	163500000	163999999	0.9186	fill_color=red
chr2	164000000	164499999	0.9371	fill_color=red
chr2	164500000	164999999	0.9472	fill_color=red
chr2	165000000	165499999	0.9146	fill_color=red
chr2	165500000	165999999	0.8805	fill_color=red
chr2	166000000	166499999	0.9374	fill_color=red
chr2	166500000	166999999	0.9782	fill_color=red
chr2	167000000	167499999	0.9056	fill_color=red
chr2	167500000	167999999	0.9704	fill_color=red
chr2	168000000	168499999	1.0208	fill_color=red
chr2	168500000	168999999	0.9909	fill_color=red
chr2	169000000	169499999	0.9957	fill_color=red
chr2	169500000	169999999	0.9951	fill_color=red
chr2	170000000	170499999	0.9504	fill_color=red
chr2	170500000	170999999	0.9338	fill_color=red
chr2	171000000	171499999	0.8983	fill_color=red
chr2	171500000	171999999	0.9022	fill_color=red
chr2	172000000	172499999	0.8914	fill_color=red
chr2	172500000	172999999	0.8846	fill_color=red
chr2	173000000	173499999	0.8931	fill_color=red
chr2	173500000	173999999	0.8725	fill_color=red
chr2	174000000	174499999	0.8739	fill_color=red
chr2	174500000	174999999	0.8845	fill_color=red
chr2	175000000	175499999	0.9301	fill_color=red
chr2	175500000	175999999	0.8977	fill_color=red
chr2	176000000	176499999	0.9063	fill_color=red
chr2	176500000	176999999	0.9232	fill_color=red
chr2	177000000	177499999	0.8897	fill_color=red
chr2	177500000	177999999	0.8883	fill_color=red
chr2	178000000	178499999	0.9127	fill_color=red
chr2	178500000	178999999	0.9189	fill_color=red
chr2	179000000	179499999	1.2892	fill_color=red
chr2	179500000	179999999	0.9213	fill_color=red
chr2	180000000	180499999	0.9006	fill_color=red
chr2	180500000	180999999	0.9127	fill_color=red
chr2	181000000	181499999	0.9412	fill_color=red
chr2	181500000	181999999	1.2718	fill_color=red
chr2	182000000	182499999	0.9843	fill_color=red
chr2	182500000	182999999	0.9561	fill_color=red
chr2	183000000	183499999	1.2497	fill_color=red
chr2	183500000	183999999	1.2979	fill_color=red
chr2	184000000	184499999	1.3083	fill_color=red
chr2	184500000	184999999	0.9525	fill_color=red
chr2	185000000	185499999	0.9633	fill_color=red
chr2	185500000	185999999	1.1435	fill_color=red
chr2	186000000	186499999	0.9559	fill_color=red
chr2	186500000	186999999	0.9433	fill_color=red
chr2	187000000	187499999	0.9413	fill_color=red
chr2	187500000	187999999	0.9567	fill_color=red
chr2	188000000	188499999	0.9554	fill_color=red
chr2	188500000	188999999	0.919	fill_color=red
chr2	189000000	189499999	0.9344	fill_color=red
chr2	189500000	189999999	0.9357	fill_color=red
chr2	190000000	190499999	0.9462	fill_color=red
chr2	190500000	190999999	0.8949	fill_color=red
chr2	191000000	191499999	0.8988	fill_color=red
chr2	191500000	191999999	0.8852	fill_color=red
chr2	192000000	192499999	0.8754	fill_color=red
chr2	192500000	192999999	0.891	fill_color=red
chr2	193000000	193499999	0.9377	fill_color=red
chr2	193500000	193999999	1.3496	fill_color=red
chr2	194000000	194499999	1.0127	fill_color=red
chr2	194500000	194999999	0.9373	fill_color=red
chr2	195000000	195499999	0.9289	fill_color=red
chr2	195500000	195999999	0.9577	fill_color=red
chr2	196000000	196499999	0.9302	fill_color=red
chr2	196500000	196999999	0.926	fill_color=red
chr2	197000000	197499999	0.9578	fill_color=red
chr2	197500000	197999999	0.953	fill_color=red
chr2	198000000	198499999	0.9329	fill_color=red
chr2	198500000	198999999	0.9014	fill_color=red
chr2	199000000	199499999	0.8845	fill_color=red
chr2	199500000	199999999	0.8791	fill_color=red
chr2	200000000	200499999	0.8875	fill_color=red
chr2	200500000	200999999	0.8879	fill_color=red
chr2	201000000	201499999	0.8934	fill_color=red
chr2	201500000	201999999	0.8914	fill_color=red
chr2	202000000	202499999	0.8754	fill_color=red
chr2	202500000	202999999	0.8799	fill_color=red
chr2	203000000	203499999	0.8978	fill_color=red
chr2	203500000	203999999	0.9144	fill_color=red
chr2	204000000	204499999	0.9221	fill_color=red
chr2	204500000	204999999	0.9877	fill_color=red
chr2	205000000	205499999	0.8838	fill_color=red
chr2	205500000	205999999	0.9108	fill_color=red
chr2	206000000	206499999	0.9257	fill_color=red
chr2	206500000	206999999	0.9074	fill_color=red
chr2	207000000	207499999	0.9116	fill_color=red
chr2	207500000	207999999	0.8873	fill_color=red
chr2	208000000	208499999	0.8961	fill_color=red
chr2	208500000	208999999	0.8835	fill_color=red
chr2	209000000	209499999	0.8847	fill_color=red
chr2	209500000	209999999	0.8791	fill_color=red
chr2	210000000	210499999	0.8887	fill_color=red
chr2	210500000	210999999	0.9165	fill_color=red
chr2	211000000	211499999	0.9086	fill_color=red
chr2	211500000	211999999	0.9232	fill_color=red
chr2	212000000	212499999	0.9152	fill_color=red
chr2	212500000	212999999	0.9039	fill_color=red
chr2	213000000	213499999	0.9304	fill_color=red
chr2	213500000	213999999	0.9366	fill_color=red
chr2	214000000	214499999	0.9135	fill_color=red
chr2	214500000	214999999	0.9346	fill_color=red
chr2	215000000	215499999	0.9291	fill_color=red
chr2	215500000	215999999	0.9485	fill_color=red
chr2	216000000	216499999	0.9135	fill_color=red
chr2	216500000	216999999	0.9	fill_color=red
chr2	217000000	217499999	0.9299	fill_color=red
chr2	217500000	217999999	0.9267	fill_color=red
chr2	218000000	218499999	0.8787	fill_color=red
chr2	218500000	218999999	0.8883	fill_color=red
chr2	219000000	219499999	0.9032	fill_color=red
chr2	219500000	219999999	0.9019	fill_color=red
chr2	220000000	220499999	0.885	fill_color=red
chr2	220500000	220999999	0.9004	fill_color=red
chr2	221000000	221499999	0.9064	fill_color=red
chr2	221500000	221999999	0.9045	fill_color=red
chr2	222000000	222499999	0.9226	fill_color=red
chr2	222500000	222999999	0.9129	fill_color=red
chr2	223000000	223499999	0.922	fill_color=red
chr2	223500000	223999999	0.906	fill_color=red
chr2	224000000	224499999	0.8933	fill_color=red
chr2	224500000	224999999	0.8707	fill_color=red
chr2	225000000	225499999	0.8795	fill_color=red
chr2	225500000	225999999	0.8899	fill_color=red
chr2	226000000	226499999	0.8974	fill_color=red
chr2	226500000	226999999	0.9137	fill_color=red
chr2	227000000	227499999	0.8827	fill_color=red
chr2	227500000	227999999	0.918	fill_color=red
chr2	228000000	228499999	0.8971	fill_color=red
chr2	228500000	228999999	0.9019	fill_color=red
chr2	229000000	229499999	0.9233	fill_color=red
chr2	229500000	229999999	0.9152	fill_color=red
chr2	230000000	230499999	0.8844	fill_color=red
chr2	230500000	230999999	0.9019	fill_color=red
chr2	231000000	231499999	0.9176	fill_color=red
chr2	231500000	231999999	0.9041	fill_color=red
chr2	232000000	232499999	0.9008	fill_color=red
chr2	232500000	232999999	0.9043	fill_color=red
chr2	233000000	233499999	0.9111	fill_color=red
chr2	233500000	233999999	0.911	fill_color=red
chr2	234000000	234499999	0.8879	fill_color=red
chr2	234500000	234999999	0.9158	fill_color=red
chr2	235000000	235499999	0.9225	fill_color=red
chr2	235500000	235999999	0.8991	fill_color=red
chr2	236000000	236499999	0.8995	fill_color=red
chr2	236500000	236999999	0.9057	fill_color=red
chr2	237000000	237499999	0.8981	fill_color=red
chr2	237500000	237999999	0.8986	fill_color=red
chr2	238000000	238499999	0.9051	fill_color=red
chr2	238500000	238999999	0.9164	fill_color=red
chr2	239000000	239499999	0.9122	fill_color=red
chr2	239500000	239999999	0.9216	fill_color=red
chr2	240000000	240499999	0.9094	fill_color=red
chr2	240500000	240999999	0.9099	fill_color=red
chr2	241000000	241499999	0.8193	fill_color=red
chr2	241500000	241999999	0.9388	fill_color=red
chr2	242000000	242499999	0.9043	fill_color=red
chr2	242500000	242999999	0.913	fill_color=red
chr2	243000000	243499999	0.9065	fill_color=red
chr2	243500000	243999999	0.936	fill_color=red
chr2	244000000	244499999	0.9244	fill_color=red
chr2	244500000	244999999	0.918	fill_color=red
chr2	245000000	245499999	0.9199	fill_color=red
chr2	245500000	245999999	0.9074	fill_color=red
chr2	246000000	246499999	0.9314	fill_color=red
chr2	246500000	246999999	0.9232	fill_color=red
chr2	247000000	247499999	0.8844	fill_color=red
chr2	247500000	247999999	0.8771	fill_color=red
chr2	248000000	248499999	0.8791	fill_color=red
chr2	248500000	248999999	2.0993	fill_color=red
chr2	249000000	249499999	0.8799	fill_color=red
chr2	249500000	249999999	0.887	fill_color=red
chr2	250000000	250499999	0.8782	fill_color=red
chr2	250500000	250999999	0.8907	fill_color=red
chr2	251000000	251499999	0.8677	fill_color=red
chr2	251500000	251999999	0.883	fill_color=red
chr2	252000000	252499999	0.9021	fill_color=red
chr2	252500000	252999999	3.4512	fill_color=red
chr2	253000000	253499999	1.0617	fill_color=red
chr2	253500000	253999999	1.0849	fill_color=red
chr2	254000000	254499999	1.0054	fill_color=red
chr2	254500000	254999999	0.9854	fill_color=red
chr2	255000000	255499999	1.0063	fill_color=red
chr2	255500000	255999999	0.9643	fill_color=red
chr2	256000000	256499999	0.9488	fill_color=red
chr2	256500000	256999999	0.9771	fill_color=red
chr2	257000000	257499999	0.9629	fill_color=red
chr2	257500000	257999999	0.9818	fill_color=red
chr2	258000000	258499999	0.9642	fill_color=red
chr2	258500000	258999999	0.9501	fill_color=red
chr2	259000000	259499999	0.946	fill_color=red
chr2	259500000	259999999	0.9194	fill_color=red
chr2	260000000	260499999	0.941	fill_color=red
chr2	260500000	260999999	0.9429	fill_color=red
chr2	261000000	261499999	0.959	fill_color=red
chr2	261500000	261999999	0.9766	fill_color=red
chr2	262000000	262499999	0.932	fill_color=red
chr2	262500000	262999999	0.913	fill_color=red
chr2	263000000	263499999	0.9019	fill_color=red
chr2	263500000	263999999	0.881	fill_color=red
chr2	264000000	264499999	0.8998	fill_color=red
chr2	264500000	264999999	0.9233	fill_color=red
chr2	265000000	265499999	0.9697	fill_color=red
chr2	265500000	265999999	0.9428	fill_color=red
chr2	266000000	266499999	0.9227	fill_color=red
chr2	266500000	266999999	0.9241	fill_color=red
chr2	267000000	267499999	0.9533	fill_color=red
chr2	267500000	267999999	0.9381	fill_color=red
chr2	268000000	268499999	0.8946	fill_color=red
chr2	268500000	268999999	0.9102	fill_color=red
chr2	269000000	269499999	0.9332	fill_color=red
chr2	269500000	269999999	0.8747	fill_color=red
chr2	270000000	270499999	0.8703	fill_color=red
chr2	270500000	270999999	0.8786	fill_color=red
chr2	271000000	271499999	0.8838	fill_color=red
chr2	271500000	271999999	0.8901	fill_color=red
chr2	272000000	272499999	0.8795	fill_color=red
chr2	272500000	272999999	0.8971	fill_color=red
chr2	273000000	273499999	0.8879	fill_color=red
chr2	273500000	273999999	0.8882	fill_color=red
chr2	274000000	274499999	0.8829	fill_color=red
chr2	274500000	274999999	0.8761	fill_color=red
chr2	275000000	275499999	0.8784	fill_color=red
chr2	275500000	275999999	0.9042	fill_color=red
chr2	276000000	276499999	1.302	fill_color=red
chr2	276500000	276999999	0.8872	fill_color=red
chr2	277000000	277499999	0.8757	fill_color=red
chr2	277500000	277999999	0.8932	fill_color=red
chr2	278000000	278499999	0.8727	fill_color=red
chr2	278500000	278999999	0.8891	fill_color=red
chr2	279000000	279499999	0.8758	fill_color=red
chr2	279500000	279999999	0.9045	fill_color=red
chr2	280000000	280499999	0.9277	fill_color=red
chr2	280500000	280999999	0.9508	fill_color=red
chr2	281000000	281499999	0.9201	fill_color=red
chr2	281500000	281999999	0.8982	fill_color=red
chr2	282000000	282499999	0.9245	fill_color=red
chr2	282500000	282999999	0.9571	fill_color=red
chr2	283000000	283499999	0.9318	fill_color=red
chr2	283500000	283999999	0.9144	fill_color=red
chr2	284000000	284499999	0.9145	fill_color=red
chr2	284500000	284999999	0.9009	fill_color=red
chr2	285000000	285499999	0.9016	fill_color=red
chr2	285500000	285999999	0.939	fill_color=red
chr2	286000000	286499999	0.9308	fill_color=red
chr2	286500000	286999999	0.8996	fill_color=red
chr2	287000000	287499999	0.9007	fill_color=red
chr2	287500000	287999999	0.8841	fill_color=red
chr2	288000000	288499999	0.9059	fill_color=red
chr2	288500000	288999999	0.918	fill_color=red
chr2	289000000	289499999	0.9172	fill_color=red
chr2	289500000	289999999	0.9469	fill_color=red
chr2	290000000	290499999	0.9312	fill_color=red
chr2	290500000	290999999	0.9049	fill_color=red
chr2	291000000	291499999	0.8928	fill_color=red
chr2	291500000	291999999	0.8877	fill_color=red
chr2	292000000	292499999	0.8886	fill_color=red
chr2	292500000	292999999	0.8962	fill_color=red
chr2	293000000	293499999	0.8973	fill_color=red
chr2	293500000	293999999	0.8927	fill_color=red
chr2	294000000	294499999	0.8827	fill_color=red
chr2	294500000	294999999	0.8996	fill_color=red
chr2	295000000	295499999	0.9015	fill_color=red
chr2	295500000	295999999	0.9197	fill_color=red
chr2	296000000	296499999	0.9027	fill_color=red
chr2	296500000	296999999	0.9248	fill_color=red
chr2	297000000	297499999	0.9227	fill_color=red
chr2	297500000	297999999	0.9489	fill_color=red
chr2	298000000	298499999	0.919	fill_color=red
chr2	298500000	298999999	1.0212	fill_color=red
chr2	299000000	299499999	0.9	fill_color=red
chr2	299500000	299999999	0.9146	fill_color=red
chr2	300000000	300499999	0.8931	fill_color=red
chr2	300500000	300999999	0.9172	fill_color=red
chr2	301000000	301499999	0.8978	fill_color=red
chr2	301500000	301999999	0.9026	fill_color=red
chr2	302000000	302499999	0.9143	fill_color=red
chr2	302500000	302999999	0.9002	fill_color=red
chr2	303000000	303499999	0.9278	fill_color=red
chr2	303500000	303999999	0.8259	fill_color=red
chr2	304000000	304499999	0.8991	fill_color=red
chr2	304500000	304999999	0.9065	fill_color=red
chr2	305000000	305499999	0.917	fill_color=red
[truncated: 7,845 more rows]

## Sheet: figure 4a track D
chr	windown start	windown end	average SNP number	color
chr1	0	499999	5.378	fill_color=red
chr1	500000	999999	4.64	fill_color=red
chr1	1000000	1499999	4.904	fill_color=red
chr1	1500000	1999999	3.42	fill_color=red
chr1	2000000	2499999	2.622	fill_color=red
chr1	2500000	2999999	5.79	fill_color=red
chr1	3000000	3499999	9.302	fill_color=red
chr1	3500000	3999999	8.278	fill_color=red
chr1	4000000	4499999	7.286	fill_color=red
chr1	4500000	4999999	8.594	fill_color=red
chr1	5000000	5499999	10.866	fill_color=red
chr1	5500000	5999999	8.794	fill_color=red
chr1	6000000	6499999	7.592	fill_color=red
chr1	6500000	6999999	5.238	fill_color=red
chr1	7000000	7499999	4.308	fill_color=red
chr1	7500000	7999999	7.806	fill_color=red
chr1	8000000	8499999	8.972	fill_color=red
chr1	8500000	8999999	6.664	fill_color=red
chr1	9000000	9499999	6.134	fill_color=red
chr1	9500000	9999999	7.92	fill_color=red
chr1	10000000	10499999	6.332	fill_color=red
chr1	10500000	10999999	4.166	fill_color=red
chr1	11000000	11499999	4.86	fill_color=red
chr1	11500000	11999999	4.34	fill_color=red
chr1	12000000	12499999	5.558	fill_color=red
chr1	12500000	12999999	5.804	fill_color=red
chr1	13000000	13499999	5.262	fill_color=red
chr1	13500000	13999999	5.882	fill_color=red
chr1	14000000	14499999	6.474	fill_color=red
chr1	14500000	14999999	5.324	fill_color=red
chr1	15000000	15499999	5.692	fill_color=red
chr1	15500000	15999999	6.072	fill_color=red
chr1	16000000	16499999	6.726	fill_color=red
chr1	16500000	16999999	6.39	fill_color=red
chr1	17000000	17499999	4.658	fill_color=red
chr1	17500000	17999999	4.042	fill_color=red
chr1	18000000	18499999	4.344	fill_color=red
chr1	18500000	18999999	5.974	fill_color=red
chr1	19000000	19499999	2.49	fill_color=red
chr1	19500000	19999999	4.002	fill_color=red
chr1	20000000	20499999	3.93	fill_color=red
chr1	20500000	20999999	5.228	fill_color=red
chr1	21000000	21499999	4.62	fill_color=red
chr1	21500000	21999999	4.524	fill_color=red
chr1	22000000	22499999	3.324	fill_color=red
chr1	22500000	22999999	3.9	fill_color=red
chr1	23000000	23499999	3.996	fill_color=red
chr1	23500000	23999999	3.524	fill_color=red
chr1	24000000	24499999	4.644	fill_color=red
chr1	24500000	24999999	5.082	fill_color=red
chr1	25000000	25499999	3.67	fill_color=red
chr1	25500000	25999999	3.706	fill_color=red
chr1	26000000	26499999	6.012	fill_color=red
chr1	26500000	26999999	6.106	fill_color=red
chr1	27000000	27499999	4.808	fill_color=red
chr1	27500000	27999999	3.992	fill_color=red
chr1	28000000	28499999	2.76	fill_color=red
chr1	28500000	28999999	4.098	fill_color=red
chr1	29000000	29499999	5.386	fill_color=red
chr1	29500000	29999999	6.828	fill_color=red
chr1	30000000	30499999	8.416	fill_color=red
chr1	30500000	30999999	7.494	fill_color=red
chr1	31000000	31499999	7.048	fill_color=red
chr1	31500000	31999999	7.676	fill_color=red
chr1	32000000	32499999	6.132	fill_color=red
chr1	32500000	32999999	4.802	fill_color=red
chr1	33000000	33499999	7.218	fill_color=red
chr1	33500000	33999999	3.202	fill_color=red
chr1	34000000	34499999	2.796	fill_color=red
chr1	34500000	34999999	4.188	fill_color=red
chr1	35000000	35499999	3.328	fill_color=red
chr1	35500000	35999999	5.156	fill_color=red
chr1	36000000	36499999	5.794	fill_color=red
chr1	36500000	36999999	4.656	fill_color=red
chr1	37000000	37499999	7.454	fill_color=red
chr1	37500000	37999999	6.672	fill_color=red
chr1	38000000	38499999	4.262	fill_color=red
chr1	38500000	38999999	3.366	fill_color=red
chr1	39000000	39499999	6.09	fill_color=red
chr1	39500000	39999999	5.356	fill_color=red
chr1	40000000	40499999	3.536	fill_color=red
chr1	40500000	40999999	3.076	fill_color=red
chr1	41000000	41499999	1.932	fill_color=red
chr1	41500000	41999999	2.276	fill_color=red
chr1	42000000	42499999	4.746	fill_color=red
chr1	42500000	42999999	1.368	fill_color=red
chr1	43000000	43499999	1.96	fill_color=red
chr1	43500000	43999999	2.932	fill_color=red
chr1	44000000	44499999	4.586	fill_color=red
chr1	44500000	44999999	4.296	fill_color=red
chr1	45000000	45499999	8.092	fill_color=red
chr1	45500000	45999999	5.696	fill_color=red
chr1	46000000	46499999	6.378	fill_color=red
chr1	46500000	46999999	3.262	fill_color=red
chr1	47000000	47499999	6.856	fill_color=red
chr1	47500000	47999999	2.49	fill_color=red
chr1	48000000	48499999	4.942	fill_color=red
chr1	48500000	48999999	2.954	fill_color=red
chr1	49000000	49499999	1.024	fill_color=red
chr1	49500000	49999999	1.908	fill_color=red
chr1	50000000	50499999	1.92	fill_color=red
chr1	50500000	50999999	3.58	fill_color=red
chr1	51000000	51499999	4.192	fill_color=red
chr1	51500000	51999999	3.278	fill_color=red
chr1	52000000	52499999	4.3	fill_color=red
chr1	52500000	52999999	3.542	fill_color=red
chr1	53000000	53499999	3.9	fill_color=red
chr1	53500000	53999999	1.552	fill_color=red
chr1	54000000	54499999	1.86	fill_color=red
chr1	54500000	54999999	6.702	fill_color=red
chr1	55000000	55499999	5.038	fill_color=red
chr1	55500000	55999999	4.37	fill_color=red
chr1	56000000	56499999	6.004	fill_color=red
chr1	56500000	56999999	5.302	fill_color=red
chr1	57000000	57499999	6.01	fill_color=red
chr1	57500000	57999999	7.988	fill_color=red
chr1	58000000	58499999	7.482	fill_color=red
chr1	58500000	58999999	5.86	fill_color=red
chr1	59000000	59499999	6.532	fill_color=red
chr1	59500000	59999999	1.504	fill_color=red
chr1	60000000	60499999	5.364	fill_color=red
chr1	60500000	60999999	2.85	fill_color=red
chr1	61000000	61499999	0.396	fill_color=red
chr1	61500000	61999999	2.376	fill_color=red
chr1	62000000	62499999	3.436	fill_color=red
chr1	62500000	62999999	2.844	fill_color=red
chr1	63000000	63499999	0.584	fill_color=red
chr1	63500000	63999999	2.84	fill_color=red
chr1	64000000	64499999	6.282	fill_color=red
chr1	64500000	64999999	5.658	fill_color=red
chr1	65000000	65499999	4.966	fill_color=red
chr1	65500000	65999999	6.596	fill_color=red
chr1	66000000	66499999	4.598	fill_color=red
chr1	66500000	66999999	1.772	fill_color=red
chr1	67000000	67499999	5.01	fill_color=red
chr1	67500000	67999999	4.302	fill_color=red
chr1	68000000	68499999	5.828	fill_color=red
chr1	68500000	68999999	2.282	fill_color=red
chr1	69000000	69499999	1.112	fill_color=red
chr1	69500000	69999999	2.49	fill_color=red
chr1	70000000	70499999	2.51	fill_color=red
chr1	70500000	70999999	1.442	fill_color=red
chr1	71000000	71499999	2.544	fill_color=red
chr1	71500000	71999999	3.548	fill_color=red
chr1	72000000	72499999	3.174	fill_color=red
chr1	72500000	72999999	6.244	fill_color=red
chr1	73000000	73499999	4.5	fill_color=red
chr1	73500000	73999999	4.544	fill_color=red
chr1	74000000	74499999	3.416	fill_color=red
chr1	74500000	74999999	2.822	fill_color=red
chr1	75000000	75499999	3.01	fill_color=red
chr1	75500000	75999999	1.086	fill_color=red
chr1	76000000	76499999	3.076	fill_color=red
chr1	76500000	76999999	3.442	fill_color=red
chr1	77000000	77499999	1.846	fill_color=red
chr1	77500000	77999999	2.28	fill_color=red
chr1	78000000	78499999	1.164	fill_color=red
chr1	78500000	78999999	7.398	fill_color=red
chr1	79000000	79499999	6.138	fill_color=red
chr1	79500000	79999999	6.66	fill_color=red
chr1	80000000	80499999	5.208	fill_color=red
chr1	80500000	80999999	4.402	fill_color=red
chr1	81000000	81499999	4.03	fill_color=red
chr1	81500000	81999999	4.6	fill_color=red
chr1	82000000	82499999	2.426	fill_color=red
chr1	82500000	82999999	4.894	fill_color=red
chr1	83000000	83499999	2.602	fill_color=red
chr1	83500000	83999999	3.564	fill_color=red
chr1	84000000	84499999	4.602	fill_color=red
chr1	84500000	84999999	2.964	fill_color=red
chr1	85000000	85499999	4.46	fill_color=red
chr1	85500000	85999999	5.088	fill_color=red
chr1	86000000	86499999	6.152	fill_color=red
chr1	86500000	86999999	6.05	fill_color=red
chr1	87000000	87499999	5.618	fill_color=red
chr1	87500000	87999999	5.154	fill_color=red
chr1	88000000	88499999	4.246	fill_color=red
chr1	88500000	88999999	5.644	fill_color=red
chr1	89000000	89499999	1.52	fill_color=red
chr1	89500000	89999999	4.44	fill_color=red
chr1	90000000	90499999	3.656	fill_color=red
chr1	90500000	90999999	3.806	fill_color=red
chr1	91000000	91499999	2.154	fill_color=red
chr1	91500000	91999999	4.102	fill_color=red
chr1	92000000	92499999	5.442	fill_color=red
chr1	92500000	92999999	4.892	fill_color=red
chr1	93000000	93499999	5.348	fill_color=red
chr1	93500000	93999999	5.364	fill_color=red
chr1	94000000	94499999	2.766	fill_color=red
chr1	94500000	94999999	4.52	fill_color=red
chr1	95000000	95499999	2.808	fill_color=red
chr1	95500000	95999999	3.932	fill_color=red
chr1	96000000	96499999	5.902	fill_color=red
chr1	96500000	96999999	2.992	fill_color=red
chr1	97000000	97499999	7.024	fill_color=red
chr1	97500000	97999999	6.368	fill_color=red
chr1	98000000	98499999	3.19	fill_color=red
chr1	98500000	98999999	4.524	fill_color=red
chr1	99000000	99499999	5.27	fill_color=red
chr1	99500000	99999999	2.594	fill_color=red
chr1	100000000	100499999	1.97	fill_color=red
chr1	100500000	100999999	3.472	fill_color=red
chr1	101000000	101499999	4.978	fill_color=red
chr1	101500000	101999999	2.312	fill_color=red
chr1	102000000	102499999	0.928	fill_color=red
chr1	102500000	102999999	0.792	fill_color=red
chr1	103000000	103499999	5.098	fill_color=red
chr1	103500000	103999999	2.356	fill_color=red
chr1	104000000	104499999	4.95	fill_color=red
chr1	104500000	104999999	5.628	fill_color=red
chr1	105000000	105499999	9.006	fill_color=red
chr1	105500000	105999999	6.184	fill_color=red
chr1	106000000	106499999	2.76	fill_color=red
chr1	106500000	106999999	4.298	fill_color=red
chr1	107000000	107499999	5.91	fill_color=red
chr1	107500000	107999999	2.888	fill_color=red
chr1	108000000	108499999	4.282	fill_color=red
chr1	108500000	108999999	4.148	fill_color=red
chr1	109000000	109499999	2.352	fill_color=red
chr1	109500000	109999999	1.622	fill_color=red
chr1	110000000	110499999	3.276	fill_color=red
chr1	110500000	110999999	2.854	fill_color=red
chr1	111000000	111499999	1.486	fill_color=red
chr1	111500000	111999999	2.462	fill_color=red
chr1	112000000	112499999	3.17	fill_color=red
chr1	112500000	112999999	2.572	fill_color=red
chr1	113000000	113499999	1.706	fill_color=red
chr1	113500000	113999999	2.08	fill_color=red
chr1	114000000	114499999	0.204	fill_color=red
chr1	114500000	114999999	4.316	fill_color=red
chr1	115000000	115499999	0.296	fill_color=red
chr1	115500000	115999999	2.354	fill_color=red
chr1	116000000	116499999	1.632	fill_color=red
chr1	116500000	116999999	2.022	fill_color=red
chr1	117000000	117499999	1.624	fill_color=red
chr1	117500000	117999999	1.698	fill_color=red
chr1	118000000	118499999	4.038	fill_color=red
chr1	118500000	118999999	6.916	fill_color=red
chr1	119000000	119499999	5.454	fill_color=red
chr1	119500000	119999999	2.898	fill_color=red
chr1	120000000	120499999	0.164	fill_color=red
chr1	120500000	120999999	0.22	fill_color=red
chr1	121000000	121499999	1.624	fill_color=red
chr1	121500000	121999999	7.304	fill_color=red
chr1	122000000	122499999	2.076	fill_color=red
chr1	122500000	122999999	3.362	fill_color=red
chr1	123000000	123499999	1.944	fill_color=red
chr1	123500000	123999999	1.842	fill_color=red
chr1	124000000	124499999	0.828	fill_color=red
chr1	124500000	124999999	1.55	fill_color=red
chr1	125000000	125499999	3.364	fill_color=red
chr1	125500000	125999999	6.47	fill_color=red
chr1	126000000	126499999	0.544	fill_color=red
chr1	126500000	126999999	1.74	fill_color=red
chr1	127000000	127499999	3.12	fill_color=red
chr1	127500000	127999999	4.546	fill_color=red
chr1	128000000	128499999	2.43	fill_color=red
chr1	128500000	128999999	1.184	fill_color=red
chr1	129000000	129499999	2.082	fill_color=red
chr1	129500000	129999999	3.978	fill_color=red
chr1	130000000	130499999	0.924	fill_color=red
chr1	130500000	130999999	5.99	fill_color=red
chr1	131000000	131499999	5.72	fill_color=red
chr1	131500000	131999999	4.196	fill_color=red
chr1	132000000	132499999	0.274	fill_color=red
chr1	132500000	132999999	0.23	fill_color=red
chr1	133000000	133499999	4.286	fill_color=red
chr1	133500000	133999999	13.428	fill_color=red
chr1	134000000	134499999	1.012	fill_color=red
chr1	134500000	134999999	1.506	fill_color=red
chr1	135000000	135499999	1.858	fill_color=red
chr1	135500000	135999999	0.324	fill_color=red
chr1	136000000	136499999	0.398	fill_color=red
chr1	136500000	136999999	0.23	fill_color=red
chr1	137000000	137499999	0.496	fill_color=red
chr1	137500000	137999999	2.268	fill_color=red
chr1	138000000	138499999	3.796	fill_color=red
chr1	138500000	138999999	2.052	fill_color=red
chr1	139000000	139499999	2.902	fill_color=red
chr1	139500000	139999999	2.686	fill_color=red
chr1	140000000	140499999	0.722	fill_color=red
chr1	140500000	140999999	2.98	fill_color=red
chr1	141000000	141499999	4.422	fill_color=red
chr1	141500000	141999999	1.776	fill_color=red
chr1	142000000	142499999	2.54	fill_color=red
chr1	142500000	142999999	4.354	fill_color=red
chr1	143000000	143499999	4.27	fill_color=red
chr1	143500000	143999999	0.678	fill_color=red
chr1	144000000	144499999	0.928	fill_color=red
chr1	144500000	144999999	1.96	fill_color=red
chr1	145000000	145499999	1.29	fill_color=red
chr1	145500000	145999999	1.688	fill_color=red
chr1	146000000	146499999	1	fill_color=red
chr1	146500000	146999999	2.124	fill_color=red
chr1	147000000	147499999	0.58	fill_color=red
chr1	147500000	147999999	0.356	fill_color=red
chr1	148000000	148499999	1.81	fill_color=red
chr1	148500000	148999999	0.508	fill_color=red
chr1	149000000	149499999	0.838	fill_color=red
chr1	149500000	149999999	1.536	fill_color=red
chr1	150000000	150499999	0.748	fill_color=red
chr1	150500000	150999999	0.568	fill_color=red
chr1	151000000	151499999	0.658	fill_color=red
chr1	151500000	151999999	0.26	fill_color=red
chr1	152000000	152499999	0.192	fill_color=red
chr1	152500000	152999999	0.296	fill_color=red
chr1	153000000	153499999	0.358	fill_color=red
chr1	153500000	153999999	0.298	fill_color=red
chr1	154000000	154499999	0.658	fill_color=red
chr1	154500000	154999999	2.322	fill_color=red
chr1	155000000	155499999	3.104	fill_color=red
chr1	155500000	155999999	0.878	fill_color=red
chr1	156000000	156499999	0.248	fill_color=red
chr1	156500000	156999999	0.332	fill_color=red
chr1	157000000	157499999	1.16	fill_color=red
chr1	157500000	157999999	1.802	fill_color=red
chr1	158000000	158499999	2.538	fill_color=red
chr1	158500000	158999999	1.686	fill_color=red
chr1	159000000	159499999	1.034	fill_color=red
chr1	159500000	159999999	1.004	fill_color=red
chr1	160000000	160499999	2.7	fill_color=red
chr1	160500000	160999999	5.086	fill_color=red
chr1	161000000	161499999	2.912	fill_color=red
chr1	161500000	161999999	0.698	fill_color=red
chr1	162000000	162499999	5.38	fill_color=red
chr1	162500000	162999999	3.554	fill_color=red
chr1	163000000	163499999	2.978	fill_color=red
chr1	163500000	163999999	6.554	fill_color=red
chr1	164000000	164499999	7.182	fill_color=red
chr1	164500000	164999999	6.658	fill_color=red
chr1	165000000	165499999	9.994	fill_color=red
chr1	165500000	165999999	4.104	fill_color=red
chr1	166000000	166499999	10.74	fill_color=red
chr1	166500000	166999999	12.608	fill_color=red
chr1	167000000	167499999	7.76	fill_color=red
chr1	167500000	167999999	10.458	fill_color=red
chr1	168000000	168499999	9.19	fill_color=red
chr1	168500000	168999999	7.79	fill_color=red
chr1	169000000	169499999	6.922	fill_color=red
chr1	169500000	169999999	9.234	fill_color=red
chr1	170000000	170499999	10.076	fill_color=red
chr1	170500000	170999999	8.01	fill_color=red
chr1	171000000	171499999	8.914	fill_color=red
chr1	171500000	171999999	7.636	fill_color=red
chr1	172000000	172499999	5.834	fill_color=red
chr1	172500000	172999999	6.242	fill_color=red
chr1	173000000	173499999	1.33	fill_color=red
chr1	173500000	173999999	2.046	fill_color=red
chr1	174000000	174499999	7.712	fill_color=red
chr1	174500000	174999999	6.654	fill_color=red
chr1	175000000	175499999	9.272	fill_color=red
chr1	175500000	175999999	9.882	fill_color=red
chr1	176000000	176499999	7.996	fill_color=red
chr1	176500000	176999999	8.954	fill_color=red
chr1	177000000	177499999	6.508	fill_color=red
chr1	177500000	177999999	5.712	fill_color=red
chr1	178000000	178499999	8.066	fill_color=red
chr1	178500000	178999999	7.07	fill_color=red
chr1	179000000	179499999	8.742	fill_color=red
chr1	179500000	179999999	7.954	fill_color=red
chr1	180000000	180499999	11	fill_color=red
chr1	180500000	180999999	7.21	fill_color=red
chr1	181000000	181499999	5.432	fill_color=red
chr1	181500000	181999999	6.412	fill_color=red
chr1	182000000	182499999	6.406	fill_color=red
chr1	182500000	182999999	9.302	fill_color=red
chr1	183000000	183499999	9.444	fill_color=red
chr1	183500000	183999999	9.51	fill_color=red
chr1	184000000	184499999	9.144	fill_color=red
chr1	184500000	184999999	9.916	fill_color=red
chr1	185000000	185499999	5.582	fill_color=red
chr1	185500000	185999999	8.53	fill_color=red
chr1	186000000	186499999	9.134	fill_color=red
chr1	186500000	186999999	7.55	fill_color=red
chr1	187000000	187499999	4.842	fill_color=red
chr1	187500000	187999999	3.69	fill_color=red
chr1	188000000	188499999	9.826	fill_color=red
chr1	188500000	188999999	5.19	fill_color=red
chr1	189000000	189499999	0.914	fill_color=red
chr1	189500000	189999999	0.894	fill_color=red
chr1	190000000	190499999	4.552	fill_color=red
chr1	190500000	190999999	4.578	fill_color=red
chr1	191000000	191499999	6.092	fill_color=red
chr1	191500000	191999999	5.058	fill_color=red
chr1	192000000	192499999	3.978	fill_color=red
chr1	192500000	192999999	1.626	fill_color=red
chr1	193000000	193499999	5.418	fill_color=red
chr1	193500000	193999999	1.912	fill_color=red
chr1	194000000	194499999	3.098	fill_color=red
chr1	194500000	194999999	2.952	fill_color=red
chr1	195000000	195499999	2.674	fill_color=red
chr1	195500000	195999999	2.068	fill_color=red
chr1	196000000	196499999	5.036	fill_color=red
chr1	196500000	196999999	1.784	fill_color=red
chr1	197000000	197499999	4.852	fill_color=red
chr1	197500000	197999999	3.776	fill_color=red
chr1	198000000	198499999	6.328	fill_color=red
chr1	198500000	198999999	4.308	fill_color=red
chr1	199000000	199499999	4.762	fill_color=red
chr1	199500000	199999999	3.402	fill_color=red
chr1	200000000	200499999	1.824	fill_color=red
chr1	200500000	200999999	0.832	fill_color=red
chr1	201000000	201499999	0.266	fill_color=red
chr1	201500000	201999999	0.572	fill_color=red
chr1	202000000	202499999	2.788	fill_color=red
chr1	202500000	202999999	3.404	fill_color=red
chr1	203000000	203499999	0.526	fill_color=red
chr1	203500000	203999999	2.552	fill_color=red
chr1	204000000	204499999	3.244	fill_color=red
chr1	204500000	204999999	3.742	fill_color=red
chr1	205000000	205499999	3.312	fill_color=red
chr1	205500000	205999999	2.318	fill_color=red
chr1	206000000	206499999	1.54	fill_color=red
chr1	206500000	206999999	7.686	fill_color=red
chr1	207000000	207499999	4.034	fill_color=red
chr1	207500000	207999999	1.97	fill_color=red
chr1	208000000	208499999	3.78	fill_color=red
chr1	208500000	208999999	2.392	fill_color=red
chr1	209000000	209499999	1.368	fill_color=red
chr1	209500000	209999999	4.444	fill_color=red
chr1	210000000	210499999	3.088	fill_color=red
chr1	210500000	210999999	4.334	fill_color=red
chr1	211000000	211499999	2.814	fill_color=red
chr1	211500000	211999999	4.232	fill_color=red
chr1	212000000	212499999	2.672	fill_color=red
chr1	212500000	212999999	3.354	fill_color=red
chr1	213000000	213499999	3.668	fill_color=red
chr1	213500000	213999999	3.1	fill_color=red
chr1	214000000	214499999	3.208	fill_color=red
chr1	214500000	214999999	2.824	fill_color=red
chr1	215000000	215499999	1.452	fill_color=red
chr1	215500000	215999999	1.856	fill_color=red
chr1	216000000	216499999	2.566	fill_color=red
chr1	216500000	216999999	1.808	fill_color=red
chr1	217000000	217499999	3.79	fill_color=red
chr1	217500000	217999999	3.324	fill_color=red
chr1	218000000	218499999	2.702	fill_color=red
chr1	218500000	218999999	0.93	fill_color=red
chr1	219000000	219499999	3.964	fill_color=red
chr1	219500000	219999999	3.74	fill_color=red
chr1	220000000	220499999	4.136	fill_color=red
chr1	220500000	220999999	3.596	fill_color=red
chr1	221000000	221499999	3.32	fill_color=red
chr1	221500000	221999999	4.268	fill_color=red
chr1	222000000	222499999	2.846	fill_color=red
chr1	222500000	222999999	2.892	fill_color=red
chr1	223000000	223499999	2.534	fill_color=red
chr1	223500000	223999999	2.154	fill_color=red
chr1	224000000	224499999	6.378	fill_color=red
chr1	224500000	224999999	8.234	fill_color=red
chr1	225000000	225499999	9.148	fill_color=red
chr1	225500000	225999999	7.106	fill_color=red
chr1	226000000	226499999	8.992	fill_color=red
chr1	226500000	226999999	8.48	fill_color=red
chr1	227000000	227499999	6.686	fill_color=red
chr1	227500000	227999999	7.088	fill_color=red
chr1	228000000	228499999	6.204	fill_color=red
chr1	228500000	228999999	9.28	fill_color=red
chr1	229000000	229499999	10.086	fill_color=red
chr1	229500000	229999999	8.256	fill_color=red
chr1	230000000	230499999	8.168	fill_color=red
chr1	230500000	230999999	6.682	fill_color=red
chr1	231000000	231499999	11.944	fill_color=red
chr1	231500000	231999999	20.072	fill_color=red
chr1	232000000	232499999	11.738	fill_color=red
chr1	232500000	232999999	7.258	fill_color=red
chr1	233000000	233499999	5.814	fill_color=red
chr1	233500000	233999999	10.734	fill_color=red
chr1	234000000	234499999	5.818	fill_color=red
chr1	234500000	234999999	7.516	fill_color=red
chr1	235000000	235499999	7.758	fill_color=red
chr1	235500000	235999999	8.536	fill_color=red
chr1	236000000	236499999	6.306	fill_color=red
chr1	236500000	236999999	5.506	fill_color=red
chr1	237000000	237499999	5.714	fill_color=red
chr1	237500000	237999999	7.264	fill_color=red
chr1	238000000	238499999	6.89	fill_color=red
chr1	238500000	238999999	7.638	fill_color=red
chr1	239000000	239499999	7.602	fill_color=red
chr1	239500000	239999999	6.712	fill_color=red
chr1	240000000	240499999	1.03	fill_color=red
chr1	240500000	240999999	2.992	fill_color=red
chr1	241000000	241499999	7.892	fill_color=red
chr1	241500000	241999999	8.732	fill_color=red
chr1	242000000	242499999	9.568	fill_color=red
chr1	242500000	242999999	9.926	fill_color=red
chr1	243000000	243499999	2.908	fill_color=red
chr1	243500000	243999999	3.398	fill_color=red
chr1	244000000	244499999	2.018	fill_color=red
chr1	244500000	244999999	1.98	fill_color=red
chr1	245000000	245499999	5.374	fill_color=red
chr1	245500000	245999999	3.944	fill_color=red
chr1	246000000	246499999	4.484	fill_color=red
chr1	246500000	246999999	5.182	fill_color=red
chr1	247000000	247499999	2.742	fill_color=red
chr1	247500000	247999999	3.402	fill_color=red
chr1	248000000	248499999	2.656	fill_color=red
chr1	248500000	248999999	2.586	fill_color=red
chr1	249000000	249499999	2.828	fill_color=red
chr1	249500000	249999999	6.668	fill_color=red
chr1	250000000	250499999	4.116	fill_color=red
chr1	250500000	250999999	7.3	fill_color=red
chr1	251000000	251499999	9.13	fill_color=red
chr1	251500000	251999999	4.612	fill_color=red
chr1	252000000	252499999	3.982	fill_color=red
chr1	252500000	252999999	2.55	fill_color=red
chr1	253000000	253499999	3.39	fill_color=red
chr1	253500000	253999999	2.124	fill_color=red
chr1	254000000	254499999	8.034	fill_color=red
chr1	254500000	254999999	11.212	fill_color=red
chr1	255000000	255499999	7.048	fill_color=red
chr1	255500000	255999999	4.106	fill_color=red
chr1	256000000	256499999	4.456	fill_color=red
chr1	256500000	256999999	3.53	fill_color=red
chr1	257000000	257499999	6.92	fill_color=red
chr1	257500000	257999999	8.102	fill_color=red
chr1	258000000	258499999	9.516	fill_color=red
chr1	258500000	258999999	9.348	fill_color=red
chr1	259000000	259499999	8.194	fill_color=red
chr1	259500000	259999999	3.234	fill_color=red
chr1	260000000	260499999	4.398	fill_color=red
chr1	260500000	260999999	6.566	fill_color=red
chr1	261000000	261499999	6.198	fill_color=red
chr1	261500000	261999999	7.064	fill_color=red
chr1	262000000	262499999	6.426	fill_color=red
chr1	262500000	262999999	6.482	fill_color=red
chr1	263000000	263499999	5.292	fill_color=red
chr1	263500000	263999999	7.702	fill_color=red
chr1	264000000	264499999	9.164	fill_color=red
chr1	264500000	264999999	6.008	fill_color=red
chr1	265000000	265499999	7.418	fill_color=red
chr1	265500000	265999999	9.472	fill_color=red
chr1	266000000	266499999	8.222	fill_color=red
chr1	266500000	266999999	5.192	fill_color=red
chr1	267000000	267499999	6.262	fill_color=red
chr1	267500000	267999999	8.436	fill_color=red
chr1	268000000	268499999	6.914	fill_color=red
chr1	268500000	268999999	7.914	fill_color=red
chr1	269000000	269499999	9.352	fill_color=red
chr1	269500000	269999999	8.076	fill_color=red
chr1	270000000	270499999	3.32	fill_color=red
chr1	270500000	270999999	4.586	fill_color=red
chr1	271000000	271499999	6.976	fill_color=red
chr1	271500000	271999999	7.474	fill_color=red
chr1	272000000	272499999	5.194	fill_color=red
chr1	272500000	272999999	2.26	fill_color=red
chr1	273000000	273499999	6.102	fill_color=red
chr1	273500000	273999999	6.806	fill_color=red
chr1	274000000	274499999	5.042	fill_color=red
chr1	274500000	274999999	4.82	fill_color=red
chr1	275000000	275499999	7.102	fill_color=red
chr1	275500000	275999999	11.99	fill_color=red
chr1	276000000	276499999	4.084	fill_color=red
chr1	276500000	276999999	6.93	fill_color=red
chr1	277000000	277499999	4.742	fill_color=red
chr1	277500000	277999999	6.404	fill_color=red
chr1	278000000	278499999	6.352	fill_color=red
chr1	278500000	278999999	5.084	fill_color=red
chr1	279000000	279499999	4.758	fill_color=red
chr1	279500000	279999999	5.428	fill_color=red
chr1	280000000	280499999	4.746	fill_color=red
chr1	280500000	280999999	3.162	fill_color=red
chr1	281000000	281499999	6.81	fill_color=red
chr1	281500000	281999999	4.446	fill_color=red
chr1	282000000	282499999	4.3	fill_color=red
chr1	282500000	282999999	5.028	fill_color=red
chr1	283000000	283499999	6.276	fill_color=red
chr1	283500000	283999999	7.448	fill_color=red
chr1	284000000	284499999	8.04	fill_color=red
chr1	284500000	284999999	8.798	fill_color=red
chr1	285000000	285499999	7.772	fill_color=red
chr1	285500000	285999999	4.388	fill_color=red
chr1	286000000	286499999	5.456	fill_color=red
chr1	286500000	286999999	7.362	fill_color=red
chr1	287000000	287499999	6.81	fill_color=red
chr1	287500000	287999999	6.396	fill_color=red
chr1	288000000	288499999	7.008	fill_color=red
chr1	288500000	288999999	6.29	fill_color=red
chr1	289000000	289499999	5.144	fill_color=red
chr1	289500000	289999999	5.298	fill_color=red
chr1	290000000	290499999	5.032	fill_color=red
chr1	290500000	290999999	4.522	fill_color=red
chr1	291000000	291499999	4.436	fill_color=red
chr1	291500000	291999999	4.992	fill_color=red
chr1	292000000	292499999	3.376	fill_color=red
chr1	292500000	292999999	6.746	fill_color=red
chr1	293000000	293499999	6.88	fill_color=red
chr1	293500000	293999999	6.256	fill_color=red
chr1	294000000	294499999	6.832	fill_color=red
chr1	294500000	294999999	5.1	fill_color=red
chr1	295000000	295499999	6.668	fill_color=red
chr1	295500000	295999999	6.13	fill_color=red
chr1	296000000	296499999	7.484	fill_color=red
chr1	296500000	296999999	5.682	fill_color=red
chr1	297000000	297499999	6.668	fill_color=red
chr1	297500000	297999999	6.882	fill_color=red
chr1	298000000	298499999	6.454	fill_color=red
chr1	298500000	298999999	5.664	fill_color=red
chr1	299000000	299499999	6.782	fill_color=red
chr1	299500000	299999999	5.822	fill_color=red
chr1	300000000	300499999	7.958	fill_color=red
chr1	300500000	300999999	7.694	fill_color=red
chr1	301000000	301499999	5.972	fill_color=red
chr1	301500000	301999999	5.538	fill_color=red
chr1	302000000	302499999	6.636	fill_color=red
chr1	302500000	302999999	7.226	fill_color=red
chr1	303000000	303499999	8.07	fill_color=red
chr1	303500000	303999999	3.528	fill_color=red
chr1	304000000	304499999	6.252	fill_color=red
chr1	304500000	304999999	8.13	fill_color=red
chr1	305000000	305499999	8.514	fill_color=red
chr1	305500000	305999999	6.446	fill_color=red
chr1	306000000	306499999	9.83	fill_color=red
chr1	306500000	306999999	6.998	fill_color=red
chr1	307000000	307499999	8.062	fill_color=red
chr1	307500000	307999999	5.216	fill_color=red
chr1	308000000	308499999	6.238	fill_color=red
chr1	308500000	308999999	9.296	fill_color=red
chr1	309000000	309499999	4.862	fill_color=red
chr1	309500000	309999999	9.48	fill_color=red
chr1	310000000	310499999	4.072	fill_color=red
chr1	310500000	310999999	3.74	fill_color=red
chr1	311000000	311499999	6.038	fill_color=red
chr1	311500000	311999999	6.334	fill_color=red
chr1	312000000	312499999	6.282	fill_color=red
chr1	312500000	312999999	5.76	fill_color=red
chr1	313000000	313499999	7.334	fill_color=red
chr1	313500000	313999999	4.342	fill_color=red
chr1	314000000	314499999	3.066	fill_color=red
chr1	314500000	314999999	4.274	fill_color=red
chr1	315000000	315499999	36.978	fill_color=red
chr1	315500000	315999999	3.558	fill_color=red
chr1	316000000	316499999	3.312	fill_color=red
chr1	316500000	316999999	2.618	fill_color=red
chr1	317000000	317499999	3.106	fill_color=red
chr1	317500000	317999999	2.194	fill_color=red
chr1	318000000	318499999	2.662	fill_color=red
chr1	318500000	318999999	1.78	fill_color=red
chr1	319000000	319499999	2.076	fill_color=red
chr1	319500000	319999999	2.868	fill_color=red
chr1	320000000	320499999	1.788	fill_color=red
chr1	320500000	320999999	1.682	fill_color=red
chr1	321000000	321499999	3.672	fill_color=red
chr1	321500000	321999999	7.772	fill_color=red
chr1	322000000	322499999	8.848	fill_color=red
chr1	322500000	322999999	5.398	fill_color=red
chr1	323000000	323499999	6.948	fill_color=red
chr1	323500000	323999999	8.912	fill_color=red
chr1	324000000	324499999	7.794	fill_color=red
chr1	324500000	324999999	6.252	fill_color=red
chr1	325000000	325499999	6.39	fill_color=red
chr1	325500000	325999999	7.026	fill_color=red
chr1	326000000	326499999	8.358	fill_color=red
chr1	326500000	326999999	7.562	fill_color=red
chr1	327000000	327499999	9.528	fill_color=red
chr1	327500000	327999999	8.422	fill_color=red
chr1	328000000	328499999	6.656	fill_color=red
chr1	328500000	328999999	6.14	fill_color=red
chr1	329000000	329499999	9	fill_color=red
chr1	329500000	329999999	8.734	fill_color=red
chr1	330000000	330499999	9.524	fill_color=red
chr1	330500000	330999999	9.68	fill_color=red
chr1	331000000	331499999	8.792	fill_color=red
chr1	331500000	331999999	7.548	fill_color=red
chr1	332000000	332499999	5.096	fill_color=red
chr1	332500000	332999999	5.906	fill_color=red
chr1	333000000	333499999	5.292	fill_color=red
chr1	333500000	333999999	1.76	fill_color=red
chr1	334000000	334499999	9.414	fill_color=red
chr1	334500000	334999999	7.456	fill_color=red
chr1	335000000	335499999	6.422	fill_color=red
chr1	335500000	335999999	6.372	fill_color=red
chr1	336000000	336499999	6.168	fill_color=red
chr1	336500000	336999999	9.854	fill_color=red
chr1	337000000	337499999	6.68	fill_color=red
chr1	337500000	337999999	7.396	fill_color=red
chr1	338000000	338499999	5.782	fill_color=red
chr1	338500000	338999999	5.118	fill_color=red
chr1	339000000	339499999	6.804	fill_color=red
chr1	339500000	339999999	3.16	fill_color=red
chr1	340000000	340499999	5.378	fill_color=red
chr1	340500000	340999999	7.454	fill_color=red
chr1	341000000	341499999	4.656	fill_color=red
chr1	341500000	341999999	4.814	fill_color=red
chr1	342000000	342499999	4.174	fill_color=red
chr1	342500000	342999999	4.272	fill_color=red
chr1	343000000	343499999	6.71	fill_color=red
chr1	343500000	343999999	5.84	fill_color=red
chr1	344000000	344499999	6.932	fill_color=red
chr1	344500000	344999999	7.032	fill_color=red
chr1	345000000	345499999	4.248	fill_color=red
chr1	345500000	345999999	5.182	fill_color=red
chr1	346000000	346499999	6.802	fill_color=red
chr1	346500000	346999999	5.786	fill_color=red
chr1	347000000	347499999	5.926	fill_color=red
chr1	347500000	347999999	5.188	fill_color=red
chr1	348000000	348499999	4.882	fill_color=red
chr1	348500000	348999999	3.524	fill_color=red
chr1	349000000	349499999	4.07	fill_color=red
chr1	349500000	349999999	3.046	fill_color=red
chr1	350000000	350499999	8.536	fill_color=red
chr1	350500000	350999999	0.826	fill_color=red
chr1	351000000	351499999	6.318	fill_color=red
chr1	351500000	351999999	6.616	fill_color=red
chr1	352000000	352499999	5.352	fill_color=red
chr1	352500000	352999999	5.804	fill_color=red
chr1	353000000	353499999	7.238	fill_color=red
chr1	353500000	353999999	7.184	fill_color=red
chr1	354000000	354499999	4.612	fill_color=red
chr1	354500000	354999999	9.428	fill_color=red
chr1	355000000	355499999	9.462	fill_color=red
chr1	355500000	355999999	7.856	fill_color=red
chr1	356000000	356499999	6.686	fill_color=red
chr1	356500000	356999999	7.302	fill_color=red
chr1	357000000	357499999	9.922	fill_color=red
chr1	357500000	357999999	7.136	fill_color=red
chr1	358000000	358499999	5.45	fill_color=red
chr1	358500000	358999999	7.144	fill_color=red
chr1	359000000	359499999	7.272	fill_color=red
chr1	359500000	359999999	6.382	fill_color=red
chr1	360000000	360499999	5.922	fill_color=red
chr1	360500000	360999999	7.826	fill_color=red
chr1	361000000	361499999	7.716	fill_color=red
chr1	361500000	361999999	7.65	fill_color=red
chr1	362000000	362499999	10.208	fill_color=red
chr1	362500000	362999999	7.41	fill_color=red
chr1	363000000	363499999	7.782	fill_color=red
chr1	363500000	363999999	4.978	fill_color=red
chr1	364000000	364499999	5.842	fill_color=red
chr1	364500000	364999999	7.212	fill_color=red
chr1	365000000	365499999	7.72	fill_color=red
chr1	365500000	365999999	6.652	fill_color=red
chr1	366000000	366499999	5.578	fill_color=red
chr1	366500000	366999999	2.99	fill_color=red
chr1	367000000	367499999	4.492	fill_color=red
chr1	367500000	367999999	8.502	fill_color=red
chr1	368000000	368499999	6.492	fill_color=red
chr1	368500000	368999999	6.57	fill_color=red
chr1	369000000	369499999	5.512	fill_color=red
chr1	369500000	369999999	6.512	fill_color=red
chr1	370000000	370499999	7.454	fill_color=red
chr1	370500000	370999999	3.264	fill_color=red
chr1	371000000	371499999	2.942	fill_color=red
chr1	371500000	371999999	3.292	fill_color=red
chr1	372000000	372499999	4.02	fill_color=red
chr1	372500000	372999999	4.906	fill_color=red
chr1	373000000	373499999	2.778	fill_color=red
chr1	373500000	373999999	3.966	fill_color=red
chr1	374000000	374499999	4.794	fill_color=red
chr1	374500000	374999999	8.098	fill_color=red
chr1	375000000	375499999	10.104	fill_color=red
chr1	375500000	375999999	8.496	fill_color=red
chr1	376000000	376499999	7.072	fill_color=red
chr1	376500000	376999999	2.94	fill_color=red
chr1	377000000	377499999	7.404	fill_color=red
chr1	377500000	377999999	8.03	fill_color=red
chr1	378000000	378499999	6.62	fill_color=red
chr1	378500000	378999999	7.828	fill_color=red
chr1	379000000	379499999	7.434	fill_color=red
chr1	379500000	379999999	6.042	fill_color=red
chr1	380000000	380499999	11.134	fill_color=red
chr1	380500000	380999999	21.452	fill_color=red
chr1	381000000	381499999	17.086	fill_color=red
chr1	381500000	381999999	16.386	fill_color=red
chr1	382000000	382499999	18.902	fill_color=red
chr1	382500000	382999999	25.834	fill_color=red
chr1	383000000	383499999	19.72	fill_color=red
chr1	383500000	383999999	7.018	fill_color=red
chr1	384000000	384499999	5.22	fill_color=red
chr1	384500000	384999999	6.81	fill_color=red
chr1	385000000	385499999	5.234	fill_color=red
chr1	385500000	385999999	6.398	fill_color=red
chr1	386000000	386499999	6.37	fill_color=red
chr1	386500000	386999999	7.646	fill_color=red
chr1	387000000	387499999	3.684	fill_color=red
chr1	387500000	387999999	4.452	fill_color=red
chr1	388000000	388499999	5.024	fill_color=red
chr1	388500000	388999999	9.528	fill_color=red
chr1	389000000	389499999	11.182	fill_color=red
chr1	389500000	389999999	7.266	fill_color=red
chr1	390000000	390499999	6.892	fill_color=red
chr1	390500000	390999999	9.63	fill_color=red
chr1	391000000	391499999	8.346	fill_color=red
chr1	391500000	391999999	10.474	fill_color=red
chr1	392000000	392499999	9.57	fill_color=red
chr1	392500000	392999999	6.782	fill_color=red
chr1	393000000	393499999	6.29	fill_color=red
chr1	393500000	393999999	9.802	fill_color=red
chr1	394000000	394499999	6.268	fill_color=red
chr1	394500000	394999999	8.368	fill_color=red
chr1	395000000	395499999	5.604	fill_color=red
chr1	395500000	395999999	6.208	fill_color=red
chr1	396000000	396499999	6.51	fill_color=red
chr1	396500000	396999999	2.778	fill_color=red
chr1	397000000	397499999	4.242	fill_color=red
chr1	397500000	397999999	6.376	fill_color=red
chr1	398000000	398499999	6.444	fill_color=red
chr1	398500000	398999999	9.748	fill_color=red
chr1	399000000	399499999	8.304	fill_color=red
chr1	399500000	399999999	7.948	fill_color=red
chr1	400000000	400499999	6.96	fill_color=red
chr1	400500000	400999999	4.202	fill_color=red
chr1	401000000	401499999	1.066	fill_color=red
chr1	401500000	401999999	5.142	fill_color=red
chr1	402000000	402499999	7.142	fill_color=red
chr1	402500000	402999999	5.762	fill_color=red
chr1	403000000	403499999	4.7	fill_color=red
chr1	403500000	403999999	4.076	fill_color=red
chr1	404000000	404499999	0.262	fill_color=red
chr1	404500000	404999999	3.482	fill_color=red
chr1	405000000	405499999	13.98	fill_color=red
chr1	405500000	405999999	8.822	fill_color=red
chr1	406000000	406499999	5.108	fill_color=red
chr1	406500000	406999999	3.814	fill_color=red
chr1	407000000	407499999	7.466	fill_color=red
chr1	407500000	407999999	4.776	fill_color=red
chr1	408000000	408499999	5.442	fill_color=red
chr1	408500000	408999999	4.686	fill_color=red
chr1	409000000	409499999	7.454	fill_color=red
chr1	409500000	409999999	4.402	fill_color=red
chr1	410000000	410499999	6.658	fill_color=red
chr1	410500000	410999999	6.572	fill_color=red
chr1	411000000	411499999	5.05	fill_color=red
chr1	411500000	411999999	4.624	fill_color=red
chr1	412000000	412499999	6.604	fill_color=red
chr1	412500000	412999999	7.11	fill_color=red
chr1	413000000	413499999	4.006	fill_color=red
chr1	413500000	413999999	6.368	fill_color=red
chr1	414000000	414499999	5.782	fill_color=red
chr1	414500000	414999999	0.934	fill_color=red
chr1	415000000	415499999	1.602	fill_color=red
chr1	415500000	415999999	7.322	fill_color=red
chr1	416000000	416499999	4.866	fill_color=red
chr1	416500000	416999999	7.672	fill_color=red
chr1	417000000	417499999	6.238	fill_color=red
chr1	417500000	417999999	4.238	fill_color=red
chr1	418000000	418499999	4.73	fill_color=red
chr1	418500000	418999999	3.142	fill_color=red
chr1	419000000	419499999	4.572	fill_color=red
chr1	419500000	419999999	6.288	fill_color=red
chr1	420000000	420499999	6.71	fill_color=red
chr1	420500000	420999999	3.334	fill_color=red
chr1	421000000	421499999	2.75	fill_color=red
chr1	421500000	421999999	6.34	fill_color=red
chr1	422000000	422499999	6.81	fill_color=red
chr1	422500000	422999999	10	fill_color=red
chr1	423000000	423499999	7.846	fill_color=red
chr1	423500000	423999999	8.544	fill_color=red
chr1	424000000	424499999	7.922	fill_color=red
chr1	424500000	424999999	7.276	fill_color=red
chr1	425000000	425499999	3.174	fill_color=red
chr1	425500000	425999999	4.102	fill_color=red
chr1	426000000	426499999	6.164	fill_color=red
chr1	426500000	426999999	4.76	fill_color=red
chr1	427000000	427499999	5.106	fill_color=red
chr1	427500000	427999999	7.568	fill_color=red
chr1	428000000	428499999	8.804	fill_color=red
chr1	428500000	428999999	7.892	fill_color=red
chr1	429000000	429499999	6.288	fill_color=red
chr1	429500000	429999999	8.08	fill_color=red
chr1	430000000	430499999	9.032	fill_color=red
chr1	430500000	430999999	9.57	fill_color=red
chr1	431000000	431499999	5.886	fill_color=red
chr1	431500000	431999999	8.458	fill_color=red
chr1	432000000	432499999	3.59	fill_color=red
chr1	432500000	432999999	6.962	fill_color=red
chr1	433000000	433499999	7.352	fill_color=red
chr1	433500000	433999999	7.378	fill_color=red
chr1	434000000	434499999	7.752	fill_color=red
chr1	434500000	434999999	6.98	fill_color=red
chr1	435000000	435499999	8.424	fill_color=red
chr1	435500000	435999999	7.23	fill_color=red
chr1	436000000	436499999	10.086	fill_color=red
chr1	436500000	436999999	6.418	fill_color=red
chr1	437000000	437499999	8.28	fill_color=red
chr1	437500000	437999999	5.408	fill_color=red
chr1	438000000	438499999	6.826	fill_color=red
chr1	438500000	438999999	6.24	fill_color=red
chr1	439000000	439499999	7.146	fill_color=red
chr1	439500000	439999999	6.996	fill_color=red
chr1	440000000	440499999	4.022	fill_color=red
chr1	440500000	440999999	5.662	fill_color=red
chr1	441000000	441499999	7.504	fill_color=red
chr1	441500000	441999999	9.03	fill_color=red
chr1	442000000	442499999	10.448	fill_color=red
chr1	442500000	442999999	10.038	fill_color=red
chr1	443000000	443499999	11.426	fill_color=red
chr1	443500000	443999999	11.026	fill_color=red
chr1	444000000	444499999	6.876	fill_color=red
chr1	444500000	444999999	10.806	fill_color=red
chr1	445000000	445499999	10.192	fill_color=red
chr1	445500000	445999999	9.898	fill_color=red
chr1	446000000	446499999	7.052	fill_color=red
chr1	446500000	446999999	8.896	fill_color=red
chr1	447000000	447499999	11.658	fill_color=red
chr1	447500000	447999999	8.228	fill_color=red
chr1	448000000	448499999	10.338	fill_color=red
chr1	448500000	448999999	9.602	fill_color=red
chr1	449000000	449499999	5.056	fill_color=red
chr1	449500000	449999999	8.874	fill_color=red
chr1	450000000	450499999	9.908	fill_color=red
chr1	450500000	450999999	6.352	fill_color=red
chr1	451000000	451499999	6.92	fill_color=red
chr1	451500000	451999999	4.3	fill_color=red
chr1	452000000	452499999	5.646	fill_color=red
chr1	452500000	452999999	5.506	fill_color=red
chr1	453000000	453499999	8.88	fill_color=red
chr1	453500000	453999999	6.602	fill_color=red
chr1	454000000	454499999	4.532	fill_color=red
chr1	454500000	454999999	6.586	fill_color=red
chr1	455000000	455499999	5.97	fill_color=red
chr1	455500000	455999999	6.914	fill_color=red
chr1	456000000	456499999	6.474	fill_color=red
chr1	456500000	456999999	6.98	fill_color=red
chr1	457000000	457499999	3.32	fill_color=red
chr1	457500000	457999999	5.598	fill_color=red
chr1	458000000	458499999	5.6	fill_color=red
chr1	458500000	458999999	4.938	fill_color=red
chr1	459000000	459499999	7.654	fill_color=red
chr1	459500000	459999999	6.722	fill_color=red
chr1	460000000	460499999	8.61	fill_color=red
chr1	460500000	460999999	7.602	fill_color=red
chr1	461000000	461499999	5.13	fill_color=red
chr1	461500000	461999999	6.738	fill_color=red
chr1	462000000	462499999	7.738	fill_color=red
chr1	462500000	462999999	6.156	fill_color=red
chr1	463000000	463499999	5.196	fill_color=red
chr1	463500000	463999999	8.592	fill_color=red
chr1	464000000	464499999	5.668	fill_color=red
chr1	464500000	464999999	7.27	fill_color=red
chr1	465000000	465499999	7.026	fill_color=red
chr1	465500000	465999999	10.452	fill_color=red
chr1	466000000	466499999	9.148	fill_color=red
chr1	466500000	466999999	6.772	fill_color=red
chr1	467000000	467499999	7.57	fill_color=red
chr1	467500000	467999999	9.4	fill_color=red
chr1	468000000	468499999	4.924	fill_color=red
chr1	468500000	468999999	6.062	fill_color=red
chr1	469000000	469499999	7.772	fill_color=red
chr1	469500000	469999999	6.19	fill_color=red
chr1	470000000	470499999	8.522	fill_color=red
chr1	470500000	470999999	6.116	fill_color=red
chr1	471000000	471499999	5.64	fill_color=red
chr1	471500000	471999999	8.146	fill_color=red
chr1	472000000	472499999	9.2	fill_color=red
chr1	472500000	472999999	6.852	fill_color=red
chr1	473000000	473499999	11.102	fill_color=red
chr1	473500000	473999999	8.75	fill_color=red
chr1	474000000	474499999	4.164	fill_color=red
chr1	474500000	474999999	3.476	fill_color=red
chr1	475000000	475499999	6.252	fill_color=red
chr1	475500000	475999999	6.824	fill_color=red
chr1	476000000	476499999	5.848	fill_color=red
chr1	476500000	476999999	4.012	fill_color=red
chr1	477000000	477499999	7.426	fill_color=red
chr1	477500000	477999999	6.124	fill_color=red
chr1	478000000	478499999	6.964	fill_color=red
chr1	478500000	478999999	6.416	fill_color=red
chr1	479000000	479499999	4.086	fill_color=red
chr1	479500000	479999999	5.312	fill_color=red
chr1	480000000	480499999	5.396	fill_color=red
chr1	480500000	480999999	7.182	fill_color=red
chr1	481000000	481499999	5.642	fill_color=red
chr1	481500000	481999999	6.52	fill_color=red
chr1	482000000	482499999	9.41	fill_color=red
chr1	482500000	482999999	5.652	fill_color=red
chr1	483000000	483499999	8.846	fill_color=red
chr1	483500000	483999999	5.792	fill_color=red
chr1	484000000	484499999	7.71	fill_color=red
chr1	484500000	484999999	8.108	fill_color=red
chr1	485000000	485499999	10.744	fill_color=red
chr1	485500000	485999999	5.764	fill_color=red
chr1	486000000	486499999	10.574	fill_color=red
chr1	486500000	486999999	8.362	fill_color=red
chr1	487000000	487499999	7.116	fill_color=red
chr1	487500000	487999999	7.972	fill_color=red
chr1	488000000	488499999	8.96	fill_color=red
chr1	488500000	488999999	8.762	fill_color=red
chr1	489000000	489499999	9.138	fill_color=red
chr1	489500000	489999999	7.776	fill_color=red
chr1	490000000	490499999	8.874	fill_color=red
chr1	490500000	490999999	10.614	fill_color=red
chr1	491000000	491499999	9.62	fill_color=red
chr1	491500000	491999999	4.738	fill_color=red
chr1	492000000	492499999	4.816	fill_color=red
chr1	492500000	492999999	9.246	fill_color=red
chr1	493000000	493499999	11.898	fill_color=red
chr1	493500000	493999999	10.26	fill_color=red
chr1	494000000	494499999	6.86	fill_color=red
chr1	494500000	494999999	9.232	fill_color=red
chr1	495000000	495499999	9.472	fill_color=red
chr1	495500000	495999999	8.632	fill_color=red
chr1	496000000	496499999	9.006	fill_color=red
chr1	496500000	496999999	9.974	fill_color=red
chr1	497000000	497499999	10.694	fill_color=red
chr1	497500000	497999999	7.094	fill_color=red
chr1	498000000	498499999	6.016	fill_color=red
chr1	498500000	498999999	8.844	fill_color=red
chr1	499000000	499499999	6.444	fill_color=red
chr1	499500000	499999999	8.496	fill_color=red
chr1	500000000	500499999	9.288	fill_color=red
chr1	500500000	500999999	8.704	fill_color=red
chr1	501000000	501499999	9.596	fill_color=red
chr1	501500000	501999999	11.888	fill_color=red
chr1	502000000	502499999	6.81	fill_color=red
chr1	502500000	502999999	9.18	fill_color=red
chr1	503000000	503499999	7.406	fill_color=red
chr1	503500000	503999999	6.34	fill_color=red
chr1	504000000	504499999	5.034	fill_color=red
chr1	504500000	504999999	1.826	fill_color=red
chr1	505000000	505499999	2.992	fill_color=red
chr1	505500000	505999999	2.046	fill_color=red
chr1	506000000	506499999	5.416	fill_color=red
chr1	506500000	506999999	5.656	fill_color=red
chr1	507000000	507499999	0.774	fill_color=red
chr1	507500000	507999999	0.186	fill_color=red
chr1	508000000	508499999	1.026	fill_color=red
chr1	508500000	508999999	2.714	fill_color=red
chr1	509000000	509499999	9.332	fill_color=red
chr1	509500000	509999999	8.038	fill_color=red
chr1	510000000	510499999	7.354	fill_color=red
chr1	510500000	510999999	8.022	fill_color=red
chr1	511000000	511499999	8.492	fill_color=red
chr1	511500000	511999999	13.48	fill_color=red
chr1	512000000	512499999	8.242	fill_color=red
chr1	512500000	512999999	5.934	fill_color=red
chr1	513000000	513499999	7.064	fill_color=red
chr1	513500000	513999999	8.658	fill_color=red
chr1	514000000	514499999	6.18	fill_color=red
chr1	514500000	514999999	5.334	fill_color=red
chr1	515000000	515499999	4.928	fill_color=red
chr1	515500000	515999999	4.956	fill_color=red
chr1	516000000	516499999	7.202	fill_color=red
chr1	516500000	516999999	7.408	fill_color=red
chr1	517000000	517499999	5.554	fill_color=red
chr1	517500000	517999999	6.662	fill_color=red
chr1	518000000	518499999	9.942	fill_color=red
chr1	518500000	518999999	5.77	fill_color=red
chr1	519000000	519499999	6.322	fill_color=red
chr1	519500000	519999999	9.576	fill_color=red
chr1	520000000	520499999	9.3	fill_color=red
chr1	520500000	520999999	5.058	fill_color=red
chr1	521000000	521499999	6.34	fill_color=red
chr1	521500000	521999999	8.31	fill_color=red
chr1	522000000	522499999	10.706	fill_color=red
chr1	522500000	522999999	8.064	fill_color=red
chr1	523000000	523499999	7.422	fill_color=red
chr1	523500000	523999999	7.628	fill_color=red
chr1	524000000	524499999	8.292	fill_color=red
chr1	524500000	524999999	11.554	fill_color=red
chr1	525000000	525499999	9.432	fill_color=red
chr1	525500000	525999999	5.938	fill_color=red
chr1	526000000	526499999	8.372	fill_color=red
chr1	526500000	526999999	4.504	fill_color=red
chr1	527000000	527499999	5.228	fill_color=red
chr1	527500000	527999999	8.97	fill_color=red
chr1	528000000	528499999	6.152	fill_color=red
chr1	528500000	528999999	5.824	fill_color=red
chr1	529000000	529499999	8.54	fill_color=red
chr1	529500000	529999999	9.306	fill_color=red
chr1	530000000	530499999	7.538	fill_color=red
chr1	530500000	530999999	5.158	fill_color=red
chr1	531000000	531499999	2.136	fill_color=red
chr1	531500000	531999999	3.9	fill_color=red
chr1	532000000	532499999	7.036	fill_color=red
chr1	532500000	532999999	6.538	fill_color=red
chr1	533000000	533499999	4.74	fill_color=red
chr1	533500000	533999999	2.998	fill_color=red
chr1	534000000	534499999	2.89	fill_color=red
chr1	534500000	534999999	7.258	fill_color=red
chr1	535000000	535499999	5.774	fill_color=red
chr1	535500000	535999999	6.056	fill_color=red
chr1	536000000	536499999	8.3	fill_color=red
chr1	536500000	536999999	7.468	fill_color=red
chr1	537000000	537499999	5.42	fill_color=red
chr1	537500000	537999999	9.322	fill_color=red
chr1	538000000	538499999	8.884	fill_color=red
chr1	538500000	538999999	6.518	fill_color=red
chr1	539000000	539499999	3.706	fill_color=red
chr1	539500000	539999999	5.46	fill_color=red
chr1	540000000	540499999	5.762	fill_color=red
chr1	540500000	540999999	6.35	fill_color=red
chr1	541000000	541499999	7.314	fill_color=red
chr1	541500000	541999999	8.536	fill_color=red
chr1	542000000	542499999	10.136	fill_color=red
chr1	542500000	542999999	8.658	fill_color=red
chr1	543000000	543499999	6.554	fill_color=red
chr1	543500000	543999999	6.296	fill_color=red
chr1	544000000	544499999	9.1	fill_color=red
chr1	544500000	544999999	9.656	fill_color=red
chr1	545000000	545499999	6.33	fill_color=red
chr1	545500000	545999999	7.978	fill_color=red
chr1	546000000	546499999	7.688	fill_color=red
chr1	546500000	546999999	6.414	fill_color=red
chr1	547000000	547499999	3.962	fill_color=red
chr1	547500000	547999999	4.2	fill_color=red
chr1	548000000	548499999	6.228	fill_color=red
chr1	548500000	548999999	6.466	fill_color=red
chr1	549000000	549499999	7.062	fill_color=red
chr1	549500000	549999999	4.862	fill_color=red
chr1	550000000	550499999	7.246	fill_color=red
chr1	550500000	550999999	4.286	fill_color=red
chr1	551000000	551499999	3.524	fill_color=red
chr1	551500000	551999999	2.564	fill_color=red
chr1	552000000	552499999	8.552	fill_color=red
chr1	552500000	552999999	5.73	fill_color=red
chr1	553000000	553499999	7.396	fill_color=red
chr1	553500000	553999999	7.198	fill_color=red
chr1	554000000	554499999	4.28	fill_color=red
chr1	554500000	554999999	5.516	fill_color=red
chr1	555000000	555499999	6.904	fill_color=red
chr1	555500000	555999999	7.492	fill_color=red
chr1	556000000	556499999	6.684	fill_color=red
chr1	556500000	556999999	4.572	fill_color=red
chr1	557000000	557499999	1.834	fill_color=red
chr1	557500000	557999999	3.08	fill_color=red
chr1	558000000	558499999	7.184	fill_color=red
chr1	558500000	558999999	8.854	fill_color=red
chr1	559000000	559499999	9.308	fill_color=red
chr1	559500000	559999999	8.13	fill_color=red
chr1	560000000	560499999	8.718	fill_color=red
chr1	560500000	560999999	8.794	fill_color=red
chr1	561000000	561499999	7.7	fill_color=red
chr1	561500000	561999999	8.47	fill_color=red
chr1	562000000	562499999	7.502	fill_color=red
chr1	562500000	562999999	9.146	fill_color=red
chr1	563000000	563499999	7.828	fill_color=red
chr1	563500000	563999999	6.84	fill_color=red
chr1	564000000	564499999	5.16	fill_color=red
chr1	564500000	564999999	8.91	fill_color=red
chr1	565000000	565499999	5.532	fill_color=red
chr1	565500000	565999999	6.074	fill_color=red
chr1	566000000	566499999	7.214	fill_color=red
chr1	566500000	566999999	8.016	fill_color=red
chr1	567000000	567499999	8.678	fill_color=red
chr1	567500000	567999999	7.106	fill_color=red
chr1	568000000	568499999	7.458	fill_color=red
chr1	568500000	568999999	7.748	fill_color=red
chr1	569000000	569499999	6.334	fill_color=red
chr1	569500000	569999999	5.438	fill_color=red
chr1	570000000	570499999	3.626	fill_color=red
chr1	570500000	570999999	4.686	fill_color=red
chr1	571000000	571499999	5.978	fill_color=red
chr1	571500000	571999999	5.938	fill_color=red
chr1	572000000	572499999	7.734	fill_color=red
chr1	572500000	572999999	7.922	fill_color=red
chr1	573000000	573499999	7.07	fill_color=red
chr1	573500000	573999999	5.326	fill_color=red
chr1	574000000	574499999	5.072	fill_color=red
chr1	574500000	574999999	6.996	fill_color=red
chr1	575000000	575499999	10.264	fill_color=red
chr1	575500000	575999999	9.046	fill_color=red
chr1	576000000	576499999	6.206	fill_color=red
chr1	576500000	576999999	4.578	fill_color=red
chr1	577000000	577499999	5.896	fill_color=red
chr1	577500000	577999999	5.744	fill_color=red
chr1	578000000	578499999	3.556	fill_color=red
chr1	578500000	578999999	6.612	fill_color=red
chr1	579000000	579499999	7.47	fill_color=red
chr1	579500000	579999999	6.592	fill_color=red
chr1	580000000	580499999	5.926	fill_color=red
chr1	580500000	580999999	4.77	fill_color=red
chr1	581000000	581499999	6.324	fill_color=red
chr1	581500000	581999999	5.908	fill_color=red
chr1	582000000	582499999	6.21	fill_color=red
chr1	582500000	582999999	9.048	fill_color=red
chr1	583000000	583499999	11.572	fill_color=red
chr1	583500000	583999999	11.864	fill_color=red
chr1	584000000	584499999	10.918	fill_color=red
chr1	584500000	584999999	11.506	fill_color=red
chr1	585000000	585499999	8.692	fill_color=red
chr1	585500000	585999999	7.482	fill_color=red
chr1	586000000	586499999	6.462	fill_color=red
chr1	586500000	586999999	7.526	fill_color=red
chr1	587000000	587499999	6.41	fill_color=red
chr1	587500000	587999999	7.236	fill_color=red
chr1	588000000	588499999	10.162	fill_color=red
chr1	588500000	588999999	7.094	fill_color=red
chr1	589000000	589499999	7.044	fill_color=red
chr1	589500000	589999999	6.876	fill_color=red
chr1	590000000	590499999	9.22	fill_color=red
chr1	590500000	590999999	8.468	fill_color=red
chr1	591000000	591499999	9.388	fill_color=red
chr1	591500000	591999999	6.284	fill_color=red
chr1	592000000	592499999	5.91	fill_color=red
chr1	592500000	592999999	5.754	fill_color=red
chr1	593000000	593499999	4.518	fill_color=red
chr1	593500000	593999999	2.648	fill_color=red
chr1	594000000	594499999	3.988	fill_color=red
chr1	594500000	594999999	4.176	fill_color=red
chr1	595000000	595499999	6.084	fill_color=red
chr1	595500000	595999999	8.058	fill_color=red
chr1	596000000	596499999	7.868	fill_color=red
chr1	596500000	596999999	5.944	fill_color=red
chr1	597000000	597499999	8.318	fill_color=red
chr1	597500000	597999999	7.018	fill_color=red
chr1	598000000	598499999	7.506	fill_color=red
chr1	598500000	598999999	5.782	fill_color=red
chr1	599000000	599499999	5.618	fill_color=red
chr1	599500000	599999999	5.9	fill_color=red
chr1	600000000	600499999	7.918	fill_color=red
chr1	600500000	600999999	7.864	fill_color=red
chr1	601000000	601499999	8.318	fill_color=red
chr1	601500000	601999999	5.56	fill_color=red
chr1	602000000	602499999	6.81	fill_color=red
chr1	602500000	602999999	4.374	fill_color=red
chr1	603000000	603499999	6.402	fill_color=red
chr1	603500000	603999999	5.28	fill_color=red
chr1	604000000	604499999	8.436	fill_color=red
chr1	604500000	604999999	6.28	fill_color=red
chr1	605000000	605499999	11.952	fill_color=red
chr1	605500000	605999999	8.38	fill_color=red
chr1	606000000	606499999	5.344	fill_color=red
chr1	606500000	606999999	6.39	fill_color=red
chr1	607000000	607499999	7.348	fill_color=red
chr1	607500000	607999999	9.85	fill_color=red
chr1	608000000	608499999	8.262	fill_color=red
chr1	608500000	608999999	10.332	fill_color=red
chr1	609000000	609499999	8.658	fill_color=red
chr1	609500000	609999999	10.066	fill_color=red
chr1	610000000	610499999	8.556	fill_color=red
chr1	610500000	610999999	6.22	fill_color=red
chr1	611000000	611499999	2.466	fill_color=red
chr1	611500000	611999999	1.952	fill_color=red
chr1	612000000	612499999	4.066	fill_color=red
chr1	612500000	612999999	3.528	fill_color=red
chr1	613000000	613499999	4.104	fill_color=red
chr1	613500000	613999999	4.944	fill_color=red
chr1	614000000	614499999	7.444	fill_color=red
chr1	614500000	614999999	9.09	fill_color=red
chr1	615000000	615499999	10.866	fill_color=red
chr1	615500000	615999999	3.416	fill_color=red
chr1	616000000	616499999	2.854	fill_color=red
chr1	616500000	616999999	1.586	fill_color=red
chr1	617000000	617499999	1.606	fill_color=red
chr1	617500000	617999999	2.384	fill_color=red
chr1	618000000	618499999	5.208	fill_color=red
chr1	618500000	618999999	5.86	fill_color=red
chr1	619000000	619499999	6.726	fill_color=red
chr1	619500000	619999999	5.232	fill_color=red
chr1	620000000	620499999	5.728	fill_color=red
chr1	620500000	620999999	3.886	fill_color=red
chr1	621000000	621499999	2.612	fill_color=red
chr1	621500000	621999999	4.626	fill_color=red
chr1	622000000	622499999	3.022	fill_color=red
chr1	622500000	622999999	3.38	fill_color=red
chr1	623000000	623499999	0.52	fill_color=red
chr1	623500000	623999999	3.67	fill_color=red
chr1	624000000	624499999	10.078	fill_color=red
chr1	624500000	624999999	4.936	fill_color=red
chr1	625000000	625499999	7.694	fill_color=red
chr1	625500000	625999999	9.252	fill_color=red
chr1	626000000	626499999	7.36	fill_color=red
chr1	626500000	626999999	7.046	fill_color=red
chr1	627000000	627499999	5.094	fill_color=red
chr1	627500000	627999999	1.988	fill_color=red
chr1	628000000	628499999	3.812	fill_color=red
chr1	628500000	628999999	3.588	fill_color=red
chr1	629000000	629499999	4.912	fill_color=red
chr1	629500000	629999999	5.67	fill_color=red
chr1	630000000	630499999	7.374	fill_color=red
chr1	630500000	630999999	6.67	fill_color=red
chr1	631000000	631499999	7.984	fill_color=red
chr1	631500000	631999999	6.572	fill_color=red
chr1	632000000	632499999	7.858	fill_color=red
chr1	632500000	632999999	8.958	fill_color=red
chr1	633000000	633499999	7.024	fill_color=red
chr1	633500000	633999999	4.886	fill_color=red
chr1	634000000	634499999	5.914	fill_color=red
chr1	634500000	634999999	6.074	fill_color=red
chr1	635000000	635499999	5.638	fill_color=red
chr1	635500000	635999999	5.202	fill_color=red
chr1	636000000	636499999	8.274	fill_color=red
chr1	636500000	636999999	8.104	fill_color=red
chr1	637000000	637499999	10.062	fill_color=red
chr1	637500000	637999999	7.246	fill_color=red
chr1	638000000	638499999	7.33	fill_color=red
chr1	638500000	638999999	8.34	fill_color=red
chr1	639000000	639499999	6.766	fill_color=red
chr1	639500000	639999999	8.932	fill_color=red
chr1	640000000	640499999	6.192	fill_color=red
chr1	640500000	640999999	6.582	fill_color=red
chr1	641000000	641499999	7.866	fill_color=red
chr1	641500000	641999999	5.798	fill_color=red
chr1	642000000	642499999	7.936	fill_color=red
chr1	642500000	642999999	7.732	fill_color=red
chr1	643000000	643499999	6.41	fill_color=red
chr1	643500000	643999999	6.808	fill_color=red
chr1	644000000	644499999	5.674	fill_color=red
chr1	644500000	644999999	6.068	fill_color=red
chr1	645000000	645499999	6.28	fill_color=red
chr1	645500000	645999999	5.862	fill_color=red
chr1	646000000	646499999	5.902	fill_color=red
chr1	646500000	646999999	3.186	fill_color=red
chr1	647000000	647499999	3.86	fill_color=red
chr1	647500000	647999999	4.684	fill_color=red
chr1	648000000	648499999	6.728	fill_color=red
chr1	648500000	648999999	5.322	fill_color=red
chr1	649000000	649499999	6.622	fill_color=red
chr1	649500000	649999999	7.524	fill_color=red
chr1	650000000	650499999	6.76	fill_color=red
chr1	650500000	650999999	8.226	fill_color=red
chr1	651000000	651499999	5.774	fill_color=red
chr1	651500000	651999999	6.86	fill_color=red
chr1	652000000	652499999	3.298	fill_color=red
chr1	652500000	652999999	6.066	fill_color=red
chr1	653000000	653499999	4.466	fill_color=red
chr1	653500000	653999999	4.214	fill_color=red
chr1	654000000	654499999	5.044	fill_color=red
chr1	654500000	654999999	4.132	fill_color=red
chr1	655000000	655499999	3.702	fill_color=red
chr1	655500000	655999999	6.116	fill_color=red
chr1	656000000	656499999	4.268	fill_color=red
chr1	656500000	656999999	5.886	fill_color=red
chr1	657000000	657499999	6.196	fill_color=red
chr1	657500000	657999999	3.9	fill_color=red
chr1	658000000	658499999	4.594	fill_color=red
chr1	658500000	658999999	3.528	fill_color=red
chr1	659000000	659499999	6.208	fill_color=red
chr1	659500000	659999999	4.532	fill_color=red
chr1	660000000	660499999	6.104	fill_color=red
chr1	660500000	660999999	7.146	fill_color=red
chr1	661000000	661499999	5.482	fill_color=red
chr1	661500000	661999999	4.058	fill_color=red
chr1	662000000	662499999	8.934	fill_color=red
chr1	662500000	662999999	8.674	fill_color=red
chr1	663000000	663499999	5.762	fill_color=red
chr1	663500000	663999999	6.658	fill_color=red
chr1	664000000	664499999	4.712	fill_color=red
chr1	664500000	664999999	4.976	fill_color=red
chr1	665000000	665499999	2.534	fill_color=red
chr1	665500000	665999999	2.536	fill_color=red
chr1	666000000	666499999	2.932	fill_color=red
chr1	666500000	666999999	4.626	fill_color=red
chr1	667000000	667499999	6.662	fill_color=red
chr1	667500000	667999999	6.804	fill_color=red
chr1	668000000	668499999	4.712	fill_color=red
chr1	668500000	668999999	8.056	fill_color=red
chr1	669000000	669499999	3.57	fill_color=red
chr1	669500000	669999999	1.358	fill_color=red
chr1	670000000	670499999	5.018	fill_color=red
chr1	670500000	670999999	4.152	fill_color=red
chr1	671000000	671499999	6.278	fill_color=red
chr1	671500000	671999999	6.004	fill_color=red
chr1	672000000	672499999	7.258	fill_color=red
chr1	672500000	672999999	8.142	fill_color=red
chr1	673000000	673499999	7.97	fill_color=red
chr1	673500000	673999999	7.004	fill_color=red
chr1	674000000	674499999	6.732	fill_color=red
chr1	674500000	674999999	7.416	fill_color=red
chr1	675000000	675499999	4.542	fill_color=red
chr1	675500000	675999999	4.534	fill_color=red
chr1	676000000	676499999	7.96	fill_color=red
chr1	676500000	676999999	6.58	fill_color=red
chr1	677000000	677499999	5.89	fill_color=red
chr1	677500000	677999999	5.94	fill_color=red
chr1	678000000	678499999	5.998	fill_color=red
chr1	678500000	678999999	6.298	fill_color=red
chr1	679000000	679499999	7.45	fill_color=red
chr1	679500000	679999999	6.598	fill_color=red
chr1	680000000	680499999	7.412	fill_color=red
chr1	680500000	680999999	7.326	fill_color=red
chr1	681000000	681499999	6.384	fill_color=red
chr1	681500000	681999999	7.896	fill_color=red
chr1	682000000	682499999	6.798	fill_color=red
chr1	682500000	682999999	7.318	fill_color=red
chr1	683000000	683499999	7.002	fill_color=red
chr1	683500000	683999999	5.614	fill_color=red
chr1	684000000	684499999	5.27	fill_color=red
chr1	684500000	684999999	6.766	fill_color=red
chr1	685000000	685499999	5.942	fill_color=red
chr1	685500000	685999999	9.046	fill_color=red
chr1	686000000	686499999	6.602	fill_color=red
chr1	686500000	686999999	7.876	fill_color=red
chr1	687000000	687499999	10.026	fill_color=red
chr1	687500000	687999999	8.028	fill_color=red
chr1	688000000	688499999	4.638	fill_color=red
chr1	688500000	688999999	6.216	fill_color=red
chr1	689000000	689499999	6.352	fill_color=red
chr1	689500000	689999999	6.79	fill_color=red
chr1	690000000	690499999	5.576	fill_color=red
chr1	690500000	690999999	7.114	fill_color=red
chr1	691000000	691499999	6.874	fill_color=red
chr1	691500000	691999999	5.194	fill_color=red
chr1	692000000	692499999	3.968	fill_color=red
chr1	692500000	692999999	2.2	fill_color=red
chr1	693000000	693499999	3.83	fill_color=red
chr1	693500000	693999999	1.602	fill_color=red
chr2	0	499999	1.55	fill_color=red
chr2	500000	999999	0.45	fill_color=red
chr2	1000000	1499999	0.698	fill_color=red
chr2	1500000	1999999	3.504	fill_color=red
chr2	2000000	2499999	4.392	fill_color=red
chr2	2500000	2999999	8.474	fill_color=red
chr2	3000000	3499999	2.292	fill_color=red
chr2	3500000	3999999	6.348	fill_color=red
chr2	4000000	4499999	15.248	fill_color=red
chr2	4500000	4999999	11.936	fill_color=red
chr2	5000000	5499999	7.508	fill_color=red
chr2	5500000	5999999	5.674	fill_color=red
chr2	6000000	6499999	9.72	fill_color=red
chr2	6500000	6999999	6.836	fill_color=red
chr2	7000000	7499999	10.004	fill_color=red
chr2	7500000	7999999	5.266	fill_color=red
chr2	8000000	8499999	6.094	fill_color=red
chr2	8500000	8999999	3.276	fill_color=red
chr2	9000000	9499999	4.336	fill_color=red
chr2	9500000	9999999	5.658	fill_color=red
chr2	10000000	10499999	3.904	fill_color=red
chr2	10500000	10999999	6.316	fill_color=red
chr2	11000000	11499999	4.98	fill_color=red
chr2	11500000	11999999	4.538	fill_color=red
chr2	12000000	12499999	5.334	fill_color=red
chr2	12500000	12999999	6.02	fill_color=red
chr2	13000000	13499999	5.054	fill_color=red
chr2	13500000	13999999	7.92	fill_color=red
chr2	14000000	14499999	3.946	fill_color=red
chr2	14500000	14999999	3.536	fill_color=red
chr2	15000000	15499999	6.208	fill_color=red
chr2	15500000	15999999	7.81	fill_color=red
chr2	16000000	16499999	5.06	fill_color=red
chr2	16500000	16999999	6.716	fill_color=red
chr2	17000000	17499999	6.82	fill_color=red
chr2	17500000	17999999	5.698	fill_color=red
chr2	18000000	18499999	5.494	fill_color=red
chr2	18500000	18999999	7.164	fill_color=red
chr2	19000000	19499999	4.106	fill_color=red
chr2	19500000	19999999	5.784	fill_color=red
chr2	20000000	20499999	8.65	fill_color=red
chr2	20500000	20999999	7.89	fill_color=red
chr2	21000000	21499999	7.882	fill_color=red
chr2	21500000	21999999	7.828	fill_color=red
chr2	22000000	22499999	7.494	fill_color=red
chr2	22500000	22999999	6.882	fill_color=red
chr2	23000000	23499999	8.534	fill_color=red
chr2	23500000	23999999	6.466	fill_color=red
chr2	24000000	24499999	8.54	fill_color=red
chr2	24500000	24999999	4.638	fill_color=red
chr2	25000000	25499999	5.222	fill_color=red
chr2	25500000	25999999	4.074	fill_color=red
chr2	26000000	26499999	2.252	fill_color=red
chr2	26500000	26999999	1.334	fill_color=red
chr2	27000000	27499999	1.48	fill_color=red
chr2	27500000	27999999	2.542	fill_color=red
chr2	28000000	28499999	2.084	fill_color=red
chr2	28500000	28999999	1.062	fill_color=red
chr2	29000000	29499999	0.914	fill_color=red
chr2	29500000	29999999	2.272	fill_color=red
chr2	30000000	30499999	1.992	fill_color=red
chr2	30500000	30999999	2.704	fill_color=red
chr2	31000000	31499999	2.696	fill_color=red
chr2	31500000	31999999	2.602	fill_color=red
chr2	32000000	32499999	4.024	fill_color=red
chr2	32500000	32999999	3.75	fill_color=red
chr2	33000000	33499999	4.268	fill_color=red
chr2	33500000	33999999	3.166	fill_color=red
chr2	34000000	34499999	3.318	fill_color=red
chr2	34500000	34999999	3.192	fill_color=red
chr2	35000000	35499999	0.166	fill_color=red
chr2	35500000	35999999	0.748	fill_color=red
chr2	36000000	36499999	3.386	fill_color=red
chr2	36500000	36999999	3.446	fill_color=red
chr2	37000000	37499999	2.268	fill_color=red
chr2	37500000	37999999	2.67	fill_color=red
chr2	38000000	38499999	2.158	fill_color=red
chr2	38500000	38999999	2.49	fill_color=red
chr2	39000000	39499999	1.658	fill_color=red
chr2	39500000	39999999	2.022	fill_color=red
chr2	40000000	40499999	2.63	fill_color=red
chr2	40500000	40999999	2.35	fill_color=red
chr2	41000000	41499999	1.898	fill_color=red
chr2	41500000	41999999	1.966	fill_color=red
chr2	42000000	42499999	2.436	fill_color=red
chr2	42500000	42999999	3.24	fill_color=red
chr2	43000000	43499999	2.744	fill_color=red
chr2	43500000	43999999	2.588	fill_color=red
chr2	44000000	44499999	2.512	fill_color=red
chr2	44500000	44999999	2.568	fill_color=red
chr2	45000000	45499999	1.884	fill_color=red
chr2	45500000	45999999	2.112	fill_color=red
chr2	46000000	46499999	2.934	fill_color=red
chr2	46500000	46999999	2.424	fill_color=red
chr2	47000000	47499999	2.082	fill_color=red
chr2	47500000	47999999	2.734	fill_color=red
chr2	48000000	48499999	2.57	fill_color=red
chr2	48500000	48999999	1.372	fill_color=red
chr2	49000000	49499999	1.862	fill_color=red
chr2	49500000	49999999	1.628	fill_color=red
chr2	50000000	50499999	0.378	fill_color=red
chr2	50500000	50999999	1.292	fill_color=red
chr2	51000000	51499999	2.088	fill_color=red
chr2	51500000	51999999	1.832	fill_color=red
chr2	52000000	52499999	2.368	fill_color=red
chr2	52500000	52999999	0.75	fill_color=red
chr2	53000000	53499999	0.238	fill_color=red
chr2	53500000	53999999	2.51	fill_color=red
chr2	54000000	54499999	1.006	fill_color=red
chr2	54500000	54999999	2.318	fill_color=red
chr2	55000000	55499999	1.918	fill_color=red
chr2	55500000	55999999	1.352	fill_color=red
chr2	56000000	56499999	2.436	fill_color=red
chr2	56500000	56999999	2.768	fill_color=red
chr2	57000000	57499999	2.146	fill_color=red
chr2	57500000	57999999	3.128	fill_color=red
chr2	58000000	58499999	2.13	fill_color=red
chr2	58500000	58999999	1.424	fill_color=red
chr2	59000000	59499999	1.234	fill_color=red
chr2	59500000	59999999	1.51	fill_color=red
chr2	60000000	60499999	1.456	fill_color=red
chr2	60500000	60999999	1.59	fill_color=red
chr2	61000000	61499999	1.782	fill_color=red
chr2	61500000	61999999	2.48	fill_color=red
chr2	62000000	62499999	0.876	fill_color=red
chr2	62500000	62999999	1.976	fill_color=red
chr2	63000000	63499999	1.398	fill_color=red
chr2	63500000	63999999	1.83	fill_color=red
chr2	64000000	64499999	2.03	fill_color=red
chr2	64500000	64999999	1.526	fill_color=red
chr2	65000000	65499999	2.344	fill_color=red
chr2	65500000	65999999	3.142	fill_color=red
chr2	66000000	66499999	1.574	fill_color=red
chr2	66500000	66999999	2.856	fill_color=red
chr2	67000000	67499999	1.822	fill_color=red
chr2	67500000	67999999	1.4	fill_color=red
chr2	68000000	68499999	1.846	fill_color=red
chr2	68500000	68999999	2.964	fill_color=red
chr2	69000000	69499999	2.034	fill_color=red
chr2	69500000	69999999	2.228	fill_color=red
chr2	70000000	70499999	3.08	fill_color=red
chr2	70500000	70999999	1.992	fill_color=red
chr2	71000000	71499999	2.108	fill_color=red
chr2	71500000	71999999	0.88	fill_color=red
chr2	72000000	72499999	1.782	fill_color=red
chr2	72500000	72999999	1.844	fill_color=red
chr2	73000000	73499999	2.288	fill_color=red
chr2	73500000	73999999	2.466	fill_color=red
chr2	74000000	74499999	3.986	fill_color=red
chr2	74500000	74999999	8.288	fill_color=red
chr2	75000000	75499999	6.186	fill_color=red
chr2	75500000	75999999	6.506	fill_color=red
chr2	76000000	76499999	4.87	fill_color=red
chr2	76500000	76999999	4.972	fill_color=red
chr2	77000000	77499999	5.074	fill_color=red
chr2	77500000	77999999	6.322	fill_color=red
chr2	78000000	78499999	0.966	fill_color=red
chr2	78500000	78999999	3.032	fill_color=red
chr2	79000000	79499999	0.914	fill_color=red
chr2	79500000	79999999	3.174	fill_color=red
chr2	80000000	80499999	3.566	fill_color=red
chr2	80500000	80999999	3.97	fill_color=red
chr2	81000000	81499999	4.374	fill_color=red
chr2	81500000	81999999	6.718	fill_color=red
chr2	82000000	82499999	6.03	fill_color=red
chr2	82500000	82999999	8.306	fill_color=red
chr2	83000000	83499999	7.72	fill_color=red
chr2	83500000	83999999	6.162	fill_color=red
chr2	84000000	84499999	3.612	fill_color=red
chr2	84500000	84999999	4.674	fill_color=red
chr2	85000000	85499999	7.962	fill_color=red
chr2	85500000	85999999	6.83	fill_color=red
chr2	86000000	86499999	2.48	fill_color=red
chr2	86500000	86999999	3.594	fill_color=red
chr2	87000000	87499999	6.784	fill_color=red
chr2	87500000	87999999	5.44	fill_color=red
chr2	88000000	88499999	6.334	fill_color=red
chr2	88500000	88999999	8.064	fill_color=red
chr2	89000000	89499999	5.968	fill_color=red
chr2	89500000	89999999	4.35	fill_color=red
chr2	90000000	90499999	6.01	fill_color=red
chr2	90500000	90999999	6.338	fill_color=red
chr2	91000000	91499999	6.504	fill_color=red
chr2	91500000	91999999	6.332	fill_color=red
chr2	92000000	92499999	5.04	fill_color=red
chr2	92500000	92999999	1.75	fill_color=red
chr2	93000000	93499999	0.7	fill_color=red
chr2	93500000	93999999	1.534	fill_color=red
chr2	94000000	94499999	1.362	fill_color=red
chr2	94500000	94999999	3.582	fill_color=red
chr2	95000000	95499999	1.61	fill_color=red
chr2	95500000	95999999	1.512	fill_color=red
chr2	96000000	96499999	2.246	fill_color=red
chr2	96500000	96999999	4.758	fill_color=red
chr2	97000000	97499999	6.456	fill_color=red
chr2	97500000	97999999	5.622	fill_color=red
chr2	98000000	98499999	4.494	fill_color=red
chr2	98500000	98999999	2.39	fill_color=red
chr2	99000000	99499999	2.832	fill_color=red
chr2	99500000	99999999	4.432	fill_color=red
chr2	100000000	100499999	4.468	fill_color=red
chr2	100500000	100999999	4.456	fill_color=red
chr2	101000000	101499999	3.752	fill_color=red
chr2	101500000	101999999	3.728	fill_color=red
chr2	102000000	102499999	3.502	fill_color=red
chr2	102500000	102999999	5.366	fill_color=red
chr2	103000000	103499999	4.114	fill_color=red
chr2	103500000	103999999	6.126	fill_color=red
chr2	104000000	104499999	7.232	fill_color=red
chr2	104500000	104999999	8.192	fill_color=red
chr2	105000000	105499999	7.12	fill_color=red
chr2	105500000	105999999	5.236	fill_color=red
chr2	106000000	106499999	4.458	fill_color=red
chr2	106500000	106999999	4.732	fill_color=red
chr2	107000000	107499999	6.984	fill_color=red
chr2	107500000	107999999	6.72	fill_color=red
chr2	108000000	108499999	6.248	fill_color=red
chr2	108500000	108999999	6.454	fill_color=red
chr2	109000000	109499999	6.112	fill_color=red
chr2	109500000	109999999	5.686	fill_color=red
chr2	110000000	110499999	4.836	fill_color=red
chr2	110500000	110999999	5.3	fill_color=red
chr2	111000000	111499999	6.536	fill_color=red
chr2	111500000	111999999	5.312	fill_color=red
chr2	112000000	112499999	6.406	fill_color=red
chr2	112500000	112999999	4.874	fill_color=red
chr2	113000000	113499999	4.65	fill_color=red
chr2	113500000	113999999	9.918	fill_color=red
chr2	114000000	114499999	6.686	fill_color=red
chr2	114500000	114999999	5.134	fill_color=red
chr2	115000000	115499999	6.87	fill_color=red
chr2	115500000	115999999	5.856	fill_color=red
chr2	116000000	116499999	4.204	fill_color=red
chr2	116500000	116999999	5.908	fill_color=red
chr2	117000000	117499999	6.718	fill_color=red
chr2	117500000	117999999	6.318	fill_color=red
chr2	118000000	118499999	7.594	fill_color=red
chr2	118500000	118999999	8.2	fill_color=red
chr2	119000000	119499999	5.14	fill_color=red
chr2	119500000	119999999	5.176	fill_color=red
chr2	120000000	120499999	5.958	fill_color=red
chr2	120500000	120999999	4.498	fill_color=red
chr2	121000000	121499999	6.396	fill_color=red
chr2	121500000	121999999	7.272	fill_color=red
chr2	122000000	122499999	6.6	fill_color=red
chr2	122500000	122999999	6.628	fill_color=red
chr2	123000000	123499999	4.498	fill_color=red
chr2	123500000	123999999	9.126	fill_color=red
chr2	124000000	124499999	6.87	fill_color=red
chr2	124500000	124999999	10.27	fill_color=red
chr2	125000000	125499999	9.234	fill_color=red
chr2	125500000	125999999	8.462	fill_color=red
chr2	126000000	126499999	10.582	fill_color=red
chr2	126500000	126999999	9.704	fill_color=red
chr2	127000000	127499999	4.596	fill_color=red
chr2	127500000	127999999	5.14	fill_color=red
chr2	128000000	128499999	5.75	fill_color=red
chr2	128500000	128999999	5.53	fill_color=red
chr2	129000000	129499999	3.854	fill_color=red
chr2	129500000	129999999	4.726	fill_color=red
chr2	130000000	130499999	1.964	fill_color=red
chr2	130500000	130999999	1.644	fill_color=red
chr2	131000000	131499999	2.334	fill_color=red
chr2	131500000	131999999	3.606	fill_color=red
chr2	132000000	132499999	7.236	fill_color=red
chr2	132500000	132999999	2.888	fill_color=red
chr2	133000000	133499999	3.262	fill_color=red
chr2	133500000	133999999	5.622	fill_color=red
chr2	134000000	134499999	5.09	fill_color=red
chr2	134500000	134999999	5.314	fill_color=red
chr2	135000000	135499999	3.186	fill_color=red
chr2	135500000	135999999	6.43	fill_color=red
chr2	136000000	136499999	5.084	fill_color=red
chr2	136500000	136999999	3.194	fill_color=red
chr2	137000000	137499999	3.976	fill_color=red
chr2	137500000	137999999	4.604	fill_color=red
chr2	138000000	138499999	5.434	fill_color=red
chr2	138500000	138999999	2.748	fill_color=red
chr2	139000000	139499999	2.158	fill_color=red
chr2	139500000	139999999	6.42	fill_color=red
chr2	140000000	140499999	4.48	fill_color=red
chr2	140500000	140999999	8.062	fill_color=red
chr2	141000000	141499999	3.934	fill_color=red
chr2	141500000	141999999	4.322	fill_color=red
chr2	142000000	142499999	9.37	fill_color=red
chr2	142500000	142999999	5.118	fill_color=red
chr2	143000000	143499999	3.664	fill_color=red
chr2	143500000	143999999	5.694	fill_color=red
chr2	144000000	144499999	6.05	fill_color=red
chr2	144500000	144999999	8.324	fill_color=red
chr2	145000000	145499999	8.632	fill_color=red
chr2	145500000	145999999	6.024	fill_color=red
chr2	146000000	146499999	9.79	fill_color=red
chr2	146500000	146999999	7.45	fill_color=red
chr2	147000000	147499999	9.548	fill_color=red
chr2	147500000	147999999	10.54	fill_color=red
chr2	148000000	148499999	9.512	fill_color=red
chr2	148500000	148999999	8.044	fill_color=red
chr2	149000000	149499999	14.1	fill_color=red
chr2	149500000	149999999	9.472	fill_color=red
chr2	150000000	150499999	8.026	fill_color=red
chr2	150500000	150999999	3.558	fill_color=red
chr2	151000000	151499999	3.582	fill_color=red
chr2	151500000	151999999	8.336	fill_color=red
chr2	152000000	152499999	8.838	fill_color=red
chr2	152500000	152999999	5.756	fill_color=red
chr2	153000000	153499999	8.572	fill_color=red
chr2	153500000	153999999	6.734	fill_color=red
chr2	154000000	154499999	5.708	fill_color=red
chr2	154500000	154999999	5.012	fill_color=red
chr2	155000000	155499999	4.584	fill_color=red
chr2	155500000	155999999	6.52	fill_color=red
chr2	156000000	156499999	5.072	fill_color=red
chr2	156500000	156999999	2.376	fill_color=red
chr2	157000000	157499999	6.616	fill_color=red
chr2	157500000	157999999	8.64	fill_color=red
chr2	158000000	158499999	8.616	fill_color=red
chr2	158500000	158999999	6.668	fill_color=red
chr2	159000000	159499999	7.136	fill_color=red
chr2	159500000	159999999	7.016	fill_color=red
chr2	160000000	160499999	2.904	fill_color=red
chr2	160500000	160999999	10.606	fill_color=red
chr2	161000000	161499999	3.196	fill_color=red
chr2	161500000	161999999	5.428	fill_color=red
chr2	162000000	162499999	5.35	fill_color=red
chr2	162500000	162999999	6.53	fill_color=red
chr2	163000000	163499999	3.848	fill_color=red
chr2	163500000	163999999	5.3	fill_color=red
chr2	164000000	164499999	5.394	fill_color=red
chr2	164500000	164999999	2.758	fill_color=red
chr2	165000000	165499999	3.944	fill_color=red
chr2	165500000	165999999	5.19	fill_color=red
chr2	166000000	166499999	3.5	fill_color=red
chr2	166500000	166999999	5.188	fill_color=red
chr2	167000000	167499999	5.132	fill_color=red
chr2	167500000	167999999	5.184	fill_color=red
chr2	168000000	168499999	5.848	fill_color=red
chr2	168500000	168999999	6.922	fill_color=red
chr2	169000000	169499999	7.202	fill_color=red
chr2	169500000	169999999	6.024	fill_color=red
chr2	170000000	170499999	7.706	fill_color=red
chr2	170500000	170999999	3.854	fill_color=red
chr2	171000000	171499999	4.936	fill_color=red
chr2	171500000	171999999	8.492	fill_color=red
chr2	172000000	172499999	6.206	fill_color=red
chr2	172500000	172999999	5.446	fill_color=red
chr2	173000000	173499999	9.46	fill_color=red
chr2	173500000	173999999	9.662	fill_color=red
chr2	174000000	174499999	11.214	fill_color=red
chr2	174500000	174999999	10.662	fill_color=red
chr2	175000000	175499999	7.326	fill_color=red
chr2	175500000	175999999	4.91	fill_color=red
chr2	176000000	176499999	4.962	fill_color=red
chr2	176500000	176999999	4.896	fill_color=red
chr2	177000000	177499999	4.37	fill_color=red
chr2	177500000	177999999	3.968	fill_color=red
chr2	178000000	178499999	6.414	fill_color=red
chr2	178500000	178999999	7.504	fill_color=red
chr2	179000000	179499999	6.98	fill_color=red
chr2	179500000	179999999	6.046	fill_color=red
chr2	180000000	180499999	5.676	fill_color=red
chr2	180500000	180999999	5.666	fill_color=red
chr2	181000000	181499999	2.916	fill_color=red
chr2	181500000	181999999	7.39	fill_color=red
chr2	182000000	182499999	4.186	fill_color=red
chr2	182500000	182999999	4.628	fill_color=red
chr2	183000000	183499999	7.444	fill_color=red
chr2	183500000	183999999	6.004	fill_color=red
chr2	184000000	184499999	5.13	fill_color=red
chr2	184500000	184999999	7.61	fill_color=red
chr2	185000000	185499999	3.972	fill_color=red
chr2	185500000	185999999	7.902	fill_color=red
chr2	186000000	186499999	6.92	fill_color=red
chr2	186500000	186999999	8.174	fill_color=red
chr2	187000000	187499999	8.622	fill_color=red
chr2	187500000	187999999	5.39	fill_color=red
chr2	188000000	188499999	5.356	fill_color=red
chr2	188500000	188999999	7.782	fill_color=red
chr2	189000000	189499999	5.342	fill_color=red
chr2	189500000	189999999	6.532	fill_color=red
chr2	190000000	190499999	5.044	fill_color=red
chr2	190500000	190999999	5.646	fill_color=red
chr2	191000000	191499999	4.456	fill_color=red
chr2	191500000	191999999	9.042	fill_color=red
chr2	192000000	192499999	6.384	fill_color=red
chr2	192500000	192999999	6.8	fill_color=red
chr2	193000000	193499999	5.858	fill_color=red
chr2	193500000	193999999	7.738	fill_color=red
chr2	194000000	194499999	6.538	fill_color=red
chr2	194500000	194999999	8.19	fill_color=red
chr2	195000000	195499999	7.098	fill_color=red
chr2	195500000	195999999	5.828	fill_color=red
chr2	196000000	196499999	6.898	fill_color=red
chr2	196500000	196999999	5.072	fill_color=red
chr2	197000000	197499999	7.392	fill_color=red
chr2	197500000	197999999	6.328	fill_color=red
chr2	198000000	198499999	6.52	fill_color=red
chr2	198500000	198999999	8.834	fill_color=red
chr2	199000000	199499999	8.654	fill_color=red
chr2	199500000	199999999	10.864	fill_color=red
chr2	200000000	200499999	10.1	fill_color=red
chr2	200500000	200999999	7.61	fill_color=red
chr2	201000000	201499999	5.864	fill_color=red
chr2	201500000	201999999	2.336	fill_color=red
chr2	202000000	202499999	6.66	fill_color=red
chr2	202500000	202999999	8.298	fill_color=red
chr2	203000000	203499999	9	fill_color=red
chr2	203500000	203999999	6.508	fill_color=red
chr2	204000000	204499999	5.654	fill_color=red
chr2	204500000	204999999	6.732	fill_color=red
chr2	205000000	205499999	6.828	fill_color=red
chr2	205500000	205999999	6.96	fill_color=red
chr2	206000000	206499999	5.544	fill_color=red
chr2	206500000	206999999	5.882	fill_color=red
chr2	207000000	207499999	6.532	fill_color=red
chr2	207500000	207999999	8.218	fill_color=red
chr2	208000000	208499999	7.15	fill_color=red
chr2	208500000	208999999	8.34	fill_color=red
chr2	209000000	209499999	9.02	fill_color=red
chr2	209500000	209999999	10.556	fill_color=red
chr2	210000000	210499999	10.454	fill_color=red
chr2	210500000	210999999	7.286	fill_color=red
chr2	211000000	211499999	4.262	fill_color=red
chr2	211500000	211999999	7.006	fill_color=red
chr2	212000000	212499999	4.608	fill_color=red
chr2	212500000	212999999	7.744	fill_color=red
chr2	213000000	213499999	5.28	fill_color=red
chr2	213500000	213999999	5.788	fill_color=red
chr2	214000000	214499999	1.474	fill_color=red
chr2	214500000	214999999	5.676	fill_color=red
chr2	215000000	215499999	4.132	fill_color=red
chr2	215500000	215999999	9.378	fill_color=red
chr2	216000000	216499999	6.688	fill_color=red
chr2	216500000	216999999	4.362	fill_color=red
chr2	217000000	217499999	6.332	fill_color=red
chr2	217500000	217999999	8.134	fill_color=red
chr2	218000000	218499999	9.572	fill_color=red
chr2	218500000	218999999	8.266	fill_color=red
chr2	219000000	219499999	6.16	fill_color=red
chr2	219500000	219999999	8.06	fill_color=red
chr2	220000000	220499999	11.206	fill_color=red
chr2	220500000	220999999	9.912	fill_color=red
chr2	221000000	221499999	9.118	fill_color=red
chr2	221500000	221999999	8.796	fill_color=red
chr2	222000000	222499999	7.95	fill_color=red
chr2	222500000	222999999	9.006	fill_color=red
chr2	223000000	223499999	6.97	fill_color=red
chr2	223500000	223999999	8.162	fill_color=red
chr2	224000000	224499999	9.16	fill_color=red
chr2	224500000	224999999	9.672	fill_color=red
chr2	225000000	225499999	5.868	fill_color=red
chr2	225500000	225999999	9.282	fill_color=red
chr2	226000000	226499999	6.394	fill_color=red
chr2	226500000	226999999	9.646	fill_color=red
chr2	227000000	227499999	6.848	fill_color=red
chr2	227500000	227999999	7.662	fill_color=red
chr2	228000000	228499999	9.738	fill_color=red
chr2	228500000	228999999	7.802	fill_color=red
chr2	229000000	229499999	7.634	fill_color=red
chr2	229500000	229999999	5.232	fill_color=red
chr2	230000000	230499999	6.768	fill_color=red
chr2	230500000	230999999	6.42	fill_color=red
chr2	231000000	231499999	6.08	fill_color=red
chr2	231500000	231999999	7.404	fill_color=red
chr2	232000000	232499999	6.314	fill_color=red
chr2	232500000	232999999	8.252	fill_color=red
chr2	233000000	233499999	4.388	fill_color=red
chr2	233500000	233999999	4.728	fill_color=red
chr2	234000000	234499999	5.52	fill_color=red
chr2	234500000	234999999	4.248	fill_color=red
chr2	235000000	235499999	5.54	fill_color=red
chr2	235500000	235999999	6.588	fill_color=red
chr2	236000000	236499999	2.638	fill_color=red
chr2	236500000	236999999	7.108	fill_color=red
chr2	237000000	237499999	7.184	fill_color=red
chr2	237500000	237999999	10.114	fill_color=red
chr2	238000000	238499999	8.43	fill_color=red
chr2	238500000	238999999	9.616	fill_color=red
chr2	239000000	239499999	5.69	fill_color=red
chr2	239500000	239999999	3.082	fill_color=red
chr2	240000000	240499999	5.666	fill_color=red
chr2	240500000	240999999	9.282	fill_color=red
chr2	241000000	241499999	3.144	fill_color=red
chr2	241500000	241999999	5.864	fill_color=red
chr2	242000000	242499999	6.73	fill_color=red
chr2	242500000	242999999	6.362	fill_color=red
chr2	243000000	243499999	7.836	fill_color=red
chr2	243500000	243999999	9.17	fill_color=red
chr2	244000000	244499999	5.934	fill_color=red
chr2	244500000	244999999	6.732	fill_color=red
chr2	245000000	245499999	6.272	fill_color=red
chr2	245500000	245999999	6.056	fill_color=red
chr2	246000000	246499999	8.416	fill_color=red
chr2	246500000	246999999	6.528	fill_color=red
chr2	247000000	247499999	4.28	fill_color=red
chr2	247500000	247999999	3.932	fill_color=red
chr2	248000000	248499999	12.996	fill_color=red
chr2	248500000	248999999	7.386	fill_color=red
chr2	249000000	249499999	4.954	fill_color=red
chr2	249500000	249999999	14.326	fill_color=red
chr2	250000000	250499999	8.792	fill_color=red
chr2	250500000	250999999	10.108	fill_color=red
chr2	251000000	251499999	10.828	fill_color=red
chr2	251500000	251999999	12.252	fill_color=red
chr2	252000000	252499999	8.002	fill_color=red
chr2	252500000	252999999	4.148	fill_color=red
chr2	253000000	253499999	2.326	fill_color=red
chr2	253500000	253999999	4.354	fill_color=red
chr2	254000000	254499999	7.762	fill_color=red
chr2	254500000	254999999	6.742	fill_color=red
chr2	255000000	255499999	4.888	fill_color=red
chr2	255500000	255999999	10.172	fill_color=red
chr2	256000000	256499999	7.396	fill_color=red
chr2	256500000	256999999	7.554	fill_color=red
chr2	257000000	257499999	10.868	fill_color=red
chr2	257500000	257999999	8.674	fill_color=red
chr2	258000000	258499999	9.04	fill_color=red
chr2	258500000	258999999	8.63	fill_color=red
chr2	259000000	259499999	9.032	fill_color=red
chr2	259500000	259999999	10.648	fill_color=red
chr2	260000000	260499999	8.55	fill_color=red
chr2	260500000	260999999	8.608	fill_color=red
chr2	261000000	261499999	5.4	fill_color=red
chr2	261500000	261999999	8.184	fill_color=red
chr2	262000000	262499999	9.2	fill_color=red
chr2	262500000	262999999	9.048	fill_color=red
chr2	263000000	263499999	8.998	fill_color=red
chr2	263500000	263999999	10.154	fill_color=red
chr2	264000000	264499999	8.052	fill_color=red
chr2	264500000	264999999	4.734	fill_color=red
chr2	265000000	265499999	2.652	fill_color=red
chr2	265500000	265999999	6.758	fill_color=red
chr2	266000000	266499999	5.768	fill_color=red
chr2	266500000	266999999	7.358	fill_color=red
chr2	267000000	267499999	9.186	fill_color=red
chr2	267500000	267999999	8.596	fill_color=red
chr2	268000000	268499999	3.776	fill_color=red
chr2	268500000	268999999	8.264	fill_color=red
chr2	269000000	269499999	8.856	fill_color=red
chr2	269500000	269999999	11.294	fill_color=red
chr2	270000000	270499999	9.48	fill_color=red
chr2	270500000	270999999	9.558	fill_color=red
chr2	271000000	271499999	8.314	fill_color=red
chr2	271500000	271999999	4.418	fill_color=red
chr2	272000000	272499999	9.744	fill_color=red
chr2	272500000	272999999	9.518	fill_color=red
chr2	273000000	273499999	9.586	fill_color=red
chr2	273500000	273999999	10.784	fill_color=red
chr2	274000000	274499999	6.074	fill_color=red
chr2	274500000	274999999	8.13	fill_color=red
chr2	275000000	275499999	10.198	fill_color=red
chr2	275500000	275999999	11.234	fill_color=red
chr2	276000000	276499999	9.336	fill_color=red
chr2	276500000	276999999	15.15	fill_color=red
chr2	277000000	277499999	8.742	fill_color=red
chr2	277500000	277999999	9.772	fill_color=red
chr2	278000000	278499999	10.636	fill_color=red
chr2	278500000	278999999	7.634	fill_color=red
chr2	279000000	279499999	8.37	fill_color=red
chr2	279500000	279999999	4.758	fill_color=red
chr2	280000000	280499999	5.158	fill_color=red
chr2	280500000	280999999	6.166	fill_color=red
chr2	281000000	281499999	5.59	fill_color=red
chr2	281500000	281999999	6.096	fill_color=red
chr2	282000000	282499999	6.112	fill_color=red
chr2	282500000	282999999	6.018	fill_color=red
chr2	283000000	283499999	4.23	fill_color=red
chr2	283500000	283999999	4.136	fill_color=red
chr2	284000000	284499999	8.142	fill_color=red
chr2	284500000	284999999	3.808	fill_color=red
chr2	285000000	285499999	5.688	fill_color=red
chr2	285500000	285999999	8.212	fill_color=red
chr2	286000000	286499999	7.338	fill_color=red
chr2	286500000	286999999	6.582	fill_color=red
chr2	287000000	287499999	7.902	fill_color=red
chr2	287500000	287999999	6.93	fill_color=red
chr2	288000000	288499999	6.45	fill_color=red
chr2	288500000	288999999	7.816	fill_color=red
chr2	289000000	289499999	6.252	fill_color=red
chr2	289500000	289999999	5.376	fill_color=red
chr2	290000000	290499999	5.176	fill_color=red
chr2	290500000	290999999	4.35	fill_color=red
chr2	291000000	291499999	5.768	fill_color=red
chr2	291500000	291999999	5.07	fill_color=red
chr2	292000000	292499999	5.552	fill_color=red
chr2	292500000	292999999	5.528	fill_color=red
chr2	293000000	293499999	6.796	fill_color=red
chr2	293500000	293999999	6.708	fill_color=red
chr2	294000000	294499999	5.06	fill_color=red
chr2	294500000	294999999	7.63	fill_color=red
chr2	295000000	295499999	4.118	fill_color=red
chr2	295500000	295999999	3.192	fill_color=red
chr2	296000000	296499999	2.446	fill_color=red
chr2	296500000	296999999	4.424	fill_color=red
chr2	297000000	297499999	7.468	fill_color=red
chr2	297500000	297999999	3.762	fill_color=red
chr2	298000000	298499999	1.856	fill_color=red
chr2	298500000	298999999	3.856	fill_color=red
chr2	299000000	299499999	6.002	fill_color=red
chr2	299500000	299999999	7.772	fill_color=red
chr2	300000000	300499999	7.278	fill_color=red
chr2	300500000	300999999	6.736	fill_color=red
chr2	301000000	301499999	6.22	fill_color=red
chr2	301500000	301999999	5.276	fill_color=red
chr2	302000000	302499999	5.738	fill_color=red
chr2	302500000	302999999	4.894	fill_color=red
chr2	303000000	303499999	2.51	fill_color=red
chr2	303500000	303999999	4.004	fill_color=red
chr2	304000000	304499999	5.034	fill_color=red
chr2	304500000	304999999	6.638	fill_color=red
chr2	305000000	305499999	5.944	fill_color=red
[truncated: 7,845 more rows]

## Sheet: figure 4a track E
chr	windown start	windown end	average SNP number
chr1	0	499999	0.068
chr1	500000	999999	0.022
chr1	1000000	1499999	0.072
chr1	1500000	1999999	0
chr1	2000000	2499999	0.004
chr1	2500000	2999999	0.014
chr1	3000000	3499999	0
chr1	3500000	3999999	0
chr1	4000000	4499999	0.094
chr1	4500000	4999999	0.098
chr1	5000000	5499999	0
chr1	5500000	5999999	0
chr1	6000000	6499999	0.038
chr1	6500000	6999999	0.004
chr1	7000000	7499999	0
chr1	7500000	7999999	0
chr1	8000000	8499999	0
chr1	8500000	8999999	0
chr1	9000000	9499999	0
chr1	9500000	9999999	0
chr1	10000000	10499999	0
chr1	10500000	10999999	0.006
chr1	11000000	11499999	0
chr1	11500000	11999999	0.002
chr1	12000000	12499999	0
chr1	12500000	12999999	0.042
chr1	13000000	13499999	0.066
chr1	13500000	13999999	0.32
chr1	14000000	14499999	0.418
chr1	14500000	14999999	0.002
chr1	15000000	15499999	0.066
chr1	15500000	15999999	0.052
chr1	16000000	16499999	0.09
chr1	16500000	16999999	0.24
chr1	17000000	17499999	0.088
chr1	17500000	17999999	0.068
chr1	18000000	18499999	0.116
chr1	18500000	18999999	0.06
chr1	19000000	19499999	0.83
chr1	19500000	19999999	0.702
chr1	20000000	20499999	0.774
chr1	20500000	20999999	1.198
chr1	21000000	21499999	0.792
chr1	21500000	21999999	0.446
chr1	22000000	22499999	0.522
chr1	22500000	22999999	0.426
chr1	23000000	23499999	0.664
chr1	23500000	23999999	0.628
chr1	24000000	24499999	0.576
chr1	24500000	24999999	0.638
chr1	25000000	25499999	0.622
chr1	25500000	25999999	0.85
chr1	26000000	26499999	0.736
chr1	26500000	26999999	0.612
chr1	27000000	27499999	0.44
chr1	27500000	27999999	0.324
chr1	28000000	28499999	0.626
chr1	28500000	28999999	0.714
chr1	29000000	29499999	1.074
chr1	29500000	29999999	1.024
chr1	30000000	30499999	0.826
chr1	30500000	30999999	0.756
chr1	31000000	31499999	1.438
chr1	31500000	31999999	0.97
chr1	32000000	32499999	0.464
chr1	32500000	32999999	0.916
chr1	33000000	33499999	0.924
chr1	33500000	33999999	0.538
chr1	34000000	34499999	0.456
chr1	34500000	34999999	0.522
chr1	35000000	35499999	0.772
chr1	35500000	35999999	1.084
chr1	36000000	36499999	0.844
chr1	36500000	36999999	0.75
chr1	37000000	37499999	0.97
chr1	37500000	37999999	0.6
chr1	38000000	38499999	0.348
chr1	38500000	38999999	0.404
chr1	39000000	39499999	0.914
chr1	39500000	39999999	0.674
chr1	40000000	40499999	0.8
chr1	40500000	40999999	0.82
chr1	41000000	41499999	0.428
chr1	41500000	41999999	0.78
chr1	42000000	42499999	1.004
chr1	42500000	42999999	0.556
chr1	43000000	43499999	0.822
chr1	43500000	43999999	1.244
chr1	44000000	44499999	1.512
chr1	44500000	44999999	1.17
chr1	45000000	45499999	1.516
chr1	45500000	45999999	1.202
chr1	46000000	46499999	0.934
chr1	46500000	46999999	0.692
chr1	47000000	47499999	1.028
chr1	47500000	47999999	0.858
chr1	48000000	48499999	0.684
chr1	48500000	48999999	0.838
chr1	49000000	49499999	0.564
chr1	49500000	49999999	0.652
chr1	50000000	50499999	0.592
chr1	50500000	50999999	1.002
chr1	51000000	51499999	1.064
chr1	51500000	51999999	0.488
chr1	52000000	52499999	0.868
chr1	52500000	52999999	0.692
chr1	53000000	53499999	0.968
chr1	53500000	53999999	0.978
chr1	54000000	54499999	0.964
chr1	54500000	54999999	0.834
chr1	55000000	55499999	0.75
chr1	55500000	55999999	1.202
chr1	56000000	56499999	0.662
chr1	56500000	56999999	0.854
chr1	57000000	57499999	1.924
chr1	57500000	57999999	0.664
chr1	58000000	58499999	1.146
chr1	58500000	58999999	6.306
chr1	59000000	59499999	1.492
chr1	59500000	59999999	0.794
chr1	60000000	60499999	1.024
chr1	60500000	60999999	1.246
chr1	61000000	61499999	1.228
chr1	61500000	61999999	1.158
chr1	62000000	62499999	1.686
chr1	62500000	62999999	1.57
chr1	63000000	63499999	2.102
chr1	63500000	63999999	0.146
chr1	64000000	64499999	1.002
chr1	64500000	64999999	2.376
chr1	65000000	65499999	3.024
chr1	65500000	65999999	2.082
chr1	66000000	66499999	2.132
chr1	66500000	66999999	2.86
chr1	67000000	67499999	2.006
chr1	67500000	67999999	2.69
chr1	68000000	68499999	3.148
chr1	68500000	68999999	2.87
chr1	69000000	69499999	2.298
chr1	69500000	69999999	1.878
chr1	70000000	70499999	2.066
chr1	70500000	70999999	1.7
chr1	71000000	71499999	1.06
chr1	71500000	71999999	2.026
chr1	72000000	72499999	1.394
chr1	72500000	72999999	1.764
chr1	73000000	73499999	2.43
chr1	73500000	73999999	1.95
chr1	74000000	74499999	1.512
chr1	74500000	74999999	1.268
chr1	75000000	75499999	1.202
chr1	75500000	75999999	1.274
chr1	76000000	76499999	1.224
chr1	76500000	76999999	1.074
chr1	77000000	77499999	0.928
chr1	77500000	77999999	0.86
chr1	78000000	78499999	1.214
chr1	78500000	78999999	1.004
chr1	79000000	79499999	1.59
chr1	79500000	79999999	1.328
chr1	80000000	80499999	1.536
chr1	80500000	80999999	1.288
chr1	81000000	81499999	1.602
chr1	81500000	81999999	1.43
chr1	82000000	82499999	1.094
chr1	82500000	82999999	1.304
chr1	83000000	83499999	0.924
chr1	83500000	83999999	1.374
chr1	84000000	84499999	1.638
chr1	84500000	84999999	1.662
chr1	85000000	85499999	1.23
chr1	85500000	85999999	1.488
chr1	86000000	86499999	1.732
chr1	86500000	86999999	1.328
chr1	87000000	87499999	2.56
chr1	87500000	87999999	1.252
chr1	88000000	88499999	1.578
chr1	88500000	88999999	1.344
chr1	89000000	89499999	1.868
chr1	89500000	89999999	1.126
chr1	90000000	90499999	1.958
chr1	90500000	90999999	1.748
chr1	91000000	91499999	1.718
chr1	91500000	91999999	1.528
chr1	92000000	92499999	1.542
chr1	92500000	92999999	1.002
chr1	93000000	93499999	1.176
chr1	93500000	93999999	1.48
chr1	94000000	94499999	0.764
chr1	94500000	94999999	0.94
chr1	95000000	95499999	1.2
chr1	95500000	95999999	1.738
chr1	96000000	96499999	1.176
chr1	96500000	96999999	0.584
chr1	97000000	97499999	0.806
chr1	97500000	97999999	1.926
chr1	98000000	98499999	3.446
chr1	98500000	98999999	1.156
chr1	99000000	99499999	1.606
chr1	99500000	99999999	1.074
chr1	100000000	100499999	1.404
chr1	100500000	100999999	1.1
chr1	101000000	101499999	1.066
chr1	101500000	101999999	1.442
chr1	102000000	102499999	1.36
chr1	102500000	102999999	1.726
chr1	103000000	103499999	1.234
chr1	103500000	103999999	0.828
chr1	104000000	104499999	1.614
chr1	104500000	104999999	1.378
chr1	105000000	105499999	1.326
chr1	105500000	105999999	1.334
chr1	106000000	106499999	1.768
chr1	106500000	106999999	1.178
chr1	107000000	107499999	0.884
chr1	107500000	107999999	0.582
chr1	108000000	108499999	1.728
chr1	108500000	108999999	1.096
chr1	109000000	109499999	0.836
chr1	109500000	109999999	1.124
chr1	110000000	110499999	0.892
chr1	110500000	110999999	1.38
chr1	111000000	111499999	1.372
chr1	111500000	111999999	0.958
chr1	112000000	112499999	1.5
chr1	112500000	112999999	1.132
chr1	113000000	113499999	1.424
chr1	113500000	113999999	1.312
chr1	114000000	114499999	1.184
chr1	114500000	114999999	0.904
chr1	115000000	115499999	1.328
chr1	115500000	115999999	1.092
chr1	116000000	116499999	1.564
chr1	116500000	116999999	1.462
chr1	117000000	117499999	1.568
chr1	117500000	117999999	1.18
chr1	118000000	118499999	1.614
chr1	118500000	118999999	1.63
chr1	119000000	119499999	2.318
chr1	119500000	119999999	1.71
chr1	120000000	120499999	1.516
chr1	120500000	120999999	2.66
chr1	121000000	121499999	3.01
chr1	121500000	121999999	1.954
chr1	122000000	122499999	1.124
chr1	122500000	122999999	1.232
chr1	123000000	123499999	1.108
chr1	123500000	123999999	0.952
chr1	124000000	124499999	1.03
chr1	124500000	124999999	1.39
chr1	125000000	125499999	2.152
chr1	125500000	125999999	1.632
chr1	126000000	126499999	2.354
chr1	126500000	126999999	1.886
chr1	127000000	127499999	1.206
chr1	127500000	127999999	1.62
chr1	128000000	128499999	0.994
chr1	128500000	128999999	0.922
chr1	129000000	129499999	2.104
chr1	129500000	129999999	1.726
chr1	130000000	130499999	2.216
chr1	130500000	130999999	1.262
chr1	131000000	131499999	1.398
chr1	131500000	131999999	0.61
chr1	132000000	132499999	1.994
chr1	132500000	132999999	1.548
chr1	133000000	133499999	2.49
chr1	133500000	133999999	1.736
chr1	134000000	134499999	0.828
chr1	134500000	134999999	0.742
chr1	135000000	135499999	1.332
chr1	135500000	135999999	1.618
chr1	136000000	136499999	1.486
chr1	136500000	136999999	1.614
chr1	137000000	137499999	0.904
chr1	137500000	137999999	2.096
chr1	138000000	138499999	1.906
chr1	138500000	138999999	1.68
chr1	139000000	139499999	1.184
chr1	139500000	139999999	1.832
chr1	140000000	140499999	1.786
chr1	140500000	140999999	1.906
chr1	141000000	141499999	1.344
chr1	141500000	141999999	1.54
chr1	142000000	142499999	1.4
chr1	142500000	142999999	0.902
chr1	143000000	143499999	1.86
chr1	143500000	143999999	1.668
chr1	144000000	144499999	1.774
chr1	144500000	144999999	2.028
chr1	145000000	145499999	2.498
chr1	145500000	145999999	1.524
chr1	146000000	146499999	1.186
chr1	146500000	146999999	0.64
chr1	147000000	147499999	1.658
chr1	147500000	147999999	0.842
chr1	148000000	148499999	2.992
chr1	148500000	148999999	2.024
chr1	149000000	149499999	1.984
chr1	149500000	149999999	2.77
chr1	150000000	150499999	1.394
chr1	150500000	150999999	0.844
chr1	151000000	151499999	1.066
chr1	151500000	151999999	1.434
chr1	152000000	152499999	0.474
chr1	152500000	152999999	0.504
chr1	153000000	153499999	0.454
chr1	153500000	153999999	0.464
chr1	154000000	154499999	0.38
chr1	154500000	154999999	0.406
chr1	155000000	155499999	0.144
chr1	155500000	155999999	0.148
chr1	156000000	156499999	0.074
chr1	156500000	156999999	0.098
chr1	157000000	157499999	0.03
chr1	157500000	157999999	0.048
chr1	158000000	158499999	0.164
chr1	158500000	158999999	0.372
chr1	159000000	159499999	0.246
chr1	159500000	159999999	0.024
chr1	160000000	160499999	0.114
chr1	160500000	160999999	0.596
chr1	161000000	161499999	0.236
chr1	161500000	161999999	2.588
chr1	162000000	162499999	0.88
chr1	162500000	162999999	0.87
chr1	163000000	163499999	0.59
chr1	163500000	163999999	0.49
chr1	164000000	164499999	0.068
chr1	164500000	164999999	0.644
chr1	165000000	165499999	0.004
chr1	165500000	165999999	0.006
chr1	166000000	166499999	0.01
chr1	166500000	166999999	0.256
chr1	167000000	167499999	0.312
chr1	167500000	167999999	0.002
chr1	168000000	168499999	0.008
chr1	168500000	168999999	0.58
chr1	169000000	169499999	0.244
chr1	169500000	169999999	0.444
chr1	170000000	170499999	0.346
chr1	170500000	170999999	0.006
chr1	171000000	171499999	0.034
chr1	171500000	171999999	0.586
chr1	172000000	172499999	0.854
chr1	172500000	172999999	0.412
chr1	173000000	173499999	0.188
chr1	173500000	173999999	0.032
chr1	174000000	174499999	0.032
chr1	174500000	174999999	0.124
chr1	175000000	175499999	0.084
chr1	175500000	175999999	0.212
chr1	176000000	176499999	0.192
chr1	176500000	176999999	0.262
chr1	177000000	177499999	0.286
chr1	177500000	177999999	0.88
chr1	178000000	178499999	0.418
chr1	178500000	178999999	0.17
chr1	179000000	179499999	0.486
chr1	179500000	179999999	0.32
chr1	180000000	180499999	0.336
chr1	180500000	180999999	0.014
chr1	181000000	181499999	0.1
chr1	181500000	181999999	0.404
chr1	182000000	182499999	0.12
chr1	182500000	182999999	0.366
chr1	183000000	183499999	0.046
chr1	183500000	183999999	0.992
chr1	184000000	184499999	0.22
chr1	184500000	184999999	1.658
chr1	185000000	185499999	0.056
chr1	185500000	185999999	0.106
chr1	186000000	186499999	0.178
chr1	186500000	186999999	1.246
chr1	187000000	187499999	0.678
chr1	187500000	187999999	0.068
chr1	188000000	188499999	0.45
chr1	188500000	188999999	0.366
chr1	189000000	189499999	1.062
chr1	189500000	189999999	0.286
chr1	190000000	190499999	0.002
chr1	190500000	190999999	2.198
chr1	191000000	191499999	2.356
chr1	191500000	191999999	0.842
chr1	192000000	192499999	0.508
chr1	192500000	192999999	0.57
chr1	193000000	193499999	1.132
chr1	193500000	193999999	1.846
chr1	194000000	194499999	1.038
chr1	194500000	194999999	0.126
chr1	195000000	195499999	0.128
chr1	195500000	195999999	0.218
chr1	196000000	196499999	0.114
chr1	196500000	196999999	0.484
chr1	197000000	197499999	0.01
chr1	197500000	197999999	0.832
chr1	198000000	198499999	0.212
chr1	198500000	198999999	0.422
chr1	199000000	199499999	0.75
chr1	199500000	199999999	1.094
chr1	200000000	200499999	0.586
chr1	200500000	200999999	1.28
chr1	201000000	201499999	0.594
chr1	201500000	201999999	1.384
chr1	202000000	202499999	1.38
chr1	202500000	202999999	0.862
chr1	203000000	203499999	0.844
chr1	203500000	203999999	0.812
chr1	204000000	204499999	1.632
chr1	204500000	204999999	2.536
chr1	205000000	205499999	1.228
chr1	205500000	205999999	0.376
chr1	206000000	206499999	0.358
chr1	206500000	206999999	0.904
chr1	207000000	207499999	1.456
chr1	207500000	207999999	1.326
chr1	208000000	208499999	0.876
chr1	208500000	208999999	0.774
chr1	209000000	209499999	1.35
chr1	209500000	209999999	0.868
chr1	210000000	210499999	0.016
chr1	210500000	210999999	0.008
chr1	211000000	211499999	0.036
chr1	211500000	211999999	1.366
chr1	212000000	212499999	0.14
chr1	212500000	212999999	0.842
chr1	213000000	213499999	1.2
chr1	213500000	213999999	1.32
chr1	214000000	214499999	0.778
chr1	214500000	214999999	0.9
chr1	215000000	215499999	0.02
chr1	215500000	215999999	0.948
chr1	216000000	216499999	0.854
chr1	216500000	216999999	0.572
chr1	217000000	217499999	0.608
chr1	217500000	217999999	0.52
chr1	218000000	218499999	0.204
chr1	218500000	218999999	0.064
chr1	219000000	219499999	0.304
chr1	219500000	219999999	0.486
chr1	220000000	220499999	0.514
chr1	220500000	220999999	0.192
chr1	221000000	221499999	0.202
chr1	221500000	221999999	0.208
chr1	222000000	222499999	0.17
chr1	222500000	222999999	0.38
chr1	223000000	223499999	0.4
chr1	223500000	223999999	0.292
chr1	224000000	224499999	0.194
chr1	224500000	224999999	0.088
chr1	225000000	225499999	0.064
chr1	225500000	225999999	0.066
chr1	226000000	226499999	0.062
chr1	226500000	226999999	1.074
chr1	227000000	227499999	1.088
chr1	227500000	227999999	0
chr1	228000000	228499999	0
chr1	228500000	228999999	0
chr1	229000000	229499999	0
chr1	229500000	229999999	0
chr1	230000000	230499999	0
chr1	230500000	230999999	0
chr1	231000000	231499999	0.012
chr1	231500000	231999999	0.008
chr1	232000000	232499999	0.212
chr1	232500000	232999999	0
chr1	233000000	233499999	0
chr1	233500000	233999999	0.01
chr1	234000000	234499999	0
chr1	234500000	234999999	0
chr1	235000000	235499999	0
chr1	235500000	235999999	0
chr1	236000000	236499999	0
chr1	236500000	236999999	0
chr1	237000000	237499999	0.002
chr1	237500000	237999999	0
chr1	238000000	238499999	0
chr1	238500000	238999999	0
chr1	239000000	239499999	0
chr1	239500000	239999999	0
chr1	240000000	240499999	0.008
chr1	240500000	240999999	0
chr1	241000000	241499999	0.002
chr1	241500000	241999999	0.006
chr1	242000000	242499999	0.032
chr1	242500000	242999999	0.002
chr1	243000000	243499999	0.002
chr1	243500000	243999999	0.002
chr1	244000000	244499999	0
chr1	244500000	244999999	0.002
chr1	245000000	245499999	0.014
chr1	245500000	245999999	0
chr1	246000000	246499999	0
chr1	246500000	246999999	0.002
chr1	247000000	247499999	0
chr1	247500000	247999999	0
chr1	248000000	248499999	0
chr1	248500000	248999999	0
chr1	249000000	249499999	0.002
chr1	249500000	249999999	0.006
chr1	250000000	250499999	0.004
chr1	250500000	250999999	0
chr1	251000000	251499999	0
chr1	251500000	251999999	0
chr1	252000000	252499999	0
chr1	252500000	252999999	0
chr1	253000000	253499999	0.002
chr1	253500000	253999999	0
chr1	254000000	254499999	0.08
chr1	254500000	254999999	0.016
chr1	255000000	255499999	0
chr1	255500000	255999999	0.004
chr1	256000000	256499999	0.018
chr1	256500000	256999999	0.022
chr1	257000000	257499999	0
chr1	257500000	257999999	0.004
chr1	258000000	258499999	0
chr1	258500000	258999999	0.012
chr1	259000000	259499999	0.002
chr1	259500000	259999999	0
chr1	260000000	260499999	0
chr1	260500000	260999999	0.01
chr1	261000000	261499999	0
chr1	261500000	261999999	0.004
chr1	262000000	262499999	0.002
chr1	262500000	262999999	0
chr1	263000000	263499999	0.004
chr1	263500000	263999999	0.006
chr1	264000000	264499999	0.01
chr1	264500000	264999999	0
chr1	265000000	265499999	0
chr1	265500000	265999999	0
chr1	266000000	266499999	0
chr1	266500000	266999999	0.002
chr1	267000000	267499999	0
chr1	267500000	267999999	0
chr1	268000000	268499999	0
chr1	268500000	268999999	0
chr1	269000000	269499999	0.018
chr1	269500000	269999999	0.004
chr1	270000000	270499999	0
chr1	270500000	270999999	0.002
chr1	271000000	271499999	0.014
chr1	271500000	271999999	0.002
chr1	272000000	272499999	0
chr1	272500000	272999999	0.006
chr1	273000000	273499999	0
chr1	273500000	273999999	0.002
chr1	274000000	274499999	0
chr1	274500000	274999999	0.004
chr1	275000000	275499999	0.046
chr1	275500000	275999999	0.132
chr1	276000000	276499999	0
chr1	276500000	276999999	0
chr1	277000000	277499999	0.002
chr1	277500000	277999999	0.004
chr1	278000000	278499999	0
chr1	278500000	278999999	0.01
chr1	279000000	279499999	0
chr1	279500000	279999999	0
chr1	280000000	280499999	0
chr1	280500000	280999999	0
chr1	281000000	281499999	0.002
chr1	281500000	281999999	0
chr1	282000000	282499999	0
chr1	282500000	282999999	0
chr1	283000000	283499999	0
chr1	283500000	283999999	0
chr1	284000000	284499999	0.014
chr1	284500000	284999999	0
chr1	285000000	285499999	0
chr1	285500000	285999999	0.002
chr1	286000000	286499999	0
chr1	286500000	286999999	0.002
chr1	287000000	287499999	0
chr1	287500000	287999999	0
chr1	288000000	288499999	0
chr1	288500000	288999999	0
chr1	289000000	289499999	0.002
chr1	289500000	289999999	0.01
chr1	290000000	290499999	0
chr1	290500000	290999999	0.004
chr1	291000000	291499999	0
chr1	291500000	291999999	0
chr1	292000000	292499999	0
chr1	292500000	292999999	0
chr1	293000000	293499999	0
chr1	293500000	293999999	0.01
chr1	294000000	294499999	0
chr1	294500000	294999999	0.25
chr1	295000000	295499999	0.376
chr1	295500000	295999999	0.084
chr1	296000000	296499999	0.692
chr1	296500000	296999999	0.084
chr1	297000000	297499999	0.042
chr1	297500000	297999999	0.028
chr1	298000000	298499999	0.046
chr1	298500000	298999999	0.058
chr1	299000000	299499999	0
chr1	299500000	299999999	0.002
chr1	300000000	300499999	0.006
chr1	300500000	300999999	0
chr1	301000000	301499999	0
chr1	301500000	301999999	0.004
chr1	302000000	302499999	0
chr1	302500000	302999999	0
chr1	303000000	303499999	0
chr1	303500000	303999999	0
chr1	304000000	304499999	0.004
chr1	304500000	304999999	0
chr1	305000000	305499999	0
chr1	305500000	305999999	0
chr1	306000000	306499999	0.056
chr1	306500000	306999999	0.014
chr1	307000000	307499999	0
chr1	307500000	307999999	0
chr1	308000000	308499999	0
chr1	308500000	308999999	0.002
chr1	309000000	309499999	0
chr1	309500000	309999999	0.014
chr1	310000000	310499999	0.006
chr1	310500000	310999999	0
chr1	311000000	311499999	0
chr1	311500000	311999999	0.178
chr1	312000000	312499999	0.03
chr1	312500000	312999999	0.004
chr1	313000000	313499999	0.208
chr1	313500000	313999999	0.58
chr1	314000000	314499999	0.348
chr1	314500000	314999999	0.186
chr1	315000000	315499999	0.538
chr1	315500000	315999999	0.006
chr1	316000000	316499999	0
chr1	316500000	316999999	0
chr1	317000000	317499999	0
chr1	317500000	317999999	0
chr1	318000000	318499999	0
chr1	318500000	318999999	0
chr1	319000000	319499999	0
chr1	319500000	319999999	0
chr1	320000000	320499999	0
chr1	320500000	320999999	0
chr1	321000000	321499999	0
chr1	321500000	321999999	0
chr1	322000000	322499999	0
chr1	322500000	322999999	0.006
chr1	323000000	323499999	0.002
chr1	323500000	323999999	0
chr1	324000000	324499999	0
chr1	324500000	324999999	0
chr1	325000000	325499999	0.012
chr1	325500000	325999999	0
chr1	326000000	326499999	0.008
chr1	326500000	326999999	0.002
chr1	327000000	327499999	0
chr1	327500000	327999999	0.002
chr1	328000000	328499999	0.002
chr1	328500000	328999999	0.002
chr1	329000000	329499999	0
chr1	329500000	329999999	0
chr1	330000000	330499999	0.006
chr1	330500000	330999999	0
chr1	331000000	331499999	0
chr1	331500000	331999999	0
chr1	332000000	332499999	0.002
chr1	332500000	332999999	0
chr1	333000000	333499999	0
chr1	333500000	333999999	0
chr1	334000000	334499999	0.002
chr1	334500000	334999999	0
chr1	335000000	335499999	0.024
chr1	335500000	335999999	0.002
chr1	336000000	336499999	0
chr1	336500000	336999999	0
chr1	337000000	337499999	0.01
chr1	337500000	337999999	0
chr1	338000000	338499999	0.01
chr1	338500000	338999999	0
chr1	339000000	339499999	0
chr1	339500000	339999999	0
chr1	340000000	340499999	0
chr1	340500000	340999999	0.002
chr1	341000000	341499999	0.036
chr1	341500000	341999999	0
chr1	342000000	342499999	0
chr1	342500000	342999999	0
chr1	343000000	343499999	0
chr1	343500000	343999999	0
chr1	344000000	344499999	0.002
chr1	344500000	344999999	0
chr1	345000000	345499999	0.002
chr1	345500000	345999999	0
chr1	346000000	346499999	0.006
chr1	346500000	346999999	0
chr1	347000000	347499999	0
chr1	347500000	347999999	0
chr1	348000000	348499999	0
chr1	348500000	348999999	0.004
chr1	349000000	349499999	0
chr1	349500000	349999999	0
chr1	350000000	350499999	0.004
chr1	350500000	350999999	0
chr1	351000000	351499999	0
chr1	351500000	351999999	0
chr1	352000000	352499999	0
chr1	352500000	352999999	0
chr1	353000000	353499999	0
chr1	353500000	353999999	0
chr1	354000000	354499999	0
chr1	354500000	354999999	0
chr1	355000000	355499999	0
chr1	355500000	355999999	0.002
chr1	356000000	356499999	0
chr1	356500000	356999999	0
chr1	357000000	357499999	0
chr1	357500000	357999999	0
chr1	358000000	358499999	0
chr1	358500000	358999999	0
chr1	359000000	359499999	0
chr1	359500000	359999999	0
chr1	360000000	360499999	0
chr1	360500000	360999999	0
chr1	361000000	361499999	0
chr1	361500000	361999999	0
chr1	362000000	362499999	0
chr1	362500000	362999999	0.002
chr1	363000000	363499999	0
chr1	363500000	363999999	0
chr1	364000000	364499999	0.004
chr1	364500000	364999999	0.002
chr1	365000000	365499999	0.006
chr1	365500000	365999999	0
chr1	366000000	366499999	0
chr1	366500000	366999999	0
chr1	367000000	367499999	0
chr1	367500000	367999999	0
chr1	368000000	368499999	0.004
chr1	368500000	368999999	0
chr1	369000000	369499999	0
chr1	369500000	369999999	0
chr1	370000000	370499999	0
chr1	370500000	370999999	0
chr1	371000000	371499999	0.002
chr1	371500000	371999999	0
chr1	372000000	372499999	0
chr1	372500000	372999999	0.008
chr1	373000000	373499999	0.006
chr1	373500000	373999999	0
chr1	374000000	374499999	0.002
chr1	374500000	374999999	0
chr1	375000000	375499999	0.002
chr1	375500000	375999999	0
chr1	376000000	376499999	0
chr1	376500000	376999999	0.03
chr1	377000000	377499999	0
chr1	377500000	377999999	0
chr1	378000000	378499999	0.01
chr1	378500000	378999999	0
chr1	379000000	379499999	0.012
chr1	379500000	379999999	0
chr1	380000000	380499999	0.056
chr1	380500000	380999999	0.142
chr1	381000000	381499999	0.072
chr1	381500000	381999999	0.076
chr1	382000000	382499999	0.076
chr1	382500000	382999999	0.184
chr1	383000000	383499999	0.008
chr1	383500000	383999999	0.002
chr1	384000000	384499999	0.002
chr1	384500000	384999999	0
chr1	385000000	385499999	0.002
chr1	385500000	385999999	0
chr1	386000000	386499999	0
chr1	386500000	386999999	0
chr1	387000000	387499999	0
chr1	387500000	387999999	0
chr1	388000000	388499999	0
chr1	388500000	388999999	0
chr1	389000000	389499999	0
chr1	389500000	389999999	0
chr1	390000000	390499999	0
chr1	390500000	390999999	0
chr1	391000000	391499999	0
chr1	391500000	391999999	0
chr1	392000000	392499999	0.002
chr1	392500000	392999999	0
chr1	393000000	393499999	0
chr1	393500000	393999999	0
chr1	394000000	394499999	0
chr1	394500000	394999999	0
chr1	395000000	395499999	0
chr1	395500000	395999999	0
chr1	396000000	396499999	0
chr1	396500000	396999999	0.004
chr1	397000000	397499999	0
chr1	397500000	397999999	0.072
chr1	398000000	398499999	0
chr1	398500000	398999999	0
chr1	399000000	399499999	0.002
chr1	399500000	399999999	0
chr1	400000000	400499999	0
chr1	400500000	400999999	0
chr1	401000000	401499999	0.002
chr1	401500000	401999999	0
chr1	402000000	402499999	0
chr1	402500000	402999999	0
chr1	403000000	403499999	0
chr1	403500000	403999999	0.026
chr1	404000000	404499999	0
chr1	404500000	404999999	0
chr1	405000000	405499999	0
chr1	405500000	405999999	0.008
chr1	406000000	406499999	0.006
chr1	406500000	406999999	0
chr1	407000000	407499999	0
chr1	407500000	407999999	0
chr1	408000000	408499999	0.002
chr1	408500000	408999999	0
chr1	409000000	409499999	0.012
chr1	409500000	409999999	0
chr1	410000000	410499999	0
chr1	410500000	410999999	0
chr1	411000000	411499999	0
chr1	411500000	411999999	0
chr1	412000000	412499999	0
chr1	412500000	412999999	0.004
chr1	413000000	413499999	0
chr1	413500000	413999999	0
chr1	414000000	414499999	0
chr1	414500000	414999999	0
chr1	415000000	415499999	0
chr1	415500000	415999999	0
chr1	416000000	416499999	0
chr1	416500000	416999999	0.004
chr1	417000000	417499999	0.004
chr1	417500000	417999999	0
chr1	418000000	418499999	0.002
chr1	418500000	418999999	0
chr1	419000000	419499999	0.002
chr1	419500000	419999999	0.004
chr1	420000000	420499999	0
chr1	420500000	420999999	0
chr1	421000000	421499999	0.014
chr1	421500000	421999999	0
chr1	422000000	422499999	0
chr1	422500000	422999999	0.002
chr1	423000000	423499999	0
chr1	423500000	423999999	0
chr1	424000000	424499999	0
chr1	424500000	424999999	0
chr1	425000000	425499999	0
chr1	425500000	425999999	0
chr1	426000000	426499999	0
chr1	426500000	426999999	0.022
chr1	427000000	427499999	0.002
chr1	427500000	427999999	0
chr1	428000000	428499999	0.002
chr1	428500000	428999999	0.004
chr1	429000000	429499999	0.002
chr1	429500000	429999999	0
chr1	430000000	430499999	0
chr1	430500000	430999999	0
chr1	431000000	431499999	0
chr1	431500000	431999999	0
chr1	432000000	432499999	0.012
chr1	432500000	432999999	0
chr1	433000000	433499999	0
chr1	433500000	433999999	0
chr1	434000000	434499999	0.006
chr1	434500000	434999999	0
chr1	435000000	435499999	0
chr1	435500000	435999999	0
chr1	436000000	436499999	0
chr1	436500000	436999999	0
chr1	437000000	437499999	0.002
chr1	437500000	437999999	0
chr1	438000000	438499999	0
chr1	438500000	438999999	0
chr1	439000000	439499999	0.002
chr1	439500000	439999999	0
chr1	440000000	440499999	0
chr1	440500000	440999999	0
chr1	441000000	441499999	0
chr1	441500000	441999999	0
chr1	442000000	442499999	0
chr1	442500000	442999999	0.002
chr1	443000000	443499999	0
chr1	443500000	443999999	0
chr1	444000000	444499999	0
chr1	444500000	444999999	0
chr1	445000000	445499999	0
chr1	445500000	445999999	0
chr1	446000000	446499999	0
chr1	446500000	446999999	0
chr1	447000000	447499999	0
chr1	447500000	447999999	0
chr1	448000000	448499999	0
chr1	448500000	448999999	0
chr1	449000000	449499999	0
chr1	449500000	449999999	0.004
chr1	450000000	450499999	0.002
chr1	450500000	450999999	0.004
chr1	451000000	451499999	0.004
chr1	451500000	451999999	0
chr1	452000000	452499999	0.004
chr1	452500000	452999999	0
chr1	453000000	453499999	0
chr1	453500000	453999999	0
chr1	454000000	454499999	0
chr1	454500000	454999999	0
chr1	455000000	455499999	0.002
chr1	455500000	455999999	0.008
chr1	456000000	456499999	0
chr1	456500000	456999999	0
chr1	457000000	457499999	0
chr1	457500000	457999999	0
chr1	458000000	458499999	0.004
chr1	458500000	458999999	0.002
chr1	459000000	459499999	0.042
chr1	459500000	459999999	0.004
chr1	460000000	460499999	0.004
chr1	460500000	460999999	0.006
chr1	461000000	461499999	0
chr1	461500000	461999999	0
chr1	462000000	462499999	0.014
chr1	462500000	462999999	0
chr1	463000000	463499999	0
chr1	463500000	463999999	0.05
chr1	464000000	464499999	0.024
chr1	464500000	464999999	0
chr1	465000000	465499999	0.008
chr1	465500000	465999999	0
chr1	466000000	466499999	0
chr1	466500000	466999999	0
chr1	467000000	467499999	0
chr1	467500000	467999999	0
chr1	468000000	468499999	0.012
chr1	468500000	468999999	0.002
chr1	469000000	469499999	0
chr1	469500000	469999999	0.002
chr1	470000000	470499999	0.004
chr1	470500000	470999999	0.004
chr1	471000000	471499999	0.006
chr1	471500000	471999999	0.002
chr1	472000000	472499999	0.006
chr1	472500000	472999999	0
chr1	473000000	473499999	0
chr1	473500000	473999999	0
chr1	474000000	474499999	0
chr1	474500000	474999999	0
chr1	475000000	475499999	0.002
chr1	475500000	475999999	0
chr1	476000000	476499999	0
chr1	476500000	476999999	0
chr1	477000000	477499999	0
chr1	477500000	477999999	0
chr1	478000000	478499999	0
chr1	478500000	478999999	0.002
chr1	479000000	479499999	0
chr1	479500000	479999999	0.022
chr1	480000000	480499999	0.004
chr1	480500000	480999999	0.002
chr1	481000000	481499999	0.012
chr1	481500000	481999999	0.006
chr1	482000000	482499999	0
chr1	482500000	482999999	0
chr1	483000000	483499999	0
chr1	483500000	483999999	0
chr1	484000000	484499999	0.004
chr1	484500000	484999999	0
chr1	485000000	485499999	0
chr1	485500000	485999999	0.004
chr1	486000000	486499999	0
chr1	486500000	486999999	0.012
chr1	487000000	487499999	0
chr1	487500000	487999999	0
chr1	488000000	488499999	0.012
chr1	488500000	488999999	0.024
chr1	489000000	489499999	0
chr1	489500000	489999999	0.002
chr1	490000000	490499999	0
chr1	490500000	490999999	0
chr1	491000000	491499999	0
chr1	491500000	491999999	0
chr1	492000000	492499999	0.026
chr1	492500000	492999999	0
chr1	493000000	493499999	0.004
chr1	493500000	493999999	0
chr1	494000000	494499999	0
chr1	494500000	494999999	0
chr1	495000000	495499999	0
chr1	495500000	495999999	0
chr1	496000000	496499999	0
chr1	496500000	496999999	0
chr1	497000000	497499999	0
chr1	497500000	497999999	0
chr1	498000000	498499999	0
chr1	498500000	498999999	0.004
chr1	499000000	499499999	0
chr1	499500000	499999999	0
chr1	500000000	500499999	0.008
chr1	500500000	500999999	0
chr1	501000000	501499999	0
chr1	501500000	501999999	0.002
chr1	502000000	502499999	0
chr1	502500000	502999999	0
chr1	503000000	503499999	0
chr1	503500000	503999999	0
chr1	504000000	504499999	0
chr1	504500000	504999999	0.018
chr1	505000000	505499999	0
chr1	505500000	505999999	0
chr1	506000000	506499999	0.044
chr1	506500000	506999999	0.002
chr1	507000000	507499999	0.004
chr1	507500000	507999999	0.002
chr1	508000000	508499999	0.002
chr1	508500000	508999999	0
chr1	509000000	509499999	0
chr1	509500000	509999999	0
chr1	510000000	510499999	0
chr1	510500000	510999999	0.002
chr1	511000000	511499999	0.006
chr1	511500000	511999999	0
chr1	512000000	512499999	0.004
chr1	512500000	512999999	0.008
chr1	513000000	513499999	0.002
chr1	513500000	513999999	0
chr1	514000000	514499999	0
chr1	514500000	514999999	0.006
chr1	515000000	515499999	0
chr1	515500000	515999999	0
chr1	516000000	516499999	0
chr1	516500000	516999999	0
chr1	517000000	517499999	0
chr1	517500000	517999999	0
chr1	518000000	518499999	0.008
chr1	518500000	518999999	0
chr1	519000000	519499999	0
chr1	519500000	519999999	0.026
chr1	520000000	520499999	0
chr1	520500000	520999999	0
chr1	521000000	521499999	0.028
chr1	521500000	521999999	0
chr1	522000000	522499999	0
chr1	522500000	522999999	0.008
chr1	523000000	523499999	0
chr1	523500000	523999999	0
chr1	524000000	524499999	0
chr1	524500000	524999999	0
chr1	525000000	525499999	0
chr1	525500000	525999999	0.004
chr1	526000000	526499999	0.008
chr1	526500000	526999999	0
chr1	527000000	527499999	0
chr1	527500000	527999999	0
chr1	528000000	528499999	0
chr1	528500000	528999999	0
chr1	529000000	529499999	0.002
chr1	529500000	529999999	0.002
chr1	530000000	530499999	0.002
chr1	530500000	530999999	0
chr1	531000000	531499999	0
chr1	531500000	531999999	0
chr1	532000000	532499999	0
chr1	532500000	532999999	0
chr1	533000000	533499999	0
chr1	533500000	533999999	0
chr1	534000000	534499999	0
chr1	534500000	534999999	0
chr1	535000000	535499999	0.12
chr1	535500000	535999999	0
chr1	536000000	536499999	0.02
chr1	536500000	536999999	0.028
chr1	537000000	537499999	0.048
chr1	537500000	537999999	0
chr1	538000000	538499999	0
chr1	538500000	538999999	0.004
chr1	539000000	539499999	0
chr1	539500000	539999999	0
chr1	540000000	540499999	0
chr1	540500000	540999999	0
chr1	541000000	541499999	0
chr1	541500000	541999999	0.002
chr1	542000000	542499999	0
chr1	542500000	542999999	0
chr1	543000000	543499999	0
chr1	543500000	543999999	0
chr1	544000000	544499999	0
chr1	544500000	544999999	0.006
chr1	545000000	545499999	0.002
chr1	545500000	545999999	0
chr1	546000000	546499999	0.002
chr1	546500000	546999999	0
chr1	547000000	547499999	0
chr1	547500000	547999999	0.008
chr1	548000000	548499999	0
chr1	548500000	548999999	0.008
chr1	549000000	549499999	0
chr1	549500000	549999999	0
chr1	550000000	550499999	0
chr1	550500000	550999999	0
chr1	551000000	551499999	0
chr1	551500000	551999999	0.002
chr1	552000000	552499999	0.002
chr1	552500000	552999999	0
chr1	553000000	553499999	0
chr1	553500000	553999999	0.002
chr1	554000000	554499999	0
chr1	554500000	554999999	0.002
chr1	555000000	555499999	0
chr1	555500000	555999999	0.002
chr1	556000000	556499999	0
chr1	556500000	556999999	0
chr1	557000000	557499999	0
chr1	557500000	557999999	0
chr1	558000000	558499999	0
chr1	558500000	558999999	0
chr1	559000000	559499999	0.002
chr1	559500000	559999999	0
chr1	560000000	560499999	0
chr1	560500000	560999999	0
chr1	561000000	561499999	0
chr1	561500000	561999999	0
chr1	562000000	562499999	0
chr1	562500000	562999999	0.004
chr1	563000000	563499999	0.002
chr1	563500000	563999999	0
chr1	564000000	564499999	0
chr1	564500000	564999999	0
chr1	565000000	565499999	0
chr1	565500000	565999999	0
chr1	566000000	566499999	0
chr1	566500000	566999999	0
chr1	567000000	567499999	0
chr1	567500000	567999999	0
chr1	568000000	568499999	0
chr1	568500000	568999999	0
chr1	569000000	569499999	0
chr1	569500000	569999999	0
chr1	570000000	570499999	0
chr1	570500000	570999999	0.002
chr1	571000000	571499999	0
chr1	571500000	571999999	0.002
chr1	572000000	572499999	0
chr1	572500000	572999999	0.014
chr1	573000000	573499999	0
chr1	573500000	573999999	0
chr1	574000000	574499999	0.012
chr1	574500000	574999999	0
chr1	575000000	575499999	0
chr1	575500000	575999999	0
chr1	576000000	576499999	0
chr1	576500000	576999999	0
chr1	577000000	577499999	0.004
chr1	577500000	577999999	0
chr1	578000000	578499999	0
chr1	578500000	578999999	0
chr1	579000000	579499999	0
chr1	579500000	579999999	0
chr1	580000000	580499999	0
chr1	580500000	580999999	0
chr1	581000000	581499999	0
chr1	581500000	581999999	0
chr1	582000000	582499999	0.002
chr1	582500000	582999999	0
chr1	583000000	583499999	0.002
chr1	583500000	583999999	0
chr1	584000000	584499999	0
chr1	584500000	584999999	0
chr1	585000000	585499999	0
chr1	585500000	585999999	0
chr1	586000000	586499999	0
chr1	586500000	586999999	0
chr1	587000000	587499999	0
chr1	587500000	587999999	0
chr1	588000000	588499999	0
chr1	588500000	588999999	0
chr1	589000000	589499999	0.004
chr1	589500000	589999999	0
chr1	590000000	590499999	0
chr1	590500000	590999999	0
chr1	591000000	591499999	0
chr1	591500000	591999999	0
chr1	592000000	592499999	0
chr1	592500000	592999999	0
chr1	593000000	593499999	0
chr1	593500000	593999999	0.374
chr1	594000000	594499999	0
chr1	594500000	594999999	0.01
chr1	595000000	595499999	0.008
chr1	595500000	595999999	0
chr1	596000000	596499999	0
chr1	596500000	596999999	0
chr1	597000000	597499999	0.002
chr1	597500000	597999999	0
chr1	598000000	598499999	0.002
chr1	598500000	598999999	0
chr1	599000000	599499999	0.002
chr1	599500000	599999999	0
chr1	600000000	600499999	0
chr1	600500000	600999999	0.006
chr1	601000000	601499999	0
chr1	601500000	601999999	0.022
chr1	602000000	602499999	0
chr1	602500000	602999999	0
chr1	603000000	603499999	0.002
chr1	603500000	603999999	0
chr1	604000000	604499999	0
chr1	604500000	604999999	0.004
chr1	605000000	605499999	0.014
chr1	605500000	605999999	0
chr1	606000000	606499999	0
chr1	606500000	606999999	0.022
chr1	607000000	607499999	0.172
chr1	607500000	607999999	0.01
chr1	608000000	608499999	0.224
chr1	608500000	608999999	0
chr1	609000000	609499999	0
chr1	609500000	609999999	0.45
chr1	610000000	610499999	0.002
chr1	610500000	610999999	0
chr1	611000000	611499999	0.006
chr1	611500000	611999999	0.034
chr1	612000000	612499999	0.03
chr1	612500000	612999999	0
chr1	613000000	613499999	0.014
chr1	613500000	613999999	0.002
chr1	614000000	614499999	0.002
chr1	614500000	614999999	0.002
chr1	615000000	615499999	0.124
chr1	615500000	615999999	0.098
chr1	616000000	616499999	0.094
chr1	616500000	616999999	0.372
chr1	617000000	617499999	0.088
chr1	617500000	617999999	0.002
chr1	618000000	618499999	0.142
chr1	618500000	618999999	0.16
chr1	619000000	619499999	0.002
chr1	619500000	619999999	0.186
chr1	620000000	620499999	0.026
chr1	620500000	620999999	0.188
chr1	621000000	621499999	0.018
chr1	621500000	621999999	0.094
chr1	622000000	622499999	0.03
chr1	622500000	622999999	0
chr1	623000000	623499999	0.002
chr1	623500000	623999999	0.044
chr1	624000000	624499999	0.23
chr1	624500000	624999999	1.102
chr1	625000000	625499999	2.014
chr1	625500000	625999999	1.25
chr1	626000000	626499999	1.304
chr1	626500000	626999999	0.06
chr1	627000000	627499999	0.018
chr1	627500000	627999999	0.01
chr1	628000000	628499999	0.092
chr1	628500000	628999999	0.02
chr1	629000000	629499999	1.45
chr1	629500000	629999999	0.11
chr1	630000000	630499999	0.52
chr1	630500000	630999999	0.476
chr1	631000000	631499999	0.62
chr1	631500000	631999999	0.382
chr1	632000000	632499999	0.782
chr1	632500000	632999999	0.132
chr1	633000000	633499999	0.558
chr1	633500000	633999999	1.27
chr1	634000000	634499999	0.27
chr1	634500000	634999999	0.242
chr1	635000000	635499999	0.558
chr1	635500000	635999999	0.15
chr1	636000000	636499999	0.2
chr1	636500000	636999999	0.25
chr1	637000000	637499999	0.054
chr1	637500000	637999999	0.19
chr1	638000000	638499999	0.008
chr1	638500000	638999999	0
chr1	639000000	639499999	0.126
chr1	639500000	639999999	0.194
chr1	640000000	640499999	0.36
chr1	640500000	640999999	0.058
chr1	641000000	641499999	0.194
chr1	641500000	641999999	0.466
chr1	642000000	642499999	0.378
chr1	642500000	642999999	0.434
chr1	643000000	643499999	0.756
chr1	643500000	643999999	0.19
chr1	644000000	644499999	0.44
chr1	644500000	644999999	0.312
chr1	645000000	645499999	0.072
chr1	645500000	645999999	0.562
chr1	646000000	646499999	0.896
chr1	646500000	646999999	0.316
chr1	647000000	647499999	0.324
chr1	647500000	647999999	0.16
chr1	648000000	648499999	0.166
chr1	648500000	648999999	0.31
chr1	649000000	649499999	0.354
chr1	649500000	649999999	0.08
chr1	650000000	650499999	0.398
chr1	650500000	650999999	0.08
chr1	651000000	651499999	0.076
chr1	651500000	651999999	0.316
chr1	652000000	652499999	0.544
chr1	652500000	652999999	0.14
chr1	653000000	653499999	0.596
chr1	653500000	653999999	0.52
chr1	654000000	654499999	0.668
chr1	654500000	654999999	0.548
chr1	655000000	655499999	0.414
chr1	655500000	655999999	0.324
chr1	656000000	656499999	0.504
chr1	656500000	656999999	0.02
chr1	657000000	657499999	0.096
chr1	657500000	657999999	0.064
chr1	658000000	658499999	0.066
chr1	658500000	658999999	0.166
chr1	659000000	659499999	0
chr1	659500000	659999999	0
chr1	660000000	660499999	0
chr1	660500000	660999999	0.002
chr1	661000000	661499999	0
chr1	661500000	661999999	0
chr1	662000000	662499999	0
chr1	662500000	662999999	0.09
chr1	663000000	663499999	0.286
chr1	663500000	663999999	0.072
chr1	664000000	664499999	0.022
chr1	664500000	664999999	0.08
chr1	665000000	665499999	0.014
chr1	665500000	665999999	0
chr1	666000000	666499999	0
chr1	666500000	666999999	0.47
chr1	667000000	667499999	0.034
chr1	667500000	667999999	0.102
chr1	668000000	668499999	0.142
chr1	668500000	668999999	0.342
chr1	669000000	669499999	0.168
chr1	669500000	669999999	0.006
chr1	670000000	670499999	0.104
chr1	670500000	670999999	0.208
chr1	671000000	671499999	0.394
chr1	671500000	671999999	0.488
chr1	672000000	672499999	0.31
chr1	672500000	672999999	0.328
chr1	673000000	673499999	0.362
chr1	673500000	673999999	0.244
chr1	674000000	674499999	0.398
chr1	674500000	674999999	0.436
chr1	675000000	675499999	0.09
chr1	675500000	675999999	0.05
chr1	676000000	676499999	0.274
chr1	676500000	676999999	0.792
chr1	677000000	677499999	0.27
chr1	677500000	677999999	0.126
chr1	678000000	678499999	0.048
chr1	678500000	678999999	0.222
chr1	679000000	679499999	0.164
chr1	679500000	679999999	0.312
chr1	680000000	680499999	0.524
chr1	680500000	680999999	0.422
chr1	681000000	681499999	1.218
chr1	681500000	681999999	0.294
chr1	682000000	682499999	0.254
chr1	682500000	682999999	0.278
chr1	683000000	683499999	0.322
chr1	683500000	683999999	0.068
chr1	684000000	684499999	0.45
chr1	684500000	684999999	0.436
chr1	685000000	685499999	0.14
chr1	685500000	685999999	0.238
chr1	686000000	686499999	0.606
chr1	686500000	686999999	0.294
chr1	687000000	687499999	0.008
chr1	687500000	687999999	0
chr1	688000000	688499999	0
chr1	688500000	688999999	0
chr1	689000000	689499999	0
chr1	689500000	689999999	0
chr1	690000000	690499999	0
chr1	690500000	690999999	0
chr1	691000000	691499999	0
chr1	691500000	691999999	0.002
chr1	692000000	692499999	0
chr1	692500000	692999999	0
chr1	693000000	693499999	0
chr1	693500000	693999999	0.006
chr2	0	499999	0.286
chr2	500000	999999	0.056
chr2	1000000	1499999	0.036
chr2	1500000	1999999	0.06
chr2	2000000	2499999	0.108
chr2	2500000	2999999	0.4
chr2	3000000	3499999	0.044
chr2	3500000	3999999	0.148
chr2	4000000	4499999	0.314
chr2	4500000	4999999	0.338
chr2	5000000	5499999	0.078
chr2	5500000	5999999	0.082
chr2	6000000	6499999	0.214
chr2	6500000	6999999	0.154
chr2	7000000	7499999	0.13
chr2	7500000	7999999	0.158
chr2	8000000	8499999	0.062
chr2	8500000	8999999	0.004
chr2	9000000	9499999	0.062
chr2	9500000	9999999	0.206
chr2	10000000	10499999	0.036
chr2	10500000	10999999	0.038
chr2	11000000	11499999	0.032
chr2	11500000	11999999	0.092
chr2	12000000	12499999	0.174
chr2	12500000	12999999	0.718
chr2	13000000	13499999	0.632
chr2	13500000	13999999	0.316
chr2	14000000	14499999	0.17
chr2	14500000	14999999	0.288
chr2	15000000	15499999	0.076
chr2	15500000	15999999	0.05
chr2	16000000	16499999	0.126
chr2	16500000	16999999	0.154
chr2	17000000	17499999	0.784
chr2	17500000	17999999	0.006
chr2	18000000	18499999	0.09
chr2	18500000	18999999	0.13
chr2	19000000	19499999	0.158
chr2	19500000	19999999	0.008
chr2	20000000	20499999	0.254
chr2	20500000	20999999	0.076
chr2	21000000	21499999	0.338
chr2	21500000	21999999	0.074
chr2	22000000	22499999	0.276
chr2	22500000	22999999	0.022
chr2	23000000	23499999	0.036
chr2	23500000	23999999	0.004
chr2	24000000	24499999	0.012
chr2	24500000	24999999	0.002
chr2	25000000	25499999	0.086
chr2	25500000	25999999	0.004
chr2	26000000	26499999	0
chr2	26500000	26999999	0
chr2	27000000	27499999	0
chr2	27500000	27999999	0
chr2	28000000	28499999	0
chr2	28500000	28999999	0.014
chr2	29000000	29499999	0
chr2	29500000	29999999	0.002
chr2	30000000	30499999	0
chr2	30500000	30999999	0.004
chr2	31000000	31499999	0
chr2	31500000	31999999	0
chr2	32000000	32499999	0
chr2	32500000	32999999	0
chr2	33000000	33499999	0
chr2	33500000	33999999	0
chr2	34000000	34499999	0
chr2	34500000	34999999	0
chr2	35000000	35499999	0.002
chr2	35500000	35999999	0.004
chr2	36000000	36499999	0
chr2	36500000	36999999	0.012
chr2	37000000	37499999	0.008
chr2	37500000	37999999	0
chr2	38000000	38499999	0.004
chr2	38500000	38999999	0.01
chr2	39000000	39499999	0
chr2	39500000	39999999	0
chr2	40000000	40499999	0.002
chr2	40500000	40999999	0
chr2	41000000	41499999	0
chr2	41500000	41999999	0.02
chr2	42000000	42499999	0
chr2	42500000	42999999	0.002
chr2	43000000	43499999	0
chr2	43500000	43999999	0
chr2	44000000	44499999	0
chr2	44500000	44999999	0.002
chr2	45000000	45499999	0.002
chr2	45500000	45999999	0.008
chr2	46000000	46499999	0
chr2	46500000	46999999	0
chr2	47000000	47499999	0
chr2	47500000	47999999	0
chr2	48000000	48499999	0.05
chr2	48500000	48999999	0
chr2	49000000	49499999	0
chr2	49500000	49999999	0
chr2	50000000	50499999	0
chr2	50500000	50999999	0
chr2	51000000	51499999	0
chr2	51500000	51999999	0
chr2	52000000	52499999	0
chr2	52500000	52999999	0
chr2	53000000	53499999	0
chr2	53500000	53999999	0
chr2	54000000	54499999	0
chr2	54500000	54999999	0
chr2	55000000	55499999	0.002
chr2	55500000	55999999	0.008
chr2	56000000	56499999	0
chr2	56500000	56999999	0
chr2	57000000	57499999	0
chr2	57500000	57999999	0
chr2	58000000	58499999	0
chr2	58500000	58999999	0
chr2	59000000	59499999	0
chr2	59500000	59999999	0
chr2	60000000	60499999	0.006
chr2	60500000	60999999	0.004
chr2	61000000	61499999	0.002
chr2	61500000	61999999	0.016
chr2	62000000	62499999	0.004
chr2	62500000	62999999	0.032
chr2	63000000	63499999	0
chr2	63500000	63999999	0.016
chr2	64000000	64499999	0
chr2	64500000	64999999	0
chr2	65000000	65499999	0
chr2	65500000	65999999	0.002
chr2	66000000	66499999	0
chr2	66500000	66999999	0
chr2	67000000	67499999	0
chr2	67500000	67999999	0.002
chr2	68000000	68499999	0
chr2	68500000	68999999	0
chr2	69000000	69499999	0
chr2	69500000	69999999	0
chr2	70000000	70499999	0
chr2	70500000	70999999	0.024
chr2	71000000	71499999	0
chr2	71500000	71999999	0
chr2	72000000	72499999	0
chr2	72500000	72999999	0
chr2	73000000	73499999	0
chr2	73500000	73999999	0.004
chr2	74000000	74499999	0
chr2	74500000	74999999	0
chr2	75000000	75499999	0.002
chr2	75500000	75999999	0
chr2	76000000	76499999	0
chr2	76500000	76999999	0.006
chr2	77000000	77499999	0
chr2	77500000	77999999	0
chr2	78000000	78499999	0.016
chr2	78500000	78999999	0
chr2	79000000	79499999	0
chr2	79500000	79999999	0
chr2	80000000	80499999	0.002
chr2	80500000	80999999	0
chr2	81000000	81499999	0
chr2	81500000	81999999	0
chr2	82000000	82499999	0
chr2	82500000	82999999	0.004
chr2	83000000	83499999	0
chr2	83500000	83999999	0
chr2	84000000	84499999	0.002
chr2	84500000	84999999	0.01
chr2	85000000	85499999	0.002
chr2	85500000	85999999	0
chr2	86000000	86499999	0
chr2	86500000	86999999	0.004
chr2	87000000	87499999	0
chr2	87500000	87999999	0
chr2	88000000	88499999	0.018
chr2	88500000	88999999	0.002
chr2	89000000	89499999	0.006
chr2	89500000	89999999	0
chr2	90000000	90499999	0
chr2	90500000	90999999	0
chr2	91000000	91499999	0
chr2	91500000	91999999	0
chr2	92000000	92499999	0
chr2	92500000	92999999	0.002
chr2	93000000	93499999	0.006
chr2	93500000	93999999	0
chr2	94000000	94499999	0.002
chr2	94500000	94999999	0.006
chr2	95000000	95499999	0
chr2	95500000	95999999	0
chr2	96000000	96499999	0
chr2	96500000	96999999	0
chr2	97000000	97499999	0.016
chr2	97500000	97999999	0
chr2	98000000	98499999	0
chr2	98500000	98999999	0
chr2	99000000	99499999	0
chr2	99500000	99999999	0
chr2	100000000	100499999	0
chr2	100500000	100999999	0
chr2	101000000	101499999	0
chr2	101500000	101999999	0
chr2	102000000	102499999	0
chr2	102500000	102999999	0.018
chr2	103000000	103499999	0.002
chr2	103500000	103999999	0
chr2	104000000	104499999	0.002
chr2	104500000	104999999	0
chr2	105000000	105499999	0
chr2	105500000	105999999	0
chr2	106000000	106499999	0.002
chr2	106500000	106999999	0.002
chr2	107000000	107499999	0
chr2	107500000	107999999	0.002
chr2	108000000	108499999	0
chr2	108500000	108999999	0.004
chr2	109000000	109499999	0.008
chr2	109500000	109999999	0
chr2	110000000	110499999	0
chr2	110500000	110999999	0
chr2	111000000	111499999	0
chr2	111500000	111999999	0
chr2	112000000	112499999	0.002
chr2	112500000	112999999	0
chr2	113000000	113499999	0.002
chr2	113500000	113999999	0
chr2	114000000	114499999	0
chr2	114500000	114999999	0.002
chr2	115000000	115499999	0
chr2	115500000	115999999	0
chr2	116000000	116499999	0.002
chr2	116500000	116999999	0
chr2	117000000	117499999	0
chr2	117500000	117999999	0
chr2	118000000	118499999	0
chr2	118500000	118999999	0
chr2	119000000	119499999	0
chr2	119500000	119999999	0.004
chr2	120000000	120499999	0.002
chr2	120500000	120999999	0
chr2	121000000	121499999	0
chr2	121500000	121999999	0.008
chr2	122000000	122499999	0.006
chr2	122500000	122999999	0
chr2	123000000	123499999	0
chr2	123500000	123999999	0.01
chr2	124000000	124499999	0.022
chr2	124500000	124999999	0.012
chr2	125000000	125499999	0.004
chr2	125500000	125999999	0.002
chr2	126000000	126499999	0.006
chr2	126500000	126999999	0.006
chr2	127000000	127499999	0.008
chr2	127500000	127999999	0.006
chr2	128000000	128499999	0.006
chr2	128500000	128999999	0.112
chr2	129000000	129499999	0.22
chr2	129500000	129999999	0.292
chr2	130000000	130499999	0.414
chr2	130500000	130999999	0.196
chr2	131000000	131499999	0.398
chr2	131500000	131999999	0.28
chr2	132000000	132499999	0.994
chr2	132500000	132999999	0.49
chr2	133000000	133499999	0.382
chr2	133500000	133999999	0.406
chr2	134000000	134499999	0.192
chr2	134500000	134999999	0.064
chr2	135000000	135499999	0
chr2	135500000	135999999	0
chr2	136000000	136499999	0
chr2	136500000	136999999	0.004
chr2	137000000	137499999	0.002
chr2	137500000	137999999	0
chr2	138000000	138499999	0.02
chr2	138500000	138999999	0
chr2	139000000	139499999	0.01
chr2	139500000	139999999	0
chr2	140000000	140499999	0.002
chr2	140500000	140999999	0
chr2	141000000	141499999	0
chr2	141500000	141999999	0.004
chr2	142000000	142499999	0.006
chr2	142500000	142999999	0
chr2	143000000	143499999	0.006
chr2	143500000	143999999	0
chr2	144000000	144499999	0
chr2	144500000	144999999	0
chr2	145000000	145499999	0
chr2	145500000	145999999	0
chr2	146000000	146499999	0
chr2	146500000	146999999	0
chr2	147000000	147499999	0
chr2	147500000	147999999	0
chr2	148000000	148499999	0
chr2	148500000	148999999	0.002
chr2	149000000	149499999	0.006
chr2	149500000	149999999	0
chr2	150000000	150499999	0
chr2	150500000	150999999	0.002
chr2	151000000	151499999	0.116
chr2	151500000	151999999	0.434
chr2	152000000	152499999	0.278
chr2	152500000	152999999	0.266
chr2	153000000	153499999	0.402
chr2	153500000	153999999	0.138
chr2	154000000	154499999	0.038
chr2	154500000	154999999	0.056
chr2	155000000	155499999	0.128
chr2	155500000	155999999	0.01
chr2	156000000	156499999	0
chr2	156500000	156999999	0.436
chr2	157000000	157499999	0.088
chr2	157500000	157999999	0.224
chr2	158000000	158499999	0.27
chr2	158500000	158999999	0.898
chr2	159000000	159499999	0.236
chr2	159500000	159999999	0.674
chr2	160000000	160499999	0.51
chr2	160500000	160999999	0.072
chr2	161000000	161499999	0.098
chr2	161500000	161999999	0.556
chr2	162000000	162499999	0.312
chr2	162500000	162999999	0.48
chr2	163000000	163499999	0.296
chr2	163500000	163999999	0.582
chr2	164000000	164499999	0.444
chr2	164500000	164999999	0.134
chr2	165000000	165499999	0.278
chr2	165500000	165999999	0.016
chr2	166000000	166499999	0.198
chr2	166500000	166999999	0.018
chr2	167000000	167499999	0.004
chr2	167500000	167999999	0.066
chr2	168000000	168499999	0.174
chr2	168500000	168999999	0.054
chr2	169000000	169499999	0.396
chr2	169500000	169999999	0.242
chr2	170000000	170499999	0.234
chr2	170500000	170999999	0.052
chr2	171000000	171499999	0.15
chr2	171500000	171999999	0.91
chr2	172000000	172499999	0.07
chr2	172500000	172999999	0.212
chr2	173000000	173499999	0.928
chr2	173500000	173999999	0.756
chr2	174000000	174499999	0.148
chr2	174500000	174999999	0.42
chr2	175000000	175499999	0.3
chr2	175500000	175999999	0.124
chr2	176000000	176499999	0.002
chr2	176500000	176999999	0.126
chr2	177000000	177499999	0.022
chr2	177500000	177999999	0.222
chr2	178000000	178499999	0.272
chr2	178500000	178999999	0.086
chr2	179000000	179499999	0.016
chr2	179500000	179999999	0.006
chr2	180000000	180499999	0.006
chr2	180500000	180999999	0
chr2	181000000	181499999	0.012
chr2	181500000	181999999	0.008
chr2	182000000	182499999	0
chr2	182500000	182999999	0.024
chr2	183000000	183499999	0.076
chr2	183500000	183999999	0.094
chr2	184000000	184499999	0.184
chr2	184500000	184999999	0.118
chr2	185000000	185499999	0.002
chr2	185500000	185999999	0.03
chr2	186000000	186499999	0.034
chr2	186500000	186999999	0.024
chr2	187000000	187499999	0.054
chr2	187500000	187999999	0.064
chr2	188000000	188499999	0
chr2	188500000	188999999	0.034
chr2	189000000	189499999	0.27
chr2	189500000	189999999	0.18
chr2	190000000	190499999	0
chr2	190500000	190999999	0.154
chr2	191000000	191499999	0.05
chr2	191500000	191999999	0.012
chr2	192000000	192499999	0.154
chr2	192500000	192999999	0.002
chr2	193000000	193499999	0.022
chr2	193500000	193999999	0.068
chr2	194000000	194499999	0.026
chr2	194500000	194999999	0
chr2	195000000	195499999	0
chr2	195500000	195999999	0.002
chr2	196000000	196499999	0
chr2	196500000	196999999	0
chr2	197000000	197499999	0.002
chr2	197500000	197999999	0.004
chr2	198000000	198499999	0.042
chr2	198500000	198999999	0.028
chr2	199000000	199499999	0.082
chr2	199500000	199999999	0.024
chr2	200000000	200499999	0.528
chr2	200500000	200999999	0.38
chr2	201000000	201499999	0.756
chr2	201500000	201999999	1.082
chr2	202000000	202499999	0.68
chr2	202500000	202999999	0.132
chr2	203000000	203499999	0.002
chr2	203500000	203999999	0.008
chr2	204000000	204499999	0.006
chr2	204500000	204999999	0.026
chr2	205000000	205499999	0.172
chr2	205500000	205999999	0.154
chr2	206000000	206499999	0.038
chr2	206500000	206999999	0.914
chr2	207000000	207499999	0.002
chr2	207500000	207999999	0.286
chr2	208000000	208499999	0
chr2	208500000	208999999	0
chr2	209000000	209499999	0
chr2	209500000	209999999	0.02
chr2	210000000	210499999	0.136
chr2	210500000	210999999	0.016
chr2	211000000	211499999	0.052
chr2	211500000	211999999	0.102
chr2	212000000	212499999	0.08
chr2	212500000	212999999	0.222
chr2	213000000	213499999	0.464
chr2	213500000	213999999	0.09
chr2	214000000	214499999	0
chr2	214500000	214999999	0.022
chr2	215000000	215499999	0.05
chr2	215500000	215999999	0.264
chr2	216000000	216499999	0.108
chr2	216500000	216999999	0.24
chr2	217000000	217499999	0.078
chr2	217500000	217999999	0.224
chr2	218000000	218499999	0.24
chr2	218500000	218999999	0.224
chr2	219000000	219499999	0.006
chr2	219500000	219999999	0.026
chr2	220000000	220499999	0.258
chr2	220500000	220999999	0.174
chr2	221000000	221499999	0.288
chr2	221500000	221999999	0.294
chr2	222000000	222499999	0.368
chr2	222500000	222999999	0.586
chr2	223000000	223499999	0.246
chr2	223500000	223999999	0.104
chr2	224000000	224499999	0.168
chr2	224500000	224999999	0
chr2	225000000	225499999	0
chr2	225500000	225999999	0.004
chr2	226000000	226499999	0.044
chr2	226500000	226999999	0.172
chr2	227000000	227499999	0.084
chr2	227500000	227999999	0.12
chr2	228000000	228499999	0.086
chr2	228500000	228999999	0.142
chr2	229000000	229499999	0.056
chr2	229500000	229999999	0.008
chr2	230000000	230499999	0.298
chr2	230500000	230999999	0.02
chr2	231000000	231499999	0.07
chr2	231500000	231999999	0.008
chr2	232000000	232499999	0.156
chr2	232500000	232999999	0.1
chr2	233000000	233499999	0.028
chr2	233500000	233999999	0.428
chr2	234000000	234499999	0.034
chr2	234500000	234999999	0.008
chr2	235000000	235499999	0.002
chr2	235500000	235999999	0.124
chr2	236000000	236499999	0
chr2	236500000	236999999	0.106
chr2	237000000	237499999	0.296
chr2	237500000	237999999	0.166
chr2	238000000	238499999	0.408
chr2	238500000	238999999	0.412
chr2	239000000	239499999	0.454
chr2	239500000	239999999	1.016
chr2	240000000	240499999	0.014
chr2	240500000	240999999	0.438
chr2	241000000	241499999	0.066
chr2	241500000	241999999	0.22
chr2	242000000	242499999	0.2
chr2	242500000	242999999	0.434
chr2	243000000	243499999	0.002
chr2	243500000	243999999	0.23
chr2	244000000	244499999	0.002
chr2	244500000	244999999	0.036
chr2	245000000	245499999	0
chr2	245500000	245999999	0.002
chr2	246000000	246499999	0.034
chr2	246500000	246999999	0.67
chr2	247000000	247499999	0.004
chr2	247500000	247999999	0.002
chr2	248000000	248499999	0.158
chr2	248500000	248999999	1.476
chr2	249000000	249499999	0.24
chr2	249500000	249999999	0.01
chr2	250000000	250499999	0.086
chr2	250500000	250999999	0.02
chr2	251000000	251499999	0.042
chr2	251500000	251999999	0.002
chr2	252000000	252499999	0.018
chr2	252500000	252999999	0.028
chr2	253000000	253499999	0
chr2	253500000	253999999	0.158
chr2	254000000	254499999	0.01
chr2	254500000	254999999	0.182
chr2	255000000	255499999	0.01
chr2	255500000	255999999	0.088
chr2	256000000	256499999	0.426
chr2	256500000	256999999	0.416
chr2	257000000	257499999	0.296
chr2	257500000	257999999	0.094
chr2	258000000	258499999	0.002
chr2	258500000	258999999	0.002
chr2	259000000	259499999	0.022
chr2	259500000	259999999	0.314
chr2	260000000	260499999	0.398
chr2	260500000	260999999	0.11
chr2	261000000	261499999	0.482
chr2	261500000	261999999	0.072
chr2	262000000	262499999	0.16
chr2	262500000	262999999	0.052
chr2	263000000	263499999	0.012
chr2	263500000	263999999	0.002
chr2	264000000	264499999	0.278
chr2	264500000	264999999	0.606
chr2	265000000	265499999	0.112
chr2	265500000	265999999	0.16
chr2	266000000	266499999	0.354
chr2	266500000	266999999	0.418
chr2	267000000	267499999	0.042
chr2	267500000	267999999	0.19
chr2	268000000	268499999	0.218
chr2	268500000	268999999	0.804
chr2	269000000	269499999	1.498
chr2	269500000	269999999	0.636
chr2	270000000	270499999	0.732
chr2	270500000	270999999	0.174
chr2	271000000	271499999	0.746
chr2	271500000	271999999	1.014
chr2	272000000	272499999	1.154
chr2	272500000	272999999	0
chr2	273000000	273499999	0.3
chr2	273500000	273999999	0.634
chr2	274000000	274499999	0.038
chr2	274500000	274999999	0.106
chr2	275000000	275499999	0.252
chr2	275500000	275999999	0.31
chr2	276000000	276499999	0.152
chr2	276500000	276999999	0.204
chr2	277000000	277499999	0.03
chr2	277500000	277999999	0.028
chr2	278000000	278499999	0.272
chr2	278500000	278999999	0.46
chr2	279000000	279499999	0.05
chr2	279500000	279999999	0
chr2	280000000	280499999	0.068
chr2	280500000	280999999	0.068
chr2	281000000	281499999	0.12
chr2	281500000	281999999	0.554
chr2	282000000	282499999	0.09
chr2	282500000	282999999	0.114
chr2	283000000	283499999	0.358
chr2	283500000	283999999	0.324
chr2	284000000	284499999	0.17
chr2	284500000	284999999	0.018
chr2	285000000	285499999	0.136
chr2	285500000	285999999	0.106
chr2	286000000	286499999	0.176
chr2	286500000	286999999	0.266
chr2	287000000	287499999	0.138
chr2	287500000	287999999	0.198
chr2	288000000	288499999	0.152
chr2	288500000	288999999	0.018
chr2	289000000	289499999	0.514
chr2	289500000	289999999	0.164
chr2	290000000	290499999	0.418
chr2	290500000	290999999	0.1
chr2	291000000	291499999	0.148
chr2	291500000	291999999	0.002
chr2	292000000	292499999	0.02
chr2	292500000	292999999	0.244
chr2	293000000	293499999	0.25
chr2	293500000	293999999	0.59
chr2	294000000	294499999	0.228
chr2	294500000	294999999	0.312
chr2	295000000	295499999	0.226
chr2	295500000	295999999	0.126
chr2	296000000	296499999	0.172
chr2	296500000	296999999	0.188
chr2	297000000	297499999	0.36
chr2	297500000	297999999	0.174
chr2	298000000	298499999	0.312
chr2	298500000	298999999	0.448
chr2	299000000	299499999	0.128
chr2	299500000	299999999	0.192
chr2	300000000	300499999	0.45
chr2	300500000	300999999	0.154
chr2	301000000	301499999	0.004
chr2	301500000	301999999	0
chr2	302000000	302499999	0.132
chr2	302500000	302999999	0.046
chr2	303000000	303499999	0.046
chr2	303500000	303999999	0.132
chr2	304000000	304499999	0.058
chr2	304500000	304999999	0.05
chr2	305000000	305499999	0
[truncated: 2,923 more rows]

## Sheet: figure 4a track F
chr	windown start	windown end	average indel number
chr1	0	499999	0.004
chr1	500000	999999	0.002
chr1	1000000	1499999	0.004
chr1	1500000	1999999	0
chr1	2000000	2499999	0
chr1	2500000	2999999	0.002
chr1	3000000	3499999	0
chr1	3500000	3999999	0
chr1	4000000	4499999	0.002
chr1	4500000	4999999	0.012
chr1	5000000	5499999	0
chr1	5500000	5999999	0
chr1	6000000	6499999	0.006
chr1	6500000	6999999	0.002
chr1	7000000	7499999	0
chr1	7500000	7999999	0
chr1	8000000	8499999	0
chr1	8500000	8999999	0
chr1	9000000	9499999	0
chr1	9500000	9999999	0
chr1	10000000	10499999	0
chr1	10500000	10999999	0
chr1	11000000	11499999	0
chr1	11500000	11999999	0
chr1	12000000	12499999	0
chr1	12500000	12999999	0.002
chr1	13000000	13499999	0
chr1	13500000	13999999	0.032
chr1	14000000	14499999	0.04
chr1	14500000	14999999	0.002
chr1	15000000	15499999	0.01
chr1	15500000	15999999	0.006
chr1	16000000	16499999	0.004
chr1	16500000	16999999	0.03
chr1	17000000	17499999	0
chr1	17500000	17999999	0.002
chr1	18000000	18499999	0.008
chr1	18500000	18999999	0.002
chr1	19000000	19499999	0.124
chr1	19500000	19999999	0.08
chr1	20000000	20499999	0.086
chr1	20500000	20999999	0.134
chr1	21000000	21499999	0.078
chr1	21500000	21999999	0.044
chr1	22000000	22499999	0.068
chr1	22500000	22999999	0.024
chr1	23000000	23499999	0.074
chr1	23500000	23999999	0.056
chr1	24000000	24499999	0.084
chr1	24500000	24999999	0.082
chr1	25000000	25499999	0.062
chr1	25500000	25999999	0.11
chr1	26000000	26499999	0.108
chr1	26500000	26999999	0.05
chr1	27000000	27499999	0.04
chr1	27500000	27999999	0.026
chr1	28000000	28499999	0.072
chr1	28500000	28999999	0.08
chr1	29000000	29499999	0.076
chr1	29500000	29999999	0.074
chr1	30000000	30499999	0.102
chr1	30500000	30999999	0.086
chr1	31000000	31499999	0.168
chr1	31500000	31999999	0.088
chr1	32000000	32499999	0.042
chr1	32500000	32999999	0.1
chr1	33000000	33499999	0.078
chr1	33500000	33999999	0.068
chr1	34000000	34499999	0.052
chr1	34500000	34999999	0.05
chr1	35000000	35499999	0.096
chr1	35500000	35999999	0.08
chr1	36000000	36499999	0.052
chr1	36500000	36999999	0.098
chr1	37000000	37499999	0.076
chr1	37500000	37999999	0.076
chr1	38000000	38499999	0.054
chr1	38500000	38999999	0.038
chr1	39000000	39499999	0.106
chr1	39500000	39999999	0.058
chr1	40000000	40499999	0.076
chr1	40500000	40999999	0.092
chr1	41000000	41499999	0.032
chr1	41500000	41999999	0.086
chr1	42000000	42499999	0.084
chr1	42500000	42999999	0.056
chr1	43000000	43499999	0.078
chr1	43500000	43999999	0.132
chr1	44000000	44499999	0.124
chr1	44500000	44999999	0.084
chr1	45000000	45499999	0.124
chr1	45500000	45999999	0.122
chr1	46000000	46499999	0.086
chr1	46500000	46999999	0.066
chr1	47000000	47499999	0.106
chr1	47500000	47999999	0.096
chr1	48000000	48499999	0.06
chr1	48500000	48999999	0.108
chr1	49000000	49499999	0.056
chr1	49500000	49999999	0.082
chr1	50000000	50499999	0.066
chr1	50500000	50999999	0.108
chr1	51000000	51499999	0.126
chr1	51500000	51999999	0.066
chr1	52000000	52499999	0.056
chr1	52500000	52999999	0.072
chr1	53000000	53499999	0.124
chr1	53500000	53999999	0.112
chr1	54000000	54499999	0.062
chr1	54500000	54999999	0.082
chr1	55000000	55499999	0.062
chr1	55500000	55999999	0.124
chr1	56000000	56499999	0.042
chr1	56500000	56999999	0.104
chr1	57000000	57499999	0.196
chr1	57500000	57999999	0.048
chr1	58000000	58499999	0.124
chr1	58500000	58999999	0.602
chr1	59000000	59499999	0.13
chr1	59500000	59999999	0.082
chr1	60000000	60499999	0.082
chr1	60500000	60999999	0.128
chr1	61000000	61499999	0.122
chr1	61500000	61999999	0.112
chr1	62000000	62499999	0.14
chr1	62500000	62999999	0.146
chr1	63000000	63499999	0.226
chr1	63500000	63999999	0.014
chr1	64000000	64499999	0.088
chr1	64500000	64999999	0.218
chr1	65000000	65499999	0.312
chr1	65500000	65999999	0.188
chr1	66000000	66499999	0.198
chr1	66500000	66999999	0.268
chr1	67000000	67499999	0.188
chr1	67500000	67999999	0.266
chr1	68000000	68499999	0.314
chr1	68500000	68999999	0.236
chr1	69000000	69499999	0.204
chr1	69500000	69999999	0.172
chr1	70000000	70499999	0.174
chr1	70500000	70999999	0.19
chr1	71000000	71499999	0.118
chr1	71500000	71999999	0.214
chr1	72000000	72499999	0.136
chr1	72500000	72999999	0.212
chr1	73000000	73499999	0.216
chr1	73500000	73999999	0.15
chr1	74000000	74499999	0.148
chr1	74500000	74999999	0.11
chr1	75000000	75499999	0.116
chr1	75500000	75999999	0.152
chr1	76000000	76499999	0.112
chr1	76500000	76999999	0.116
chr1	77000000	77499999	0.098
chr1	77500000	77999999	0.102
chr1	78000000	78499999	0.144
chr1	78500000	78999999	0.09
chr1	79000000	79499999	0.172
chr1	79500000	79999999	0.138
chr1	80000000	80499999	0.158
chr1	80500000	80999999	0.106
chr1	81000000	81499999	0.128
chr1	81500000	81999999	0.132
chr1	82000000	82499999	0.112
chr1	82500000	82999999	0.122
chr1	83000000	83499999	0.114
chr1	83500000	83999999	0.174
chr1	84000000	84499999	0.152
chr1	84500000	84999999	0.174
chr1	85000000	85499999	0.112
chr1	85500000	85999999	0.15
chr1	86000000	86499999	0.25
chr1	86500000	86999999	0.144
chr1	87000000	87499999	0.268
chr1	87500000	87999999	0.122
chr1	88000000	88499999	0.156
chr1	88500000	88999999	0.162
chr1	89000000	89499999	0.234
chr1	89500000	89999999	0.132
chr1	90000000	90499999	0.184
chr1	90500000	90999999	0.19
chr1	91000000	91499999	0.22
chr1	91500000	91999999	0.19
chr1	92000000	92499999	0.202
chr1	92500000	92999999	0.11
chr1	93000000	93499999	0.116
chr1	93500000	93999999	0.126
chr1	94000000	94499999	0.082
chr1	94500000	94999999	0.136
chr1	95000000	95499999	0.106
chr1	95500000	95999999	0.158
chr1	96000000	96499999	0.14
chr1	96500000	96999999	0.058
chr1	97000000	97499999	0.08
chr1	97500000	97999999	0.216
chr1	98000000	98499999	0.428
chr1	98500000	98999999	0.11
chr1	99000000	99499999	0.136
chr1	99500000	99999999	0.122
chr1	100000000	100499999	0.218
chr1	100500000	100999999	0.158
chr1	101000000	101499999	0.12
chr1	101500000	101999999	0.156
chr1	102000000	102499999	0.12
chr1	102500000	102999999	0.228
chr1	103000000	103499999	0.138
chr1	103500000	103999999	0.082
chr1	104000000	104499999	0.15
chr1	104500000	104999999	0.17
chr1	105000000	105499999	0.152
chr1	105500000	105999999	0.172
chr1	106000000	106499999	0.23
chr1	106500000	106999999	0.152
chr1	107000000	107499999	0.122
chr1	107500000	107999999	0.102
chr1	108000000	108499999	0.204
chr1	108500000	108999999	0.106
chr1	109000000	109499999	0.066
chr1	109500000	109999999	0.15
chr1	110000000	110499999	0.078
chr1	110500000	110999999	0.156
chr1	111000000	111499999	0.16
chr1	111500000	111999999	0.092
chr1	112000000	112499999	0.138
chr1	112500000	112999999	0.124
chr1	113000000	113499999	0.144
chr1	113500000	113999999	0.166
chr1	114000000	114499999	0.116
chr1	114500000	114999999	0.08
chr1	115000000	115499999	0.166
chr1	115500000	115999999	0.112
chr1	116000000	116499999	0.148
chr1	116500000	116999999	0.194
chr1	117000000	117499999	0.202
chr1	117500000	117999999	0.182
chr1	118000000	118499999	0.132
chr1	118500000	118999999	0.156
chr1	119000000	119499999	0.282
chr1	119500000	119999999	0.174
chr1	120000000	120499999	0.15
chr1	120500000	120999999	0.248
chr1	121000000	121499999	0.336
chr1	121500000	121999999	0.21
chr1	122000000	122499999	0.17
chr1	122500000	122999999	0.11
chr1	123000000	123499999	0.176
chr1	123500000	123999999	0.126
chr1	124000000	124499999	0.126
chr1	124500000	124999999	0.148
chr1	125000000	125499999	0.176
chr1	125500000	125999999	0.158
chr1	126000000	126499999	0.296
chr1	126500000	126999999	0.208
chr1	127000000	127499999	0.156
chr1	127500000	127999999	0.166
chr1	128000000	128499999	0.098
chr1	128500000	128999999	0.086
chr1	129000000	129499999	0.264
chr1	129500000	129999999	0.2
chr1	130000000	130499999	0.242
chr1	130500000	130999999	0.132
chr1	131000000	131499999	0.132
chr1	131500000	131999999	0.062
chr1	132000000	132499999	0.22
chr1	132500000	132999999	0.174
chr1	133000000	133499999	0.222
chr1	133500000	133999999	0.154
chr1	134000000	134499999	0.088
chr1	134500000	134999999	0.072
chr1	135000000	135499999	0.108
chr1	135500000	135999999	0.152
chr1	136000000	136499999	0.196
chr1	136500000	136999999	0.218
chr1	137000000	137499999	0.112
chr1	137500000	137999999	0.212
chr1	138000000	138499999	0.148
chr1	138500000	138999999	0.17
chr1	139000000	139499999	0.098
chr1	139500000	139999999	0.174
chr1	140000000	140499999	0.178
chr1	140500000	140999999	0.188
chr1	141000000	141499999	0.176
chr1	141500000	141999999	0.184
chr1	142000000	142499999	0.12
chr1	142500000	142999999	0.09
chr1	143000000	143499999	0.214
chr1	143500000	143999999	0.238
chr1	144000000	144499999	0.212
chr1	144500000	144999999	0.248
chr1	145000000	145499999	0.284
chr1	145500000	145999999	0.164
chr1	146000000	146499999	0.114
chr1	146500000	146999999	0.058
chr1	147000000	147499999	0.174
chr1	147500000	147999999	0.106
chr1	148000000	148499999	0.336
chr1	148500000	148999999	0.274
chr1	149000000	149499999	0.22
chr1	149500000	149999999	0.256
chr1	150000000	150499999	0.104
chr1	150500000	150999999	0.108
chr1	151000000	151499999	0.114
chr1	151500000	151999999	0.166
chr1	152000000	152499999	0.052
chr1	152500000	152999999	0.068
chr1	153000000	153499999	0.038
chr1	153500000	153999999	0.036
chr1	154000000	154499999	0.048
chr1	154500000	154999999	0.048
chr1	155000000	155499999	0.014
chr1	155500000	155999999	0.01
chr1	156000000	156499999	0.012
chr1	156500000	156999999	0.014
chr1	157000000	157499999	0.002
chr1	157500000	157999999	0.004
chr1	158000000	158499999	0.018
chr1	158500000	158999999	0.046
chr1	159000000	159499999	0.03
chr1	159500000	159999999	0.008
chr1	160000000	160499999	0.006
chr1	160500000	160999999	0.034
chr1	161000000	161499999	0.02
chr1	161500000	161999999	0.266
chr1	162000000	162499999	0.088
chr1	162500000	162999999	0.062
chr1	163000000	163499999	0.082
chr1	163500000	163999999	0.06
chr1	164000000	164499999	0.006
chr1	164500000	164999999	0.068
chr1	165000000	165499999	0.004
chr1	165500000	165999999	0
chr1	166000000	166499999	0.004
chr1	166500000	166999999	0.018
chr1	167000000	167499999	0.018
chr1	167500000	167999999	0.002
chr1	168000000	168499999	0.004
chr1	168500000	168999999	0.096
chr1	169000000	169499999	0.022
chr1	169500000	169999999	0.06
chr1	170000000	170499999	0.042
chr1	170500000	170999999	0
chr1	171000000	171499999	0.008
chr1	171500000	171999999	0.044
chr1	172000000	172499999	0.104
chr1	172500000	172999999	0.042
chr1	173000000	173499999	0.014
chr1	173500000	173999999	0.002
chr1	174000000	174499999	0.008
chr1	174500000	174999999	0.01
chr1	175000000	175499999	0.004
chr1	175500000	175999999	0.026
chr1	176000000	176499999	0.032
chr1	176500000	176999999	0.026
chr1	177000000	177499999	0.036
chr1	177500000	177999999	0.086
chr1	178000000	178499999	0.032
chr1	178500000	178999999	0.016
chr1	179000000	179499999	0.052
chr1	179500000	179999999	0.034
chr1	180000000	180499999	0.046
chr1	180500000	180999999	0.006
chr1	181000000	181499999	0.016
chr1	181500000	181999999	0.048
chr1	182000000	182499999	0.016
chr1	182500000	182999999	0.04
chr1	183000000	183499999	0
chr1	183500000	183999999	0.094
chr1	184000000	184499999	0.028
chr1	184500000	184999999	0.22
chr1	185000000	185499999	0.006
chr1	185500000	185999999	0.01
chr1	186000000	186499999	0.026
chr1	186500000	186999999	0.118
chr1	187000000	187499999	0.064
chr1	187500000	187999999	0.008
chr1	188000000	188499999	0.05
chr1	188500000	188999999	0.046
chr1	189000000	189499999	0.122
chr1	189500000	189999999	0.04
chr1	190000000	190499999	0
chr1	190500000	190999999	0.246
chr1	191000000	191499999	0.248
chr1	191500000	191999999	0.102
chr1	192000000	192499999	0.042
chr1	192500000	192999999	0.06
chr1	193000000	193499999	0.098
chr1	193500000	193999999	0.208
chr1	194000000	194499999	0.108
chr1	194500000	194999999	0.016
chr1	195000000	195499999	0.016
chr1	195500000	195999999	0.03
chr1	196000000	196499999	0.016
chr1	196500000	196999999	0.066
chr1	197000000	197499999	0
chr1	197500000	197999999	0.086
chr1	198000000	198499999	0.01
chr1	198500000	198999999	0.046
chr1	199000000	199499999	0.042
chr1	199500000	199999999	0.124
chr1	200000000	200499999	0.06
chr1	200500000	200999999	0.122
chr1	201000000	201499999	0.044
chr1	201500000	201999999	0.13
chr1	202000000	202499999	0.144
chr1	202500000	202999999	0.094
chr1	203000000	203499999	0.102
chr1	203500000	203999999	0.092
chr1	204000000	204499999	0.202
chr1	204500000	204999999	0.24
chr1	205000000	205499999	0.128
chr1	205500000	205999999	0.036
chr1	206000000	206499999	0.04
chr1	206500000	206999999	0.094
chr1	207000000	207499999	0.11
chr1	207500000	207999999	0.13
chr1	208000000	208499999	0.094
chr1	208500000	208999999	0.078
chr1	209000000	209499999	0.098
chr1	209500000	209999999	0.09
chr1	210000000	210499999	0.002
chr1	210500000	210999999	0
chr1	211000000	211499999	0.006
chr1	211500000	211999999	0.156
chr1	212000000	212499999	0.012
chr1	212500000	212999999	0.088
chr1	213000000	213499999	0.106
chr1	213500000	213999999	0.118
chr1	214000000	214499999	0.076
chr1	214500000	214999999	0.11
chr1	215000000	215499999	0
chr1	215500000	215999999	0.088
chr1	216000000	216499999	0.118
chr1	216500000	216999999	0.088
chr1	217000000	217499999	0.058
chr1	217500000	217999999	0.052
chr1	218000000	218499999	0.036
chr1	218500000	218999999	0.004
chr1	219000000	219499999	0.038
chr1	219500000	219999999	0.06
chr1	220000000	220499999	0.054
chr1	220500000	220999999	0.018
chr1	221000000	221499999	0.02
chr1	221500000	221999999	0.01
chr1	222000000	222499999	0.004
chr1	222500000	222999999	0.038
chr1	223000000	223499999	0.038
chr1	223500000	223999999	0.036
chr1	224000000	224499999	0.016
chr1	224500000	224999999	0.014
chr1	225000000	225499999	0.032
chr1	225500000	225999999	0.02
chr1	226000000	226499999	0.008
chr1	226500000	226999999	0.126
chr1	227000000	227499999	0.1
chr1	227500000	227999999	0
chr1	228000000	228499999	0
chr1	228500000	228999999	0
chr1	229000000	229499999	0
chr1	229500000	229999999	0
chr1	230000000	230499999	0
chr1	230500000	230999999	0
chr1	231000000	231499999	0
chr1	231500000	231999999	0.002
chr1	232000000	232499999	0.012
chr1	232500000	232999999	0.002
chr1	233000000	233499999	0
chr1	233500000	233999999	0
chr1	234000000	234499999	0
chr1	234500000	234999999	0
chr1	235000000	235499999	0
chr1	235500000	235999999	0
chr1	236000000	236499999	0
chr1	236500000	236999999	0
chr1	237000000	237499999	0
chr1	237500000	237999999	0
chr1	238000000	238499999	0
chr1	238500000	238999999	0
chr1	239000000	239499999	0
chr1	239500000	239999999	0
chr1	240000000	240499999	0.002
chr1	240500000	240999999	0
chr1	241000000	241499999	0
chr1	241500000	241999999	0
chr1	242000000	242499999	0.004
chr1	242500000	242999999	0
chr1	243000000	243499999	0
chr1	243500000	243999999	0
chr1	244000000	244499999	0
chr1	244500000	244999999	0
chr1	245000000	245499999	0.002
chr1	245500000	245999999	0
chr1	246000000	246499999	0
chr1	246500000	246999999	0
chr1	247000000	247499999	0
chr1	247500000	247999999	0
chr1	248000000	248499999	0
chr1	248500000	248999999	0
chr1	249000000	249499999	0
chr1	249500000	249999999	0
chr1	250000000	250499999	0.002
chr1	250500000	250999999	0
chr1	251000000	251499999	0
chr1	251500000	251999999	0
chr1	252000000	252499999	0
chr1	252500000	252999999	0
chr1	253000000	253499999	0
chr1	253500000	253999999	0
chr1	254000000	254499999	0.004
chr1	254500000	254999999	0
chr1	255000000	255499999	0
chr1	255500000	255999999	0
chr1	256000000	256499999	0
chr1	256500000	256999999	0.002
chr1	257000000	257499999	0
chr1	257500000	257999999	0
chr1	258000000	258499999	0
chr1	258500000	258999999	0.008
chr1	259000000	259499999	0
chr1	259500000	259999999	0
chr1	260000000	260499999	0
chr1	260500000	260999999	0.002
chr1	261000000	261499999	0.002
chr1	261500000	261999999	0.002
chr1	262000000	262499999	0
chr1	262500000	262999999	0
chr1	263000000	263499999	0
chr1	263500000	263999999	0
chr1	264000000	264499999	0
chr1	264500000	264999999	0
chr1	265000000	265499999	0
chr1	265500000	265999999	0.002
chr1	266000000	266499999	0
chr1	266500000	266999999	0
chr1	267000000	267499999	0
chr1	267500000	267999999	0
chr1	268000000	268499999	0
chr1	268500000	268999999	0
chr1	269000000	269499999	0
chr1	269500000	269999999	0
chr1	270000000	270499999	0
chr1	270500000	270999999	0
chr1	271000000	271499999	0.01
chr1	271500000	271999999	0
chr1	272000000	272499999	0
chr1	272500000	272999999	0
chr1	273000000	273499999	0
chr1	273500000	273999999	0
chr1	274000000	274499999	0
chr1	274500000	274999999	0
chr1	275000000	275499999	0.002
chr1	275500000	275999999	0.02
chr1	276000000	276499999	0
chr1	276500000	276999999	0
chr1	277000000	277499999	0
chr1	277500000	277999999	0
chr1	278000000	278499999	0
chr1	278500000	278999999	0.004
chr1	279000000	279499999	0
chr1	279500000	279999999	0
chr1	280000000	280499999	0
chr1	280500000	280999999	0
chr1	281000000	281499999	0
chr1	281500000	281999999	0.002
chr1	282000000	282499999	0
chr1	282500000	282999999	0
chr1	283000000	283499999	0
chr1	283500000	283999999	0
chr1	284000000	284499999	0
chr1	284500000	284999999	0
chr1	285000000	285499999	0
chr1	285500000	285999999	0
chr1	286000000	286499999	0
chr1	286500000	286999999	0.002
chr1	287000000	287499999	0
chr1	287500000	287999999	0
chr1	288000000	288499999	0
chr1	288500000	288999999	0
chr1	289000000	289499999	0
chr1	289500000	289999999	0
chr1	290000000	290499999	0.002
chr1	290500000	290999999	0
chr1	291000000	291499999	0
chr1	291500000	291999999	0
chr1	292000000	292499999	0
chr1	292500000	292999999	0.002
chr1	293000000	293499999	0
chr1	293500000	293999999	0.002
chr1	294000000	294499999	0
chr1	294500000	294999999	0.022
chr1	295000000	295499999	0.038
chr1	295500000	295999999	0.012
chr1	296000000	296499999	0.096
chr1	296500000	296999999	0.002
chr1	297000000	297499999	0.004
chr1	297500000	297999999	0.006
chr1	298000000	298499999	0.004
chr1	298500000	298999999	0.004
chr1	299000000	299499999	0
chr1	299500000	299999999	0
chr1	300000000	300499999	0
chr1	300500000	300999999	0
chr1	301000000	301499999	0
chr1	301500000	301999999	0
chr1	302000000	302499999	0.002
chr1	302500000	302999999	0
chr1	303000000	303499999	0
chr1	303500000	303999999	0
chr1	304000000	304499999	0
chr1	304500000	304999999	0
chr1	305000000	305499999	0
chr1	305500000	305999999	0
chr1	306000000	306499999	0
chr1	306500000	306999999	0
chr1	307000000	307499999	0
chr1	307500000	307999999	0
chr1	308000000	308499999	0
chr1	308500000	308999999	0
chr1	309000000	309499999	0
chr1	309500000	309999999	0
chr1	310000000	310499999	0
chr1	310500000	310999999	0
chr1	311000000	311499999	0
chr1	311500000	311999999	0.02
chr1	312000000	312499999	0.002
chr1	312500000	312999999	0.002
chr1	313000000	313499999	0.024
chr1	313500000	313999999	0.074
chr1	314000000	314499999	0.03
chr1	314500000	314999999	0.016
chr1	315000000	315499999	0.064
chr1	315500000	315999999	0.008
chr1	316000000	316499999	0
chr1	316500000	316999999	0
chr1	317000000	317499999	0
chr1	317500000	317999999	0
chr1	318000000	318499999	0
chr1	318500000	318999999	0
chr1	319000000	319499999	0.002
chr1	319500000	319999999	0
chr1	320000000	320499999	0
chr1	320500000	320999999	0
chr1	321000000	321499999	0.002
chr1	321500000	321999999	0
chr1	322000000	322499999	0
chr1	322500000	322999999	0
chr1	323000000	323499999	0
chr1	323500000	323999999	0
chr1	324000000	324499999	0
chr1	324500000	324999999	0
chr1	325000000	325499999	0
chr1	325500000	325999999	0
chr1	326000000	326499999	0
chr1	326500000	326999999	0
chr1	327000000	327499999	0
chr1	327500000	327999999	0
chr1	328000000	328499999	0
chr1	328500000	328999999	0
chr1	329000000	329499999	0
chr1	329500000	329999999	0
chr1	330000000	330499999	0
chr1	330500000	330999999	0
chr1	331000000	331499999	0
chr1	331500000	331999999	0
chr1	332000000	332499999	0.002
chr1	332500000	332999999	0
chr1	333000000	333499999	0.002
chr1	333500000	333999999	0
chr1	334000000	334499999	0
chr1	334500000	334999999	0
chr1	335000000	335499999	0.004
chr1	335500000	335999999	0
chr1	336000000	336499999	0
chr1	336500000	336999999	0
chr1	337000000	337499999	0
chr1	337500000	337999999	0
chr1	338000000	338499999	0.002
chr1	338500000	338999999	0
chr1	339000000	339499999	0
chr1	339500000	339999999	0.002
chr1	340000000	340499999	0
chr1	340500000	340999999	0
chr1	341000000	341499999	0.002
chr1	341500000	341999999	0
chr1	342000000	342499999	0
chr1	342500000	342999999	0
chr1	343000000	343499999	0
chr1	343500000	343999999	0
chr1	344000000	344499999	0
chr1	344500000	344999999	0
chr1	345000000	345499999	0
chr1	345500000	345999999	0
chr1	346000000	346499999	0
chr1	346500000	346999999	0
chr1	347000000	347499999	0
chr1	347500000	347999999	0
chr1	348000000	348499999	0
chr1	348500000	348999999	0
chr1	349000000	349499999	0
chr1	349500000	349999999	0
chr1	350000000	350499999	0
chr1	350500000	350999999	0
chr1	351000000	351499999	0
chr1	351500000	351999999	0
chr1	352000000	352499999	0
chr1	352500000	352999999	0
chr1	353000000	353499999	0.002
chr1	353500000	353999999	0
chr1	354000000	354499999	0
chr1	354500000	354999999	0
chr1	355000000	355499999	0
chr1	355500000	355999999	0
chr1	356000000	356499999	0
chr1	356500000	356999999	0.002
chr1	357000000	357499999	0
chr1	357500000	357999999	0
chr1	358000000	358499999	0
chr1	358500000	358999999	0
chr1	359000000	359499999	0
chr1	359500000	359999999	0
chr1	360000000	360499999	0
chr1	360500000	360999999	0
chr1	361000000	361499999	0
chr1	361500000	361999999	0
chr1	362000000	362499999	0
chr1	362500000	362999999	0
chr1	363000000	363499999	0
chr1	363500000	363999999	0
chr1	364000000	364499999	0
chr1	364500000	364999999	0
chr1	365000000	365499999	0.002
chr1	365500000	365999999	0
chr1	366000000	366499999	0
chr1	366500000	366999999	0
chr1	367000000	367499999	0
chr1	367500000	367999999	0
chr1	368000000	368499999	0
chr1	368500000	368999999	0
chr1	369000000	369499999	0
chr1	369500000	369999999	0
chr1	370000000	370499999	0
chr1	370500000	370999999	0
chr1	371000000	371499999	0
chr1	371500000	371999999	0
chr1	372000000	372499999	0
chr1	372500000	372999999	0
chr1	373000000	373499999	0
chr1	373500000	373999999	0
chr1	374000000	374499999	0
chr1	374500000	374999999	0
chr1	375000000	375499999	0
chr1	375500000	375999999	0
chr1	376000000	376499999	0
chr1	376500000	376999999	0.002
chr1	377000000	377499999	0
chr1	377500000	377999999	0
chr1	378000000	378499999	0
chr1	378500000	378999999	0
chr1	379000000	379499999	0.002
chr1	379500000	379999999	0
chr1	380000000	380499999	0.004
chr1	380500000	380999999	0.028
chr1	381000000	381499999	0.016
chr1	381500000	381999999	0.02
chr1	382000000	382499999	0.01
chr1	382500000	382999999	0.036
chr1	383000000	383499999	0.008
chr1	383500000	383999999	0
chr1	384000000	384499999	0
chr1	384500000	384999999	0
chr1	385000000	385499999	0
chr1	385500000	385999999	0
chr1	386000000	386499999	0
chr1	386500000	386999999	0
chr1	387000000	387499999	0
chr1	387500000	387999999	0
chr1	388000000	388499999	0.004
chr1	388500000	388999999	0
chr1	389000000	389499999	0
chr1	389500000	389999999	0.004
chr1	390000000	390499999	0
chr1	390500000	390999999	0
chr1	391000000	391499999	0
chr1	391500000	391999999	0
chr1	392000000	392499999	0
chr1	392500000	392999999	0
chr1	393000000	393499999	0
chr1	393500000	393999999	0
chr1	394000000	394499999	0
chr1	394500000	394999999	0
chr1	395000000	395499999	0
chr1	395500000	395999999	0
chr1	396000000	396499999	0
chr1	396500000	396999999	0
chr1	397000000	397499999	0
chr1	397500000	397999999	0.004
chr1	398000000	398499999	0
chr1	398500000	398999999	0
chr1	399000000	399499999	0
chr1	399500000	399999999	0
chr1	400000000	400499999	0
chr1	400500000	400999999	0
chr1	401000000	401499999	0.002
chr1	401500000	401999999	0
chr1	402000000	402499999	0
chr1	402500000	402999999	0
chr1	403000000	403499999	0
chr1	403500000	403999999	0.002
chr1	404000000	404499999	0
chr1	404500000	404999999	0
chr1	405000000	405499999	0
chr1	405500000	405999999	0.002
chr1	406000000	406499999	0
chr1	406500000	406999999	0
chr1	407000000	407499999	0
chr1	407500000	407999999	0
chr1	408000000	408499999	0
chr1	408500000	408999999	0
chr1	409000000	409499999	0
chr1	409500000	409999999	0
chr1	410000000	410499999	0
chr1	410500000	410999999	0
chr1	411000000	411499999	0
chr1	411500000	411999999	0
chr1	412000000	412499999	0
chr1	412500000	412999999	0
chr1	413000000	413499999	0
chr1	413500000	413999999	0
chr1	414000000	414499999	0
chr1	414500000	414999999	0
chr1	415000000	415499999	0
chr1	415500000	415999999	0
chr1	416000000	416499999	0
chr1	416500000	416999999	0.002
chr1	417000000	417499999	0
chr1	417500000	417999999	0.002
chr1	418000000	418499999	0
chr1	418500000	418999999	0
chr1	419000000	419499999	0
chr1	419500000	419999999	0
chr1	420000000	420499999	0
chr1	420500000	420999999	0
chr1	421000000	421499999	0.002
chr1	421500000	421999999	0
chr1	422000000	422499999	0
chr1	422500000	422999999	0
chr1	423000000	423499999	0
chr1	423500000	423999999	0
chr1	424000000	424499999	0
chr1	424500000	424999999	0
chr1	425000000	425499999	0
chr1	425500000	425999999	0
chr1	426000000	426499999	0
chr1	426500000	426999999	0.008
chr1	427000000	427499999	0
chr1	427500000	427999999	0
chr1	428000000	428499999	0
chr1	428500000	428999999	0
chr1	429000000	429499999	0
chr1	429500000	429999999	0
chr1	430000000	430499999	0
chr1	430500000	430999999	0
chr1	431000000	431499999	0
chr1	431500000	431999999	0
chr1	432000000	432499999	0
chr1	432500000	432999999	0
chr1	433000000	433499999	0
chr1	433500000	433999999	0
chr1	434000000	434499999	0
chr1	434500000	434999999	0
chr1	435000000	435499999	0
chr1	435500000	435999999	0
chr1	436000000	436499999	0
chr1	436500000	436999999	0
chr1	437000000	437499999	0
chr1	437500000	437999999	0
chr1	438000000	438499999	0
chr1	438500000	438999999	0
chr1	439000000	439499999	0
chr1	439500000	439999999	0
chr1	440000000	440499999	0
chr1	440500000	440999999	0
chr1	441000000	441499999	0
chr1	441500000	441999999	0
chr1	442000000	442499999	0
chr1	442500000	442999999	0
chr1	443000000	443499999	0
chr1	443500000	443999999	0
chr1	444000000	444499999	0
chr1	444500000	444999999	0
chr1	445000000	445499999	0
chr1	445500000	445999999	0
chr1	446000000	446499999	0
chr1	446500000	446999999	0
chr1	447000000	447499999	0
chr1	447500000	447999999	0
chr1	448000000	448499999	0
chr1	448500000	448999999	0
chr1	449000000	449499999	0
chr1	449500000	449999999	0
chr1	450000000	450499999	0
chr1	450500000	450999999	0.004
chr1	451000000	451499999	0
chr1	451500000	451999999	0
chr1	452000000	452499999	0
chr1	452500000	452999999	0
chr1	453000000	453499999	0
chr1	453500000	453999999	0
chr1	454000000	454499999	0
chr1	454500000	454999999	0
chr1	455000000	455499999	0
chr1	455500000	455999999	0
chr1	456000000	456499999	0
chr1	456500000	456999999	0
chr1	457000000	457499999	0
chr1	457500000	457999999	0
chr1	458000000	458499999	0
chr1	458500000	458999999	0.002
chr1	459000000	459499999	0.004
chr1	459500000	459999999	0
chr1	460000000	460499999	0
chr1	460500000	460999999	0
chr1	461000000	461499999	0
chr1	461500000	461999999	0
chr1	462000000	462499999	0.002
chr1	462500000	462999999	0
chr1	463000000	463499999	0
chr1	463500000	463999999	0.004
chr1	464000000	464499999	0.004
chr1	464500000	464999999	0
chr1	465000000	465499999	0.004
chr1	465500000	465999999	0
chr1	466000000	466499999	0
chr1	466500000	466999999	0
chr1	467000000	467499999	0
chr1	467500000	467999999	0
chr1	468000000	468499999	0
chr1	468500000	468999999	0.002
chr1	469000000	469499999	0
chr1	469500000	469999999	0
chr1	470000000	470499999	0
chr1	470500000	470999999	0.002
chr1	471000000	471499999	0
chr1	471500000	471999999	0.006
chr1	472000000	472499999	0
chr1	472500000	472999999	0
chr1	473000000	473499999	0
chr1	473500000	473999999	0
chr1	474000000	474499999	0
chr1	474500000	474999999	0
chr1	475000000	475499999	0
chr1	475500000	475999999	0
chr1	476000000	476499999	0
chr1	476500000	476999999	0
chr1	477000000	477499999	0
chr1	477500000	477999999	0
chr1	478000000	478499999	0
chr1	478500000	478999999	0
chr1	479000000	479499999	0
chr1	479500000	479999999	0.002
chr1	480000000	480499999	0
chr1	480500000	480999999	0
chr1	481000000	481499999	0
chr1	481500000	481999999	0
chr1	482000000	482499999	0
chr1	482500000	482999999	0
chr1	483000000	483499999	0
chr1	483500000	483999999	0
chr1	484000000	484499999	0.002
chr1	484500000	484999999	0
chr1	485000000	485499999	0
chr1	485500000	485999999	0.002
chr1	486000000	486499999	0.002
chr1	486500000	486999999	0.002
chr1	487000000	487499999	0
chr1	487500000	487999999	0
chr1	488000000	488499999	0.004
chr1	488500000	488999999	0.006
chr1	489000000	489499999	0
chr1	489500000	489999999	0
chr1	490000000	490499999	0
chr1	490500000	490999999	0
chr1	491000000	491499999	0
chr1	491500000	491999999	0
chr1	492000000	492499999	0.002
chr1	492500000	492999999	0
chr1	493000000	493499999	0
chr1	493500000	493999999	0
chr1	494000000	494499999	0
chr1	494500000	494999999	0
chr1	495000000	495499999	0
chr1	495500000	495999999	0
chr1	496000000	496499999	0
chr1	496500000	496999999	0
chr1	497000000	497499999	0
chr1	497500000	497999999	0
chr1	498000000	498499999	0
chr1	498500000	498999999	0.002
chr1	499000000	499499999	0
chr1	499500000	499999999	0
chr1	500000000	500499999	0
chr1	500500000	500999999	0
chr1	501000000	501499999	0
chr1	501500000	501999999	0
chr1	502000000	502499999	0.002
chr1	502500000	502999999	0
chr1	503000000	503499999	0
chr1	503500000	503999999	0
chr1	504000000	504499999	0
chr1	504500000	504999999	0
chr1	505000000	505499999	0
chr1	505500000	505999999	0
chr1	506000000	506499999	0.002
chr1	506500000	506999999	0
chr1	507000000	507499999	0
chr1	507500000	507999999	0.002
chr1	508000000	508499999	0.002
chr1	508500000	508999999	0
chr1	509000000	509499999	0
chr1	509500000	509999999	0
chr1	510000000	510499999	0
chr1	510500000	510999999	0
chr1	511000000	511499999	0
chr1	511500000	511999999	0
chr1	512000000	512499999	0.004
chr1	512500000	512999999	0
chr1	513000000	513499999	0
chr1	513500000	513999999	0
chr1	514000000	514499999	0
chr1	514500000	514999999	0
chr1	515000000	515499999	0
chr1	515500000	515999999	0
chr1	516000000	516499999	0
chr1	516500000	516999999	0
chr1	517000000	517499999	0
chr1	517500000	517999999	0
chr1	518000000	518499999	0
chr1	518500000	518999999	0
chr1	519000000	519499999	0
chr1	519500000	519999999	0
chr1	520000000	520499999	0
chr1	520500000	520999999	0
chr1	521000000	521499999	0.002
chr1	521500000	521999999	0
chr1	522000000	522499999	0
chr1	522500000	522999999	0.004
chr1	523000000	523499999	0
chr1	523500000	523999999	0
chr1	524000000	524499999	0
chr1	524500000	524999999	0
chr1	525000000	525499999	0
chr1	525500000	525999999	0.002
chr1	526000000	526499999	0.002
chr1	526500000	526999999	0
chr1	527000000	527499999	0
chr1	527500000	527999999	0
chr1	528000000	528499999	0
chr1	528500000	528999999	0
chr1	529000000	529499999	0
chr1	529500000	529999999	0
chr1	530000000	530499999	0
chr1	530500000	530999999	0.002
chr1	531000000	531499999	0
chr1	531500000	531999999	0
chr1	532000000	532499999	0
chr1	532500000	532999999	0.002
chr1	533000000	533499999	0
chr1	533500000	533999999	0
chr1	534000000	534499999	0
chr1	534500000	534999999	0
chr1	535000000	535499999	0.008
chr1	535500000	535999999	0
chr1	536000000	536499999	0
chr1	536500000	536999999	0.004
chr1	537000000	537499999	0.01
chr1	537500000	537999999	0
chr1	538000000	538499999	0
chr1	538500000	538999999	0
chr1	539000000	539499999	0
chr1	539500000	539999999	0
chr1	540000000	540499999	0
chr1	540500000	540999999	0
chr1	541000000	541499999	0
chr1	541500000	541999999	0
chr1	542000000	542499999	0
chr1	542500000	542999999	0
chr1	543000000	543499999	0
chr1	543500000	543999999	0
chr1	544000000	544499999	0
chr1	544500000	544999999	0.002
chr1	545000000	545499999	0
chr1	545500000	545999999	0
chr1	546000000	546499999	0
chr1	546500000	546999999	0
chr1	547000000	547499999	0
chr1	547500000	547999999	0
chr1	548000000	548499999	0
chr1	548500000	548999999	0
chr1	549000000	549499999	0
chr1	549500000	549999999	0
chr1	550000000	550499999	0
chr1	550500000	550999999	0.002
chr1	551000000	551499999	0
chr1	551500000	551999999	0
chr1	552000000	552499999	0
chr1	552500000	552999999	0
chr1	553000000	553499999	0
chr1	553500000	553999999	0
chr1	554000000	554499999	0
chr1	554500000	554999999	0
chr1	555000000	555499999	0
chr1	555500000	555999999	0
chr1	556000000	556499999	0
chr1	556500000	556999999	0
chr1	557000000	557499999	0
chr1	557500000	557999999	0
chr1	558000000	558499999	0
chr1	558500000	558999999	0
chr1	559000000	559499999	0
chr1	559500000	559999999	0
chr1	560000000	560499999	0
chr1	560500000	560999999	0
chr1	561000000	561499999	0
chr1	561500000	561999999	0
chr1	562000000	562499999	0
chr1	562500000	562999999	0
chr1	563000000	563499999	0
chr1	563500000	563999999	0
chr1	564000000	564499999	0
chr1	564500000	564999999	0
chr1	565000000	565499999	0
chr1	565500000	565999999	0
chr1	566000000	566499999	0
chr1	566500000	566999999	0
chr1	567000000	567499999	0
chr1	567500000	567999999	0
chr1	568000000	568499999	0
chr1	568500000	568999999	0
chr1	569000000	569499999	0
chr1	569500000	569999999	0
chr1	570000000	570499999	0
chr1	570500000	570999999	0
chr1	571000000	571499999	0
chr1	571500000	571999999	0.002
chr1	572000000	572499999	0
chr1	572500000	572999999	0
chr1	573000000	573499999	0
chr1	573500000	573999999	0
chr1	574000000	574499999	0.008
chr1	574500000	574999999	0
chr1	575000000	575499999	0
chr1	575500000	575999999	0
chr1	576000000	576499999	0
chr1	576500000	576999999	0
chr1	577000000	577499999	0
chr1	577500000	577999999	0
chr1	578000000	578499999	0
chr1	578500000	578999999	0
chr1	579000000	579499999	0
chr1	579500000	579999999	0
chr1	580000000	580499999	0
chr1	580500000	580999999	0
chr1	581000000	581499999	0
chr1	581500000	581999999	0.002
chr1	582000000	582499999	0
chr1	582500000	582999999	0.002
chr1	583000000	583499999	0
chr1	583500000	583999999	0
chr1	584000000	584499999	0
chr1	584500000	584999999	0
chr1	585000000	585499999	0
chr1	585500000	585999999	0
chr1	586000000	586499999	0
chr1	586500000	586999999	0
chr1	587000000	587499999	0
chr1	587500000	587999999	0
chr1	588000000	588499999	0
chr1	588500000	588999999	0
chr1	589000000	589499999	0
chr1	589500000	589999999	0
chr1	590000000	590499999	0
chr1	590500000	590999999	0
chr1	591000000	591499999	0
chr1	591500000	591999999	0
chr1	592000000	592499999	0
chr1	592500000	592999999	0
chr1	593000000	593499999	0
chr1	593500000	593999999	0.048
chr1	594000000	594499999	0.002
chr1	594500000	594999999	0
chr1	595000000	595499999	0.004
chr1	595500000	595999999	0
chr1	596000000	596499999	0
chr1	596500000	596999999	0
chr1	597000000	597499999	0
chr1	597500000	597999999	0
chr1	598000000	598499999	0
chr1	598500000	598999999	0
chr1	599000000	599499999	0.002
chr1	599500000	599999999	0.002
chr1	600000000	600499999	0
chr1	600500000	600999999	0.004
chr1	601000000	601499999	0
chr1	601500000	601999999	0.002
chr1	602000000	602499999	0
chr1	602500000	602999999	0
chr1	603000000	603499999	0
chr1	603500000	603999999	0
chr1	604000000	604499999	0
chr1	604500000	604999999	0
chr1	605000000	605499999	0
chr1	605500000	605999999	0
chr1	606000000	606499999	0
chr1	606500000	606999999	0
chr1	607000000	607499999	0.026
chr1	607500000	607999999	0
chr1	608000000	608499999	0.022
chr1	608500000	608999999	0
chr1	609000000	609499999	0
chr1	609500000	609999999	0.064
chr1	610000000	610499999	0.002
chr1	610500000	610999999	0
chr1	611000000	611499999	0
chr1	611500000	611999999	0.002
chr1	612000000	612499999	0
chr1	612500000	612999999	0
chr1	613000000	613499999	0.002
chr1	613500000	613999999	0
chr1	614000000	614499999	0.002
chr1	614500000	614999999	0.002
chr1	615000000	615499999	0.006
chr1	615500000	615999999	0.002
chr1	616000000	616499999	0.004
chr1	616500000	616999999	0.048
chr1	617000000	617499999	0.016
chr1	617500000	617999999	0.002
chr1	618000000	618499999	0.012
chr1	618500000	618999999	0.018
chr1	619000000	619499999	0
chr1	619500000	619999999	0.018
chr1	620000000	620499999	0.002
chr1	620500000	620999999	0.016
chr1	621000000	621499999	0.004
chr1	621500000	621999999	0.008
chr1	622000000	622499999	0.004
chr1	622500000	622999999	0
chr1	623000000	623499999	0
chr1	623500000	623999999	0.012
chr1	624000000	624499999	0.038
chr1	624500000	624999999	0.13
chr1	625000000	625499999	0.21
chr1	625500000	625999999	0.13
chr1	626000000	626499999	0.12
chr1	626500000	626999999	0.01
chr1	627000000	627499999	0.002
chr1	627500000	627999999	0
chr1	628000000	628499999	0.02
chr1	628500000	628999999	0
chr1	629000000	629499999	0.124
chr1	629500000	629999999	0.002
chr1	630000000	630499999	0.058
chr1	630500000	630999999	0.064
chr1	631000000	631499999	0.072
chr1	631500000	631999999	0.042
chr1	632000000	632499999	0.07
chr1	632500000	632999999	0.022
chr1	633000000	633499999	0.054
chr1	633500000	633999999	0.122
chr1	634000000	634499999	0.036
chr1	634500000	634999999	0.032
chr1	635000000	635499999	0.066
chr1	635500000	635999999	0.018
chr1	636000000	636499999	0.02
chr1	636500000	636999999	0.054
chr1	637000000	637499999	0.002
chr1	637500000	637999999	0.028
chr1	638000000	638499999	0.002
chr1	638500000	638999999	0
chr1	639000000	639499999	0.018
chr1	639500000	639999999	0.02
chr1	640000000	640499999	0.026
chr1	640500000	640999999	0.006
chr1	641000000	641499999	0.014
chr1	641500000	641999999	0.066
chr1	642000000	642499999	0.032
chr1	642500000	642999999	0.04
chr1	643000000	643499999	0.08
chr1	643500000	643999999	0.022
chr1	644000000	644499999	0.058
chr1	644500000	644999999	0.044
chr1	645000000	645499999	0.004
chr1	645500000	645999999	0.052
chr1	646000000	646499999	0.104
chr1	646500000	646999999	0.028
chr1	647000000	647499999	0.03
chr1	647500000	647999999	0.02
chr1	648000000	648499999	0.022
chr1	648500000	648999999	0.026
chr1	649000000	649499999	0.034
chr1	649500000	649999999	0.01
chr1	650000000	650499999	0.032
chr1	650500000	650999999	0.006
chr1	651000000	651499999	0.006
chr1	651500000	651999999	0.026
chr1	652000000	652499999	0.054
chr1	652500000	652999999	0.022
chr1	653000000	653499999	0.064
chr1	653500000	653999999	0.052
chr1	654000000	654499999	0.086
chr1	654500000	654999999	0.052
chr1	655000000	655499999	0.048
chr1	655500000	655999999	0.038
chr1	656000000	656499999	0.058
chr1	656500000	656999999	0
chr1	657000000	657499999	0.014
chr1	657500000	657999999	0.008
chr1	658000000	658499999	0.008
chr1	658500000	658999999	0.016
chr1	659000000	659499999	0
chr1	659500000	659999999	0
chr1	660000000	660499999	0
chr1	660500000	660999999	0.004
chr1	661000000	661499999	0
chr1	661500000	661999999	0
chr1	662000000	662499999	0
chr1	662500000	662999999	0.012
chr1	663000000	663499999	0.016
chr1	663500000	663999999	0.008
chr1	664000000	664499999	0
chr1	664500000	664999999	0.014
chr1	665000000	665499999	0.004
chr1	665500000	665999999	0
chr1	666000000	666499999	0
chr1	666500000	666999999	0.032
chr1	667000000	667499999	0.004
chr1	667500000	667999999	0.008
chr1	668000000	668499999	0.016
chr1	668500000	668999999	0.038
chr1	669000000	669499999	0.024
chr1	669500000	669999999	0.002
chr1	670000000	670499999	0.02
chr1	670500000	670999999	0.03
chr1	671000000	671499999	0.044
chr1	671500000	671999999	0.066
chr1	672000000	672499999	0.026
chr1	672500000	672999999	0.018
chr1	673000000	673499999	0.04
chr1	673500000	673999999	0.034
chr1	674000000	674499999	0.04
chr1	674500000	674999999	0.044
chr1	675000000	675499999	0.01
chr1	675500000	675999999	0.008
chr1	676000000	676499999	0.014
chr1	676500000	676999999	0.076
chr1	677000000	677499999	0.022
chr1	677500000	677999999	0.008
chr1	678000000	678499999	0.01
chr1	678500000	678999999	0.022
chr1	679000000	679499999	0.014
chr1	679500000	679999999	0.028
chr1	680000000	680499999	0.058
chr1	680500000	680999999	0.048
chr1	681000000	681499999	0.108
chr1	681500000	681999999	0.034
chr1	682000000	682499999	0.032
chr1	682500000	682999999	0.022
chr1	683000000	683499999	0.036
chr1	683500000	683999999	0.014
chr1	684000000	684499999	0.05
chr1	684500000	684999999	0.052
chr1	685000000	685499999	0.014
chr1	685500000	685999999	0.022
chr1	686000000	686499999	0.058
chr1	686500000	686999999	0.038
chr1	687000000	687499999	0.002
chr2	0	499999	0.02
chr2	500000	999999	0.002
chr2	1000000	1499999	0.002
chr2	1500000	1999999	0.002
chr2	2000000	2499999	0.01
chr2	2500000	2999999	0.058
chr2	3000000	3499999	0
chr2	3500000	3999999	0.018
chr2	4000000	4499999	0.032
chr2	4500000	4999999	0.024
chr2	5000000	5499999	0.01
chr2	5500000	5999999	0.01
chr2	6000000	6499999	0.022
chr2	6500000	6999999	0.006
chr2	7000000	7499999	0.008
chr2	7500000	7999999	0.006
chr2	8000000	8499999	0.004
chr2	8500000	8999999	0
chr2	9000000	9499999	0.006
chr2	9500000	9999999	0.014
chr2	10000000	10499999	0.006
chr2	10500000	10999999	0.008
chr2	11000000	11499999	0.006
chr2	11500000	11999999	0.01
chr2	12000000	12499999	0.018
chr2	12500000	12999999	0.052
chr2	13000000	13499999	0.07
chr2	13500000	13999999	0.01
chr2	14000000	14499999	0.016
chr2	14500000	14999999	0.028
chr2	15000000	15499999	0.002
chr2	15500000	15999999	0
chr2	16000000	16499999	0.012
chr2	16500000	16999999	0.01
chr2	17000000	17499999	0.118
chr2	17500000	17999999	0
chr2	18000000	18499999	0.008
chr2	18500000	18999999	0.008
chr2	19000000	19499999	0.012
chr2	19500000	19999999	0
chr2	20000000	20499999	0.018
chr2	20500000	20999999	0.006
chr2	21000000	21499999	0.042
chr2	21500000	21999999	0.004
chr2	22000000	22499999	0.016
chr2	22500000	22999999	0.002
chr2	23000000	23499999	0
chr2	23500000	23999999	0.002
chr2	24000000	24499999	0
chr2	24500000	24999999	0
chr2	25000000	25499999	0.024
chr2	25500000	25999999	0
chr2	26000000	26499999	0.002
chr2	26500000	26999999	0
chr2	27000000	27499999	0
chr2	27500000	27999999	0
chr2	28000000	28499999	0
chr2	28500000	28999999	0.002
chr2	29000000	29499999	0.002
chr2	29500000	29999999	0
chr2	30000000	30499999	0
chr2	30500000	30999999	0
chr2	31000000	31499999	0
chr2	31500000	31999999	0
chr2	32000000	32499999	0
chr2	32500000	32999999	0
chr2	33000000	33499999	0
chr2	33500000	33999999	0
chr2	34000000	34499999	0
chr2	34500000	34999999	0
chr2	35000000	35499999	0
chr2	35500000	35999999	0
chr2	36000000	36499999	0
chr2	36500000	36999999	0.002
chr2	37000000	37499999	0
chr2	37500000	37999999	0
chr2	38000000	38499999	0
chr2	38500000	38999999	0
chr2	39000000	39499999	0
chr2	39500000	39999999	0
chr2	40000000	40499999	0
chr2	40500000	40999999	0
chr2	41000000	41499999	0
chr2	41500000	41999999	0.002
chr2	42000000	42499999	0
chr2	42500000	42999999	0
chr2	43000000	43499999	0
chr2	43500000	43999999	0
chr2	44000000	44499999	0
chr2	44500000	44999999	0
chr2	45000000	45499999	0
chr2	45500000	45999999	0.002
chr2	46000000	46499999	0
chr2	46500000	46999999	0
chr2	47000000	47499999	0
chr2	47500000	47999999	0
chr2	48000000	48499999	0
chr2	48500000	48999999	0
chr2	49000000	49499999	0
chr2	49500000	49999999	0
chr2	50000000	50499999	0
chr2	50500000	50999999	0
chr2	51000000	51499999	0
chr2	51500000	51999999	0
chr2	52000000	52499999	0
chr2	52500000	52999999	0
chr2	53000000	53499999	0
chr2	53500000	53999999	0
chr2	54000000	54499999	0
chr2	54500000	54999999	0
chr2	55000000	55499999	0
chr2	55500000	55999999	0
chr2	56000000	56499999	0
chr2	56500000	56999999	0
chr2	57000000	57499999	0
chr2	57500000	57999999	0
chr2	58000000	58499999	0
chr2	58500000	58999999	0
chr2	59000000	59499999	0
chr2	59500000	59999999	0.002
chr2	60000000	60499999	0
chr2	60500000	60999999	0
chr2	61000000	61499999	0
chr2	61500000	61999999	0
chr2	62000000	62499999	0
chr2	62500000	62999999	0.004
chr2	63000000	63499999	0
chr2	63500000	63999999	0.002
chr2	64000000	64499999	0
chr2	64500000	64999999	0
chr2	65000000	65499999	0
chr2	65500000	65999999	0
chr2	66000000	66499999	0
chr2	66500000	66999999	0
chr2	67000000	67499999	0
chr2	67500000	67999999	0
chr2	68000000	68499999	0
chr2	68500000	68999999	0
chr2	69000000	69499999	0
chr2	69500000	69999999	0
chr2	70000000	70499999	0
chr2	70500000	70999999	0
chr2	71000000	71499999	0
chr2	71500000	71999999	0
chr2	72000000	72499999	0
chr2	72500000	72999999	0
chr2	73000000	73499999	0
chr2	73500000	73999999	0
chr2	74000000	74499999	0
chr2	74500000	74999999	0
chr2	75000000	75499999	0
chr2	75500000	75999999	0.002
chr2	76000000	76499999	0
chr2	76500000	76999999	0
chr2	77000000	77499999	0
chr2	77500000	77999999	0
chr2	78000000	78499999	0
chr2	78500000	78999999	0
chr2	79000000	79499999	0
chr2	79500000	79999999	0
chr2	80000000	80499999	0
chr2	80500000	80999999	0
chr2	81000000	81499999	0
chr2	81500000	81999999	0
chr2	82000000	82499999	0
chr2	82500000	82999999	0
chr2	83000000	83499999	0
chr2	83500000	83999999	0
chr2	84000000	84499999	0
chr2	84500000	84999999	0.002
chr2	85000000	85499999	0.002
chr2	85500000	85999999	0
chr2	86000000	86499999	0
chr2	86500000	86999999	0.004
chr2	87000000	87499999	0
chr2	87500000	87999999	0
chr2	88000000	88499999	0.006
chr2	88500000	88999999	0
chr2	89000000	89499999	0
chr2	89500000	89999999	0
chr2	90000000	90499999	0
chr2	90500000	90999999	0.002
chr2	91000000	91499999	0
chr2	91500000	91999999	0
chr2	92000000	92499999	0
chr2	92500000	92999999	0
chr2	93000000	93499999	0
chr2	93500000	93999999	0
chr2	94000000	94499999	0.002
chr2	94500000	94999999	0
chr2	95000000	95499999	0.002
chr2	95500000	95999999	0
chr2	96000000	96499999	0
chr2	96500000	96999999	0.002
chr2	97000000	97499999	0
chr2	97500000	97999999	0
chr2	98000000	98499999	0
chr2	98500000	98999999	0
chr2	99000000	99499999	0
chr2	99500000	99999999	0
chr2	100000000	100499999	0
chr2	100500000	100999999	0.002
chr2	101000000	101499999	0
chr2	101500000	101999999	0
chr2	102000000	102499999	0
chr2	102500000	102999999	0.004
chr2	103000000	103499999	0
chr2	103500000	103999999	0
chr2	104000000	104499999	0
chr2	104500000	104999999	0
chr2	105000000	105499999	0
chr2	105500000	105999999	0
chr2	106000000	106499999	0
chr2	106500000	106999999	0
chr2	107000000	107499999	0
chr2	107500000	107999999	0
chr2	108000000	108499999	0
chr2	108500000	108999999	0
chr2	109000000	109499999	0
chr2	109500000	109999999	0
chr2	110000000	110499999	0
chr2	110500000	110999999	0
chr2	111000000	111499999	0
chr2	111500000	111999999	0
chr2	112000000	112499999	0
chr2	112500000	112999999	0
chr2	113000000	113499999	0
chr2	113500000	113999999	0
chr2	114000000	114499999	0.002
chr2	114500000	114999999	0
chr2	115000000	115499999	0
chr2	115500000	115999999	0
chr2	116000000	116499999	0
chr2	116500000	116999999	0
chr2	117000000	117499999	0
chr2	117500000	117999999	0
chr2	118000000	118499999	0
chr2	118500000	118999999	0
chr2	119000000	119499999	0
chr2	119500000	119999999	0
chr2	120000000	120499999	0
chr2	120500000	120999999	0
chr2	121000000	121499999	0.002
chr2	121500000	121999999	0
chr2	122000000	122499999	0
chr2	122500000	122999999	0
chr2	123000000	123499999	0
chr2	123500000	123999999	0
chr2	124000000	124499999	0.006
chr2	124500000	124999999	0.002
chr2	125000000	125499999	0
chr2	125500000	125999999	0.002
chr2	126000000	126499999	0.004
chr2	126500000	126999999	0
chr2	127000000	127499999	0.002
chr2	127500000	127999999	0.004
chr2	128000000	128499999	0
chr2	128500000	128999999	0.01
chr2	129000000	129499999	0.022
chr2	129500000	129999999	0.058
chr2	130000000	130499999	0.05
chr2	130500000	130999999	0.026
chr2	131000000	131499999	0.032
chr2	131500000	131999999	0.026
chr2	132000000	132499999	0.12
chr2	132500000	132999999	0.068
chr2	133000000	133499999	0.042
chr2	133500000	133999999	0.042
chr2	134000000	134499999	0.014
chr2	134500000	134999999	0.002
chr2	135000000	135499999	0
chr2	135500000	135999999	0
chr2	136000000	136499999	0
chr2	136500000	136999999	0.002
chr2	137000000	137499999	0
chr2	137500000	137999999	0
chr2	138000000	138499999	0
chr2	138500000	138999999	0
chr2	139000000	139499999	0.004
chr2	139500000	139999999	0
chr2	140000000	140499999	0
chr2	140500000	140999999	0
chr2	141000000	141499999	0
chr2	141500000	141999999	0
chr2	142000000	142499999	0
chr2	142500000	142999999	0
chr2	143000000	143499999	0
chr2	143500000	143999999	0
chr2	144000000	144499999	0
chr2	144500000	144999999	0
chr2	145000000	145499999	0
chr2	145500000	145999999	0
chr2	146000000	146499999	0
chr2	146500000	146999999	0
chr2	147000000	147499999	0
chr2	147500000	147999999	0
chr2	148000000	148499999	0
chr2	148500000	148999999	0
chr2	149000000	149499999	0.002
chr2	149500000	149999999	0
chr2	150000000	150499999	0
chr2	150500000	150999999	0.002
chr2	151000000	151499999	0.014
chr2	151500000	151999999	0.036
chr2	152000000	152499999	0.02
chr2	152500000	152999999	0.028
chr2	153000000	153499999	0.028
chr2	153500000	153999999	0.016
chr2	154000000	154499999	0.004
chr2	154500000	154999999	0.008
chr2	155000000	155499999	0.01
chr2	155500000	155999999	0
chr2	156000000	156499999	0
chr2	156500000	156999999	0.038
chr2	157000000	157499999	0.016
chr2	157500000	157999999	0.022
chr2	158000000	158499999	0.018
chr2	158500000	158999999	0.09
chr2	159000000	159499999	0.026
chr2	159500000	159999999	0.09
chr2	160000000	160499999	0.046
chr2	160500000	160999999	0.018
chr2	161000000	161499999	0.016
chr2	161500000	161999999	0.068
chr2	162000000	162499999	0.028
chr2	162500000	162999999	0.042
chr2	163000000	163499999	0.026
chr2	163500000	163999999	0.048
chr2	164000000	164499999	0.04
chr2	164500000	164999999	0.012
chr2	165000000	165499999	0.032
chr2	165500000	165999999	0.004
chr2	166000000	166499999	0.026
chr2	166500000	166999999	0.004
chr2	167000000	167499999	0
chr2	167500000	167999999	0.004
chr2	168000000	168499999	0.016
chr2	168500000	168999999	0.006
chr2	169000000	169499999	0.048
chr2	169500000	169999999	0.02
chr2	170000000	170499999	0.026
chr2	170500000	170999999	0.006
chr2	171000000	171499999	0.036
chr2	171500000	171999999	0.084
chr2	172000000	172499999	0.004
chr2	172500000	172999999	0.014
chr2	173000000	173499999	0.12
chr2	173500000	173999999	0.066
chr2	174000000	174499999	0.016
chr2	174500000	174999999	0.04
chr2	175000000	175499999	0.018
chr2	175500000	175999999	0.006
chr2	176000000	176499999	0
chr2	176500000	176999999	0.012
chr2	177000000	177499999	0.004
chr2	177500000	177999999	0.016
chr2	178000000	178499999	0.018
chr2	178500000	178999999	0.006
chr2	179000000	179499999	0
chr2	179500000	179999999	0
chr2	180000000	180499999	0.002
chr2	180500000	180999999	0.002
chr2	181000000	181499999	0
chr2	181500000	181999999	0.002
chr2	182000000	182499999	0
chr2	182500000	182999999	0.002
chr2	183000000	183499999	0.008
chr2	183500000	183999999	0.006
chr2	184000000	184499999	0.012
chr2	184500000	184999999	0.016
chr2	185000000	185499999	0
chr2	185500000	185999999	0.004
chr2	186000000	186499999	0.002
chr2	186500000	186999999	0
chr2	187000000	187499999	0.002
chr2	187500000	187999999	0.012
chr2	188000000	188499999	0
chr2	188500000	188999999	0.004
chr2	189000000	189499999	0.026
chr2	189500000	189999999	0.028
chr2	190000000	190499999	0.004
chr2	190500000	190999999	0.02
chr2	191000000	191499999	0.006
chr2	191500000	191999999	0.006
chr2	192000000	192499999	0.02
chr2	192500000	192999999	0
chr2	193000000	193499999	0.002
chr2	193500000	193999999	0.008
chr2	194000000	194499999	0
chr2	194500000	194999999	0
chr2	195000000	195499999	0
chr2	195500000	195999999	0
chr2	196000000	196499999	0
chr2	196500000	196999999	0
chr2	197000000	197499999	0
chr2	197500000	197999999	0
chr2	198000000	198499999	0.006
chr2	198500000	198999999	0
chr2	199000000	199499999	0.01
chr2	199500000	199999999	0
chr2	200000000	200499999	0.048
chr2	200500000	200999999	0.056
chr2	201000000	201499999	0.07
chr2	201500000	201999999	0.104
chr2	202000000	202499999	0.106
chr2	202500000	202999999	0.028
chr2	203000000	203499999	0
chr2	203500000	203999999	0
chr2	204000000	204499999	0.002
chr2	204500000	204999999	0.004
chr2	205000000	205499999	0.004
chr2	205500000	205999999	0.012
chr2	206000000	206499999	0.004
chr2	206500000	206999999	0.148
chr2	207000000	207499999	0
chr2	207500000	207999999	0.016
chr2	208000000	208499999	0
chr2	208500000	208999999	0
chr2	209000000	209499999	0
chr2	209500000	209999999	0.002
chr2	210000000	210499999	0.018
chr2	210500000	210999999	0.002
chr2	211000000	211499999	0.002
chr2	211500000	211999999	0.008
chr2	212000000	212499999	0.01
chr2	212500000	212999999	0.016
chr2	213000000	213499999	0.042
chr2	213500000	213999999	0.014
chr2	214000000	214499999	0
chr2	214500000	214999999	0
chr2	215000000	215499999	0.006
chr2	215500000	215999999	0.038
chr2	216000000	216499999	0.014
chr2	216500000	216999999	0.034
chr2	217000000	217499999	0.012
chr2	217500000	217999999	0.018
chr2	218000000	218499999	0.018
chr2	218500000	218999999	0.016
chr2	219000000	219499999	0
chr2	219500000	219999999	0.004
chr2	220000000	220499999	0.02
chr2	220500000	220999999	0.024
chr2	221000000	221499999	0.044
chr2	221500000	221999999	0.038
chr2	222000000	222499999	0.046
chr2	222500000	222999999	0.072
chr2	223000000	223499999	0.018
chr2	223500000	223999999	0.012
chr2	224000000	224499999	0.028
chr2	224500000	224999999	0
chr2	225000000	225499999	0
chr2	225500000	225999999	0
chr2	226000000	226499999	0.002
chr2	226500000	226999999	0.004
chr2	227000000	227499999	0.008
chr2	227500000	227999999	0.012
chr2	228000000	228499999	0.004
chr2	228500000	228999999	0.004
chr2	229000000	229499999	0.004
chr2	229500000	229999999	0.002
chr2	230000000	230499999	0.028
chr2	230500000	230999999	0
chr2	231000000	231499999	0.006
chr2	231500000	231999999	0.002
chr2	232000000	232499999	0.022
chr2	232500000	232999999	0.026
chr2	233000000	233499999	0.006
chr2	233500000	233999999	0.048
chr2	234000000	234499999	0.006
chr2	234500000	234999999	0.004
chr2	235000000	235499999	0
chr2	235500000	235999999	0.01
chr2	236000000	236499999	0
chr2	236500000	236999999	0.002
chr2	237000000	237499999	0.034
chr2	237500000	237999999	0.008
chr2	238000000	238499999	0.036
chr2	238500000	238999999	0.052
chr2	239000000	239499999	0.038
chr2	239500000	239999999	0.084
chr2	240000000	240499999	0
chr2	240500000	240999999	0.034
chr2	241000000	241499999	0.006
chr2	241500000	241999999	0.014
chr2	242000000	242499999	0.018
chr2	242500000	242999999	0.036
chr2	243000000	243499999	0
chr2	243500000	243999999	0.036
chr2	244000000	244499999	0.002
chr2	244500000	244999999	0.002
chr2	245000000	245499999	0
chr2	245500000	245999999	0.004
chr2	246000000	246499999	0.002
chr2	246500000	246999999	0.076
chr2	247000000	247499999	0.002
chr2	247500000	247999999	0
chr2	248000000	248499999	0.014
chr2	248500000	248999999	0.132
chr2	249000000	249499999	0.026
chr2	249500000	249999999	0.004
chr2	250000000	250499999	0.012
chr2	250500000	250999999	0
chr2	251000000	251499999	0.012
chr2	251500000	251999999	0
chr2	252000000	252499999	0.002
chr2	252500000	252999999	0.002
chr2	253000000	253499999	0.002
chr2	253500000	253999999	0.004
chr2	254000000	254499999	0
chr2	254500000	254999999	0.014
chr2	255000000	255499999	0
chr2	255500000	255999999	0.002
chr2	256000000	256499999	0.024
chr2	256500000	256999999	0.042
chr2	257000000	257499999	0.022
chr2	257500000	257999999	0.008
chr2	258000000	258499999	0
chr2	258500000	258999999	0
chr2	259000000	259499999	0
chr2	259500000	259999999	0.034
chr2	260000000	260499999	0.048
chr2	260500000	260999999	0.016
chr2	261000000	261499999	0.054
chr2	261500000	261999999	0.012
chr2	262000000	262499999	0.012
chr2	262500000	262999999	0.008
chr2	263000000	263499999	0
chr2	263500000	263999999	0
chr2	264000000	264499999	0.026
chr2	264500000	264999999	0.046
chr2	265000000	265499999	0.012
chr2	265500000	265999999	0.03
chr2	266000000	266499999	0.038
chr2	266500000	266999999	0.064
chr2	267000000	267499999	0.012
chr2	267500000	267999999	0.026
chr2	268000000	268499999	0.024
chr2	268500000	268999999	0.072
chr2	269000000	269499999	0.146
chr2	269500000	269999999	0.072
chr2	270000000	270499999	0.066
chr2	270500000	270999999	0.024
chr2	271000000	271499999	0.068
chr2	271500000	271999999	0.108
chr2	272000000	272499999	0.122
chr2	272500000	272999999	0
chr2	273000000	273499999	0.03
chr2	273500000	273999999	0.086
chr2	274000000	274499999	0.002
chr2	274500000	274999999	0.018
chr2	275000000	275499999	0.03
chr2	275500000	275999999	0.028
chr2	276000000	276499999	0.01
chr2	276500000	276999999	0.02
chr2	277000000	277499999	0.006
chr2	277500000	277999999	0
chr2	278000000	278499999	0.03
chr2	278500000	278999999	0.05
chr2	279000000	279499999	0.006
chr2	279500000	279999999	0
chr2	280000000	280499999	0.008
chr2	280500000	280999999	0.01
chr2	281000000	281499999	0.016
chr2	281500000	281999999	0.072
chr2	282000000	282499999	0.012
chr2	282500000	282999999	0.008
chr2	283000000	283499999	0.024
chr2	283500000	283999999	0.04
chr2	284000000	284499999	0.01
chr2	284500000	284999999	0.002
chr2	285000000	285499999	0.012
chr2	285500000	285999999	0.01
chr2	286000000	286499999	0.008
chr2	286500000	286999999	0.022
chr2	287000000	287499999	0.01
chr2	287500000	287999999	0.02
chr2	288000000	288499999	0.012
chr2	288500000	288999999	0.004
chr2	289000000	289499999	0.044
chr2	289500000	289999999	0.014
chr2	290000000	290499999	0.036
chr2	290500000	290999999	0.008
chr2	291000000	291499999	0.02
chr2	291500000	291999999	0
chr2	292000000	292499999	0.004
chr2	292500000	292999999	0.018
chr2	293000000	293499999	0.032
chr2	293500000	293999999	0.058
chr2	294000000	294499999	0.044
chr2	294500000	294999999	0.024
chr2	295000000	295499999	0.034
chr2	295500000	295999999	0.014
chr2	296000000	296499999	0.014
chr2	296500000	296999999	0.008
chr2	297000000	297499999	0.04
chr2	297500000	297999999	0.008
chr2	298000000	298499999	0.022
chr2	298500000	298999999	0.044
chr2	299000000	299499999	0.012
chr2	299500000	299999999	0.022
chr2	300000000	300499999	0.04
chr2	300500000	300999999	0.036
chr2	301000000	301499999	0.004
chr2	301500000	301999999	0
chr2	302000000	302499999	0.016
chr2	302500000	302999999	0.004
chr2	303000000	303499999	0.008
chr2	303500000	303999999	0.016
chr2	304000000	304499999	0.002
chr2	304500000	304999999	0.006
chr2	305000000	305499999	0.002
chr2	305500000	305999999	0
chr2	306000000	306499999	0.028
chr2	306500000	306999999	0.008
chr2	307000000	307499999	0
chr2	307500000	307999999	0.024
chr2	308000000	308499999	0.026
chr2	308500000	308999999	0
chr2	309000000	309499999	0.01
chr2	309500000	309999999	0.014
chr2	310000000	310499999	0.034
chr2	310500000	310999999	0
chr2	311000000	311499999	0.022
chr2	311500000	311999999	0.058
[truncated: 2,889 more rows]

## Sheet: figure 4a track G
chr	windown start	windown end	average SV number
chr1	1000000	1499999	0.002
chr1	1500000	1999999	0
chr1	2000000	2499999	0
chr1	2500000	2999999	0
chr1	3000000	3499999	0
chr1	3500000	3999999	0
chr1	4000000	4499999	0
chr1	4500000	4999999	0
chr1	5000000	5499999	0
chr1	5500000	5999999	0
chr1	6000000	6499999	0
chr1	6500000	6999999	0
chr1	7000000	7499999	0
chr1	7500000	7999999	0
chr1	8000000	8499999	0
chr1	8500000	8999999	0
chr1	9000000	9499999	0
chr1	9500000	9999999	0
chr1	10000000	10499999	0
chr1	10500000	10999999	0
chr1	11000000	11499999	0
chr1	11500000	11999999	0
chr1	12000000	12499999	0
chr1	12500000	12999999	0
chr1	13000000	13499999	0.002
chr1	13500000	13999999	0
chr1	14000000	14499999	0.002
chr1	14500000	14999999	0
chr1	15000000	15499999	0
chr1	15500000	15999999	0
chr1	16000000	16499999	0
chr1	16500000	16999999	0
chr1	17000000	17499999	0
chr1	17500000	17999999	0
chr1	18000000	18499999	0.004
chr1	18500000	18999999	0
chr1	19000000	19499999	0.012
chr1	19500000	19999999	0.012
chr1	20000000	20499999	0.002
chr1	20500000	20999999	0.018
chr1	21000000	21499999	0.014
chr1	21500000	21999999	0
chr1	22000000	22499999	0.002
chr1	22500000	22999999	0
chr1	23000000	23499999	0.002
chr1	23500000	23999999	0.006
chr1	24000000	24499999	0
chr1	24500000	24999999	0.008
chr1	25000000	25499999	0.004
chr1	25500000	25999999	0.01
chr1	26000000	26499999	0.02
chr1	26500000	26999999	0.014
chr1	27000000	27499999	0.002
chr1	27500000	27999999	0.008
chr1	28000000	28499999	0.018
chr1	28500000	28999999	0.012
chr1	29000000	29499999	0.03
chr1	29500000	29999999	0.016
chr1	30000000	30499999	0.028
chr1	30500000	30999999	0.008
chr1	31000000	31499999	0.016
chr1	31500000	31999999	0.008
chr1	32000000	32499999	0.004
chr1	32500000	32999999	0.004
chr1	33000000	33499999	0.01
chr1	33500000	33999999	0.008
chr1	34000000	34499999	0
chr1	34500000	34999999	0.014
chr1	35000000	35499999	0.01
chr1	35500000	35999999	0.016
chr1	36000000	36499999	0.01
chr1	36500000	36999999	0.004
chr1	37000000	37499999	0.004
chr1	37500000	37999999	0.008
chr1	38000000	38499999	0
chr1	38500000	38999999	0.002
chr1	39000000	39499999	0.002
chr1	39500000	39999999	0.002
chr1	40000000	40499999	0.002
chr1	40500000	40999999	0.01
chr1	41000000	41499999	0.004
chr1	41500000	41999999	0.004
chr1	42000000	42499999	0.004
chr1	42500000	42999999	0.006
chr1	43000000	43499999	0.004
chr1	43500000	43999999	0.008
chr1	44000000	44499999	0.016
chr1	44500000	44999999	0.018
chr1	45000000	45499999	0.02
chr1	45500000	45999999	0.02
chr1	46000000	46499999	0.01
chr1	46500000	46999999	0.008
chr1	47000000	47499999	0.006
chr1	47500000	47999999	0.016
chr1	48000000	48499999	0.008
chr1	48500000	48999999	0.014
chr1	49000000	49499999	0.01
chr1	49500000	49999999	0.012
chr1	50000000	50499999	0
chr1	50500000	50999999	0.02
chr1	51000000	51499999	0.01
chr1	51500000	51999999	0.004
chr1	52000000	52499999	0.006
chr1	52500000	52999999	0.006
chr1	53000000	53499999	0.004
chr1	53500000	53999999	0.012
chr1	54000000	54499999	0.01
chr1	54500000	54999999	0.028
chr1	55000000	55499999	0.006
chr1	55500000	55999999	0.014
chr1	56000000	56499999	0.008
chr1	56500000	56999999	0.012
chr1	57000000	57499999	0.02
chr1	57500000	57999999	0.002
chr1	58000000	58499999	0.036
chr1	58500000	58999999	0.058
chr1	59000000	59499999	0.018
chr1	59500000	59999999	0
chr1	60000000	60499999	0.006
chr1	60500000	60999999	0.012
chr1	61000000	61499999	0.004
chr1	61500000	61999999	0.006
chr1	62000000	62499999	0.016
chr1	62500000	62999999	0.01
chr1	63000000	63499999	0.026
chr1	63500000	63999999	0
chr1	64000000	64499999	0.01
chr1	64500000	64999999	0.026
chr1	65000000	65499999	0.018
chr1	65500000	65999999	0.022
chr1	66000000	66499999	0.036
chr1	66500000	66999999	0.038
chr1	67000000	67499999	0.026
chr1	67500000	67999999	0.016
chr1	68000000	68499999	0.032
chr1	68500000	68999999	0.026
chr1	69000000	69499999	0.038
chr1	69500000	69999999	0.012
chr1	70000000	70499999	0.014
chr1	70500000	70999999	0.026
chr1	71000000	71499999	0.012
chr1	71500000	71999999	0.016
chr1	72000000	72499999	0.024
chr1	72500000	72999999	0.02
chr1	73000000	73499999	0.028
chr1	73500000	73999999	0.022
chr1	74000000	74499999	0.006
chr1	74500000	74999999	0.008
chr1	75000000	75499999	0.01
chr1	75500000	75999999	0.022
chr1	76000000	76499999	0.01
chr1	76500000	76999999	0.016
chr1	77000000	77499999	0.018
chr1	77500000	77999999	0.018
chr1	78000000	78499999	0.022
chr1	78500000	78999999	0.016
chr1	79000000	79499999	0.016
chr1	79500000	79999999	0.022
chr1	80000000	80499999	0.014
chr1	80500000	80999999	0.016
chr1	81000000	81499999	0.032
chr1	81500000	81999999	0.004
chr1	82000000	82499999	0.018
chr1	82500000	82999999	0.008
chr1	83000000	83499999	0.008
chr1	83500000	83999999	0.012
chr1	84000000	84499999	0.016
chr1	84500000	84999999	0
chr1	85000000	85499999	0.012
chr1	85500000	85999999	0.014
chr1	86000000	86499999	0.02
chr1	86500000	86999999	0.01
chr1	87000000	87499999	0.022
chr1	87500000	87999999	0.014
chr1	88000000	88499999	0.008
chr1	88500000	88999999	0.016
chr1	89000000	89499999	0.026
chr1	89500000	89999999	0.016
chr1	90000000	90499999	0.024
chr1	90500000	90999999	0.01
chr1	91000000	91499999	0.026
chr1	91500000	91999999	0.04
chr1	92000000	92499999	0.012
chr1	92500000	92999999	0.02
chr1	93000000	93499999	0.006
chr1	93500000	93999999	0.022
chr1	94000000	94499999	0.018
chr1	94500000	94999999	0.026
chr1	95000000	95499999	0.01
chr1	95500000	95999999	0.022
chr1	96000000	96499999	0.014
chr1	96500000	96999999	0.014
chr1	97000000	97499999	0.006
chr1	97500000	97999999	0.024
chr1	98000000	98499999	0.036
chr1	98500000	98999999	0.014
chr1	99000000	99499999	0.004
chr1	99500000	99999999	0.008
chr1	100000000	100499999	0.028
chr1	100500000	100999999	0.024
chr1	101000000	101499999	0.014
chr1	101500000	101999999	0.006
chr1	102000000	102499999	0.022
chr1	102500000	102999999	0.022
chr1	103000000	103499999	0.036
chr1	103500000	103999999	0.016
chr1	104000000	104499999	0.012
chr1	104500000	104999999	0.008
chr1	105000000	105499999	0.002
chr1	105500000	105999999	0.014
chr1	106000000	106499999	0.012
chr1	106500000	106999999	0.016
chr1	107000000	107499999	0.004
chr1	107500000	107999999	0.004
chr1	108000000	108499999	0.02
chr1	108500000	108999999	0.012
chr1	109000000	109499999	0.01
chr1	109500000	109999999	0.012
chr1	110000000	110499999	0.014
chr1	110500000	110999999	0.012
chr1	111000000	111499999	0.016
chr1	111500000	111999999	0.014
chr1	112000000	112499999	0.016
chr1	112500000	112999999	0.012
chr1	113000000	113499999	0.038
chr1	113500000	113999999	0.026
chr1	114000000	114499999	0.04
chr1	114500000	114999999	0.008
chr1	115000000	115499999	0.038
chr1	115500000	115999999	0.03
chr1	116000000	116499999	0.024
chr1	116500000	116999999	0.024
chr1	117000000	117499999	0.03
chr1	117500000	117999999	0.028
chr1	118000000	118499999	0.014
chr1	118500000	118999999	0.014
chr1	119000000	119499999	0.02
chr1	119500000	119999999	0.028
chr1	120000000	120499999	0.032
chr1	120500000	120999999	0.038
chr1	121000000	121499999	0.042
chr1	121500000	121999999	0.044
chr1	122000000	122499999	0.026
chr1	122500000	122999999	0.026
chr1	123000000	123499999	0.01
chr1	123500000	123999999	0.01
chr1	124000000	124499999	0.018
chr1	124500000	124999999	0.026
chr1	125000000	125499999	0.032
chr1	125500000	125999999	0.034
chr1	126000000	126499999	0.044
chr1	126500000	126999999	0.026
chr1	127000000	127499999	0.02
chr1	127500000	127999999	0.032
chr1	128000000	128499999	0.016
chr1	128500000	128999999	0.006
chr1	129000000	129499999	0.03
chr1	129500000	129999999	0.03
chr1	130000000	130499999	0.056
chr1	130500000	130999999	0.044
chr1	131000000	131499999	0.024
chr1	131500000	131999999	0.008
chr1	132000000	132499999	0.04
chr1	132500000	132999999	0.046
chr1	133000000	133499999	0.022
chr1	133500000	133999999	0.022
chr1	134000000	134499999	0.022
chr1	134500000	134999999	0.016
chr1	135000000	135499999	0.032
chr1	135500000	135999999	0.018
chr1	136000000	136499999	0.036
chr1	136500000	136999999	0.008
chr1	137000000	137499999	0.022
chr1	137500000	137999999	0.052
chr1	138000000	138499999	0.032
chr1	138500000	138999999	0.014
chr1	139000000	139499999	0.012
chr1	139500000	139999999	0.036
chr1	140000000	140499999	0.016
chr1	140500000	140999999	0.044
chr1	141000000	141499999	0.04
chr1	141500000	141999999	0.026
chr1	142000000	142499999	0.01
chr1	142500000	142999999	0.022
chr1	143000000	143499999	0.042
chr1	143500000	143999999	0.036
chr1	144000000	144499999	0.024
chr1	144500000	144999999	0.032
chr1	145000000	145499999	0.048
chr1	145500000	145999999	0.024
chr1	146000000	146499999	0.036
chr1	146500000	146999999	0.006
chr1	147000000	147499999	0.022
chr1	147500000	147999999	0.006
chr1	148000000	148499999	0.066
chr1	148500000	148999999	0.038
chr1	149000000	149499999	0.026
chr1	149500000	149999999	0.04
chr1	150000000	150499999	0
chr1	150500000	150999999	0
chr1	151000000	151499999	0
chr1	151500000	151999999	0
chr1	152000000	152499999	0
chr1	152500000	152999999	0
chr1	153000000	153499999	0
chr1	153500000	153999999	0
chr1	154000000	154499999	0
chr1	154500000	154999999	0
chr1	155000000	155499999	0
chr1	155500000	155999999	0
chr1	156000000	156499999	0
chr1	156500000	156999999	0
chr1	157000000	157499999	0
chr1	157500000	157999999	0
chr1	158000000	158499999	0
chr1	158500000	158999999	0
chr1	159000000	159499999	0
chr1	159500000	159999999	0
chr1	160000000	160499999	0
chr1	160500000	160999999	0
chr1	161000000	161499999	0
chr1	161500000	161999999	0
chr1	162000000	162499999	0
chr1	162500000	162999999	0
chr1	163000000	163499999	0
chr1	163500000	163999999	0
chr1	164000000	164499999	0
chr1	164500000	164999999	0
chr1	165000000	165499999	0
chr1	165500000	165999999	0
chr1	166000000	166499999	0
chr1	166500000	166999999	0
chr1	167000000	167499999	0
chr1	167500000	167999999	0
chr1	168000000	168499999	0
chr1	168500000	168999999	0
chr1	169000000	169499999	0
chr1	169500000	169999999	0
chr1	170000000	170499999	0
chr1	170500000	170999999	0
chr1	171000000	171499999	0
chr1	171500000	171999999	0
chr1	172000000	172499999	0
chr1	172500000	172999999	0
chr1	173000000	173499999	0
chr1	173500000	173999999	0
chr1	174000000	174499999	0
chr1	174500000	174999999	0
chr1	175000000	175499999	0
chr1	175500000	175999999	0
chr1	176000000	176499999	0
chr1	176500000	176999999	0
chr1	177000000	177499999	0
chr1	177500000	177999999	0
chr1	178000000	178499999	0
chr1	178500000	178999999	0
chr1	179000000	179499999	0
chr1	179500000	179999999	0
chr1	180000000	180499999	0
chr1	180500000	180999999	0
chr1	181000000	181499999	0
chr1	181500000	181999999	0
chr1	182000000	182499999	0
chr1	182500000	182999999	0
chr1	183000000	183499999	0
chr1	183500000	183999999	0
chr1	184000000	184499999	0
chr1	184500000	184999999	0
chr1	185000000	185499999	0
chr1	185500000	185999999	0
chr1	186000000	186499999	0
chr1	186500000	186999999	0
chr1	187000000	187499999	0
chr1	187500000	187999999	0
chr1	188000000	188499999	0
chr1	188500000	188999999	0
chr1	189000000	189499999	0
chr1	189500000	189999999	0
chr1	190000000	190499999	0
chr1	190500000	190999999	0
chr1	191000000	191499999	0
chr1	191500000	191999999	0
chr1	192000000	192499999	0
chr1	192500000	192999999	0
chr1	193000000	193499999	0
chr1	193500000	193999999	0
chr1	194000000	194499999	0
chr1	194500000	194999999	0
chr1	195000000	195499999	0
chr1	195500000	195999999	0
chr1	196000000	196499999	0
chr1	196500000	196999999	0
chr1	197000000	197499999	0
chr1	197500000	197999999	0
chr1	198000000	198499999	0
chr1	198500000	198999999	0
chr1	199000000	199499999	0
chr1	199500000	199999999	0
chr1	200000000	200499999	0
chr1	200500000	200999999	0.006
chr1	201000000	201499999	0.014
chr1	201500000	201999999	0.006
chr1	202000000	202499999	0.006
chr1	202500000	202999999	0.006
chr1	203000000	203499999	0.022
chr1	203500000	203999999	0.004
chr1	204000000	204499999	0.004
chr1	204500000	204999999	0
chr1	205000000	205499999	0
chr1	205500000	205999999	0
chr1	206000000	206499999	0
chr1	206500000	206999999	0.004
chr1	207000000	207499999	0.008
chr1	207500000	207999999	0.022
chr1	208000000	208499999	0.008
chr1	208500000	208999999	0
chr1	209000000	209499999	0.006
chr1	209500000	209999999	0.004
chr1	210000000	210499999	0
chr1	210500000	210999999	0
chr1	211000000	211499999	0
chr1	211500000	211999999	0.018
chr1	212000000	212499999	0
chr1	212500000	212999999	0.018
chr1	213000000	213499999	0
chr1	213500000	213999999	0
chr1	214000000	214499999	0.002
chr1	214500000	214999999	0
chr1	215000000	215499999	0
chr1	215500000	215999999	0
chr1	216000000	216499999	0.008
chr1	216500000	216999999	0
chr1	217000000	217499999	0
chr1	217500000	217999999	0.004
chr1	218000000	218499999	0
chr1	218500000	218999999	0
chr1	219000000	219499999	0.01
chr1	219500000	219999999	0.012
chr1	220000000	220499999	0.032
chr1	220500000	220999999	0.008
chr1	221000000	221499999	0.008
chr1	221500000	221999999	0.006
chr1	222000000	222499999	0.002
chr1	222500000	222999999	0.01
chr1	223000000	223499999	0.006
chr1	223500000	223999999	0
chr1	224000000	224499999	0
chr1	224500000	224999999	0
chr1	225000000	225499999	0
chr1	225500000	225999999	0.002
chr1	226000000	226499999	0.004
chr1	226500000	226999999	0.004
chr1	227000000	227499999	0
chr1	227500000	227999999	0
chr1	228000000	228499999	0
chr1	228500000	228999999	0
chr1	229000000	229499999	0
chr1	229500000	229999999	0
chr1	230000000	230499999	0
chr1	230500000	230999999	0
chr1	231000000	231499999	0
chr1	231500000	231999999	0
chr1	232000000	232499999	0
chr1	232500000	232999999	0
chr1	233000000	233499999	0
chr1	233500000	233999999	0
chr1	234000000	234499999	0
chr1	234500000	234999999	0
chr1	235000000	235499999	0
chr1	235500000	235999999	0
chr1	236000000	236499999	0
chr1	236500000	236999999	0
chr1	237000000	237499999	0
chr1	237500000	237999999	0
chr1	238000000	238499999	0
chr1	238500000	238999999	0
chr1	239000000	239499999	0
chr1	239500000	239999999	0
chr1	240000000	240499999	0
chr1	240500000	240999999	0
chr1	241000000	241499999	0
chr1	241500000	241999999	0
chr1	242000000	242499999	0
chr1	242500000	242999999	0
chr1	243000000	243499999	0
chr1	243500000	243999999	0
chr1	244000000	244499999	0
chr1	244500000	244999999	0
chr1	245000000	245499999	0
chr1	245500000	245999999	0
chr1	246000000	246499999	0
chr1	246500000	246999999	0
chr1	247000000	247499999	0
chr1	247500000	247999999	0
chr1	248000000	248499999	0
chr1	248500000	248999999	0
chr1	249000000	249499999	0
chr1	249500000	249999999	0
chr1	250000000	250499999	0
chr1	250500000	250999999	0
chr1	251000000	251499999	0
chr1	251500000	251999999	0
chr1	252000000	252499999	0
chr1	252500000	252999999	0
chr1	253000000	253499999	0
chr1	253500000	253999999	0
chr1	254000000	254499999	0
chr1	254500000	254999999	0
chr1	255000000	255499999	0
chr1	255500000	255999999	0
chr1	256000000	256499999	0
chr1	256500000	256999999	0
chr1	257000000	257499999	0
chr1	257500000	257999999	0
chr1	258000000	258499999	0
chr1	258500000	258999999	0
chr1	259000000	259499999	0
chr1	259500000	259999999	0
chr1	260000000	260499999	0
chr1	260500000	260999999	0
chr1	261000000	261499999	0
chr1	261500000	261999999	0
chr1	262000000	262499999	0
chr1	262500000	262999999	0
chr1	263000000	263499999	0
chr1	263500000	263999999	0
chr1	264000000	264499999	0.002
chr1	264500000	264999999	0
chr1	265000000	265499999	0
chr1	265500000	265999999	0
chr1	266000000	266499999	0
chr1	266500000	266999999	0
chr1	267000000	267499999	0
chr1	267500000	267999999	0
chr1	268000000	268499999	0
chr1	268500000	268999999	0
chr1	269000000	269499999	0
chr1	269500000	269999999	0
chr1	270000000	270499999	0
chr1	270500000	270999999	0
chr1	271000000	271499999	0.002
chr1	271500000	271999999	0
chr1	272000000	272499999	0
chr1	272500000	272999999	0
chr1	273000000	273499999	0
chr1	273500000	273999999	0
chr1	274000000	274499999	0
chr1	274500000	274999999	0
chr1	275000000	275499999	0
chr1	275500000	275999999	0.002
chr1	276000000	276499999	0
chr1	276500000	276999999	0
chr1	277000000	277499999	0
chr1	277500000	277999999	0
chr1	278000000	278499999	0
chr1	278500000	278999999	0
chr1	279000000	279499999	0
chr1	279500000	279999999	0
chr1	280000000	280499999	0
chr1	280500000	280999999	0
chr1	281000000	281499999	0
chr1	281500000	281999999	0
chr1	282000000	282499999	0
chr1	282500000	282999999	0
chr1	283000000	283499999	0
chr1	283500000	283999999	0
chr1	284000000	284499999	0
chr1	284500000	284999999	0
chr1	285000000	285499999	0
chr1	285500000	285999999	0
chr1	286000000	286499999	0
chr1	286500000	286999999	0
chr1	287000000	287499999	0
chr1	287500000	287999999	0
chr1	288000000	288499999	0
chr1	288500000	288999999	0
chr1	289000000	289499999	0
chr1	289500000	289999999	0
chr1	290000000	290499999	0
chr1	290500000	290999999	0
chr1	291000000	291499999	0
chr1	291500000	291999999	0
chr1	292000000	292499999	0
chr1	292500000	292999999	0
chr1	293000000	293499999	0
chr1	293500000	293999999	0
chr1	294000000	294499999	0
chr1	294500000	294999999	0
chr1	295000000	295499999	0.004
chr1	295500000	295999999	0
chr1	296000000	296499999	0.016
chr1	296500000	296999999	0.004
chr1	297000000	297499999	0
chr1	297500000	297999999	0
chr1	298000000	298499999	0
chr1	298500000	298999999	0
chr1	299000000	299499999	0
chr1	299500000	299999999	0
chr1	300000000	300499999	0
chr1	300500000	300999999	0
chr1	301000000	301499999	0
chr1	301500000	301999999	0
chr1	302000000	302499999	0
chr1	302500000	302999999	0
chr1	303000000	303499999	0
chr1	303500000	303999999	0
chr1	304000000	304499999	0
chr1	304500000	304999999	0
chr1	305000000	305499999	0
chr1	305500000	305999999	0
chr1	306000000	306499999	0
chr1	306500000	306999999	0
chr1	307000000	307499999	0
chr1	307500000	307999999	0
chr1	308000000	308499999	0
chr1	308500000	308999999	0.002
chr1	309000000	309499999	0
chr1	309500000	309999999	0
chr1	310000000	310499999	0
chr1	310500000	310999999	0
chr1	311000000	311499999	0
chr1	311500000	311999999	0
chr1	312000000	312499999	0.002
chr1	312500000	312999999	0
chr1	313000000	313499999	0
chr1	313500000	313999999	0
chr1	314000000	314499999	0
chr1	314500000	314999999	0
chr1	315000000	315499999	0.002
chr1	315500000	315999999	0
chr1	316000000	316499999	0
chr1	316500000	316999999	0
chr1	317000000	317499999	0
chr1	317500000	317999999	0
chr1	318000000	318499999	0
chr1	318500000	318999999	0
chr1	319000000	319499999	0
chr1	319500000	319999999	0
chr1	320000000	320499999	0
chr1	320500000	320999999	0
chr1	321000000	321499999	0
chr1	321500000	321999999	0
chr1	322000000	322499999	0
chr1	322500000	322999999	0
chr1	323000000	323499999	0
chr1	323500000	323999999	0
chr1	324000000	324499999	0
chr1	324500000	324999999	0
chr1	325000000	325499999	0
chr1	325500000	325999999	0
chr1	326000000	326499999	0
chr1	326500000	326999999	0
chr1	327000000	327499999	0
chr1	327500000	327999999	0
chr1	328000000	328499999	0
chr1	328500000	328999999	0
chr1	329000000	329499999	0
chr1	329500000	329999999	0
chr1	330000000	330499999	0
chr1	330500000	330999999	0
chr1	331000000	331499999	0
chr1	331500000	331999999	0
chr1	332000000	332499999	0
chr1	332500000	332999999	0
chr1	333000000	333499999	0
chr1	333500000	333999999	0
chr1	334000000	334499999	0
chr1	334500000	334999999	0
chr1	335000000	335499999	0
chr1	335500000	335999999	0
chr1	336000000	336499999	0
chr1	336500000	336999999	0
chr1	337000000	337499999	0
chr1	337500000	337999999	0
chr1	338000000	338499999	0
chr1	338500000	338999999	0
chr1	339000000	339499999	0
chr1	339500000	339999999	0
chr1	340000000	340499999	0
chr1	340500000	340999999	0
chr1	341000000	341499999	0
chr1	341500000	341999999	0
chr1	342000000	342499999	0
chr1	342500000	342999999	0
chr1	343000000	343499999	0
chr1	343500000	343999999	0
chr1	344000000	344499999	0
chr1	344500000	344999999	0
chr1	345000000	345499999	0
chr1	345500000	345999999	0
chr1	346000000	346499999	0
chr1	346500000	346999999	0
chr1	347000000	347499999	0
chr1	347500000	347999999	0
chr1	348000000	348499999	0
chr1	348500000	348999999	0
chr1	349000000	349499999	0
chr1	349500000	349999999	0
chr1	350000000	350499999	0
chr1	350500000	350999999	0
chr1	351000000	351499999	0
chr1	351500000	351999999	0
chr1	352000000	352499999	0
chr1	352500000	352999999	0
chr1	353000000	353499999	0
chr1	353500000	353999999	0
chr1	354000000	354499999	0
chr1	354500000	354999999	0
chr1	355000000	355499999	0
chr1	355500000	355999999	0
chr1	356000000	356499999	0
chr1	356500000	356999999	0
chr1	357000000	357499999	0
chr1	357500000	357999999	0
chr1	358000000	358499999	0
chr1	358500000	358999999	0
chr1	359000000	359499999	0
chr1	359500000	359999999	0
chr1	360000000	360499999	0
chr1	360500000	360999999	0
chr1	361000000	361499999	0
chr1	361500000	361999999	0
chr1	362000000	362499999	0
chr1	362500000	362999999	0
chr1	363000000	363499999	0
chr1	363500000	363999999	0
chr1	364000000	364499999	0
chr1	364500000	364999999	0
chr1	365000000	365499999	0
chr1	365500000	365999999	0
chr1	366000000	366499999	0
chr1	366500000	366999999	0
chr1	367000000	367499999	0
chr1	367500000	367999999	0
chr1	368000000	368499999	0
chr1	368500000	368999999	0
chr1	369000000	369499999	0
chr1	369500000	369999999	0
chr1	370000000	370499999	0
chr1	370500000	370999999	0
chr1	371000000	371499999	0
chr1	371500000	371999999	0
chr1	372000000	372499999	0
chr1	372500000	372999999	0
chr1	373000000	373499999	0
chr1	373500000	373999999	0
chr1	374000000	374499999	0
chr1	374500000	374999999	0
chr1	375000000	375499999	0
chr1	375500000	375999999	0
chr1	376000000	376499999	0
chr1	376500000	376999999	0
chr1	377000000	377499999	0
chr1	377500000	377999999	0
chr1	378000000	378499999	0
chr1	378500000	378999999	0
chr1	379000000	379499999	0
chr1	379500000	379999999	0
chr1	380000000	380499999	0
chr1	380500000	380999999	0
chr1	381000000	381499999	0
chr1	381500000	381999999	0
chr1	382000000	382499999	0
chr1	382500000	382999999	0
chr1	383000000	383499999	0
chr1	383500000	383999999	0
chr1	384000000	384499999	0
chr1	384500000	384999999	0
chr1	385000000	385499999	0
chr1	385500000	385999999	0
chr1	386000000	386499999	0
chr1	386500000	386999999	0
chr1	387000000	387499999	0
chr1	387500000	387999999	0
chr1	388000000	388499999	0
chr1	388500000	388999999	0
chr1	389000000	389499999	0
chr1	389500000	389999999	0
chr1	390000000	390499999	0
chr1	390500000	390999999	0
chr1	391000000	391499999	0
chr1	391500000	391999999	0
chr1	392000000	392499999	0
chr1	392500000	392999999	0
chr1	393000000	393499999	0
chr1	393500000	393999999	0
chr1	394000000	394499999	0
chr1	394500000	394999999	0
chr1	395000000	395499999	0
chr1	395500000	395999999	0
chr1	396000000	396499999	0
chr1	396500000	396999999	0
chr1	397000000	397499999	0
chr1	397500000	397999999	0
chr1	398000000	398499999	0
chr1	398500000	398999999	0
chr1	399000000	399499999	0
chr1	399500000	399999999	0
chr1	400000000	400499999	0
chr1	400500000	400999999	0
chr1	401000000	401499999	0
chr1	401500000	401999999	0
chr1	402000000	402499999	0
chr1	402500000	402999999	0
chr1	403000000	403499999	0
chr1	403500000	403999999	0
chr1	404000000	404499999	0
chr1	404500000	404999999	0
chr1	405000000	405499999	0
chr1	405500000	405999999	0
chr1	406000000	406499999	0
chr1	406500000	406999999	0
chr1	407000000	407499999	0
chr1	407500000	407999999	0
chr1	408000000	408499999	0
chr1	408500000	408999999	0
chr1	409000000	409499999	0
chr1	409500000	409999999	0
chr1	410000000	410499999	0
chr1	410500000	410999999	0
chr1	411000000	411499999	0
chr1	411500000	411999999	0
chr1	412000000	412499999	0
chr1	412500000	412999999	0
chr1	413000000	413499999	0
chr1	413500000	413999999	0
chr1	414000000	414499999	0
chr1	414500000	414999999	0
chr1	415000000	415499999	0
chr1	415500000	415999999	0
chr1	416000000	416499999	0
chr1	416500000	416999999	0
chr1	417000000	417499999	0
chr1	417500000	417999999	0
chr1	418000000	418499999	0
chr1	418500000	418999999	0
chr1	419000000	419499999	0
chr1	419500000	419999999	0
chr1	420000000	420499999	0
chr1	420500000	420999999	0
chr1	421000000	421499999	0
chr1	421500000	421999999	0
chr1	422000000	422499999	0
chr1	422500000	422999999	0
chr1	423000000	423499999	0
chr1	423500000	423999999	0
chr1	424000000	424499999	0
chr1	424500000	424999999	0
chr1	425000000	425499999	0
chr1	425500000	425999999	0
chr1	426000000	426499999	0
chr1	426500000	426999999	0
chr1	427000000	427499999	0
chr1	427500000	427999999	0
chr1	428000000	428499999	0
chr1	428500000	428999999	0
chr1	429000000	429499999	0
chr1	429500000	429999999	0
chr1	430000000	430499999	0
chr1	430500000	430999999	0
chr1	431000000	431499999	0
chr1	431500000	431999999	0
chr1	432000000	432499999	0
chr1	432500000	432999999	0
chr1	433000000	433499999	0
chr1	433500000	433999999	0
chr1	434000000	434499999	0
chr1	434500000	434999999	0
chr1	435000000	435499999	0
chr1	435500000	435999999	0
chr1	436000000	436499999	0
chr1	436500000	436999999	0
chr1	437000000	437499999	0
chr1	437500000	437999999	0
chr1	438000000	438499999	0
chr1	438500000	438999999	0
chr1	439000000	439499999	0
chr1	439500000	439999999	0
chr1	440000000	440499999	0
chr1	440500000	440999999	0
chr1	441000000	441499999	0
chr1	441500000	441999999	0
chr1	442000000	442499999	0
chr1	442500000	442999999	0
chr1	443000000	443499999	0
chr1	443500000	443999999	0
chr1	444000000	444499999	0
chr1	444500000	444999999	0
chr1	445000000	445499999	0
chr1	445500000	445999999	0
chr1	446000000	446499999	0
chr1	446500000	446999999	0
chr1	447000000	447499999	0
chr1	447500000	447999999	0
chr1	448000000	448499999	0
chr1	448500000	448999999	0
chr1	449000000	449499999	0
chr1	449500000	449999999	0
chr1	450000000	450499999	0
chr1	450500000	450999999	0
chr1	451000000	451499999	0
chr1	451500000	451999999	0
chr1	452000000	452499999	0
chr1	452500000	452999999	0
chr1	453000000	453499999	0
chr1	453500000	453999999	0
chr1	454000000	454499999	0
chr1	454500000	454999999	0
chr1	455000000	455499999	0
chr1	455500000	455999999	0
chr1	456000000	456499999	0
chr1	456500000	456999999	0
chr1	457000000	457499999	0
chr1	457500000	457999999	0
chr1	458000000	458499999	0
chr1	458500000	458999999	0
chr1	459000000	459499999	0
chr1	459500000	459999999	0
chr1	460000000	460499999	0
chr1	460500000	460999999	0
chr1	461000000	461499999	0
chr1	461500000	461999999	0
chr1	462000000	462499999	0
chr1	462500000	462999999	0
chr1	463000000	463499999	0
chr1	463500000	463999999	0
chr1	464000000	464499999	0
chr1	464500000	464999999	0
chr1	465000000	465499999	0
chr1	465500000	465999999	0
chr1	466000000	466499999	0
chr1	466500000	466999999	0
chr1	467000000	467499999	0
chr1	467500000	467999999	0
chr1	468000000	468499999	0
chr1	468500000	468999999	0
chr1	469000000	469499999	0
chr1	469500000	469999999	0
chr1	470000000	470499999	0
chr1	470500000	470999999	0
chr1	471000000	471499999	0
chr1	471500000	471999999	0
chr1	472000000	472499999	0
chr1	472500000	472999999	0
chr1	473000000	473499999	0
chr1	473500000	473999999	0
chr1	474000000	474499999	0
chr1	474500000	474999999	0
chr1	475000000	475499999	0
chr1	475500000	475999999	0
chr1	476000000	476499999	0
chr1	476500000	476999999	0
chr1	477000000	477499999	0
chr1	477500000	477999999	0
chr1	478000000	478499999	0
chr1	478500000	478999999	0
chr1	479000000	479499999	0
chr1	479500000	479999999	0
chr1	480000000	480499999	0
chr1	480500000	480999999	0
chr1	481000000	481499999	0
chr1	481500000	481999999	0
chr1	482000000	482499999	0
chr1	482500000	482999999	0
chr1	483000000	483499999	0
chr1	483500000	483999999	0
chr1	484000000	484499999	0
chr1	484500000	484999999	0
chr1	485000000	485499999	0
chr1	485500000	485999999	0
chr1	486000000	486499999	0
chr1	486500000	486999999	0
chr1	487000000	487499999	0
chr1	487500000	487999999	0
chr1	488000000	488499999	0
chr1	488500000	488999999	0
chr1	489000000	489499999	0
chr1	489500000	489999999	0
chr1	490000000	490499999	0
chr1	490500000	490999999	0
chr1	491000000	491499999	0
chr1	491500000	491999999	0
chr1	492000000	492499999	0
chr1	492500000	492999999	0
chr1	493000000	493499999	0
chr1	493500000	493999999	0
chr1	494000000	494499999	0
chr1	494500000	494999999	0
chr1	495000000	495499999	0
chr1	495500000	495999999	0
chr1	496000000	496499999	0
chr1	496500000	496999999	0
chr1	497000000	497499999	0
chr1	497500000	497999999	0
chr1	498000000	498499999	0
chr1	498500000	498999999	0
chr1	499000000	499499999	0
chr1	499500000	499999999	0
chr1	500000000	500499999	0
chr1	500500000	500999999	0
chr1	501000000	501499999	0
chr1	501500000	501999999	0
chr1	502000000	502499999	0
chr1	502500000	502999999	0
chr1	503000000	503499999	0
chr1	503500000	503999999	0
chr1	504000000	504499999	0
chr1	504500000	504999999	0
chr1	505000000	505499999	0
chr1	505500000	505999999	0
chr1	506000000	506499999	0
chr1	506500000	506999999	0
chr1	507000000	507499999	0
chr1	507500000	507999999	0
chr1	508000000	508499999	0
chr1	508500000	508999999	0
chr1	509000000	509499999	0
chr1	509500000	509999999	0
chr1	510000000	510499999	0
chr1	510500000	510999999	0
chr1	511000000	511499999	0
chr1	511500000	511999999	0
chr1	512000000	512499999	0
chr1	512500000	512999999	0
chr1	513000000	513499999	0
chr1	513500000	513999999	0
chr1	514000000	514499999	0
chr1	514500000	514999999	0
chr1	515000000	515499999	0
chr1	515500000	515999999	0
chr1	516000000	516499999	0
chr1	516500000	516999999	0
chr1	517000000	517499999	0
chr1	517500000	517999999	0
chr1	518000000	518499999	0
chr1	518500000	518999999	0
chr1	519000000	519499999	0
chr1	519500000	519999999	0
chr1	520000000	520499999	0
chr1	520500000	520999999	0
chr1	521000000	521499999	0
chr1	521500000	521999999	0
chr1	522000000	522499999	0
chr1	522500000	522999999	0
chr1	523000000	523499999	0
chr1	523500000	523999999	0
chr1	524000000	524499999	0
chr1	524500000	524999999	0
chr1	525000000	525499999	0
chr1	525500000	525999999	0
chr1	526000000	526499999	0
chr1	526500000	526999999	0
chr1	527000000	527499999	0
chr1	527500000	527999999	0
chr1	528000000	528499999	0
chr1	528500000	528999999	0
chr1	529000000	529499999	0
chr1	529500000	529999999	0
chr1	530000000	530499999	0
chr1	530500000	530999999	0
chr1	531000000	531499999	0
chr1	531500000	531999999	0
chr1	532000000	532499999	0
chr1	532500000	532999999	0
chr1	533000000	533499999	0
chr1	533500000	533999999	0
chr1	534000000	534499999	0
chr1	534500000	534999999	0
chr1	535000000	535499999	0
chr1	535500000	535999999	0
chr1	536000000	536499999	0
chr1	536500000	536999999	0
chr1	537000000	537499999	0
chr1	537500000	537999999	0
chr1	538000000	538499999	0
chr1	538500000	538999999	0
chr1	539000000	539499999	0
chr1	539500000	539999999	0
chr1	540000000	540499999	0
chr1	540500000	540999999	0
chr1	541000000	541499999	0
chr1	541500000	541999999	0
chr1	542000000	542499999	0
chr1	542500000	542999999	0
chr1	543000000	543499999	0
chr1	543500000	543999999	0
chr1	544000000	544499999	0
chr1	544500000	544999999	0
chr1	545000000	545499999	0
chr1	545500000	545999999	0
chr1	546000000	546499999	0
chr1	546500000	546999999	0
chr1	547000000	547499999	0
chr1	547500000	547999999	0
chr1	548000000	548499999	0
chr1	548500000	548999999	0
chr1	549000000	549499999	0
chr1	549500000	549999999	0
chr1	550000000	550499999	0
chr1	550500000	550999999	0
chr1	551000000	551499999	0
chr1	551500000	551999999	0
chr1	552000000	552499999	0
chr1	552500000	552999999	0
chr1	553000000	553499999	0
chr1	553500000	553999999	0
chr1	554000000	554499999	0
chr1	554500000	554999999	0
chr1	555000000	555499999	0
chr1	555500000	555999999	0
chr1	556000000	556499999	0
chr1	556500000	556999999	0
chr1	557000000	557499999	0
chr1	557500000	557999999	0
chr1	558000000	558499999	0
chr1	558500000	558999999	0
chr1	559000000	559499999	0
chr1	559500000	559999999	0
chr1	560000000	560499999	0
chr1	560500000	560999999	0
chr1	561000000	561499999	0
chr1	561500000	561999999	0
chr1	562000000	562499999	0
chr1	562500000	562999999	0
chr1	563000000	563499999	0
chr1	563500000	563999999	0
chr1	564000000	564499999	0
chr1	564500000	564999999	0
chr1	565000000	565499999	0
chr1	565500000	565999999	0
chr1	566000000	566499999	0
chr1	566500000	566999999	0
chr1	567000000	567499999	0
chr1	567500000	567999999	0
chr1	568000000	568499999	0
chr1	568500000	568999999	0
chr1	569000000	569499999	0
chr1	569500000	569999999	0
chr1	570000000	570499999	0
chr1	570500000	570999999	0
chr1	571000000	571499999	0
chr1	571500000	571999999	0
chr1	572000000	572499999	0
chr1	572500000	572999999	0
chr1	573000000	573499999	0
chr1	573500000	573999999	0
chr1	574000000	574499999	0
chr1	574500000	574999999	0
chr1	575000000	575499999	0
chr1	575500000	575999999	0
chr1	576000000	576499999	0
chr1	576500000	576999999	0
chr1	577000000	577499999	0
chr1	577500000	577999999	0
chr1	578000000	578499999	0
chr1	578500000	578999999	0
chr1	579000000	579499999	0
chr1	579500000	579999999	0
chr1	580000000	580499999	0
chr1	580500000	580999999	0
chr1	581000000	581499999	0
chr1	581500000	581999999	0
chr1	582000000	582499999	0
chr1	582500000	582999999	0
chr1	583000000	583499999	0
chr1	583500000	583999999	0
chr1	584000000	584499999	0
chr1	584500000	584999999	0
chr1	585000000	585499999	0
chr1	585500000	585999999	0
chr1	586000000	586499999	0
chr1	586500000	586999999	0
chr1	587000000	587499999	0
chr1	587500000	587999999	0
chr1	588000000	588499999	0
chr1	588500000	588999999	0
chr1	589000000	589499999	0
chr1	589500000	589999999	0
chr1	590000000	590499999	0
chr1	590500000	590999999	0
chr1	591000000	591499999	0
chr1	591500000	591999999	0
chr1	592000000	592499999	0
chr1	592500000	592999999	0
chr1	593000000	593499999	0
chr1	593500000	593999999	0
chr1	594000000	594499999	0
chr1	594500000	594999999	0
chr1	595000000	595499999	0
chr1	595500000	595999999	0
chr1	596000000	596499999	0
chr1	596500000	596999999	0
chr1	597000000	597499999	0
chr1	597500000	597999999	0
chr1	598000000	598499999	0
chr1	598500000	598999999	0
chr1	599000000	599499999	0
chr1	599500000	599999999	0
chr1	600000000	600499999	0
chr1	600500000	600999999	0
chr1	601000000	601499999	0
chr1	601500000	601999999	0
chr1	602000000	602499999	0
chr1	602500000	602999999	0
chr1	603000000	603499999	0
chr1	603500000	603999999	0
chr1	604000000	604499999	0
chr1	604500000	604999999	0
chr1	605000000	605499999	0
chr1	605500000	605999999	0
chr1	606000000	606499999	0
chr1	606500000	606999999	0
chr1	607000000	607499999	0
chr1	607500000	607999999	0
chr1	608000000	608499999	0
chr1	608500000	608999999	0
chr1	609000000	609499999	0
chr1	609500000	609999999	0
chr1	610000000	610499999	0
chr1	610500000	610999999	0
chr1	611000000	611499999	0
chr1	611500000	611999999	0
chr1	612000000	612499999	0
chr1	612500000	612999999	0
chr1	613000000	613499999	0
chr1	613500000	613999999	0
chr1	614000000	614499999	0
chr1	614500000	614999999	0
chr1	615000000	615499999	0
chr1	615500000	615999999	0
chr1	616000000	616499999	0
chr1	616500000	616999999	0
chr1	617000000	617499999	0
chr1	617500000	617999999	0
chr1	618000000	618499999	0
chr1	618500000	618999999	0
chr1	619000000	619499999	0
chr1	619500000	619999999	0
chr1	620000000	620499999	0
chr1	620500000	620999999	0
chr1	621000000	621499999	0
chr1	621500000	621999999	0
chr1	622000000	622499999	0
chr1	622500000	622999999	0
chr1	623000000	623499999	0
chr1	623500000	623999999	0
chr1	624000000	624499999	0
chr1	624500000	624999999	0.006
chr1	625000000	625499999	0.004
chr1	625500000	625999999	0.004
chr1	626000000	626499999	0.004
chr1	626500000	626999999	0
chr1	627000000	627499999	0
chr1	627500000	627999999	0
chr1	628000000	628499999	0.002
chr1	628500000	628999999	0
chr1	629000000	629499999	0.002
chr1	629500000	629999999	0
chr1	630000000	630499999	0.004
chr1	630500000	630999999	0.002
chr1	631000000	631499999	0.002
chr1	631500000	631999999	0
chr1	632000000	632499999	0.006
chr1	632500000	632999999	0
chr1	633000000	633499999	0
chr1	633500000	633999999	0.002
chr1	634000000	634499999	0
chr1	634500000	634999999	0.002
chr1	635000000	635499999	0.006
chr1	635500000	635999999	0
chr1	636000000	636499999	0
chr1	636500000	636999999	0
chr1	637000000	637499999	0
chr1	637500000	637999999	0
chr1	638000000	638499999	0
chr1	638500000	638999999	0
chr1	639000000	639499999	0
chr1	639500000	639999999	0
chr1	640000000	640499999	0
chr1	640500000	640999999	0
chr1	641000000	641499999	0
chr1	641500000	641999999	0.002
chr1	642000000	642499999	0.008
chr1	642500000	642999999	0.006
chr1	643000000	643499999	0.018
chr1	643500000	643999999	0.004
chr1	644000000	644499999	0
chr1	644500000	644999999	0
chr1	645000000	645499999	0
chr1	645500000	645999999	0.006
chr1	646000000	646499999	0.004
chr1	646500000	646999999	0.002
chr1	647000000	647499999	0.002
chr1	647500000	647999999	0.004
chr1	648000000	648499999	0
chr1	648500000	648999999	0.002
chr1	649000000	649499999	0
chr1	649500000	649999999	0
chr1	650000000	650499999	0
chr1	650500000	650999999	0
chr1	651000000	651499999	0
chr1	651500000	651999999	0
chr1	652000000	652499999	0.002
chr1	652500000	652999999	0.002
chr1	653000000	653499999	0.004
chr1	653500000	653999999	0
chr1	654000000	654499999	0
chr1	654500000	654999999	0
chr1	655000000	655499999	0
chr1	655500000	655999999	0.008
chr1	656000000	656499999	0.018
chr1	656500000	656999999	0
chr1	657000000	657499999	0
chr1	657500000	657999999	0
chr1	658000000	658499999	0.012
chr1	658500000	658999999	0.002
chr1	659000000	659499999	0
chr1	659500000	659999999	0
chr1	660000000	660499999	0
chr1	660500000	660999999	0
chr1	661000000	661499999	0
chr1	661500000	661999999	0
chr1	662000000	662499999	0
chr1	662500000	662999999	0.002
chr1	663000000	663499999	0
chr1	663500000	663999999	0.01
chr1	664000000	664499999	0
chr1	664500000	664999999	0
chr1	665000000	665499999	0
chr1	665500000	665999999	0
chr1	666000000	666499999	0
chr1	666500000	666999999	0.006
chr1	667000000	667499999	0
chr1	667500000	667999999	0
chr1	668000000	668499999	0
chr1	668500000	668999999	0.012
chr1	669000000	669499999	0.002
chr1	669500000	669999999	0
chr1	670000000	670499999	0.008
chr1	670500000	670999999	0.002
chr1	671000000	671499999	0
chr1	671500000	671999999	0
chr1	672000000	672499999	0.004
chr1	672500000	672999999	0
chr1	673000000	673499999	0.006
chr1	673500000	673999999	0.004
chr1	674000000	674499999	0
chr1	674500000	674999999	0.008
chr1	675000000	675499999	0
chr1	675500000	675999999	0
chr1	676000000	676499999	0.014
chr1	676500000	676999999	0.006
chr1	677000000	677499999	0.006
chr1	677500000	677999999	0.002
chr1	678000000	678499999	0
chr1	678500000	678999999	0
chr1	679000000	679499999	0
chr1	679500000	679999999	0.002
chr1	680000000	680499999	0
chr1	680500000	680999999	0
chr1	681000000	681499999	0.032
chr1	681500000	681999999	0.004
chr1	682000000	682499999	0
chr1	682500000	682999999	0
chr1	683000000	683499999	0.004
chr1	683500000	683999999	0
chr1	684000000	684499999	0.006
chr1	684500000	684999999	0
chr1	685000000	685499999	0.002
chr1	685500000	685999999	0.004
chr1	686000000	686499999	0.002
chr2	0	499999	0
chr2	500000	999999	0
chr2	1000000	1499999	0
chr2	1500000	1999999	0
chr2	2000000	2499999	0
chr2	2500000	2999999	0
chr2	3000000	3499999	0
chr2	3500000	3999999	0
chr2	4000000	4499999	0
chr2	4500000	4999999	0
chr2	5000000	5499999	0
chr2	5500000	5999999	0
chr2	6000000	6499999	0
chr2	6500000	6999999	0
chr2	7000000	7499999	0
chr2	7500000	7999999	0
chr2	8000000	8499999	0
chr2	8500000	8999999	0
chr2	9000000	9499999	0
chr2	9500000	9999999	0
chr2	10000000	10499999	0
chr2	10500000	10999999	0
chr2	11000000	11499999	0
chr2	11500000	11999999	0
chr2	12000000	12499999	0
chr2	12500000	12999999	0
chr2	13000000	13499999	0
chr2	13500000	13999999	0
chr2	14000000	14499999	0
chr2	14500000	14999999	0
chr2	15000000	15499999	0
chr2	15500000	15999999	0
chr2	16000000	16499999	0
chr2	16500000	16999999	0
chr2	17000000	17499999	0
chr2	17500000	17999999	0
chr2	18000000	18499999	0
chr2	18500000	18999999	0
chr2	19000000	19499999	0
chr2	19500000	19999999	0
chr2	20000000	20499999	0
chr2	20500000	20999999	0
chr2	21000000	21499999	0
chr2	21500000	21999999	0
chr2	22000000	22499999	0
chr2	22500000	22999999	0
chr2	23000000	23499999	0
chr2	23500000	23999999	0
chr2	24000000	24499999	0
chr2	24500000	24999999	0
chr2	25000000	25499999	0
chr2	25500000	25999999	0
chr2	26000000	26499999	0
chr2	26500000	26999999	0
chr2	27000000	27499999	0
chr2	27500000	27999999	0
chr2	28000000	28499999	0
chr2	28500000	28999999	0
chr2	29000000	29499999	0
chr2	29500000	29999999	0
chr2	30000000	30499999	0
chr2	30500000	30999999	0
chr2	31000000	31499999	0
chr2	31500000	31999999	0
chr2	32000000	32499999	0
chr2	32500000	32999999	0
chr2	33000000	33499999	0
chr2	33500000	33999999	0
chr2	34000000	34499999	0
chr2	34500000	34999999	0
chr2	35000000	35499999	0
chr2	35500000	35999999	0
chr2	36000000	36499999	0
chr2	36500000	36999999	0
chr2	37000000	37499999	0
chr2	37500000	37999999	0
chr2	38000000	38499999	0
chr2	38500000	38999999	0
chr2	39000000	39499999	0
chr2	39500000	39999999	0
chr2	40000000	40499999	0
chr2	40500000	40999999	0
chr2	41000000	41499999	0
chr2	41500000	41999999	0
chr2	42000000	42499999	0
chr2	42500000	42999999	0
chr2	43000000	43499999	0
chr2	43500000	43999999	0
chr2	44000000	44499999	0
chr2	44500000	44999999	0
chr2	45000000	45499999	0
chr2	45500000	45999999	0
chr2	46000000	46499999	0
chr2	46500000	46999999	0
chr2	47000000	47499999	0
chr2	47500000	47999999	0
chr2	48000000	48499999	0
chr2	48500000	48999999	0
chr2	49000000	49499999	0
chr2	49500000	49999999	0
chr2	50000000	50499999	0
chr2	50500000	50999999	0
chr2	51000000	51499999	0
chr2	51500000	51999999	0
chr2	52000000	52499999	0
chr2	52500000	52999999	0
chr2	53000000	53499999	0
chr2	53500000	53999999	0
chr2	54000000	54499999	0
chr2	54500000	54999999	0
chr2	55000000	55499999	0
chr2	55500000	55999999	0
chr2	56000000	56499999	0
chr2	56500000	56999999	0
chr2	57000000	57499999	0
chr2	57500000	57999999	0
chr2	58000000	58499999	0
chr2	58500000	58999999	0
chr2	59000000	59499999	0
chr2	59500000	59999999	0
chr2	60000000	60499999	0
chr2	60500000	60999999	0
chr2	61000000	61499999	0
chr2	61500000	61999999	0
chr2	62000000	62499999	0
chr2	62500000	62999999	0
chr2	63000000	63499999	0
chr2	63500000	63999999	0
chr2	64000000	64499999	0
chr2	64500000	64999999	0
chr2	65000000	65499999	0
chr2	65500000	65999999	0
chr2	66000000	66499999	0
chr2	66500000	66999999	0
chr2	67000000	67499999	0
chr2	67500000	67999999	0
chr2	68000000	68499999	0
chr2	68500000	68999999	0
chr2	69000000	69499999	0
chr2	69500000	69999999	0
chr2	70000000	70499999	0
chr2	70500000	70999999	0
chr2	71000000	71499999	0
chr2	71500000	71999999	0
chr2	72000000	72499999	0
chr2	72500000	72999999	0
chr2	73000000	73499999	0
chr2	73500000	73999999	0
chr2	74000000	74499999	0
chr2	74500000	74999999	0
chr2	75000000	75499999	0
chr2	75500000	75999999	0
chr2	76000000	76499999	0
chr2	76500000	76999999	0
chr2	77000000	77499999	0
chr2	77500000	77999999	0
chr2	78000000	78499999	0
chr2	78500000	78999999	0
chr2	79000000	79499999	0
chr2	79500000	79999999	0
chr2	80000000	80499999	0
chr2	80500000	80999999	0
chr2	81000000	81499999	0
chr2	81500000	81999999	0
chr2	82000000	82499999	0
chr2	82500000	82999999	0
chr2	83000000	83499999	0
chr2	83500000	83999999	0
chr2	84000000	84499999	0
chr2	84500000	84999999	0
chr2	85000000	85499999	0
chr2	85500000	85999999	0
chr2	86000000	86499999	0
chr2	86500000	86999999	0
chr2	87000000	87499999	0
chr2	87500000	87999999	0
chr2	88000000	88499999	0
chr2	88500000	88999999	0
chr2	89000000	89499999	0
chr2	89500000	89999999	0
chr2	90000000	90499999	0
chr2	90500000	90999999	0
chr2	91000000	91499999	0
chr2	91500000	91999999	0
chr2	92000000	92499999	0
chr2	92500000	92999999	0
chr2	93000000	93499999	0
chr2	93500000	93999999	0
chr2	94000000	94499999	0
chr2	94500000	94999999	0
chr2	95000000	95499999	0
chr2	95500000	95999999	0
chr2	96000000	96499999	0
chr2	96500000	96999999	0
chr2	97000000	97499999	0
chr2	97500000	97999999	0
chr2	98000000	98499999	0
chr2	98500000	98999999	0
chr2	99000000	99499999	0
chr2	99500000	99999999	0
chr2	100000000	100499999	0
chr2	100500000	100999999	0
chr2	101000000	101499999	0
chr2	101500000	101999999	0
chr2	102000000	102499999	0
chr2	102500000	102999999	0
chr2	103000000	103499999	0
chr2	103500000	103999999	0
chr2	104000000	104499999	0
chr2	104500000	104999999	0
chr2	105000000	105499999	0
chr2	105500000	105999999	0
chr2	106000000	106499999	0
chr2	106500000	106999999	0
chr2	107000000	107499999	0
chr2	107500000	107999999	0
chr2	108000000	108499999	0
chr2	108500000	108999999	0
chr2	109000000	109499999	0
chr2	109500000	109999999	0
chr2	110000000	110499999	0
chr2	110500000	110999999	0
chr2	111000000	111499999	0
chr2	111500000	111999999	0
chr2	112000000	112499999	0
chr2	112500000	112999999	0
chr2	113000000	113499999	0
chr2	113500000	113999999	0
chr2	114000000	114499999	0
chr2	114500000	114999999	0
chr2	115000000	115499999	0
chr2	115500000	115999999	0
chr2	116000000	116499999	0
chr2	116500000	116999999	0
chr2	117000000	117499999	0
chr2	117500000	117999999	0
chr2	118000000	118499999	0
chr2	118500000	118999999	0
chr2	119000000	119499999	0
chr2	119500000	119999999	0
chr2	120000000	120499999	0
chr2	120500000	120999999	0
chr2	121000000	121499999	0
chr2	121500000	121999999	0
chr2	122000000	122499999	0
chr2	122500000	122999999	0
chr2	123000000	123499999	0
chr2	123500000	123999999	0
chr2	124000000	124499999	0
chr2	124500000	124999999	0
chr2	125000000	125499999	0
chr2	125500000	125999999	0
chr2	126000000	126499999	0
chr2	126500000	126999999	0
chr2	127000000	127499999	0
chr2	127500000	127999999	0
chr2	128000000	128499999	0
chr2	128500000	128999999	0
chr2	129000000	129499999	0
chr2	129500000	129999999	0
chr2	130000000	130499999	0
chr2	130500000	130999999	0
chr2	131000000	131499999	0
chr2	131500000	131999999	0
chr2	132000000	132499999	0
chr2	132500000	132999999	0
chr2	133000000	133499999	0
chr2	133500000	133999999	0
chr2	134000000	134499999	0
chr2	134500000	134999999	0
chr2	135000000	135499999	0
chr2	135500000	135999999	0
chr2	136000000	136499999	0
chr2	136500000	136999999	0
chr2	137000000	137499999	0
chr2	137500000	137999999	0
chr2	138000000	138499999	0
chr2	138500000	138999999	0
chr2	139000000	139499999	0
chr2	139500000	139999999	0
chr2	140000000	140499999	0
chr2	140500000	140999999	0
chr2	141000000	141499999	0
chr2	141500000	141999999	0
chr2	142000000	142499999	0
chr2	142500000	142999999	0
chr2	143000000	143499999	0
chr2	143500000	143999999	0
chr2	144000000	144499999	0
chr2	144500000	144999999	0
chr2	145000000	145499999	0
chr2	145500000	145999999	0
chr2	146000000	146499999	0
chr2	146500000	146999999	0
chr2	147000000	147499999	0
chr2	147500000	147999999	0
chr2	148000000	148499999	0
chr2	148500000	148999999	0
chr2	149000000	149499999	0
chr2	149500000	149999999	0
chr2	150000000	150499999	0
chr2	150500000	150999999	0
chr2	151000000	151499999	0
chr2	151500000	151999999	0
chr2	152000000	152499999	0
chr2	152500000	152999999	0
chr2	153000000	153499999	0
chr2	153500000	153999999	0
chr2	154000000	154499999	0
chr2	154500000	154999999	0
chr2	155000000	155499999	0
chr2	155500000	155999999	0
chr2	156000000	156499999	0
chr2	156500000	156999999	0
chr2	157000000	157499999	0
chr2	157500000	157999999	0
chr2	158000000	158499999	0
chr2	158500000	158999999	0.002
chr2	159000000	159499999	0.004
chr2	159500000	159999999	0
chr2	160000000	160499999	0
chr2	160500000	160999999	0
chr2	161000000	161499999	0
chr2	161500000	161999999	0
chr2	162000000	162499999	0
chr2	162500000	162999999	0
chr2	163000000	163499999	0.006
chr2	163500000	163999999	0.004
chr2	164000000	164499999	0
chr2	164500000	164999999	0.002
chr2	165000000	165499999	0
chr2	165500000	165999999	0
chr2	166000000	166499999	0
chr2	166500000	166999999	0
chr2	167000000	167499999	0
chr2	167500000	167999999	0
chr2	168000000	168499999	0
chr2	168500000	168999999	0
chr2	169000000	169499999	0
chr2	169500000	169999999	0.002
chr2	170000000	170499999	0.002
chr2	170500000	170999999	0
chr2	171000000	171499999	0
chr2	171500000	171999999	0.004
chr2	172000000	172499999	0
chr2	172500000	172999999	0
chr2	173000000	173499999	0
chr2	173500000	173999999	0
chr2	174000000	174499999	0
chr2	174500000	174999999	0
chr2	175000000	175499999	0
chr2	175500000	175999999	0
chr2	176000000	176499999	0
chr2	176500000	176999999	0
chr2	177000000	177499999	0
chr2	177500000	177999999	0
chr2	178000000	178499999	0
chr2	178500000	178999999	0
chr2	179000000	179499999	0
chr2	179500000	179999999	0
chr2	180000000	180499999	0
chr2	180500000	180999999	0
chr2	181000000	181499999	0
chr2	181500000	181999999	0
chr2	182000000	182499999	0
chr2	182500000	182999999	0
chr2	183000000	183499999	0
chr2	183500000	183999999	0
chr2	184000000	184499999	0.002
chr2	184500000	184999999	0
chr2	185000000	185499999	0
chr2	185500000	185999999	0
chr2	186000000	186499999	0
chr2	186500000	186999999	0
chr2	187000000	187499999	0
chr2	187500000	187999999	0
chr2	188000000	188499999	0
chr2	188500000	188999999	0
chr2	189000000	189499999	0
chr2	189500000	189999999	0
chr2	190000000	190499999	0
chr2	190500000	190999999	0
chr2	191000000	191499999	0
chr2	191500000	191999999	0
chr2	192000000	192499999	0
chr2	192500000	192999999	0
chr2	193000000	193499999	0
chr2	193500000	193999999	0
chr2	194000000	194499999	0
chr2	194500000	194999999	0
chr2	195000000	195499999	0
chr2	195500000	195999999	0
chr2	196000000	196499999	0
chr2	196500000	196999999	0
chr2	197000000	197499999	0
chr2	197500000	197999999	0
chr2	198000000	198499999	0
chr2	198500000	198999999	0
chr2	199000000	199499999	0
chr2	199500000	199999999	0
chr2	200000000	200499999	0
chr2	200500000	200999999	0
chr2	201000000	201499999	0.002
chr2	201500000	201999999	0
chr2	202000000	202499999	0
chr2	202500000	202999999	0
chr2	203000000	203499999	0
chr2	203500000	203999999	0
chr2	204000000	204499999	0
chr2	204500000	204999999	0
chr2	205000000	205499999	0
chr2	205500000	205999999	0
chr2	206000000	206499999	0
chr2	206500000	206999999	0.006
chr2	207000000	207499999	0
chr2	207500000	207999999	0
chr2	208000000	208499999	0
chr2	208500000	208999999	0
chr2	209000000	209499999	0
chr2	209500000	209999999	0
chr2	210000000	210499999	0.002
chr2	210500000	210999999	0
chr2	211000000	211499999	0
chr2	211500000	211999999	0
chr2	212000000	212499999	0.002
chr2	212500000	212999999	0
chr2	213000000	213499999	0.004
chr2	213500000	213999999	0.002
chr2	214000000	214499999	0
chr2	214500000	214999999	0.002
chr2	215000000	215499999	0
chr2	215500000	215999999	0.002
chr2	216000000	216499999	0
chr2	216500000	216999999	0.004
chr2	217000000	217499999	0
chr2	217500000	217999999	0
chr2	218000000	218499999	0
chr2	218500000	218999999	0
chr2	219000000	219499999	0
chr2	219500000	219999999	0
chr2	220000000	220499999	0
chr2	220500000	220999999	0
chr2	221000000	221499999	0.004
chr2	221500000	221999999	0.004
chr2	222000000	222499999	0
chr2	222500000	222999999	0.002
chr2	223000000	223499999	0
chr2	223500000	223999999	0
chr2	224000000	224499999	0
chr2	224500000	224999999	0
chr2	225000000	225499999	0
chr2	225500000	225999999	0
chr2	226000000	226499999	0
chr2	226500000	226999999	0
chr2	227000000	227499999	0
chr2	227500000	227999999	0.002
chr2	228000000	228499999	0
chr2	228500000	228999999	0.002
chr2	229000000	229499999	0
chr2	229500000	229999999	0
chr2	230000000	230499999	0
chr2	230500000	230999999	0
chr2	231000000	231499999	0
chr2	231500000	231999999	0
chr2	232000000	232499999	0
chr2	232500000	232999999	0
chr2	233000000	233499999	0
chr2	233500000	233999999	0.006
chr2	234000000	234499999	0
chr2	234500000	234999999	0
chr2	235000000	235499999	0
chr2	235500000	235999999	0
chr2	236000000	236499999	0
chr2	236500000	236999999	0.002
chr2	237000000	237499999	0.004
chr2	237500000	237999999	0
chr2	238000000	238499999	0
chr2	238500000	238999999	0
chr2	239000000	239499999	0
chr2	239500000	239999999	0.008
chr2	240000000	240499999	0
chr2	240500000	240999999	0.002
chr2	241000000	241499999	0
chr2	241500000	241999999	0.002
chr2	242000000	242499999	0
chr2	242500000	242999999	0.012
chr2	243000000	243499999	0
chr2	243500000	243999999	0.014
chr2	244000000	244499999	0
chr2	244500000	244999999	0
chr2	245000000	245499999	0
chr2	245500000	245999999	0
chr2	246000000	246499999	0
chr2	246500000	246999999	0.016
chr2	247000000	247499999	0
chr2	247500000	247999999	0
chr2	248000000	248499999	0
chr2	248500000	248999999	0.01
chr2	249000000	249499999	0.002
chr2	249500000	249999999	0.002
chr2	250000000	250499999	0
chr2	250500000	250999999	0.002
chr2	251000000	251499999	0.004
chr2	251500000	251999999	0
chr2	252000000	252499999	0
chr2	252500000	252999999	0
chr2	253000000	253499999	0
chr2	253500000	253999999	0
chr2	254000000	254499999	0
chr2	254500000	254999999	0
chr2	255000000	255499999	0
chr2	255500000	255999999	0.002
chr2	256000000	256499999	0
chr2	256500000	256999999	0
chr2	257000000	257499999	0
chr2	257500000	257999999	0
chr2	258000000	258499999	0
chr2	258500000	258999999	0
chr2	259000000	259499999	0
chr2	259500000	259999999	0
chr2	260000000	260499999	0
chr2	260500000	260999999	0
chr2	261000000	261499999	0
chr2	261500000	261999999	0
chr2	262000000	262499999	0
chr2	262500000	262999999	0
chr2	263000000	263499999	0
chr2	263500000	263999999	0
chr2	264000000	264499999	0
chr2	264500000	264999999	0
chr2	265000000	265499999	0
chr2	265500000	265999999	0
chr2	266000000	266499999	0.002
chr2	266500000	266999999	0
chr2	267000000	267499999	0
chr2	267500000	267999999	0
chr2	268000000	268499999	0
chr2	268500000	268999999	0
chr2	269000000	269499999	0
chr2	269500000	269999999	0
chr2	270000000	270499999	0.01
chr2	270500000	270999999	0
chr2	271000000	271499999	0
chr2	271500000	271999999	0.002
chr2	272000000	272499999	0
chr2	272500000	272999999	0
chr2	273000000	273499999	0
chr2	273500000	273999999	0.002
chr2	274000000	274499999	0
chr2	274500000	274999999	0
chr2	275000000	275499999	0.002
chr2	275500000	275999999	0
chr2	276000000	276499999	0
chr2	276500000	276999999	0.002
chr2	277000000	277499999	0.002
chr2	277500000	277999999	0
chr2	278000000	278499999	0.004
chr2	278500000	278999999	0
chr2	279000000	279499999	0
chr2	279500000	279999999	0
chr2	280000000	280499999	0
chr2	280500000	280999999	0.006
chr2	281000000	281499999	0
chr2	281500000	281999999	0.002
chr2	282000000	282499999	0
chr2	282500000	282999999	0
chr2	283000000	283499999	0.016
chr2	283500000	283999999	0
chr2	284000000	284499999	0
chr2	284500000	284999999	0
chr2	285000000	285499999	0
chr2	285500000	285999999	0.004
chr2	286000000	286499999	0.004
chr2	286500000	286999999	0.002
chr2	287000000	287499999	0.002
chr2	287500000	287999999	0
chr2	288000000	288499999	0.006
chr2	288500000	288999999	0.002
chr2	289000000	289499999	0.026
chr2	289500000	289999999	0.004
chr2	290000000	290499999	0
chr2	290500000	290999999	0
chr2	291000000	291499999	0
chr2	291500000	291999999	0
chr2	292000000	292499999	0
chr2	292500000	292999999	0
chr2	293000000	293499999	0
chr2	293500000	293999999	0.002
chr2	294000000	294499999	0.002
chr2	294500000	294999999	0.016
chr2	295000000	295499999	0
chr2	295500000	295999999	0.004
chr2	296000000	296499999	0
chr2	296500000	296999999	0
chr2	297000000	297499999	0.002
chr2	297500000	297999999	0
chr2	298000000	298499999	0
chr2	298500000	298999999	0
chr2	299000000	299499999	0.002
chr2	299500000	299999999	0
chr2	300000000	300499999	0
chr2	300500000	300999999	0
chr2	301000000	301499999	0
chr2	301500000	301999999	0
chr2	302000000	302499999	0
chr2	302500000	302999999	0
chr2	303000000	303499999	0
chr2	303500000	303999999	0
chr2	304000000	304499999	0
chr2	304500000	304999999	0
chr2	305000000	305499999	0
chr2	305500000	305999999	0
chr2	306000000	306499999	0
chr2	306500000	306999999	0
chr2	307000000	307499999	0
chr2	307500000	307999999	0
chr2	308000000	308499999	0
chr2	308500000	308999999	0
chr2	309000000	309499999	0
chr2	309500000	309999999	0.002
chr2	310000000	310499999	0.006
chr2	310500000	310999999	0
chr2	311000000	311499999	0.002
chr2	311500000	311999999	0
chr2	312000000	312499999	0.004
chr2	312500000	312999999	0.002
chr2	313000000	313499999	0.006
chr2	313500000	313999999	0.006
[truncated: 2,888 more rows]

## Sheet: figure 4b
mutation type	chr1	window start	windown end	region type	average mutation number
SNP	chr1	0	499999	other_regions	0.068
SNP	chr1	500000	999999	other_regions	0.022
SNP	chr1	1000000	1499999	other_regions	0.072
SNP	chr1	1500000	1999999	other_regions	0
SNP	chr1	2000000	2499999	other_regions	0.004
SNP	chr1	2500000	2999999	other_regions	0.014
SNP	chr1	3000000	3499999	other_regions	0
SNP	chr1	3500000	3999999	other_regions	0
SNP	chr1	4000000	4499999	other_regions	0.094
SNP	chr1	4500000	4999999	other_regions	0.098
SNP	chr1	5000000	5499999	other_regions	0
SNP	chr1	5500000	5999999	other_regions	0
SNP	chr1	6000000	6499999	other_regions	0.038
SNP	chr1	6500000	6999999	other_regions	0.004
SNP	chr1	7000000	7499999	other_regions	0
SNP	chr1	7500000	7999999	other_regions	0
SNP	chr1	8000000	8499999	other_regions	0
SNP	chr1	8500000	8999999	other_regions	0
SNP	chr1	9000000	9499999	other_regions	0
SNP	chr1	9500000	9999999	other_regions	0
SNP	chr1	10000000	10499999	other_regions	0
SNP	chr1	10500000	10999999	other_regions	0.006
SNP	chr1	11000000	11499999	other_regions	0
SNP	chr1	11500000	11999999	other_regions	0.002
SNP	chr1	12000000	12499999	other_regions	0
SNP	chr1	12500000	12999999	other_regions	0.042
SNP	chr1	13000000	13499999	other_regions	0.066
SNP	chr1	13500000	13999999	other_regions	0.32
SNP	chr1	14000000	14499999	other_regions	0.418
SNP	chr1	14500000	14999999	other_regions	0.002
SNP	chr1	15000000	15499999	other_regions	0.066
SNP	chr1	15500000	15999999	other_regions	0.052
SNP	chr1	16000000	16499999	other_regions	0.09
SNP	chr1	16500000	16999999	other_regions	0.24
SNP	chr1	17000000	17499999	other_regions	0.088
SNP	chr1	17500000	17999999	other_regions	0.068
SNP	chr1	18000000	18499999	other_regions	0.116
SNP	chr1	18500000	18999999	other_regions	0.06
SNP	chr1	19000000	19499999	neo-Y-linked_region	0.83
SNP	chr1	19500000	19999999	neo-Y-linked_region	0.702
SNP	chr1	20000000	20499999	neo-Y-linked_region	0.774
SNP	chr1	20500000	20999999	neo-Y-linked_region	1.198
SNP	chr1	21000000	21499999	neo-Y-linked_region	0.792
SNP	chr1	21500000	21999999	neo-Y-linked_region	0.446
SNP	chr1	22000000	22499999	neo-Y-linked_region	0.522
SNP	chr1	22500000	22999999	neo-Y-linked_region	0.426
SNP	chr1	23000000	23499999	neo-Y-linked_region	0.664
SNP	chr1	23500000	23999999	neo-Y-linked_region	0.628
SNP	chr1	24000000	24499999	neo-Y-linked_region	0.576
SNP	chr1	24500000	24999999	neo-Y-linked_region	0.638
SNP	chr1	25000000	25499999	neo-Y-linked_region	0.622
SNP	chr1	25500000	25999999	neo-Y-linked_region	0.85
SNP	chr1	26000000	26499999	neo-Y-linked_region	0.736
SNP	chr1	26500000	26999999	neo-Y-linked_region	0.612
SNP	chr1	27000000	27499999	neo-Y-linked_region	0.44
SNP	chr1	27500000	27999999	neo-Y-linked_region	0.324
SNP	chr1	28000000	28499999	neo-Y-linked_region	0.626
SNP	chr1	28500000	28999999	neo-Y-linked_region	0.714
SNP	chr1	29000000	29499999	neo-Y-linked_region	1.074
SNP	chr1	29500000	29999999	neo-Y-linked_region	1.024
SNP	chr1	30000000	30499999	neo-Y-linked_region	0.826
SNP	chr1	30500000	30999999	neo-Y-linked_region	0.756
SNP	chr1	31000000	31499999	neo-Y-linked_region	1.438
SNP	chr1	31500000	31999999	neo-Y-linked_region	0.97
SNP	chr1	32000000	32499999	neo-Y-linked_region	0.464
SNP	chr1	32500000	32999999	neo-Y-linked_region	0.916
SNP	chr1	33000000	33499999	neo-Y-linked_region	0.924
SNP	chr1	33500000	33999999	neo-Y-linked_region	0.538
SNP	chr1	34000000	34499999	neo-Y-linked_region	0.456
SNP	chr1	34500000	34999999	neo-Y-linked_region	0.522
SNP	chr1	35000000	35499999	neo-Y-linked_region	0.772
SNP	chr1	35500000	35999999	neo-Y-linked_region	1.084
SNP	chr1	36000000	36499999	neo-Y-linked_region	0.844
SNP	chr1	36500000	36999999	neo-Y-linked_region	0.75
SNP	chr1	37000000	37499999	neo-Y-linked_region	0.97
SNP	chr1	37500000	37999999	neo-Y-linked_region	0.6
SNP	chr1	38000000	38499999	neo-Y-linked_region	0.348
SNP	chr1	38500000	38999999	neo-Y-linked_region	0.404
SNP	chr1	39000000	39499999	neo-Y-linked_region	0.914
SNP	chr1	39500000	39999999	neo-Y-linked_region	0.674
SNP	chr1	40000000	40499999	neo-Y-linked_region	0.8
SNP	chr1	40500000	40999999	neo-Y-linked_region	0.82
SNP	chr1	41000000	41499999	neo-Y-linked_region	0.428
SNP	chr1	41500000	41999999	neo-Y-linked_region	0.78
SNP	chr1	42000000	42499999	neo-Y-linked_region	1.004
SNP	chr1	42500000	42999999	neo-Y-linked_region	0.556
SNP	chr1	43000000	43499999	neo-Y-linked_region	0.822
SNP	chr1	43500000	43999999	neo-Y-linked_region	1.244
SNP	chr1	44000000	44499999	neo-Y-linked_region	1.512
SNP	chr1	44500000	44999999	neo-Y-linked_region	1.17
SNP	chr1	45000000	45499999	neo-Y-linked_region	1.516
SNP	chr1	45500000	45999999	neo-Y-linked_region	1.202
SNP	chr1	46000000	46499999	neo-Y-linked_region	0.934
SNP	chr1	46500000	46999999	neo-Y-linked_region	0.692
SNP	chr1	47000000	47499999	neo-Y-linked_region	1.028
SNP	chr1	47500000	47999999	neo-Y-linked_region	0.858
SNP	chr1	48000000	48499999	neo-Y-linked_region	0.684
SNP	chr1	48500000	48999999	neo-Y-linked_region	0.838
SNP	chr1	49000000	49499999	neo-Y-linked_region	0.564
SNP	chr1	49500000	49999999	neo-Y-linked_region	0.652
SNP	chr1	50000000	50499999	neo-Y-linked_region	0.592
SNP	chr1	50500000	50999999	neo-Y-linked_region	1.002
SNP	chr1	51000000	51499999	neo-Y-linked_region	1.064
SNP	chr1	51500000	51999999	neo-Y-linked_region	0.488
SNP	chr1	52000000	52499999	neo-Y-linked_region	0.868
SNP	chr1	52500000	52999999	neo-Y-linked_region	0.692
SNP	chr1	53000000	53499999	neo-Y-linked_region	0.968
SNP	chr1	53500000	53999999	neo-Y-linked_region	0.978
SNP	chr1	54000000	54499999	neo-Y-linked_region	0.964
SNP	chr1	54500000	54999999	neo-Y-linked_region	0.834
SNP	chr1	55000000	55499999	neo-Y-linked_region	0.75
SNP	chr1	55500000	55999999	neo-Y-linked_region	1.202
SNP	chr1	56000000	56499999	neo-Y-linked_region	0.662
SNP	chr1	56500000	56999999	neo-Y-linked_region	0.854
SNP	chr1	57000000	57499999	neo-Y-linked_region	1.924
SNP	chr1	57500000	57999999	neo-Y-linked_region	0.664
SNP	chr1	58000000	58499999	neo-Y-linked_region	1.146
SNP	chr1	58500000	58999999	neo-Y-linked_region	6.306
SNP	chr1	59000000	59499999	neo-Y-linked_region	1.492
SNP	chr1	59500000	59999999	neo-Y-linked_region	0.794
SNP	chr1	60000000	60499999	neo-Y-linked_region	1.024
SNP	chr1	60500000	60999999	neo-Y-linked_region	1.246
SNP	chr1	61000000	61499999	neo-Y-linked_region	1.228
SNP	chr1	61500000	61999999	neo-Y-linked_region	1.158
SNP	chr1	62000000	62499999	neo-Y-linked_region	1.686
SNP	chr1	62500000	62999999	neo-Y-linked_region	1.57
SNP	chr1	63000000	63499999	neo-Y-linked_region	2.102
SNP	chr1	63500000	63999999	neo-Y-linked_region	0.146
SNP	chr1	64000000	64499999	neo-Y-linked_region	1.002
SNP	chr1	64500000	64999999	neo-Y-linked_region	2.376
SNP	chr1	65000000	65499999	neo-Y-linked_region	3.024
SNP	chr1	65500000	65999999	neo-Y-linked_region	2.082
SNP	chr1	66000000	66499999	neo-Y-linked_region	2.132
SNP	chr1	66500000	66999999	neo-Y-linked_region	2.86
SNP	chr1	67000000	67499999	neo-Y-linked_region	2.006
SNP	chr1	67500000	67999999	neo-Y-linked_region	2.69
SNP	chr1	68000000	68499999	neo-Y-linked_region	3.148
SNP	chr1	68500000	68999999	neo-Y-linked_region	2.87
SNP	chr1	69000000	69499999	neo-Y-linked_region	2.298
SNP	chr1	69500000	69999999	neo-Y-linked_region	1.878
SNP	chr1	70000000	70499999	neo-Y-linked_region	2.066
SNP	chr1	70500000	70999999	neo-Y-linked_region	1.7
SNP	chr1	71000000	71499999	neo-Y-linked_region	1.06
SNP	chr1	71500000	71999999	neo-Y-linked_region	2.026
SNP	chr1	72000000	72499999	neo-Y-linked_region	1.394
SNP	chr1	72500000	72999999	neo-Y-linked_region	1.764
SNP	chr1	73000000	73499999	neo-Y-linked_region	2.43
SNP	chr1	73500000	73999999	neo-Y-linked_region	1.95
SNP	chr1	74000000	74499999	neo-Y-linked_region	1.512
SNP	chr1	74500000	74999999	neo-Y-linked_region	1.268
SNP	chr1	75000000	75499999	neo-Y-linked_region	1.202
SNP	chr1	75500000	75999999	neo-Y-linked_region	1.274
SNP	chr1	76000000	76499999	neo-Y-linked_region	1.224
SNP	chr1	76500000	76999999	neo-Y-linked_region	1.074
SNP	chr1	77000000	77499999	neo-Y-linked_region	0.928
SNP	chr1	77500000	77999999	neo-Y-linked_region	0.86
SNP	chr1	78000000	78499999	neo-Y-linked_region	1.214
SNP	chr1	78500000	78999999	neo-Y-linked_region	1.004
SNP	chr1	79000000	79499999	neo-Y-linked_region	1.59
SNP	chr1	79500000	79999999	neo-Y-linked_region	1.328
SNP	chr1	80000000	80499999	neo-Y-linked_region	1.536
SNP	chr1	80500000	80999999	neo-Y-linked_region	1.288
SNP	chr1	81000000	81499999	neo-Y-linked_region	1.602
SNP	chr1	81500000	81999999	neo-Y-linked_region	1.43
SNP	chr1	82000000	82499999	neo-Y-linked_region	1.094
SNP	chr1	82500000	82999999	neo-Y-linked_region	1.304
SNP	chr1	83000000	83499999	neo-Y-linked_region	0.924
SNP	chr1	83500000	83999999	neo-Y-linked_region	1.374
SNP	chr1	84000000	84499999	neo-Y-linked_region	1.638
SNP	chr1	84500000	84999999	neo-Y-linked_region	1.662
SNP	chr1	85000000	85499999	neo-Y-linked_region	1.23
SNP	chr1	85500000	85999999	neo-Y-linked_region	1.488
SNP	chr1	86000000	86499999	neo-Y-linked_region	1.732
SNP	chr1	86500000	86999999	neo-Y-linked_region	1.328
SNP	chr1	87000000	87499999	neo-Y-linked_region	2.56
SNP	chr1	87500000	87999999	neo-Y-linked_region	1.252
SNP	chr1	88000000	88499999	neo-Y-linked_region	1.578
SNP	chr1	88500000	88999999	neo-Y-linked_region	1.344
SNP	chr1	89000000	89499999	neo-Y-linked_region	1.868
SNP	chr1	89500000	89999999	neo-Y-linked_region	1.126
SNP	chr1	90000000	90499999	neo-Y-linked_region	1.958
SNP	chr1	90500000	90999999	neo-Y-linked_region	1.748
SNP	chr1	91000000	91499999	neo-Y-linked_region	1.718
SNP	chr1	91500000	91999999	neo-Y-linked_region	1.528
SNP	chr1	92000000	92499999	neo-Y-linked_region	1.542
SNP	chr1	92500000	92999999	neo-Y-linked_region	1.002
SNP	chr1	93000000	93499999	neo-Y-linked_region	1.176
SNP	chr1	93500000	93999999	neo-Y-linked_region	1.48
SNP	chr1	94000000	94499999	neo-Y-linked_region	0.764
SNP	chr1	94500000	94999999	neo-Y-linked_region	0.94
SNP	chr1	95000000	95499999	neo-Y-linked_region	1.2
SNP	chr1	95500000	95999999	neo-Y-linked_region	1.738
SNP	chr1	96000000	96499999	neo-Y-linked_region	1.176
SNP	chr1	96500000	96999999	neo-Y-linked_region	0.584
SNP	chr1	97000000	97499999	neo-Y-linked_region	0.806
SNP	chr1	97500000	97999999	neo-Y-linked_region	1.926
SNP	chr1	98000000	98499999	neo-Y-linked_region	3.446
SNP	chr1	98500000	98999999	neo-Y-linked_region	1.156
SNP	chr1	99000000	99499999	neo-Y-linked_region	1.606
SNP	chr1	99500000	99999999	neo-Y-linked_region	1.074
SNP	chr1	100000000	100499999	neo-Y-linked_region	1.404
SNP	chr1	100500000	100999999	neo-Y-linked_region	1.1
SNP	chr1	101000000	101499999	neo-Y-linked_region	1.066
SNP	chr1	101500000	101999999	neo-Y-linked_region	1.442
SNP	chr1	102000000	102499999	neo-Y-linked_region	1.36
SNP	chr1	102500000	102999999	neo-Y-linked_region	1.726
SNP	chr1	103000000	103499999	neo-Y-linked_region	1.234
SNP	chr1	103500000	103999999	neo-Y-linked_region	0.828
SNP	chr1	104000000	104499999	neo-Y-linked_region	1.614
SNP	chr1	104500000	104999999	neo-Y-linked_region	1.378
SNP	chr1	105000000	105499999	neo-Y-linked_region	1.326
SNP	chr1	105500000	105999999	neo-Y-linked_region	1.334
SNP	chr1	106000000	106499999	neo-Y-linked_region	1.768
SNP	chr1	106500000	106999999	neo-Y-linked_region	1.178
SNP	chr1	107000000	107499999	neo-Y-linked_region	0.884
SNP	chr1	107500000	107999999	neo-Y-linked_region	0.582
SNP	chr1	108000000	108499999	neo-Y-linked_region	1.728
SNP	chr1	108500000	108999999	neo-Y-linked_region	1.096
SNP	chr1	109000000	109499999	neo-Y-linked_region	0.836
SNP	chr1	109500000	109999999	neo-Y-linked_region	1.124
SNP	chr1	110000000	110499999	neo-Y-linked_region	0.892
SNP	chr1	110500000	110999999	neo-Y-linked_region	1.38
SNP	chr1	111000000	111499999	neo-Y-linked_region	1.372
SNP	chr1	111500000	111999999	neo-Y-linked_region	0.958
SNP	chr1	112000000	112499999	neo-Y-linked_region	1.5
SNP	chr1	112500000	112999999	neo-Y-linked_region	1.132
SNP	chr1	113000000	113499999	neo-Y-linked_region	1.424
SNP	chr1	113500000	113999999	neo-Y-linked_region	1.312
SNP	chr1	114000000	114499999	neo-Y-linked_region	1.184
SNP	chr1	114500000	114999999	neo-Y-linked_region	0.904
SNP	chr1	115000000	115499999	neo-Y-linked_region	1.328
SNP	chr1	115500000	115999999	neo-Y-linked_region	1.092
SNP	chr1	116000000	116499999	neo-Y-linked_region	1.564
SNP	chr1	116500000	116999999	neo-Y-linked_region	1.462
SNP	chr1	117000000	117499999	neo-Y-linked_region	1.568
SNP	chr1	117500000	117999999	neo-Y-linked_region	1.18
SNP	chr1	118000000	118499999	neo-Y-linked_region	1.614
SNP	chr1	118500000	118999999	neo-Y-linked_region	1.63
SNP	chr1	119000000	119499999	neo-Y-linked_region	2.318
SNP	chr1	119500000	119999999	neo-Y-linked_region	1.71
SNP	chr1	120000000	120499999	neo-Y-linked_region	1.516
SNP	chr1	120500000	120999999	neo-Y-linked_region	2.66
SNP	chr1	121000000	121499999	neo-Y-linked_region	3.01
SNP	chr1	121500000	121999999	neo-Y-linked_region	1.954
SNP	chr1	122000000	122499999	neo-Y-linked_region	1.124
SNP	chr1	122500000	122999999	neo-Y-linked_region	1.232
SNP	chr1	123000000	123499999	neo-Y-linked_region	1.108
SNP	chr1	123500000	123999999	neo-Y-linked_region	0.952
SNP	chr1	124000000	124499999	neo-Y-linked_region	1.03
SNP	chr1	124500000	124999999	neo-Y-linked_region	1.39
SNP	chr1	125000000	125499999	neo-Y-linked_region	2.152
SNP	chr1	125500000	125999999	neo-Y-linked_region	1.632
SNP	chr1	126000000	126499999	neo-Y-linked_region	2.354
SNP	chr1	126500000	126999999	neo-Y-linked_region	1.886
SNP	chr1	127000000	127499999	neo-Y-linked_region	1.206
SNP	chr1	127500000	127999999	neo-Y-linked_region	1.62
SNP	chr1	128000000	128499999	neo-Y-linked_region	0.994
SNP	chr1	128500000	128999999	neo-Y-linked_region	0.922
SNP	chr1	129000000	129499999	neo-Y-linked_region	2.104
SNP	chr1	129500000	129999999	neo-Y-linked_region	1.726
SNP	chr1	130000000	130499999	neo-Y-linked_region	2.216
SNP	chr1	130500000	130999999	neo-Y-linked_region	1.262
SNP	chr1	131000000	131499999	neo-Y-linked_region	1.398
SNP	chr1	131500000	131999999	neo-Y-linked_region	0.61
SNP	chr1	132000000	132499999	neo-Y-linked_region	1.994
SNP	chr1	132500000	132999999	neo-Y-linked_region	1.548
SNP	chr1	133000000	133499999	neo-Y-linked_region	2.49
SNP	chr1	133500000	133999999	neo-Y-linked_region	1.736
SNP	chr1	134000000	134499999	neo-Y-linked_region	0.828
SNP	chr1	134500000	134999999	neo-Y-linked_region	0.742
SNP	chr1	135000000	135499999	neo-Y-linked_region	1.332
SNP	chr1	135500000	135999999	neo-Y-linked_region	1.618
SNP	chr1	136000000	136499999	neo-Y-linked_region	1.486
SNP	chr1	136500000	136999999	neo-Y-linked_region	1.614
SNP	chr1	137000000	137499999	neo-Y-linked_region	0.904
SNP	chr1	137500000	137999999	neo-Y-linked_region	2.096
SNP	chr1	138000000	138499999	neo-Y-linked_region	1.906
SNP	chr1	138500000	138999999	neo-Y-linked_region	1.68
SNP	chr1	139000000	139499999	neo-Y-linked_region	1.184
SNP	chr1	139500000	139999999	neo-Y-linked_region	1.832
SNP	chr1	140000000	140499999	neo-Y-linked_region	1.786
SNP	chr1	140500000	140999999	neo-Y-linked_region	1.906
SNP	chr1	141000000	141499999	neo-Y-linked_region	1.344
SNP	chr1	141500000	141999999	neo-Y-linked_region	1.54
SNP	chr1	142000000	142499999	neo-Y-linked_region	1.4
SNP	chr1	142500000	142999999	neo-Y-linked_region	0.902
SNP	chr1	143000000	143499999	neo-Y-linked_region	1.86
SNP	chr1	143500000	143999999	neo-Y-linked_region	1.668
SNP	chr1	144000000	144499999	neo-Y-linked_region	1.774
SNP	chr1	144500000	144999999	neo-Y-linked_region	2.028
SNP	chr1	145000000	145499999	neo-Y-linked_region	2.498
SNP	chr1	145500000	145999999	neo-Y-linked_region	1.524
SNP	chr1	146000000	146499999	neo-Y-linked_region	1.186
SNP	chr1	146500000	146999999	neo-Y-linked_region	0.64
SNP	chr1	147000000	147499999	neo-Y-linked_region	1.658
SNP	chr1	147500000	147999999	neo-Y-linked_region	0.842
SNP	chr1	148000000	148499999	neo-Y-linked_region	2.992
SNP	chr1	148500000	148999999	neo-Y-linked_region	2.024
SNP	chr1	149000000	149499999	neo-Y-linked_region	1.984
SNP	chr1	149500000	149999999	neo-Y-linked_region	2.77
SNP	chr1	150000000	150499999	neo-Y-linked_region	1.394
SNP	chr1	150500000	150999999	neo-Y-linked_region	0.844
SNP	chr1	151000000	151499999	neo-Y-linked_region	1.066
SNP	chr1	151500000	151999999	neo-Y-linked_region	1.434
SNP	chr1	152000000	152499999	neo-Y-linked_region	0.474
SNP	chr1	152500000	152999999	neo-Y-linked_region	0.504
SNP	chr1	153000000	153499999	neo-Y-linked_region	0.454
SNP	chr1	153500000	153999999	neo-Y-linked_region	0.464
SNP	chr1	154000000	154499999	neo-Y-linked_region	0.38
SNP	chr1	154500000	154999999	neo-Y-linked_region	0.406
SNP	chr1	155000000	155499999	other_regions	0.144
SNP	chr1	155500000	155999999	other_regions	0.148
SNP	chr1	156000000	156499999	other_regions	0.074
SNP	chr1	156500000	156999999	other_regions	0.098
SNP	chr1	157000000	157499999	other_regions	0.03
SNP	chr1	157500000	157999999	other_regions	0.048
SNP	chr1	158000000	158499999	other_regions	0.164
SNP	chr1	158500000	158999999	other_regions	0.372
SNP	chr1	159000000	159499999	other_regions	0.246
SNP	chr1	159500000	159999999	other_regions	0.024
SNP	chr1	160000000	160499999	other_regions	0.114
SNP	chr1	160500000	160999999	other_regions	0.596
SNP	chr1	161000000	161499999	other_regions	0.236
SNP	chr1	161500000	161999999	other_regions	2.588
SNP	chr1	162000000	162499999	other_regions	0.88
SNP	chr1	162500000	162999999	other_regions	0.87
SNP	chr1	163000000	163499999	other_regions	0.59
SNP	chr1	163500000	163999999	other_regions	0.49
SNP	chr1	164000000	164499999	other_regions	0.068
SNP	chr1	164500000	164999999	other_regions	0.644
SNP	chr1	165000000	165499999	other_regions	0.004
SNP	chr1	165500000	165999999	other_regions	0.006
SNP	chr1	166000000	166499999	other_regions	0.01
SNP	chr1	166500000	166999999	other_regions	0.256
SNP	chr1	167000000	167499999	other_regions	0.312
SNP	chr1	167500000	167999999	other_regions	0.002
SNP	chr1	168000000	168499999	other_regions	0.008
SNP	chr1	168500000	168999999	other_regions	0.58
SNP	chr1	169000000	169499999	other_regions	0.244
SNP	chr1	169500000	169999999	other_regions	0.444
SNP	chr1	170000000	170499999	other_regions	0.346
SNP	chr1	170500000	170999999	other_regions	0.006
SNP	chr1	171000000	171499999	other_regions	0.034
SNP	chr1	171500000	171999999	other_regions	0.586
SNP	chr1	172000000	172499999	other_regions	0.854
SNP	chr1	172500000	172999999	other_regions	0.412
SNP	chr1	173000000	173499999	other_regions	0.188
SNP	chr1	173500000	173999999	other_regions	0.032
SNP	chr1	174000000	174499999	other_regions	0.032
SNP	chr1	174500000	174999999	other_regions	0.124
SNP	chr1	175000000	175499999	other_regions	0.084
SNP	chr1	175500000	175999999	other_regions	0.212
SNP	chr1	176000000	176499999	other_regions	0.192
SNP	chr1	176500000	176999999	other_regions	0.262
SNP	chr1	177000000	177499999	other_regions	0.286
SNP	chr1	177500000	177999999	other_regions	0.88
SNP	chr1	178000000	178499999	other_regions	0.418
SNP	chr1	178500000	178999999	other_regions	0.17
SNP	chr1	179000000	179499999	other_regions	0.486
SNP	chr1	179500000	179999999	other_regions	0.32
SNP	chr1	180000000	180499999	other_regions	0.336
SNP	chr1	180500000	180999999	other_regions	0.014
SNP	chr1	181000000	181499999	other_regions	0.1
SNP	chr1	181500000	181999999	other_regions	0.404
SNP	chr1	182000000	182499999	other_regions	0.12
SNP	chr1	182500000	182999999	other_regions	0.366
SNP	chr1	183000000	183499999	other_regions	0.046
SNP	chr1	183500000	183999999	other_regions	0.992
SNP	chr1	184000000	184499999	other_regions	0.22
SNP	chr1	184500000	184999999	other_regions	1.658
SNP	chr1	185000000	185499999	other_regions	0.056
SNP	chr1	185500000	185999999	other_regions	0.106
SNP	chr1	186000000	186499999	other_regions	0.178
SNP	chr1	186500000	186999999	other_regions	1.246
SNP	chr1	187000000	187499999	other_regions	0.678
SNP	chr1	187500000	187999999	other_regions	0.068
SNP	chr1	188000000	188499999	other_regions	0.45
SNP	chr1	188500000	188999999	other_regions	0.366
SNP	chr1	189000000	189499999	other_regions	1.062
SNP	chr1	189500000	189999999	other_regions	0.286
SNP	chr1	190000000	190499999	other_regions	0.002
SNP	chr1	190500000	190999999	other_regions	2.198
SNP	chr1	191000000	191499999	other_regions	2.356
SNP	chr1	191500000	191999999	other_regions	0.842
SNP	chr1	192000000	192499999	other_regions	0.508
SNP	chr1	192500000	192999999	other_regions	0.57
SNP	chr1	193000000	193499999	other_regions	1.132
SNP	chr1	193500000	193999999	other_regions	1.846
SNP	chr1	194000000	194499999	other_regions	1.038
SNP	chr1	194500000	194999999	other_regions	0.126
SNP	chr1	195000000	195499999	other_regions	0.128
SNP	chr1	195500000	195999999	other_regions	0.218
SNP	chr1	196000000	196499999	other_regions	0.114
SNP	chr1	196500000	196999999	other_regions	0.484
SNP	chr1	197000000	197499999	other_regions	0.01
SNP	chr1	197500000	197999999	other_regions	0.832
SNP	chr1	198000000	198499999	other_regions	0.212
SNP	chr1	198500000	198999999	other_regions	0.422
SNP	chr1	199000000	199499999	other_regions	0.75
SNP	chr1	199500000	199999999	other_regions	1.094
SNP	chr1	200000000	200499999	other_regions	0.586
SNP	chr1	200500000	200999999	other_regions	1.28
SNP	chr1	201000000	201499999	other_regions	0.594
SNP	chr1	201500000	201999999	other_regions	1.384
SNP	chr1	202000000	202499999	other_regions	1.38
SNP	chr1	202500000	202999999	other_regions	0.862
SNP	chr1	203000000	203499999	other_regions	0.844
SNP	chr1	203500000	203999999	other_regions	0.812
SNP	chr1	204000000	204499999	other_regions	1.632
SNP	chr1	204500000	204999999	other_regions	2.536
SNP	chr1	205000000	205499999	other_regions	1.228
SNP	chr1	205500000	205999999	other_regions	0.376
SNP	chr1	206000000	206499999	other_regions	0.358
SNP	chr1	206500000	206999999	other_regions	0.904
SNP	chr1	207000000	207499999	other_regions	1.456
SNP	chr1	207500000	207999999	other_regions	1.326
SNP	chr1	208000000	208499999	other_regions	0.876
SNP	chr1	208500000	208999999	other_regions	0.774
SNP	chr1	209000000	209499999	other_regions	1.35
SNP	chr1	209500000	209999999	other_regions	0.868
SNP	chr1	210000000	210499999	other_regions	0.016
SNP	chr1	210500000	210999999	other_regions	0.008
SNP	chr1	211000000	211499999	other_regions	0.036
SNP	chr1	211500000	211999999	other_regions	1.366
SNP	chr1	212000000	212499999	other_regions	0.14
SNP	chr1	212500000	212999999	other_regions	0.842
SNP	chr1	213000000	213499999	other_regions	1.2
SNP	chr1	213500000	213999999	other_regions	1.32
SNP	chr1	214000000	214499999	other_regions	0.778
SNP	chr1	214500000	214999999	other_regions	0.9
SNP	chr1	215000000	215499999	other_regions	0.02
SNP	chr1	215500000	215999999	other_regions	0.948
SNP	chr1	216000000	216499999	other_regions	0.854
SNP	chr1	216500000	216999999	other_regions	0.572
SNP	chr1	217000000	217499999	other_regions	0.608
SNP	chr1	217500000	217999999	other_regions	0.52
SNP	chr1	218000000	218499999	other_regions	0.204
SNP	chr1	218500000	218999999	other_regions	0.064
SNP	chr1	219000000	219499999	other_regions	0.304
SNP	chr1	219500000	219999999	other_regions	0.486
SNP	chr1	220000000	220499999	other_regions	0.514
SNP	chr1	220500000	220999999	other_regions	0.192
SNP	chr1	221000000	221499999	other_regions	0.202
SNP	chr1	221500000	221999999	other_regions	0.208
SNP	chr1	222000000	222499999	other_regions	0.17
SNP	chr1	222500000	222999999	other_regions	0.38
SNP	chr1	223000000	223499999	other_regions	0.4
SNP	chr1	223500000	223999999	other_regions	0.292
SNP	chr1	224000000	224499999	other_regions	0.194
SNP	chr1	224500000	224999999	other_regions	0.088
SNP	chr1	225000000	225499999	other_regions	0.064
SNP	chr1	225500000	225999999	other_regions	0.066
SNP	chr1	226000000	226499999	other_regions	0.062
SNP	chr1	226500000	226999999	other_regions	1.074
SNP	chr1	227000000	227499999	other_regions	1.088
SNP	chr1	227500000	227999999	other_regions	0
SNP	chr1	228000000	228499999	other_regions	0
SNP	chr1	228500000	228999999	other_regions	0
SNP	chr1	229000000	229499999	other_regions	0
SNP	chr1	229500000	229999999	other_regions	0
SNP	chr1	230000000	230499999	other_regions	0
SNP	chr1	230500000	230999999	other_regions	0
SNP	chr1	231000000	231499999	other_regions	0.012
SNP	chr1	231500000	231999999	other_regions	0.008
SNP	chr1	232000000	232499999	other_regions	0.212
SNP	chr1	232500000	232999999	other_regions	0
SNP	chr1	233000000	233499999	other_regions	0
SNP	chr1	233500000	233999999	other_regions	0.01
SNP	chr1	234000000	234499999	other_regions	0
SNP	chr1	234500000	234999999	other_regions	0
SNP	chr1	235000000	235499999	other_regions	0
SNP	chr1	235500000	235999999	other_regions	0
SNP	chr1	236000000	236499999	other_regions	0
SNP	chr1	236500000	236999999	other_regions	0
SNP	chr1	237000000	237499999	other_regions	0.002
SNP	chr1	237500000	237999999	other_regions	0
SNP	chr1	238000000	238499999	other_regions	0
SNP	chr1	238500000	238999999	other_regions	0
SNP	chr1	239000000	239499999	other_regions	0
SNP	chr1	239500000	239999999	other_regions	0
SNP	chr1	240000000	240499999	other_regions	0.008
SNP	chr1	240500000	240999999	other_regions	0
SNP	chr1	241000000	241499999	other_regions	0.002
SNP	chr1	241500000	241999999	other_regions	0.006
SNP	chr1	242000000	242499999	other_regions	0.032
SNP	chr1	242500000	242999999	other_regions	0.002
SNP	chr1	243000000	243499999	other_regions	0.002
SNP	chr1	243500000	243999999	other_regions	0.002
SNP	chr1	244000000	244499999	other_regions	0
SNP	chr1	244500000	244999999	other_regions	0.002
SNP	chr1	245000000	245499999	other_regions	0.014
SNP	chr1	245500000	245999999	other_regions	0
SNP	chr1	246000000	246499999	other_regions	0
SNP	chr1	246500000	246999999	other_regions	0.002
SNP	chr1	247000000	247499999	other_regions	0
SNP	chr1	247500000	247999999	other_regions	0
SNP	chr1	248000000	248499999	other_regions	0
SNP	chr1	248500000	248999999	other_regions	0
SNP	chr1	249000000	249499999	other_regions	0.002
SNP	chr1	249500000	249999999	other_regions	0.006
SNP	chr1	250000000	250499999	other_regions	0.004
SNP	chr1	250500000	250999999	other_regions	0
SNP	chr1	251000000	251499999	other_regions	0
SNP	chr1	251500000	251999999	other_regions	0
SNP	chr1	252000000	252499999	other_regions	0
SNP	chr1	252500000	252999999	other_regions	0
SNP	chr1	253000000	253499999	other_regions	0.002
SNP	chr1	253500000	253999999	other_regions	0
SNP	chr1	254000000	254499999	other_regions	0.08
SNP	chr1	254500000	254999999	other_regions	0.016
SNP	chr1	255000000	255499999	other_regions	0
SNP	chr1	255500000	255999999	other_regions	0.004
SNP	chr1	256000000	256499999	other_regions	0.018
SNP	chr1	256500000	256999999	other_regions	0.022
SNP	chr1	257000000	257499999	other_regions	0
SNP	chr1	257500000	257999999	other_regions	0.004
SNP	chr1	258000000	258499999	other_regions	0
SNP	chr1	258500000	258999999	other_regions	0.012
SNP	chr1	259000000	259499999	other_regions	0.002
SNP	chr1	259500000	259999999	other_regions	0
SNP	chr1	260000000	260499999	other_regions	0
SNP	chr1	260500000	260999999	other_regions	0.01
SNP	chr1	261000000	261499999	other_regions	0
SNP	chr1	261500000	261999999	other_regions	0.004
SNP	chr1	262000000	262499999	other_regions	0.002
SNP	chr1	262500000	262999999	other_regions	0
SNP	chr1	263000000	263499999	other_regions	0.004
SNP	chr1	263500000	263999999	other_regions	0.006
SNP	chr1	264000000	264499999	other_regions	0.01
SNP	chr1	264500000	264999999	other_regions	0
SNP	chr1	265000000	265499999	other_regions	0
SNP	chr1	265500000	265999999	other_regions	0
SNP	chr1	266000000	266499999	other_regions	0
SNP	chr1	266500000	266999999	other_regions	0.002
SNP	chr1	267000000	267499999	other_regions	0
SNP	chr1	267500000	267999999	other_regions	0
SNP	chr1	268000000	268499999	other_regions	0
SNP	chr1	268500000	268999999	other_regions	0
SNP	chr1	269000000	269499999	other_regions	0.018
SNP	chr1	269500000	269999999	other_regions	0.004
SNP	chr1	270000000	270499999	other_regions	0
SNP	chr1	270500000	270999999	other_regions	0.002
SNP	chr1	271000000	271499999	other_regions	0.014
SNP	chr1	271500000	271999999	other_regions	0.002
SNP	chr1	272000000	272499999	other_regions	0
SNP	chr1	272500000	272999999	other_regions	0.006
SNP	chr1	273000000	273499999	other_regions	0
SNP	chr1	273500000	273999999	other_regions	0.002
SNP	chr1	274000000	274499999	other_regions	0
SNP	chr1	274500000	274999999	other_regions	0.004
SNP	chr1	275000000	275499999	other_regions	0.046
SNP	chr1	275500000	275999999	other_regions	0.132
SNP	chr1	276000000	276499999	other_regions	0
SNP	chr1	276500000	276999999	other_regions	0
SNP	chr1	277000000	277499999	other_regions	0.002
SNP	chr1	277500000	277999999	other_regions	0.004
SNP	chr1	278000000	278499999	other_regions	0
SNP	chr1	278500000	278999999	other_regions	0.01
SNP	chr1	279000000	279499999	other_regions	0
SNP	chr1	279500000	279999999	other_regions	0
SNP	chr1	280000000	280499999	other_regions	0
SNP	chr1	280500000	280999999	other_regions	0
SNP	chr1	281000000	281499999	other_regions	0.002
SNP	chr1	281500000	281999999	other_regions	0
SNP	chr1	282000000	282499999	other_regions	0
SNP	chr1	282500000	282999999	other_regions	0
SNP	chr1	283000000	283499999	other_regions	0
SNP	chr1	283500000	283999999	other_regions	0
SNP	chr1	284000000	284499999	other_regions	0.014
SNP	chr1	284500000	284999999	other_regions	0
SNP	chr1	285000000	285499999	other_regions	0
SNP	chr1	285500000	285999999	other_regions	0.002
SNP	chr1	286000000	286499999	other_regions	0
SNP	chr1	286500000	286999999	other_regions	0.002
SNP	chr1	287000000	287499999	other_regions	0
SNP	chr1	287500000	287999999	other_regions	0
SNP	chr1	288000000	288499999	other_regions	0
SNP	chr1	288500000	288999999	other_regions	0
SNP	chr1	289000000	289499999	other_regions	0.002
SNP	chr1	289500000	289999999	other_regions	0.01
SNP	chr1	290000000	290499999	other_regions	0
SNP	chr1	290500000	290999999	other_regions	0.004
SNP	chr1	291000000	291499999	other_regions	0
SNP	chr1	291500000	291999999	other_regions	0
SNP	chr1	292000000	292499999	other_regions	0
SNP	chr1	292500000	292999999	other_regions	0
SNP	chr1	293000000	293499999	other_regions	0
SNP	chr1	293500000	293999999	other_regions	0.01
SNP	chr1	294000000	294499999	other_regions	0
SNP	chr1	294500000	294999999	other_regions	0.25
SNP	chr1	295000000	295499999	other_regions	0.376
SNP	chr1	295500000	295999999	other_regions	0.084
SNP	chr1	296000000	296499999	other_regions	0.692
SNP	chr1	296500000	296999999	other_regions	0.084
SNP	chr1	297000000	297499999	other_regions	0.042
SNP	chr1	297500000	297999999	other_regions	0.028
SNP	chr1	298000000	298499999	other_regions	0.046
SNP	chr1	298500000	298999999	other_regions	0.058
SNP	chr1	299000000	299499999	other_regions	0
SNP	chr1	299500000	299999999	other_regions	0.002
SNP	chr1	300000000	300499999	other_regions	0.006
SNP	chr1	300500000	300999999	other_regions	0
SNP	chr1	301000000	301499999	other_regions	0
SNP	chr1	301500000	301999999	other_regions	0.004
SNP	chr1	302000000	302499999	other_regions	0
SNP	chr1	302500000	302999999	other_regions	0
SNP	chr1	303000000	303499999	other_regions	0
SNP	chr1	303500000	303999999	other_regions	0
SNP	chr1	304000000	304499999	other_regions	0.004
SNP	chr1	304500000	304999999	other_regions	0
SNP	chr1	305000000	305499999	other_regions	0
SNP	chr1	305500000	305999999	other_regions	0
SNP	chr1	306000000	306499999	other_regions	0.056
SNP	chr1	306500000	306999999	other_regions	0.014
SNP	chr1	307000000	307499999	other_regions	0
SNP	chr1	307500000	307999999	other_regions	0
SNP	chr1	308000000	308499999	other_regions	0
SNP	chr1	308500000	308999999	other_regions	0.002
SNP	chr1	309000000	309499999	other_regions	0
SNP	chr1	309500000	309999999	other_regions	0.014
SNP	chr1	310000000	310499999	other_regions	0.006
SNP	chr1	310500000	310999999	other_regions	0
SNP	chr1	311000000	311499999	other_regions	0
SNP	chr1	311500000	311999999	other_regions	0.178
SNP	chr1	312000000	312499999	other_regions	0.03
SNP	chr1	312500000	312999999	other_regions	0.004
SNP	chr1	313000000	313499999	other_regions	0.208
SNP	chr1	313500000	313999999	other_regions	0.58
SNP	chr1	314000000	314499999	other_regions	0.348
SNP	chr1	314500000	314999999	other_regions	0.186
SNP	chr1	315000000	315499999	other_regions	0.538
SNP	chr1	315500000	315999999	other_regions	0.006
SNP	chr1	316000000	316499999	other_regions	0
SNP	chr1	316500000	316999999	other_regions	0
SNP	chr1	317000000	317499999	other_regions	0
SNP	chr1	317500000	317999999	other_regions	0
SNP	chr1	318000000	318499999	other_regions	0
SNP	chr1	318500000	318999999	other_regions	0
SNP	chr1	319000000	319499999	other_regions	0
SNP	chr1	319500000	319999999	other_regions	0
SNP	chr1	320000000	320499999	other_regions	0
SNP	chr1	320500000	320999999	other_regions	0
SNP	chr1	321000000	321499999	other_regions	0
SNP	chr1	321500000	321999999	other_regions	0
SNP	chr1	322000000	322499999	other_regions	0
SNP	chr1	322500000	322999999	other_regions	0.006
SNP	chr1	323000000	323499999	other_regions	0.002
SNP	chr1	323500000	323999999	other_regions	0
SNP	chr1	324000000	324499999	other_regions	0
SNP	chr1	324500000	324999999	other_regions	0
SNP	chr1	325000000	325499999	other_regions	0.012
SNP	chr1	325500000	325999999	other_regions	0
SNP	chr1	326000000	326499999	other_regions	0.008
SNP	chr1	326500000	326999999	other_regions	0.002
SNP	chr1	327000000	327499999	other_regions	0
SNP	chr1	327500000	327999999	other_regions	0.002
SNP	chr1	328000000	328499999	other_regions	0.002
SNP	chr1	328500000	328999999	other_regions	0.002
SNP	chr1	329000000	329499999	other_regions	0
SNP	chr1	329500000	329999999	other_regions	0
SNP	chr1	330000000	330499999	other_regions	0.006
SNP	chr1	330500000	330999999	other_regions	0
SNP	chr1	331000000	331499999	other_regions	0
SNP	chr1	331500000	331999999	other_regions	0
SNP	chr1	332000000	332499999	other_regions	0.002
SNP	chr1	332500000	332999999	other_regions	0
SNP	chr1	333000000	333499999	other_regions	0
SNP	chr1	333500000	333999999	other_regions	0
SNP	chr1	334000000	334499999	other_regions	0.002
SNP	chr1	334500000	334999999	other_regions	0
SNP	chr1	335000000	335499999	other_regions	0.024
SNP	chr1	335500000	335999999	other_regions	0.002
SNP	chr1	336000000	336499999	other_regions	0
SNP	chr1	336500000	336999999	other_regions	0
SNP	chr1	337000000	337499999	other_regions	0.01
SNP	chr1	337500000	337999999	other_regions	0
SNP	chr1	338000000	338499999	other_regions	0.01
SNP	chr1	338500000	338999999	other_regions	0
SNP	chr1	339000000	339499999	other_regions	0
SNP	chr1	339500000	339999999	other_regions	0
SNP	chr1	340000000	340499999	other_regions	0
SNP	chr1	340500000	340999999	other_regions	0.002
SNP	chr1	341000000	341499999	other_regions	0.036
SNP	chr1	341500000	341999999	other_regions	0
SNP	chr1	342000000	342499999	other_regions	0
SNP	chr1	342500000	342999999	other_regions	0
SNP	chr1	343000000	343499999	other_regions	0
SNP	chr1	343500000	343999999	other_regions	0
SNP	chr1	344000000	344499999	other_regions	0.002
SNP	chr1	344500000	344999999	other_regions	0
SNP	chr1	345000000	345499999	other_regions	0.002
SNP	chr1	345500000	345999999	other_regions	0
SNP	chr1	346000000	346499999	other_regions	0.006
SNP	chr1	346500000	346999999	other_regions	0
SNP	chr1	347000000	347499999	other_regions	0
SNP	chr1	347500000	347999999	other_regions	0
SNP	chr1	348000000	348499999	other_regions	0
SNP	chr1	348500000	348999999	other_regions	0.004
SNP	chr1	349000000	349499999	other_regions	0
SNP	chr1	349500000	349999999	other_regions	0
SNP	chr1	350000000	350499999	other_regions	0.004
SNP	chr1	350500000	350999999	other_regions	0
SNP	chr1	351000000	351499999	other_regions	0
SNP	chr1	351500000	351999999	other_regions	0
SNP	chr1	352000000	352499999	other_regions	0
SNP	chr1	352500000	352999999	other_regions	0
SNP	chr1	353000000	353499999	other_regions	0
SNP	chr1	353500000	353999999	other_regions	0
SNP	chr1	354000000	354499999	other_regions	0
SNP	chr1	354500000	354999999	other_regions	0
SNP	chr1	355000000	355499999	other_regions	0
SNP	chr1	355500000	355999999	other_regions	0.002
SNP	chr1	356000000	356499999	other_regions	0
SNP	chr1	356500000	356999999	other_regions	0
SNP	chr1	357000000	357499999	other_regions	0
SNP	chr1	357500000	357999999	other_regions	0
SNP	chr1	358000000	358499999	other_regions	0
SNP	chr1	358500000	358999999	other_regions	0
SNP	chr1	359000000	359499999	other_regions	0
SNP	chr1	359500000	359999999	other_regions	0
SNP	chr1	360000000	360499999	other_regions	0
SNP	chr1	360500000	360999999	other_regions	0
SNP	chr1	361000000	361499999	other_regions	0
SNP	chr1	361500000	361999999	other_regions	0
SNP	chr1	362000000	362499999	other_regions	0
SNP	chr1	362500000	362999999	other_regions	0.002
SNP	chr1	363000000	363499999	other_regions	0
SNP	chr1	363500000	363999999	other_regions	0
SNP	chr1	364000000	364499999	other_regions	0.004
SNP	chr1	364500000	364999999	other_regions	0.002
SNP	chr1	365000000	365499999	other_regions	0.006
SNP	chr1	365500000	365999999	other_regions	0
SNP	chr1	366000000	366499999	other_regions	0
SNP	chr1	366500000	366999999	other_regions	0
SNP	chr1	367000000	367499999	other_regions	0
SNP	chr1	367500000	367999999	other_regions	0
SNP	chr1	368000000	368499999	other_regions	0.004
SNP	chr1	368500000	368999999	other_regions	0
SNP	chr1	369000000	369499999	other_regions	0
SNP	chr1	369500000	369999999	other_regions	0
SNP	chr1	370000000	370499999	other_regions	0
SNP	chr1	370500000	370999999	other_regions	0
SNP	chr1	371000000	371499999	other_regions	0.002
SNP	chr1	371500000	371999999	other_regions	0
SNP	chr1	372000000	372499999	other_regions	0
SNP	chr1	372500000	372999999	other_regions	0.008
SNP	chr1	373000000	373499999	other_regions	0.006
SNP	chr1	373500000	373999999	other_regions	0
SNP	chr1	374000000	374499999	other_regions	0.002
SNP	chr1	374500000	374999999	other_regions	0
SNP	chr1	375000000	375499999	other_regions	0.002
SNP	chr1	375500000	375999999	other_regions	0
SNP	chr1	376000000	376499999	other_regions	0
SNP	chr1	376500000	376999999	other_regions	0.03
SNP	chr1	377000000	377499999	other_regions	0
SNP	chr1	377500000	377999999	other_regions	0
SNP	chr1	378000000	378499999	other_regions	0.01
SNP	chr1	378500000	378999999	other_regions	0
SNP	chr1	379000000	379499999	other_regions	0.012
SNP	chr1	379500000	379999999	other_regions	0
SNP	chr1	380000000	380499999	other_regions	0.056
SNP	chr1	380500000	380999999	other_regions	0.142
SNP	chr1	381000000	381499999	other_regions	0.072
SNP	chr1	381500000	381999999	other_regions	0.076
SNP	chr1	382000000	382499999	other_regions	0.076
SNP	chr1	382500000	382999999	other_regions	0.184
SNP	chr1	383000000	383499999	other_regions	0.008
SNP	chr1	383500000	383999999	other_regions	0.002
SNP	chr1	384000000	384499999	other_regions	0.002
SNP	chr1	384500000	384999999	other_regions	0
SNP	chr1	385000000	385499999	other_regions	0.002
SNP	chr1	385500000	385999999	other_regions	0
SNP	chr1	386000000	386499999	other_regions	0
SNP	chr1	386500000	386999999	other_regions	0
SNP	chr1	387000000	387499999	other_regions	0
SNP	chr1	387500000	387999999	other_regions	0
SNP	chr1	388000000	388499999	other_regions	0
SNP	chr1	388500000	388999999	other_regions	0
SNP	chr1	389000000	389499999	other_regions	0
SNP	chr1	389500000	389999999	other_regions	0
SNP	chr1	390000000	390499999	other_regions	0
SNP	chr1	390500000	390999999	other_regions	0
SNP	chr1	391000000	391499999	other_regions	0
SNP	chr1	391500000	391999999	other_regions	0
SNP	chr1	392000000	392499999	other_regions	0.002
SNP	chr1	392500000	392999999	other_regions	0
SNP	chr1	393000000	393499999	other_regions	0
SNP	chr1	393500000	393999999	other_regions	0
SNP	chr1	394000000	394499999	other_regions	0
SNP	chr1	394500000	394999999	other_regions	0
SNP	chr1	395000000	395499999	other_regions	0
SNP	chr1	395500000	395999999	other_regions	0
SNP	chr1	396000000	396499999	other_regions	0
SNP	chr1	396500000	396999999	other_regions	0.004
SNP	chr1	397000000	397499999	other_regions	0
SNP	chr1	397500000	397999999	other_regions	0.072
SNP	chr1	398000000	398499999	other_regions	0
SNP	chr1	398500000	398999999	other_regions	0
SNP	chr1	399000000	399499999	other_regions	0.002
SNP	chr1	399500000	399999999	other_regions	0
SNP	chr1	400000000	400499999	other_regions	0
SNP	chr1	400500000	400999999	other_regions	0
SNP	chr1	401000000	401499999	other_regions	0.002
SNP	chr1	401500000	401999999	other_regions	0
SNP	chr1	402000000	402499999	other_regions	0
SNP	chr1	402500000	402999999	other_regions	0
SNP	chr1	403000000	403499999	other_regions	0
SNP	chr1	403500000	403999999	other_regions	0.026
SNP	chr1	404000000	404499999	other_regions	0
SNP	chr1	404500000	404999999	other_regions	0
SNP	chr1	405000000	405499999	other_regions	0
SNP	chr1	405500000	405999999	other_regions	0.008
SNP	chr1	406000000	406499999	other_regions	0.006
SNP	chr1	406500000	406999999	other_regions	0
SNP	chr1	407000000	407499999	other_regions	0
SNP	chr1	407500000	407999999	other_regions	0
SNP	chr1	408000000	408499999	other_regions	0.002
SNP	chr1	408500000	408999999	other_regions	0
SNP	chr1	409000000	409499999	other_regions	0.012
SNP	chr1	409500000	409999999	other_regions	0
SNP	chr1	410000000	410499999	other_regions	0
SNP	chr1	410500000	410999999	other_regions	0
SNP	chr1	411000000	411499999	other_regions	0
SNP	chr1	411500000	411999999	other_regions	0
SNP	chr1	412000000	412499999	other_regions	0
SNP	chr1	412500000	412999999	other_regions	0.004
SNP	chr1	413000000	413499999	other_regions	0
SNP	chr1	413500000	413999999	other_regions	0
SNP	chr1	414000000	414499999	other_regions	0
SNP	chr1	414500000	414999999	other_regions	0
SNP	chr1	415000000	415499999	other_regions	0
SNP	chr1	415500000	415999999	other_regions	0
SNP	chr1	416000000	416499999	other_regions	0
SNP	chr1	416500000	416999999	other_regions	0.004
SNP	chr1	417000000	417499999	other_regions	0.004
SNP	chr1	417500000	417999999	other_regions	0
SNP	chr1	418000000	418499999	other_regions	0.002
SNP	chr1	418500000	418999999	other_regions	0
SNP	chr1	419000000	419499999	other_regions	0.002
SNP	chr1	419500000	419999999	other_regions	0.004
SNP	chr1	420000000	420499999	other_regions	0
SNP	chr1	420500000	420999999	other_regions	0
SNP	chr1	421000000	421499999	other_regions	0.014
SNP	chr1	421500000	421999999	other_regions	0
SNP	chr1	422000000	422499999	other_regions	0
SNP	chr1	422500000	422999999	other_regions	0.002
SNP	chr1	423000000	423499999	other_regions	0
SNP	chr1	423500000	423999999	other_regions	0
SNP	chr1	424000000	424499999	other_regions	0
SNP	chr1	424500000	424999999	other_regions	0
SNP	chr1	425000000	425499999	other_regions	0
SNP	chr1	425500000	425999999	other_regions	0
SNP	chr1	426000000	426499999	other_regions	0
SNP	chr1	426500000	426999999	other_regions	0.022
SNP	chr1	427000000	427499999	other_regions	0.002
SNP	chr1	427500000	427999999	other_regions	0
SNP	chr1	428000000	428499999	other_regions	0.002
SNP	chr1	428500000	428999999	other_regions	0.004
SNP	chr1	429000000	429499999	other_regions	0.002
SNP	chr1	429500000	429999999	other_regions	0
SNP	chr1	430000000	430499999	other_regions	0
SNP	chr1	430500000	430999999	other_regions	0
[truncated: 13,426 more rows]

## Sheet: figure 4d
chr	female MCR_bin	female MCR_Eigenvalue	male MCR_Eigenvalue	region	compartment switch
[truncated: 20,950 more rows]

[truncated: 1 more sheets: figure 4e]
