# Supplementary material for: Molecular mechanisms and topological consequences of drastic chromosomal rearrangements of muntjac deer
Source: Nat Commun. 2021 Nov 25;12:6858. doi: 10.1038/s41467-021-27091-0 (PMC8617201; doi:10.1038/s41467-021-27091-0)
Supplement: Supplementary file 13 — Source data [file 41467_2021_27091_MOESM13_ESM.zip › source data/supplementary figure 11a.xlsx]

## Sheet: Sheet1
Species	Total sequenced reads pairs	Valid pairs	Valid ratio (%)	Cis-interaction	Trans-interaction
female M. crinifrons	2246086718	1130953598	50.35	985511970	145441628
male M. crinifrons	2700196562	1309094282	48.48	1138422008	170672274
M. reevesi	2778092796	1239062786	44.6	912307444	326755342
H. inermis	3353304975	1314450626	39.2	425112102	889338524
