# Supplementary material for: Molecular mechanisms and topological consequences of drastic chromosomal rearrangements of muntjac deer
Source: Nat Commun. 2021 Nov 25;12:6858. doi: 10.1038/s41467-021-27091-0 (PMC8617201; doi:10.1038/s41467-021-27091-0)
Supplement: Supplementary file 13 — Source data [file 41467_2021_27091_MOESM13_ESM.zip › source data/supplementary figure 11b.xlsx]

## Sheet: supplementary fig. 11b (stat)
Resolution/kb	female M. crinifrons	H. inermis		M. reevesi		male M. crinifrons
	Total bins	Total bins	Mapped bins	Total bins	Mapped bins	Total bins	Mapped bins
20	123002	123454	115435	122981	116778	121618	117607
40	61502	61733	58515	61497	58661	60811	58760
100	24602	24706	23610	24606	23743	24325	23582

## Sheet: supplementary fig. 11b (100k)
female M. crinifrons	male M. crinifrons	M. reevesi	H. inermis
chr1_1	notmapbin	notmapbin	notmapbin
chr1_2	chr4_6612	chr17_2	chr18_617
chr1_3	chr4_6611	chr17_3	chr18_616
chr1_4	chr4_6610	chr17_4	chr18_615
chr1_5	chr4_6609	chr17_5	chr18_614
chr1_6	chr4_6608	chr17_6	chr18_613
chr1_7	chr4_6607	chr17_7	chr18_612
chr1_8	chr4_6606	chr17_8	chr18_611
chr1_9	chr4_6605	chr17_9	notmapbin
chr1_10	chr4_6604	chr17_10	chr18_609
chr1_11	chr4_6603	chr17_11	chr18_608
chr1_12	chr4_6602	chr17_12	chr18_607
chr1_13	chr4_6601	chr17_13	chr18_606
chr1_14	chr4_6600	chr17_14	chr18_605
chr1_15	chr4_6599	chr17_15	chr18_604
chr1_16	chr4_6598	chr17_16	chr18_603
chr1_17	chr4_6597	chr17_17	chr18_602
chr1_18	chr4_6596	chr17_18	chr18_601
chr1_19	chr4_6595	chr17_19	chr18_600
chr1_20	chr4_6594	chr17_20	chr18_599
chr1_21	chr4_6593	chr17_21	chr18_598
chr1_22	chr4_6592	chr17_22	chr18_597
chr1_23	chr4_6591	chr17_23	chr18_596
chr1_24	chr4_6590	chr17_24	chr18_595
chr1_25	chr4_6589	chr17_25	chr18_594
chr1_26	chr4_6588	chr17_26	chr18_593
chr1_27	chr4_6587	chr17_27	chr18_592
chr1_28	chr4_6586	chr17_28	chr18_591
chr1_29	chr4_6585	chr17_29	chr18_590
chr1_30	chr4_6584	chr17_30	chr18_589
chr1_31	chr4_6583	chr17_31	chr18_588
chr1_32	chr4_6582	chr17_32	chr18_587
chr1_33	chr4_6581	chr17_33	chr18_586
chr1_34	chr4_6580	chr17_34	chr18_585
chr1_35	chr4_6579	chr17_35	chr18_584
chr1_36	chr4_6578	chr17_36	chr18_583
chr1_37	chr4_6577	chr17_37	chr18_582
chr1_38	chr4_6576	chr17_38	chr18_581
chr1_39	chr4_6575	chr17_39	chr18_580
chr1_40	chr4_6574	chr17_40	chr18_579
chr1_41	chr4_6573	chr17_41	chr18_578
chr1_42	chr4_6572	chr17_42	chr18_577
chr1_43	chr4_6571	chr17_43	chr18_576
chr1_44	chr4_6570	chr17_44	chr18_575
chr1_45	chr4_6569	chr17_45	chr18_574
chr1_46	chr4_6568	chr17_46	chr18_573
chr1_47	chr4_6567	chr17_47	chr18_572
chr1_48	chr4_6566	chr17_48	chr18_571
chr1_49	chr4_6565	chr17_49	chr18_570
chr1_50	chr4_6564	chr17_50	chr18_569
chr1_51	chr4_6563	chr17_51	chr18_568
chr1_52	chr4_6562	chr17_52	chr18_567
chr1_53	chr4_6561	chr17_53	chr18_566
chr1_54	chr4_6560	chr17_54	chr18_565
chr1_55	chr4_6559	chr17_55	chr18_564
chr1_56	chr4_6558	chr17_56	chr18_563
chr1_57	chr4_6557	chr17_57	chr18_562
chr1_58	chr4_6556	chr17_58	chr18_561
chr1_59	chr4_6555	chr17_59	chr18_560
chr1_60	chr4_6554	chr17_60	chr18_559
chr1_61	chr4_6553	chr17_61	chr18_558
chr1_62	chr4_6552	chr17_62	chr18_557
chr1_63	notmapbin	notmapbin	notmapbin
chr1_64	chr4_6550	chr17_64	chr18_556
chr1_65	chr4_6549	chr17_65	chr18_555
chr1_66	chr4_6548	chr17_66	chr18_554
chr1_67	chr4_6547	chr17_67	chr18_553
chr1_68	chr4_6546	chr17_68	chr18_552
chr1_69	chr4_6545	chr17_69	chr18_551
chr1_70	chr4_6544	chr17_70	chr18_550
chr1_71	chr4_6543	chr17_71	chr18_549
chr1_72	chr4_6542	chr17_72	chr18_548
chr1_73	chr4_6541	chr17_73	chr18_547
chr1_74	chr4_6540	chr17_74	chr18_546
chr1_75	chr4_6539	chr17_75	chr18_545
chr1_76	chr4_6538	chr17_76	chr18_544
chr1_77	chr4_6537	chr17_77	chr18_543
chr1_78	chr4_6536	chr17_78	chr18_542
chr1_79	chr4_6535	chr17_79	chr18_541
chr1_80	chr4_6534	chr17_80	chr18_540
chr1_81	chr4_6533	chr17_81	chr18_539
chr1_82	chr4_6532	chr17_82	chr18_538
chr1_83	chr4_6531	chr17_83	chr18_537
chr1_84	chr4_6530	chr17_84	chr18_536
chr1_85	chr4_6529	chr17_85	chr18_535
chr1_86	chr4_6528	chr17_86	chr18_534
chr1_87	chr4_6527	chr17_87	chr18_533
chr1_88	chr4_6526	chr17_88	chr18_532
chr1_89	chr4_6525	chr17_89	chr18_531
chr1_90	chr4_6524	chr17_90	chr18_530
chr1_91	chr4_6523	chr17_91	chr18_529
chr1_92	chr4_6522	chr17_92	chr18_528
chr1_93	chr4_6521	chr17_93	chr18_527
chr1_94	chr4_6520	chr17_94	chr18_526
chr1_95	chr4_6519	chr17_95	chr18_525
chr1_96	chr4_6518	chr17_96	chr18_524
chr1_97	chr4_6517	chr17_97	chr18_523
chr1_98	chr4_6516	chr17_98	chr18_522
chr1_99	chr4_6515	chr17_99	chr18_521
chr1_100	chr4_6514	chr17_100	chr18_520
chr1_101	chr4_6513	chr17_101	chr18_519
chr1_102	chr4_6512	chr17_102	chr18_518
chr1_103	chr4_6511	chr17_103	chr18_517
chr1_104	chr4_6510	chr17_104	chr18_516
chr1_105	chr4_6509	chr17_105	chr18_515
chr1_106	notmapbin	chr17_106	chr18_514
chr1_107	chr4_6507	chr17_107	chr18_512
chr1_108	chr4_6505	chr17_108	chr18_511
chr1_109	chr4_6504	chr17_109	chr18_510
chr1_110	chr4_6503	chr17_110	chr18_509
chr1_111	chr4_6502	chr17_111	chr18_508
chr1_112	chr4_6501	chr17_112	chr18_507
chr1_113	chr4_6500	chr17_113	chr18_506
chr1_114	chr4_6499	chr17_114	chr18_505
chr1_115	chr4_6498	chr17_115	chr18_504
chr1_116	chr4_6497	chr17_116	chr18_503
chr1_117	chr4_6496	chr17_117	chr18_502
chr1_118	chr4_6495	chr17_118	chr18_501
chr1_119	chr4_6494	chr17_119	chr18_500
chr1_120	chr4_6493	chr17_120	chr18_499
chr1_121	chr4_6492	chr17_121	chr18_498
chr1_122	chr4_6491	chr17_122	chr18_497
chr1_123	notmapbin	chr17_123	notmapbin
chr1_124	chr4_6490	chr17_124	chr18_495
chr1_125	chr4_6489	chr17_125	chr18_494
chr1_126	chr4_6488	chr17_126	chr18_493
chr1_127	chr4_6487	chr17_127	chr18_492
chr1_128	chr4_6486	chr17_128	chr18_491
chr1_129	chr4_6485	chr17_129	chr18_490
chr1_130	chr4_6484	chr17_130	chr18_489
chr1_131	chr4_6483	chr17_131	chr18_488
chr1_132	chr4_6482	chr17_132	chr18_487
chr1_133	chr4_6481	chr17_133	chr18_486
chr1_134	chr4_6480	chr17_134	chr18_485
chr1_135	chr4_6479	chr17_135	chr18_484
chr1_136	chr4_6478	chr17_136	chr18_483
chr1_137	chr4_6477	chr17_137	chr18_482
chr1_138	chr4_6476	chr17_138	chr18_481
chr1_139	chr4_6475	chr17_139	chr18_480
chr1_140	chr4_6474	chr17_140	chr18_479
chr1_141	chr4_6473	chr17_141	chr18_478
chr1_142	notmapbin	chr17_142	notmapbin
chr1_143	chr4_6471	chr17_143	chr18_477
chr1_144	chr4_6470	chr17_144	chr18_476
chr1_145	chr4_6469	chr17_145	chr18_475
chr1_146	chr4_6468	chr17_146	chr18_474
chr1_147	chr4_6467	chr17_147	chr18_473
chr1_148	chr4_6466	chr17_148	chr18_472
chr1_149	chr4_6465	chr17_149	chr18_471
chr1_150	chr4_6464	chr17_150	chr18_470
chr1_151	chr4_6463	chr17_151	chr18_469
chr1_152	chr4_6462	chr17_152	chr18_468
chr1_153	chr4_6461	chr17_153	chr18_467
chr1_154	chr4_6460	chr17_154	chr18_466
chr1_155	chr4_6459	chr17_155	chr18_465
chr1_156	chr4_6458	chr17_156	chr18_464
chr1_157	chr4_6457	chr17_157	chr18_463
chr1_158	chr4_6456	chr17_158	chr18_461
chr1_159	chr4_6454	chr17_159	chr18_460
chr1_160	chr4_6453	chr17_160	chr18_459
chr1_161	chr4_6452	chr17_161	chr18_458
chr1_162	chr4_6451	chr17_162	chr18_457
chr1_163	chr4_6450	chr17_163	chr18_456
chr1_164	chr4_6449	chr17_164	chr18_455
chr1_165	chr4_6448	chr17_165	chr18_454
chr1_166	chr4_6447	chr17_166	chr18_453
chr1_167	chr4_6446	chr17_167	chr18_452
chr1_168	chr4_6445	chr17_168	chr18_451
chr1_169	chr4_6444	chr17_169	chr18_450
chr1_170	chr4_6443	chr17_170	chr18_449
chr1_171	chr4_6442	chr17_171	chr18_448
chr1_172	chr4_6441	chr17_172	chr18_447
chr1_173	chr4_6440	chr17_173	chr18_446
chr1_174	chr4_6439	chr17_174	chr18_445
chr1_175	chr4_6438	chr17_175	chr18_444
chr1_176	chr4_6437	chr17_176	chr18_443
chr1_177	chr4_6436	chr17_177	chr18_442
chr1_178	chr4_6435	chr17_178	chr18_441
chr1_179	chr4_6434	chr17_179	chr18_440
chr1_180	chr4_6433	chr17_180	chr18_439
chr1_181	chr4_6432	chr17_181	chr18_438
chr1_182	chr4_6431	chr17_182	chr18_437
chr1_183	chr4_6430	chr17_183	chr18_436
chr1_184	chr4_6429	chr17_184	chr18_435
chr1_185	chr4_6428	chr17_185	chr18_434
chr1_186	chr4_6427	chr17_186	chr18_433
chr1_187	chr4_6426	chr17_187	chr18_432
chr1_188	chr4_6425	chr17_188	chr18_431
chr1_189	chr4_6424	chr17_189	chr18_430
chr1_190	notmapbin	notmapbin	notmapbin
chr1_191	chr4_2672	chr17_191	chr18_429
chr1_192	chr4_2673	chr17_192	chr18_428
chr1_193	notmapbin	chr17_193	notmapbin
chr1_194	notmapbin	chr17_194	chr18_426
chr1_195	chr4_2676	chr17_195	chr18_425
chr1_196	chr4_2677	chr17_196	chr18_424
chr1_197	chr4_2678	chr17_197	chr18_423
chr1_198	chr4_2679	chr17_198	chr18_422
chr1_199	chr4_2680	chr17_199	chr18_421
chr1_200	chr4_2681	chr17_200	chr18_420
chr1_201	chr4_2682	chr17_201	chr18_419
chr1_202	chr4_2683	chr17_202	chr18_418
chr1_203	chr4_2684	chr17_203	chr18_417
chr1_204	chr4_2685	chr17_204	chr18_416
chr1_205	chr4_2686	chr17_205	chr18_415
chr1_206	chr4_2687	chr17_206	chr18_414
chr1_207	chr4_2688	chr17_207	chr18_413
chr1_208	notmapbin	chr17_208	notmapbin
chr1_209	chr4_2690	chr17_209	notmapbin
chr1_210	chr4_2691	chr17_210	chr18_411
chr1_211	chr4_2692	chr17_211	chr18_410
chr1_212	chr4_2693	chr17_212	chr18_409
chr1_213	chr4_2694	chr17_213	chr18_408
chr1_214	chr4_2695	chr17_214	chr18_407
chr1_215	chr4_2696	chr17_215	chr18_406
chr1_216	chr4_2697	chr17_216	chr18_405
chr1_217	chr4_2698	chr17_217	chr18_404
chr1_218	chr4_2699	chr17_218	chr18_403
chr1_219	chr4_2700	chr17_219	chr18_402
chr1_220	chr4_2702	chr17_220	chr18_401
chr1_221	chr4_2703	chr17_221	chr18_400
chr1_222	chr4_2704	chr17_222	chr18_399
chr1_223	chr4_2705	chr17_223	chr18_398
chr1_224	chr4_2706	chr17_224	chr18_397
chr1_225	chr4_2707	chr17_225	chr18_396
chr1_226	chr4_2708	chr17_226	chr18_395
chr1_227	chr4_2709	chr17_227	chr18_394
chr1_228	chr4_2710	chr17_228	chr18_393
chr1_229	chr4_2711	chr17_229	chr18_392
chr1_230	chr4_2712	chr17_230	chr18_391
chr1_231	chr4_2713	chr17_231	chr18_390
chr1_232	chr4_2714	chr17_232	chr18_389
chr1_233	chr4_2715	chr17_233	chr18_388
chr1_234	chr4_2716	chr17_234	chr18_387
chr1_235	chr4_2717	chr17_235	chr18_386
chr1_236	chr4_2718	chr17_236	chr18_385
chr1_237	chr4_2719	chr17_237	chr18_384
chr1_238	chr4_2720	chr17_238	chr18_383
chr1_239	chr4_2721	chr17_239	chr18_382
chr1_240	chr4_2722	chr17_240	chr18_381
chr1_241	chr4_2723	chr17_241	chr18_380
chr1_242	chr4_2724	chr17_242	chr18_379
chr1_243	chr4_2725	chr17_243	chr18_378
chr1_244	chr4_2726	chr17_244	chr18_377
chr1_245	chr4_2727	chr17_245	chr18_376
chr1_246	chr4_2728	chr17_246	chr18_375
chr1_247	chr4_2729	chr17_247	chr18_374
chr1_248	chr4_2730	chr17_248	chr18_373
chr1_249	chr4_2731	chr17_249	chr18_372
chr1_250	chr4_2732	chr17_250	chr18_371
chr1_251	chr4_2733	chr17_251	chr18_369
chr1_252	chr4_2734	chr17_252	chr18_368
chr1_253	chr4_2735	chr17_253	chr18_367
chr1_254	chr4_2736	chr17_254	chr18_366
chr1_255	chr4_2737	chr17_255	chr18_365
chr1_256	chr4_2738	chr17_256	chr18_364
chr1_257	chr4_2739	chr17_257	chr18_363
chr1_258	chr4_2740	chr17_258	chr18_362
chr1_259	chr4_2741	chr17_259	chr18_361
chr1_260	chr4_2742	chr17_260	chr18_360
chr1_261	chr4_2743	chr17_261	chr18_359
chr1_262	chr4_2744	chr17_262	chr18_358
chr1_263	chr4_2745	chr17_263	chr18_357
chr1_264	chr4_2746	chr17_264	chr18_356
chr1_265	chr4_2747	chr17_265	chr18_355
chr1_266	chr4_2748	chr17_266	chr18_354
chr1_267	chr4_2749	chr17_267	chr18_353
chr1_268	chr4_2750	chr17_268	chr18_352
chr1_269	chr4_2751	chr17_269	chr18_351
chr1_270	chr4_2752	chr17_270	chr18_350
chr1_271	chr4_2753	chr17_271	chr18_349
chr1_272	chr4_2754	chr17_272	chr18_348
chr1_273	chr4_2755	chr17_273	chr18_347
chr1_274	chr4_2756	chr17_274	chr18_346
chr1_275	chr4_2757	chr17_275	chr18_345
chr1_276	chr4_2758	chr17_276	chr18_344
chr1_277	chr4_2759	chr17_277	chr18_343
chr1_278	chr4_2760	chr17_278	chr18_342
chr1_279	chr4_2761	chr17_279	chr18_341
chr1_280	chr4_2762	chr17_280	chr18_340
chr1_281	chr4_2763	chr17_281	chr18_339
chr1_282	chr4_2764	chr17_282	chr18_338
chr1_283	chr4_2765	chr17_283	chr18_337
chr1_284	chr4_2766	chr17_284	chr18_336
chr1_285	chr4_2767	chr17_285	chr18_335
chr1_286	chr4_2768	chr17_286	chr18_334
chr1_287	chr4_2769	chr17_287	chr18_333
chr1_288	chr4_2770	chr17_288	chr18_332
chr1_289	chr4_2771	chr17_289	chr18_331
chr1_290	chr4_2772	chr17_290	chr18_330
chr1_291	chr4_2773	chr17_291	chr18_329
chr1_292	chr4_2774	chr17_292	chr18_328
chr1_293	chr4_2775	chr17_293	chr18_327
chr1_294	chr4_2776	chr17_294	chr18_326
chr1_295	chr4_2777	chr17_295	chr18_325
chr1_296	chr4_2778	chr17_296	chr18_324
chr1_297	chr4_2779	chr17_297	chr18_323
chr1_298	chr4_2780	chr17_298	chr18_322
chr1_299	chr4_2781	chr17_299	chr18_321
chr1_300	chr4_2782	chr17_300	chr18_320
chr1_301	chr4_2783	chr17_301	chr18_319
chr1_302	chr4_2784	chr17_302	chr18_318
chr1_303	chr4_2785	chr17_303	chr18_317
chr1_304	chr4_2786	chr17_304	chr18_316
chr1_305	chr4_2787	chr17_305	chr18_315
chr1_306	chr4_2788	chr17_306	chr18_314
chr1_307	chr4_2789	chr17_307	chr18_313
chr1_308	chr4_2790	chr17_308	chr18_312
chr1_309	chr4_2791	chr17_309	chr18_311
chr1_310	chr4_2792	chr17_310	chr18_310
chr1_311	chr4_2793	chr17_311	chr18_309
chr1_312	chr4_2794	chr17_312	chr18_308
chr1_313	chr4_2795	chr17_313	chr18_307
chr1_314	chr4_2796	chr17_314	chr18_306
chr1_315	chr4_2797	chr17_315	chr18_305
chr1_316	chr4_2798	chr17_316	chr18_304
chr1_317	chr4_2799	chr17_317	chr18_303
chr1_318	chr4_2800	chr17_318	chr18_302
chr1_319	chr4_2801	chr17_319	chr18_301
chr1_320	chr4_2802	chr17_320	chr18_300
chr1_321	chr4_2803	chr17_321	chr18_299
chr1_322	chr4_2804	chr17_322	chr18_298
chr1_323	chr4_2805	chr17_323	chr18_297
chr1_324	chr4_2806	chr17_324	chr18_296
chr1_325	chr4_2807	chr17_325	chr18_295
chr1_326	chr4_2808	chr17_326	chr18_294
chr1_327	chr4_2809	chr17_327	chr18_293
chr1_328	chr4_2810	chr17_328	chr18_292
chr1_329	chr4_2811	chr17_329	chr18_291
chr1_330	chr4_2812	chr17_330	chr18_290
chr1_331	chr4_2813	chr17_331	chr18_289
chr1_332	chr4_2814	chr17_332	chr18_288
chr1_333	chr4_2815	chr17_333	chr18_287
chr1_334	chr4_2816	chr17_334	chr18_286
chr1_335	chr4_2817	chr17_335	chr18_285
chr1_336	chr4_2818	chr17_336	chr18_284
chr1_337	chr4_2819	chr17_337	chr18_283
chr1_338	chr4_2820	chr17_338	chr18_282
chr1_339	chr4_2821	chr17_339	chr18_281
chr1_340	chr4_2822	chr17_340	chr18_280
chr1_341	chr4_2823	chr17_341	chr18_279
chr1_342	chr4_2824	chr17_342	chr18_278
chr1_343	chr4_2825	chr17_343	chr18_277
chr1_344	notmapbin	chr17_344	chr18_276
chr1_345	chr4_2826	chr17_345	chr18_275
chr1_346	chr4_2827	chr17_346	chr18_274
chr1_347	chr4_2828	chr17_347	chr18_273
chr1_348	chr4_2829	chr17_348	chr18_272
chr1_349	chr4_2830	chr17_349	chr18_271
chr1_350	chr4_2831	chr17_350	chr18_270
chr1_351	chr4_2832	chr17_351	chr18_269
chr1_352	chr4_2833	chr17_352	chr18_268
chr1_353	chr4_2834	chr17_353	chr18_267
chr1_354	chr4_2835	chr17_354	chr18_266
chr1_355	chr4_2836	chr17_355	chr18_265
chr1_356	chr4_2837	chr17_356	chr18_264
chr1_357	chr4_2838	chr17_357	chr18_263
chr1_358	chr4_2839	chr17_358	chr18_262
chr1_359	chr4_2840	chr17_359	chr18_261
chr1_360	chr4_2841	chr17_360	chr18_260
chr1_361	chr4_2842	chr17_361	chr18_259
chr1_362	chr4_2843	chr17_362	chr18_258
chr1_363	chr4_2844	chr17_363	chr18_257
chr1_364	chr4_2845	chr17_364	chr18_256
chr1_365	chr4_2846	chr17_365	chr18_255
chr1_366	chr4_2847	chr17_366	chr18_254
chr1_367	chr4_2848	chr17_367	chr18_253
chr1_368	chr4_2849	chr17_368	chr18_252
chr1_369	chr4_2850	chr17_369	chr18_251
chr1_370	chr4_2851	chr17_370	chr18_250
chr1_371	chr4_2852	chr17_371	chr18_249
chr1_372	chr4_2853	chr17_372	chr18_248
chr1_373	chr4_2854	chr17_373	chr18_247
chr1_374	chr4_2855	chr17_374	notmapbin
chr1_375	notmapbin	chr17_375	notmapbin
chr1_376	chr4_2857	chr17_376	chr18_244
chr1_377	chr4_2858	chr17_378	chr18_243
chr1_378	chr4_2859	chr17_379	chr18_242
chr1_379	chr4_2860	chr17_380	chr18_241
chr1_380	chr4_2861	chr17_381	chr18_240
chr1_381	chr4_2862	chr17_382	chr18_239
chr1_382	chr4_2863	chr17_383	chr18_238
chr1_383	chr4_2864	chr17_384	chr18_237
chr1_384	chr4_2865	chr17_385	chr18_236
chr1_385	chr4_2866	chr17_386	chr18_235
chr1_386	chr4_2867	chr17_387	chr18_234
chr1_387	chr4_2868	chr17_388	chr18_233
chr1_388	chr4_2869	chr17_389	chr18_232
chr1_389	chr4_2870	chr17_390	chr18_231
chr1_390	notmapbin	notmapbin	chr18_230
chr1_391	chr4_2872	chr17_391	chr18_229
chr1_392	chr4_2873	chr17_392	chr18_228
chr1_393	chr4_2874	chr17_393	chr18_227
chr1_394	chr4_2875	chr17_394	chr18_226
chr1_395	chr4_2876	chr17_395	chr18_225
chr1_396	chr4_2877	chr17_396	chr18_224
chr1_397	chr4_2878	chr17_397	chr18_223
chr1_398	chr4_2879	chr17_398	chr18_222
chr1_399	chr4_2880	chr17_399	chr18_221
chr1_400	chr4_2881	chr17_400	chr18_220
chr1_401	chr4_2882	chr17_401	chr18_219
chr1_402	chr4_2883	chr17_402	chr18_218
chr1_403	chr4_2884	chr17_403	chr18_217
chr1_404	chr4_2885	chr17_404	chr18_216
chr1_405	chr4_2886	chr17_405	chr18_215
chr1_406	chr4_2887	chr17_406	chr18_214
chr1_407	chr4_2888	chr17_407	chr18_213
chr1_408	chr4_2889	chr17_408	chr18_212
chr1_409	chr4_2890	chr17_409	chr18_211
chr1_410	chr4_2891	chr17_410	chr18_210
chr1_411	chr4_2892	chr17_411	chr18_209
chr1_412	chr4_2893	chr17_412	chr18_208
chr1_413	chr4_2894	chr17_413	chr18_207
chr1_414	chr4_2895	chr17_414	chr18_206
chr1_415	chr4_2896	chr17_415	chr18_205
chr1_416	chr4_2897	chr17_416	chr18_204
chr1_417	chr4_2898	chr17_417	chr18_203
chr1_418	chr4_2899	chr17_418	chr18_202
chr1_419	chr4_2900	chr17_419	chr18_201
chr1_420	chr4_2901	chr17_420	chr18_200
chr1_421	notmapbin	notmapbin	notmapbin
chr1_422	notmapbin	notmapbin	notmapbin
chr1_423	chr4_2904	chr17_424	chr18_198
chr1_424	chr4_2905	chr17_425	chr18_197
chr1_425	chr4_2906	chr17_426	chr18_196
chr1_426	chr4_2907	chr17_427	chr18_195
chr1_427	chr4_2908	chr17_428	chr18_194
chr1_428	chr4_2909	chr17_429	chr18_193
chr1_429	chr4_2910	chr17_430	chr18_192
chr1_430	chr4_2911	chr17_431	chr18_191
chr1_431	chr4_2912	chr17_432	chr18_190
chr1_432	chr4_2913	chr17_433	chr18_189
chr1_433	chr4_2914	chr17_434	chr18_188
chr1_434	chr4_2915	chr17_435	chr18_187
chr1_435	chr4_2916	chr17_436	chr18_186
chr1_436	chr4_2917	chr17_437	chr18_185
chr1_437	chr4_2918	chr17_438	chr18_184
chr1_438	chr4_2919	chr17_439	chr18_183
chr1_439	chr4_2920	chr17_440	chr18_182
chr1_440	chr4_2921	chr17_441	chr18_181
chr1_441	chr4_2922	chr17_442	chr18_180
chr1_442	chr4_2923	chr17_443	chr18_179
chr1_443	chr4_2924	chr17_444	chr18_178
chr1_444	chr4_2925	chr17_445	chr18_177
chr1_445	chr4_2926	chr17_446	chr18_176
chr1_446	chr4_2927	chr17_447	chr18_175
chr1_447	chr4_2928	chr17_448	chr18_174
chr1_448	chr4_2929	chr17_449	chr18_173
chr1_449	chr4_2930	chr17_450	chr18_171
chr1_450	chr4_2931	chr17_451	chr18_170
chr1_451	chr4_2932	chr17_452	chr18_169
chr1_452	chr4_2933	chr17_453	chr18_168
chr1_453	chr4_2934	chr17_454	chr18_167
chr1_454	chr4_2935	chr17_455	chr18_166
chr1_455	chr4_2936	chr17_456	chr18_165
chr1_456	chr4_2937	chr17_457	chr18_164
chr1_457	chr4_2938	chr17_458	chr18_163
chr1_458	chr4_2939	chr17_459	chr18_162
chr1_459	chr4_2940	chr17_460	chr18_161
chr1_460	chr4_2941	chr17_461	chr18_160
chr1_461	chr4_2942	chr17_462	chr18_159
chr1_462	chr4_2943	chr17_463	chr18_158
chr1_463	chr4_2944	chr17_464	chr18_157
chr1_464	chr4_2945	chr17_465	chr18_156
chr1_465	notmapbin	chr17_466	chr18_155
chr1_466	notmapbin	notmapbin	chr18_154
chr1_467	chr4_2947	chr17_467	chr18_153
chr1_468	chr4_2948	chr17_468	chr18_152
chr1_469	chr4_2949	chr17_469	chr18_151
chr1_470	chr4_2950	chr17_470	chr18_150
chr1_471	chr4_2951	chr17_471	chr18_149
chr1_472	chr4_2952	chr17_472	chr18_148
chr1_473	chr4_2953	chr17_473	chr18_147
chr1_474	chr4_2954	chr17_474	chr18_146
chr1_475	chr4_2955	chr17_475	chr18_145
chr1_476	chr4_2956	chr17_476	chr18_144
chr1_477	chr4_2957	chr17_477	chr18_143
chr1_478	chr4_2958	chr17_478	chr18_142
chr1_479	chr4_2959	chr17_479	chr18_141
chr1_480	chr4_2960	chr17_480	chr18_140
chr1_481	chr4_2961	chr17_481	chr18_139
chr1_482	chr4_2962	chr17_482	chr18_138
chr1_483	chr4_2963	chr17_483	chr18_137
chr1_484	chr4_2964	chr17_484	chr18_136
chr1_485	chr4_2965	chr17_485	chr18_135
chr1_486	chr4_2966	chr17_486	chr18_134
chr1_487	chr4_2967	chr17_487	chr18_133
chr1_488	chr4_2968	chr17_488	chr18_132
chr1_489	chr4_2969	chr17_489	chr18_131
chr1_490	chr4_2970	chr17_490	chr18_130
chr1_491	chr4_2971	chr17_491	chr18_129
chr1_492	chr4_2972	chr17_492	chr18_128
chr1_493	chr4_2973	chr17_493	chr18_127
chr1_494	chr4_2974	chr17_494	chr18_126
chr1_495	chr4_2975	chr17_495	chr18_125
chr1_496	chr4_2976	chr17_496	chr18_124
chr1_497	chr4_2977	chr17_497	chr18_123
chr1_498	chr4_2978	chr17_498	chr18_122
chr1_499	chr4_2979	chr17_499	chr18_121
chr1_500	chr4_2980	chr17_500	chr18_120
chr1_501	chr4_2981	chr17_501	chr18_119
chr1_502	chr4_2983	chr17_502	chr18_118
chr1_503	chr4_2984	chr17_503	chr18_117
chr1_504	chr4_2985	chr17_504	chr18_116
chr1_505	chr4_2986	chr17_505	chr18_115
chr1_506	chr4_2987	chr17_506	chr18_114
chr1_507	chr4_2988	chr17_507	chr18_113
chr1_508	chr4_2989	chr17_508	chr18_112
chr1_509	chr4_2990	chr17_509	chr18_111
chr1_510	chr4_2991	chr17_510	chr18_110
chr1_511	chr4_2992	chr17_511	chr18_109
chr1_512	chr4_2993	chr17_512	chr18_108
chr1_513	chr4_2994	chr17_513	chr18_107
chr1_514	chr4_2995	chr17_514	chr18_106
chr1_515	chr4_2996	chr17_515	chr18_105
chr1_516	chr4_2997	chr17_516	chr18_104
chr1_517	chr4_2998	chr17_517	chr18_103
chr1_518	chr4_2999	chr17_518	chr18_102
chr1_519	notmapbin	notmapbin	notmapbin
chr1_520	notmapbin	notmapbin	notmapbin
chr1_521	notmapbin	chr17_521	notmapbin
chr1_522	notmapbin	chr17_522	notmapbin
chr1_523	notmapbin	chr17_523	chr18_98
chr1_524	chr4_3003	chr17_524	chr18_97
chr1_525	chr4_3004	chr17_525	chr18_96
chr1_526	chr4_3005	chr17_526	chr18_95
chr1_527	chr4_3006	chr17_527	chr18_94
chr1_528	chr4_3007	chr17_528	chr18_93
chr1_529	chr4_3008	chr17_529	chr18_92
chr1_530	chr4_3009	chr17_530	chr18_91
chr1_531	chr4_3010	chr17_531	chr18_90
chr1_532	chr4_3011	chr17_532	chr18_89
chr1_533	chr4_3012	chr17_533	chr18_88
chr1_534	chr4_3013	chr17_534	chr18_87
chr1_535	chr4_3014	chr17_535	chr18_85
chr1_536	chr4_3015	chr17_536	chr18_84
chr1_537	chr4_3016	chr17_537	chr18_83
chr1_538	chr4_3017	chr17_538	chr18_82
chr1_539	chr4_3018	chr17_539	chr18_81
chr1_540	chr4_3019	chr17_540	chr18_80
chr1_541	chr4_3020	chr17_541	chr18_79
chr1_542	chr4_3021	chr17_542	chr18_78
chr1_543	chr4_3022	chr17_543	chr18_77
chr1_544	chr4_3023	chr17_544	chr18_76
chr1_545	chr4_3024	chr17_545	chr18_75
chr1_546	chr4_3025	chr17_546	chr18_74
chr1_547	chr4_3026	chr17_547	chr18_73
chr1_548	chr4_3027	chr17_548	notmapbin
chr1_549	chr4_3028	chr17_549	chr18_72
chr1_550	chr4_3029	chr17_550	chr18_71
chr1_551	chr4_3030	chr17_551	chr18_70
chr1_552	chr4_3031	chr17_552	chr18_69
chr1_553	chr4_3032	chr17_553	chr18_68
chr1_554	chr4_3033	chr17_554	chr18_67
chr1_555	chr4_3034	chr17_555	chr18_66
chr1_556	chr4_3035	chr17_556	chr18_65
chr1_557	chr4_3036	chr17_558	chr18_64
chr1_558	chr4_3037	chr17_559	chr18_63
chr1_559	chr4_3038	chr17_560	chr18_62
chr1_560	chr4_3039	chr17_561	chr18_61
chr1_561	chr4_3040	chr17_562	chr18_60
chr1_562	chr4_3041	chr17_563	chr18_59
chr1_563	chr4_3042	chr17_564	chr18_58
chr1_564	chr4_3043	chr17_565	chr18_57
chr1_565	chr4_3044	chr17_566	chr18_56
chr1_566	chr4_3045	chr17_567	chr18_55
chr1_567	chr4_3046	chr17_568	chr18_54
chr1_568	chr4_3047	chr17_569	chr18_53
chr1_569	chr4_3048	chr17_570	chr18_52
chr1_570	chr4_3049	chr17_571	chr18_51
chr1_571	chr4_3050	chr17_572	chr18_49
chr1_572	chr4_3051	chr17_573	chr18_48
chr1_573	chr4_3052	chr17_574	chr18_47
chr1_574	chr4_3053	chr17_575	chr18_46
chr1_575	chr4_3054	chr17_576	chr18_45
chr1_576	chr4_3055	notmapbin	chr18_44
chr1_577	chr4_3056	chr17_577	chr18_43
chr1_578	chr4_3057	chr17_578	chr18_42
chr1_579	chr4_3058	chr17_579	notmapbin
chr1_580	chr4_3059	chr17_580	chr18_40
chr1_581	chr4_3060	chr17_581	chr18_39
chr1_582	chr4_3061	chr17_582	chr18_38
chr1_583	chr4_3062	chr17_583	chr18_37
chr1_584	chr4_3063	chr17_584	chr18_35
chr1_585	chr4_3064	chr17_585	chr18_34
chr1_586	chr4_3065	chr17_586	chr18_33
chr1_587	chr4_3066	chr17_587	chr18_32
chr1_588	chr4_3067	chr17_588	chr18_31
chr1_589	chr4_3068	chr17_589	chr18_30
chr1_590	chr4_3069	chr17_590	chr18_29
chr1_591	chr4_3070	chr17_591	chr18_28
chr1_592	chr4_3071	chr17_592	chr18_27
chr1_593	chr4_3072	chr17_593	chr18_26
chr1_594	chr4_3073	chr17_594	chr18_25
chr1_595	chr4_3074	chr17_595	chr18_24
chr1_596	chr4_3076	chr17_596	chr18_23
chr1_597	chr4_3077	chr17_597	chr18_22
chr1_598	chr4_3078	chr17_598	chr18_21
chr1_599	chr4_3079	notmapbin	chr18_20
chr1_600	chr4_3080	chr17_600	chr18_19
chr1_601	chr4_3081	chr17_601	chr18_18
chr1_602	chr4_3082	chr17_602	chr18_17
chr1_603	chr4_3083	chr17_603	notmapbin
chr1_604	notmapbin	notmapbin	notmapbin
chr1_605	chr4_3084	chr17_604	notmapbin
chr1_606	notmapbin	chr17_606	notmapbin
chr1_607	notmapbin	notmapbin	notmapbin
chr1_608	notmapbin	chr8_2	chr5_2
chr1_609	notmapbin	chr8_3	chr5_3
chr1_610	notmapbin	chr8_4	chr5_4
chr1_611	notmapbin	chr8_5	chr5_5
chr1_612	notmapbin	chr8_6	chr5_6
chr1_613	notmapbin	chr8_7	chr5_7
chr1_614	notmapbin	chr8_8	chr5_8
chr1_615	notmapbin	chr8_9	notmapbin
chr1_616	notmapbin	chr8_10	chr5_10
chr1_617	notmapbin	chr8_11	chr5_11
chr1_618	notmapbin	chr8_12	chr5_12
chr1_619	notmapbin	chr8_13	chr5_13
chr1_620	notmapbin	chr8_14	chr5_14
chr1_621	notmapbin	chr8_15	chr5_15
chr1_622	notmapbin	chr8_16	chr5_16
chr1_623	notmapbin	chr8_17	chr5_17
chr1_624	notmapbin	chr8_18	chr5_18
chr1_625	notmapbin	chr8_19	chr5_19
chr1_626	notmapbin	chr8_20	chr5_20
chr1_627	notmapbin	chr8_21	chr5_21
chr1_628	notmapbin	chr8_22	chr5_22
chr1_629	notmapbin	chr8_23	chr5_23
chr1_630	notmapbin	chr8_24	chr5_24
chr1_631	notmapbin	chr8_25	chr5_25
chr1_632	notmapbin	chr8_26	chr5_26
chr1_633	notmapbin	chr8_27	chr5_27
chr1_634	notmapbin	chr8_28	chr5_28
chr1_635	notmapbin	chr8_29	chr5_29
chr1_636	notmapbin	chr8_30	chr5_30
chr1_637	notmapbin	chr8_31	chr5_31
chr1_638	notmapbin	chr8_32	chr5_32
chr1_639	notmapbin	chr8_33	chr5_33
chr1_640	notmapbin	chr8_34	chr5_34
chr1_641	notmapbin	chr8_35	chr5_35
chr1_642	notmapbin	notmapbin	chr5_36
chr1_643	notmapbin	chr8_36	chr5_37
chr1_644	chr4_4380	chr8_37	chr5_38
chr1_645	chr4_4379	chr8_38	chr5_39
chr1_646	chr4_4378	chr8_39	chr5_40
chr1_647	chr4_4377	chr8_40	chr5_41
chr1_648	chr4_4376	chr8_41	chr5_42
chr1_649	chr4_4375	chr8_42	chr5_43
chr1_650	chr4_4374	chr8_43	chr5_44
chr1_651	chr4_4373	chr8_44	chr5_45
chr1_652	chr4_4372	chr8_45	chr5_46
chr1_653	chr4_4371	chr8_46	chr5_47
chr1_654	chr4_4370	chr8_47	chr5_48
chr1_655	chr4_4369	chr8_48	chr5_50
chr1_656	chr4_4368	chr8_49	chr5_51
chr1_657	chr4_4367	chr8_50	chr5_52
chr1_658	chr4_4366	chr8_51	chr5_53
chr1_659	chr4_4365	chr8_52	chr5_54
chr1_660	chr4_4364	chr8_53	chr5_55
chr1_661	chr4_4363	chr8_54	chr5_56
chr1_662	chr4_4362	chr8_55	chr5_57
chr1_663	chr4_4361	chr8_56	chr5_58
chr1_664	chr4_4360	chr8_57	chr5_59
chr1_665	chr4_4359	chr8_58	chr5_60
chr1_666	chr4_4358	chr8_59	chr5_61
chr1_667	chr4_4357	chr8_60	chr5_62
chr1_668	chr4_4356	chr8_61	chr5_63
chr1_669	chr4_4355	chr8_62	chr5_64
chr1_670	chr4_4354	chr8_63	chr5_65
chr1_671	chr4_4353	chr8_64	chr5_66
chr1_672	chr4_4352	chr8_65	chr5_67
chr1_673	chr4_4351	chr8_66	chr5_68
chr1_674	chr4_4350	chr8_67	chr5_69
chr1_675	chr4_4349	chr8_68	chr5_70
chr1_676	chr4_4348	chr8_69	chr5_71
chr1_677	chr4_4347	chr8_70	chr5_72
chr1_678	chr4_4346	chr8_71	chr5_73
chr1_679	chr4_4345	chr8_72	chr5_74
chr1_680	chr4_4344	chr8_73	chr5_75
chr1_681	chr4_4343	chr8_74	chr5_76
chr1_682	chr4_4342	chr8_75	chr5_77
chr1_683	chr4_4341	chr8_76	chr5_78
chr1_684	chr4_4340	chr8_77	chr5_79
chr1_685	chr4_4339	chr8_78	chr5_80
chr1_686	chr4_4338	chr8_79	chr5_81
chr1_687	chr4_4337	chr8_80	chr5_82
chr1_688	chr4_4336	chr8_81	chr5_83
chr1_689	chr4_4335	chr8_83	chr5_84
chr1_690	chr4_4333	chr8_84	chr5_85
chr1_691	chr4_4332	chr8_85	chr5_86
chr1_692	chr4_4331	chr8_86	chr5_87
chr1_693	chr4_4330	chr8_87	chr5_88
chr1_694	chr4_4329	chr8_88	chr5_89
chr1_695	chr4_4328	chr8_89	chr5_90
chr1_696	chr4_4327	chr8_90	chr5_91
chr1_697	chr4_4326	chr8_91	chr5_92
chr1_698	chr4_4325	chr8_92	chr5_93
chr1_699	chr4_4324	chr8_93	chr5_94
chr1_700	chr4_4323	chr8_94	chr5_95
chr1_701	chr4_4322	chr8_95	chr5_96
chr1_702	chr4_4321	chr8_96	chr5_97
chr1_703	chr4_4320	chr8_97	chr5_98
chr1_704	chr4_4319	chr8_98	chr5_99
chr1_705	chr4_4318	chr8_99	chr5_100
chr1_706	chr4_4317	chr8_100	chr5_101
chr1_707	chr4_4316	chr8_101	chr5_102
chr1_708	chr4_4315	chr8_102	chr5_103
chr1_709	chr4_4314	notmapbin	chr5_104
chr1_710	chr4_4313	chr8_103	chr5_105
chr1_711	chr4_4312	chr8_104	chr5_106
chr1_712	chr4_4311	chr8_105	chr5_107
chr1_713	chr4_4310	chr8_106	chr5_108
chr1_714	chr4_4309	chr8_107	chr5_109
chr1_715	chr4_4308	chr8_108	chr5_110
chr1_716	chr4_4307	chr8_109	chr5_111
chr1_717	chr4_4306	chr8_110	chr5_112
chr1_718	chr4_4305	chr8_111	chr5_113
chr1_719	chr4_4304	chr8_112	chr5_114
chr1_720	chr4_4303	chr8_113	chr5_116
chr1_721	chr4_4302	chr8_114	chr5_117
chr1_722	chr4_4301	chr8_115	chr5_118
chr1_723	chr4_4300	chr8_116	chr5_119
chr1_724	chr4_4299	chr8_117	chr5_120
chr1_725	chr4_4298	chr8_118	chr5_121
chr1_726	chr4_4297	chr8_119	chr5_122
chr1_727	chr4_4296	chr8_120	chr5_123
chr1_728	chr4_4295	chr8_121	chr5_124
chr1_729	chr4_4294	chr8_122	chr5_125
chr1_730	chr4_4293	chr8_123	chr5_126
chr1_731	chr4_4292	chr8_124	chr5_127
chr1_732	chr4_4291	chr8_125	chr5_128
chr1_733	chr4_4290	chr8_126	chr5_129
chr1_734	chr4_4289	chr8_127	chr5_130
chr1_735	chr4_4288	chr8_128	chr5_131
chr1_736	chr4_4287	chr8_129	chr5_132
chr1_737	chr4_4286	chr8_130	chr5_133
chr1_738	chr4_4285	chr8_131	chr5_134
chr1_739	chr4_4284	chr8_132	chr5_135
chr1_740	chr4_4283	chr8_133	chr5_136
chr1_741	chr4_4282	chr8_134	chr5_137
chr1_742	chr4_4281	chr8_135	chr5_138
chr1_743	chr4_4280	chr8_137	chr5_139
chr1_744	chr4_4279	chr8_138	chr5_140
chr1_745	chr4_4278	chr8_139	chr5_141
chr1_746	chr4_4277	chr8_140	chr5_142
chr1_747	chr4_4276	chr8_141	chr5_143
chr1_748	chr4_4275	chr8_142	chr5_144
chr1_749	chr4_4274	chr8_143	chr5_145
chr1_750	chr4_4273	chr8_144	chr5_146
chr1_751	chr4_4272	chr8_145	chr5_147
chr1_752	chr4_4271	chr8_146	chr5_148
chr1_753	chr4_4270	chr8_147	chr5_149
chr1_754	chr4_4269	chr8_148	chr5_150
chr1_755	chr4_4268	chr8_149	chr5_151
chr1_756	chr4_4267	chr8_150	chr5_152
chr1_757	chr4_4266	chr8_151	chr5_153
chr1_758	chr4_4265	chr8_152	chr5_154
chr1_759	chr4_4264	chr8_153	chr5_155
chr1_760	chr4_4263	chr8_154	notmapbin
chr1_761	chr4_4262	chr8_155	notmapbin
chr1_762	chr4_4261	chr8_156	chr5_157
chr1_763	chr4_4260	chr8_157	chr5_158
chr1_764	chr4_4259	chr8_158	chr5_159
chr1_765	chr4_4258	chr8_159	chr5_160
chr1_766	chr4_4257	chr8_160	chr5_161
chr1_767	chr4_4256	chr8_161	chr5_162
chr1_768	chr4_4255	chr8_162	chr5_163
chr1_769	chr4_4254	chr8_163	chr5_164
chr1_770	chr4_4253	chr8_164	chr5_165
chr1_771	chr4_4252	chr8_165	chr5_166
chr1_772	chr4_4251	chr8_166	chr5_167
chr1_773	chr4_4250	chr8_167	chr5_168
chr1_774	chr4_4249	chr8_168	chr5_169
chr1_775	chr4_4248	chr8_169	chr5_170
chr1_776	chr4_4247	chr8_170	chr5_171
chr1_777	chr4_4246	chr8_171	chr5_172
chr1_778	chr4_4245	chr8_172	chr5_173
chr1_779	chr4_4244	chr8_173	chr5_174
chr1_780	chr4_4243	chr8_174	chr5_175
chr1_781	chr4_4242	chr8_175	chr5_176
chr1_782	chr4_4241	chr8_176	chr5_177
chr1_783	chr4_4240	chr8_177	chr5_178
chr1_784	chr4_4239	chr8_178	chr5_179
chr1_785	chr4_4238	chr8_179	chr5_181
chr1_786	chr4_4237	chr8_180	chr5_182
chr1_787	chr4_4236	chr8_181	chr5_183
chr1_788	chr4_4235	chr8_182	chr5_184
chr1_789	chr4_4234	chr8_183	chr5_185
chr1_790	chr4_4233	chr8_184	chr5_186
chr1_791	chr4_4232	chr8_185	chr5_187
chr1_792	chr4_4231	chr8_186	chr5_188
chr1_793	chr4_4230	chr8_187	chr5_189
chr1_794	chr4_4229	chr8_188	chr5_190
chr1_795	chr4_4228	chr8_189	chr5_191
chr1_796	chr4_4227	chr8_190	chr5_192
chr1_797	chr4_4226	chr8_191	chr5_193
chr1_798	chr4_4225	chr8_192	chr5_194
chr1_799	chr4_4224	chr8_193	chr5_195
chr1_800	chr4_4223	chr8_194	chr5_196
chr1_801	chr4_4222	chr8_195	chr5_197
chr1_802	chr4_4221	chr8_196	chr5_198
chr1_803	chr4_4220	chr8_197	chr5_199
chr1_804	chr4_4219	chr8_198	chr5_200
chr1_805	chr4_4218	chr8_199	chr5_201
chr1_806	chr4_4217	chr8_200	chr5_202
chr1_807	chr4_4216	chr8_201	chr5_203
chr1_808	chr4_4215	chr8_202	chr5_204
chr1_809	chr4_4214	chr8_203	chr5_205
chr1_810	chr4_4213	chr8_204	chr5_206
chr1_811	chr4_4212	chr8_205	chr5_207
chr1_812	chr4_4211	chr8_206	chr5_208
chr1_813	chr4_4210	chr8_207	chr5_209
chr1_814	chr4_4209	chr8_208	chr5_210
chr1_815	chr4_4208	chr8_209	chr5_211
chr1_816	chr4_4207	chr8_210	chr5_212
chr1_817	chr4_4206	chr8_211	chr5_213
chr1_818	chr4_4205	chr8_212	chr5_214
chr1_819	chr4_4204	chr8_213	chr5_215
chr1_820	chr4_4203	chr8_214	chr5_216
chr1_821	chr4_4202	chr8_215	chr5_217
chr1_822	chr4_4201	chr8_216	chr5_218
chr1_823	chr4_4200	chr8_217	chr5_219
chr1_824	chr4_4199	chr8_218	chr5_220
chr1_825	chr4_4198	chr8_219	chr5_221
chr1_826	chr4_4197	chr8_220	chr5_222
chr1_827	chr4_4196	chr8_221	chr5_223
chr1_828	chr4_4195	chr8_222	chr5_224
chr1_829	chr4_4194	chr8_223	chr5_225
chr1_830	chr4_4193	chr8_224	chr5_226
chr1_831	chr4_4192	chr8_225	chr5_227
chr1_832	chr4_4191	chr8_226	chr5_228
chr1_833	chr4_4190	chr8_227	chr5_229
chr1_834	chr4_4189	chr8_228	chr5_230
chr1_835	chr4_4188	chr8_229	chr5_231
chr1_836	chr4_4187	chr8_230	chr5_232
chr1_837	chr4_4186	chr8_231	chr5_233
chr1_838	chr4_4185	chr8_232	chr5_234
chr1_839	chr4_4184	chr8_233	chr5_235
chr1_840	chr4_4183	chr8_234	chr5_236
chr1_841	chr4_4182	chr8_235	chr5_237
chr1_842	chr4_4181	chr8_236	chr5_238
chr1_843	chr4_4180	chr8_237	chr5_239
chr1_844	chr4_4179	chr8_238	chr5_240
chr1_845	chr4_4178	chr8_239	chr5_241
chr1_846	chr4_4177	chr8_240	chr5_242
chr1_847	chr4_4176	chr8_241	chr5_243
chr1_848	chr4_4175	chr8_242	chr5_244
chr1_849	chr4_4174	chr8_243	chr5_245
chr1_850	chr4_4173	chr8_244	chr5_246
chr1_851	chr4_4172	chr8_245	chr5_247
chr1_852	chr4_4171	chr8_246	chr5_248
chr1_853	chr4_4170	chr8_247	chr5_249
chr1_854	chr4_4169	chr8_248	chr5_250
chr1_855	chr4_4168	chr8_249	chr5_251
chr1_856	chr4_4167	chr8_250	chr5_252
chr1_857	chr4_4166	chr8_251	chr5_253
chr1_858	chr4_4165	chr8_252	chr5_254
chr1_859	chr4_4164	chr8_253	chr5_255
chr1_860	chr4_4163	chr8_254	chr5_256
chr1_861	chr4_4162	chr8_255	chr5_258
chr1_862	chr4_4161	chr8_256	chr5_259
chr1_863	chr4_4160	chr8_257	chr5_260
chr1_864	chr4_4159	chr8_258	chr5_261
chr1_865	chr4_4158	chr8_259	chr5_262
chr1_866	chr4_4157	chr8_260	chr5_263
chr1_867	chr4_4156	chr8_261	chr5_264
chr1_868	chr4_4155	chr8_262	chr5_265
chr1_869	chr4_4154	chr8_263	chr5_266
chr1_870	chr4_4153	chr8_264	chr5_267
chr1_871	chr4_4152	chr8_265	chr5_268
chr1_872	chr4_4151	chr8_266	chr5_269
chr1_873	chr4_4150	chr8_267	chr5_270
chr1_874	chr4_4149	chr8_268	chr5_271
chr1_875	chr4_4148	chr8_269	chr5_272
chr1_876	chr4_4147	chr8_270	chr5_273
chr1_877	chr4_4146	chr8_271	chr5_274
chr1_878	chr4_4145	chr8_272	chr5_275
chr1_879	chr4_4144	chr8_273	chr5_276
chr1_880	chr4_4143	chr8_274	chr5_277
chr1_881	chr4_4142	chr8_275	chr5_278
chr1_882	chr4_4141	chr8_276	chr5_279
chr1_883	chr4_4140	chr8_277	chr5_280
chr1_884	chr4_4139	chr8_278	chr5_281
chr1_885	chr4_4138	chr8_279	chr5_282
chr1_886	chr4_4137	chr8_280	chr5_283
chr1_887	chr4_4136	chr8_281	chr5_284
chr1_888	chr4_4135	chr8_282	chr5_285
chr1_889	chr4_4134	chr8_283	chr5_286
chr1_890	chr4_4133	chr8_284	chr5_287
chr1_891	chr4_4132	chr8_285	chr5_288
chr1_892	chr4_4131	chr8_286	chr5_289
chr1_893	chr4_4130	chr8_287	chr5_290
chr1_894	chr4_4129	chr8_288	chr5_291
chr1_895	chr4_4128	chr8_289	chr5_292
chr1_896	chr4_4127	chr8_290	chr5_293
chr1_897	chr4_4126	chr8_291	chr5_294
chr1_898	chr4_4125	chr8_292	chr5_295
chr1_899	chr4_4124	chr8_293	chr5_296
chr1_900	chr4_4123	chr8_294	chr5_297
chr1_901	chr4_4122	chr8_295	chr5_298
chr1_902	chr4_4121	chr8_296	chr5_299
chr1_903	chr4_4120	chr8_297	chr5_300
chr1_904	chr4_4119	chr8_298	chr5_301
chr1_905	chr4_4118	chr8_299	chr5_302
chr1_906	chr4_4117	chr8_300	chr5_303
chr1_907	chr4_4116	chr8_301	chr5_304
chr1_908	chr4_4115	chr8_302	chr5_305
chr1_909	chr4_4114	chr8_303	chr5_306
chr1_910	chr4_4113	chr8_304	chr5_307
chr1_911	chr4_4112	chr8_305	chr5_308
chr1_912	chr4_4111	chr8_306	chr5_309
chr1_913	chr4_4110	chr8_307	chr5_310
chr1_914	chr4_4109	chr8_308	chr5_311
chr1_915	chr4_4108	chr8_309	chr5_312
chr1_916	chr4_4107	chr8_310	chr5_313
chr1_917	chr4_4106	chr8_311	chr5_314
chr1_918	chr4_4105	chr8_312	chr5_315
chr1_919	chr4_4104	chr8_313	chr5_316
chr1_920	chr4_4103	chr8_314	chr5_317
chr1_921	chr4_4102	chr8_315	chr5_318
chr1_922	chr4_4101	chr8_316	chr5_319
chr1_923	chr4_4100	chr8_317	chr5_320
chr1_924	chr4_4099	chr8_318	chr5_321
chr1_925	chr4_4098	chr8_319	chr5_322
chr1_926	chr4_4097	chr8_320	chr5_323
chr1_927	chr4_4096	chr8_321	chr5_324
chr1_928	chr4_4095	chr8_322	chr5_325
chr1_929	chr4_4094	chr8_323	chr5_326
chr1_930	chr4_4093	chr8_324	chr5_327
chr1_931	chr4_4092	chr8_325	chr5_328
chr1_932	chr4_4091	chr8_326	chr5_329
chr1_933	chr4_4090	chr8_327	chr5_330
chr1_934	chr4_4089	chr8_328	chr5_331
chr1_935	chr4_4088	chr8_329	chr5_332
chr1_936	chr4_4087	chr8_330	chr5_333
chr1_937	chr4_4086	chr8_331	chr5_335
chr1_938	chr4_4085	chr8_332	chr5_336
chr1_939	chr4_4084	chr8_333	chr5_337
chr1_940	chr4_4083	chr8_334	chr5_338
chr1_941	chr4_4082	chr8_335	chr5_339
chr1_942	chr4_4081	chr8_336	chr5_340
chr1_943	chr4_4080	chr8_337	chr5_341
chr1_944	chr4_4079	chr8_338	chr5_342
chr1_945	chr4_4078	chr8_339	chr5_343
chr1_946	chr4_4077	chr8_340	chr5_344
chr1_947	chr4_4076	chr8_341	chr5_345
chr1_948	chr4_4075	chr8_342	chr5_346
chr1_949	chr4_4074	chr8_343	chr5_347
chr1_950	chr4_4073	chr8_344	chr5_348
chr1_951	chr4_4072	chr8_345	chr5_349
chr1_952	chr4_4071	chr8_346	chr5_350
chr1_953	chr4_4070	chr8_347	chr5_351
chr1_954	chr4_4069	chr8_348	chr5_352
chr1_955	chr4_4068	chr8_349	chr5_353
chr1_956	chr4_4067	chr8_350	chr5_354
chr1_957	chr4_4065	chr8_351	chr5_355
chr1_958	chr4_4064	chr8_352	chr5_356
chr1_959	chr4_4063	chr8_353	chr5_357
chr1_960	chr4_4062	chr8_354	chr5_358
chr1_961	chr4_4061	chr8_355	chr5_359
chr1_962	chr4_4060	chr8_356	chr5_360
chr1_963	chr4_4059	chr8_357	chr5_361
chr1_964	chr4_4058	chr8_358	chr5_362
chr1_965	chr4_4057	chr8_359	chr5_363
chr1_966	chr4_4056	chr8_360	chr5_364
chr1_967	chr4_4055	chr8_361	chr5_365
chr1_968	chr4_4054	chr8_362	chr5_366
chr1_969	chr4_4053	chr8_363	chr5_367
chr1_970	chr4_4052	chr8_364	chr5_368
chr1_971	chr4_4051	chr8_365	chr5_369
chr1_972	chr4_4050	chr8_366	chr5_370
chr1_973	chr4_4049	chr8_367	chr5_371
chr1_974	chr4_4048	chr8_368	chr5_372
chr1_975	chr4_4047	chr8_369	chr5_373
chr1_976	chr4_4046	chr8_370	chr5_374
chr1_977	chr4_4045	chr8_371	chr5_375
chr1_978	chr4_4044	chr8_372	chr5_376
chr1_979	chr4_4043	chr8_373	chr5_377
chr1_980	chr4_4042	chr8_374	chr5_378
chr1_981	chr4_4041	chr8_375	chr5_379
chr1_982	chr4_4040	chr8_376	chr5_380
chr1_983	chr4_4039	chr8_377	chr5_381
chr1_984	chr4_4038	chr8_378	chr5_382
chr1_985	chr4_4037	chr8_379	chr5_383
chr1_986	chr4_4036	chr8_380	chr5_384
chr1_987	chr4_4035	chr8_381	chr5_385
chr1_988	chr4_4034	chr8_382	chr5_386
chr1_989	chr4_4033	chr8_383	chr5_387
chr1_990	chr4_4032	chr8_384	chr5_388
chr1_991	chr4_4031	chr8_385	chr5_389
chr1_992	chr4_4030	chr8_386	chr5_390
chr1_993	chr4_4029	notmapbin	chr5_391
chr1_994	chr4_4028	chr8_388	chr5_392
chr1_995	chr4_4027	chr8_389	chr5_393
chr1_996	chr4_4026	chr8_390	chr5_394
chr1_997	chr4_4025	chr8_391	chr5_395
chr1_998	chr4_4024	chr8_392	chr5_396
chr1_999	chr4_4023	chr8_393	chr5_397
chr1_1000	chr4_4022	chr8_394	chr5_398
chr1_1001	chr4_4021	chr8_395	chr5_399
chr1_1002	chr4_4020	chr8_396	chr5_400
chr1_1003	chr4_4019	chr8_397	chr5_401
chr1_1004	chr4_4018	chr8_398	chr5_402
chr1_1005	chr4_4017	chr8_399	chr5_403
chr1_1006	chr4_4016	chr8_400	chr5_404
chr1_1007	chr4_4015	chr8_401	chr5_405
chr1_1008	chr4_4014	chr8_402	chr5_406
chr1_1009	chr4_4013	chr8_403	chr5_407
chr1_1010	chr4_4012	chr8_404	chr5_408
chr1_1011	notmapbin	notmapbin	chr5_409
chr1_1012	chr4_4010	chr8_406	chr5_410
chr1_1013	chr4_4009	notmapbin	chr5_411
chr1_1014	chr4_4008	notmapbin	chr5_412
chr1_1015	chr4_4007	chr8_409	chr5_413
chr1_1016	chr4_4006	chr8_410	chr5_414
chr1_1017	chr4_4005	chr8_411	chr5_415
chr1_1018	chr4_4004	chr8_412	chr5_416
chr1_1019	chr4_4003	chr8_413	chr5_417
chr1_1020	chr4_4002	chr8_414	chr5_418
chr1_1021	chr4_4001	chr8_415	chr5_419
chr1_1022	chr4_4000	chr8_416	chr5_420
chr1_1023	notmapbin	notmapbin	notmapbin
chr1_1024	chr4_3999	chr8_418	chr5_422
chr1_1025	chr4_3998	chr8_419	chr5_423
chr1_1026	chr4_3997	chr8_420	chr5_424
chr1_1027	chr4_3996	chr8_421	chr5_425
chr1_1028	chr4_3995	chr8_422	chr5_426
chr1_1029	chr4_3994	chr8_423	chr5_427
chr1_1030	chr4_3993	chr8_424	chr5_428
chr1_1031	chr4_3992	chr8_425	chr5_429
chr1_1032	chr4_3991	chr8_426	chr5_430
chr1_1033	chr4_3990	chr8_427	chr5_431
chr1_1034	chr4_3989	chr8_428	chr5_432
chr1_1035	chr4_3988	chr8_429	chr5_433
chr1_1036	chr4_3987	chr8_430	chr5_434
chr1_1037	chr4_3986	chr8_431	chr5_435
chr1_1038	chr4_3985	chr8_432	chr5_436
chr1_1039	chr4_3984	chr8_433	chr5_437
chr1_1040	chr4_3983	chr8_434	chr5_438
chr1_1041	chr4_3982	chr8_435	chr5_439
chr1_1042	chr4_3981	chr8_436	chr5_440
chr1_1043	chr4_3980	chr8_437	chr5_441
chr1_1044	chr4_3979	chr8_438	chr5_442
chr1_1045	chr4_3978	chr8_439	chr5_443
chr1_1046	chr4_3977	chr8_440	chr5_444
chr1_1047	chr4_3976	chr8_441	chr5_445
chr1_1048	chr4_3975	chr8_442	chr5_446
chr1_1049	chr4_3974	chr8_443	chr5_447
chr1_1050	chr4_3973	chr8_444	chr5_448
chr1_1051	chr4_3972	chr8_445	chr5_449
chr1_1052	chr4_3971	chr8_446	chr5_450
chr1_1053	chr4_3970	chr8_447	chr5_451
chr1_1054	chr4_3969	chr8_448	chr5_452
chr1_1055	chr4_3968	chr8_449	chr5_453
chr1_1056	chr4_3967	chr8_450	chr5_454
chr1_1057	chr4_3966	chr8_451	chr5_455
chr1_1058	chr4_3965	chr8_452	chr5_456
chr1_1059	chr4_3964	chr8_453	chr5_457
chr1_1060	chr4_3963	chr8_454	chr5_458
chr1_1061	chr4_3962	chr8_455	chr5_459
chr1_1062	chr4_3961	chr8_456	chr5_460
chr1_1063	chr4_3960	chr8_457	chr5_461
chr1_1064	chr4_3959	chr8_458	chr5_462
chr1_1065	chr4_3958	chr8_459	chr5_463
chr1_1066	chr4_3957	chr8_460	chr5_464
chr1_1067	chr4_3956	chr8_461	chr5_465
chr1_1068	chr4_3955	chr8_462	chr5_466
chr1_1069	chr4_3954	chr8_463	chr5_467
chr1_1070	chr4_3953	chr8_464	chr5_468
chr1_1071	chr4_3952	chr8_465	chr5_469
chr1_1072	chr4_3951	chr8_466	chr5_470
chr1_1073	chr4_3950	chr8_467	chr5_471
chr1_1074	chr4_3949	chr8_468	chr5_472
chr1_1075	chr4_3948	chr8_469	chr5_473
chr1_1076	chr4_3947	chr8_470	chr5_474
chr1_1077	chr4_3946	chr8_471	chr5_475
chr1_1078	chr4_3945	chr8_472	chr5_476
chr1_1079	chr4_3944	chr8_473	chr5_477
chr1_1080	chr4_3943	chr8_474	chr5_478
chr1_1081	chr4_3942	chr8_475	chr5_479
chr1_1082	chr4_3941	chr8_476	chr5_480
chr1_1083	chr4_3940	chr8_477	chr5_481
chr1_1084	chr4_3939	chr8_478	chr5_482
chr1_1085	chr4_3938	chr8_479	chr5_483
chr1_1086	chr4_3937	chr8_480	chr5_484
chr1_1087	chr4_3936	chr8_481	chr5_485
chr1_1088	chr4_3935	chr8_482	chr5_486
chr1_1089	chr4_3934	chr8_483	chr5_487
chr1_1090	chr4_3933	chr8_484	chr5_488
chr1_1091	chr4_3932	chr8_485	chr5_489
chr1_1092	chr4_3931	chr8_486	chr5_490
chr1_1093	chr4_3930	chr8_487	chr5_491
chr1_1094	chr4_3929	chr8_488	chr5_492
chr1_1095	chr4_3928	chr8_489	chr5_493
chr1_1096	chr4_3927	chr8_490	chr5_494
chr1_1097	chr4_3926	chr8_491	chr5_495
chr1_1098	chr4_3925	chr8_492	chr5_496
chr1_1099	chr4_3924	chr8_493	chr5_497
chr1_1100	chr4_3923	chr8_494	chr5_498
chr1_1101	chr4_3922	chr8_495	chr5_499
chr1_1102	chr4_3921	chr8_496	chr5_500
chr1_1103	chr4_3920	chr8_497	chr5_501
chr1_1104	chr4_3919	chr8_498	chr5_502
chr1_1105	chr4_3918	chr8_499	chr5_503
chr1_1106	chr4_3917	chr8_500	chr5_504
chr1_1107	chr4_3916	chr8_501	chr5_505
chr1_1108	chr4_3915	chr8_502	chr5_506
chr1_1109	chr4_3914	chr8_503	chr5_507
chr1_1110	chr4_3913	chr8_504	chr5_508
chr1_1111	chr4_3912	chr8_505	chr5_509
chr1_1112	chr4_3911	chr8_506	chr5_510
chr1_1113	chr4_3910	chr8_507	chr5_511
chr1_1114	chr4_3909	chr8_508	chr5_512
chr1_1115	chr4_3908	chr8_509	chr5_513
chr1_1116	chr4_3907	chr8_510	chr5_514
chr1_1117	chr4_3906	chr8_511	chr5_515
chr1_1118	chr4_3905	chr8_512	chr5_516
chr1_1119	chr4_3904	chr8_513	chr5_517
chr1_1120	chr4_3903	chr8_514	chr5_518
chr1_1121	chr4_3902	chr8_515	chr5_519
chr1_1122	chr4_3901	chr8_516	chr5_520
chr1_1123	chr4_3900	chr8_517	chr5_521
chr1_1124	chr4_3899	chr8_518	chr5_522
chr1_1125	chr4_3898	chr8_519	chr5_523
chr1_1126	chr4_3897	chr8_520	chr5_524
chr1_1127	chr4_3896	chr8_521	chr5_525
chr1_1128	chr4_3895	chr8_522	chr5_526
chr1_1129	chr4_3894	chr8_523	chr5_527
chr1_1130	chr4_3893	chr8_524	chr5_528
chr1_1131	chr4_3892	chr8_525	chr5_529
chr1_1132	chr4_3891	chr8_526	chr5_530
chr1_1133	chr4_3890	chr8_527	chr5_531
chr1_1134	chr4_3889	chr8_528	chr5_532
chr1_1135	chr4_3888	chr8_529	chr5_533
chr1_1136	chr4_3887	chr8_530	chr5_534
chr1_1137	chr4_3886	chr8_531	chr5_535
chr1_1138	chr4_3885	chr8_532	chr5_536
chr1_1139	chr4_3884	chr8_533	chr5_537
chr1_1140	chr4_3883	chr8_534	chr5_538
chr1_1141	chr4_3882	chr8_535	chr5_539
chr1_1142	chr4_3881	chr8_536	chr5_540
chr1_1143	chr4_3880	chr8_537	chr5_541
chr1_1144	chr4_3879	chr8_538	chr5_542
chr1_1145	chr4_3878	chr8_539	chr5_543
chr1_1146	chr4_3877	chr8_540	chr5_544
chr1_1147	chr4_3876	notmapbin	notmapbin
chr1_1148	notmapbin	notmapbin	notmapbin
chr1_1149	notmapbin	notmapbin	notmapbin
chr1_1150	chr4_3873	chr8_543	chr5_547
chr1_1151	chr4_3872	chr8_544	chr5_548
chr1_1152	chr4_3871	chr8_545	chr5_549
chr1_1153	chr4_3870	chr8_546	chr5_551
chr1_1154	chr4_3869	chr8_547	chr5_552
chr1_1155	chr4_3868	chr8_548	chr5_553
chr1_1156	chr4_3867	chr8_549	chr5_554
chr1_1157	chr4_3866	chr8_550	chr5_555
chr1_1158	chr4_3865	chr8_551	chr5_556
chr1_1159	chr4_3864	chr8_552	chr5_557
chr1_1160	chr4_3863	chr8_553	chr5_558
chr1_1161	chr4_3862	chr8_554	chr5_559
chr1_1162	chr4_3861	chr8_555	chr5_560
chr1_1163	chr4_3860	chr8_556	chr5_561
chr1_1164	chr4_3859	chr8_557	chr5_562
chr1_1165	chr4_3858	chr8_558	chr5_563
chr1_1166	chr4_3857	chr8_559	chr5_564
chr1_1167	chr4_3856	chr8_560	chr5_565
chr1_1168	chr4_3855	chr8_561	chr5_566
chr1_1169	chr4_3854	chr8_562	chr5_567
chr1_1170	chr4_3853	chr8_563	chr5_568
chr1_1171	chr4_3852	chr8_564	chr5_569
chr1_1172	chr4_3851	chr8_565	chr5_570
chr1_1173	chr4_3850	chr8_566	chr5_571
chr1_1174	chr4_3849	chr8_567	chr5_572
chr1_1175	chr4_3848	chr8_568	chr5_573
chr1_1176	chr4_3847	chr8_569	chr5_574
chr1_1177	chr4_3846	chr8_570	chr5_575
chr1_1178	chr4_3845	chr8_571	chr5_576
chr1_1179	chr4_3844	chr8_572	chr5_577
chr1_1180	chr4_3843	chr8_573	chr5_578
chr1_1181	chr4_3842	chr8_574	chr5_579
chr1_1182	chr4_3841	chr8_575	chr5_580
chr1_1183	chr4_3840	chr8_576	chr5_581
chr1_1184	chr4_3839	chr8_577	chr5_582
chr1_1185	chr4_3838	chr8_578	chr5_583
chr1_1186	chr4_3837	chr8_579	chr5_584
chr1_1187	chr4_3836	chr8_580	chr5_585
chr1_1188	chr4_3835	chr8_581	chr5_586
chr1_1189	chr4_3834	chr8_582	chr5_587
chr1_1190	chr4_3833	chr8_583	chr5_588
chr1_1191	chr4_3832	chr8_585	chr5_589
chr1_1192	chr4_3831	chr8_586	chr5_590
chr1_1193	chr4_3830	chr8_587	chr5_591
chr1_1194	chr4_3829	chr8_588	chr5_592
chr1_1195	chr4_3828	chr8_589	chr5_593
chr1_1196	chr4_3827	chr8_590	chr5_594
chr1_1197	chr4_3826	chr8_591	chr5_595
chr1_1198	chr4_3825	chr8_592	chr5_596
chr1_1199	chr4_3824	chr8_593	chr5_597
chr1_1200	chr4_3823	chr8_594	chr5_598
chr1_1201	chr4_3822	chr8_595	chr5_599
chr1_1202	chr4_3821	chr8_596	chr5_600
chr1_1203	chr4_3820	chr8_597	chr5_601
chr1_1204	chr4_3819	chr8_598	chr5_602
chr1_1205	chr4_3818	chr8_599	chr5_603
chr1_1206	chr4_3817	chr8_600	chr5_604
chr1_1207	chr4_3816	chr8_601	chr5_605
chr1_1208	chr4_3815	chr8_602	chr5_606
chr1_1209	chr4_3814	chr8_603	chr5_607
chr1_1210	chr4_3813	chr8_604	chr5_608
chr1_1211	chr4_3812	chr8_605	chr5_609
chr1_1212	chr4_3811	notmapbin	chr5_610
chr1_1213	chr4_3810	chr8_607	chr5_611
chr1_1214	chr4_3808	chr8_608	chr5_612
chr1_1215	chr4_3807	chr8_609	chr5_613
chr1_1216	chr4_3806	chr8_610	chr5_614
chr1_1217	chr4_3805	chr8_611	chr5_615
chr1_1218	chr4_3804	chr8_612	chr5_616
chr1_1219	chr4_3803	chr8_613	chr5_617
chr1_1220	chr4_3802	chr8_614	chr5_618
chr1_1221	chr4_3801	chr8_615	chr5_619
chr1_1222	chr4_3800	chr8_616	chr5_620
chr1_1223	chr4_3799	chr8_617	chr5_621
chr1_1224	chr4_3798	chr8_618	chr5_622
chr1_1225	chr4_3797	chr8_619	chr5_623
chr1_1226	chr4_3796	chr8_620	chr5_624
chr1_1227	chr4_3795	chr8_621	chr5_625
chr1_1228	chr4_3794	chr8_622	chr5_626
chr1_1229	chr4_3793	chr8_623	chr5_627
chr1_1230	chr4_3792	chr8_624	chr5_628
chr1_1231	chr4_3791	chr8_625	chr5_629
chr1_1232	chr4_3790	chr8_626	chr5_630
chr1_1233	chr4_3789	chr8_627	chr5_631
chr1_1234	chr4_3788	chr8_628	chr5_632
chr1_1235	chr4_3787	chr8_629	chr5_633
chr1_1236	chr4_3786	chr8_630	chr5_634
chr1_1237	chr4_3785	chr8_631	chr5_635
chr1_1238	chr4_3784	chr8_632	chr5_636
chr1_1239	chr4_3783	chr8_633	chr5_637
chr1_1240	chr4_3782	chr8_634	chr5_638
chr1_1241	chr4_3781	chr8_635	chr5_639
chr1_1242	chr4_3780	chr8_636	chr5_640
chr1_1243	chr4_3779	chr8_637	chr5_641
chr1_1244	chr4_3778	chr8_638	chr5_642
chr1_1245	chr4_3777	chr8_639	chr5_643
chr1_1246	chr4_3776	chr8_640	chr5_644
chr1_1247	chr4_3775	chr8_641	chr5_645
chr1_1248	chr4_3774	chr8_642	chr5_646
chr1_1249	chr4_3773	chr8_643	chr5_647
chr1_1250	chr4_3772	chr8_644	chr5_648
chr1_1251	chr4_3771	chr8_645	chr5_649
chr1_1252	chr4_3770	chr8_646	chr5_650
chr1_1253	chr4_3769	chr8_647	chr5_651
chr1_1254	chr4_3768	chr8_648	chr5_652
chr1_1255	chr4_3767	chr8_649	chr5_653
chr1_1256	chr4_3766	chr8_650	chr5_654
chr1_1257	chr4_3765	chr8_651	chr5_655
chr1_1258	chr4_3764	chr8_652	chr5_656
chr1_1259	chr4_3763	chr8_653	chr5_657
chr1_1260	chr4_3762	chr8_654	chr5_658
chr1_1261	chr4_3761	chr8_655	chr5_659
chr1_1262	chr4_3760	chr8_656	chr5_660
chr1_1263	chr4_3759	chr8_657	chr5_661
chr1_1264	chr4_3758	chr8_658	chr5_662
chr1_1265	chr4_3757	chr8_659	chr5_663
chr1_1266	chr4_3756	chr8_660	chr5_664
chr1_1267	chr4_3755	chr8_661	chr5_665
chr1_1268	chr4_3754	chr8_662	chr5_666
chr1_1269	chr4_3753	chr8_663	chr5_667
chr1_1270	chr4_3752	chr8_664	chr5_668
chr1_1271	chr4_3751	chr8_665	chr5_669
chr1_1272	chr4_3750	chr8_666	chr5_670
chr1_1273	chr4_3749	chr8_667	chr5_671
chr1_1274	chr4_3748	chr8_668	chr5_672
chr1_1275	chr4_3747	chr8_669	chr5_673
chr1_1276	chr4_3746	chr8_670	chr5_674
chr1_1277	chr4_3745	chr8_671	chr5_675
chr1_1278	chr4_3744	chr8_672	chr5_677
chr1_1279	chr4_3743	chr8_673	chr5_678
chr1_1280	chr4_3742	chr8_674	chr5_679
chr1_1281	chr4_3741	chr8_675	chr5_680
chr1_1282	chr4_3740	chr8_676	chr5_681
chr1_1283	chr4_3739	chr8_677	chr5_682
chr1_1284	chr4_3738	chr8_678	chr5_683
chr1_1285	chr4_3737	chr8_679	chr5_684
chr1_1286	chr4_3736	chr8_680	chr5_685
chr1_1287	chr4_3735	chr8_681	chr5_686
chr1_1288	chr4_3734	chr8_682	chr5_687
chr1_1289	chr4_3733	chr8_683	chr5_688
chr1_1290	chr4_3732	chr8_684	chr5_689
chr1_1291	chr4_3731	chr8_685	chr5_690
chr1_1292	chr4_3730	chr8_686	chr5_691
chr1_1293	chr4_3729	chr8_687	chr5_692
chr1_1294	chr4_3728	chr8_688	chr5_693
chr1_1295	chr4_3727	chr8_689	chr5_694
chr1_1296	chr4_3726	chr8_690	chr5_695
chr1_1297	chr4_3725	chr8_691	chr5_696
chr1_1298	chr4_3724	chr8_692	chr5_697
chr1_1299	chr4_3723	chr8_693	chr5_698
chr1_1300	chr4_3722	chr8_694	chr5_699
chr1_1301	chr4_3721	chr8_695	chr5_700
chr1_1302	chr4_3720	chr8_696	chr5_701
chr1_1303	chr4_3719	chr8_697	chr5_702
chr1_1304	chr4_3718	chr8_698	chr5_703
chr1_1305	chr4_3717	chr8_699	chr5_704
chr1_1306	chr4_3716	chr8_700	chr5_705
chr1_1307	chr4_3715	chr8_701	chr5_706
chr1_1308	chr4_3714	chr8_702	chr5_707
chr1_1309	chr4_3713	chr8_703	chr5_708
chr1_1310	chr4_3712	chr8_704	chr5_709
chr1_1311	chr4_3711	chr8_705	chr5_710
chr1_1312	chr4_3710	chr8_706	chr5_711
chr1_1313	chr4_3709	chr8_707	chr5_712
chr1_1314	chr4_3708	chr8_708	chr5_713
chr1_1315	chr4_3707	chr8_709	chr5_714
chr1_1316	chr4_3706	chr8_710	chr5_715
chr1_1317	notmapbin	notmapbin	notmapbin
chr1_1318	notmapbin	notmapbin	notmapbin
chr1_1319	notmapbin	notmapbin	chr5_725
chr1_1320	chr4_3704	chr8_723	chr5_726
chr1_1321	chr4_3703	chr8_724	chr5_727
chr1_1322	chr4_3702	chr8_725	chr5_728
chr1_1323	chr4_3701	chr8_726	chr5_729
chr1_1324	chr4_3700	chr8_727	chr5_730
chr1_1325	chr4_3699	chr8_728	chr5_731
chr1_1326	chr4_3698	chr8_729	chr5_732
chr1_1327	chr4_3697	chr8_730	chr5_733
chr1_1328	chr4_3696	chr8_731	chr5_734
chr1_1329	chr4_3695	chr8_732	chr5_735
chr1_1330	chr4_3694	chr8_733	chr5_736
chr1_1331	chr4_3693	chr8_734	chr5_737
chr1_1332	chr4_3692	chr8_735	chr5_738
chr1_1333	chr4_3691	notmapbin	chr5_739
chr1_1334	notmapbin	notmapbin	notmapbin
chr1_1335	notmapbin	notmapbin	notmapbin
chr1_1336	notmapbin	notmapbin	notmapbin
chr1_1337	notmapbin	notmapbin	notmapbin
chr1_1338	notmapbin	notmapbin	notmapbin
chr1_1339	notmapbin	chr8_748	notmapbin
chr1_1340	chr4_3677	chr8_749	chr5_751
chr1_1341	chr4_3676	chr8_750	chr5_752
chr1_1342	chr4_3675	chr8_751	chr5_753
chr1_1343	chr4_3674	chr8_752	chr5_754
chr1_1344	chr4_3673	chr8_753	chr5_755
chr1_1345	chr4_3672	chr8_754	chr5_756
chr1_1346	chr4_3671	chr8_755	chr5_757
chr1_1347	chr4_3670	chr8_756	chr5_758
chr1_1348	chr4_3669	chr8_757	chr5_759
chr1_1349	chr4_3668	chr8_758	chr5_760
chr1_1350	chr4_3667	chr8_759	chr5_761
chr1_1351	chr4_3666	chr8_760	chr5_763
chr1_1352	chr4_3665	chr8_761	chr5_764
chr1_1353	chr4_3664	chr8_762	chr5_765
chr1_1354	chr4_3663	chr8_763	chr5_766
chr1_1355	chr4_3662	chr8_764	chr5_767
chr1_1356	chr4_3661	chr8_765	chr5_768
chr1_1357	chr4_3660	chr8_766	chr5_769
chr1_1358	chr4_3659	chr8_767	chr5_770
chr1_1359	chr4_3658	chr8_768	chr5_771
chr1_1360	chr4_3657	chr8_769	chr5_772
chr1_1361	chr4_3656	chr8_770	chr5_773
chr1_1362	chr4_3655	chr8_771	chr5_774
chr1_1363	chr4_3654	chr8_772	chr5_775
chr1_1364	chr4_3653	chr8_773	chr5_776
chr1_1365	chr4_3652	chr8_774	chr5_777
chr1_1366	chr4_3651	chr8_775	chr5_778
chr1_1367	chr4_3650	chr8_776	chr5_779
chr1_1368	chr4_3649	notmapbin	chr5_780
chr1_1369	chr4_3648	chr8_778	chr5_781
chr1_1370	chr4_3647	chr8_779	chr5_782
chr1_1371	chr4_3646	chr8_780	chr5_783
chr1_1372	chr4_3645	chr8_781	chr5_784
chr1_1373	chr4_3644	chr8_782	chr5_785
chr1_1374	chr4_3643	chr8_783	chr5_786
chr1_1375	chr4_3642	chr8_784	chr5_787
chr1_1376	chr4_3641	chr8_785	chr5_788
chr1_1377	chr4_3640	chr8_786	chr5_789
chr1_1378	chr4_3639	chr8_787	chr5_790
chr1_1379	chr4_3638	chr8_788	chr5_791
chr1_1380	chr4_3637	chr8_789	chr5_792
chr1_1381	chr4_3636	chr8_790	chr5_793
chr1_1382	chr4_3635	chr8_791	chr5_794
chr1_1383	chr4_3634	chr8_792	chr5_795
chr1_1384	chr4_3633	chr8_793	chr5_796
chr1_1385	chr4_3632	chr8_794	chr5_797
chr1_1386	chr4_3631	chr8_795	chr5_798
chr1_1387	chr4_3630	chr8_796	chr5_799
chr1_1388	chr4_3629	chr8_797	chr5_800
chr1_1389	chr4_3628	chr8_798	chr5_801
chr1_1390	chr4_3627	chr8_799	chr5_802
chr1_1391	chr4_3626	chr8_800	chr5_803
chr1_1392	chr4_3625	chr8_801	chr5_804
chr1_1393	chr4_3624	chr8_802	chr5_805
chr1_1394	chr4_3623	chr8_803	chr5_806
chr1_1395	chr4_3622	chr8_804	chr5_807
chr1_1396	chr4_3621	chr8_805	chr5_808
chr1_1397	chr4_3620	chr8_806	chr5_809
chr1_1398	chr4_3619	chr8_807	chr5_810
chr1_1399	chr4_3618	chr8_808	chr5_811
chr1_1400	notmapbin	notmapbin	chr5_812
chr1_1401	chr4_3616	chr8_810	chr5_813
chr1_1402	chr4_3615	chr8_811	notmapbin
chr1_1403	chr4_3614	chr8_812	chr5_814
chr1_1404	chr4_3613	chr8_813	chr5_815
chr1_1405	chr4_3612	chr8_814	chr5_816
chr1_1406	chr4_3611	chr8_815	chr5_817
chr1_1407	chr4_3610	chr8_816	chr5_818
chr1_1408	chr4_3609	chr8_817	chr5_819
chr1_1409	chr4_3608	chr8_818	chr5_820
chr1_1410	chr4_3607	chr8_819	chr5_821
chr1_1411	chr4_3606	chr8_820	chr5_822
chr1_1412	chr4_3605	chr8_821	chr5_823
chr1_1413	chr4_3604	chr8_822	chr5_824
chr1_1414	chr4_3603	chr8_823	chr5_825
chr1_1415	chr4_3602	chr8_824	chr5_826
chr1_1416	chr4_3601	chr8_825	chr5_827
chr1_1417	chr4_3600	chr8_826	chr5_828
chr1_1418	chr4_3599	chr8_827	chr5_829
chr1_1419	chr4_3598	chr8_828	chr5_830
chr1_1420	chr4_3597	chr8_829	chr5_831
chr1_1421	chr4_3596	chr8_830	chr5_832
chr1_1422	chr4_3595	chr8_831	chr5_833
chr1_1423	chr4_3594	chr8_832	notmapbin
chr1_1424	chr4_3593	chr8_833	chr5_835
chr1_1425	chr4_3592	chr8_834	chr5_836
chr1_1426	chr4_3591	chr8_835	chr5_837
chr1_1427	chr4_3590	chr8_836	chr5_838
chr1_1428	chr4_3589	chr8_837	chr5_839
chr1_1429	chr4_3588	chr8_838	chr5_840
chr1_1430	chr4_3587	chr8_839	chr5_841
chr1_1431	chr4_3586	chr8_840	chr5_842
chr1_1432	chr4_3585	chr8_841	chr5_843
chr1_1433	chr4_3584	chr8_842	chr5_844
chr1_1434	chr4_3583	chr8_843	chr5_845
chr1_1435	chr4_3582	chr8_844	chr5_846
chr1_1436	chr4_3581	chr8_845	chr5_847
chr1_1437	chr4_3580	chr8_846	chr5_848
chr1_1438	chr4_3579	chr8_847	chr5_849
chr1_1439	chr4_3578	chr8_848	chr5_850
chr1_1440	chr4_3577	chr8_849	chr5_851
chr1_1441	chr4_3576	chr8_850	chr5_852
chr1_1442	chr4_3575	chr8_851	chr5_853
chr1_1443	chr4_3574	chr8_852	chr5_854
chr1_1444	chr4_3573	chr8_853	chr5_855
chr1_1445	chr4_3572	chr8_854	chr5_856
chr1_1446	chr4_3571	chr8_855	chr5_857
chr1_1447	chr4_3570	chr8_856	chr5_858
chr1_1448	chr4_3569	chr8_857	chr5_859
chr1_1449	chr4_3568	chr8_858	chr5_860
chr1_1450	chr4_3567	chr8_859	chr5_861
chr1_1451	chr4_3566	chr8_860	chr5_862
chr1_1452	chr4_3565	chr8_861	chr5_863
chr1_1453	chr4_3564	chr8_862	chr5_864
chr1_1454	chr4_3563	chr8_863	chr5_865
chr1_1455	chr4_3562	chr8_864	chr5_866
chr1_1456	chr4_3561	chr8_865	chr5_867
chr1_1457	chr4_3560	chr8_866	chr5_868
chr1_1458	chr4_3559	chr8_867	chr5_869
chr1_1459	chr4_3558	chr8_868	chr5_870
chr1_1460	chr4_3557	chr8_869	chr5_871
chr1_1461	chr4_3556	chr8_870	chr5_872
chr1_1462	chr4_3555	chr8_871	chr5_873
chr1_1463	chr4_3554	chr8_872	chr5_874
chr1_1464	chr4_3553	chr8_873	chr5_875
chr1_1465	chr4_3552	chr8_874	chr5_876
chr1_1466	chr4_3551	chr8_875	chr5_877
chr1_1467	chr4_3550	chr8_876	chr5_878
chr1_1468	chr4_3549	chr8_877	chr5_879
chr1_1469	chr4_3548	chr8_878	chr5_880
chr1_1470	chr4_3547	chr8_879	chr5_881
chr1_1471	chr4_3546	chr8_880	chr5_882
chr1_1472	chr4_3545	chr8_881	chr5_883
chr1_1473	chr4_3544	chr8_882	chr5_884
chr1_1474	chr4_3543	chr8_883	chr5_885
chr1_1475	chr4_3542	chr8_884	chr5_886
chr1_1476	chr4_3541	chr8_885	chr5_887
chr1_1477	chr4_3540	chr8_886	chr5_888
chr1_1478	chr4_3539	chr8_887	chr5_889
chr1_1479	chr4_3538	chr8_888	chr5_890
chr1_1480	chr4_3537	chr8_889	chr5_891
chr1_1481	chr4_3536	chr8_890	chr5_892
chr1_1482	chr4_3535	chr8_891	chr5_893
chr1_1483	chr4_3534	chr8_892	chr5_894
chr1_1484	chr4_3533	chr8_893	chr5_895
chr1_1485	chr4_3532	chr8_894	chr5_896
chr1_1486	chr4_3531	chr8_895	chr5_897
chr1_1487	chr4_3530	chr8_896	chr5_898
chr1_1488	chr4_3529	chr8_897	chr5_899
chr1_1489	chr4_3528	chr8_898	chr5_900
chr1_1490	chr4_3527	chr8_899	chr5_901
chr1_1491	chr4_3526	chr8_900	chr5_902
chr1_1492	chr4_3525	chr8_901	chr5_903
chr1_1493	chr4_3524	chr8_902	chr5_904
chr1_1494	chr4_3523	notmapbin	notmapbin
chr1_1495	chr4_3522	chr8_904	chr5_906
chr1_1496	chr4_3521	chr8_905	chr5_907
chr1_1497	chr4_3520	chr8_906	chr5_908
chr1_1498	chr4_3519	chr8_907	chr5_909
chr1_1499	chr4_3518	chr8_908	chr5_910
chr1_1500	chr4_3517	chr8_909	chr5_911
chr1_1501	chr4_3516	chr8_910	chr5_912
chr1_1502	chr4_3515	chr8_911	chr5_913
chr1_1503	chr4_3514	chr8_912	chr5_914
chr1_1504	chr4_3513	chr8_913	chr5_915
chr1_1505	chr4_3512	chr8_914	chr5_916
chr1_1506	chr4_3511	chr8_915	chr5_917
chr1_1507	chr4_3510	chr8_916	chr5_918
chr1_1508	chr4_3509	chr8_917	chr5_919
chr1_1509	chr4_3508	chr8_918	chr5_920
chr1_1510	chr4_3507	chr8_919	chr5_921
chr1_1511	chr4_3506	chr8_920	chr5_922
chr1_1512	chr4_3505	chr8_921	chr5_923
chr1_1513	chr4_3504	chr8_922	chr5_924
chr1_1514	chr4_3503	chr8_923	chr5_925
chr1_1515	chr4_3502	chr8_924	chr5_926
chr1_1516	chr4_3501	chr8_925	chr5_927
chr1_1517	chr4_3500	chr8_926	chr5_928
chr1_1518	chr4_3499	chr8_927	chr5_929
chr1_1519	chr4_3498	chr8_928	chr5_930
chr1_1520	chr4_3497	chr8_929	chr5_931
chr1_1521	chr4_3496	chr8_930	chr5_933
chr1_1522	chr4_3495	chr8_931	chr5_934
chr1_1523	chr4_3494	chr8_932	chr5_935
chr1_1524	chr4_3493	chr8_933	chr5_936
chr1_1525	chr4_3492	chr8_934	chr5_937
chr1_1526	chr4_3491	chr8_935	chr5_938
chr1_1527	chr4_3490	chr8_936	chr5_939
chr1_1528	chr4_3489	chr8_937	chr5_940
chr1_1529	chr4_3488	chr8_938	chr5_941
chr1_1530	chr4_3487	chr8_939	chr5_942
chr1_1531	chr4_3486	chr8_940	chr5_943
chr1_1532	chr4_3485	chr8_941	chr5_944
chr1_1533	chr4_3484	chr8_942	chr5_945
chr1_1534	chr4_3483	chr8_943	chr5_946
chr1_1535	chr4_3482	chr8_944	chr5_947
chr1_1536	chr4_3481	chr8_945	chr5_948
chr1_1537	chr4_3480	chr8_946	chr5_949
chr1_1538	chr4_3479	chr8_947	chr5_950
chr1_1539	chr4_3478	chr8_948	chr5_951
chr1_1540	chr4_3477	chr8_949	chr5_952
chr1_1541	chr4_3476	chr8_950	chr5_953
chr1_1542	notmapbin	chr8_951	chr5_954
chr1_1543	chr4_3474	chr8_952	chr5_955
chr1_1544	chr4_3473	chr8_953	chr5_956
chr1_1545	chr4_3472	chr8_954	chr5_957
chr1_1546	chr4_3471	chr8_955	chr5_958
chr1_1547	chr4_3470	chr8_956	chr5_959
chr1_1548	chr4_3469	chr8_957	chr5_960
chr1_1549	chr4_3468	chr8_958	chr5_961
chr1_1550	notmapbin	notmapbin	notmapbin
chr1_1551	notmapbin	notmapbin	notmapbin
chr1_1552	notmapbin	notmapbin	notmapbin
chr1_1553	chr1_1	chr18_517	chr27_520
chr1_1554	chr1_2	chr18_516	chr27_518
chr1_1555	chr1_3	chr18_515	chr27_517
chr1_1556	chr1_4	chr18_514	chr27_516
chr1_1557	chr1_5	chr18_513	chr27_515
chr1_1558	chr1_6	chr18_512	chr27_514
chr1_1559	chr1_7	chr18_511	chr27_513
chr1_1560	chr1_8	chr18_510	chr27_512
chr1_1561	chr1_9	chr18_509	chr27_511
chr1_1562	chr1_10	chr18_508	chr27_510
chr1_1563	chr1_11	chr18_507	chr27_509
chr1_1564	chr1_12	chr18_506	chr27_508
chr1_1565	chr1_13	chr18_505	chr27_507
chr1_1566	chr1_14	chr18_504	chr27_506
chr1_1567	chr1_15	chr18_503	chr27_505
chr1_1568	chr1_16	chr18_502	chr27_504
chr1_1569	chr1_17	chr18_501	chr27_503
chr1_1570	chr1_18	chr18_500	chr27_502
chr1_1571	chr1_19	chr18_499	chr27_501
chr1_1572	chr1_20	chr18_498	chr27_500
chr1_1573	chr1_21	chr18_497	chr27_499
chr1_1574	chr1_22	chr18_496	chr27_498
chr1_1575	chr1_23	chr18_495	chr27_497
chr1_1576	chr1_24	chr18_494	chr27_496
chr1_1577	chr1_25	chr18_493	chr27_495
chr1_1578	chr1_26	chr18_492	chr27_494
chr1_1579	chr1_27	chr18_491	chr27_493
chr1_1580	chr1_28	chr18_490	chr27_492
chr1_1581	chr1_29	chr18_489	chr27_491
chr1_1582	chr1_30	chr18_488	chr27_490
chr1_1583	chr1_31	chr18_487	chr27_489
chr1_1584	chr1_32	chr18_486	chr27_488
chr1_1585	chr1_33	chr18_485	chr27_487
chr1_1586	chr1_34	chr18_484	chr27_486
chr1_1587	chr1_35	chr18_483	chr27_485
chr1_1588	chr1_36	chr18_482	chr27_484
chr1_1589	chr1_37	chr18_481	chr27_483
chr1_1590	chr1_38	chr18_480	chr27_482
chr1_1591	chr1_39	chr18_479	chr27_481
chr1_1592	chr1_40	chr18_478	chr27_480
chr1_1593	chr1_41	chr18_477	chr27_479
chr1_1594	chr1_42	chr18_476	chr27_478
chr1_1595	chr1_43	chr18_475	chr27_477
chr1_1596	chr1_45	chr18_474	chr27_476
chr1_1597	chr1_46	chr18_473	chr27_475
chr1_1598	chr1_47	chr18_472	chr27_474
chr1_1599	chr1_48	chr18_471	chr27_473
chr1_1600	chr1_49	chr18_470	chr27_472
chr1_1601	chr1_50	chr18_469	chr27_471
chr1_1602	chr1_51	chr18_468	chr27_470
chr1_1603	chr1_52	chr18_467	chr27_469
chr1_1604	chr1_53	chr18_466	chr27_468
chr1_1605	chr1_54	chr18_465	chr27_467
chr1_1606	chr1_55	chr18_464	chr27_466
chr1_1607	chr1_56	chr18_463	chr27_465
chr1_1608	chr1_57	chr18_462	chr27_464
chr1_1609	chr1_58	chr18_461	chr27_463
chr1_1610	chr1_59	chr18_460	chr27_462
chr1_1611	chr1_60	chr18_459	chr27_461
chr1_1612	chr1_61	chr18_458	chr27_460
chr1_1613	chr1_62	chr18_457	chr27_459
chr1_1614	chr1_63	chr18_456	chr27_458
chr1_1615	chr1_64	notmapbin	chr27_457
chr1_1616	chr1_65	chr18_454	chr27_456
chr1_1617	chr1_66	chr18_453	chr27_455
chr1_1618	chr1_67	chr18_452	chr27_454
chr1_1619	chr1_68	chr18_451	chr27_453
chr1_1620	chr1_69	chr18_450	chr27_452
chr1_1621	chr1_70	chr18_449	chr27_451
chr1_1622	chr1_71	chr18_448	chr27_450
chr1_1623	chr1_72	chr18_447	chr27_449
chr1_1624	chr1_73	chr18_446	chr27_448
chr1_1625	chr1_74	chr18_445	chr27_447
chr1_1626	chr1_75	chr18_444	chr27_446
chr1_1627	chr1_76	chr18_443	chr27_445
chr1_1628	chr1_77	chr18_442	chr27_444
chr1_1629	chr1_78	chr18_441	chr27_443
chr1_1630	chr1_79	chr18_440	chr27_442
chr1_1631	chr1_80	chr18_439	chr27_441
chr1_1632	chr1_81	chr18_438	chr27_440
chr1_1633	chr1_82	chr18_437	chr27_439
chr1_1634	chr1_83	chr18_436	chr27_438
chr1_1635	chr1_84	chr18_435	chr27_437
chr1_1636	chr1_85	chr18_434	chr27_436
chr1_1637	chr1_86	chr18_433	chr27_435
chr1_1638	chr1_87	chr18_432	chr27_434
chr1_1639	chr1_88	chr18_431	chr27_433
chr1_1640	chr1_89	chr18_430	chr27_432
chr1_1641	chr1_90	chr18_429	chr27_431
chr1_1642	chr1_91	chr18_428	chr27_430
chr1_1643	chr1_92	chr18_427	chr27_429
chr1_1644	chr1_93	chr18_426	chr27_428
chr1_1645	chr1_94	chr18_425	chr27_427
chr1_1646	chr1_95	chr18_424	chr27_426
chr1_1647	chr1_96	chr18_423	chr27_425
chr1_1648	chr1_97	chr18_422	chr27_424
chr1_1649	chr1_98	chr18_421	chr27_422
chr1_1650	chr1_99	chr18_420	chr27_421
chr1_1651	chr1_100	chr18_419	chr27_420
chr1_1652	chr1_101	chr18_418	chr27_419
chr1_1653	chr1_102	chr18_417	chr27_418
chr1_1654	chr1_103	chr18_416	chr27_417
chr1_1655	chr1_104	chr18_415	chr27_416
chr1_1656	chr1_105	chr18_414	chr27_415
chr1_1657	chr1_106	chr18_413	chr27_414
chr1_1658	chr1_107	chr18_412	chr27_413
chr1_1659	chr1_108	chr18_411	chr27_412
chr1_1660	chr1_109	chr18_410	chr27_411
chr1_1661	chr1_110	chr18_409	chr27_410
chr1_1662	chr1_111	chr18_408	chr27_409
chr1_1663	chr1_112	chr18_407	chr27_408
chr1_1664	chr1_113	chr18_406	chr27_407
chr1_1665	chr1_114	chr18_405	chr27_406
chr1_1666	chr1_115	chr18_404	chr27_405
chr1_1667	chr1_116	chr18_403	chr27_404
chr1_1668	chr1_117	chr18_402	chr27_403
chr1_1669	chr1_118	chr18_401	chr27_402
chr1_1670	chr1_119	chr18_400	chr27_401
chr1_1671	chr1_120	chr18_399	chr27_400
chr1_1672	chr1_122	chr18_398	chr27_398
chr1_1673	chr1_123	chr18_397	chr27_397
chr1_1674	chr1_124	chr18_396	chr27_396
chr1_1675	chr1_125	chr18_395	chr27_395
chr1_1676	chr1_126	chr18_394	chr27_394
chr1_1677	chr1_127	chr18_393	chr27_393
chr1_1678	chr1_128	chr18_392	chr27_392
chr1_1679	chr1_129	chr18_391	chr27_391
chr1_1680	chr1_130	chr18_390	chr27_390
chr1_1681	chr1_131	chr18_389	chr27_389
chr1_1682	chr1_132	chr18_388	chr27_388
chr1_1683	chr1_133	chr18_387	notmapbin
chr1_1684	chr1_134	chr18_386	chr27_386
chr1_1685	chr1_135	chr18_385	chr27_385
chr1_1686	chr1_136	chr18_384	chr27_384
chr1_1687	chr1_137	chr18_383	chr27_383
chr1_1688	chr1_138	chr18_382	chr27_382
chr1_1689	chr1_139	chr18_381	chr27_381
chr1_1690	chr1_140	chr18_380	chr27_380
chr1_1691	chr1_141	chr18_379	chr27_379
chr1_1692	chr1_142	chr18_378	chr27_378
chr1_1693	chr1_143	chr18_377	chr27_376
chr1_1694	chr1_144	notmapbin	chr27_375
chr1_1695	chr1_145	chr18_375	chr27_374
chr1_1696	chr1_146	chr18_374	chr27_373
chr1_1697	chr1_147	chr18_373	chr27_372
chr1_1698	chr1_148	chr18_372	chr27_371
chr1_1699	chr1_149	chr18_371	chr27_370
chr1_1700	chr1_150	chr18_370	chr27_369
chr1_1701	chr1_151	chr18_369	chr27_368
chr1_1702	chr1_153	chr18_367	chr27_367
chr1_1703	chr1_154	chr18_366	chr27_366
chr1_1704	chr1_155	chr18_365	chr27_365
chr1_1705	chr1_156	chr18_364	chr27_364
chr1_1706	chr1_157	chr18_363	chr27_363
chr1_1707	chr1_158	chr18_362	chr27_362
chr1_1708	chr1_159	chr18_361	chr27_361
chr1_1709	chr1_160	chr18_360	chr27_360
chr1_1710	chr1_161	chr18_359	chr27_359
chr1_1711	chr1_162	chr18_358	chr27_358
chr1_1712	chr1_163	chr18_357	chr27_357
chr1_1713	chr1_164	chr18_356	chr27_356
chr1_1714	chr1_165	chr18_355	chr27_355
chr1_1715	chr1_166	chr18_354	chr27_354
chr1_1716	chr1_167	chr18_353	chr27_353
chr1_1717	chr1_168	chr18_352	chr27_352
chr1_1718	chr1_169	chr18_351	chr27_351
chr1_1719	chr1_170	chr18_350	chr27_350
chr1_1720	chr1_171	chr18_349	chr27_349
chr1_1721	chr1_172	chr18_348	chr27_348
chr1_1722	chr1_173	chr18_347	chr27_347
chr1_1723	chr1_174	chr18_346	chr27_346
chr1_1724	chr1_175	chr18_345	chr27_345
chr1_1725	chr1_176	chr18_344	chr27_344
chr1_1726	chr1_177	chr18_343	chr27_343
chr1_1727	chr1_178	chr18_342	chr27_342
chr1_1728	chr1_179	chr18_341	chr27_341
chr1_1729	chr1_180	chr18_340	chr27_340
chr1_1730	chr1_181	chr18_339	chr27_339
chr1_1731	chr1_182	chr18_338	chr27_338
chr1_1732	chr1_183	chr18_337	chr27_337
chr1_1733	chr1_184	chr18_336	chr27_336
chr1_1734	chr1_185	chr18_335	chr27_335
chr1_1735	chr1_186	chr18_334	chr27_334
chr1_1736	chr1_187	chr18_333	chr27_333
chr1_1737	chr1_188	chr18_332	chr27_332
chr1_1738	chr1_189	chr18_331	chr27_331
chr1_1739	chr1_190	chr18_330	chr27_330
chr1_1740	chr1_191	chr18_329	chr27_329
chr1_1741	chr1_192	chr18_328	chr27_328
chr1_1742	chr1_193	chr18_327	chr27_327
chr1_1743	chr1_194	chr18_326	chr27_326
chr1_1744	chr1_195	chr18_325	chr27_325
chr1_1745	chr1_196	chr18_324	chr27_324
chr1_1746	chr1_197	chr18_323	chr27_323
chr1_1747	chr1_198	chr18_322	chr27_322
chr1_1748	chr1_199	chr18_321	chr27_321
chr1_1749	chr1_200	chr18_320	chr27_320
chr1_1750	chr1_201	chr18_319	chr27_319
chr1_1751	chr1_202	chr18_318	chr27_318
chr1_1752	chr1_203	chr18_317	chr27_317
chr1_1753	chr1_204	chr18_316	chr27_316
chr1_1754	chr1_205	chr18_315	chr27_315
chr1_1755	chr1_206	chr18_314	chr27_314
chr1_1756	chr1_207	chr18_313	chr27_313
chr1_1757	chr1_208	chr18_312	chr27_312
chr1_1758	chr1_209	chr18_311	chr27_311
chr1_1759	chr1_210	chr18_310	chr27_310
chr1_1760	chr1_211	chr18_309	chr27_309
chr1_1761	chr1_212	chr18_308	chr27_308
chr1_1762	chr1_213	chr18_307	chr27_307
chr1_1763	chr1_214	chr18_306	chr27_306
chr1_1764	chr1_215	chr18_305	chr27_305
chr1_1765	chr1_216	chr18_304	chr27_304
chr1_1766	chr1_217	chr18_303	chr27_303
chr1_1767	chr1_218	chr18_302	chr27_302
chr1_1768	chr1_219	chr18_301	chr27_301
chr1_1769	chr1_220	chr18_300	chr27_300
chr1_1770	chr1_221	chr18_299	chr27_299
chr1_1771	chr1_222	chr18_298	chr27_298
chr1_1772	chr1_223	chr18_297	chr27_297
chr1_1773	chr1_224	chr18_296	chr27_296
chr1_1774	chr1_225	chr18_295	chr27_295
chr1_1775	chr1_226	chr18_294	chr27_294
chr1_1776	chr1_227	chr18_293	chr27_293
chr1_1777	chr1_228	chr18_292	chr27_292
chr1_1778	chr1_229	chr18_291	chr27_291
chr1_1779	chr1_230	chr18_290	chr27_290
chr1_1780	chr1_231	chr18_289	chr27_289
chr1_1781	chr1_232	chr18_288	chr27_288
chr1_1782	chr1_233	chr18_287	chr27_287
chr1_1783	chr1_234	chr18_286	chr27_286
chr1_1784	chr1_235	chr18_285	chr27_285
chr1_1785	chr1_236	chr18_284	chr27_284
chr1_1786	chr1_237	chr18_283	chr27_283
chr1_1787	chr1_238	chr18_282	chr27_282
chr1_1788	chr1_239	chr18_281	chr27_281
chr1_1789	chr1_240	chr18_280	chr27_280
chr1_1790	chr1_241	chr18_279	chr27_279
chr1_1791	chr1_242	chr18_278	chr27_278
chr1_1792	chr1_243	chr18_277	chr27_277
chr1_1793	chr1_244	chr18_276	chr27_276
chr1_1794	chr1_245	chr18_275	chr27_275
chr1_1795	chr1_246	chr18_274	chr27_274
chr1_1796	chr1_247	chr18_273	chr27_273
chr1_1797	chr1_248	chr18_272	chr27_272
chr1_1798	chr1_249	chr18_271	chr27_271
chr1_1799	chr1_250	chr18_270	chr27_270
chr1_1800	chr1_251	chr18_269	chr27_269
chr1_1801	chr1_252	chr18_268	chr27_268
chr1_1802	chr1_253	chr18_267	chr27_267
chr1_1803	chr1_254	chr18_266	chr27_266
chr1_1804	chr1_255	chr18_265	chr27_265
chr1_1805	chr1_256	chr18_264	chr27_264
chr1_1806	chr1_257	chr18_263	chr27_263
chr1_1807	notmapbin	notmapbin	notmapbin
chr1_1808	notmapbin	notmapbin	notmapbin
chr1_1809	chr1_260	chr18_261	chr27_260
chr1_1810	chr1_261	chr18_260	chr27_259
chr1_1811	chr1_262	chr18_259	chr27_258
chr1_1812	chr1_263	chr18_258	chr27_257
chr1_1813	chr1_264	chr18_257	chr27_256
chr1_1814	chr1_265	chr18_255	chr27_255
chr1_1815	chr1_266	chr18_254	chr27_254
chr1_1816	chr1_267	chr18_253	chr27_253
chr1_1817	chr1_268	chr18_252	chr27_252
chr1_1818	chr1_269	chr18_251	chr27_251
chr1_1819	chr1_270	chr18_250	chr27_250
chr1_1820	chr1_271	chr18_249	chr27_249
chr1_1821	chr1_272	chr18_248	chr27_248
chr1_1822	chr1_273	chr18_247	chr27_247
chr1_1823	chr1_274	chr18_246	chr27_246
chr1_1824	chr1_275	chr18_245	chr27_245
chr1_1825	chr1_276	chr18_244	chr27_244
chr1_1826	chr1_277	chr18_243	chr27_243
chr1_1827	chr1_278	chr18_242	chr27_242
chr1_1828	chr1_279	chr18_241	chr27_241
chr1_1829	chr1_280	chr18_240	chr27_240
chr1_1830	chr1_281	chr18_239	chr27_239
chr1_1831	chr1_282	chr18_238	chr27_238
chr1_1832	chr1_283	chr18_237	chr27_237
chr1_1833	chr1_284	chr18_236	chr27_236
chr1_1834	chr1_285	chr18_235	chr27_235
chr1_1835	chr1_286	chr18_234	chr27_234
chr1_1836	chr1_287	chr18_233	chr27_233
chr1_1837	chr1_288	chr18_232	chr27_232
chr1_1838	chr1_289	chr18_231	chr27_231
chr1_1839	chr1_290	chr18_230	chr27_230
chr1_1840	chr1_291	chr18_229	chr27_229
chr1_1841	chr1_292	chr18_228	chr27_228
chr1_1842	chr1_293	chr18_227	chr27_227
chr1_1843	chr1_294	chr18_226	chr27_226
chr1_1844	chr1_295	chr18_225	chr27_225
chr1_1845	chr1_296	chr18_224	chr27_224
chr1_1846	chr1_297	chr18_223	chr27_223
chr1_1847	chr1_298	chr18_222	chr27_222
chr1_1848	chr1_299	chr18_221	chr27_221
chr1_1849	chr1_300	chr18_220	chr27_220
chr1_1850	chr1_301	chr18_219	chr27_219
chr1_1851	chr1_302	chr18_218	chr27_218
chr1_1852	chr1_303	chr18_217	chr27_217
chr1_1853	chr1_304	chr18_216	chr27_216
chr1_1854	chr1_305	chr18_215	chr27_215
chr1_1855	chr1_306	chr18_214	chr27_214
chr1_1856	chr1_307	chr18_213	chr27_213
chr1_1857	chr1_308	chr18_212	chr27_212
chr1_1858	chr1_309	chr18_211	chr27_211
chr1_1859	chr1_310	chr18_210	chr27_210
chr1_1860	notmapbin	chr18_209	chr27_209
chr1_1861	chr1_312	chr18_208	chr27_208
chr1_1862	chr1_313	chr18_207	chr27_207
chr1_1863	chr1_315	chr18_206	chr27_206
chr1_1864	chr1_316	chr18_205	chr27_205
chr1_1865	chr1_317	chr18_204	chr27_204
chr1_1866	chr1_318	chr18_203	chr27_203
chr1_1867	chr1_319	chr18_202	chr27_202
chr1_1868	chr1_320	chr18_201	chr27_201
chr1_1869	chr1_321	chr18_200	chr27_200
chr1_1870	chr1_322	chr18_199	chr27_199
chr1_1871	chr1_323	chr18_198	chr27_198
chr1_1872	chr1_324	chr18_197	chr27_197
chr1_1873	chr1_325	chr18_196	chr27_196
chr1_1874	chr1_326	chr18_195	chr27_195
chr1_1875	chr1_327	chr18_194	chr27_194
chr1_1876	chr1_328	chr18_193	chr27_193
chr1_1877	chr1_329	chr18_192	chr27_192
chr1_1878	chr1_330	chr18_191	chr27_191
chr1_1879	chr1_331	chr18_190	chr27_190
chr1_1880	chr1_332	chr18_189	chr27_189
chr1_1881	chr1_333	chr18_188	chr27_188
chr1_1882	chr1_334	chr18_187	chr27_187
chr1_1883	chr1_335	chr18_186	chr27_186
chr1_1884	chr1_336	chr18_185	chr27_185
chr1_1885	chr1_337	chr18_184	chr27_183
chr1_1886	chr1_338	chr18_183	chr27_182
chr1_1887	chr1_339	chr18_182	chr27_181
chr1_1888	chr1_340	chr18_180	chr27_180
chr1_1889	chr1_341	chr18_179	chr27_179
chr1_1890	chr1_342	chr18_178	chr27_178
chr1_1891	chr1_343	chr18_177	chr27_177
chr1_1892	chr1_344	chr18_176	chr27_176
chr1_1893	chr1_345	chr18_175	chr27_175
chr1_1894	chr1_346	chr18_174	chr27_174
chr1_1895	chr1_347	chr18_173	chr27_173
chr1_1896	chr1_348	chr18_172	chr27_172
chr1_1897	chr1_349	chr18_171	chr27_171
chr1_1898	chr1_350	chr18_170	chr27_170
chr1_1899	chr1_351	chr18_169	chr27_169
chr1_1900	chr1_352	chr18_168	chr27_168
chr1_1901	chr1_353	chr18_167	chr27_167
chr1_1902	chr1_354	chr18_166	chr27_166
chr1_1903	chr1_355	chr18_165	chr27_165
chr1_1904	chr1_356	chr18_164	chr27_164
chr1_1905	chr1_357	chr18_163	chr27_163
chr1_1906	chr1_358	chr18_162	chr27_162
chr1_1907	chr1_359	chr18_161	chr27_161
chr1_1908	chr1_360	chr18_160	chr27_160
chr1_1909	chr1_361	chr18_159	chr27_159
chr1_1910	chr1_362	chr18_158	chr27_158
chr1_1911	chr1_363	chr18_157	chr27_157
chr1_1912	chr1_364	chr18_156	chr27_156
chr1_1913	chr1_365	chr18_155	chr27_155
chr1_1914	chr1_366	chr18_154	chr27_154
chr1_1915	chr1_367	chr18_153	chr27_153
chr1_1916	notmapbin	chr18_152	chr27_152
chr1_1917	chr1_369	chr18_151	chr27_151
chr1_1918	chr1_370	chr18_150	chr27_150
chr1_1919	chr1_371	chr18_149	chr27_149
chr1_1920	chr1_372	chr18_148	chr27_148
chr1_1921	chr1_373	chr18_147	chr27_147
chr1_1922	chr1_374	chr18_146	chr27_146
chr1_1923	chr1_375	chr18_145	chr27_145
chr1_1924	chr1_376	chr18_144	chr27_144
chr1_1925	chr1_377	chr18_143	chr27_143
chr1_1926	chr1_378	chr18_142	chr27_142
chr1_1927	chr1_379	chr18_141	chr27_141
chr1_1928	chr1_380	chr18_140	chr27_140
chr1_1929	chr1_381	chr18_139	chr27_139
chr1_1930	chr1_382	chr18_138	chr27_138
chr1_1931	chr1_383	chr18_137	chr27_137
chr1_1932	chr1_384	chr18_136	chr27_135
chr1_1933	notmapbin	notmapbin	notmapbin
chr1_1934	notmapbin	notmapbin	notmapbin
chr1_1935	notmapbin	chr18_133	notmapbin
chr1_1936	notmapbin	notmapbin	notmapbin
chr1_1937	notmapbin	notmapbin	notmapbin
chr1_1938	chr1_388	chr18_129	chr27_132
chr1_1939	notmapbin	chr18_128	chr27_131
chr1_1940	notmapbin	notmapbin	notmapbin
chr1_1941	chr1_391	chr18_127	chr27_129
chr1_1942	chr1_392	chr18_126	chr27_128
chr1_1943	chr1_393	chr18_125	chr27_127
chr1_1944	chr1_394	chr18_124	chr27_126
chr1_1945	chr1_395	chr18_123	chr27_125
chr1_1946	chr1_396	chr18_122	chr27_124
chr1_1947	chr1_397	chr18_121	chr27_123
chr1_1948	chr1_398	chr18_120	chr27_122
chr1_1949	chr1_399	chr18_119	chr27_121
chr1_1950	chr1_400	chr18_118	chr27_120
chr1_1951	chr1_401	chr18_117	chr27_119
chr1_1952	chr1_402	chr18_116	chr27_118
chr1_1953	chr1_403	chr18_115	chr27_117
chr1_1954	chr1_404	chr18_114	chr27_116
chr1_1955	chr1_405	chr18_113	chr27_115
chr1_1956	chr1_406	chr18_112	chr27_114
chr1_1957	chr1_407	chr18_111	chr27_113
chr1_1958	chr1_408	chr18_110	chr27_112
chr1_1959	chr1_409	chr18_109	chr27_111
chr1_1960	chr1_410	chr18_108	chr27_110
chr1_1961	chr1_411	chr18_107	chr27_109
chr1_1962	chr1_412	chr18_106	chr27_108
chr1_1963	chr1_413	chr18_105	chr27_107
chr1_1964	chr1_414	chr18_104	chr27_106
chr1_1965	chr1_415	chr18_103	chr27_105
chr1_1966	chr1_416	chr18_102	chr27_104
chr1_1967	chr1_417	chr18_101	chr27_103
chr1_1968	chr1_418	chr18_100	chr27_102
chr1_1969	chr1_419	chr18_99	chr27_101
chr1_1970	chr1_420	chr18_98	chr27_100
chr1_1971	chr1_421	chr18_97	chr27_99
chr1_1972	chr1_422	chr18_96	chr27_98
chr1_1973	chr1_423	chr18_95	chr27_97
chr1_1974	chr1_424	chr18_94	chr27_96
chr1_1975	chr1_425	chr18_93	chr27_94
chr1_1976	chr1_426	chr18_92	chr27_93
chr1_1977	chr1_427	chr18_91	chr27_92
chr1_1978	chr1_428	chr18_90	chr27_91
chr1_1979	chr1_429	chr18_88	chr27_90
chr1_1980	chr1_430	chr18_87	chr27_89
chr1_1981	chr1_431	chr18_86	chr27_88
chr1_1982	chr1_432	chr18_85	chr27_87
chr1_1983	chr1_433	chr18_84	chr27_86
chr1_1984	chr1_434	chr18_83	chr27_85
chr1_1985	chr1_435	notmapbin	chr27_84
chr1_1986	chr1_436	chr18_82	chr27_83
chr1_1987	chr1_437	chr18_81	chr27_82
chr1_1988	chr1_438	chr18_80	chr27_81
chr1_1989	chr1_439	chr18_79	chr27_80
chr1_1990	chr1_440	chr18_78	chr27_79
chr1_1991	chr1_441	chr18_77	chr27_78
chr1_1992	chr1_442	chr18_76	chr27_77
chr1_1993	chr1_443	chr18_75	chr27_76
chr1_1994	chr1_444	chr18_74	chr27_75
chr1_1995	chr1_445	chr18_73	chr27_74
chr1_1996	chr1_446	chr18_72	chr27_73
chr1_1997	chr1_447	chr18_71	chr27_72
chr1_1998	chr1_448	chr18_70	chr27_71
chr1_1999	chr1_449	chr18_69	chr27_70
[truncated: 22,603 more rows]

## Sheet: supplementary fig. 11b (40k)
female M. crinifrons	male M. crinifrons	M. reevesi	H. inermis
chr1_1	notmapbin	notmapbin	notmapbin
chr1_2	chr4_16531	chr17_2	notmapbin
chr1_3	chr4_16530	chr17_3	chr18_1544
chr1_4	chr4_16529	chr17_4	chr18_1543
chr1_5	chr4_16528	chr17_5	chr18_1542
chr1_6	chr4_16527	chr17_6	chr18_1541
chr1_7	chr4_16526	chr17_7	chr18_1540
chr1_8	chr4_16525	chr17_8	chr18_1539
chr1_9	chr4_16524	chr17_9	chr18_1538
chr1_10	chr4_16523	chr17_10	chr18_1537
chr1_11	chr4_16522	chr17_11	chr18_1536
chr1_12	chr4_16521	chr17_12	chr18_1535
chr1_13	chr4_16520	chr17_13	chr18_1534
chr1_14	chr4_16519	chr17_14	chr18_1533
chr1_15	chr4_16518	chr17_15	chr18_1532
chr1_16	chr4_16517	chr17_16	chr18_1531
chr1_17	chr4_16516	chr17_17	chr18_1530
chr1_18	chr4_16515	chr17_18	chr18_1529
chr1_19	chr4_16514	chr17_19	chr18_1528
chr1_20	chr4_16513	chr17_20	chr18_1527
chr1_21	chr4_16512	chr17_21	chr18_1526
chr1_22	chr4_16511	chr17_22	notmapbin
chr1_23	chr4_16510	chr17_23	chr18_1524
chr1_24	chr4_16509	chr17_24	chr18_1523
chr1_25	chr4_16508	chr17_25	chr18_1522
chr1_26	chr4_16507	chr17_26	chr18_1521
chr1_27	chr4_16506	chr17_27	chr18_1520
chr1_28	chr4_16505	chr17_28	chr18_1519
chr1_29	chr4_16504	chr17_29	chr18_1518
chr1_30	chr4_16503	chr17_30	chr18_1517
chr1_31	chr4_16502	chr17_31	chr18_1516
chr1_32	chr4_16501	chr17_32	chr18_1515
chr1_33	chr4_16500	notmapbin	chr18_1514
chr1_34	chr4_16499	chr17_34	chr18_1513
chr1_35	chr4_16498	chr17_35	notmapbin
chr1_36	chr4_16497	chr17_36	chr18_1511
chr1_37	chr4_16496	chr17_37	chr18_1510
chr1_38	chr4_16495	chr17_38	notmapbin
chr1_39	chr4_16494	chr17_39	chr18_1508
chr1_40	chr4_16493	chr17_40	chr18_1507
chr1_41	chr4_16492	chr17_41	chr18_1506
chr1_42	chr4_16491	chr17_42	chr18_1505
chr1_43	chr4_16490	chr17_43	chr18_1504
chr1_44	chr4_16489	chr17_44	chr18_1503
chr1_45	chr4_16488	chr17_45	chr18_1502
chr1_46	chr4_16487	chr17_46	chr18_1501
chr1_47	chr4_16486	chr17_47	chr18_1500
chr1_48	chr4_16485	chr17_48	chr18_1499
chr1_49	chr4_16484	chr17_49	chr18_1498
chr1_50	chr4_16483	chr17_50	chr18_1497
chr1_51	chr4_16482	chr17_51	chr18_1496
chr1_52	chr4_16481	chr17_52	chr18_1495
chr1_53	chr4_16480	chr17_53	chr18_1494
chr1_54	chr4_16479	chr17_54	chr18_1493
chr1_55	chr4_16478	chr17_55	chr18_1492
chr1_56	chr4_16477	chr17_56	chr18_1491
chr1_57	chr4_16476	chr17_57	chr18_1490
chr1_58	chr4_16475	chr17_58	chr18_1489
chr1_59	chr4_16474	chr17_59	notmapbin
chr1_60	chr4_16473	chr17_60	chr18_1487
chr1_61	chr4_16472	chr17_61	chr18_1486
chr1_62	chr4_16471	chr17_62	chr18_1485
chr1_63	chr4_16470	chr17_63	chr18_1484
chr1_64	chr4_16469	chr17_64	chr18_1483
chr1_65	chr4_16468	chr17_65	chr18_1482
chr1_66	chr4_16467	chr17_66	chr18_1481
chr1_67	chr4_16466	chr17_67	chr18_1480
chr1_68	chr4_16465	chr17_68	chr18_1479
chr1_69	chr4_16464	chr17_69	chr18_1478
chr1_70	chr4_16463	chr17_70	chr18_1477
chr1_71	chr4_16462	chr17_71	chr18_1476
chr1_72	chr4_16461	chr17_72	chr18_1475
chr1_73	chr4_16460	chr17_73	chr18_1474
chr1_74	chr4_16459	chr17_74	chr18_1473
chr1_75	chr4_16458	chr17_75	chr18_1472
chr1_76	chr4_16457	chr17_76	chr18_1471
chr1_77	chr4_16456	chr17_77	chr18_1470
chr1_78	chr4_16455	chr17_78	chr18_1469
chr1_79	chr4_16454	chr17_79	chr18_1468
chr1_80	chr4_16453	chr17_80	chr18_1467
chr1_81	chr4_16452	chr17_81	chr18_1466
chr1_82	chr4_16451	chr17_82	chr18_1465
chr1_83	chr4_16450	chr17_83	chr18_1464
chr1_84	chr4_16449	chr17_84	chr18_1463
chr1_85	chr4_16448	chr17_85	chr18_1462
chr1_86	chr4_16447	chr17_86	chr18_1461
chr1_87	chr4_16446	chr17_87	chr18_1460
chr1_88	chr4_16445	chr17_88	chr18_1459
chr1_89	chr4_16444	chr17_89	chr18_1458
chr1_90	chr4_16443	chr17_90	chr18_1457
chr1_91	chr4_16442	chr17_91	chr18_1456
chr1_92	chr4_16441	chr17_92	chr18_1455
chr1_93	chr4_16440	chr17_93	chr18_1454
chr1_94	chr4_16439	chr17_94	chr18_1453
chr1_95	chr4_16438	chr17_95	chr18_1452
chr1_96	chr4_16437	chr17_96	chr18_1451
chr1_97	chr4_16436	chr17_97	chr18_1450
chr1_98	chr4_16435	chr17_98	chr18_1449
chr1_99	chr4_16434	chr17_99	chr18_1448
chr1_100	chr4_16433	chr17_100	chr18_1447
chr1_101	chr4_16432	chr17_101	chr18_1446
chr1_102	chr4_16431	chr17_102	chr18_1445
chr1_103	chr4_16430	chr17_103	chr18_1444
chr1_104	chr4_16429	chr17_104	chr18_1443
chr1_105	chr4_16428	chr17_105	chr18_1442
chr1_106	chr4_16427	chr17_106	chr18_1441
chr1_107	chr4_16426	chr17_107	chr18_1440
chr1_108	chr4_16425	chr17_108	chr18_1439
chr1_109	chr4_16424	chr17_109	chr18_1438
chr1_110	chr4_16423	chr17_110	chr18_1437
chr1_111	chr4_16422	chr17_111	chr18_1436
chr1_112	chr4_16421	chr17_112	chr18_1435
chr1_113	chr4_16420	chr17_113	chr18_1434
chr1_114	chr4_16419	chr17_114	chr18_1433
chr1_115	chr4_16418	chr17_115	chr18_1432
chr1_116	chr4_16417	chr17_116	chr18_1431
chr1_117	chr4_16416	chr17_117	chr18_1430
chr1_118	chr4_16415	chr17_118	chr18_1429
chr1_119	chr4_16414	chr17_119	chr18_1428
chr1_120	chr4_16413	chr17_120	chr18_1427
chr1_121	chr4_16412	chr17_121	chr18_1426
chr1_122	chr4_16411	chr17_122	chr18_1425
chr1_123	chr4_16410	chr17_123	chr18_1424
chr1_124	chr4_16409	chr17_124	chr18_1423
chr1_125	chr4_16408	chr17_125	notmapbin
chr1_126	chr4_16407	chr17_126	chr18_1421
chr1_127	chr4_16406	chr17_127	chr18_1420
chr1_128	chr4_16405	chr17_128	notmapbin
chr1_129	chr4_16404	chr17_129	chr18_1418
chr1_130	chr4_16403	chr17_130	chr18_1417
chr1_131	chr4_16402	chr17_131	chr18_1416
chr1_132	chr4_16401	chr17_132	chr18_1415
chr1_133	chr4_16400	chr17_133	chr18_1414
chr1_134	chr4_16399	chr17_134	chr18_1413
chr1_135	chr4_16398	chr17_135	chr18_1412
chr1_136	chr4_16397	chr17_136	chr18_1411
chr1_137	chr4_16396	chr17_137	chr18_1410
chr1_138	chr4_16395	chr17_138	chr18_1409
chr1_139	chr4_16394	chr17_139	chr18_1408
chr1_140	chr4_16393	chr17_140	chr18_1407
chr1_141	chr4_16392	chr17_141	chr18_1406
chr1_142	chr4_16391	chr17_142	chr18_1405
chr1_143	chr4_16390	chr17_143	chr18_1404
chr1_144	chr4_16389	chr17_144	chr18_1403
chr1_145	chr4_16388	chr17_145	chr18_1402
chr1_146	chr4_16387	chr17_146	chr18_1401
chr1_147	chr4_16386	chr17_147	chr18_1400
chr1_148	chr4_16385	chr17_148	chr18_1399
chr1_149	chr4_16384	chr17_149	chr18_1397
chr1_150	chr4_16383	chr17_150	chr18_1396
chr1_151	chr4_16382	chr17_151	chr18_1395
chr1_152	chr4_16381	chr17_152	chr18_1394
chr1_153	notmapbin	notmapbin	chr18_1393
chr1_154	chr4_16379	chr17_154	chr18_1392
chr1_155	chr4_16378	notmapbin	chr18_1391
chr1_156	notmapbin	notmapbin	notmapbin
chr1_157	notmapbin	notmapbin	notmapbin
chr1_158	chr4_16376	chr17_157	chr18_1390
chr1_159	chr4_16375	chr17_158	chr18_1389
chr1_160	chr4_16374	chr17_159	chr18_1388
chr1_161	chr4_16373	chr17_160	chr18_1387
chr1_162	chr4_16372	chr17_161	chr18_1386
chr1_163	chr4_16371	chr17_162	chr18_1385
chr1_164	chr4_16370	chr17_163	chr18_1384
chr1_165	chr4_16369	chr17_164	chr18_1383
chr1_166	chr4_16368	chr17_165	chr18_1382
chr1_167	chr4_16367	chr17_166	notmapbin
chr1_168	chr4_16366	chr17_167	chr18_1380
chr1_169	chr4_16365	chr17_168	chr18_1379
chr1_170	chr4_16364	chr17_169	chr18_1378
chr1_171	chr4_16363	chr17_170	chr18_1377
chr1_172	chr4_16362	chr17_171	chr18_1376
chr1_173	chr4_16361	chr17_172	chr18_1375
chr1_174	chr4_16360	chr17_173	chr18_1374
chr1_175	chr4_16359	chr17_174	chr18_1373
chr1_176	chr4_16358	chr17_175	chr18_1372
chr1_177	chr4_16357	chr17_176	chr18_1371
chr1_178	chr4_16356	chr17_177	chr18_1370
chr1_179	chr4_16355	chr17_178	chr18_1369
chr1_180	chr4_16354	chr17_179	chr18_1368
chr1_181	chr4_16353	chr17_180	chr18_1367
chr1_182	chr4_16352	chr17_181	chr18_1366
chr1_183	chr4_16351	chr17_182	chr18_1365
chr1_184	chr4_16350	chr17_183	chr18_1364
chr1_185	chr4_16349	chr17_184	chr18_1363
chr1_186	chr4_16348	chr17_185	chr18_1362
chr1_187	chr4_16347	chr17_186	chr18_1361
chr1_188	chr4_16346	chr17_187	chr18_1360
chr1_189	chr4_16345	chr17_188	chr18_1359
chr1_190	chr4_16344	chr17_189	chr18_1358
chr1_191	chr4_16343	chr17_190	chr18_1357
chr1_192	chr4_16342	chr17_191	chr18_1356
chr1_193	chr4_16341	chr17_192	chr18_1355
chr1_194	chr4_16340	chr17_193	notmapbin
chr1_195	chr4_16339	chr17_194	chr18_1353
chr1_196	chr4_16338	chr17_195	chr18_1352
chr1_197	chr4_16337	chr17_196	chr18_1351
chr1_198	chr4_16336	chr17_197	chr18_1350
chr1_199	chr4_16335	chr17_198	chr18_1349
chr1_200	chr4_16334	chr17_199	chr18_1348
chr1_201	chr4_16333	chr17_200	chr18_1347
chr1_202	chr4_16332	chr17_201	chr18_1346
chr1_203	chr4_16331	chr17_202	chr18_1345
chr1_204	chr4_16330	chr17_203	chr18_1344
chr1_205	chr4_16329	chr17_204	chr18_1343
chr1_206	chr4_16328	chr17_205	chr18_1342
chr1_207	chr4_16327	chr17_206	chr18_1341
chr1_208	chr4_16326	chr17_207	chr18_1340
chr1_209	chr4_16325	chr17_208	chr18_1339
chr1_210	chr4_16324	chr17_209	chr18_1338
chr1_211	chr4_16323	chr17_210	chr18_1337
chr1_212	chr4_16322	chr17_211	chr18_1336
chr1_213	chr4_16321	chr17_212	chr18_1335
chr1_214	chr4_16320	chr17_213	notmapbin
chr1_215	chr4_16319	chr17_214	chr18_1333
chr1_216	chr4_16318	chr17_215	chr18_1332
chr1_217	chr4_16317	chr17_216	chr18_1331
chr1_218	chr4_16316	chr17_217	chr18_1330
chr1_219	chr4_16315	chr17_218	chr18_1329
chr1_220	chr4_16314	chr17_219	chr18_1328
chr1_221	chr4_16313	chr17_220	chr18_1327
chr1_222	chr4_16312	chr17_221	chr18_1326
chr1_223	chr4_16311	chr17_222	chr18_1325
chr1_224	chr4_16310	chr17_223	chr18_1324
chr1_225	chr4_16309	chr17_224	chr18_1323
chr1_226	chr4_16308	chr17_225	chr18_1322
chr1_227	chr4_16307	chr17_226	chr18_1321
chr1_228	chr4_16306	chr17_227	chr18_1320
chr1_229	chr4_16305	chr17_228	chr18_1319
chr1_230	chr4_16304	chr17_229	chr18_1318
chr1_231	chr4_16303	chr17_230	chr18_1317
chr1_232	chr4_16302	chr17_231	chr18_1316
chr1_233	chr4_16301	chr17_232	chr18_1315
chr1_234	chr4_16300	chr17_233	chr18_1314
chr1_235	chr4_16299	chr17_234	chr18_1313
chr1_236	chr4_16298	chr17_235	chr18_1312
chr1_237	chr4_16297	chr17_236	chr18_1311
chr1_238	chr4_16296	chr17_237	chr18_1310
chr1_239	chr4_16295	chr17_238	chr18_1309
chr1_240	chr4_16294	chr17_239	chr18_1308
chr1_241	chr4_16293	chr17_240	chr18_1307
chr1_242	chr4_16292	chr17_241	chr18_1306
chr1_243	chr4_16291	chr17_242	chr18_1305
chr1_244	chr4_16290	chr17_243	chr18_1304
chr1_245	chr4_16289	chr17_244	chr18_1303
chr1_246	chr4_16288	chr17_245	chr18_1302
chr1_247	chr4_16287	chr17_246	chr18_1301
chr1_248	chr4_16286	chr17_247	chr18_1300
chr1_249	chr4_16285	chr17_248	chr18_1299
chr1_250	chr4_16284	chr17_249	chr18_1298
chr1_251	chr4_16283	chr17_250	chr18_1297
chr1_252	chr4_16282	chr17_251	chr18_1296
chr1_253	chr4_16281	chr17_252	chr18_1295
chr1_254	chr4_16280	chr17_253	chr18_1294
chr1_255	chr4_16279	chr17_254	chr18_1293
chr1_256	chr4_16278	chr17_255	chr18_1292
chr1_257	chr4_16277	chr17_256	chr18_1291
chr1_258	chr4_16276	chr17_257	chr18_1290
chr1_259	chr4_16275	chr17_258	chr18_1289
chr1_260	chr4_16274	chr17_259	chr18_1288
chr1_261	chr4_16273	chr17_260	chr18_1287
chr1_262	chr4_16272	chr17_261	chr18_1286
chr1_263	chr4_16271	chr17_262	chr18_1285
chr1_264	chr4_16270	chr17_263	chr18_1284
chr1_265	notmapbin	chr17_264	chr18_1283
chr1_266	chr4_16266	chr17_265	notmapbin
chr1_267	chr4_16265	chr17_267	chr18_1279
chr1_268	chr4_16264	chr17_268	chr18_1278
chr1_269	chr4_16263	chr17_269	chr18_1277
chr1_270	chr4_16262	chr17_270	chr18_1276
chr1_271	chr4_16261	chr17_271	chr18_1275
chr1_272	chr4_16260	chr17_272	chr18_1274
chr1_273	chr4_16259	chr17_273	chr18_1273
chr1_274	chr4_16258	chr17_274	chr18_1272
chr1_275	chr4_16257	chr17_275	chr18_1271
chr1_276	chr4_16256	chr17_276	chr18_1270
chr1_277	chr4_16255	chr17_277	chr18_1269
chr1_278	chr4_16254	chr17_278	chr18_1268
chr1_279	chr4_16253	chr17_279	chr18_1267
chr1_280	chr4_16252	chr17_280	chr18_1266
chr1_281	chr4_16251	chr17_281	chr18_1265
chr1_282	chr4_16250	chr17_282	chr18_1264
chr1_283	chr4_16249	chr17_283	chr18_1263
chr1_284	chr4_16248	chr17_284	chr18_1262
chr1_285	chr4_16247	chr17_285	chr18_1261
chr1_286	chr4_16246	chr17_286	chr18_1260
chr1_287	chr4_16245	chr17_287	chr18_1259
chr1_288	chr4_16244	chr17_288	chr18_1258
chr1_289	chr4_16243	chr17_289	chr18_1257
chr1_290	chr4_16242	chr17_290	chr18_1256
chr1_291	chr4_16241	chr17_291	chr18_1254
chr1_292	chr4_16240	chr17_292	chr18_1253
chr1_293	chr4_16239	chr17_293	chr18_1252
chr1_294	chr4_16238	chr17_294	chr18_1251
chr1_295	chr4_16237	chr17_295	chr18_1250
chr1_296	chr4_16236	chr17_296	chr18_1249
chr1_297	chr4_16235	notmapbin	notmapbin
chr1_298	chr4_16234	chr17_298	notmapbin
chr1_299	chr4_16233	chr17_299	chr18_1247
chr1_300	chr4_16232	chr17_300	chr18_1246
chr1_301	chr4_16231	chr17_301	chr18_1245
chr1_302	chr4_16230	chr17_302	chr18_1244
chr1_303	chr4_16229	chr17_303	chr18_1243
chr1_304	chr4_16228	chr17_304	chr18_1242
chr1_305	notmapbin	chr17_305	chr18_1241
chr1_306	notmapbin	notmapbin	notmapbin
chr1_307	chr4_16225	chr17_307	notmapbin
chr1_308	chr4_16224	chr17_308	chr18_1239
chr1_309	chr4_16223	chr17_309	chr18_1238
chr1_310	chr4_16222	chr17_310	chr18_1237
chr1_311	chr4_16221	chr17_311	chr18_1236
chr1_312	chr4_16220	chr17_312	chr18_1235
chr1_313	chr4_16219	chr17_313	chr18_1234
chr1_314	chr4_16218	chr17_314	chr18_1233
chr1_315	chr4_16217	chr17_315	chr18_1232
chr1_316	chr4_16216	chr17_316	chr18_1231
chr1_317	chr4_16215	chr17_317	chr18_1230
chr1_318	chr4_16214	chr17_318	chr18_1229
chr1_319	chr4_16213	chr17_319	chr18_1228
chr1_320	chr4_16212	chr17_320	chr18_1227
chr1_321	chr4_16211	chr17_321	chr18_1226
chr1_322	chr4_16210	chr17_322	chr18_1225
chr1_323	chr4_16209	chr17_323	chr18_1224
chr1_324	chr4_16208	chr17_324	chr18_1223
chr1_325	chr4_16207	chr17_325	chr18_1222
chr1_326	chr4_16206	chr17_326	chr18_1221
chr1_327	chr4_16205	chr17_327	chr18_1220
chr1_328	chr4_16204	chr17_328	chr18_1219
chr1_329	chr4_16203	chr17_329	chr18_1218
chr1_330	chr4_16202	chr17_330	chr18_1217
chr1_331	chr4_16201	chr17_331	chr18_1216
chr1_332	notmapbin	notmapbin	notmapbin
chr1_333	chr4_16199	chr17_333	chr18_1214
chr1_334	chr4_16198	chr17_334	chr18_1213
chr1_335	chr4_16197	chr17_335	chr18_1212
chr1_336	chr4_16196	chr17_336	chr18_1211
chr1_337	chr4_16195	chr17_337	chr18_1210
chr1_338	chr4_16194	chr17_338	chr18_1209
chr1_339	chr4_16193	chr17_339	chr18_1208
chr1_340	chr4_16192	chr17_340	chr18_1207
chr1_341	chr4_16191	chr17_341	chr18_1206
chr1_342	chr4_16190	chr17_342	chr18_1205
chr1_343	chr4_16189	chr17_343	chr18_1204
chr1_344	chr4_16188	chr17_344	chr18_1203
chr1_345	chr4_16187	chr17_345	chr18_1202
chr1_346	chr4_16186	chr17_346	chr18_1201
chr1_347	chr4_16185	chr17_347	chr18_1200
chr1_348	chr4_16184	chr17_348	chr18_1199
chr1_349	chr4_16183	chr17_349	chr18_1198
chr1_350	chr4_16182	chr17_350	chr18_1197
chr1_351	chr4_16181	chr17_351	chr18_1196
chr1_352	chr4_16180	chr17_352	chr18_1195
chr1_353	chr4_16179	chr17_353	chr18_1194
chr1_354	chr4_16178	chr17_354	chr18_1193
chr1_355	notmapbin	chr17_355	notmapbin
chr1_356	chr4_16177	chr17_356	chr18_1191
chr1_357	chr4_16176	chr17_357	chr18_1190
chr1_358	chr4_16175	chr17_358	chr18_1189
chr1_359	chr4_16174	chr17_359	chr18_1188
chr1_360	chr4_16173	chr17_360	chr18_1187
chr1_361	chr4_16172	chr17_361	chr18_1186
chr1_362	chr4_16171	chr17_362	chr18_1185
chr1_363	chr4_16170	chr17_363	chr18_1184
chr1_364	chr4_16169	chr17_364	chr18_1183
chr1_365	chr4_16168	chr17_365	chr18_1182
chr1_366	chr4_16167	chr17_366	chr18_1181
chr1_367	chr4_16166	chr17_367	chr18_1180
chr1_368	chr4_16165	chr17_368	chr18_1179
chr1_369	chr4_16164	chr17_369	chr18_1178
chr1_370	chr4_16163	chr17_370	chr18_1177
chr1_371	chr4_16162	chr17_371	chr18_1176
chr1_372	chr4_16161	chr17_372	chr18_1175
chr1_373	chr4_16160	chr17_373	chr18_1174
chr1_374	chr4_16159	chr17_374	chr18_1173
chr1_375	chr4_16158	chr17_375	chr18_1172
chr1_376	chr4_16157	notmapbin	chr18_1171
chr1_377	chr4_16156	chr17_377	chr18_1170
chr1_378	chr4_16155	chr17_378	chr18_1169
chr1_379	chr4_16154	chr17_379	chr18_1168
chr1_380	chr4_16153	chr17_380	chr18_1167
chr1_381	chr4_16152	chr17_381	chr18_1166
chr1_382	chr4_16151	chr17_382	chr18_1165
chr1_383	chr4_16150	chr17_383	chr18_1164
chr1_384	chr4_16149	chr17_384	chr18_1163
chr1_385	chr4_16148	chr17_385	chr18_1162
chr1_386	chr4_16147	chr17_386	chr18_1161
chr1_387	chr4_16146	chr17_387	chr18_1160
chr1_388	chr4_16145	chr17_388	chr18_1159
chr1_389	chr4_16144	chr17_389	chr18_1158
chr1_390	chr4_16143	chr17_390	chr18_1157
chr1_391	chr4_16142	chr17_391	chr18_1156
chr1_392	chr4_16141	chr17_392	chr18_1155
chr1_393	chr4_16140	chr17_393	notmapbin
chr1_394	chr4_16138	chr17_394	chr18_1153
chr1_395	chr4_16137	chr17_395	chr18_1152
chr1_396	chr4_16136	chr17_396	notmapbin
chr1_397	chr4_16135	chr17_397	chr18_1150
chr1_398	chr4_16134	chr17_398	chr18_1149
chr1_399	chr4_16133	chr17_399	chr18_1148
chr1_400	chr4_16132	chr17_400	chr18_1147
chr1_401	chr4_16131	chr17_401	chr18_1146
chr1_402	chr4_16130	chr17_402	chr18_1145
chr1_403	chr4_16129	chr17_403	chr18_1144
chr1_404	chr4_16128	chr17_404	chr18_1143
chr1_405	chr4_16127	chr17_405	chr18_1142
chr1_406	chr4_16126	chr17_406	chr18_1141
chr1_407	chr4_16125	chr17_407	chr18_1140
chr1_408	chr4_16124	chr17_408	chr18_1139
chr1_409	chr4_16123	chr17_409	chr18_1138
chr1_410	chr4_16122	chr17_410	chr18_1137
chr1_411	chr4_16121	chr17_411	chr18_1136
chr1_412	chr4_16120	chr17_412	chr18_1135
chr1_413	chr4_16119	chr17_413	chr18_1134
chr1_414	chr4_16118	chr17_414	chr18_1133
chr1_415	chr4_16117	chr17_415	chr18_1132
chr1_416	chr4_16116	chr17_416	chr18_1131
chr1_417	chr4_16115	chr17_417	chr18_1130
chr1_418	chr4_16114	chr17_418	chr18_1129
chr1_419	chr4_16113	chr17_419	chr18_1128
chr1_420	chr4_16112	chr17_420	chr18_1127
chr1_421	chr4_16111	chr17_421	chr18_1126
chr1_422	chr4_16110	chr17_422	chr18_1125
chr1_423	chr4_16109	chr17_423	chr18_1124
chr1_424	chr4_16108	chr17_424	chr18_1123
chr1_425	chr4_16107	chr17_425	chr18_1122
chr1_426	chr4_16106	chr17_426	chr18_1121
chr1_427	chr4_16105	chr17_427	chr18_1120
chr1_428	chr4_16104	chr17_428	chr18_1119
chr1_429	chr4_16103	chr17_429	chr18_1118
chr1_430	chr4_16102	chr17_430	chr18_1117
chr1_431	chr4_16101	chr17_431	chr18_1116
chr1_432	chr4_16100	chr17_432	chr18_1115
chr1_433	chr4_16099	chr17_433	chr18_1114
chr1_434	chr4_16098	chr17_434	chr18_1113
chr1_435	chr4_16097	chr17_435	chr18_1112
chr1_436	chr4_16096	chr17_436	chr18_1111
chr1_437	chr4_16095	chr17_437	chr18_1110
chr1_438	chr4_16094	chr17_438	chr18_1109
chr1_439	chr4_16093	chr17_439	chr18_1108
chr1_440	chr4_16092	chr17_440	chr18_1107
chr1_441	chr4_16091	chr17_441	chr18_1106
chr1_442	chr4_16090	chr17_442	chr18_1105
chr1_443	chr4_16089	chr17_443	chr18_1104
chr1_444	chr4_16088	chr17_444	chr18_1103
chr1_445	chr4_16087	chr17_445	chr18_1102
chr1_446	chr4_16086	chr17_446	chr18_1101
chr1_447	chr4_16085	chr17_447	chr18_1100
chr1_448	chr4_16084	chr17_448	chr18_1099
chr1_449	chr4_16083	chr17_449	chr18_1098
chr1_450	chr4_16082	chr17_450	chr18_1097
chr1_451	chr4_16081	chr17_451	chr18_1096
chr1_452	chr4_16080	chr17_452	chr18_1095
chr1_453	chr4_16079	chr17_453	chr18_1094
chr1_454	chr4_16078	chr17_454	chr18_1093
chr1_455	chr4_16077	chr17_455	chr18_1092
chr1_456	chr4_16076	chr17_456	chr18_1091
chr1_457	chr4_16075	chr17_457	chr18_1090
chr1_458	chr4_16074	chr17_458	chr18_1089
chr1_459	chr4_16073	chr17_459	chr18_1088
chr1_460	chr4_16072	chr17_460	chr18_1087
chr1_461	chr4_16071	chr17_461	chr18_1086
chr1_462	chr4_16070	chr17_462	chr18_1085
chr1_463	chr4_16069	chr17_463	chr18_1084
chr1_464	chr4_16068	chr17_464	chr18_1083
chr1_465	chr4_16067	chr17_465	chr18_1082
chr1_466	chr4_16066	notmapbin	chr18_1081
chr1_467	chr4_16065	chr17_467	chr18_1080
chr1_468	chr4_16064	chr17_468	chr18_1079
chr1_469	chr4_16063	chr17_469	chr18_1078
chr1_470	chr4_16062	chr17_470	chr18_1077
chr1_471	chr4_16061	chr17_471	chr18_1076
chr1_472	chr4_16060	chr17_472	chr18_1075
chr1_473	notmapbin	notmapbin	notmapbin
chr1_474	notmapbin	notmapbin	notmapbin
chr1_475	notmapbin	notmapbin	notmapbin
chr1_476	chr4_6680	chr17_476	chr18_1072
chr1_477	chr4_6681	chr17_477	chr18_1071
chr1_478	chr4_6682	chr17_478	chr18_1070
chr1_479	chr4_6683	notmapbin	chr18_1069
chr1_480	chr4_6684	chr17_480	chr18_1068
chr1_481	chr4_6685	chr17_481	chr18_1067
chr1_482	notmapbin	chr17_482	notmapbin
chr1_483	notmapbin	chr17_483	notmapbin
chr1_484	notmapbin	chr17_484	chr18_1066
chr1_485	chr4_6688	chr17_485	chr18_1065
chr1_486	chr4_6689	chr17_486	chr18_1064
chr1_487	chr4_6690	chr17_487	chr18_1063
chr1_488	chr4_6691	chr17_488	chr18_1062
chr1_489	chr4_6692	chr17_489	chr18_1061
chr1_490	chr4_6693	chr17_490	chr18_1060
chr1_491	chr4_6694	chr17_491	chr18_1059
chr1_492	chr4_6695	chr17_492	chr18_1058
chr1_493	chr4_6696	chr17_493	chr18_1057
chr1_494	chr4_6697	chr17_494	chr18_1056
chr1_495	chr4_6698	chr17_495	chr18_1055
chr1_496	chr4_6699	chr17_496	chr18_1054
chr1_497	chr4_6700	chr17_497	chr18_1053
chr1_498	chr4_6701	chr17_498	chr18_1052
chr1_499	chr4_6702	chr17_499	chr18_1051
chr1_500	chr4_6703	chr17_500	chr18_1050
chr1_501	chr4_6704	chr17_501	chr18_1049
chr1_502	chr4_6705	chr17_502	chr18_1048
chr1_503	chr4_6706	chr17_503	chr18_1047
chr1_504	chr4_6707	chr17_504	chr18_1046
chr1_505	chr4_6708	chr17_505	chr18_1045
chr1_506	chr4_6709	chr17_506	chr18_1044
chr1_507	chr4_6710	chr17_507	chr18_1043
chr1_508	chr4_6711	chr17_508	chr18_1042
chr1_509	chr4_6712	chr17_509	chr18_1041
chr1_510	chr4_6713	chr17_510	chr18_1040
chr1_511	chr4_6714	chr17_511	chr18_1039
chr1_512	chr4_6715	chr17_512	chr18_1038
chr1_513	chr4_6716	chr17_513	chr18_1037
chr1_514	chr4_6717	chr17_514	chr18_1036
chr1_515	chr4_6718	chr17_515	chr18_1035
chr1_516	chr4_6719	chr17_516	chr18_1034
chr1_517	chr4_6720	chr17_517	chr18_1033
chr1_518	notmapbin	chr17_518	notmapbin
chr1_519	chr4_6722	notmapbin	notmapbin
chr1_520	chr4_6723	chr17_520	notmapbin
chr1_521	chr4_6724	chr17_521	notmapbin
chr1_522	chr4_6725	chr17_522	notmapbin
chr1_523	chr4_6726	chr17_523	notmapbin
chr1_524	chr4_6727	chr17_524	chr18_1027
chr1_525	chr4_6728	chr17_525	chr18_1026
chr1_526	chr4_6729	chr17_526	chr18_1025
chr1_527	chr4_6730	chr17_527	chr18_1024
chr1_528	chr4_6731	chr17_528	chr18_1023
chr1_529	chr4_6732	chr17_529	chr18_1022
chr1_530	chr4_6733	chr17_530	chr18_1021
chr1_531	chr4_6734	chr17_531	chr18_1020
chr1_532	chr4_6735	chr17_532	chr18_1019
chr1_533	chr4_6736	chr17_533	chr18_1018
chr1_534	chr4_6737	chr17_534	chr18_1017
chr1_535	chr4_6738	chr17_535	chr18_1016
chr1_536	chr4_6739	chr17_536	chr18_1015
chr1_537	chr4_6740	chr17_537	chr18_1014
chr1_538	chr4_6741	chr17_538	chr18_1013
chr1_539	chr4_6742	chr17_539	chr18_1012
chr1_540	chr4_6743	chr17_540	chr18_1011
chr1_541	chr4_6744	chr17_541	chr18_1010
chr1_542	chr4_6745	chr17_542	chr18_1009
chr1_543	chr4_6746	chr17_543	chr18_1008
chr1_544	chr4_6747	chr17_544	chr18_1007
chr1_545	chr4_6748	chr17_545	chr18_1006
chr1_546	chr4_6749	chr17_546	chr18_1005
chr1_547	chr4_6750	chr17_547	chr18_1004
chr1_548	chr4_6752	chr17_549	chr18_1002
chr1_549	chr4_6753	chr17_550	chr18_1001
chr1_550	chr4_6754	chr17_551	chr18_1000
chr1_551	chr4_6755	chr17_552	chr18_999
chr1_552	chr4_6756	chr17_553	chr18_998
chr1_553	chr4_6757	chr17_554	chr18_997
chr1_554	chr4_6758	chr17_555	chr18_996
chr1_555	chr4_6759	chr17_556	chr18_995
chr1_556	chr4_6760	chr17_557	chr18_994
chr1_557	chr4_6761	chr17_558	chr18_993
chr1_558	chr4_6762	chr17_559	chr18_992
chr1_559	chr4_6763	chr17_560	chr18_991
chr1_560	chr4_6764	chr17_561	chr18_990
chr1_561	chr4_6765	chr17_562	chr18_989
chr1_562	chr4_6766	chr17_563	chr18_988
chr1_563	chr4_6767	chr17_564	chr18_987
chr1_564	chr4_6768	chr17_565	chr18_986
chr1_565	chr4_6769	chr17_566	chr18_985
chr1_566	chr4_6770	chr17_567	chr18_984
chr1_567	chr4_6771	chr17_568	chr18_983
chr1_568	chr4_6772	chr17_569	chr18_982
chr1_569	chr4_6773	chr17_570	chr18_981
chr1_570	chr4_6774	chr17_571	chr18_980
chr1_571	chr4_6775	chr17_572	chr18_979
chr1_572	chr4_6776	chr17_573	chr18_978
chr1_573	chr4_6777	chr17_574	chr18_977
chr1_574	chr4_6778	chr17_575	chr18_976
chr1_575	chr4_6779	chr17_576	chr18_975
chr1_576	chr4_6780	chr17_577	chr18_974
chr1_577	chr4_6781	chr17_578	chr18_973
chr1_578	chr4_6782	chr17_579	chr18_972
chr1_579	chr4_6783	chr17_580	chr18_971
chr1_580	chr4_6784	chr17_581	chr18_970
chr1_581	chr4_6785	chr17_582	chr18_969
chr1_582	chr4_6786	chr17_583	chr18_968
chr1_583	chr4_6787	chr17_584	chr18_967
chr1_584	chr4_6788	chr17_585	chr18_966
chr1_585	chr4_6789	chr17_586	chr18_965
chr1_586	chr4_6790	chr17_587	chr18_964
chr1_587	chr4_6791	chr17_588	chr18_963
chr1_588	chr4_6792	chr17_589	chr18_962
chr1_589	chr4_6793	chr17_590	chr18_961
chr1_590	chr4_6794	chr17_591	chr18_960
chr1_591	chr4_6795	chr17_592	chr18_959
chr1_592	chr4_6796	chr17_593	chr18_958
chr1_593	chr4_6797	chr17_594	chr18_957
chr1_594	chr4_6798	chr17_595	chr18_956
chr1_595	chr4_6799	chr17_596	chr18_955
chr1_596	chr4_6800	chr17_597	chr18_954
chr1_597	chr4_6801	chr17_598	chr18_953
chr1_598	chr4_6802	chr17_599	chr18_952
chr1_599	chr4_6803	chr17_600	chr18_951
chr1_600	chr4_6804	chr17_601	chr18_950
chr1_601	chr4_6805	chr17_602	chr18_949
chr1_602	chr4_6806	chr17_603	chr18_948
chr1_603	chr4_6807	chr17_604	chr18_947
chr1_604	chr4_6808	chr17_605	chr18_946
chr1_605	chr4_6809	chr17_606	chr18_945
chr1_606	chr4_6810	chr17_607	chr18_944
chr1_607	chr4_6811	chr17_608	chr18_943
chr1_608	chr4_6812	chr17_609	chr18_942
chr1_609	chr4_6813	chr17_610	chr18_941
chr1_610	chr4_6814	chr17_611	chr18_940
chr1_611	chr4_6815	chr17_612	chr18_939
chr1_612	chr4_6816	chr17_613	chr18_938
chr1_613	chr4_6817	chr17_614	chr18_937
chr1_614	chr4_6818	chr17_615	chr18_936
chr1_615	chr4_6819	chr17_616	chr18_935
chr1_616	chr4_6820	chr17_617	chr18_934
chr1_617	chr4_6821	chr17_618	chr18_933
chr1_618	chr4_6822	chr17_619	chr18_932
chr1_619	chr4_6823	chr17_620	chr18_931
chr1_620	chr4_6824	chr17_621	chr18_930
chr1_621	chr4_6825	chr17_622	chr18_929
chr1_622	chr4_6826	chr17_623	chr18_928
chr1_623	chr4_6827	chr17_624	chr18_927
chr1_624	chr4_6828	chr17_625	chr18_926
chr1_625	chr4_6829	chr17_626	chr18_925
chr1_626	chr4_6830	chr17_627	chr18_924
chr1_627	chr4_6831	chr17_628	chr18_923
chr1_628	chr4_6832	chr17_629	chr18_922
chr1_629	chr4_6833	chr17_630	chr18_921
chr1_630	chr4_6834	chr17_631	chr18_920
chr1_631	chr4_6835	chr17_632	chr18_919
chr1_632	chr4_6836	chr17_633	chr18_918
chr1_633	chr4_6837	chr17_634	chr18_917
chr1_634	chr4_6838	chr17_635	chr18_916
chr1_635	chr4_6839	chr17_636	chr18_915
chr1_636	chr4_6840	chr17_637	chr18_914
chr1_637	chr4_6841	chr17_638	chr18_913
chr1_638	chr4_6842	chr17_639	chr18_912
chr1_639	chr4_6843	chr17_640	chr18_911
chr1_640	chr4_6844	chr17_641	chr18_910
chr1_641	chr4_6845	chr17_642	chr18_909
chr1_642	chr4_6846	chr17_643	chr18_908
chr1_643	chr4_6847	chr17_644	chr18_907
chr1_644	chr4_6848	chr17_645	chr18_906
chr1_645	chr4_6849	chr17_646	chr18_905
chr1_646	chr4_6850	chr17_647	chr18_904
chr1_647	chr4_6851	chr17_648	chr18_903
chr1_648	chr4_6852	chr17_649	chr18_902
chr1_649	chr4_6853	chr17_650	chr18_901
chr1_650	chr4_6854	chr17_651	chr18_900
chr1_651	chr4_6855	chr17_652	chr18_899
chr1_652	chr4_6856	chr17_653	chr18_898
chr1_653	chr4_6857	chr17_654	chr18_897
chr1_654	chr4_6858	chr17_655	chr18_896
chr1_655	chr4_6859	chr17_656	chr18_895
chr1_656	chr4_6860	chr17_657	chr18_894
chr1_657	chr4_6861	chr17_658	chr18_893
chr1_658	chr4_6862	chr17_659	chr18_892
chr1_659	chr4_6863	chr17_660	chr18_891
chr1_660	chr4_6864	chr17_661	chr18_890
chr1_661	chr4_6865	chr17_662	chr18_889
chr1_662	chr4_6866	chr17_663	chr18_888
chr1_663	chr4_6867	chr17_664	chr18_887
chr1_664	chr4_6868	chr17_665	chr18_886
chr1_665	chr4_6869	chr17_666	chr18_885
chr1_666	chr4_6870	chr17_667	chr18_884
chr1_667	chr4_6871	chr17_668	chr18_883
chr1_668	chr4_6872	chr17_669	chr18_882
chr1_669	chr4_6873	chr17_670	chr18_881
chr1_670	chr4_6874	chr17_671	chr18_880
chr1_671	chr4_6875	chr17_672	chr18_879
chr1_672	chr4_6876	chr17_673	chr18_878
chr1_673	chr4_6877	chr17_674	chr18_877
chr1_674	chr4_6878	chr17_675	chr18_876
chr1_675	chr4_6879	chr17_676	chr18_875
chr1_676	chr4_6880	chr17_677	chr18_874
chr1_677	chr4_6881	chr17_678	chr18_873
chr1_678	chr4_6882	chr17_679	chr18_872
chr1_679	chr4_6883	chr17_680	chr18_871
chr1_680	chr4_6884	chr17_681	chr18_870
chr1_681	chr4_6885	chr17_682	chr18_869
chr1_682	chr4_6886	chr17_683	chr18_868
chr1_683	chr4_6887	chr17_684	chr18_867
chr1_684	chr4_6888	chr17_685	chr18_866
chr1_685	chr4_6889	chr17_686	chr18_865
chr1_686	chr4_6890	chr17_687	chr18_864
chr1_687	chr4_6891	chr17_688	chr18_863
chr1_688	chr4_6892	chr17_689	chr18_862
chr1_689	chr4_6893	chr17_690	chr18_861
chr1_690	chr4_6894	chr17_691	chr18_860
chr1_691	chr4_6895	chr17_692	chr18_859
chr1_692	chr4_6896	chr17_693	chr18_858
chr1_693	chr4_6897	chr17_694	chr18_857
chr1_694	chr4_6898	chr17_695	chr18_855
chr1_695	chr4_6899	chr17_696	chr18_854
chr1_696	chr4_6900	chr17_697	chr18_853
chr1_697	chr4_6901	chr17_698	chr18_852
chr1_698	chr4_6902	chr17_699	chr18_851
chr1_699	chr4_6903	chr17_700	chr18_850
chr1_700	chr4_6904	chr17_701	chr18_849
chr1_701	chr4_6905	chr17_702	chr18_848
chr1_702	chr4_6906	chr17_703	chr18_847
chr1_703	chr4_6907	chr17_704	chr18_846
chr1_704	chr4_6908	chr17_705	chr18_845
chr1_705	chr4_6909	chr17_706	chr18_844
chr1_706	chr4_6910	chr17_707	chr18_843
chr1_707	chr4_6911	chr17_708	chr18_842
chr1_708	chr4_6912	chr17_709	chr18_841
chr1_709	chr4_6913	chr17_710	chr18_840
chr1_710	chr4_6914	chr17_711	chr18_839
chr1_711	chr4_6915	chr17_712	chr18_838
chr1_712	chr4_6916	chr17_713	chr18_837
chr1_713	chr4_6917	chr17_714	chr18_836
chr1_714	chr4_6918	chr17_715	chr18_835
chr1_715	chr4_6919	chr17_716	chr18_834
chr1_716	chr4_6920	chr17_717	chr18_833
chr1_717	chr4_6921	chr17_718	chr18_832
chr1_718	chr4_6922	chr17_719	chr18_831
chr1_719	chr4_6923	chr17_720	chr18_830
chr1_720	chr4_6924	chr17_721	chr18_829
chr1_721	chr4_6925	chr17_722	chr18_828
chr1_722	chr4_6926	chr17_723	chr18_827
chr1_723	chr4_6927	chr17_724	chr18_826
chr1_724	chr4_6928	chr17_725	chr18_825
chr1_725	chr4_6929	chr17_726	chr18_824
chr1_726	chr4_6930	chr17_727	chr18_823
chr1_727	chr4_6931	chr17_728	chr18_822
chr1_728	chr4_6932	chr17_729	chr18_821
chr1_729	chr4_6933	chr17_730	chr18_820
chr1_730	chr4_6934	chr17_731	chr18_819
chr1_731	chr4_6935	chr17_732	chr18_818
chr1_732	chr4_6936	chr17_733	chr18_817
chr1_733	chr4_6937	chr17_734	chr18_816
chr1_734	chr4_6938	chr17_735	chr18_815
chr1_735	chr4_6939	chr17_736	chr18_814
chr1_736	chr4_6940	chr17_737	chr18_813
chr1_737	chr4_6941	chr17_738	chr18_812
chr1_738	chr4_6942	chr17_739	chr18_811
chr1_739	chr4_6943	chr17_740	chr18_810
chr1_740	chr4_6944	chr17_741	chr18_809
chr1_741	chr4_6945	chr17_742	chr18_808
chr1_742	chr4_6946	chr17_743	chr18_807
chr1_743	chr4_6947	chr17_744	chr18_806
chr1_744	chr4_6948	chr17_745	chr18_805
chr1_745	chr4_6949	chr17_746	chr18_804
chr1_746	chr4_6950	chr17_747	chr18_803
chr1_747	chr4_6951	chr17_748	chr18_802
chr1_748	chr4_6952	chr17_749	chr18_801
chr1_749	chr4_6953	chr17_750	chr18_800
chr1_750	chr4_6954	chr17_751	chr18_799
chr1_751	chr4_6955	chr17_752	chr18_798
chr1_752	chr4_6956	chr17_753	chr18_797
chr1_753	chr4_6957	chr17_754	chr18_796
chr1_754	chr4_6958	chr17_755	chr18_795
chr1_755	chr4_6959	chr17_756	chr18_794
chr1_756	chr4_6960	chr17_757	chr18_793
chr1_757	chr4_6961	chr17_758	chr18_792
chr1_758	chr4_6962	chr17_759	chr18_791
chr1_759	chr4_6963	chr17_760	chr18_790
chr1_760	chr4_6964	chr17_761	chr18_789
chr1_761	chr4_6965	chr17_762	chr18_788
chr1_762	chr4_6966	chr17_763	chr18_787
chr1_763	chr4_6967	chr17_764	chr18_786
chr1_764	chr4_6968	chr17_765	chr18_785
chr1_765	chr4_6969	chr17_766	chr18_784
chr1_766	chr4_6970	chr17_767	chr18_783
chr1_767	chr4_6971	chr17_768	chr18_782
chr1_768	chr4_6972	chr17_769	chr18_781
chr1_769	chr4_6973	chr17_770	chr18_780
chr1_770	chr4_6974	chr17_771	chr18_779
chr1_771	chr4_6975	chr17_772	chr18_778
chr1_772	chr4_6976	chr17_773	chr18_777
chr1_773	chr4_6977	chr17_774	chr18_776
chr1_774	chr4_6978	chr17_775	chr18_775
chr1_775	chr4_6979	chr17_776	chr18_774
chr1_776	chr4_6980	chr17_777	chr18_773
chr1_777	chr4_6981	chr17_778	chr18_772
chr1_778	chr4_6982	chr17_779	chr18_771
chr1_779	chr4_6983	chr17_780	chr18_770
chr1_780	chr4_6984	chr17_781	chr18_769
chr1_781	chr4_6985	chr17_782	chr18_768
chr1_782	chr4_6986	chr17_783	chr18_767
chr1_783	chr4_6987	chr17_784	chr18_766
chr1_784	chr4_6988	chr17_785	chr18_765
chr1_785	chr4_6989	chr17_786	chr18_764
chr1_786	chr4_6990	chr17_787	chr18_763
chr1_787	chr4_6991	chr17_788	chr18_762
chr1_788	chr4_6992	chr17_789	chr18_761
chr1_789	chr4_6993	chr17_790	chr18_760
chr1_790	chr4_6994	chr17_791	chr18_759
chr1_791	chr4_6995	chr17_792	chr18_758
chr1_792	chr4_6996	chr17_793	chr18_757
chr1_793	chr4_6997	chr17_794	chr18_756
chr1_794	chr4_6998	chr17_795	chr18_755
chr1_795	chr4_6999	chr17_796	chr18_754
chr1_796	chr4_7000	chr17_797	chr18_753
chr1_797	chr4_7001	chr17_798	chr18_752
chr1_798	chr4_7002	chr17_799	chr18_751
chr1_799	chr4_7003	chr17_800	chr18_750
chr1_800	chr4_7004	chr17_801	chr18_749
chr1_801	chr4_7005	chr17_802	chr18_748
chr1_802	chr4_7006	chr17_803	chr18_747
chr1_803	chr4_7007	chr17_804	chr18_746
chr1_804	chr4_7008	chr17_805	chr18_745
chr1_805	chr4_7009	chr17_806	chr18_744
chr1_806	chr4_7010	chr17_807	chr18_743
chr1_807	chr4_7011	chr17_808	notmapbin
chr1_808	chr4_7012	chr17_809	chr18_741
chr1_809	chr4_7013	chr17_810	chr18_740
chr1_810	chr4_7014	chr17_811	chr18_739
chr1_811	chr4_7015	chr17_812	chr18_738
chr1_812	chr4_7016	chr17_813	chr18_737
chr1_813	chr4_7017	chr17_814	chr18_736
chr1_814	chr4_7018	chr17_815	chr18_735
chr1_815	chr4_7019	chr17_816	chr18_734
chr1_816	chr4_7020	chr17_817	chr18_733
chr1_817	chr4_7021	chr17_818	chr18_732
chr1_818	chr4_7022	chr17_819	chr18_731
chr1_819	chr4_7023	chr17_820	chr18_730
chr1_820	chr4_7024	chr17_821	chr18_729
chr1_821	chr4_7025	chr17_822	chr18_728
chr1_822	chr4_7026	chr17_823	chr18_727
chr1_823	chr4_7027	chr17_824	chr18_726
chr1_824	chr4_7028	chr17_825	chr18_725
chr1_825	chr4_7029	chr17_826	chr18_724
chr1_826	chr4_7030	chr17_827	chr18_723
chr1_827	chr4_7031	chr17_828	chr18_722
chr1_828	chr4_7032	chr17_829	chr18_721
chr1_829	chr4_7033	chr17_830	chr18_720
chr1_830	chr4_7034	chr17_831	chr18_719
chr1_831	chr4_7035	chr17_832	chr18_718
chr1_832	chr4_7036	chr17_833	chr18_717
chr1_833	chr4_7037	chr17_834	chr18_716
chr1_834	chr4_7038	chr17_835	chr18_715
chr1_835	chr4_7039	chr17_836	chr18_714
chr1_836	chr4_7040	chr17_837	chr18_713
chr1_837	chr4_7041	chr17_838	chr18_712
chr1_838	chr4_7042	chr17_839	chr18_711
chr1_839	chr4_7043	chr17_840	chr18_710
chr1_840	chr4_7044	chr17_841	chr18_709
chr1_841	chr4_7045	chr17_842	chr18_708
chr1_842	chr4_7046	chr17_843	chr18_707
chr1_843	chr4_7047	chr17_844	chr18_706
chr1_844	chr4_7048	chr17_845	chr18_705
chr1_845	chr4_7049	chr17_846	chr18_704
chr1_846	chr4_7050	chr17_847	chr18_703
chr1_847	chr4_7051	chr17_848	chr18_702
chr1_848	chr4_7052	chr17_849	chr18_701
chr1_849	chr4_7053	chr17_850	chr18_700
chr1_850	chr4_7054	chr17_851	chr18_699
chr1_851	chr4_7055	chr17_852	chr18_698
chr1_852	chr4_7056	notmapbin	chr18_697
chr1_853	chr4_7057	chr17_854	chr18_696
chr1_854	chr4_7058	chr17_855	chr18_695
chr1_855	chr4_7059	chr17_856	chr18_694
chr1_856	chr4_7060	chr17_857	chr18_693
chr1_857	chr4_7061	chr17_858	chr18_692
chr1_858	chr4_7062	chr17_859	chr18_691
chr1_859	notmapbin	chr17_860	chr18_690
chr1_860	notmapbin	chr17_861	chr18_689
chr1_861	chr4_7064	chr17_862	chr18_688
chr1_862	chr4_7065	chr17_863	chr18_687
chr1_863	chr4_7066	chr17_864	chr18_686
chr1_864	chr4_7067	chr17_865	chr18_685
chr1_865	chr4_7068	chr17_866	chr18_684
chr1_866	chr4_7069	chr17_867	chr18_683
chr1_867	chr4_7070	chr17_868	chr18_682
chr1_868	chr4_7071	chr17_869	chr18_681
chr1_869	chr4_7072	chr17_870	chr18_680
chr1_870	chr4_7073	chr17_871	chr18_679
chr1_871	chr4_7074	chr17_872	chr18_678
chr1_872	chr4_7075	chr17_873	chr18_677
chr1_873	chr4_7076	chr17_874	chr18_676
chr1_874	chr4_7077	chr17_875	chr18_675
chr1_875	chr4_7078	chr17_876	chr18_674
chr1_876	chr4_7079	chr17_877	chr18_673
chr1_877	chr4_7080	chr17_878	chr18_672
chr1_878	chr4_7081	chr17_879	chr18_671
chr1_879	chr4_7082	chr17_880	chr18_670
chr1_880	chr4_7083	chr17_881	chr18_669
chr1_881	chr4_7084	chr17_882	chr18_668
chr1_882	chr4_7085	chr17_883	chr18_667
chr1_883	chr4_7086	chr17_884	chr18_666
chr1_884	chr4_7087	chr17_885	chr18_665
chr1_885	chr4_7088	chr17_886	chr18_664
chr1_886	chr4_7089	chr17_887	chr18_663
chr1_887	chr4_7090	chr17_888	chr18_662
chr1_888	chr4_7091	chr17_889	chr18_661
chr1_889	chr4_7092	chr17_890	chr18_660
chr1_890	chr4_7093	chr17_891	chr18_659
chr1_891	chr4_7094	chr17_892	chr18_658
chr1_892	chr4_7095	chr17_893	chr18_657
chr1_893	chr4_7096	chr17_894	chr18_656
chr1_894	chr4_7097	chr17_895	chr18_655
chr1_895	chr4_7098	chr17_896	chr18_654
chr1_896	chr4_7099	chr17_897	chr18_653
chr1_897	chr4_7100	chr17_898	chr18_652
chr1_898	chr4_7101	chr17_899	chr18_651
chr1_899	chr4_7102	chr17_900	chr18_650
chr1_900	chr4_7103	chr17_901	chr18_649
chr1_901	chr4_7104	chr17_902	chr18_648
chr1_902	chr4_7105	chr17_903	chr18_647
chr1_903	chr4_7106	chr17_904	chr18_646
chr1_904	chr4_7107	chr17_905	chr18_645
chr1_905	chr4_7108	chr17_906	chr18_644
chr1_906	chr4_7109	chr17_907	chr18_643
chr1_907	chr4_7110	chr17_908	chr18_642
chr1_908	chr4_7111	chr17_909	chr18_641
chr1_909	chr4_7112	chr17_910	chr18_640
chr1_910	notmapbin	chr17_911	chr18_639
chr1_911	chr4_7114	chr17_912	chr18_638
chr1_912	chr4_7115	chr17_913	chr18_637
chr1_913	chr4_7116	chr17_914	chr18_636
chr1_914	chr4_7117	chr17_915	chr18_635
chr1_915	chr4_7118	chr17_916	chr18_634
chr1_916	chr4_7119	chr17_917	chr18_633
chr1_917	chr4_7120	chr17_918	chr18_632
chr1_918	chr4_7121	chr17_919	chr18_631
chr1_919	chr4_7122	chr17_920	chr18_630
chr1_920	chr4_7123	chr17_921	chr18_629
chr1_921	chr4_7124	chr17_922	chr18_628
chr1_922	chr4_7125	chr17_923	chr18_627
chr1_923	chr4_7126	chr17_924	chr18_626
chr1_924	chr4_7127	chr17_925	chr18_625
chr1_925	chr4_7128	chr17_926	chr18_624
chr1_926	chr4_7129	chr17_927	chr18_623
chr1_927	chr4_7130	chr17_928	chr18_622
chr1_928	chr4_7131	chr17_929	chr18_621
chr1_929	chr4_7132	chr17_930	chr18_620
chr1_930	chr4_7133	chr17_931	chr18_619
chr1_931	chr4_7134	chr17_932	chr18_618
chr1_932	chr4_7135	chr17_933	chr18_617
chr1_933	chr4_7136	chr17_934	chr18_616
chr1_934	chr4_7137	chr17_935	notmapbin
chr1_935	chr4_7138	chr17_936	notmapbin
chr1_936	chr4_7139	chr17_937	chr18_614
chr1_937	notmapbin	notmapbin	notmapbin
chr1_938	chr4_7140	chr17_939	notmapbin
chr1_939	chr4_7141	chr17_940	chr18_611
chr1_940	chr4_7142	chr17_941	chr18_609
chr1_941	chr4_7143	chr17_942	chr18_608
chr1_942	chr4_7144	chr17_943	chr18_607
chr1_943	chr4_7145	chr17_944	chr18_606
chr1_944	chr4_7146	chr17_945	chr18_605
chr1_945	chr4_7147	chr17_946	chr18_604
chr1_946	chr4_7148	chr17_947	chr18_603
chr1_947	chr4_7149	chr17_948	chr18_602
chr1_948	chr4_7150	chr17_949	chr18_601
chr1_949	chr4_7151	chr17_950	chr18_600
chr1_950	chr4_7152	chr17_951	chr18_599
chr1_951	chr4_7153	chr17_952	chr18_598
chr1_952	chr4_7154	chr17_953	chr18_597
chr1_953	chr4_7155	chr17_954	chr18_596
chr1_954	chr4_7156	chr17_955	chr18_595
chr1_955	chr4_7157	chr17_956	chr18_594
chr1_956	chr4_7158	chr17_957	chr18_593
chr1_957	chr4_7159	chr17_958	chr18_592
chr1_958	chr4_7160	chr17_959	chr18_591
chr1_959	chr4_7161	chr17_960	chr18_590
chr1_960	chr4_7162	chr17_961	chr18_589
chr1_961	chr4_7163	chr17_962	chr18_588
chr1_962	chr4_7164	chr17_963	chr18_587
chr1_963	chr4_7165	chr17_964	chr18_586
chr1_964	chr4_7166	chr17_965	chr18_585
chr1_965	chr4_7167	chr17_966	chr18_584
chr1_966	chr4_7168	chr17_967	chr18_583
chr1_967	chr4_7169	chr17_968	chr18_582
chr1_968	chr4_7170	chr17_969	chr18_581
chr1_969	chr4_7171	chr17_970	chr18_580
chr1_970	chr4_7173	chr17_971	chr18_579
chr1_971	chr4_7174	chr17_972	chr18_578
chr1_972	chr4_7175	chr17_973	chr18_577
chr1_973	chr4_7176	chr17_974	chr18_576
chr1_974	notmapbin	notmapbin	notmapbin
chr1_975	notmapbin	notmapbin	notmapbin
chr1_976	chr4_7178	chr17_977	chr18_574
chr1_977	chr4_7179	chr17_978	chr18_573
chr1_978	chr4_7180	chr17_979	chr18_572
chr1_979	chr4_7181	chr17_980	chr18_571
chr1_980	chr4_7182	chr17_981	chr18_570
chr1_981	chr4_7183	chr17_982	chr18_569
chr1_982	chr4_7184	chr17_983	chr18_568
chr1_983	chr4_7185	chr17_984	chr18_567
chr1_984	chr4_7186	chr17_985	chr18_566
chr1_985	chr4_7187	chr17_986	chr18_565
chr1_986	chr4_7188	chr17_987	chr18_564
chr1_987	chr4_7189	chr17_988	chr18_563
chr1_988	chr4_7190	chr17_989	chr18_562
chr1_989	chr4_7191	chr17_990	chr18_561
chr1_990	chr4_7192	chr17_991	chr18_560
chr1_991	chr4_7193	chr17_992	chr18_559
chr1_992	chr4_7194	chr17_993	chr18_558
chr1_993	chr4_7195	chr17_994	chr18_557
chr1_994	chr4_7196	chr17_995	chr18_556
chr1_995	chr4_7197	chr17_996	chr18_555
chr1_996	chr4_7198	chr17_997	chr18_554
chr1_997	chr4_7199	chr17_998	chr18_553
chr1_998	chr4_7200	chr17_999	chr18_552
chr1_999	chr4_7201	chr17_1000	chr18_551
chr1_1000	chr4_7202	chr17_1001	chr18_550
chr1_1001	chr4_7203	chr17_1002	chr18_549
chr1_1002	chr4_7204	chr17_1003	chr18_548
chr1_1003	chr4_7205	chr17_1004	chr18_547
chr1_1004	chr4_7206	chr17_1005	chr18_546
chr1_1005	chr4_7207	chr17_1006	chr18_545
chr1_1006	chr4_7208	chr17_1007	chr18_544
chr1_1007	chr4_7209	chr17_1008	chr18_543
chr1_1008	chr4_7210	chr17_1009	chr18_542
chr1_1009	chr4_7211	chr17_1010	chr18_541
chr1_1010	chr4_7212	chr17_1011	chr18_540
chr1_1011	chr4_7213	chr17_1012	chr18_539
chr1_1012	chr4_7214	chr17_1013	chr18_538
chr1_1013	chr4_7215	chr17_1014	chr18_537
chr1_1014	chr4_7216	chr17_1015	chr18_536
chr1_1015	chr4_7217	chr17_1016	chr18_535
chr1_1016	chr4_7218	chr17_1017	chr18_534
chr1_1017	chr4_7219	chr17_1018	chr18_533
chr1_1018	chr4_7220	chr17_1019	chr18_532
chr1_1019	chr4_7221	chr17_1020	chr18_531
chr1_1020	chr4_7222	chr17_1021	chr18_530
chr1_1021	chr4_7223	chr17_1022	chr18_529
chr1_1022	chr4_7224	chr17_1023	chr18_528
chr1_1023	chr4_7225	chr17_1024	chr18_527
chr1_1024	chr4_7226	chr17_1025	chr18_526
chr1_1025	chr4_7227	chr17_1026	chr18_525
chr1_1026	chr4_7228	chr17_1027	chr18_524
chr1_1027	chr4_7229	chr17_1028	chr18_523
chr1_1028	chr4_7230	chr17_1029	chr18_522
chr1_1029	chr4_7231	chr17_1030	chr18_521
chr1_1030	chr4_7232	chr17_1031	chr18_520
chr1_1031	chr4_7233	chr17_1032	chr18_519
chr1_1032	chr4_7234	chr17_1033	chr18_518
chr1_1033	chr4_7235	chr17_1034	chr18_517
chr1_1034	chr4_7236	chr17_1035	chr18_516
chr1_1035	chr4_7237	chr17_1036	chr18_515
chr1_1036	chr4_7238	chr17_1037	chr18_514
chr1_1037	chr4_7239	chr17_1038	chr18_513
chr1_1038	chr4_7240	chr17_1039	chr18_512
chr1_1039	chr4_7241	chr17_1040	chr18_511
chr1_1040	chr4_7242	chr17_1041	chr18_510
chr1_1041	chr4_7243	chr17_1042	chr18_509
chr1_1042	chr4_7244	chr17_1043	chr18_508
chr1_1043	chr4_7245	chr17_1044	chr18_507
chr1_1044	chr4_7246	chr17_1045	chr18_506
chr1_1045	chr4_7247	chr17_1046	chr18_505
chr1_1046	chr4_7248	chr17_1047	chr18_504
chr1_1047	chr4_7249	chr17_1048	chr18_503
chr1_1048	chr4_7250	chr17_1049	chr18_502
chr1_1049	chr4_7251	chr17_1050	chr18_501
chr1_1050	notmapbin	chr17_1051	chr18_500
chr1_1051	notmapbin	notmapbin	notmapbin
chr1_1052	notmapbin	notmapbin	notmapbin
chr1_1053	notmapbin	notmapbin	notmapbin
chr1_1054	notmapbin	chr17_1056	notmapbin
chr1_1055	notmapbin	notmapbin	notmapbin
chr1_1056	chr4_7257	chr17_1058	chr18_495
chr1_1057	chr4_7258	chr17_1059	chr18_494
chr1_1058	chr4_7259	chr17_1060	chr18_493
chr1_1059	chr4_7260	chr17_1061	chr18_492
chr1_1060	chr4_7261	chr17_1062	chr18_491
chr1_1061	chr4_7262	chr17_1063	chr18_490
chr1_1062	chr4_7263	chr17_1064	chr18_489
chr1_1063	chr4_7264	chr17_1065	chr18_488
chr1_1064	chr4_7265	chr17_1066	chr18_487
chr1_1065	chr4_7266	chr17_1067	chr18_486
chr1_1066	chr4_7267	chr17_1068	chr18_485
chr1_1067	chr4_7268	chr17_1069	chr18_484
chr1_1068	chr4_7269	notmapbin	chr18_483
chr1_1069	chr4_7270	chr17_1071	chr18_482
chr1_1070	chr4_7271	chr17_1072	chr18_481
chr1_1071	chr4_7272	chr17_1073	chr18_480
chr1_1072	chr4_7273	chr17_1074	chr18_479
chr1_1073	chr4_7274	chr17_1075	chr18_478
chr1_1074	chr4_7275	chr17_1076	chr18_477
chr1_1075	chr4_7276	chr17_1077	chr18_476
chr1_1076	chr4_7277	chr17_1078	chr18_474
chr1_1077	chr4_7278	chr17_1079	chr18_473
chr1_1078	chr4_7279	chr17_1080	chr18_472
chr1_1079	chr4_7280	chr17_1081	chr18_471
chr1_1080	chr4_7281	chr17_1082	chr18_470
chr1_1081	chr4_7282	chr17_1083	chr18_469
chr1_1082	chr4_7283	chr17_1084	chr18_468
chr1_1083	chr4_7284	chr17_1085	chr18_467
chr1_1084	chr4_7285	chr17_1086	chr18_466
chr1_1085	chr4_7286	chr17_1087	chr18_465
chr1_1086	chr4_7287	chr17_1088	chr18_464
chr1_1087	chr4_7288	chr17_1089	chr18_463
chr1_1088	chr4_7289	chr17_1090	chr18_462
chr1_1089	chr4_7290	chr17_1091	chr18_461
chr1_1090	chr4_7291	chr17_1092	chr18_460
chr1_1091	chr4_7293	chr17_1093	chr18_459
chr1_1092	chr4_7294	chr17_1094	chr18_458
chr1_1093	chr4_7295	chr17_1095	chr18_457
chr1_1094	chr4_7296	chr17_1096	chr18_456
chr1_1095	chr4_7297	chr17_1097	chr18_455
chr1_1096	chr4_7298	chr17_1098	chr18_454
chr1_1097	chr4_7299	chr17_1099	chr18_453
chr1_1098	chr4_7300	chr17_1100	chr18_452
chr1_1099	chr4_7301	chr17_1101	chr18_451
chr1_1100	chr4_7302	chr17_1102	chr18_450
chr1_1101	chr4_7303	chr17_1103	chr18_449
chr1_1102	chr4_7304	chr17_1104	chr18_448
chr1_1103	chr4_7305	chr17_1105	chr18_447
chr1_1104	chr4_7306	chr17_1106	chr18_446
chr1_1105	chr4_7307	chr17_1107	chr18_445
chr1_1106	chr4_7308	chr17_1108	chr18_444
chr1_1107	chr4_7309	chr17_1109	chr18_443
chr1_1108	chr4_7310	chr17_1110	chr18_442
chr1_1109	chr4_7311	chr17_1111	chr18_441
chr1_1110	chr4_7312	chr17_1112	chr18_440
chr1_1111	chr4_7313	chr17_1113	chr18_439
chr1_1112	chr4_7314	chr17_1114	chr18_438
chr1_1113	chr4_7315	chr17_1115	chr18_437
chr1_1114	chr4_7316	chr17_1116	chr18_436
chr1_1115	chr4_7317	chr17_1117	chr18_435
chr1_1116	chr4_7318	chr17_1118	chr18_434
chr1_1117	chr4_7319	chr17_1119	chr18_433
chr1_1118	chr4_7320	chr17_1120	chr18_432
chr1_1119	chr4_7321	chr17_1121	chr18_431
chr1_1120	chr4_7322	chr17_1122	chr18_430
chr1_1121	chr4_7323	chr17_1123	chr18_429
chr1_1122	chr4_7324	chr17_1124	chr18_428
chr1_1123	chr4_7325	chr17_1125	chr18_426
chr1_1124	chr4_7326	chr17_1126	chr18_425
chr1_1125	chr4_7327	chr17_1127	chr18_424
chr1_1126	chr4_7328	chr17_1128	chr18_423
chr1_1127	chr4_7329	chr17_1129	chr18_422
chr1_1128	chr4_7330	chr17_1130	chr18_421
chr1_1129	chr4_7331	chr17_1131	chr18_420
chr1_1130	chr4_7332	chr17_1132	chr18_419
chr1_1131	chr4_7333	chr17_1133	chr18_418
chr1_1132	chr4_7334	chr17_1134	chr18_417
chr1_1133	chr4_7335	chr17_1135	chr18_416
chr1_1134	chr4_7336	chr17_1136	chr18_415
chr1_1135	chr4_7337	chr17_1137	chr18_414
chr1_1136	chr4_7338	chr17_1138	chr18_413
chr1_1137	chr4_7339	chr17_1139	chr18_412
chr1_1138	chr4_7340	chr17_1140	chr18_411
chr1_1139	chr4_7341	chr17_1141	chr18_410
chr1_1140	chr4_7342	chr17_1142	chr18_409
chr1_1141	chr4_7343	chr17_1143	chr18_408
chr1_1142	chr4_7344	chr17_1144	chr18_407
chr1_1143	chr4_7345	chr17_1145	chr18_406
chr1_1144	chr4_7346	chr17_1146	chr18_405
chr1_1145	chr4_7347	chr17_1147	chr18_404
chr1_1146	chr4_7348	chr17_1148	chr18_403
chr1_1147	chr4_7349	chr17_1149	chr18_402
chr1_1148	chr4_7350	chr17_1150	chr18_401
chr1_1149	chr4_7351	chr17_1151	chr18_400
chr1_1150	chr4_7352	chr17_1152	chr18_399
chr1_1151	chr4_7353	chr17_1153	chr18_398
chr1_1152	chr4_7354	chr17_1154	chr18_397
chr1_1153	chr4_7355	chr17_1155	chr18_396
chr1_1154	chr4_7356	chr17_1156	chr18_395
chr1_1155	chr4_7357	chr17_1157	chr18_394
chr1_1156	chr4_7358	chr17_1158	chr18_393
chr1_1157	chr4_7359	chr17_1159	chr18_392
chr1_1158	chr4_7360	chr17_1160	chr18_391
chr1_1159	chr4_7361	chr17_1161	chr18_390
chr1_1160	chr4_7362	chr17_1162	chr18_389
chr1_1161	chr4_7363	chr17_1163	chr18_388
chr1_1162	chr4_7364	chr17_1164	chr18_387
chr1_1163	notmapbin	notmapbin	notmapbin
chr1_1164	notmapbin	notmapbin	chr18_385
chr1_1165	chr4_7366	chr17_1166	chr18_384
chr1_1166	chr4_7367	chr17_1167	chr18_383
chr1_1167	chr4_7368	chr17_1168	chr18_382
chr1_1168	chr4_7369	chr17_1169	chr18_381
chr1_1169	chr4_7370	chr17_1170	chr18_380
chr1_1170	chr4_7371	chr17_1171	chr18_379
chr1_1171	chr4_7372	chr17_1172	chr18_378
chr1_1172	chr4_7373	chr17_1173	chr18_377
chr1_1173	chr4_7374	chr17_1174	chr18_376
chr1_1174	chr4_7375	chr17_1175	chr18_375
chr1_1175	chr4_7376	chr17_1176	chr18_374
chr1_1176	chr4_7377	chr17_1177	chr18_373
chr1_1177	chr4_7378	chr17_1178	chr18_372
chr1_1178	chr4_7379	chr17_1179	chr18_371
chr1_1179	chr4_7380	chr17_1180	chr18_370
chr1_1180	chr4_7381	chr17_1181	chr18_369
chr1_1181	chr4_7382	chr17_1182	chr18_368
chr1_1182	chr4_7383	chr17_1183	chr18_367
chr1_1183	chr4_7384	chr17_1184	chr18_366
chr1_1184	chr4_7385	chr17_1185	chr18_365
chr1_1185	chr4_7386	chr17_1186	chr18_364
chr1_1186	chr4_7387	chr17_1187	chr18_363
chr1_1187	chr4_7388	chr17_1188	chr18_362
chr1_1188	chr4_7389	chr17_1189	chr18_361
chr1_1189	chr4_7390	chr17_1190	chr18_360
chr1_1190	chr4_7391	chr17_1191	chr18_359
chr1_1191	chr4_7392	chr17_1192	chr18_358
chr1_1192	chr4_7393	chr17_1193	chr18_357
chr1_1193	chr4_7394	chr17_1194	chr18_356
chr1_1194	chr4_7395	chr17_1195	chr18_355
chr1_1195	chr4_7396	chr17_1196	chr18_354
chr1_1196	chr4_7397	chr17_1197	chr18_353
chr1_1197	chr4_7398	chr17_1198	chr18_352
chr1_1198	chr4_7399	chr17_1199	chr18_351
chr1_1199	chr4_7400	chr17_1200	chr18_350
chr1_1200	chr4_7401	chr17_1201	chr18_349
chr1_1201	chr4_7402	chr17_1202	chr18_348
chr1_1202	chr4_7403	chr17_1203	chr18_347
chr1_1203	chr4_7404	chr17_1204	chr18_346
chr1_1204	chr4_7405	chr17_1205	chr18_345
chr1_1205	chr4_7406	chr17_1206	chr18_344
chr1_1206	chr4_7407	chr17_1207	chr18_343
chr1_1207	chr4_7408	chr17_1208	chr18_342
chr1_1208	chr4_7409	chr17_1209	chr18_341
chr1_1209	chr4_7410	chr17_1210	chr18_340
chr1_1210	chr4_7411	chr17_1211	chr18_339
chr1_1211	chr4_7412	chr17_1212	chr18_338
chr1_1212	chr4_7413	chr17_1213	chr18_337
chr1_1213	chr4_7414	chr17_1214	chr18_336
chr1_1214	chr4_7415	chr17_1215	chr18_335
chr1_1215	chr4_7416	chr17_1216	chr18_334
chr1_1216	chr4_7417	chr17_1217	chr18_333
chr1_1217	chr4_7418	chr17_1218	chr18_332
chr1_1218	chr4_7419	chr17_1219	chr18_331
chr1_1219	chr4_7420	chr17_1220	chr18_330
chr1_1220	chr4_7421	chr17_1221	chr18_329
chr1_1221	chr4_7422	chr17_1222	chr18_328
chr1_1222	chr4_7423	chr17_1223	chr18_327
chr1_1223	chr4_7424	chr17_1224	chr18_326
chr1_1224	chr4_7425	chr17_1225	chr18_325
chr1_1225	chr4_7426	chr17_1226	chr18_324
chr1_1226	chr4_7427	chr17_1227	chr18_323
chr1_1227	chr4_7428	chr17_1228	chr18_322
chr1_1228	chr4_7429	chr17_1229	chr18_321
chr1_1229	chr4_7430	chr17_1230	chr18_320
chr1_1230	chr4_7431	chr17_1231	chr18_319
chr1_1231	chr4_7432	chr17_1232	chr18_318
chr1_1232	chr4_7433	chr17_1233	chr18_317
chr1_1233	chr4_7434	chr17_1234	chr18_316
chr1_1234	chr4_7435	chr17_1235	chr18_315
chr1_1235	chr4_7436	chr17_1236	chr18_314
chr1_1236	chr4_7437	chr17_1237	chr18_313
chr1_1237	chr4_7438	chr17_1238	chr18_312
chr1_1238	chr4_7439	chr17_1239	chr18_311
chr1_1239	chr4_7440	chr17_1240	chr18_310
chr1_1240	chr4_7441	chr17_1241	chr18_309
chr1_1241	chr4_7442	chr17_1242	chr18_308
chr1_1242	chr4_7443	chr17_1243	chr18_307
chr1_1243	chr4_7444	chr17_1244	chr18_306
chr1_1244	chr4_7445	chr17_1245	chr18_305
chr1_1245	chr4_7446	chr17_1246	chr18_304
chr1_1246	chr4_7447	chr17_1247	chr18_303
chr1_1247	chr4_7448	chr17_1248	chr18_302
chr1_1248	chr4_7449	chr17_1249	chr18_301
chr1_1249	chr4_7450	chr17_1250	chr18_300
chr1_1250	chr4_7451	chr17_1251	chr18_299
chr1_1251	chr4_7452	chr17_1252	chr18_298
chr1_1252	chr4_7453	chr17_1253	chr18_297
chr1_1253	chr4_7454	chr17_1254	chr18_296
chr1_1254	chr4_7455	chr17_1255	chr18_295
chr1_1255	chr4_7456	chr17_1256	chr18_294
chr1_1256	chr4_7457	chr17_1257	chr18_293
chr1_1257	chr4_7458	chr17_1258	chr18_291
chr1_1258	chr4_7459	chr17_1259	chr18_290
chr1_1259	chr4_7460	chr17_1260	chr18_289
chr1_1260	chr4_7461	chr17_1261	chr18_288
chr1_1261	chr4_7462	chr17_1262	chr18_287
chr1_1262	chr4_7463	chr17_1263	chr18_286
chr1_1263	chr4_7464	chr17_1264	chr18_285
chr1_1264	chr4_7465	chr17_1265	chr18_284
chr1_1265	chr4_7466	chr17_1266	chr18_283
chr1_1266	chr4_7467	chr17_1267	chr18_282
chr1_1267	chr4_7468	chr17_1268	chr18_281
chr1_1268	chr4_7469	chr17_1269	chr18_280
chr1_1269	chr4_7470	chr17_1270	chr18_279
chr1_1270	chr4_7471	chr17_1271	chr18_278
chr1_1271	chr4_7472	chr17_1272	chr18_277
chr1_1272	chr4_7473	chr17_1273	chr18_276
chr1_1273	chr4_7474	chr17_1274	chr18_275
chr1_1274	chr4_7475	chr17_1275	chr18_274
chr1_1275	chr4_7476	chr17_1276	chr18_273
chr1_1276	chr4_7477	chr17_1277	chr18_272
chr1_1277	chr4_7478	chr17_1278	chr18_271
chr1_1278	chr4_7479	chr17_1279	chr18_270
chr1_1279	chr4_7480	chr17_1280	chr18_269
chr1_1280	chr4_7481	chr17_1281	chr18_268
chr1_1281	chr4_7482	chr17_1282	chr18_267
chr1_1282	chr4_7483	chr17_1283	chr18_266
chr1_1283	chr4_7484	chr17_1284	chr18_265
chr1_1284	chr4_7485	chr17_1285	chr18_264
chr1_1285	chr4_7486	chr17_1286	chr18_263
chr1_1286	chr4_7487	chr17_1287	chr18_262
chr1_1287	chr4_7488	chr17_1288	chr18_261
chr1_1288	chr4_7489	chr17_1289	chr18_260
chr1_1289	chr4_7490	chr17_1290	chr18_259
chr1_1290	chr4_7491	chr17_1291	chr18_258
chr1_1291	chr4_7492	chr17_1292	chr18_257
chr1_1292	chr4_7493	chr17_1293	chr18_256
chr1_1293	chr4_7494	chr17_1294	chr18_255
chr1_1294	chr4_7495	chr17_1295	chr18_254
chr1_1295	chr4_7496	chr17_1296	chr18_253
chr1_1296	chr4_7497	chr17_1297	notmapbin
chr1_1297	notmapbin	notmapbin	notmapbin
chr1_1298	notmapbin	notmapbin	notmapbin
chr1_1299	notmapbin	notmapbin	notmapbin
chr1_1300	notmapbin	chr17_1301	chr18_250
chr1_1301	chr4_7499	chr17_1302	chr18_249
chr1_1302	notmapbin	chr17_1303	notmapbin
chr1_1303	chr4_7501	chr17_1304	chr18_247
chr1_1304	notmapbin	chr17_1305	notmapbin
chr1_1305	notmapbin	chr17_1306	notmapbin
chr1_1306	notmapbin	chr17_1307	chr18_244
chr1_1307	notmapbin	chr17_1308	chr18_243
chr1_1308	chr4_7504	chr17_1309	chr18_242
chr1_1309	chr4_7505	chr17_1310	chr18_241
chr1_1310	chr4_7506	chr17_1311	chr18_240
chr1_1311	chr4_7507	chr17_1312	chr18_239
chr1_1312	chr4_7508	chr17_1313	chr18_238
chr1_1313	chr4_7509	chr17_1314	chr18_237
chr1_1314	chr4_7510	chr17_1315	chr18_236
chr1_1315	chr4_7511	chr17_1316	chr18_235
chr1_1316	chr4_7512	chr17_1317	chr18_234
chr1_1317	chr4_7514	chr17_1318	chr18_233
chr1_1318	chr4_7515	chr17_1319	chr18_232
chr1_1319	chr4_7516	chr17_1320	chr18_231
chr1_1320	chr4_7517	chr17_1321	chr18_230
chr1_1321	chr4_7518	chr17_1322	chr18_229
chr1_1322	chr4_7519	chr17_1323	chr18_228
chr1_1323	chr4_7520	chr17_1324	chr18_227
chr1_1324	chr4_7521	chr17_1325	chr18_226
chr1_1325	chr4_7522	chr17_1326	chr18_225
chr1_1326	chr4_7523	chr17_1327	chr18_224
chr1_1327	chr4_7524	chr17_1328	chr18_223
chr1_1328	chr4_7525	chr17_1329	chr18_222
chr1_1329	chr4_7526	chr17_1330	chr18_221
chr1_1330	chr4_7527	chr17_1331	chr18_220
chr1_1331	chr4_7528	chr17_1332	chr18_219
chr1_1332	chr4_7529	chr17_1333	chr18_218
chr1_1333	chr4_7530	chr17_1334	chr18_217
chr1_1334	chr4_7531	chr17_1335	chr18_216
chr1_1335	chr4_7532	chr17_1336	chr18_215
chr1_1336	chr4_7533	chr17_1337	chr18_214
chr1_1337	chr4_7534	chr17_1338	chr18_213
chr1_1338	chr4_7535	chr17_1339	chr18_212
chr1_1339	chr4_7536	chr17_1340	chr18_211
chr1_1340	chr4_7537	chr17_1341	chr18_210
chr1_1341	chr4_7538	chr17_1342	chr18_209
chr1_1342	chr4_7539	chr17_1343	chr18_208
chr1_1343	chr4_7540	chr17_1344	chr18_207
chr1_1344	chr4_7541	chr17_1345	chr18_206
chr1_1345	chr4_7542	chr17_1346	chr18_205
chr1_1346	chr4_7543	chr17_1347	chr18_204
chr1_1347	chr4_7544	chr17_1348	chr18_203
chr1_1348	chr4_7545	chr17_1349	chr18_202
chr1_1349	chr4_7546	chr17_1350	chr18_201
chr1_1350	chr4_7547	chr17_1351	chr18_200
chr1_1351	chr4_7548	chr17_1352	chr18_199
chr1_1352	chr4_7549	chr17_1353	chr18_198
chr1_1353	chr4_7550	chr17_1354	chr18_197
chr1_1354	chr4_7551	chr17_1355	chr18_196
chr1_1355	chr4_7552	chr17_1356	chr18_195
chr1_1356	chr4_7553	chr17_1357	chr18_194
chr1_1357	chr4_7554	chr17_1358	chr18_193
chr1_1358	chr4_7555	chr17_1359	chr18_192
chr1_1359	chr4_7556	chr17_1360	chr18_191
chr1_1360	chr4_7557	chr17_1361	chr18_190
chr1_1361	chr4_7558	chr17_1362	chr18_189
chr1_1362	chr4_7559	chr17_1363	chr18_188
chr1_1363	chr4_7560	chr17_1364	chr18_187
chr1_1364	chr4_7561	chr17_1365	chr18_186
chr1_1365	chr4_7562	chr17_1366	chr18_185
chr1_1366	chr4_7563	chr17_1367	chr18_183
chr1_1367	chr4_7564	chr17_1368	chr18_182
chr1_1368	chr4_7565	chr17_1369	notmapbin
chr1_1369	chr4_7566	chr17_1370	notmapbin
chr1_1370	chr4_7567	chr17_1371	notmapbin
chr1_1371	chr4_7568	chr17_1372	chr18_180
chr1_1372	chr4_7569	chr17_1373	chr18_179
chr1_1373	chr4_7570	chr17_1374	chr18_178
chr1_1374	chr4_7571	chr17_1375	chr18_176
chr1_1375	chr4_7572	chr17_1376	chr18_175
chr1_1376	chr4_7573	chr17_1377	chr18_174
chr1_1377	chr4_7574	chr17_1378	chr18_173
chr1_1378	chr4_7575	chr17_1379	chr18_172
chr1_1379	chr4_7576	chr17_1380	chr18_171
chr1_1380	chr4_7577	chr17_1381	chr18_170
chr1_1381	chr4_7578	chr17_1382	chr18_169
chr1_1382	chr4_7579	chr17_1383	chr18_168
chr1_1383	chr4_7580	chr17_1384	chr18_167
chr1_1384	chr4_7581	chr17_1385	chr18_166
chr1_1385	chr4_7582	chr17_1386	chr18_165
chr1_1386	chr4_7583	chr17_1387	chr18_164
chr1_1387	chr4_7584	chr17_1388	chr18_163
chr1_1388	chr4_7585	chr17_1389	chr18_162
chr1_1389	chr4_7586	chr17_1390	chr18_161
chr1_1390	chr4_7587	chr17_1391	chr18_160
chr1_1391	chr4_7588	chr17_1392	chr18_159
chr1_1392	chr4_7589	chr17_1393	chr18_158
chr1_1393	chr4_7590	chr17_1394	chr18_157
chr1_1394	chr4_7591	chr17_1395	chr18_156
chr1_1395	chr4_7592	chr17_1396	chr18_155
chr1_1396	chr4_7593	chr17_1397	chr18_154
chr1_1397	chr4_7594	chr17_1398	chr18_153
chr1_1398	chr4_7595	chr17_1399	chr18_152
chr1_1399	chr4_7596	chr17_1400	chr18_151
chr1_1400	chr4_7597	chr17_1401	chr18_150
chr1_1401	chr4_7598	chr17_1402	chr18_149
chr1_1402	chr4_7599	chr17_1403	chr18_148
chr1_1403	chr4_7600	chr17_1404	chr18_147
chr1_1404	chr4_7601	chr17_1405	chr18_146
chr1_1405	chr4_7602	chr17_1406	chr18_145
chr1_1406	chr4_7603	chr17_1407	chr18_144
chr1_1407	chr4_7604	chr17_1408	chr18_143
chr1_1408	chr4_7605	chr17_1409	chr18_142
chr1_1409	chr4_7606	chr17_1410	chr18_141
chr1_1410	chr4_7607	chr17_1411	chr18_140
chr1_1411	chr4_7608	chr17_1412	chr18_139
chr1_1412	chr4_7609	chr17_1413	chr18_138
chr1_1413	chr4_7610	chr17_1414	chr18_137
chr1_1414	chr4_7611	chr17_1415	chr18_136
chr1_1415	chr4_7612	chr17_1416	chr18_135
chr1_1416	chr4_7613	chr17_1417	chr18_134
chr1_1417	chr4_7614	chr17_1418	chr18_133
chr1_1418	chr4_7615	chr17_1419	chr18_132
chr1_1419	chr4_7616	chr17_1420	chr18_131
chr1_1420	chr4_7617	chr17_1421	chr18_130
chr1_1421	chr4_7618	chr17_1422	chr18_129
chr1_1422	chr4_7619	chr17_1423	chr18_128
chr1_1423	chr4_7620	chr17_1424	chr18_127
chr1_1424	chr4_7621	chr17_1425	chr18_126
chr1_1425	chr4_7622	chr17_1426	chr18_125
chr1_1426	chr4_7623	chr17_1427	chr18_124
chr1_1427	chr4_7624	chr17_1428	chr18_123
chr1_1428	chr4_7625	chr17_1429	chr18_122
chr1_1429	chr4_7626	chr17_1430	chr18_121
chr1_1430	chr4_7627	chr17_1431	chr18_119
chr1_1431	chr4_7628	chr17_1432	chr18_118
chr1_1432	chr4_7629	chr17_1433	chr18_117
chr1_1433	chr4_7630	notmapbin	chr18_116
chr1_1434	chr4_7631	chr17_1435	chr18_115
chr1_1435	chr4_7632	chr17_1436	chr18_114
chr1_1436	chr4_7633	chr17_1437	chr18_113
chr1_1437	chr4_7634	chr17_1438	chr18_112
chr1_1438	chr4_7635	chr17_1439	chr18_111
chr1_1439	chr4_7636	chr17_1440	chr18_110
chr1_1440	chr4_7637	notmapbin	chr18_109
chr1_1441	chr4_7638	notmapbin	chr18_108
chr1_1442	chr4_7639	chr17_1442	chr18_107
chr1_1443	chr4_7640	chr17_1443	chr18_106
chr1_1444	chr4_7641	chr17_1444	chr18_104
chr1_1445	chr4_7642	chr17_1445	chr18_103
chr1_1446	notmapbin	chr17_1446	notmapbin
chr1_1447	chr4_7644	chr17_1447	notmapbin
chr1_1448	chr4_7645	chr17_1448	chr18_101
chr1_1449	chr4_7646	chr17_1449	chr18_100
chr1_1450	chr4_7647	chr17_1450	chr18_99
chr1_1451	notmapbin	chr17_1451	chr18_98
chr1_1452	chr4_7649	chr17_1452	chr18_97
chr1_1453	chr4_7650	chr17_1453	chr18_96
chr1_1454	chr4_7651	chr17_1454	chr18_95
chr1_1455	chr4_7652	chr17_1455	chr18_94
chr1_1456	chr4_7653	chr17_1456	chr18_92
chr1_1457	chr4_7654	chr17_1457	chr18_91
chr1_1458	chr4_7655	chr17_1458	chr18_89
chr1_1459	chr4_7656	chr17_1459	chr18_88
chr1_1460	chr4_7657	chr17_1460	chr18_87
chr1_1461	chr4_7658	notmapbin	notmapbin
chr1_1462	chr4_7659	chr17_1462	chr18_85
chr1_1463	chr4_7660	chr17_1463	chr18_84
chr1_1464	chr4_7661	chr17_1464	chr18_83
chr1_1465	chr4_7662	chr17_1465	chr18_82
chr1_1466	chr4_7663	chr17_1466	chr18_81
chr1_1467	chr4_7664	chr17_1467	chr18_79
chr1_1468	chr4_7665	chr17_1468	chr18_78
chr1_1469	chr4_7667	chr17_1469	chr18_77
chr1_1470	chr4_7668	chr17_1470	chr18_76
chr1_1471	notmapbin	chr17_1471	chr18_75
chr1_1472	chr4_7670	chr17_1472	chr18_74
chr1_1473	chr4_7671	chr17_1473	chr18_73
chr1_1474	chr4_7672	chr17_1474	chr18_72
chr1_1475	chr4_7673	chr17_1475	chr18_71
chr1_1476	chr4_7674	chr17_1476	chr18_70
chr1_1477	chr4_7675	chr17_1477	chr18_68
chr1_1478	chr4_7676	chr17_1478	chr18_67
chr1_1479	chr4_7677	chr17_1479	chr18_66
chr1_1480	chr4_7678	chr17_1480	chr18_65
chr1_1481	chr4_7679	chr17_1481	chr18_64
chr1_1482	chr4_7680	chr17_1482	chr18_63
chr1_1483	chr4_7682	chr17_1483	chr18_62
chr1_1484	chr4_7683	chr17_1484	notmapbin
chr1_1485	chr4_7684	chr17_1485	chr18_61
chr1_1486	chr4_7685	chr17_1486	chr18_60
chr1_1487	chr4_7686	chr17_1487	chr18_59
chr1_1488	chr4_7687	chr17_1488	chr18_58
chr1_1489	notmapbin	notmapbin	notmapbin
chr1_1490	chr4_7689	chr17_1490	chr18_56
chr1_1491	chr4_7690	chr17_1491	chr18_55
chr1_1492	chr4_7691	chr17_1492	chr18_53
chr1_1493	chr4_7692	notmapbin	chr18_52
chr1_1494	chr4_7693	chr17_1494	chr18_51
chr1_1495	chr4_7694	chr17_1495	chr18_50
chr1_1496	notmapbin	notmapbin	chr18_49
chr1_1497	chr4_7696	notmapbin	notmapbin
chr1_1498	chr4_7697	chr17_1497	chr18_48
chr1_1499	chr4_7698	chr17_1498	chr18_47
chr1_1500	chr4_7699	chr17_1499	chr18_45
chr1_1501	chr4_7700	chr17_1500	chr18_44
chr1_1502	chr4_7701	chr17_1501	chr18_43
chr1_1503	chr4_7702	chr17_1502	chr18_42
chr1_1504	chr4_7703	chr17_1503	chr18_41
chr1_1505	chr4_7704	chr17_1504	chr18_40
chr1_1506	chr4_7705	chr17_1505	chr18_39
chr1_1507	chr4_7706	chr17_1506	notmapbin
chr1_1508	chr4_7707	chr17_1507	notmapbin
chr1_1509	chr4_7708	chr17_1508	notmapbin
chr1_1510	notmapbin	notmapbin	notmapbin
chr1_1511	chr4_7709	chr17_1510	notmapbin
chr1_1512	chr4_7710	chr17_1511	notmapbin
chr1_1513	chr4_7711	chr17_1512	notmapbin
chr1_1514	notmapbin	chr17_1513	notmapbin
chr1_1515	notmapbin	chr17_1514	notmapbin
chr1_1516	notmapbin	chr17_1515	notmapbin
chr1_1517	notmapbin	notmapbin	notmapbin
chr1_1518	notmapbin	chr8_2	chr5_3
chr1_1519	notmapbin	chr8_3	chr5_4
chr1_1520	notmapbin	chr8_4	chr5_5
chr1_1521	notmapbin	chr8_5	notmapbin
chr1_1522	notmapbin	chr8_6	chr5_7
chr1_1523	notmapbin	chr8_7	chr5_8
chr1_1524	notmapbin	chr8_8	chr5_9
chr1_1525	notmapbin	chr8_9	chr5_10
chr1_1526	notmapbin	chr8_10	chr5_11
chr1_1527	notmapbin	chr8_11	chr5_12
chr1_1528	notmapbin	chr8_12	chr5_13
chr1_1529	notmapbin	chr8_13	chr5_14
chr1_1530	notmapbin	chr8_14	chr5_15
chr1_1531	notmapbin	chr8_15	chr5_16
chr1_1532	notmapbin	chr8_16	chr5_17
chr1_1533	notmapbin	chr8_17	chr5_18
chr1_1534	notmapbin	chr8_18	chr5_19
chr1_1535	notmapbin	chr8_19	chr5_20
chr1_1536	notmapbin	chr8_20	notmapbin
chr1_1537	notmapbin	chr8_21	notmapbin
chr1_1538	notmapbin	chr8_22	chr5_23
chr1_1539	notmapbin	chr8_23	chr5_24
chr1_1540	notmapbin	chr8_24	chr5_25
chr1_1541	notmapbin	chr8_25	chr5_26
chr1_1542	notmapbin	chr8_26	chr5_27
chr1_1543	notmapbin	chr8_27	chr5_28
chr1_1544	notmapbin	chr8_28	chr5_29
chr1_1545	notmapbin	chr8_29	chr5_30
chr1_1546	notmapbin	chr8_30	chr5_31
chr1_1547	notmapbin	chr8_31	chr5_32
chr1_1548	notmapbin	chr8_32	chr5_33
chr1_1549	notmapbin	chr8_33	chr5_34
chr1_1550	notmapbin	chr8_34	chr5_35
chr1_1551	notmapbin	chr8_35	chr5_36
chr1_1552	notmapbin	chr8_36	chr5_37
chr1_1553	notmapbin	chr8_37	chr5_38
chr1_1554	notmapbin	chr8_38	chr5_39
chr1_1555	notmapbin	chr8_39	chr5_40
chr1_1556	notmapbin	chr8_40	chr5_41
chr1_1557	notmapbin	chr8_41	chr5_42
chr1_1558	notmapbin	chr8_42	chr5_43
chr1_1559	notmapbin	chr8_43	chr5_44
chr1_1560	notmapbin	chr8_44	chr5_46
chr1_1561	notmapbin	chr8_45	chr5_47
chr1_1562	notmapbin	chr8_46	chr5_48
chr1_1563	notmapbin	chr8_47	chr5_49
chr1_1564	notmapbin	chr8_48	chr5_50
chr1_1565	notmapbin	chr8_49	chr5_51
chr1_1566	notmapbin	chr8_50	chr5_52
chr1_1567	notmapbin	chr8_51	chr5_53
chr1_1568	notmapbin	chr8_52	chr5_54
chr1_1569	notmapbin	chr8_53	chr5_55
chr1_1570	notmapbin	chr8_54	chr5_56
chr1_1571	notmapbin	chr8_55	chr5_57
chr1_1572	notmapbin	chr8_56	chr5_58
chr1_1573	notmapbin	chr8_57	chr5_59
chr1_1574	notmapbin	chr8_58	chr5_60
chr1_1575	notmapbin	chr8_59	chr5_61
chr1_1576	notmapbin	chr8_60	chr5_62
chr1_1577	notmapbin	chr8_61	chr5_63
chr1_1578	notmapbin	chr8_62	chr5_64
chr1_1579	notmapbin	chr8_63	chr5_65
chr1_1580	notmapbin	chr8_64	chr5_66
chr1_1581	notmapbin	chr8_65	chr5_67
chr1_1582	notmapbin	chr8_66	chr5_68
chr1_1583	notmapbin	chr8_67	chr5_69
chr1_1584	notmapbin	chr8_68	chr5_70
chr1_1585	notmapbin	chr8_69	chr5_71
chr1_1586	notmapbin	chr8_70	chr5_72
chr1_1587	notmapbin	chr8_71	chr5_73
chr1_1588	notmapbin	chr8_72	chr5_74
chr1_1589	notmapbin	chr8_73	chr5_75
chr1_1590	notmapbin	notmapbin	chr5_76
chr1_1591	notmapbin	chr8_75	chr5_77
chr1_1592	notmapbin	chr8_76	chr5_78
chr1_1593	notmapbin	chr8_77	chr5_79
chr1_1594	notmapbin	chr8_78	chr5_80
chr1_1595	notmapbin	chr8_79	chr5_81
chr1_1596	notmapbin	chr8_80	chr5_82
chr1_1597	notmapbin	chr8_81	chr5_83
chr1_1598	notmapbin	chr8_82	chr5_84
chr1_1599	notmapbin	chr8_83	chr5_85
chr1_1600	notmapbin	chr8_84	chr5_86
chr1_1601	notmapbin	chr8_85	chr5_87
chr1_1602	notmapbin	chr8_86	chr5_88
chr1_1603	notmapbin	chr8_87	chr5_89
chr1_1604	notmapbin	notmapbin	notmapbin
chr1_1605	notmapbin	notmapbin	chr5_90
chr1_1606	notmapbin	chr8_89	chr5_91
chr1_1607	notmapbin	chr8_90	chr5_92
chr1_1608	chr4_10950	chr8_91	chr5_93
chr1_1609	chr4_10949	chr8_92	chr5_94
chr1_1610	chr4_10948	chr8_93	chr5_95
chr1_1611	chr4_10947	notmapbin	chr5_96
chr1_1612	chr4_10946	chr8_95	chr5_97
chr1_1613	chr4_10945	chr8_96	chr5_98
chr1_1614	chr4_10944	chr8_97	chr5_99
chr1_1615	chr4_10943	chr8_98	chr5_100
chr1_1616	chr4_10942	chr8_99	chr5_101
chr1_1617	chr4_10941	chr8_100	chr5_102
chr1_1618	chr4_10940	chr8_101	chr5_103
chr1_1619	chr4_10939	chr8_102	chr5_104
chr1_1620	chr4_10938	chr8_103	chr5_105
chr1_1621	chr4_10937	chr8_104	chr5_106
chr1_1622	chr4_10936	chr8_105	chr5_107
chr1_1623	chr4_10935	chr8_106	chr5_109
chr1_1624	chr4_10934	chr8_107	chr5_110
chr1_1625	chr4_10933	chr8_108	chr5_111
chr1_1626	notmapbin	notmapbin	chr5_112
chr1_1627	chr4_10931	chr8_110	chr5_113
chr1_1628	chr4_10930	chr8_111	chr5_114
chr1_1629	chr4_10929	notmapbin	chr5_115
chr1_1630	chr4_10928	chr8_113	chr5_116
chr1_1631	chr4_10927	chr8_114	chr5_117
chr1_1632	chr4_10926	chr8_115	chr5_118
chr1_1633	chr4_10925	chr8_116	chr5_119
chr1_1634	chr4_10924	chr8_117	chr5_120
chr1_1635	chr4_10923	chr8_118	chr5_121
chr1_1636	chr4_10922	chr8_119	chr5_122
chr1_1637	chr4_10921	chr8_120	chr5_123
chr1_1638	chr4_10920	chr8_121	chr5_125
chr1_1639	chr4_10919	chr8_122	chr5_126
chr1_1640	chr4_10918	chr8_123	chr5_127
chr1_1641	chr4_10917	chr8_124	chr5_128
chr1_1642	chr4_10916	chr8_125	chr5_129
chr1_1643	chr4_10915	chr8_126	chr5_130
chr1_1644	chr4_10914	chr8_127	chr5_131
chr1_1645	chr4_10913	chr8_128	chr5_132
chr1_1646	chr4_10912	chr8_129	chr5_133
chr1_1647	chr4_10911	chr8_130	chr5_134
chr1_1648	chr4_10910	chr8_131	chr5_135
chr1_1649	chr4_10909	chr8_132	chr5_136
chr1_1650	chr4_10908	chr8_133	chr5_137
chr1_1651	chr4_10907	chr8_134	chr5_138
chr1_1652	chr4_10906	chr8_135	chr5_139
chr1_1653	chr4_10905	chr8_136	chr5_140
chr1_1654	chr4_10904	chr8_137	chr5_141
chr1_1655	chr4_10903	chr8_138	chr5_142
chr1_1656	chr4_10902	chr8_139	chr5_143
chr1_1657	chr4_10901	chr8_140	chr5_144
chr1_1658	chr4_10900	chr8_141	chr5_145
chr1_1659	chr4_10899	chr8_142	chr5_146
chr1_1660	chr4_10898	chr8_143	chr5_147
chr1_1661	chr4_10897	chr8_144	chr5_148
chr1_1662	chr4_10896	chr8_145	chr5_149
chr1_1663	chr4_10895	chr8_146	chr5_150
chr1_1664	chr4_10894	chr8_147	chr5_151
chr1_1665	chr4_10893	chr8_148	chr5_152
chr1_1666	chr4_10892	chr8_149	chr5_153
chr1_1667	chr4_10891	chr8_150	chr5_154
chr1_1668	chr4_10890	chr8_151	chr5_155
chr1_1669	chr4_10889	chr8_152	chr5_156
chr1_1670	chr4_10888	chr8_153	chr5_157
chr1_1671	chr4_10887	chr8_154	chr5_158
chr1_1672	chr4_10885	chr8_155	chr5_159
chr1_1673	chr4_10884	chr8_156	chr5_160
chr1_1674	chr4_10883	chr8_157	chr5_161
chr1_1675	chr4_10882	chr8_158	chr5_162
chr1_1676	chr4_10881	chr8_159	chr5_163
chr1_1677	chr4_10880	chr8_160	chr5_164
chr1_1678	notmapbin	chr8_161	chr5_165
chr1_1679	chr4_10878	chr8_162	chr5_166
chr1_1680	chr4_10877	chr8_163	chr5_167
chr1_1681	chr4_10876	chr8_164	chr5_168
chr1_1682	chr4_10875	chr8_165	chr5_170
chr1_1683	chr4_10874	chr8_166	chr5_171
chr1_1684	chr4_10873	chr8_167	chr5_172
chr1_1685	chr4_10872	chr8_168	chr5_173
chr1_1686	chr4_10871	chr8_169	chr5_174
chr1_1687	chr4_10870	chr8_171	chr5_175
chr1_1688	chr4_10869	chr8_172	chr5_176
chr1_1689	chr4_10868	chr8_173	chr5_177
chr1_1690	chr4_10867	chr8_174	chr5_178
chr1_1691	chr4_10866	chr8_175	chr5_179
chr1_1692	chr4_10865	chr8_176	chr5_180
chr1_1693	chr4_10864	chr8_177	chr5_181
chr1_1694	chr4_10863	chr8_178	chr5_182
chr1_1695	chr4_10862	chr8_179	chr5_183
chr1_1696	chr4_10861	chr8_180	chr5_184
chr1_1697	chr4_10860	chr8_181	chr5_185
chr1_1698	chr4_10859	chr8_182	chr5_186
chr1_1699	chr4_10858	chr8_183	chr5_187
chr1_1700	chr4_10857	chr8_184	chr5_188
chr1_1701	chr4_10856	chr8_185	chr5_189
chr1_1702	chr4_10855	chr8_186	chr5_190
chr1_1703	chr4_10854	chr8_187	chr5_191
chr1_1704	chr4_10853	chr8_188	chr5_192
chr1_1705	chr4_10852	chr8_189	chr5_193
chr1_1706	chr4_10851	chr8_190	chr5_194
chr1_1707	chr4_10850	chr8_191	chr5_195
chr1_1708	chr4_10849	chr8_192	chr5_196
chr1_1709	chr4_10848	chr8_193	chr5_197
chr1_1710	chr4_10847	chr8_194	chr5_198
chr1_1711	chr4_10846	chr8_195	chr5_199
chr1_1712	chr4_10845	chr8_196	chr5_200
chr1_1713	chr4_10844	chr8_197	chr5_201
chr1_1714	chr4_10843	chr8_198	chr5_202
chr1_1715	chr4_10842	chr8_199	chr5_203
chr1_1716	chr4_10841	chr8_200	chr5_204
chr1_1717	chr4_10840	chr8_201	chr5_205
chr1_1718	chr4_10839	chr8_202	chr5_206
chr1_1719	chr4_10838	chr8_203	chr5_207
chr1_1720	chr4_10837	chr8_204	chr5_208
chr1_1721	chr4_10836	chr8_205	chr5_209
chr1_1722	chr4_10835	chr8_206	chr5_210
chr1_1723	chr4_10834	chr8_207	chr5_211
chr1_1724	chr4_10833	chr8_208	chr5_212
chr1_1725	chr4_10832	chr8_209	chr5_213
chr1_1726	chr4_10831	chr8_210	chr5_214
chr1_1727	chr4_10830	chr8_211	chr5_215
chr1_1728	chr4_10829	chr8_212	chr5_216
chr1_1729	chr4_10828	chr8_213	chr5_217
chr1_1730	chr4_10827	chr8_214	chr5_218
chr1_1731	chr4_10826	chr8_215	chr5_219
chr1_1732	chr4_10825	chr8_216	chr5_220
chr1_1733	chr4_10824	chr8_217	chr5_221
chr1_1734	chr4_10823	chr8_218	chr5_222
chr1_1735	chr4_10822	chr8_219	chr5_224
chr1_1736	chr4_10821	chr8_220	chr5_225
chr1_1737	chr4_10820	chr8_221	chr5_226
chr1_1738	chr4_10819	chr8_222	chr5_227
chr1_1739	chr4_10818	chr8_223	chr5_228
chr1_1740	chr4_10817	chr8_224	chr5_229
chr1_1741	chr4_10816	chr8_225	chr5_230
chr1_1742	chr4_10815	chr8_226	chr5_231
chr1_1743	chr4_10814	chr8_227	chr5_232
chr1_1744	chr4_10813	chr8_228	chr5_233
chr1_1745	chr4_10812	chr8_229	chr5_234
chr1_1746	chr4_10811	chr8_230	chr5_235
chr1_1747	chr4_10810	chr8_231	chr5_236
chr1_1748	chr4_10809	chr8_232	chr5_237
chr1_1749	chr4_10808	chr8_233	chr5_238
chr1_1750	chr4_10807	chr8_234	chr5_239
chr1_1751	chr4_10806	chr8_235	chr5_240
chr1_1752	chr4_10805	chr8_236	chr5_241
chr1_1753	chr4_10804	chr8_237	chr5_242
chr1_1754	chr4_10803	chr8_238	chr5_243
chr1_1755	chr4_10802	chr8_239	chr5_244
chr1_1756	chr4_10801	chr8_240	chr5_245
chr1_1757	chr4_10800	notmapbin	chr5_246
chr1_1758	chr4_10799	chr8_242	chr5_247
chr1_1759	chr4_10798	chr8_243	chr5_248
chr1_1760	chr4_10797	chr8_244	chr5_249
chr1_1761	chr4_10796	chr8_245	chr5_250
chr1_1762	chr4_10795	chr8_246	chr5_251
chr1_1763	chr4_10794	chr8_247	chr5_252
chr1_1764	chr4_10793	chr8_248	chr5_253
chr1_1765	chr4_10792	chr8_249	chr5_254
chr1_1766	chr4_10791	chr8_250	chr5_255
chr1_1767	chr4_10790	chr8_251	chr5_256
chr1_1768	chr4_10789	chr8_252	chr5_257
chr1_1769	chr4_10788	chr8_253	chr5_258
chr1_1770	chr4_10787	chr8_254	chr5_259
chr1_1771	chr4_10786	notmapbin	chr5_260
chr1_1772	chr4_10785	chr8_256	chr5_261
chr1_1773	chr4_10784	chr8_257	chr5_262
chr1_1774	chr4_10783	chr8_258	chr5_263
chr1_1775	chr4_10782	chr8_259	chr5_264
chr1_1776	chr4_10781	chr8_260	chr5_265
chr1_1777	chr4_10780	chr8_261	chr5_266
chr1_1778	chr4_10779	chr8_262	chr5_267
chr1_1779	chr4_10778	chr8_263	chr5_268
chr1_1780	chr4_10777	chr8_264	chr5_269
chr1_1781	chr4_10776	chr8_265	chr5_270
chr1_1782	chr4_10775	chr8_266	chr5_271
chr1_1783	chr4_10774	chr8_267	chr5_272
chr1_1784	chr4_10773	chr8_268	chr5_273
chr1_1785	chr4_10772	chr8_269	chr5_274
chr1_1786	chr4_10771	chr8_270	chr5_275
chr1_1787	chr4_10770	chr8_271	chr5_276
chr1_1788	chr4_10769	chr8_272	chr5_277
chr1_1789	chr4_10768	chr8_273	chr5_278
chr1_1790	chr4_10767	chr8_274	chr5_279
chr1_1791	chr4_10766	chr8_275	chr5_280
chr1_1792	chr4_10765	chr8_276	chr5_281
chr1_1793	chr4_10764	chr8_277	chr5_282
chr1_1794	chr4_10763	chr8_278	chr5_283
chr1_1795	chr4_10762	chr8_279	chr5_284
chr1_1796	chr4_10761	chr8_280	chr5_285
chr1_1797	chr4_10760	chr8_281	chr5_286
chr1_1798	chr4_10759	chr8_282	chr5_287
chr1_1799	chr4_10758	chr8_283	chr5_288
chr1_1800	chr4_10757	chr8_284	chr5_289
chr1_1801	chr4_10756	chr8_285	chr5_290
chr1_1802	chr4_10755	chr8_286	chr5_291
chr1_1803	chr4_10754	chr8_287	chr5_292
chr1_1804	chr4_10753	chr8_288	chr5_293
chr1_1805	chr4_10752	chr8_289	chr5_294
chr1_1806	chr4_10751	chr8_290	chr5_295
chr1_1807	chr4_10750	chr8_291	chr5_296
chr1_1808	chr4_10749	chr8_292	chr5_297
chr1_1809	chr4_10748	chr8_293	chr5_298
chr1_1810	chr4_10747	chr8_294	chr5_299
chr1_1811	chr4_10746	chr8_295	chr5_300
chr1_1812	chr4_10745	chr8_296	chr5_301
chr1_1813	chr4_10744	chr8_297	chr5_302
chr1_1814	chr4_10743	chr8_298	chr5_303
chr1_1815	chr4_10742	chr8_299	chr5_304
chr1_1816	chr4_10741	chr8_300	chr5_305
chr1_1817	chr4_10740	chr8_301	chr5_306
chr1_1818	chr4_10739	chr8_302	chr5_307
chr1_1819	chr4_10738	chr8_303	chr5_308
chr1_1820	chr4_10737	chr8_304	chr5_309
chr1_1821	chr4_10736	chr8_305	chr5_310
chr1_1822	chr4_10735	chr8_306	chr5_311
chr1_1823	chr4_10734	chr8_307	chr5_312
chr1_1824	chr4_10733	chr8_308	chr5_313
chr1_1825	chr4_10732	chr8_309	chr5_314
chr1_1826	chr4_10731	chr8_310	chr5_315
chr1_1827	chr4_10730	chr8_311	chr5_316
chr1_1828	chr4_10729	chr8_312	chr5_317
chr1_1829	chr4_10728	chr8_313	chr5_318
chr1_1830	chr4_10727	chr8_314	chr5_319
chr1_1831	chr4_10726	chr8_315	chr5_320
chr1_1832	chr4_10725	chr8_316	chr5_321
chr1_1833	chr4_10724	chr8_317	chr5_322
chr1_1834	chr4_10723	chr8_318	chr5_323
chr1_1835	chr4_10722	chr8_319	chr5_324
chr1_1836	chr4_10721	chr8_320	chr5_325
chr1_1837	chr4_10720	chr8_321	chr5_326
chr1_1838	chr4_10719	chr8_322	chr5_327
chr1_1839	chr4_10718	chr8_323	chr5_328
chr1_1840	chr4_10717	chr8_324	chr5_329
chr1_1841	chr4_10716	chr8_325	chr5_330
chr1_1842	chr4_10715	chr8_326	chr5_331
chr1_1843	chr4_10714	chr8_327	chr5_332
chr1_1844	chr4_10713	chr8_328	chr5_333
chr1_1845	chr4_10712	chr8_329	chr5_334
chr1_1846	chr4_10711	chr8_330	chr5_335
chr1_1847	chr4_10710	chr8_331	chr5_336
chr1_1848	chr4_10709	chr8_332	chr5_337
chr1_1849	chr4_10708	chr8_333	chr5_338
chr1_1850	chr4_10707	chr8_334	chr5_339
chr1_1851	chr4_10706	chr8_335	chr5_340
chr1_1852	chr4_10705	chr8_336	chr5_341
chr1_1853	chr4_10704	chr8_337	chr5_342
chr1_1854	chr4_10703	chr8_338	chr5_343
chr1_1855	chr4_10702	chr8_339	chr5_344
chr1_1856	chr4_10701	chr8_340	notmapbin
chr1_1857	chr4_10700	chr8_341	chr5_346
chr1_1858	chr4_10699	chr8_342	chr5_347
chr1_1859	chr4_10698	chr8_343	chr5_348
chr1_1860	chr4_10697	chr8_344	chr5_349
chr1_1861	chr4_10696	chr8_345	chr5_350
chr1_1862	chr4_10695	chr8_346	chr5_351
chr1_1863	chr4_10694	chr8_347	chr5_352
chr1_1864	chr4_10693	chr8_348	chr5_353
chr1_1865	chr4_10692	chr8_349	chr5_354
chr1_1866	chr4_10691	chr8_350	chr5_355
chr1_1867	chr4_10690	chr8_351	chr5_356
chr1_1868	chr4_10689	chr8_352	chr5_357
chr1_1869	chr4_10688	chr8_353	chr5_358
chr1_1870	chr4_10687	chr8_354	chr5_359
chr1_1871	chr4_10686	chr8_355	chr5_360
chr1_1872	chr4_10685	chr8_356	chr5_361
chr1_1873	chr4_10684	chr8_357	chr5_362
chr1_1874	chr4_10683	chr8_358	chr5_363
chr1_1875	chr4_10682	chr8_359	chr5_364
chr1_1876	chr4_10681	chr8_360	chr5_365
chr1_1877	chr4_10680	chr8_361	chr5_366
chr1_1878	chr4_10679	chr8_362	chr5_367
chr1_1879	chr4_10678	chr8_363	chr5_368
chr1_1880	notmapbin	notmapbin	notmapbin
chr1_1881	chr4_10676	chr8_365	chr5_370
chr1_1882	chr4_10675	chr8_366	chr5_371
chr1_1883	chr4_10674	chr8_367	chr5_372
chr1_1884	chr4_10673	chr8_368	chr5_373
chr1_1885	chr4_10672	chr8_369	chr5_374
chr1_1886	chr4_10671	chr8_370	chr5_375
chr1_1887	chr4_10670	chr8_371	chr5_376
chr1_1888	chr4_10669	chr8_372	chr5_377
chr1_1889	chr4_10668	chr8_373	chr5_378
chr1_1890	chr4_10667	chr8_374	chr5_379
chr1_1891	chr4_10666	chr8_375	chr5_380
chr1_1892	chr4_10665	chr8_376	chr5_381
chr1_1893	notmapbin	chr8_377	chr5_382
chr1_1894	chr4_10663	chr8_378	chr5_383
chr1_1895	chr4_10662	chr8_379	chr5_384
chr1_1896	chr4_10661	chr8_380	chr5_385
chr1_1897	chr4_10660	chr8_381	chr5_386
chr1_1898	chr4_10659	notmapbin	chr5_387
chr1_1899	notmapbin	chr8_383	notmapbin
chr1_1900	chr4_10657	chr8_384	notmapbin
chr1_1901	chr4_10656	chr8_385	notmapbin
chr1_1902	chr4_10655	chr8_386	chr5_390
chr1_1903	chr4_10654	chr8_387	chr5_391
chr1_1904	chr4_10653	chr8_388	chr5_392
chr1_1905	chr4_10652	chr8_389	chr5_393
chr1_1906	chr4_10651	chr8_390	chr5_394
chr1_1907	chr4_10650	chr8_391	chr5_395
chr1_1908	chr4_10649	chr8_392	chr5_396
chr1_1909	chr4_10648	chr8_393	chr5_397
chr1_1910	chr4_10647	chr8_394	chr5_398
chr1_1911	chr4_10646	chr8_395	chr5_399
chr1_1912	chr4_10645	chr8_396	chr5_400
chr1_1913	chr4_10644	chr8_397	chr5_401
chr1_1914	chr4_10642	chr8_398	chr5_402
chr1_1915	chr4_10641	chr8_399	chr5_403
chr1_1916	chr4_10640	chr8_400	chr5_404
chr1_1917	chr4_10639	chr8_401	chr5_405
chr1_1918	chr4_10638	chr8_402	chr5_406
chr1_1919	chr4_10637	chr8_403	chr5_407
chr1_1920	chr4_10636	chr8_404	chr5_408
chr1_1921	chr4_10635	chr8_405	chr5_409
chr1_1922	chr4_10634	chr8_406	chr5_410
chr1_1923	chr4_10633	chr8_407	chr5_411
chr1_1924	chr4_10632	chr8_408	chr5_412
chr1_1925	chr4_10631	chr8_409	chr5_413
chr1_1926	chr4_10630	chr8_410	chr5_414
chr1_1927	chr4_10629	chr8_411	chr5_415
chr1_1928	chr4_10628	chr8_412	chr5_416
chr1_1929	chr4_10627	chr8_413	chr5_417
chr1_1930	chr4_10626	chr8_414	chr5_418
chr1_1931	chr4_10625	chr8_415	chr5_419
chr1_1932	chr4_10624	chr8_416	chr5_420
chr1_1933	chr4_10623	chr8_417	chr5_421
chr1_1934	chr4_10622	chr8_418	chr5_422
chr1_1935	chr4_10621	chr8_419	chr5_423
chr1_1936	chr4_10620	chr8_420	chr5_424
chr1_1937	chr4_10619	notmapbin	chr5_425
chr1_1938	chr4_10618	chr8_422	chr5_426
chr1_1939	chr4_10617	chr8_423	chr5_427
chr1_1940	chr4_10616	chr8_424	chr5_428
chr1_1941	chr4_10615	chr8_425	chr5_429
chr1_1942	chr4_10614	chr8_426	chr5_430
chr1_1943	chr4_10613	chr8_427	chr5_431
chr1_1944	chr4_10612	chr8_428	chr5_432
chr1_1945	chr4_10611	chr8_429	chr5_433
chr1_1946	chr4_10610	chr8_430	notmapbin
chr1_1947	chr4_10609	chr8_431	chr5_435
chr1_1948	chr4_10608	chr8_432	chr5_436
chr1_1949	chr4_10607	chr8_433	chr5_437
chr1_1950	chr4_10606	chr8_434	chr5_438
chr1_1951	chr4_10605	chr8_435	chr5_439
chr1_1952	chr4_10604	chr8_436	chr5_440
chr1_1953	chr4_10603	chr8_437	chr5_441
chr1_1954	chr4_10602	chr8_438	chr5_442
chr1_1955	chr4_10601	chr8_439	chr5_443
chr1_1956	chr4_10600	chr8_440	chr5_444
chr1_1957	chr4_10599	chr8_441	chr5_445
chr1_1958	chr4_10598	chr8_442	chr5_446
chr1_1959	chr4_10597	chr8_443	chr5_448
chr1_1960	chr4_10596	chr8_444	chr5_449
chr1_1961	chr4_10595	chr8_445	chr5_450
chr1_1962	chr4_10594	chr8_446	chr5_451
chr1_1963	chr4_10593	chr8_447	chr5_452
chr1_1964	chr4_10592	chr8_448	chr5_453
chr1_1965	chr4_10591	chr8_449	chr5_454
chr1_1966	chr4_10590	chr8_450	chr5_455
chr1_1967	chr4_10589	chr8_451	chr5_456
chr1_1968	chr4_10588	chr8_452	chr5_457
chr1_1969	chr4_10587	chr8_453	chr5_458
chr1_1970	chr4_10586	chr8_454	chr5_459
chr1_1971	chr4_10585	chr8_455	chr5_460
chr1_1972	chr4_10584	chr8_456	chr5_461
chr1_1973	chr4_10583	chr8_457	chr5_462
chr1_1974	chr4_10582	chr8_458	chr5_463
chr1_1975	chr4_10581	chr8_459	chr5_464
chr1_1976	chr4_10580	chr8_460	chr5_465
chr1_1977	chr4_10579	chr8_461	chr5_466
chr1_1978	chr4_10578	chr8_462	chr5_467
chr1_1979	chr4_10577	chr8_463	chr5_468
chr1_1980	chr4_10576	chr8_464	chr5_469
chr1_1981	notmapbin	notmapbin	chr5_470
chr1_1982	chr4_10574	chr8_466	chr5_471
chr1_1983	chr4_10573	chr8_467	chr5_472
chr1_1984	chr4_10572	chr8_468	chr5_473
chr1_1985	chr4_10571	chr8_469	chr5_474
chr1_1986	chr4_10570	chr8_470	chr5_475
chr1_1987	chr4_10569	chr8_471	chr5_476
chr1_1988	chr4_10568	chr8_472	chr5_477
chr1_1989	chr4_10567	chr8_473	chr5_478
chr1_1990	chr4_10566	chr8_474	chr5_479
chr1_1991	chr4_10565	chr8_475	chr5_480
chr1_1992	chr4_10564	chr8_476	chr5_481
chr1_1993	chr4_10563	chr8_477	chr5_482
chr1_1994	chr4_10562	chr8_478	chr5_483
chr1_1995	chr4_10561	chr8_479	chr5_484
chr1_1996	chr4_10560	chr8_480	chr5_485
chr1_1997	chr4_10559	chr8_481	chr5_486
chr1_1998	chr4_10558	chr8_482	chr5_487
chr1_1999	chr4_10557	chr8_483	chr5_488
[truncated: 59,503 more rows]

## Sheet: supplementary fig. 11b (20k)
female M. crinifrons	male M. crinifrons	M. reevesi	H. inermis
chr1_1	notmapbin	notmapbin	notmapbin
chr1_2	notmapbin	notmapbin	notmapbin
chr1_3	chr4_33062	chr17_3	notmapbin
chr1_4	chr4_33061	chr17_4	chr18_3089
chr1_5	chr4_33060	chr17_5	chr18_3088
chr1_6	chr4_33059	chr17_6	chr18_3087
chr1_7	chr4_33058	chr17_7	chr18_3086
chr1_8	chr4_33057	chr17_8	chr18_3085
chr1_9	chr4_33056	chr17_9	chr18_3084
chr1_10	chr4_33055	chr17_10	chr18_3083
chr1_11	chr4_33054	chr17_11	chr18_3082
chr1_12	chr4_33053	chr17_12	chr18_3081
chr1_13	chr4_33052	chr17_13	chr18_3080
chr1_14	chr4_33051	chr17_14	chr18_3079
chr1_15	chr4_33050	chr17_15	chr18_3078
chr1_16	chr4_33049	chr17_16	chr18_3077
chr1_17	chr4_33048	chr17_17	chr18_3076
chr1_18	chr4_33047	chr17_18	chr18_3075
chr1_19	chr4_33046	chr17_19	chr18_3074
chr1_20	chr4_33045	chr17_20	chr18_3073
chr1_21	chr4_33044	chr17_21	chr18_3072
chr1_22	chr4_33043	chr17_22	chr18_3071
chr1_23	chr4_33042	chr17_23	chr18_3070
chr1_24	chr4_33041	chr17_24	chr18_3069
chr1_25	chr4_33040	chr17_25	chr18_3068
chr1_26	chr4_33039	chr17_26	chr18_3067
chr1_27	chr4_33038	chr17_27	chr18_3066
chr1_28	chr4_33037	chr17_28	chr18_3065
chr1_29	chr4_33036	chr17_29	chr18_3064
chr1_30	chr4_33035	chr17_30	notmapbin
chr1_31	chr4_33034	chr17_31	chr18_3062
chr1_32	chr4_33033	chr17_32	chr18_3061
chr1_33	chr4_33032	chr17_33	chr18_3060
chr1_34	chr4_33031	chr17_34	chr18_3059
chr1_35	chr4_33030	chr17_35	notmapbin
chr1_36	chr4_33029	chr17_36	chr18_3057
chr1_37	chr4_33028	chr17_37	chr18_3056
chr1_38	chr4_33027	chr17_38	chr18_3055
chr1_39	chr4_33026	chr17_39	chr18_3054
chr1_40	chr4_33025	chr17_40	chr18_3053
chr1_41	chr4_33024	chr17_41	notmapbin
chr1_42	chr4_33023	chr17_42	chr18_3051
chr1_43	chr4_33022	chr17_43	chr18_3050
chr1_44	chr4_33021	chr17_44	notmapbin
chr1_45	chr4_33020	chr17_45	notmapbin
chr1_46	chr4_33019	notmapbin	chr18_3046
chr1_47	chr4_33018	chr17_47	chr18_3045
chr1_48	chr4_33017	chr17_48	chr18_3044
chr1_49	chr4_33016	chr17_49	chr18_3043
chr1_50	chr4_33015	chr17_50	chr18_3042
chr1_51	chr4_33014	chr17_51	chr18_3041
chr1_52	chr4_33013	chr17_52	chr18_3040
chr1_53	chr4_33012	chr17_53	chr18_3039
chr1_54	chr4_33011	chr17_54	chr18_3038
chr1_55	chr4_33010	chr17_55	chr18_3037
chr1_56	chr4_33009	chr17_56	chr18_3036
chr1_57	chr4_33008	chr17_57	chr18_3035
chr1_58	chr4_33007	chr17_58	chr18_3034
chr1_59	chr4_33006	chr17_59	chr18_3033
chr1_60	chr4_33005	chr17_60	chr18_3032
chr1_61	chr4_33004	chr17_61	chr18_3031
chr1_62	chr4_33002	chr17_62	chr18_3030
chr1_63	chr4_33001	chr17_63	chr18_3029
chr1_64	chr4_33000	notmapbin	chr18_3028
chr1_65	chr4_32999	notmapbin	chr18_3027
chr1_66	chr4_32998	chr17_66	chr18_3026
chr1_67	chr4_32997	chr17_67	chr18_3025
chr1_68	chr4_32996	chr17_68	chr18_3024
chr1_69	chr4_32995	chr17_69	notmapbin
chr1_70	chr4_32994	chr17_70	chr18_3023
chr1_71	chr4_32993	chr17_71	chr18_3022
chr1_72	chr4_32992	chr17_72	chr18_3021
chr1_73	chr4_32991	chr17_73	chr18_3020
chr1_74	chr4_32990	chr17_74	chr18_3019
chr1_75	chr4_32989	chr17_75	chr18_3018
chr1_76	chr4_32988	chr17_76	notmapbin
chr1_77	chr4_32987	chr17_77	chr18_3016
chr1_78	chr4_32986	chr17_78	chr18_3015
chr1_79	chr4_32985	chr17_79	chr18_3014
chr1_80	chr4_32984	chr17_80	chr18_3013
chr1_81	chr4_32983	chr17_81	chr18_3012
chr1_82	chr4_32982	chr17_82	chr18_3011
chr1_83	chr4_32981	chr17_83	chr18_3010
chr1_84	chr4_32980	chr17_84	chr18_3009
chr1_85	chr4_32979	chr17_85	chr18_3008
chr1_86	chr4_32978	chr17_86	chr18_3007
chr1_87	chr4_32977	chr17_87	chr18_3006
chr1_88	chr4_32976	chr17_88	chr18_3005
chr1_89	chr4_32975	chr17_89	chr18_3004
chr1_90	chr4_32974	chr17_90	chr18_3003
chr1_91	chr4_32973	chr17_91	chr18_3002
chr1_92	chr4_32972	chr17_92	chr18_3001
chr1_93	chr4_32971	chr17_93	chr18_3000
chr1_94	chr4_32970	chr17_94	chr18_2999
chr1_95	chr4_32969	chr17_95	chr18_2998
chr1_96	chr4_32968	chr17_96	chr18_2997
chr1_97	chr4_32967	chr17_97	chr18_2996
chr1_98	chr4_32966	chr17_98	chr18_2995
chr1_99	chr4_32965	chr17_99	chr18_2994
chr1_100	chr4_32964	chr17_100	chr18_2993
chr1_101	chr4_32963	chr17_101	chr18_2992
chr1_102	chr4_32962	chr17_102	chr18_2991
chr1_103	chr4_32961	chr17_103	chr18_2990
chr1_104	chr4_32960	chr17_104	chr18_2989
chr1_105	chr4_32959	chr17_105	chr18_2988
chr1_106	chr4_32958	chr17_106	chr18_2987
chr1_107	chr4_32957	chr17_107	chr18_2986
chr1_108	chr4_32956	chr17_108	chr18_2985
chr1_109	chr4_32955	chr17_109	chr18_2984
chr1_110	chr4_32954	chr17_110	chr18_2983
chr1_111	chr4_32953	chr17_111	chr18_2982
chr1_112	chr4_32952	chr17_112	chr18_2981
chr1_113	chr4_32951	chr17_113	chr18_2980
chr1_114	chr4_32950	chr17_114	chr18_2979
chr1_115	chr4_32949	chr17_115	chr18_2978
chr1_116	chr4_32948	chr17_116	chr18_2977
chr1_117	chr4_32947	chr17_117	notmapbin
chr1_118	chr4_32946	chr17_118	chr18_2974
chr1_119	chr4_32945	chr17_119	chr18_2973
chr1_120	chr4_32944	chr17_120	chr18_2972
chr1_121	chr4_32943	chr17_121	chr18_2971
chr1_122	chr4_32942	chr17_122	chr18_2970
chr1_123	chr4_32941	chr17_123	chr18_2969
chr1_124	chr4_32940	chr17_124	chr18_2968
chr1_125	chr4_32939	chr17_125	chr18_2967
chr1_126	chr4_32938	chr17_126	chr18_2966
chr1_127	chr4_32937	chr17_127	chr18_2965
chr1_128	chr4_32936	chr17_128	chr18_2964
chr1_129	chr4_32935	chr17_129	chr18_2963
chr1_130	chr4_32934	chr17_130	chr18_2962
chr1_131	chr4_32933	chr17_131	chr18_2961
chr1_132	chr4_32932	chr17_132	chr18_2960
chr1_133	chr4_32931	chr17_133	chr18_2959
chr1_134	chr4_32930	chr17_134	chr18_2958
chr1_135	chr4_32929	chr17_135	chr18_2957
chr1_136	chr4_32928	chr17_136	chr18_2956
chr1_137	chr4_32927	chr17_137	chr18_2955
chr1_138	chr4_32926	chr17_138	chr18_2954
chr1_139	chr4_32925	chr17_139	chr18_2953
chr1_140	chr4_32924	chr17_140	chr18_2952
chr1_141	chr4_32923	chr17_141	chr18_2951
chr1_142	chr4_32922	chr17_142	chr18_2950
chr1_143	chr4_32921	chr17_143	chr18_2949
chr1_144	chr4_32920	chr17_144	chr18_2948
chr1_145	chr4_32919	chr17_145	chr18_2947
chr1_146	chr4_32918	chr17_146	chr18_2946
chr1_147	chr4_32917	chr17_147	chr18_2945
chr1_148	chr4_32916	chr17_148	chr18_2944
chr1_149	chr4_32915	chr17_149	chr18_2943
chr1_150	chr4_32914	chr17_150	chr18_2942
chr1_151	chr4_32913	chr17_151	chr18_2941
chr1_152	chr4_32912	chr17_152	chr18_2940
chr1_153	chr4_32911	chr17_153	chr18_2939
chr1_154	chr4_32910	chr17_154	chr18_2938
chr1_155	chr4_32909	chr17_155	chr18_2937
chr1_156	chr4_32908	notmapbin	chr18_2936
chr1_157	chr4_32907	chr17_157	chr18_2935
chr1_158	chr4_32906	chr17_158	chr18_2934
chr1_159	chr4_32905	chr17_159	chr18_2933
chr1_160	chr4_32904	chr17_160	chr18_2932
chr1_161	chr4_32903	chr17_161	chr18_2931
chr1_162	chr4_32902	chr17_162	chr18_2930
chr1_163	chr4_32901	chr17_163	chr18_2929
chr1_164	chr4_32900	chr17_164	chr18_2928
chr1_165	chr4_32899	chr17_165	chr18_2927
chr1_166	chr4_32898	chr17_166	chr18_2926
chr1_167	chr4_32897	chr17_167	chr18_2925
chr1_168	chr4_32896	chr17_168	chr18_2924
chr1_169	chr4_32895	chr17_169	chr18_2923
chr1_170	chr4_32894	chr17_170	notmapbin
chr1_171	chr4_32893	chr17_171	chr18_2922
chr1_172	chr4_32892	chr17_172	chr18_2921
chr1_173	chr4_32891	chr17_173	chr18_2920
chr1_174	chr4_32890	chr17_174	chr18_2919
chr1_175	chr4_32889	chr17_175	chr18_2918
chr1_176	chr4_32888	chr17_176	chr18_2917
chr1_177	chr4_32887	chr17_177	chr18_2916
chr1_178	chr4_32886	chr17_178	chr18_2915
chr1_179	chr4_32885	chr17_179	chr18_2914
chr1_180	chr4_32884	chr17_180	chr18_2913
chr1_181	chr4_32883	chr17_181	chr18_2911
chr1_182	chr4_32882	chr17_182	chr18_2910
chr1_183	chr4_32881	chr17_183	chr18_2909
chr1_184	chr4_32880	chr17_184	chr18_2908
chr1_185	chr4_32879	chr17_185	chr18_2907
chr1_186	chr4_32878	chr17_186	chr18_2906
chr1_187	chr4_32877	chr17_187	chr18_2905
chr1_188	chr4_32876	chr17_188	chr18_2904
chr1_189	chr4_32875	chr17_189	chr18_2903
chr1_190	chr4_32874	chr17_190	chr18_2902
chr1_191	chr4_32873	chr17_191	chr18_2901
chr1_192	chr4_32872	chr17_192	chr18_2900
chr1_193	chr4_32871	chr17_193	chr18_2899
chr1_194	chr4_32870	chr17_194	chr18_2898
chr1_195	chr4_32869	chr17_195	chr18_2897
chr1_196	chr4_32868	chr17_196	chr18_2896
chr1_197	chr4_32867	chr17_197	chr18_2895
chr1_198	chr4_32866	chr17_198	chr18_2894
chr1_199	chr4_32865	chr17_199	chr18_2893
chr1_200	chr4_32864	chr17_200	chr18_2892
chr1_201	chr4_32863	chr17_201	chr18_2891
chr1_202	chr4_32862	chr17_202	chr18_2890
chr1_203	chr4_32861	chr17_203	chr18_2889
chr1_204	chr4_32860	chr17_204	chr18_2888
chr1_205	chr4_32859	chr17_205	chr18_2887
chr1_206	chr4_32858	chr17_206	chr18_2886
chr1_207	chr4_32857	chr17_207	chr18_2885
chr1_208	chr4_32856	chr17_208	chr18_2884
chr1_209	chr4_32855	chr17_209	chr18_2883
chr1_210	chr4_32854	chr17_210	chr18_2882
chr1_211	chr4_32853	chr17_211	chr18_2881
chr1_212	chr4_32852	chr17_212	chr18_2880
chr1_213	chr4_32851	chr17_213	chr18_2879
chr1_214	chr4_32850	chr17_214	chr18_2878
chr1_215	chr4_32849	chr17_215	chr18_2877
chr1_216	chr4_32848	chr17_216	chr18_2876
chr1_217	chr4_32847	chr17_217	chr18_2875
chr1_218	chr4_32846	chr17_218	chr18_2874
chr1_219	chr4_32845	chr17_219	chr18_2873
chr1_220	chr4_32844	chr17_220	chr18_2872
chr1_221	chr4_32843	chr17_221	chr18_2871
chr1_222	chr4_32842	chr17_222	chr18_2870
chr1_223	chr4_32841	chr17_223	chr18_2869
chr1_224	chr4_32840	chr17_224	chr18_2868
chr1_225	chr4_32839	chr17_225	chr18_2867
chr1_226	chr4_32838	chr17_226	chr18_2866
chr1_227	chr4_32837	chr17_227	chr18_2865
chr1_228	chr4_32836	chr17_228	chr18_2864
chr1_229	chr4_32835	chr17_229	chr18_2863
chr1_230	chr4_32834	chr17_230	chr18_2862
chr1_231	chr4_32833	chr17_231	chr18_2861
chr1_232	chr4_32832	chr17_232	chr18_2860
chr1_233	chr4_32831	chr17_233	chr18_2859
chr1_234	chr4_32830	chr17_234	chr18_2858
chr1_235	chr4_32829	chr17_235	chr18_2857
chr1_236	chr4_32828	chr17_236	chr18_2856
chr1_237	chr4_32827	chr17_237	chr18_2855
chr1_238	chr4_32826	chr17_238	chr18_2854
chr1_239	chr4_32825	chr17_239	chr18_2853
chr1_240	chr4_32824	chr17_240	chr18_2852
chr1_241	chr4_32823	chr17_241	chr18_2851
chr1_242	chr4_32822	chr17_242	chr18_2850
chr1_243	chr4_32821	chr17_243	chr18_2849
chr1_244	chr4_32820	chr17_244	chr18_2848
chr1_245	chr4_32819	chr17_245	chr18_2847
chr1_246	chr4_32818	chr17_246	chr18_2846
chr1_247	chr4_32817	chr17_247	chr18_2845
chr1_248	chr4_32816	chr17_248	chr18_2844
chr1_249	chr4_32815	chr17_249	notmapbin
chr1_250	chr4_32814	chr17_250	chr18_2843
chr1_251	chr4_32813	chr17_251	chr18_2842
chr1_252	chr4_32812	chr17_252	chr18_2841
chr1_253	chr4_32811	chr17_253	chr18_2840
chr1_254	chr4_32810	chr17_254	chr18_2839
chr1_255	chr4_32809	chr17_255	chr18_2838
chr1_256	chr4_32808	chr17_256	notmapbin
chr1_257	chr4_32807	chr17_257	chr18_2836
chr1_258	chr4_32806	chr17_258	chr18_2835
chr1_259	chr4_32805	chr17_259	chr18_2834
chr1_260	chr4_32804	chr17_260	chr18_2832
chr1_261	chr4_32803	chr17_261	chr18_2831
chr1_262	chr4_32802	chr17_262	chr18_2830
chr1_263	chr4_32801	chr17_263	chr18_2829
chr1_264	chr4_32800	chr17_264	chr18_2828
chr1_265	chr4_32799	chr17_265	chr18_2827
chr1_266	chr4_32798	chr17_266	chr18_2826
chr1_267	chr4_32797	chr17_267	chr18_2825
chr1_268	chr4_32796	chr17_268	chr18_2824
chr1_269	chr4_32795	chr17_269	chr18_2823
chr1_270	chr4_32794	chr17_270	chr18_2822
chr1_271	chr4_32793	chr17_271	chr18_2821
chr1_272	chr4_32792	chr17_272	chr18_2820
chr1_273	chr4_32791	chr17_273	chr18_2819
chr1_274	chr4_32790	chr17_274	chr18_2818
chr1_275	chr4_32789	chr17_275	chr18_2817
chr1_276	chr4_32788	chr17_276	chr18_2816
chr1_277	chr4_32787	chr17_277	chr18_2815
chr1_278	chr4_32786	chr17_278	chr18_2814
chr1_279	chr4_32785	chr17_279	chr18_2813
chr1_280	chr4_32784	chr17_280	chr18_2812
chr1_281	chr4_32783	chr17_281	chr18_2811
chr1_282	chr4_32782	chr17_282	chr18_2810
chr1_283	chr4_32781	chr17_283	chr18_2809
chr1_284	chr4_32780	chr17_284	chr18_2808
chr1_285	chr4_32779	notmapbin	chr18_2807
chr1_286	chr4_32778	chr17_286	chr18_2806
chr1_287	chr4_32777	chr17_287	chr18_2805
chr1_288	chr4_32776	chr17_288	chr18_2804
chr1_289	chr4_32775	chr17_289	chr18_2803
chr1_290	chr4_32774	chr17_290	chr18_2802
chr1_291	chr4_32773	chr17_291	chr18_2801
chr1_292	chr4_32772	chr17_292	chr18_2800
chr1_293	chr4_32771	chr17_293	chr18_2799
chr1_294	chr4_32770	notmapbin	chr18_2798
chr1_295	chr4_32769	chr17_295	chr18_2797
chr1_296	chr4_32768	chr17_296	chr18_2796
chr1_297	chr4_32767	chr17_297	chr18_2795
chr1_298	chr4_32766	chr17_298	chr18_2794
chr1_299	chr4_32765	chr17_299	chr18_2793
chr1_300	chr4_32764	chr17_300	chr18_2792
chr1_301	chr4_32763	chr17_301	chr18_2791
chr1_302	chr4_32762	chr17_302	chr18_2790
chr1_303	chr4_32761	notmapbin	chr18_2789
chr1_304	chr4_32760	chr17_304	chr18_2788
chr1_305	notmapbin	notmapbin	chr18_2787
chr1_306	chr4_32759	notmapbin	chr18_2786
chr1_307	chr4_32758	chr17_306	chr18_2785
chr1_308	chr4_32757	chr17_307	chr18_2784
chr1_309	chr4_32756	notmapbin	notmapbin
chr1_310	chr4_32755	chr17_309	chr18_2783
chr1_311	notmapbin	notmapbin	notmapbin
chr1_312	notmapbin	notmapbin	notmapbin
chr1_313	notmapbin	notmapbin	notmapbin
chr1_314	chr4_32753	notmapbin	notmapbin
chr1_315	chr4_32752	chr17_313	chr18_2780
chr1_316	chr4_32751	chr17_314	chr18_2779
chr1_317	chr4_32750	chr17_315	chr18_2778
chr1_318	chr4_32749	chr17_316	chr18_2777
chr1_319	chr4_32748	chr17_317	chr18_2776
chr1_320	chr4_32747	chr17_318	chr18_2775
chr1_321	chr4_32746	chr17_319	chr18_2774
chr1_322	chr4_32745	chr17_320	notmapbin
chr1_323	chr4_32744	chr17_321	chr18_2773
chr1_324	chr4_32743	chr17_322	chr18_2772
chr1_325	chr4_32742	chr17_323	chr18_2771
chr1_326	chr4_32741	chr17_324	chr18_2770
chr1_327	chr4_32740	chr17_325	chr18_2769
chr1_328	chr4_32739	chr17_326	chr18_2768
chr1_329	chr4_32738	chr17_327	chr18_2767
chr1_330	chr4_32737	chr17_328	chr18_2766
chr1_331	chr4_32736	chr17_329	chr18_2765
chr1_332	chr4_32735	chr17_330	chr18_2764
chr1_333	chr4_32734	chr17_331	chr18_2763
chr1_334	chr4_32733	chr17_332	notmapbin
chr1_335	chr4_32732	chr17_333	chr18_2760
chr1_336	chr4_32731	chr17_334	chr18_2759
chr1_337	chr4_32730	chr17_335	chr18_2758
chr1_338	chr4_32729	chr17_336	chr18_2757
chr1_339	chr4_32728	chr17_337	chr18_2756
chr1_340	chr4_32727	chr17_338	chr18_2755
chr1_341	chr4_32726	chr17_339	chr18_2754
chr1_342	chr4_32725	chr17_340	chr18_2753
chr1_343	chr4_32724	chr17_341	chr18_2752
chr1_344	chr4_32723	chr17_342	chr18_2751
chr1_345	chr4_32722	chr17_343	chr18_2750
chr1_346	chr4_32721	chr17_344	chr18_2749
chr1_347	chr4_32720	chr17_345	chr18_2748
chr1_348	chr4_32719	chr17_346	chr18_2747
chr1_349	chr4_32718	chr17_347	chr18_2746
chr1_350	chr4_32717	chr17_348	chr18_2745
chr1_351	chr4_32716	chr17_349	chr18_2744
chr1_352	chr4_32715	chr17_350	chr18_2743
chr1_353	chr4_32714	chr17_351	chr18_2742
chr1_354	chr4_32713	chr17_352	chr18_2741
chr1_355	chr4_32712	chr17_353	chr18_2740
chr1_356	chr4_32711	chr17_354	chr18_2739
chr1_357	chr4_32710	chr17_355	chr18_2738
chr1_358	chr4_32709	chr17_356	chr18_2737
chr1_359	chr4_32708	chr17_357	chr18_2736
chr1_360	chr4_32707	chr17_358	chr18_2735
chr1_361	chr4_32706	chr17_359	chr18_2734
chr1_362	chr4_32705	chr17_360	chr18_2733
chr1_363	chr4_32704	chr17_361	chr18_2732
chr1_364	chr4_32703	chr17_362	chr18_2731
chr1_365	chr4_32702	chr17_363	chr18_2730
chr1_366	chr4_32701	chr17_364	chr18_2729
chr1_367	chr4_32700	chr17_365	chr18_2728
chr1_368	chr4_32699	chr17_366	chr18_2727
chr1_369	chr4_32698	chr17_367	chr18_2726
chr1_370	chr4_32697	chr17_368	chr18_2725
chr1_371	chr4_32696	chr17_369	chr18_2724
chr1_372	chr4_32695	chr17_370	chr18_2723
chr1_373	chr4_32694	chr17_371	chr18_2722
chr1_374	chr4_32693	chr17_372	chr18_2721
chr1_375	chr4_32692	chr17_373	chr18_2720
chr1_376	chr4_32691	chr17_374	chr18_2719
chr1_377	chr4_32690	chr17_375	chr18_2718
chr1_378	chr4_32689	chr17_376	chr18_2717
chr1_379	chr4_32688	chr17_377	chr18_2716
chr1_380	chr4_32687	chr17_378	chr18_2715
chr1_381	chr4_32686	chr17_379	chr18_2714
chr1_382	chr4_32685	notmapbin	chr18_2713
chr1_383	chr4_32684	chr17_381	chr18_2712
chr1_384	chr4_32683	chr17_382	chr18_2711
chr1_385	chr4_32682	chr17_383	chr18_2710
chr1_386	chr4_32681	chr17_384	chr18_2709
chr1_387	chr4_32680	notmapbin	notmapbin
chr1_388	chr4_32679	chr17_385	chr18_2707
chr1_389	chr4_32678	chr17_387	chr18_2706
chr1_390	chr4_32677	chr17_388	chr18_2705
chr1_391	chr4_32676	chr17_389	chr18_2704
chr1_392	chr4_32675	chr17_390	chr18_2703
chr1_393	chr4_32674	chr17_391	chr18_2702
chr1_394	chr4_32673	chr17_392	notmapbin
chr1_395	chr4_32672	notmapbin	chr18_2700
chr1_396	chr4_32671	chr17_393	chr18_2699
chr1_397	chr4_32670	chr17_394	chr18_2698
chr1_398	chr4_32669	chr17_395	chr18_2697
chr1_399	chr4_32668	chr17_396	chr18_2696
chr1_400	chr4_32667	chr17_397	chr18_2695
chr1_401	chr4_32666	chr17_398	chr18_2694
chr1_402	chr4_32665	chr17_399	chr18_2693
chr1_403	chr4_32664	chr17_400	chr18_2692
chr1_404	chr4_32663	chr17_401	chr18_2691
chr1_405	chr4_32662	chr17_402	chr18_2690
chr1_406	chr4_32661	chr17_403	chr18_2689
chr1_407	chr4_32660	chr17_404	chr18_2688
chr1_408	chr4_32659	chr17_405	chr18_2687
chr1_409	chr4_32658	chr17_406	chr18_2686
chr1_410	chr4_32657	chr17_407	chr18_2685
chr1_411	chr4_32656	chr17_408	chr18_2684
chr1_412	chr4_32655	chr17_409	chr18_2683
chr1_413	chr4_32654	chr17_410	chr18_2682
chr1_414	chr4_32653	chr17_411	chr18_2681
chr1_415	chr4_32652	chr17_412	chr18_2680
chr1_416	chr4_32651	chr17_413	chr18_2679
chr1_417	chr4_32649	chr17_415	chr18_2678
chr1_418	chr4_32648	chr17_416	chr18_2677
chr1_419	chr4_32647	chr17_417	chr18_2676
chr1_420	chr4_32646	chr17_418	chr18_2675
chr1_421	chr4_32645	chr17_419	chr18_2674
chr1_422	chr4_32644	chr17_420	chr18_2673
chr1_423	chr4_32643	chr17_421	chr18_2672
chr1_424	chr4_32642	chr17_422	chr18_2671
chr1_425	chr4_32641	chr17_423	chr18_2670
chr1_426	chr4_32640	chr17_424	chr18_2669
chr1_427	chr4_32639	chr17_425	notmapbin
chr1_428	chr4_32638	chr17_426	chr18_2667
chr1_429	chr4_32637	chr17_427	chr18_2666
chr1_430	chr4_32636	chr17_428	chr18_2665
chr1_431	chr4_32635	chr17_429	chr18_2664
chr1_432	chr4_32634	chr17_430	chr18_2663
chr1_433	chr4_32633	chr17_431	chr18_2662
chr1_434	chr4_32632	chr17_432	chr18_2661
chr1_435	chr4_32631	chr17_433	chr18_2660
chr1_436	chr4_32630	chr17_434	chr18_2659
chr1_437	chr4_32629	chr17_435	chr18_2658
chr1_438	chr4_32628	chr17_436	chr18_2657
chr1_439	chr4_32627	chr17_437	chr18_2656
chr1_440	chr4_32626	chr17_438	chr18_2655
chr1_441	chr4_32625	chr17_439	chr18_2654
chr1_442	chr4_32624	chr17_440	chr18_2653
chr1_443	chr4_32623	chr17_441	chr18_2652
chr1_444	chr4_32622	chr17_442	chr18_2651
chr1_445	chr4_32621	chr17_443	chr18_2650
chr1_446	chr4_32620	chr17_444	chr18_2649
chr1_447	chr4_32619	chr17_445	chr18_2648
chr1_448	chr4_32618	chr17_446	chr18_2647
chr1_449	chr4_32617	chr17_447	chr18_2646
chr1_450	chr4_32616	chr17_448	chr18_2645
chr1_451	chr4_32615	chr17_449	chr18_2644
chr1_452	chr4_32614	chr17_450	chr18_2643
chr1_453	chr4_32613	chr17_451	chr18_2642
chr1_454	chr4_32612	chr17_452	chr18_2641
chr1_455	chr4_32611	chr17_453	chr18_2640
chr1_456	chr4_32610	chr17_454	chr18_2639
chr1_457	chr4_32609	chr17_455	chr18_2638
chr1_458	chr4_32608	chr17_456	chr18_2637
chr1_459	chr4_32607	chr17_457	chr18_2636
chr1_460	chr4_32606	chr17_458	chr18_2635
chr1_461	chr4_32605	chr17_459	chr18_2634
chr1_462	chr4_32604	chr17_460	chr18_2633
chr1_463	chr4_32603	chr17_461	chr18_2632
chr1_464	chr4_32602	chr17_462	chr18_2631
chr1_465	chr4_32601	chr17_463	chr18_2630
chr1_466	chr4_32600	chr17_464	chr18_2629
chr1_467	chr4_32599	chr17_465	chr18_2628
chr1_468	chr4_32598	chr17_466	chr18_2627
chr1_469	chr4_32597	chr17_467	chr18_2626
chr1_470	chr4_32596	chr17_468	chr18_2625
chr1_471	chr4_32595	chr17_469	chr18_2624
chr1_472	chr4_32594	chr17_470	chr18_2623
chr1_473	chr4_32593	chr17_471	chr18_2622
chr1_474	chr4_32592	chr17_472	chr18_2621
chr1_475	chr4_32591	chr17_473	chr18_2620
chr1_476	chr4_32590	chr17_474	chr18_2619
chr1_477	chr4_32589	chr17_475	chr18_2618
chr1_478	chr4_32588	chr17_476	chr18_2617
chr1_479	chr4_32587	chr17_477	chr18_2616
chr1_480	chr4_32586	chr17_478	chr18_2615
chr1_481	chr4_32585	chr17_479	chr18_2614
chr1_482	chr4_32584	chr17_480	chr18_2613
chr1_483	chr4_32583	chr17_481	chr18_2612
chr1_484	chr4_32582	chr17_482	chr18_2611
chr1_485	chr4_32581	chr17_483	chr18_2610
chr1_486	chr4_32580	chr17_484	chr18_2609
chr1_487	chr4_32579	chr17_485	chr18_2608
chr1_488	chr4_32578	chr17_486	chr18_2607
chr1_489	chr4_32577	chr17_487	chr18_2606
chr1_490	chr4_32576	chr17_488	chr18_2605
chr1_491	chr4_32575	chr17_489	chr18_2604
chr1_492	chr4_32574	chr17_490	chr18_2603
chr1_493	chr4_32573	chr17_491	chr18_2602
chr1_494	chr4_32572	chr17_492	chr18_2601
chr1_495	chr4_32571	chr17_493	chr18_2600
chr1_496	chr4_32570	chr17_494	chr18_2599
chr1_497	chr4_32569	chr17_495	chr18_2598
chr1_498	chr4_32568	chr17_496	chr18_2597
chr1_499	chr4_32567	chr17_497	chr18_2596
chr1_500	chr4_32566	chr17_498	chr18_2595
chr1_501	chr4_32565	chr17_499	chr18_2594
chr1_502	chr4_32564	chr17_500	chr18_2593
chr1_503	chr4_32563	chr17_501	chr18_2592
chr1_504	chr4_32562	chr17_502	chr18_2591
chr1_505	chr4_32561	chr17_503	chr18_2590
chr1_506	chr4_32560	chr17_504	chr18_2589
chr1_507	chr4_32559	chr17_505	chr18_2588
chr1_508	chr4_32558	chr17_506	chr18_2587
chr1_509	chr4_32557	chr17_507	chr18_2586
chr1_510	chr4_32556	chr17_508	chr18_2585
chr1_511	chr4_32555	chr17_509	chr18_2584
chr1_512	chr4_32554	chr17_510	chr18_2583
chr1_513	chr4_32553	chr17_511	chr18_2582
chr1_514	chr4_32552	chr17_512	chr18_2581
chr1_515	chr4_32551	chr17_513	chr18_2580
chr1_516	chr4_32550	chr17_514	chr18_2579
chr1_517	chr4_32549	chr17_515	chr18_2578
chr1_518	chr4_32548	chr17_516	chr18_2577
chr1_519	chr4_32547	chr17_517	chr18_2576
chr1_520	chr4_32546	chr17_518	chr18_2575
chr1_521	chr4_32545	chr17_519	chr18_2574
chr1_522	chr4_32544	chr17_520	chr18_2573
chr1_523	chr4_32543	chr17_521	chr18_2572
chr1_524	chr4_32542	chr17_522	chr18_2571
chr1_525	chr4_32541	chr17_523	chr18_2570
chr1_526	chr4_32540	chr17_524	chr18_2569
chr1_527	chr4_32539	chr17_525	chr18_2568
chr1_528	chr4_32538	chr17_526	chr18_2567
chr1_529	notmapbin	chr17_527	chr18_2566
chr1_530	notmapbin	chr17_528	chr18_2565
chr1_531	chr4_32533	chr17_529	notmapbin
chr1_532	chr4_32531	chr17_532	notmapbin
chr1_533	chr4_32529	chr17_533	chr18_2557
chr1_534	chr4_32528	chr17_534	chr18_2556
chr1_535	chr4_32527	chr17_535	chr18_2555
chr1_536	chr4_32526	chr17_536	chr18_2554
chr1_537	chr4_32525	chr17_537	chr18_2553
chr1_538	chr4_32524	chr17_538	chr18_2552
chr1_539	chr4_32523	chr17_539	chr18_2551
chr1_540	chr4_32522	chr17_540	chr18_2550
chr1_541	chr4_32521	chr17_541	chr18_2549
chr1_542	chr4_32520	chr17_542	chr18_2548
chr1_543	chr4_32519	chr17_543	chr18_2547
chr1_544	chr4_32518	chr17_544	chr18_2546
chr1_545	chr4_32517	chr17_545	chr18_2545
chr1_546	chr4_32516	chr17_546	chr18_2544
chr1_547	chr4_32515	chr17_547	chr18_2543
chr1_548	chr4_32514	chr17_548	chr18_2542
chr1_549	chr4_32513	chr17_549	chr18_2541
chr1_550	chr4_32512	chr17_550	chr18_2540
chr1_551	chr4_32511	chr17_551	chr18_2539
chr1_552	chr4_32510	chr17_552	chr18_2538
chr1_553	chr4_32509	chr17_553	chr18_2537
chr1_554	chr4_32508	chr17_554	chr18_2536
chr1_555	chr4_32507	chr17_555	chr18_2535
chr1_556	chr4_32506	chr17_556	chr18_2534
chr1_557	chr4_32505	chr17_557	chr18_2533
chr1_558	chr4_32504	notmapbin	chr18_2532
chr1_559	chr4_32503	chr17_559	chr18_2531
chr1_560	chr4_32502	chr17_560	chr18_2530
chr1_561	chr4_32501	chr17_561	chr18_2529
chr1_562	chr4_32500	chr17_562	chr18_2528
chr1_563	chr4_32499	chr17_563	chr18_2527
chr1_564	chr4_32498	chr17_564	chr18_2526
chr1_565	chr4_32497	chr17_565	chr18_2525
chr1_566	chr4_32496	chr17_566	chr18_2524
chr1_567	chr4_32495	chr17_567	chr18_2523
chr1_568	chr4_32494	chr17_568	chr18_2522
chr1_569	chr4_32493	chr17_569	chr18_2521
chr1_570	chr4_32492	chr17_570	chr18_2520
chr1_571	chr4_32491	chr17_571	chr18_2519
chr1_572	chr4_32490	chr17_572	chr18_2518
chr1_573	chr4_32489	chr17_573	chr18_2517
chr1_574	chr4_32488	chr17_574	chr18_2516
chr1_575	chr4_32487	chr17_575	chr18_2515
chr1_576	chr4_32486	chr17_576	chr18_2514
chr1_577	chr4_32485	chr17_577	chr18_2513
chr1_578	chr4_32484	chr17_578	chr18_2512
chr1_579	chr4_32483	chr17_579	chr18_2511
chr1_580	chr4_32482	chr17_580	chr18_2510
chr1_581	chr4_32481	chr17_581	chr18_2509
chr1_582	chr4_32480	chr17_582	chr18_2508
chr1_583	chr4_32479	chr17_583	chr18_2507
chr1_584	chr4_32478	chr17_584	chr18_2506
chr1_585	chr4_32477	chr17_585	chr18_2505
chr1_586	chr4_32476	chr17_586	chr18_2504
chr1_587	chr4_32475	chr17_587	chr18_2503
chr1_588	chr4_32474	chr17_588	chr18_2502
chr1_589	chr4_32473	chr17_589	chr18_2501
chr1_590	chr4_32472	chr17_590	chr18_2500
chr1_591	chr4_32471	chr17_591	chr18_2499
chr1_592	chr4_32470	chr17_592	chr18_2498
chr1_593	chr4_32469	chr17_593	chr18_2497
chr1_594	chr4_32468	notmapbin	notmapbin
chr1_595	chr4_32467	chr17_595	notmapbin
chr1_596	chr4_32466	chr17_596	chr18_2495
chr1_597	chr4_32465	chr17_597	chr18_2494
chr1_598	chr4_32464	chr17_598	chr18_2493
chr1_599	chr4_32463	chr17_599	chr18_2492
chr1_600	chr4_32462	chr17_600	chr18_2491
chr1_601	chr4_32461	chr17_601	chr18_2490
chr1_602	chr4_32460	chr17_602	chr18_2489
chr1_603	chr4_32459	chr17_603	chr18_2488
chr1_604	chr4_32458	chr17_604	chr18_2487
chr1_605	chr4_32457	chr17_605	chr18_2486
chr1_606	chr4_32456	chr17_606	chr18_2485
chr1_607	chr4_32455	chr17_607	chr18_2484
chr1_608	chr4_32454	chr17_608	chr18_2483
chr1_609	chr4_32453	notmapbin	chr18_2482
chr1_610	notmapbin	chr17_610	chr18_2481
chr1_611	notmapbin	notmapbin	chr18_2480
chr1_612	notmapbin	notmapbin	notmapbin
chr1_613	chr4_32451	chr17_613	notmapbin
chr1_614	chr4_32450	chr17_614	chr18_2479
chr1_615	chr4_32449	chr17_615	chr18_2478
chr1_616	chr4_32448	chr17_616	chr18_2477
chr1_617	chr4_32447	chr17_617	chr18_2476
chr1_618	chr4_32446	chr17_618	chr18_2475
chr1_619	chr4_32445	chr17_619	chr18_2474
chr1_620	chr4_32444	chr17_620	chr18_2472
chr1_621	chr4_32443	chr17_621	chr18_2471
chr1_622	chr4_32442	chr17_622	chr18_2470
chr1_623	chr4_32441	chr17_623	chr18_2469
chr1_624	chr4_32440	chr17_624	chr18_2468
chr1_625	chr4_32439	chr17_625	chr18_2467
chr1_626	chr4_32438	chr17_626	chr18_2466
chr1_627	chr4_32437	chr17_627	chr18_2465
chr1_628	chr4_32436	chr17_628	chr18_2464
chr1_629	chr4_32435	chr17_629	chr18_2463
chr1_630	chr4_32434	chr17_630	chr18_2462
chr1_631	chr4_32433	chr17_631	chr18_2461
chr1_632	chr4_32432	chr17_632	chr18_2460
chr1_633	chr4_32431	chr17_633	chr18_2459
chr1_634	chr4_32430	chr17_634	chr18_2458
chr1_635	chr4_32429	chr17_635	chr18_2457
chr1_636	chr4_32428	chr17_636	chr18_2456
chr1_637	chr4_32427	chr17_637	chr18_2455
chr1_638	chr4_32426	chr17_638	chr18_2454
chr1_639	chr4_32425	chr17_639	chr18_2453
chr1_640	chr4_32424	chr17_640	chr18_2452
chr1_641	chr4_32423	chr17_641	chr18_2451
chr1_642	chr4_32422	chr17_642	chr18_2450
chr1_643	chr4_32421	chr17_643	chr18_2449
chr1_644	chr4_32420	chr17_644	chr18_2448
chr1_645	chr4_32419	chr17_645	chr18_2447
chr1_646	chr4_32418	chr17_646	chr18_2446
chr1_647	chr4_32417	chr17_647	chr18_2445
chr1_648	chr4_32416	chr17_648	chr18_2444
chr1_649	chr4_32415	chr17_649	chr18_2443
chr1_650	chr4_32414	chr17_650	chr18_2442
chr1_651	chr4_32413	chr17_651	chr18_2441
chr1_652	chr4_32412	chr17_652	chr18_2440
chr1_653	chr4_32411	chr17_653	chr18_2439
chr1_654	chr4_32410	chr17_654	chr18_2438
chr1_655	chr4_32409	chr17_655	chr18_2437
chr1_656	chr4_32408	chr17_656	chr18_2436
chr1_657	chr4_32407	chr17_657	chr18_2435
chr1_658	chr4_32406	chr17_658	chr18_2434
chr1_659	chr4_32405	chr17_659	chr18_2433
chr1_660	chr4_32404	chr17_660	chr18_2432
chr1_661	chr4_32403	chr17_661	chr18_2431
chr1_662	chr4_32402	chr17_662	chr18_2430
chr1_663	chr4_32401	chr17_663	chr18_2429
chr1_664	notmapbin	notmapbin	notmapbin
chr1_665	chr4_32399	chr17_665	chr18_2428
chr1_666	chr4_32398	chr17_666	chr18_2427
chr1_667	chr4_32397	chr17_667	chr18_2426
chr1_668	chr4_32396	chr17_668	chr18_2425
chr1_669	chr4_32395	chr17_669	chr18_2424
chr1_670	chr4_32394	chr17_670	chr18_2423
chr1_671	chr4_32393	chr17_671	chr18_2422
chr1_672	chr4_32392	chr17_672	chr18_2421
chr1_673	chr4_32391	chr17_673	chr18_2420
chr1_674	chr4_32390	chr17_674	chr18_2419
chr1_675	chr4_32389	chr17_675	chr18_2418
chr1_676	chr4_32388	chr17_676	chr18_2417
chr1_677	chr4_32387	chr17_677	chr18_2416
chr1_678	chr4_32386	chr17_678	chr18_2415
chr1_679	chr4_32385	chr17_679	chr18_2414
chr1_680	chr4_32384	chr17_680	chr18_2413
chr1_681	chr4_32383	chr17_681	chr18_2412
chr1_682	chr4_32382	chr17_682	chr18_2411
chr1_683	chr4_32381	chr17_683	chr18_2410
chr1_684	chr4_32380	chr17_684	chr18_2409
chr1_685	chr4_32379	chr17_685	chr18_2408
chr1_686	chr4_32378	chr17_686	chr18_2407
chr1_687	chr4_32377	chr17_687	chr18_2406
chr1_688	chr4_32376	chr17_688	chr18_2405
chr1_689	chr4_32375	chr17_689	chr18_2404
chr1_690	chr4_32374	chr17_690	chr18_2403
chr1_691	chr4_32373	chr17_691	chr18_2402
chr1_692	chr4_32372	chr17_692	chr18_2401
chr1_693	chr4_32371	chr17_693	chr18_2400
chr1_694	chr4_32370	chr17_694	chr18_2399
chr1_695	chr4_32369	chr17_695	chr18_2398
chr1_696	chr4_32368	chr17_696	chr18_2397
chr1_697	chr4_32367	chr17_697	chr18_2396
chr1_698	chr4_32366	chr17_698	chr18_2395
chr1_699	chr4_32365	chr17_699	chr18_2394
chr1_700	chr4_32364	chr17_700	chr18_2393
chr1_701	chr4_32363	chr17_701	chr18_2392
chr1_702	chr4_32362	chr17_702	chr18_2391
chr1_703	chr4_32361	chr17_703	chr18_2390
chr1_704	chr4_32360	chr17_704	chr18_2389
chr1_705	chr4_32359	chr17_705	chr18_2388
chr1_706	chr4_32358	chr17_706	chr18_2387
chr1_707	chr4_32357	chr17_707	chr18_2386
chr1_708	notmapbin	notmapbin	notmapbin
chr1_709	notmapbin	notmapbin	notmapbin
chr1_710	chr4_32355	chr17_709	chr18_2384
chr1_711	chr4_32354	chr17_710	chr18_2383
chr1_712	chr4_32353	chr17_711	chr18_2382
chr1_713	chr4_32352	chr17_712	chr18_2381
chr1_714	chr4_32351	chr17_713	chr18_2380
chr1_715	chr4_32350	chr17_714	chr18_2379
chr1_716	chr4_32349	chr17_715	chr18_2378
chr1_717	chr4_32348	chr17_716	chr18_2377
chr1_718	chr4_32347	chr17_717	chr18_2376
chr1_719	chr4_32346	chr17_718	chr18_2375
chr1_720	chr4_32345	chr17_719	chr18_2374
chr1_721	chr4_32344	chr17_720	chr18_2373
chr1_722	chr4_32343	chr17_721	chr18_2372
chr1_723	chr4_32342	chr17_722	chr18_2371
chr1_724	chr4_32341	chr17_723	chr18_2370
chr1_725	chr4_32340	chr17_724	chr18_2369
chr1_726	chr4_32339	chr17_725	chr18_2368
chr1_727	chr4_32338	chr17_726	chr18_2367
chr1_728	chr4_32337	chr17_727	chr18_2366
chr1_729	chr4_32336	chr17_728	chr18_2365
chr1_730	chr4_32335	chr17_729	chr18_2364
chr1_731	chr4_32334	chr17_730	chr18_2363
chr1_732	chr4_32333	chr17_731	chr18_2362
chr1_733	chr4_32332	chr17_732	chr18_2361
chr1_734	chr4_32331	chr17_733	chr18_2360
chr1_735	chr4_32330	chr17_734	chr18_2359
chr1_736	chr4_32329	chr17_735	chr18_2358
chr1_737	chr4_32328	chr17_736	chr18_2357
chr1_738	chr4_32327	chr17_737	chr18_2356
chr1_739	chr4_32326	chr17_738	chr18_2355
chr1_740	chr4_32325	chr17_739	chr18_2354
chr1_741	chr4_32324	chr17_740	chr18_2353
chr1_742	chr4_32323	chr17_741	chr18_2352
chr1_743	chr4_32322	chr17_742	chr18_2351
chr1_744	chr4_32321	chr17_743	chr18_2350
chr1_745	chr4_32320	chr17_744	notmapbin
chr1_746	chr4_32319	chr17_745	chr18_2348
chr1_747	chr4_32318	chr17_746	chr18_2347
chr1_748	chr4_32317	chr17_747	chr18_2346
chr1_749	chr4_32316	chr17_748	chr18_2345
chr1_750	chr4_32315	chr17_749	chr18_2344
chr1_751	chr4_32314	notmapbin	chr18_2343
chr1_752	chr4_32313	chr17_751	chr18_2342
chr1_753	chr4_32311	chr17_752	chr18_2341
chr1_754	chr4_32310	chr17_753	chr18_2340
chr1_755	chr4_32309	chr17_754	chr18_2339
chr1_756	chr4_32308	chr17_755	chr18_2338
chr1_757	chr4_32307	chr17_756	chr18_2337
chr1_758	chr4_32306	chr17_757	chr18_2336
chr1_759	chr4_32305	chr17_758	chr18_2335
chr1_760	chr4_32304	chr17_759	notmapbin
chr1_761	notmapbin	notmapbin	chr18_2333
chr1_762	chr4_32302	chr17_761	chr18_2332
chr1_763	chr4_32301	chr17_762	chr18_2331
chr1_764	chr4_32300	chr17_763	chr18_2330
chr1_765	chr4_32299	chr17_764	chr18_2329
chr1_766	chr4_32298	chr17_765	chr18_2328
chr1_767	chr4_32297	chr17_766	chr18_2327
chr1_768	chr4_32296	chr17_767	chr18_2326
chr1_769	notmapbin	chr17_768	notmapbin
chr1_770	chr4_32294	chr17_769	chr18_2324
chr1_771	chr4_32293	chr17_770	chr18_2323
chr1_772	chr4_32292	chr17_771	chr18_2322
chr1_773	chr4_32291	chr17_772	chr18_2321
chr1_774	chr4_32290	chr17_773	chr18_2320
chr1_775	chr4_32289	chr17_774	chr18_2319
chr1_776	chr4_32288	chr17_775	chr18_2318
chr1_777	chr4_32287	chr17_776	chr18_2317
chr1_778	chr4_32286	chr17_777	chr18_2316
chr1_779	chr4_32285	chr17_778	chr18_2315
chr1_780	chr4_32284	chr17_779	chr18_2314
chr1_781	chr4_32283	chr17_780	chr18_2313
chr1_782	chr4_32282	chr17_781	chr18_2312
chr1_783	chr4_32281	chr17_782	chr18_2311
chr1_784	chr4_32280	chr17_784	chr18_2309
chr1_785	chr4_32279	chr17_785	notmapbin
chr1_786	chr4_32278	chr17_786	chr18_2308
chr1_787	chr4_32277	chr17_787	chr18_2306
chr1_788	chr4_32275	notmapbin	chr18_2305
chr1_789	chr4_32274	chr17_789	chr18_2304
chr1_790	chr4_32273	chr17_790	chr18_2303
chr1_791	chr4_32272	chr17_791	chr18_2302
chr1_792	chr4_32271	chr17_792	notmapbin
chr1_793	chr4_32270	chr17_793	chr18_2300
chr1_794	chr4_32269	chr17_794	chr18_2299
chr1_795	chr4_32268	chr17_795	chr18_2298
chr1_796	chr4_32267	chr17_796	notmapbin
chr1_797	chr4_32266	chr17_797	chr18_2296
chr1_798	chr4_32265	chr17_798	chr18_2295
chr1_799	chr4_32264	chr17_799	chr18_2294
chr1_800	chr4_32263	chr17_800	chr18_2293
chr1_801	chr4_32262	chr17_801	chr18_2292
chr1_802	chr4_32261	chr17_802	chr18_2291
chr1_803	chr4_32260	chr17_803	chr18_2290
chr1_804	chr4_32259	chr17_804	chr18_2289
chr1_805	chr4_32258	chr17_805	chr18_2288
chr1_806	chr4_32257	chr17_806	chr18_2287
chr1_807	chr4_32256	chr17_807	chr18_2286
chr1_808	chr4_32255	chr17_808	chr18_2285
chr1_809	chr4_32254	chr17_809	chr18_2284
chr1_810	chr4_32253	chr17_810	chr18_2283
chr1_811	chr4_32252	chr17_811	chr18_2282
chr1_812	chr4_32251	chr17_812	chr18_2281
chr1_813	chr4_32250	chr17_813	chr18_2280
chr1_814	chr4_32249	chr17_814	chr18_2279
chr1_815	chr4_32248	chr17_815	chr18_2278
chr1_816	chr4_32247	chr17_816	chr18_2277
chr1_817	chr4_32246	chr17_817	chr18_2276
chr1_818	chr4_32245	chr17_818	chr18_2275
chr1_819	chr4_32244	chr17_819	chr18_2274
chr1_820	chr4_32243	chr17_820	chr18_2273
chr1_821	chr4_32242	chr17_821	chr18_2272
chr1_822	chr4_32241	chr17_822	chr18_2271
chr1_823	chr4_32240	chr17_823	chr18_2270
chr1_824	chr4_32239	chr17_824	chr18_2269
chr1_825	chr4_32238	chr17_825	chr18_2268
chr1_826	chr4_32237	chr17_826	chr18_2267
chr1_827	chr4_32236	chr17_827	chr18_2266
chr1_828	chr4_32235	chr17_828	chr18_2265
chr1_829	chr4_32234	chr17_829	chr18_2264
chr1_830	chr4_32233	chr17_830	chr18_2263
chr1_831	chr4_32232	chr17_831	chr18_2262
chr1_832	chr4_32231	chr17_832	chr18_2261
chr1_833	chr4_32230	chr17_833	chr18_2260
chr1_834	chr4_32229	chr17_834	chr18_2259
chr1_835	chr4_32228	chr17_835	chr18_2258
chr1_836	chr4_32227	chr17_836	chr18_2257
chr1_837	chr4_32226	chr17_837	chr18_2256
chr1_838	chr4_32225	chr17_838	chr18_2255
chr1_839	chr4_32224	chr17_839	chr18_2254
chr1_840	chr4_32223	chr17_840	chr18_2253
chr1_841	chr4_32222	chr17_841	chr18_2252
chr1_842	chr4_32221	chr17_842	chr18_2251
chr1_843	chr4_32220	chr17_843	chr18_2250
chr1_844	chr4_32219	chr17_844	chr18_2249
chr1_845	chr4_32218	chr17_845	chr18_2248
chr1_846	chr4_32217	chr17_846	chr18_2247
chr1_847	chr4_32216	chr17_847	chr18_2246
chr1_848	chr4_32215	chr17_848	chr18_2245
chr1_849	chr4_32214	chr17_849	chr18_2244
chr1_850	chr4_32213	chr17_850	chr18_2243
chr1_851	chr4_32212	chr17_851	chr18_2242
chr1_852	chr4_32211	chr17_852	chr18_2241
chr1_853	chr4_32210	chr17_853	chr18_2240
chr1_854	chr4_32209	chr17_854	chr18_2239
chr1_855	chr4_32208	chr17_855	chr18_2238
chr1_856	chr4_32207	chr17_856	chr18_2237
chr1_857	chr4_32206	chr17_857	chr18_2236
chr1_858	chr4_32205	chr17_858	chr18_2235
chr1_859	chr4_32204	chr17_859	chr18_2234
chr1_860	chr4_32203	chr17_860	chr18_2233
chr1_861	chr4_32202	chr17_861	chr18_2231
chr1_862	chr4_32201	chr17_862	chr18_2230
chr1_863	chr4_32200	chr17_863	chr18_2229
chr1_864	chr4_32199	chr17_864	chr18_2228
chr1_865	chr4_32198	chr17_865	chr18_2227
chr1_866	chr4_32197	chr17_866	chr18_2226
chr1_867	chr4_32196	chr17_867	chr18_2225
chr1_868	chr4_32195	chr17_868	chr18_2224
chr1_869	chr4_32194	chr17_869	chr18_2223
chr1_870	chr4_32193	chr17_870	chr18_2222
chr1_871	chr4_32192	chr17_871	chr18_2221
chr1_872	chr4_32191	chr17_872	chr18_2220
chr1_873	chr4_32190	chr17_873	chr18_2219
chr1_874	chr4_32189	chr17_874	chr18_2218
chr1_875	chr4_32188	chr17_875	chr18_2217
chr1_876	chr4_32187	chr17_876	chr18_2216
chr1_877	chr4_32186	chr17_877	chr18_2215
chr1_878	chr4_32185	chr17_878	chr18_2214
chr1_879	chr4_32184	chr17_879	chr18_2213
chr1_880	chr4_32183	chr17_880	chr18_2212
chr1_881	chr4_32182	chr17_881	chr18_2211
chr1_882	chr4_32181	chr17_882	chr18_2210
chr1_883	chr4_32180	chr17_883	chr18_2209
chr1_884	chr4_32179	chr17_884	chr18_2208
chr1_885	chr4_32178	chr17_885	chr18_2207
chr1_886	chr4_32177	chr17_886	chr18_2206
chr1_887	chr4_32176	chr17_887	chr18_2205
chr1_888	chr4_32175	chr17_888	chr18_2204
chr1_889	chr4_32174	chr17_889	chr18_2203
chr1_890	chr4_32173	chr17_890	chr18_2202
chr1_891	chr4_32172	chr17_891	chr18_2201
chr1_892	chr4_32171	chr17_892	chr18_2200
chr1_893	chr4_32170	chr17_893	chr18_2199
chr1_894	chr4_32169	chr17_894	chr18_2198
chr1_895	chr4_32168	chr17_895	chr18_2197
chr1_896	chr4_32167	chr17_896	chr18_2196
chr1_897	chr4_32166	chr17_897	chr18_2195
chr1_898	chr4_32165	chr17_898	chr18_2194
chr1_899	chr4_32164	chr17_899	chr18_2193
chr1_900	chr4_32163	chr17_900	chr18_2192
chr1_901	chr4_32162	chr17_901	chr18_2191
chr1_902	chr4_32161	chr17_902	chr18_2190
chr1_903	chr4_32160	chr17_903	chr18_2189
chr1_904	chr4_32159	chr17_904	chr18_2188
chr1_905	chr4_32158	chr17_905	chr18_2187
chr1_906	chr4_32157	chr17_906	chr18_2186
chr1_907	chr4_32156	chr17_907	chr18_2185
chr1_908	chr4_32155	chr17_908	chr18_2184
chr1_909	chr4_32154	chr17_909	chr18_2183
chr1_910	chr4_32153	chr17_910	chr18_2182
chr1_911	chr4_32152	chr17_911	chr18_2181
chr1_912	chr4_32151	chr17_912	chr18_2180
chr1_913	chr4_32150	chr17_913	chr18_2179
chr1_914	chr4_32149	chr17_914	chr18_2178
chr1_915	chr4_32148	chr17_915	chr18_2177
chr1_916	chr4_32147	chr17_916	chr18_2176
chr1_917	chr4_32146	chr17_917	chr18_2175
chr1_918	chr4_32145	chr17_918	chr18_2174
chr1_919	chr4_32144	chr17_919	chr18_2173
chr1_920	chr4_32143	chr17_920	chr18_2172
chr1_921	chr4_32142	chr17_921	notmapbin
chr1_922	chr4_32141	chr17_922	chr18_2171
chr1_923	chr4_32140	chr17_923	chr18_2170
chr1_924	chr4_32139	chr17_924	chr18_2169
chr1_925	chr4_32138	chr17_925	chr18_2168
chr1_926	chr4_32137	chr17_926	chr18_2167
chr1_927	chr4_32136	chr17_927	chr18_2166
chr1_928	chr4_32135	chr17_928	chr18_2165
chr1_929	chr4_32134	chr17_929	chr18_2164
chr1_930	chr4_32133	chr17_930	chr18_2163
chr1_931	chr4_32132	notmapbin	chr18_2162
chr1_932	chr4_32131	chr17_932	chr18_2161
chr1_933	chr4_32130	chr17_933	chr18_2160
chr1_934	chr4_32129	chr17_934	chr18_2159
chr1_935	chr4_32128	chr17_935	chr18_2158
chr1_936	chr4_32127	chr17_936	chr18_2157
chr1_937	chr4_32126	chr17_937	chr18_2156
chr1_938	chr4_32125	chr17_938	chr18_2155
chr1_939	chr4_32124	chr17_939	chr18_2154
chr1_940	chr4_32123	chr17_940	chr18_2153
chr1_941	chr4_32122	chr17_941	chr18_2152
chr1_942	chr4_32121	chr17_942	chr18_2151
chr1_943	chr4_32120	chr17_943	chr18_2150
chr1_944	chr4_32119	chr17_944	chr18_2149
chr1_945	chr4_32118	chr17_945	chr18_2148
chr1_946	notmapbin	notmapbin	notmapbin
chr1_947	notmapbin	notmapbin	notmapbin
chr1_948	notmapbin	notmapbin	notmapbin
chr1_949	notmapbin	notmapbin	notmapbin
chr1_950	chr4_13358	chr17_950	chr18_2145
chr1_951	notmapbin	chr17_951	chr18_2144
chr1_952	chr4_13359	chr17_952	chr18_2143
chr1_953	chr4_13360	chr17_953	chr18_2142
chr1_954	chr4_13361	chr17_954	chr18_2141
chr1_955	chr4_13362	chr17_955	chr18_2140
chr1_956	chr4_13363	chr17_956	chr18_2139
chr1_957	chr4_13364	chr17_957	chr18_2138
chr1_958	chr4_13365	notmapbin	chr18_2137
chr1_959	chr4_13366	chr17_959	chr18_2136
chr1_960	chr4_13367	chr17_960	chr18_2135
chr1_961	chr4_13368	chr17_961	chr18_2134
chr1_962	chr4_13369	chr17_962	chr18_2133
chr1_963	chr4_13370	chr17_963	chr18_2132
chr1_964	notmapbin	chr17_964	notmapbin
chr1_965	notmapbin	chr17_965	notmapbin
chr1_966	notmapbin	chr17_966	notmapbin
chr1_967	notmapbin	chr17_968	notmapbin
chr1_968	chr4_13373	chr17_969	chr18_2131
chr1_969	chr4_13374	chr17_970	chr18_2130
chr1_970	chr4_13375	chr17_971	chr18_2129
chr1_971	chr4_13376	chr17_972	chr18_2128
chr1_972	chr4_13377	chr17_973	chr18_2126
chr1_973	chr4_13378	chr17_974	chr18_2125
chr1_974	chr4_13379	chr17_975	chr18_2124
chr1_975	chr4_13380	chr17_976	chr18_2123
chr1_976	chr4_13381	chr17_977	chr18_2122
chr1_977	chr4_13382	chr17_978	chr18_2121
chr1_978	chr4_13383	chr17_979	chr18_2120
chr1_979	chr4_13384	chr17_980	notmapbin
chr1_980	chr4_13385	chr17_981	chr18_2119
chr1_981	chr4_13386	chr17_982	chr18_2118
chr1_982	chr4_13387	chr17_983	chr18_2117
chr1_983	chr4_13388	chr17_984	chr18_2116
chr1_984	chr4_13389	chr17_985	chr18_2115
chr1_985	chr4_13390	chr17_986	chr18_2114
chr1_986	chr4_13391	chr17_987	chr18_2113
chr1_987	chr4_13392	chr17_988	chr18_2112
chr1_988	chr4_13393	chr17_989	chr18_2111
chr1_989	chr4_13394	chr17_990	chr18_2110
chr1_990	chr4_13395	chr17_991	chr18_2109
chr1_991	chr4_13396	chr17_992	chr18_2108
chr1_992	chr4_13397	chr17_993	chr18_2107
chr1_993	chr4_13398	chr17_994	chr18_2106
chr1_994	chr4_13399	chr17_995	chr18_2105
chr1_995	chr4_13400	chr17_996	chr18_2104
chr1_996	chr4_13401	chr17_997	chr18_2103
chr1_997	chr4_13402	chr17_998	chr18_2102
chr1_998	chr4_13403	chr17_999	chr18_2101
chr1_999	chr4_13404	chr17_1000	chr18_2100
chr1_1000	chr4_13405	chr17_1001	chr18_2099
chr1_1001	chr4_13406	chr17_1002	chr18_2098
chr1_1002	chr4_13407	chr17_1003	chr18_2097
chr1_1003	chr4_13408	chr17_1004	chr18_2096
chr1_1004	chr4_13409	chr17_1005	chr18_2095
chr1_1005	chr4_13410	chr17_1006	chr18_2094
chr1_1006	chr4_13411	chr17_1007	chr18_2093
chr1_1007	chr4_13412	chr17_1008	chr18_2092
chr1_1008	chr4_13413	chr17_1009	chr18_2091
chr1_1009	chr4_13414	chr17_1010	chr18_2090
chr1_1010	chr4_13415	chr17_1011	chr18_2089
chr1_1011	chr4_13416	chr17_1012	chr18_2088
chr1_1012	chr4_13417	chr17_1013	chr18_2087
chr1_1013	chr4_13418	chr17_1014	chr18_2086
chr1_1014	chr4_13419	chr17_1015	chr18_2085
chr1_1015	chr4_13420	chr17_1016	chr18_2084
chr1_1016	chr4_13421	chr17_1017	chr18_2083
chr1_1017	chr4_13422	chr17_1018	chr18_2082
chr1_1018	chr4_13423	chr17_1019	chr18_2081
chr1_1019	chr4_13424	chr17_1020	chr18_2080
chr1_1020	chr4_13425	chr17_1021	chr18_2079
chr1_1021	chr4_13426	chr17_1022	chr18_2078
chr1_1022	chr4_13427	chr17_1023	chr18_2077
chr1_1023	chr4_13428	chr17_1024	chr18_2076
chr1_1024	chr4_13429	chr17_1025	chr18_2075
chr1_1025	chr4_13430	chr17_1026	chr18_2074
chr1_1026	chr4_13431	chr17_1027	chr18_2073
chr1_1027	chr4_13432	chr17_1028	chr18_2072
chr1_1028	chr4_13433	chr17_1029	chr18_2071
chr1_1029	chr4_13434	chr17_1030	chr18_2070
chr1_1030	chr4_13436	chr17_1031	chr18_2068
chr1_1031	chr4_13437	chr17_1032	chr18_2067
chr1_1032	chr4_13438	chr17_1033	chr18_2066
chr1_1033	chr4_13439	chr17_1034	chr18_2065
chr1_1034	chr4_13440	chr17_1035	chr18_2064
chr1_1035	chr4_13441	chr17_1036	chr18_2063
chr1_1036	notmapbin	chr17_1037	notmapbin
chr1_1037	chr4_13443	notmapbin	notmapbin
chr1_1038	chr4_13444	chr17_1038	chr18_2062
chr1_1039	notmapbin	chr17_1039	notmapbin
chr1_1040	chr4_13446	chr17_1040	notmapbin
chr1_1041	chr4_13447	chr17_1041	notmapbin
chr1_1042	chr4_13448	chr17_1042	notmapbin
chr1_1043	chr4_13449	chr17_1043	notmapbin
chr1_1044	chr4_13450	chr17_1044	notmapbin
chr1_1045	chr4_13451	chr17_1045	chr18_2056
chr1_1046	chr4_13452	chr17_1046	notmapbin
chr1_1047	chr4_13453	chr17_1047	chr18_2054
chr1_1048	chr4_13454	chr17_1048	chr18_2053
chr1_1049	chr4_13455	chr17_1049	chr18_2052
chr1_1050	chr4_13456	chr17_1050	chr18_2051
chr1_1051	chr4_13457	chr17_1051	chr18_2050
chr1_1052	chr4_13458	chr17_1052	chr18_2049
chr1_1053	chr4_13459	chr17_1053	chr18_2048
chr1_1054	chr4_13460	chr17_1054	chr18_2047
chr1_1055	chr4_13461	chr17_1055	chr18_2046
chr1_1056	chr4_13462	chr17_1057	chr18_2045
chr1_1057	chr4_13463	chr17_1058	chr18_2044
chr1_1058	chr4_13464	chr17_1059	chr18_2043
chr1_1059	chr4_13466	chr17_1060	chr18_2042
chr1_1060	chr4_13467	chr17_1061	chr18_2041
chr1_1061	chr4_13468	chr17_1062	chr18_2040
chr1_1062	chr4_13469	chr17_1063	chr18_2039
chr1_1063	chr4_13470	chr17_1064	chr18_2037
chr1_1064	chr4_13471	chr17_1065	chr18_2036
chr1_1065	chr4_13472	chr17_1066	chr18_2035
chr1_1066	chr4_13473	chr17_1067	chr18_2034
chr1_1067	chr4_13474	chr17_1068	chr18_2033
chr1_1068	chr4_13475	chr17_1069	chr18_2032
chr1_1069	chr4_13476	chr17_1070	chr18_2031
chr1_1070	chr4_13477	chr17_1071	chr18_2030
chr1_1071	chr4_13478	chr17_1072	chr18_2029
chr1_1072	chr4_13479	chr17_1073	chr18_2028
chr1_1073	chr4_13480	chr17_1074	chr18_2027
chr1_1074	chr4_13481	chr17_1075	chr18_2026
chr1_1075	chr4_13482	chr17_1076	chr18_2025
chr1_1076	chr4_13483	chr17_1077	chr18_2024
chr1_1077	chr4_13484	chr17_1078	chr18_2023
chr1_1078	chr4_13485	chr17_1079	chr18_2022
chr1_1079	chr4_13486	chr17_1080	chr18_2021
chr1_1080	chr4_13487	chr17_1081	chr18_2020
chr1_1081	chr4_13488	chr17_1082	chr18_2019
chr1_1082	chr4_13489	chr17_1083	chr18_2018
chr1_1083	chr4_13490	chr17_1084	chr18_2017
chr1_1084	chr4_13491	chr17_1085	chr18_2016
chr1_1085	chr4_13492	chr17_1086	chr18_2015
chr1_1086	chr4_13493	chr17_1087	chr18_2014
chr1_1087	chr4_13494	chr17_1088	chr18_2013
chr1_1088	chr4_13495	chr17_1089	chr18_2012
chr1_1089	chr4_13496	chr17_1090	chr18_2011
chr1_1090	chr4_13497	chr17_1091	chr18_2010
chr1_1091	chr4_13498	chr17_1092	chr18_2009
chr1_1092	chr4_13499	chr17_1093	chr18_2008
chr1_1093	chr4_13500	chr17_1094	chr18_2007
chr1_1094	chr4_13501	chr17_1095	chr18_2006
chr1_1095	chr4_13502	chr17_1096	chr18_2005
chr1_1096	chr4_13504	chr17_1098	chr18_2003
chr1_1097	chr4_13505	chr17_1099	chr18_2002
chr1_1098	chr4_13506	chr17_1100	chr18_2001
chr1_1099	chr4_13507	chr17_1101	chr18_2000
chr1_1100	chr4_13508	chr17_1102	chr18_1999
chr1_1101	chr4_13509	chr17_1103	chr18_1998
chr1_1102	chr4_13510	chr17_1104	chr18_1997
chr1_1103	chr4_13511	chr17_1105	chr18_1996
chr1_1104	notmapbin	notmapbin	notmapbin
chr1_1105	chr4_13513	chr17_1107	chr18_1995
chr1_1106	chr4_13514	chr17_1108	chr18_1994
chr1_1107	chr4_13515	chr17_1109	chr18_1993
chr1_1108	chr4_13516	chr17_1110	chr18_1992
chr1_1109	chr4_13517	chr17_1111	chr18_1991
chr1_1110	chr4_13518	chr17_1112	chr18_1990
chr1_1111	chr4_13519	chr17_1113	chr18_1989
chr1_1112	chr4_13520	chr17_1114	chr18_1988
chr1_1113	chr4_13521	chr17_1115	chr18_1987
chr1_1114	chr4_13522	chr17_1116	chr18_1986
chr1_1115	chr4_13523	chr17_1117	chr18_1985
chr1_1116	chr4_13524	chr17_1118	chr18_1984
chr1_1117	chr4_13525	chr17_1119	chr18_1983
chr1_1118	chr4_13526	chr17_1120	chr18_1982
chr1_1119	chr4_13527	chr17_1121	chr18_1981
chr1_1120	chr4_13528	chr17_1122	chr18_1980
chr1_1121	chr4_13529	chr17_1123	chr18_1979
chr1_1122	chr4_13530	chr17_1124	chr18_1978
chr1_1123	chr4_13531	chr17_1125	chr18_1977
chr1_1124	chr4_13532	chr17_1126	chr18_1976
chr1_1125	chr4_13533	chr17_1127	chr18_1975
chr1_1126	chr4_13534	chr17_1128	chr18_1973
chr1_1127	chr4_13535	chr17_1129	chr18_1972
chr1_1128	chr4_13536	chr17_1130	chr18_1971
chr1_1129	chr4_13537	chr17_1131	chr18_1970
chr1_1130	chr4_13538	chr17_1132	chr18_1969
chr1_1131	chr4_13539	chr17_1133	chr18_1968
chr1_1132	chr4_13540	chr17_1134	chr18_1967
chr1_1133	chr4_13541	chr17_1135	chr18_1966
chr1_1134	chr4_13542	chr17_1136	chr18_1965
chr1_1135	chr4_13543	chr17_1137	chr18_1964
chr1_1136	chr4_13544	chr17_1138	chr18_1963
chr1_1137	chr4_13545	chr17_1139	chr18_1962
chr1_1138	chr4_13546	chr17_1140	chr18_1961
chr1_1139	chr4_13547	chr17_1141	chr18_1960
chr1_1140	chr4_13548	chr17_1142	chr18_1959
chr1_1141	chr4_13549	chr17_1143	chr18_1958
chr1_1142	chr4_13550	chr17_1144	chr18_1957
chr1_1143	chr4_13551	chr17_1145	chr18_1956
chr1_1144	chr4_13552	chr17_1146	chr18_1955
chr1_1145	chr4_13553	chr17_1147	chr18_1954
chr1_1146	chr4_13554	chr17_1148	chr18_1953
chr1_1147	chr4_13555	chr17_1149	chr18_1952
chr1_1148	chr4_13556	chr17_1150	chr18_1951
chr1_1149	chr4_13557	chr17_1151	chr18_1950
chr1_1150	chr4_13558	chr17_1152	chr18_1949
chr1_1151	chr4_13559	chr17_1153	chr18_1948
chr1_1152	chr4_13560	chr17_1154	chr18_1947
chr1_1153	chr4_13561	chr17_1155	chr18_1946
chr1_1154	chr4_13562	chr17_1156	chr18_1945
chr1_1155	chr4_13563	chr17_1157	chr18_1944
chr1_1156	chr4_13564	chr17_1158	chr18_1943
chr1_1157	chr4_13565	chr17_1159	chr18_1942
chr1_1158	chr4_13566	chr17_1160	chr18_1941
chr1_1159	chr4_13567	chr17_1161	chr18_1940
chr1_1160	chr4_13568	chr17_1162	chr18_1939
chr1_1161	chr4_13569	chr17_1163	chr18_1938
chr1_1162	chr4_13570	chr17_1164	chr18_1937
chr1_1163	chr4_13571	chr17_1165	chr18_1936
chr1_1164	chr4_13572	chr17_1166	chr18_1935
chr1_1165	chr4_13573	chr17_1167	chr18_1934
chr1_1166	chr4_13574	chr17_1168	notmapbin
chr1_1167	chr4_13575	chr17_1169	chr18_1933
chr1_1168	chr4_13576	chr17_1170	chr18_1932
chr1_1169	chr4_13577	chr17_1171	chr18_1931
chr1_1170	chr4_13578	chr17_1172	chr18_1930
chr1_1171	chr4_13579	chr17_1173	chr18_1929
chr1_1172	chr4_13580	chr17_1174	chr18_1928
chr1_1173	chr4_13581	chr17_1175	chr18_1927
chr1_1174	chr4_13582	chr17_1176	chr18_1926
chr1_1175	chr4_13583	chr17_1177	chr18_1924
chr1_1176	chr4_13584	chr17_1178	chr18_1923
chr1_1177	chr4_13585	chr17_1179	chr18_1922
chr1_1178	chr4_13586	chr17_1180	chr18_1921
chr1_1179	chr4_13587	chr17_1181	chr18_1920
chr1_1180	chr4_13588	chr17_1182	chr18_1919
chr1_1181	chr4_13589	chr17_1183	chr18_1918
chr1_1182	chr4_13590	chr17_1184	chr18_1917
chr1_1183	chr4_13591	chr17_1185	chr18_1916
chr1_1184	chr4_13592	chr17_1186	chr18_1915
chr1_1185	chr4_13593	chr17_1187	chr18_1914
chr1_1186	chr4_13594	chr17_1188	chr18_1913
chr1_1187	chr4_13595	chr17_1189	chr18_1912
chr1_1188	chr4_13596	chr17_1190	chr18_1911
chr1_1189	chr4_13597	chr17_1191	chr18_1910
chr1_1190	chr4_13598	chr17_1192	chr18_1909
chr1_1191	chr4_13599	chr17_1193	chr18_1908
chr1_1192	chr4_13600	chr17_1194	chr18_1907
chr1_1193	chr4_13601	chr17_1195	chr18_1906
chr1_1194	chr4_13602	chr17_1196	chr18_1905
chr1_1195	chr4_13603	chr17_1197	chr18_1904
chr1_1196	chr4_13604	chr17_1198	chr18_1903
chr1_1197	chr4_13605	chr17_1199	chr18_1902
chr1_1198	chr4_13606	chr17_1200	chr18_1901
chr1_1199	chr4_13607	chr17_1201	chr18_1900
chr1_1200	chr4_13608	chr17_1202	chr18_1899
chr1_1201	chr4_13609	chr17_1203	chr18_1898
chr1_1202	chr4_13610	chr17_1204	chr18_1897
chr1_1203	chr4_13611	chr17_1205	chr18_1896
chr1_1204	chr4_13612	chr17_1206	chr18_1895
chr1_1205	chr4_13613	chr17_1207	chr18_1894
chr1_1206	chr4_13614	chr17_1208	chr18_1893
chr1_1207	chr4_13615	chr17_1209	chr18_1892
chr1_1208	chr4_13616	chr17_1210	chr18_1891
chr1_1209	chr4_13617	chr17_1211	chr18_1890
chr1_1210	chr4_13618	chr17_1212	chr18_1889
chr1_1211	chr4_13619	chr17_1213	chr18_1888
chr1_1212	chr4_13620	chr17_1214	chr18_1887
chr1_1213	chr4_13621	chr17_1215	chr18_1886
chr1_1214	chr4_13622	chr17_1216	chr18_1885
chr1_1215	chr4_13623	chr17_1217	chr18_1884
chr1_1216	chr4_13624	chr17_1218	chr18_1883
chr1_1217	chr4_13625	chr17_1219	chr18_1882
chr1_1218	chr4_13626	chr17_1220	chr18_1881
chr1_1219	chr4_13627	chr17_1221	chr18_1880
chr1_1220	chr4_13628	chr17_1222	chr18_1879
chr1_1221	chr4_13629	chr17_1223	chr18_1878
chr1_1222	chr4_13630	chr17_1224	chr18_1877
chr1_1223	chr4_13631	chr17_1225	chr18_1876
chr1_1224	chr4_13632	chr17_1226	chr18_1875
chr1_1225	chr4_13633	chr17_1227	chr18_1874
chr1_1226	chr4_13634	chr17_1228	chr18_1873
chr1_1227	chr4_13635	chr17_1229	chr18_1872
chr1_1228	chr4_13636	chr17_1230	chr18_1871
chr1_1229	chr4_13637	chr17_1231	chr18_1870
chr1_1230	chr4_13638	chr17_1232	chr18_1869
chr1_1231	chr4_13639	chr17_1233	chr18_1868
chr1_1232	chr4_13640	chr17_1234	chr18_1867
chr1_1233	chr4_13641	chr17_1235	chr18_1866
chr1_1234	chr4_13642	chr17_1236	chr18_1865
chr1_1235	chr4_13643	chr17_1237	chr18_1864
chr1_1236	chr4_13644	chr17_1238	chr18_1863
chr1_1237	chr4_13645	chr17_1239	chr18_1862
chr1_1238	chr4_13646	chr17_1240	chr18_1861
chr1_1239	chr4_13647	chr17_1241	chr18_1860
chr1_1240	chr4_13648	chr17_1242	chr18_1859
chr1_1241	chr4_13649	chr17_1243	chr18_1858
chr1_1242	chr4_13650	chr17_1244	chr18_1857
chr1_1243	chr4_13651	chr17_1245	chr18_1856
chr1_1244	chr4_13652	chr17_1246	chr18_1855
chr1_1245	chr4_13653	chr17_1247	chr18_1854
chr1_1246	chr4_13654	chr17_1248	chr18_1853
chr1_1247	chr4_13655	chr17_1249	chr18_1852
chr1_1248	chr4_13656	chr17_1250	chr18_1850
chr1_1249	chr4_13657	chr17_1251	chr18_1849
chr1_1250	chr4_13658	chr17_1252	chr18_1848
chr1_1251	chr4_13659	chr17_1253	chr18_1847
chr1_1252	chr4_13660	chr17_1254	chr18_1846
chr1_1253	chr4_13661	chr17_1255	chr18_1845
chr1_1254	chr4_13662	chr17_1256	chr18_1844
chr1_1255	chr4_13663	chr17_1257	chr18_1843
chr1_1256	chr4_13664	chr17_1258	chr18_1842
chr1_1257	chr4_13665	chr17_1259	chr18_1841
chr1_1258	chr4_13666	chr17_1260	chr18_1840
chr1_1259	chr4_13667	chr17_1261	chr18_1839
chr1_1260	chr4_13668	chr17_1262	chr18_1838
chr1_1261	chr4_13669	chr17_1263	chr18_1837
chr1_1262	chr4_13670	chr17_1264	chr18_1836
chr1_1263	chr4_13671	chr17_1265	chr18_1835
chr1_1264	chr4_13672	chr17_1266	chr18_1834
chr1_1265	chr4_13673	chr17_1267	chr18_1833
chr1_1266	chr4_13674	chr17_1268	chr18_1832
chr1_1267	chr4_13675	chr17_1269	chr18_1831
chr1_1268	chr4_13676	chr17_1270	chr18_1830
chr1_1269	chr4_13677	chr17_1271	chr18_1829
chr1_1270	chr4_13678	chr17_1272	chr18_1828
chr1_1271	chr4_13679	chr17_1273	chr18_1827
chr1_1272	chr4_13680	chr17_1274	chr18_1826
chr1_1273	chr4_13681	chr17_1275	chr18_1825
chr1_1274	chr4_13682	chr17_1276	chr18_1824
chr1_1275	chr4_13683	chr17_1277	chr18_1823
chr1_1276	chr4_13684	chr17_1278	chr18_1822
chr1_1277	chr4_13685	chr17_1279	chr18_1821
chr1_1278	chr4_13686	chr17_1280	chr18_1820
chr1_1279	chr4_13687	chr17_1281	chr18_1819
chr1_1280	chr4_13688	chr17_1282	chr18_1818
chr1_1281	chr4_13689	chr17_1283	chr18_1817
chr1_1282	chr4_13690	chr17_1284	chr18_1816
chr1_1283	chr4_13691	chr17_1285	chr18_1815
chr1_1284	chr4_13692	chr17_1286	chr18_1814
chr1_1285	chr4_13693	chr17_1287	chr18_1813
chr1_1286	chr4_13694	chr17_1288	chr18_1812
chr1_1287	chr4_13695	chr17_1289	chr18_1811
chr1_1288	chr4_13696	chr17_1290	chr18_1810
chr1_1289	chr4_13697	chr17_1291	chr18_1809
chr1_1290	chr4_13698	chr17_1292	chr18_1808
chr1_1291	chr4_13699	chr17_1293	chr18_1807
chr1_1292	chr4_13700	chr17_1294	chr18_1806
chr1_1293	chr4_13701	chr17_1295	chr18_1805
chr1_1294	chr4_13702	chr17_1296	chr18_1804
chr1_1295	chr4_13703	chr17_1297	chr18_1803
chr1_1296	chr4_13704	chr17_1298	chr18_1802
chr1_1297	chr4_13705	chr17_1299	chr18_1801
chr1_1298	chr4_13706	chr17_1300	chr18_1800
chr1_1299	chr4_13707	chr17_1301	chr18_1799
chr1_1300	chr4_13708	chr17_1302	chr18_1798
chr1_1301	chr4_13709	chr17_1303	chr18_1797
chr1_1302	chr4_13710	chr17_1304	chr18_1796
chr1_1303	chr4_13711	chr17_1305	chr18_1795
chr1_1304	chr4_13712	chr17_1306	chr18_1794
chr1_1305	chr4_13713	chr17_1307	chr18_1793
chr1_1306	chr4_13714	chr17_1308	chr18_1792
chr1_1307	chr4_13715	chr17_1309	chr18_1791
chr1_1308	chr4_13716	chr17_1310	chr18_1790
chr1_1309	chr4_13717	chr17_1311	chr18_1789
chr1_1310	chr4_13718	chr17_1312	chr18_1788
chr1_1311	chr4_13719	chr17_1313	chr18_1787
chr1_1312	chr4_13720	chr17_1314	chr18_1786
chr1_1313	chr4_13721	chr17_1315	chr18_1785
chr1_1314	chr4_13722	chr17_1316	chr18_1784
chr1_1315	chr4_13723	chr17_1317	chr18_1783
chr1_1316	chr4_13724	chr17_1318	chr18_1782
chr1_1317	chr4_13725	chr17_1319	chr18_1781
chr1_1318	chr4_13726	chr17_1320	chr18_1780
chr1_1319	chr4_13727	chr17_1321	chr18_1779
chr1_1320	chr4_13728	chr17_1322	chr18_1778
chr1_1321	chr4_13729	chr17_1323	chr18_1777
chr1_1322	chr4_13730	chr17_1324	chr18_1776
chr1_1323	chr4_13731	chr17_1325	chr18_1775
chr1_1324	chr4_13732	chr17_1326	chr18_1774
chr1_1325	chr4_13733	chr17_1327	chr18_1773
chr1_1326	chr4_13734	chr17_1328	chr18_1772
chr1_1327	chr4_13735	chr17_1329	chr18_1771
chr1_1328	chr4_13736	chr17_1330	chr18_1770
chr1_1329	chr4_13737	chr17_1331	chr18_1769
chr1_1330	chr4_13738	chr17_1332	chr18_1768
chr1_1331	chr4_13739	chr17_1333	chr18_1767
chr1_1332	chr4_13740	chr17_1334	chr18_1766
chr1_1333	chr4_13741	chr17_1335	chr18_1765
chr1_1334	chr4_13742	chr17_1336	chr18_1764
chr1_1335	chr4_13743	chr17_1337	chr18_1763
chr1_1336	chr4_13744	chr17_1338	chr18_1762
chr1_1337	chr4_13745	chr17_1339	chr18_1761
chr1_1338	chr4_13746	chr17_1340	chr18_1760
chr1_1339	chr4_13747	chr17_1341	chr18_1759
chr1_1340	chr4_13748	chr17_1342	chr18_1758
chr1_1341	chr4_13749	chr17_1343	chr18_1757
chr1_1342	chr4_13750	chr17_1344	chr18_1756
chr1_1343	chr4_13751	chr17_1345	chr18_1755
chr1_1344	chr4_13752	chr17_1346	chr18_1754
chr1_1345	chr4_13753	chr17_1347	chr18_1753
chr1_1346	chr4_13754	chr17_1348	chr18_1752
chr1_1347	chr4_13755	chr17_1349	chr18_1751
chr1_1348	chr4_13756	chr17_1350	chr18_1750
chr1_1349	chr4_13757	chr17_1351	chr18_1749
chr1_1350	chr4_13758	chr17_1352	chr18_1748
chr1_1351	chr4_13759	chr17_1353	chr18_1747
chr1_1352	chr4_13760	chr17_1354	chr18_1746
chr1_1353	chr4_13761	chr17_1355	chr18_1745
chr1_1354	chr4_13762	chr17_1356	chr18_1744
chr1_1355	chr4_13763	chr17_1357	chr18_1743
chr1_1356	chr4_13764	chr17_1358	chr18_1742
chr1_1357	chr4_13765	chr17_1359	chr18_1741
chr1_1358	chr4_13766	chr17_1360	chr18_1740
chr1_1359	chr4_13767	chr17_1361	chr18_1739
chr1_1360	chr4_13768	chr17_1362	chr18_1738
chr1_1361	chr4_13769	chr17_1363	chr18_1737
chr1_1362	chr4_13770	chr17_1364	chr18_1736
chr1_1363	chr4_13771	chr17_1365	chr18_1735
chr1_1364	chr4_13772	chr17_1366	chr18_1734
chr1_1365	chr4_13773	chr17_1367	chr18_1733
chr1_1366	chr4_13774	chr17_1368	chr18_1732
chr1_1367	chr4_13775	chr17_1369	chr18_1731
chr1_1368	chr4_13776	chr17_1370	chr18_1730
chr1_1369	chr4_13777	chr17_1371	chr18_1729
chr1_1370	chr4_13778	chr17_1372	chr18_1728
chr1_1371	chr4_13779	chr17_1373	chr18_1727
chr1_1372	chr4_13780	chr17_1374	chr18_1726
chr1_1373	chr4_13781	chr17_1375	chr18_1725
chr1_1374	chr4_13782	chr17_1376	chr18_1724
chr1_1375	chr4_13783	chr17_1377	chr18_1723
chr1_1376	chr4_13784	chr17_1378	chr18_1722
chr1_1377	chr4_13785	chr17_1379	chr18_1721
chr1_1378	chr4_13786	chr17_1380	chr18_1720
chr1_1379	chr4_13787	chr17_1381	chr18_1719
chr1_1380	chr4_13788	chr17_1382	chr18_1718
chr1_1381	chr4_13789	chr17_1383	chr18_1717
chr1_1382	chr4_13790	chr17_1384	chr18_1716
chr1_1383	chr4_13791	chr17_1385	chr18_1715
chr1_1384	chr4_13792	chr17_1386	chr18_1714
chr1_1385	chr4_13793	chr17_1387	chr18_1713
chr1_1386	chr4_13794	chr17_1388	chr18_1712
chr1_1387	chr4_13795	chr17_1389	chr18_1711
chr1_1388	chr4_13796	chr17_1390	chr18_1710
chr1_1389	chr4_13797	chr17_1391	chr18_1709
chr1_1390	chr4_13798	chr17_1392	chr18_1708
chr1_1391	chr4_13799	chr17_1393	chr18_1707
chr1_1392	chr4_13800	chr17_1394	chr18_1706
chr1_1393	chr4_13801	chr17_1395	chr18_1705
chr1_1394	chr4_13802	chr17_1396	chr18_1704
chr1_1395	chr4_13803	chr17_1397	chr18_1703
chr1_1396	chr4_13804	chr17_1398	chr18_1702
chr1_1397	chr4_13805	chr17_1399	chr18_1701
chr1_1398	chr4_13806	chr17_1400	chr18_1700
chr1_1399	chr4_13807	chr17_1401	chr18_1699
chr1_1400	chr4_13808	chr17_1402	chr18_1698
chr1_1401	chr4_13809	chr17_1403	chr18_1697
chr1_1402	chr4_13810	chr17_1404	chr18_1696
chr1_1403	chr4_13811	chr17_1405	chr18_1695
chr1_1404	chr4_13812	chr17_1406	chr18_1694
chr1_1405	chr4_13813	chr17_1407	chr18_1693
chr1_1406	chr4_13814	chr17_1408	chr18_1692
chr1_1407	chr4_13815	chr17_1409	chr18_1691
chr1_1408	chr4_13816	chr17_1410	chr18_1690
chr1_1409	chr4_13817	chr17_1411	chr18_1689
chr1_1410	chr4_13818	chr17_1412	chr18_1688
chr1_1411	chr4_13819	chr17_1413	chr18_1687
chr1_1412	chr4_13820	chr17_1414	chr18_1686
chr1_1413	chr4_13821	chr17_1415	chr18_1685
chr1_1414	chr4_13822	chr17_1416	chr18_1684
chr1_1415	chr4_13823	chr17_1417	chr18_1683
chr1_1416	chr4_13824	chr17_1418	chr18_1682
chr1_1417	chr4_13825	chr17_1419	chr18_1681
chr1_1418	chr4_13826	chr17_1420	chr18_1680
chr1_1419	chr4_13827	chr17_1421	chr18_1679
chr1_1420	chr4_13828	chr17_1422	chr18_1678
chr1_1421	chr4_13829	notmapbin	chr18_1677
chr1_1422	chr4_13830	chr17_1424	chr18_1676
chr1_1423	chr4_13831	chr17_1425	chr18_1675
chr1_1424	chr4_13832	chr17_1426	chr18_1674
chr1_1425	chr4_13833	chr17_1427	chr18_1673
chr1_1426	chr4_13834	chr17_1428	chr18_1672
chr1_1427	chr4_13835	chr17_1429	chr18_1671
chr1_1428	chr4_13836	chr17_1430	chr18_1670
chr1_1429	chr4_13837	chr17_1431	chr18_1669
chr1_1430	chr4_13838	chr17_1432	chr18_1668
chr1_1431	chr4_13839	chr17_1433	chr18_1667
chr1_1432	chr4_13840	chr17_1434	chr18_1666
chr1_1433	chr4_13841	chr17_1435	chr18_1665
chr1_1434	chr4_13842	chr17_1436	chr18_1664
chr1_1435	chr4_13843	chr17_1437	chr18_1663
chr1_1436	chr4_13844	chr17_1438	chr18_1662
chr1_1437	chr4_13845	chr17_1439	chr18_1661
chr1_1438	chr4_13846	chr17_1440	chr18_1660
chr1_1439	chr4_13847	chr17_1441	chr18_1659
chr1_1440	chr4_13848	chr17_1442	chr18_1658
chr1_1441	chr4_13849	chr17_1443	chr18_1657
chr1_1442	chr4_13850	chr17_1444	chr18_1656
chr1_1443	chr4_13851	chr17_1445	chr18_1655
chr1_1444	chr4_13852	chr17_1446	chr18_1654
chr1_1445	chr4_13853	chr17_1447	chr18_1653
chr1_1446	chr4_13854	chr17_1448	chr18_1652
chr1_1447	chr4_13855	chr17_1449	chr18_1651
chr1_1448	chr4_13856	chr17_1450	chr18_1650
chr1_1449	chr4_13857	chr17_1451	chr18_1649
chr1_1450	chr4_13858	chr17_1452	chr18_1648
chr1_1451	chr4_13859	chr17_1453	chr18_1647
chr1_1452	chr4_13860	chr17_1454	chr18_1646
chr1_1453	chr4_13861	chr17_1455	chr18_1645
chr1_1454	chr4_13862	chr17_1456	chr18_1644
chr1_1455	chr4_13863	chr17_1457	chr18_1643
chr1_1456	chr4_13864	chr17_1458	chr18_1642
chr1_1457	chr4_13865	chr17_1459	chr18_1641
chr1_1458	chr4_13866	chr17_1460	chr18_1640
chr1_1459	chr4_13867	chr17_1461	chr18_1639
chr1_1460	chr4_13868	chr17_1462	chr18_1638
chr1_1461	chr4_13869	chr17_1463	chr18_1637
chr1_1462	chr4_13870	chr17_1464	chr18_1636
chr1_1463	chr4_13871	chr17_1465	chr18_1635
chr1_1464	chr4_13872	chr17_1466	chr18_1634
chr1_1465	chr4_13873	chr17_1467	chr18_1633
chr1_1466	chr4_13874	chr17_1468	chr18_1632
chr1_1467	chr4_13875	chr17_1469	chr18_1631
chr1_1468	chr4_13876	chr17_1470	chr18_1630
chr1_1469	chr4_13877	chr17_1471	chr18_1629
chr1_1470	chr4_13878	chr17_1472	chr18_1628
chr1_1471	chr4_13879	chr17_1473	chr18_1627
chr1_1472	chr4_13880	chr17_1474	chr18_1626
chr1_1473	chr4_13881	chr17_1475	chr18_1625
chr1_1474	chr4_13882	chr17_1476	chr18_1624
chr1_1475	chr4_13883	chr17_1477	chr18_1623
chr1_1476	chr4_13884	chr17_1478	chr18_1622
chr1_1477	chr4_13885	chr17_1479	chr18_1621
chr1_1478	chr4_13886	chr17_1480	chr18_1620
chr1_1479	chr4_13887	chr17_1481	chr18_1619
chr1_1480	chr4_13888	chr17_1482	chr18_1618
chr1_1481	chr4_13889	chr17_1483	chr18_1617
chr1_1482	chr4_13890	chr17_1484	chr18_1616
chr1_1483	chr4_13891	chr17_1485	chr18_1615
chr1_1484	chr4_13892	chr17_1486	chr18_1614
chr1_1485	chr4_13893	chr17_1487	chr18_1613
chr1_1486	chr4_13894	chr17_1488	chr18_1612
chr1_1487	chr4_13895	chr17_1489	chr18_1611
chr1_1488	chr4_13896	chr17_1490	chr18_1610
chr1_1489	chr4_13897	chr17_1491	chr18_1609
chr1_1490	chr4_13898	chr17_1492	chr18_1608
chr1_1491	chr4_13899	chr17_1493	chr18_1607
chr1_1492	chr4_13900	chr17_1494	chr18_1606
chr1_1493	chr4_13901	chr17_1495	chr18_1605
chr1_1494	chr4_13902	chr17_1496	chr18_1604
chr1_1495	chr4_13903	chr17_1497	chr18_1603
chr1_1496	chr4_13904	chr17_1498	chr18_1602
chr1_1497	chr4_13905	chr17_1499	chr18_1601
chr1_1498	chr4_13906	chr17_1500	chr18_1600
chr1_1499	chr4_13907	chr17_1501	chr18_1599
chr1_1500	chr4_13908	chr17_1502	chr18_1598
chr1_1501	chr4_13909	chr17_1503	chr18_1597
chr1_1502	chr4_13910	chr17_1504	chr18_1596
chr1_1503	chr4_13911	chr17_1505	chr18_1595
chr1_1504	chr4_13912	chr17_1506	chr18_1594
chr1_1505	chr4_13913	chr17_1507	chr18_1593
chr1_1506	chr4_13914	chr17_1508	chr18_1592
chr1_1507	chr4_13915	chr17_1509	chr18_1591
chr1_1508	chr4_13916	chr17_1510	chr18_1590
chr1_1509	chr4_13917	chr17_1511	chr18_1589
chr1_1510	chr4_13918	chr17_1512	chr18_1588
chr1_1511	chr4_13919	chr17_1513	chr18_1587
chr1_1512	chr4_13920	chr17_1514	chr18_1586
chr1_1513	chr4_13921	chr17_1515	chr18_1585
chr1_1514	chr4_13922	chr17_1516	chr18_1584
chr1_1515	chr4_13923	chr17_1517	chr18_1583
chr1_1516	chr4_13924	chr17_1518	chr18_1582
chr1_1517	chr4_13925	chr17_1519	chr18_1581
chr1_1518	chr4_13926	chr17_1520	chr18_1580
chr1_1519	chr4_13927	chr17_1521	chr18_1579
chr1_1520	chr4_13928	chr17_1522	chr18_1578
chr1_1521	chr4_13929	chr17_1523	chr18_1577
chr1_1522	chr4_13930	chr17_1524	chr18_1576
chr1_1523	chr4_13931	chr17_1525	chr18_1575
chr1_1524	chr4_13932	chr17_1526	chr18_1574
chr1_1525	chr4_13933	chr17_1527	chr18_1573
chr1_1526	chr4_13934	chr17_1528	chr18_1572
chr1_1527	chr4_13935	chr17_1529	chr18_1571
chr1_1528	chr4_13936	chr17_1530	chr18_1570
chr1_1529	chr4_13937	chr17_1531	chr18_1569
chr1_1530	chr4_13938	chr17_1532	chr18_1568
chr1_1531	chr4_13939	chr17_1533	chr18_1567
chr1_1532	chr4_13940	chr17_1534	chr18_1566
chr1_1533	chr4_13941	chr17_1535	chr18_1565
chr1_1534	chr4_13942	chr17_1536	chr18_1564
chr1_1535	chr4_13943	chr17_1537	chr18_1563
chr1_1536	chr4_13944	chr17_1538	chr18_1562
chr1_1537	chr4_13945	chr17_1539	chr18_1561
chr1_1538	chr4_13946	chr17_1540	chr18_1560
chr1_1539	chr4_13947	chr17_1541	chr18_1559
chr1_1540	chr4_13948	chr17_1542	chr18_1558
chr1_1541	chr4_13949	chr17_1543	chr18_1557
chr1_1542	chr4_13950	chr17_1544	chr18_1556
chr1_1543	chr4_13951	chr17_1545	chr18_1555
chr1_1544	chr4_13952	chr17_1546	chr18_1554
chr1_1545	chr4_13953	chr17_1547	chr18_1553
chr1_1546	chr4_13954	chr17_1548	chr18_1552
chr1_1547	chr4_13955	chr17_1549	chr18_1551
chr1_1548	chr4_13956	chr17_1550	chr18_1550
chr1_1549	chr4_13957	chr17_1551	chr18_1549
chr1_1550	chr4_13958	chr17_1552	chr18_1548
chr1_1551	chr4_13959	chr17_1553	chr18_1547
chr1_1552	chr4_13960	chr17_1554	chr18_1546
chr1_1553	chr4_13961	chr17_1555	chr18_1545
chr1_1554	chr4_13962	chr17_1556	chr18_1544
chr1_1555	chr4_13963	chr17_1557	chr18_1543
chr1_1556	chr4_13964	chr17_1558	chr18_1542
chr1_1557	chr4_13965	chr17_1559	chr18_1541
chr1_1558	chr4_13966	chr17_1560	chr18_1540
chr1_1559	chr4_13967	chr17_1561	chr18_1539
chr1_1560	chr4_13968	chr17_1562	chr18_1538
chr1_1561	chr4_13969	chr17_1563	chr18_1537
chr1_1562	chr4_13970	chr17_1564	chr18_1536
chr1_1563	chr4_13971	chr17_1565	chr18_1535
chr1_1564	chr4_13972	chr17_1566	chr18_1534
chr1_1565	chr4_13973	chr17_1567	notmapbin
chr1_1566	chr4_13974	chr17_1568	chr18_1531
chr1_1567	chr4_13975	chr17_1569	chr18_1530
chr1_1568	chr4_13976	chr17_1570	chr18_1529
chr1_1569	chr4_13977	chr17_1571	chr18_1528
chr1_1570	chr4_13978	chr17_1572	chr18_1527
chr1_1571	chr4_13979	chr17_1573	chr18_1526
chr1_1572	chr4_13980	chr17_1574	chr18_1525
chr1_1573	chr4_13981	chr17_1575	chr18_1524
chr1_1574	chr4_13982	chr17_1576	chr18_1523
chr1_1575	chr4_13983	chr17_1577	chr18_1522
chr1_1576	chr4_13984	chr17_1578	chr18_1521
chr1_1577	chr4_13985	chr17_1579	chr18_1520
chr1_1578	chr4_13986	chr17_1580	chr18_1519
chr1_1579	chr4_13987	chr17_1581	chr18_1518
chr1_1580	chr4_13988	chr17_1582	chr18_1517
chr1_1581	chr4_13989	chr17_1583	chr18_1516
chr1_1582	chr4_13990	chr17_1584	chr18_1515
chr1_1583	chr4_13991	chr17_1585	chr18_1514
chr1_1584	chr4_13992	chr17_1586	chr18_1513
chr1_1585	chr4_13993	chr17_1587	chr18_1512
chr1_1586	chr4_13994	chr17_1588	chr18_1511
chr1_1587	chr4_13995	chr17_1589	chr18_1510
chr1_1588	chr4_13996	chr17_1590	chr18_1509
chr1_1589	chr4_13997	chr17_1591	chr18_1508
chr1_1590	chr4_13998	chr17_1592	chr18_1507
chr1_1591	chr4_13999	chr17_1593	chr18_1506
chr1_1592	chr4_14000	chr17_1594	chr18_1505
chr1_1593	chr4_14001	chr17_1595	chr18_1504
chr1_1594	chr4_14002	chr17_1596	chr18_1503
chr1_1595	chr4_14003	chr17_1597	chr18_1502
chr1_1596	chr4_14004	chr17_1598	chr18_1501
chr1_1597	chr4_14005	chr17_1599	chr18_1500
chr1_1598	chr4_14006	chr17_1600	chr18_1499
chr1_1599	chr4_14007	chr17_1601	chr18_1498
chr1_1600	chr4_14008	chr17_1602	chr18_1497
chr1_1601	chr4_14009	chr17_1603	chr18_1496
chr1_1602	chr4_14010	chr17_1604	chr18_1495
chr1_1603	chr4_14011	chr17_1605	chr18_1494
chr1_1604	chr4_14012	chr17_1606	chr18_1493
chr1_1605	chr4_14013	chr17_1607	chr18_1492
chr1_1606	chr4_14014	chr17_1608	chr18_1491
chr1_1607	chr4_14015	chr17_1609	chr18_1490
chr1_1608	chr4_14016	chr17_1610	chr18_1489
chr1_1609	chr4_14017	chr17_1611	chr18_1488
chr1_1610	chr4_14018	chr17_1612	chr18_1487
chr1_1611	chr4_14019	chr17_1613	chr18_1486
chr1_1612	chr4_14020	chr17_1614	chr18_1485
chr1_1613	chr4_14021	chr17_1615	notmapbin
chr1_1614	chr4_14022	chr17_1616	chr18_1483
chr1_1615	chr4_14023	chr17_1617	chr18_1482
chr1_1616	chr4_14024	chr17_1618	chr18_1481
chr1_1617	chr4_14025	chr17_1619	chr18_1480
chr1_1618	chr4_14026	chr17_1620	chr18_1479
chr1_1619	chr4_14027	chr17_1621	chr18_1478
chr1_1620	chr4_14028	chr17_1622	chr18_1477
chr1_1621	chr4_14029	chr17_1623	chr18_1476
chr1_1622	chr4_14030	chr17_1624	chr18_1475
chr1_1623	chr4_14031	chr17_1625	chr18_1474
chr1_1624	chr4_14032	chr17_1626	chr18_1473
chr1_1625	chr4_14033	chr17_1627	chr18_1472
chr1_1626	chr4_14034	chr17_1628	chr18_1471
chr1_1627	chr4_14035	chr17_1629	chr18_1470
chr1_1628	chr4_14036	chr17_1630	chr18_1469
chr1_1629	chr4_14037	chr17_1631	chr18_1468
chr1_1630	chr4_14038	chr17_1632	chr18_1467
chr1_1631	chr4_14039	chr17_1633	chr18_1466
chr1_1632	chr4_14040	chr17_1634	chr18_1465
chr1_1633	chr4_14041	chr17_1635	chr18_1464
chr1_1634	chr4_14042	chr17_1636	chr18_1463
chr1_1635	chr4_14043	chr17_1637	chr18_1462
chr1_1636	chr4_14044	chr17_1638	chr18_1461
chr1_1637	chr4_14045	chr17_1639	chr18_1460
chr1_1638	chr4_14046	chr17_1640	chr18_1459
chr1_1639	chr4_14047	chr17_1641	chr18_1458
chr1_1640	chr4_14048	chr17_1642	chr18_1457
chr1_1641	chr4_14049	chr17_1643	chr18_1456
chr1_1642	chr4_14050	chr17_1644	chr18_1455
chr1_1643	chr4_14051	chr17_1645	chr18_1454
chr1_1644	chr4_14052	chr17_1646	chr18_1453
chr1_1645	chr4_14053	chr17_1647	chr18_1452
chr1_1646	chr4_14054	chr17_1648	chr18_1451
chr1_1647	chr4_14055	chr17_1649	chr18_1450
chr1_1648	chr4_14056	chr17_1650	chr18_1449
chr1_1649	chr4_14057	chr17_1651	chr18_1448
chr1_1650	chr4_14058	chr17_1652	chr18_1447
chr1_1651	chr4_14059	chr17_1653	chr18_1446
chr1_1652	chr4_14060	chr17_1654	chr18_1445
chr1_1653	chr4_14061	chr17_1655	chr18_1444
chr1_1654	chr4_14062	chr17_1656	chr18_1443
chr1_1655	chr4_14063	chr17_1657	chr18_1442
chr1_1656	chr4_14064	chr17_1658	chr18_1441
chr1_1657	chr4_14065	chr17_1659	chr18_1440
chr1_1658	chr4_14066	chr17_1660	chr18_1439
chr1_1659	chr4_14067	chr17_1661	chr18_1438
chr1_1660	chr4_14068	chr17_1662	chr18_1437
chr1_1661	chr4_14069	chr17_1663	chr18_1436
chr1_1662	chr4_14070	chr17_1664	chr18_1435
chr1_1663	chr4_14071	chr17_1665	chr18_1434
chr1_1664	chr4_14072	chr17_1666	chr18_1433
chr1_1665	chr4_14073	chr17_1667	chr18_1432
chr1_1666	chr4_14074	chr17_1668	chr18_1431
chr1_1667	chr4_14076	chr17_1669	chr18_1430
chr1_1668	chr4_14077	chr17_1670	chr18_1429
chr1_1669	chr4_14078	chr17_1671	chr18_1428
chr1_1670	chr4_14079	chr17_1672	chr18_1427
chr1_1671	chr4_14080	chr17_1673	chr18_1426
chr1_1672	chr4_14081	chr17_1674	chr18_1425
chr1_1673	chr4_14082	chr17_1675	chr18_1424
chr1_1674	chr4_14083	chr17_1676	chr18_1423
chr1_1675	chr4_14084	chr17_1677	chr18_1422
chr1_1676	chr4_14085	chr17_1678	chr18_1421
chr1_1677	chr4_14086	chr17_1679	chr18_1420
chr1_1678	chr4_14087	chr17_1680	chr18_1419
chr1_1679	chr4_14088	chr17_1681	chr18_1418
chr1_1680	chr4_14089	chr17_1682	chr18_1417
chr1_1681	chr4_14090	chr17_1683	chr18_1416
chr1_1682	chr4_14091	chr17_1684	chr18_1415
chr1_1683	chr4_14092	chr17_1685	chr18_1414
chr1_1684	chr4_14093	chr17_1686	chr18_1413
chr1_1685	chr4_14094	chr17_1687	chr18_1412
chr1_1686	chr4_14095	chr17_1688	chr18_1411
chr1_1687	chr4_14096	chr17_1689	chr18_1410
chr1_1688	chr4_14097	chr17_1690	chr18_1409
chr1_1689	chr4_14098	chr17_1691	chr18_1408
chr1_1690	chr4_14099	chr17_1692	chr18_1407
chr1_1691	chr4_14100	chr17_1693	chr18_1406
chr1_1692	chr4_14101	chr17_1694	chr18_1405
chr1_1693	chr4_14102	chr17_1695	chr18_1404
chr1_1694	chr4_14103	chr17_1696	chr18_1403
chr1_1695	chr4_14104	chr17_1697	chr18_1402
chr1_1696	chr4_14105	chr17_1698	chr18_1401
chr1_1697	chr4_14106	chr17_1699	chr18_1400
chr1_1698	chr4_14107	chr17_1700	chr18_1399
chr1_1699	chr4_14108	chr17_1701	chr18_1398
chr1_1700	chr4_14109	chr17_1702	chr18_1397
chr1_1701	chr4_14110	chr17_1703	chr18_1396
chr1_1702	chr4_14111	chr17_1704	chr18_1395
chr1_1703	chr4_14112	chr17_1705	chr18_1394
chr1_1704	chr4_14113	notmapbin	chr18_1393
chr1_1705	chr4_14114	chr17_1706	chr18_1392
chr1_1706	chr4_14115	chr17_1707	chr18_1391
chr1_1707	chr4_14116	chr17_1708	chr18_1390
chr1_1708	chr4_14117	chr17_1709	chr18_1389
chr1_1709	chr4_14118	chr17_1710	chr18_1388
chr1_1710	chr4_14119	chr17_1711	chr18_1387
chr1_1711	chr4_14120	chr17_1712	chr18_1386
chr1_1712	chr4_14121	chr17_1713	chr18_1385
chr1_1713	chr4_14122	chr17_1714	chr18_1384
chr1_1714	chr4_14123	chr17_1715	chr18_1383
chr1_1715	chr4_14124	chr17_1716	chr18_1382
chr1_1716	chr4_14125	chr17_1717	chr18_1381
chr1_1717	chr4_14126	chr17_1718	chr18_1380
chr1_1718	notmapbin	chr17_1719	chr18_1379
chr1_1719	notmapbin	chr17_1720	chr18_1378
chr1_1720	notmapbin	chr17_1721	chr18_1377
chr1_1721	chr4_14127	chr17_1722	chr18_1376
chr1_1722	chr4_14128	chr17_1723	chr18_1375
chr1_1723	chr4_14129	chr17_1724	chr18_1374
chr1_1724	chr4_14130	chr17_1725	chr18_1373
chr1_1725	chr4_14131	chr17_1726	chr18_1372
chr1_1726	chr4_14132	chr17_1727	chr18_1371
chr1_1727	chr4_14133	chr17_1728	chr18_1370
chr1_1728	chr4_14134	chr17_1729	chr18_1369
chr1_1729	chr4_14135	chr17_1730	chr18_1368
chr1_1730	chr4_14136	chr17_1731	chr18_1367
chr1_1731	chr4_14137	chr17_1732	chr18_1366
chr1_1732	chr4_14138	chr17_1733	chr18_1365
chr1_1733	chr4_14139	chr17_1734	chr18_1364
chr1_1734	chr4_14140	chr17_1735	chr18_1363
chr1_1735	chr4_14141	chr17_1736	chr18_1362
chr1_1736	chr4_14142	chr17_1737	chr18_1361
chr1_1737	chr4_14143	chr17_1738	chr18_1360
chr1_1738	chr4_14144	chr17_1739	chr18_1359
chr1_1739	chr4_14145	chr17_1740	chr18_1358
chr1_1740	chr4_14146	chr17_1741	chr18_1357
chr1_1741	chr4_14147	chr17_1742	chr18_1356
chr1_1742	chr4_14148	chr17_1743	chr18_1355
chr1_1743	chr4_14149	chr17_1744	chr18_1354
chr1_1744	chr4_14150	chr17_1745	chr18_1353
chr1_1745	chr4_14151	chr17_1746	chr18_1352
chr1_1746	chr4_14152	chr17_1747	chr18_1351
chr1_1747	chr4_14153	chr17_1748	chr18_1350
chr1_1748	chr4_14154	chr17_1749	chr18_1349
chr1_1749	chr4_14155	chr17_1750	chr18_1348
chr1_1750	chr4_14156	chr17_1751	chr18_1347
chr1_1751	chr4_14157	chr17_1752	chr18_1346
chr1_1752	chr4_14158	chr17_1753	chr18_1345
chr1_1753	chr4_14159	chr17_1754	chr18_1344
chr1_1754	chr4_14160	chr17_1755	chr18_1343
chr1_1755	chr4_14161	chr17_1756	chr18_1342
chr1_1756	chr4_14162	chr17_1757	chr18_1341
chr1_1757	chr4_14163	chr17_1758	chr18_1340
chr1_1758	chr4_14164	chr17_1759	chr18_1339
chr1_1759	chr4_14165	chr17_1760	chr18_1338
chr1_1760	chr4_14166	chr17_1761	chr18_1337
chr1_1761	chr4_14167	chr17_1762	chr18_1336
chr1_1762	chr4_14168	chr17_1763	chr18_1335
chr1_1763	chr4_14169	chr17_1764	chr18_1334
chr1_1764	chr4_14170	chr17_1766	chr18_1333
chr1_1765	chr4_14171	chr17_1767	chr18_1332
chr1_1766	chr4_14172	chr17_1768	chr18_1331
chr1_1767	chr4_14173	chr17_1769	chr18_1330
chr1_1768	chr4_14174	chr17_1770	chr18_1329
chr1_1769	chr4_14175	chr17_1771	chr18_1328
chr1_1770	chr4_14176	chr17_1772	chr18_1327
chr1_1771	chr4_14177	chr17_1773	chr18_1326
chr1_1772	chr4_14178	chr17_1774	chr18_1325
chr1_1773	chr4_14179	chr17_1775	chr18_1324
chr1_1774	chr4_14180	chr17_1776	chr18_1323
chr1_1775	chr4_14181	chr17_1777	chr18_1322
chr1_1776	chr4_14182	chr17_1778	chr18_1321
chr1_1777	chr4_14183	chr17_1779	chr18_1320
chr1_1778	chr4_14184	chr17_1780	chr18_1319
chr1_1779	chr4_14185	chr17_1781	chr18_1318
chr1_1780	chr4_14186	chr17_1782	chr18_1317
chr1_1781	chr4_14187	chr17_1783	chr18_1316
chr1_1782	chr4_14188	chr17_1784	chr18_1315
chr1_1783	chr4_14189	chr17_1785	chr18_1314
chr1_1784	chr4_14190	chr17_1786	chr18_1313
chr1_1785	chr4_14191	chr17_1787	chr18_1312
chr1_1786	chr4_14192	chr17_1788	chr18_1311
chr1_1787	chr4_14193	chr17_1789	chr18_1310
chr1_1788	chr4_14194	chr17_1790	chr18_1309
chr1_1789	chr4_14195	chr17_1791	chr18_1308
chr1_1790	chr4_14196	chr17_1792	chr18_1307
chr1_1791	chr4_14197	chr17_1793	chr18_1306
chr1_1792	chr4_14198	chr17_1794	chr18_1305
chr1_1793	chr4_14199	chr17_1795	chr18_1304
chr1_1794	chr4_14200	chr17_1796	chr18_1303
chr1_1795	chr4_14201	chr17_1797	chr18_1302
chr1_1796	chr4_14202	chr17_1798	chr18_1301
chr1_1797	chr4_14203	chr17_1799	chr18_1300
chr1_1798	chr4_14204	chr17_1800	chr18_1299
chr1_1799	chr4_14205	chr17_1801	chr18_1298
chr1_1800	chr4_14206	chr17_1802	chr18_1297
chr1_1801	chr4_14207	chr17_1803	chr18_1296
chr1_1802	chr4_14208	chr17_1804	chr18_1295
chr1_1803	chr4_14209	chr17_1805	chr18_1294
chr1_1804	chr4_14210	chr17_1806	chr18_1293
chr1_1805	chr4_14211	chr17_1807	chr18_1292
chr1_1806	chr4_14212	chr17_1808	chr18_1291
chr1_1807	chr4_14213	chr17_1809	chr18_1290
chr1_1808	chr4_14214	chr17_1810	chr18_1289
chr1_1809	chr4_14215	chr17_1811	chr18_1288
chr1_1810	chr4_14216	chr17_1812	chr18_1287
chr1_1811	chr4_14217	chr17_1813	chr18_1286
chr1_1812	chr4_14218	chr17_1814	chr18_1285
chr1_1813	chr4_14219	chr17_1815	chr18_1284
chr1_1814	chr4_14220	chr17_1816	chr18_1283
chr1_1815	chr4_14221	chr17_1817	chr18_1282
chr1_1816	chr4_14222	chr17_1818	chr18_1281
chr1_1817	chr4_14223	chr17_1819	chr18_1280
chr1_1818	chr4_14224	chr17_1820	chr18_1279
chr1_1819	notmapbin	chr17_1821	chr18_1278
chr1_1820	chr4_14226	chr17_1822	chr18_1277
chr1_1821	chr4_14227	chr17_1823	chr18_1276
chr1_1822	chr4_14228	chr17_1824	chr18_1275
chr1_1823	chr4_14229	chr17_1825	chr18_1274
chr1_1824	chr4_14230	chr17_1826	chr18_1273
chr1_1825	chr4_14231	chr17_1827	chr18_1272
chr1_1826	chr4_14232	chr17_1828	chr18_1271
chr1_1827	chr4_14233	chr17_1829	chr18_1270
chr1_1828	chr4_14234	notmapbin	chr18_1269
chr1_1829	chr4_14235	chr17_1830	chr18_1268
chr1_1830	chr4_14236	chr17_1831	chr18_1267
chr1_1831	chr4_14237	chr17_1832	chr18_1266
chr1_1832	chr4_14238	chr17_1833	chr18_1265
chr1_1833	chr4_14239	chr17_1834	chr18_1264
chr1_1834	chr4_14240	chr17_1835	chr18_1263
chr1_1835	chr4_14241	chr17_1836	chr18_1262
chr1_1836	chr4_14242	chr17_1837	chr18_1261
chr1_1837	chr4_14243	chr17_1838	chr18_1260
chr1_1838	chr4_14244	chr17_1839	chr18_1259
chr1_1839	chr4_14245	chr17_1840	chr18_1258
chr1_1840	chr4_14246	chr17_1841	chr18_1257
chr1_1841	chr4_14247	chr17_1842	chr18_1256
chr1_1842	chr4_14248	chr17_1843	chr18_1255
chr1_1843	chr4_14249	chr17_1844	chr18_1254
chr1_1844	chr4_14250	chr17_1845	chr18_1253
chr1_1845	chr4_14251	chr17_1846	chr18_1252
chr1_1846	chr4_14252	chr17_1847	chr18_1251
chr1_1847	chr4_14253	chr17_1848	chr18_1250
chr1_1848	chr4_14254	chr17_1849	chr18_1249
chr1_1849	chr4_14255	chr17_1850	chr18_1248
chr1_1850	chr4_14256	chr17_1851	chr18_1247
chr1_1851	chr4_14257	chr17_1852	chr18_1246
chr1_1852	chr4_14258	chr17_1853	chr18_1245
chr1_1853	chr4_14259	chr17_1854	chr18_1244
chr1_1854	chr4_14260	chr17_1855	chr18_1243
chr1_1855	chr4_14261	chr17_1856	chr18_1242
chr1_1856	chr4_14262	chr17_1857	chr18_1241
chr1_1857	chr4_14263	chr17_1858	chr18_1240
chr1_1858	chr4_14264	chr17_1859	chr18_1239
chr1_1859	chr4_14265	chr17_1860	chr18_1238
chr1_1860	chr4_14266	chr17_1861	chr18_1237
chr1_1861	chr4_14267	chr17_1862	chr18_1236
chr1_1862	chr4_14268	chr17_1863	chr18_1235
chr1_1863	chr4_14269	chr17_1864	chr18_1234
chr1_1864	chr4_14270	chr17_1865	chr18_1233
chr1_1865	chr4_14271	chr17_1866	chr18_1232
chr1_1866	chr4_14272	chr17_1867	chr18_1231
chr1_1867	chr4_14273	chr17_1868	chr18_1230
chr1_1868	chr4_14274	chr17_1869	notmapbin
chr1_1869	chr4_14275	chr17_1871	notmapbin
chr1_1870	chr4_14276	chr17_1872	notmapbin
chr1_1871	chr4_14277	chr17_1873	chr18_1227
chr1_1872	chr4_14278	chr17_1874	chr18_1226
chr1_1873	chr4_14279	chr17_1875	notmapbin
chr1_1874	notmapbin	notmapbin	notmapbin
chr1_1875	notmapbin	chr17_1877	notmapbin
chr1_1876	chr4_14281	chr17_1878	chr18_1222
chr1_1877	chr4_14282	chr17_1879	chr18_1221
chr1_1878	chr4_14283	chr17_1880	chr18_1220
chr1_1879	chr4_14284	chr17_1882	chr18_1219
chr1_1880	chr4_14285	chr17_1883	chr18_1218
chr1_1881	chr4_14286	chr17_1884	chr18_1217
chr1_1882	chr4_14287	chr17_1885	chr18_1216
chr1_1883	chr4_14288	chr17_1886	chr18_1215
chr1_1884	chr4_14289	chr17_1887	chr18_1214
chr1_1885	chr4_14290	chr17_1888	chr18_1213
chr1_1886	chr4_14291	chr17_1889	chr18_1212
chr1_1887	chr4_14292	chr17_1890	notmapbin
chr1_1888	chr4_14293	chr17_1891	chr18_1210
chr1_1889	chr4_14294	chr17_1892	chr18_1209
chr1_1890	chr4_14295	chr17_1893	chr18_1208
chr1_1891	chr4_14296	chr17_1894	chr18_1207
chr1_1892	chr4_14297	chr17_1895	chr18_1206
chr1_1893	chr4_14298	chr17_1896	chr18_1205
chr1_1894	chr4_14299	chr17_1897	chr18_1204
chr1_1895	chr4_14300	chr17_1898	chr18_1203
chr1_1896	chr4_14301	chr17_1899	chr18_1202
chr1_1897	chr4_14302	chr17_1900	chr18_1201
chr1_1898	chr4_14303	chr17_1901	chr18_1200
chr1_1899	chr4_14304	chr17_1902	chr18_1199
chr1_1900	chr4_14305	chr17_1903	chr18_1198
chr1_1901	chr4_14306	chr17_1904	chr18_1197
chr1_1902	chr4_14307	chr17_1905	chr18_1196
chr1_1903	chr4_14308	chr17_1906	chr18_1195
chr1_1904	chr4_14309	chr17_1907	chr18_1194
chr1_1905	chr4_14310	chr17_1908	chr18_1193
chr1_1906	chr4_14311	chr17_1909	chr18_1192
chr1_1907	chr4_14312	chr17_1910	chr18_1191
chr1_1908	chr4_14313	chr17_1911	chr18_1190
chr1_1909	chr4_14314	chr17_1912	chr18_1189
chr1_1910	chr4_14315	chr17_1913	chr18_1188
chr1_1911	chr4_14316	chr17_1914	chr18_1187
chr1_1912	chr4_14317	chr17_1915	chr18_1186
chr1_1913	chr4_14318	chr17_1916	chr18_1185
chr1_1914	chr4_14319	chr17_1917	chr18_1184
chr1_1915	chr4_14320	chr17_1918	chr18_1183
chr1_1916	chr4_14321	chr17_1919	chr18_1182
chr1_1917	chr4_14322	chr17_1920	chr18_1181
chr1_1918	chr4_14323	chr17_1921	chr18_1180
chr1_1919	chr4_14324	chr17_1922	chr18_1179
chr1_1920	chr4_14325	chr17_1923	chr18_1178
chr1_1921	chr4_14326	chr17_1924	chr18_1177
chr1_1922	chr4_14327	chr17_1925	chr18_1176
chr1_1923	chr4_14328	chr17_1926	chr18_1175
chr1_1924	chr4_14329	chr17_1927	chr18_1174
chr1_1925	chr4_14330	chr17_1928	chr18_1173
chr1_1926	chr4_14331	chr17_1929	chr18_1172
chr1_1927	chr4_14332	chr17_1930	chr18_1171
chr1_1928	chr4_14333	chr17_1931	chr18_1170
chr1_1929	chr4_14334	chr17_1932	chr18_1169
chr1_1930	chr4_14335	chr17_1933	chr18_1168
chr1_1931	chr4_14336	chr17_1934	chr18_1167
chr1_1932	chr4_14337	chr17_1935	chr18_1166
chr1_1933	chr4_14338	chr17_1936	chr18_1165
chr1_1934	chr4_14339	chr17_1937	chr18_1164
chr1_1935	chr4_14340	chr17_1938	chr18_1163
chr1_1936	chr4_14341	chr17_1939	chr18_1162
chr1_1937	chr4_14342	chr17_1940	chr18_1161
chr1_1938	chr4_14343	chr17_1941	chr18_1160
chr1_1939	chr4_14344	chr17_1942	chr18_1159
chr1_1940	chr4_14345	chr17_1943	chr18_1158
chr1_1941	chr4_14346	chr17_1944	chr18_1157
chr1_1942	chr4_14347	chr17_1945	chr18_1156
chr1_1943	chr4_14348	chr17_1946	chr18_1155
chr1_1944	chr4_14349	chr17_1947	chr18_1154
chr1_1945	chr4_14350	chr17_1948	chr18_1153
chr1_1946	chr4_14351	chr17_1949	chr18_1152
chr1_1947	chr4_14352	chr17_1950	chr18_1151
chr1_1948	notmapbin	notmapbin	notmapbin
chr1_1949	notmapbin	notmapbin	notmapbin
chr1_1950	chr4_14354	chr17_1951	chr18_1150
chr1_1951	chr4_14355	chr17_1952	chr18_1148
chr1_1952	chr4_14356	chr17_1953	chr18_1147
chr1_1953	chr4_14357	chr17_1954	chr18_1146
chr1_1954	chr4_14358	chr17_1955	chr18_1145
chr1_1955	chr4_14359	chr17_1956	chr18_1144
chr1_1956	chr4_14360	chr17_1957	chr18_1143
chr1_1957	chr4_14361	chr17_1958	chr18_1142
chr1_1958	chr4_14362	chr17_1959	chr18_1141
chr1_1959	chr4_14363	chr17_1960	chr18_1140
chr1_1960	chr4_14364	chr17_1961	chr18_1139
chr1_1961	chr4_14365	chr17_1962	chr18_1138
chr1_1962	chr4_14366	chr17_1963	chr18_1137
chr1_1963	chr4_14367	chr17_1964	chr18_1136
chr1_1964	chr4_14368	chr17_1965	chr18_1135
chr1_1965	chr4_14369	chr17_1966	chr18_1134
chr1_1966	chr4_14370	chr17_1967	chr18_1133
chr1_1967	chr4_14371	chr17_1968	chr18_1132
chr1_1968	chr4_14372	chr17_1969	chr18_1131
chr1_1969	chr4_14373	chr17_1970	chr18_1130
chr1_1970	chr4_14374	chr17_1971	chr18_1129
chr1_1971	chr4_14375	chr17_1972	chr18_1128
chr1_1972	chr4_14376	chr17_1973	chr18_1127
chr1_1973	chr4_14377	chr17_1974	chr18_1126
chr1_1974	chr4_14378	chr17_1975	chr18_1125
chr1_1975	chr4_14379	chr17_1976	chr18_1124
chr1_1976	chr4_14380	chr17_1977	chr18_1123
chr1_1977	chr4_14381	chr17_1978	chr18_1122
chr1_1978	chr4_14382	chr17_1979	chr18_1121
chr1_1979	chr4_14383	chr17_1980	chr18_1120
chr1_1980	chr4_14384	chr17_1981	chr18_1119
chr1_1981	chr4_14385	chr17_1982	chr18_1118
chr1_1982	chr4_14386	chr17_1983	chr18_1117
chr1_1983	chr4_14387	chr17_1984	chr18_1116
chr1_1984	chr4_14388	chr17_1985	chr18_1115
chr1_1985	chr4_14389	chr17_1986	chr18_1114
chr1_1986	chr4_14390	chr17_1987	chr18_1113
chr1_1987	chr4_14391	chr17_1988	chr18_1112
chr1_1988	chr4_14392	chr17_1989	chr18_1111
chr1_1989	chr4_14393	chr17_1990	chr18_1110
chr1_1990	chr4_14394	chr17_1991	chr18_1109
chr1_1991	chr4_14395	chr17_1992	chr18_1108
chr1_1992	chr4_14396	chr17_1993	chr18_1107
chr1_1993	chr4_14397	chr17_1994	chr18_1106
chr1_1994	chr4_14398	chr17_1995	chr18_1105
chr1_1995	chr4_14399	chr17_1996	chr18_1104
chr1_1996	chr4_14400	chr17_1997	chr18_1103
chr1_1997	chr4_14401	chr17_1998	chr18_1102
chr1_1998	chr4_14402	chr17_1999	chr18_1101
chr1_1999	chr4_14403	chr17_2000	chr18_1100
[truncated: 121,003 more rows]
