# Supplementary material for: Molecular mechanisms and topological consequences of drastic chromosomal rearrangements of muntjac deer
Source: Nat Commun. 2021 Nov 25;12:6858. doi: 10.1038/s41467-021-27091-0 (PMC8617201; doi:10.1038/s41467-021-27091-0)
Supplement: Supplementary file 13 — Source data [file 41467_2021_27091_MOESM13_ESM.zip › source data/supplementary figure 12a.xlsx]

## Sheet: Sheet1
species	chromosome	bin_start	bin_end	eigen_value	compartment type	GC_content	gene_density
female M. crinifrons	chr1	0	100000	nan	NA	0.46628	0.24988
female M. crinifrons	chr1	100000	200000	0.00694195	A	0.40371	0.61291
female M. crinifrons	chr1	200000	300000	0.0146097	A	0.45582	0.72006
female M. crinifrons	chr1	300000	400000	0.0133729	A	0.57234	0.48067
female M. crinifrons	chr1	400000	500000	0.00697664	A	0.57214	0.62912
female M. crinifrons	chr1	500000	600000	nan	NA	0.5095	0.34245
female M. crinifrons	chr1	600000	700000	0.003932	A	0.51665	0
female M. crinifrons	chr1	700000	800000	0.00381165	A	0.48394	0.46574
female M. crinifrons	chr1	800000	900000	0.0090404	A	0.42645	1
female M. crinifrons	chr1	900000	1000000	0.00783668	A	0.44582	1
female M. crinifrons	chr1	1000000	1100000	0.00500487	A	0.50615	0.99348
female M. crinifrons	chr1	1100000	1200000	0.00459313	A	0.56272	0.65927
female M. crinifrons	chr1	1200000	1300000	0.00580049	A	0.51734	0.4788
female M. crinifrons	chr1	1300000	1400000	0.0088554	A	0.53758	0.78006
female M. crinifrons	chr1	1400000	1500000	0.0148131	A	0.51595	0.8093
female M. crinifrons	chr1	1500000	1600000	0.0137355	A	0.54632	0.7396
female M. crinifrons	chr1	1600000	1700000	0.0144773	A	0.50214	0.49862
female M. crinifrons	chr1	1700000	1800000	0.0151608	A	0.49743	0.3799
female M. crinifrons	chr1	1800000	1900000	0.0142507	A	0.4569	1
female M. crinifrons	chr1	1900000	2000000	0.0130948	A	0.44057	0.86924
female M. crinifrons	chr1	2000000	2100000	0.0158443	A	0.45228	0.20366
female M. crinifrons	chr1	2100000	2200000	0.016242	A	0.47694	0.98295
female M. crinifrons	chr1	2200000	2300000	0.00869414	A	0.45809	0.93925
female M. crinifrons	chr1	2300000	2400000	0.00211148	A	0.45337	0.21433
female M. crinifrons	chr1	2400000	2500000	-0.000886541	B	0.45566	0
female M. crinifrons	chr1	2500000	2600000	-0.00227605	B	0.43333	0
female M. crinifrons	chr1	2600000	2700000	-0.00313312	B	0.44926	0.02515
female M. crinifrons	chr1	2700000	2800000	0.00080671	A	0.43526	0.00545
female M. crinifrons	chr1	2800000	2900000	-0.000711789	B	0.4166	1
female M. crinifrons	chr1	2900000	3000000	-0.00521275	B	0.4158	0.17278
female M. crinifrons	chr1	3000000	3100000	-0.00665656	B	0.4131	0.04035
female M. crinifrons	chr1	3100000	3200000	-0.00886822	B	0.40231	0
female M. crinifrons	chr1	3200000	3300000	-0.0105468	B	0.4253	0.59789
female M. crinifrons	chr1	3300000	3400000	-0.0112928	B	0.41936	0
female M. crinifrons	chr1	3400000	3500000	-0.0122509	B	0.41652	0.64424
female M. crinifrons	chr1	3500000	3600000	-0.0119312	B	0.4327	0.44685
female M. crinifrons	chr1	3600000	3700000	-0.01154	B	0.43286	0
female M. crinifrons	chr1	3700000	3800000	-0.010979	B	0.44076	0
female M. crinifrons	chr1	3800000	3900000	-0.0104612	B	0.4364	0
female M. crinifrons	chr1	3900000	4000000	-0.0108691	B	0.44344	0.45009
female M. crinifrons	chr1	4000000	4100000	-0.00940928	B	0.44853	0.16333
female M. crinifrons	chr1	4100000	4200000	-0.007813	B	0.44962	0.95194
female M. crinifrons	chr1	4200000	4300000	-0.00566033	B	0.48734	0.85605
female M. crinifrons	chr1	4300000	4400000	-0.00240689	B	0.49056	0.03108
female M. crinifrons	chr1	4400000	4500000	-0.00231045	B	0.50689	0
female M. crinifrons	chr1	4500000	4600000	-0.0014187	B	0.52118	0.22319
female M. crinifrons	chr1	4600000	4700000	0.000183023	A	0.52897	0.25413
female M. crinifrons	chr1	4700000	4800000	0.00337548	A	0.51958	1
female M. crinifrons	chr1	4800000	4900000	0.00660786	A	0.4907	1
female M. crinifrons	chr1	4900000	5000000	0.00947124	A	0.49677	0.71251
female M. crinifrons	chr1	5000000	5100000	0.0144271	A	0.49728	0.27579
female M. crinifrons	chr1	5100000	5200000	0.0143347	A	0.56714	0.39202
female M. crinifrons	chr1	5200000	5300000	0.0140068	A	0.55654	0.89492
female M. crinifrons	chr1	5300000	5400000	0.00830766	A	0.56406	1
female M. crinifrons	chr1	5400000	5500000	0.00812163	A	0.53185	0.97652
female M. crinifrons	chr1	5500000	5600000	0.00417629	A	0.52699	0.80822
female M. crinifrons	chr1	5600000	5700000	0.00288558	A	0.49098	0
female M. crinifrons	chr1	5700000	5800000	0.00349671	A	0.51306	0
female M. crinifrons	chr1	5800000	5900000	0.00518689	A	0.54066	0.22318
female M. crinifrons	chr1	5900000	6000000	0.0123098	A	0.57333	0.88858
female M. crinifrons	chr1	6000000	6100000	0.0135048	A	0.53816	0.17994
female M. crinifrons	chr1	6100000	6200000	0.0129504	A	0.50699	0.44648
female M. crinifrons	chr1	6200000	6300000	0.0118238	A	0.47393	0.69362
female M. crinifrons	chr1	6300000	6400000	0.00847433	A	0.50667	0.74954
female M. crinifrons	chr1	6400000	6500000	0.0117969	A	0.59878	0.90454
female M. crinifrons	chr1	6500000	6600000	0.0125534	A	0.56008	0.67219
female M. crinifrons	chr1	6600000	6700000	0.011522	A	0.53131	0.6206
female M. crinifrons	chr1	6700000	6800000	0.0107104	A	0.47189	0.68029
female M. crinifrons	chr1	6800000	6900000	0.00959439	A	0.46556	0.70529
female M. crinifrons	chr1	6900000	7000000	0.0106592	A	0.52967	0.91692
female M. crinifrons	chr1	7000000	7100000	0.0101052	A	0.59335	0.77768
female M. crinifrons	chr1	7100000	7200000	0.0112186	A	0.54002	0.73622
female M. crinifrons	chr1	7200000	7300000	0.0107409	A	0.54222	0.80999
female M. crinifrons	chr1	7300000	7400000	0.00910399	A	0.50499	0.80301
female M. crinifrons	chr1	7400000	7500000	0.0103083	A	0.53044	0.75029
female M. crinifrons	chr1	7500000	7600000	0.00926114	A	0.48565	0.80118
female M. crinifrons	chr1	7600000	7700000	0.00987124	A	0.52017	0.62765
female M. crinifrons	chr1	7700000	7800000	0.00874963	A	0.55693	0.33204
female M. crinifrons	chr1	7800000	7900000	0.0101753	A	0.47918	0.50731
female M. crinifrons	chr1	7900000	8000000	0.0110539	A	0.46904	0.59183
female M. crinifrons	chr1	8000000	8100000	0.011736	A	0.50932	0.76053
female M. crinifrons	chr1	8100000	8200000	0.0113388	A	0.49187	0.38683
female M. crinifrons	chr1	8200000	8300000	0.0108021	A	0.46973	1
female M. crinifrons	chr1	8300000	8400000	0.0132517	A	0.53185	0.56284
female M. crinifrons	chr1	8400000	8500000	0.0118216	A	0.56125	0.90912
female M. crinifrons	chr1	8500000	8600000	0.0133212	A	0.51386	0.51987
female M. crinifrons	chr1	8600000	8700000	0.0106985	A	0.50832	0.53406
female M. crinifrons	chr1	8700000	8800000	0.00921712	A	0.51837	0.80248
female M. crinifrons	chr1	8800000	8900000	0.0116285	A	0.44759	0.26804
female M. crinifrons	chr1	8900000	9000000	0.0123602	A	0.54331	0.82273
female M. crinifrons	chr1	9000000	9100000	0.0107039	A	0.52547	0.61016
female M. crinifrons	chr1	9100000	9200000	0.00922712	A	0.55397	0.32267
female M. crinifrons	chr1	9200000	9300000	0.00916791	A	0.56039	0.92805
female M. crinifrons	chr1	9300000	9400000	0.0100935	A	0.48193	0.55684
female M. crinifrons	chr1	9400000	9500000	0.0106023	A	0.51113	0.68987
female M. crinifrons	chr1	9500000	9600000	0.0108743	A	0.53453	0.29966
female M. crinifrons	chr1	9600000	9700000	0.0116867	A	0.57461	0.50949
female M. crinifrons	chr1	9700000	9800000	0.0122638	A	0.54426	0.27873
female M. crinifrons	chr1	9800000	9900000	0.0077377	A	0.52024	0.49346
female M. crinifrons	chr1	9900000	10000000	0.00663943	A	0.52031	0.19026
female M. crinifrons	chr1	10000000	10100000	0.00639522	A	0.50436	0.54778
female M. crinifrons	chr1	10100000	10200000	0.0079828	A	0.49834	0.36061
female M. crinifrons	chr1	10200000	10300000	0.0142866	A	0.53762	0.11163
female M. crinifrons	chr1	10300000	10400000	0.0161431	A	0.50951	0.66992
female M. crinifrons	chr1	10400000	10500000	0.0138767	A	0.48999	0.71952
female M. crinifrons	chr1	10500000	10600000	0.0160567	A	0.50196	0.77095
female M. crinifrons	chr1	10600000	10700000	0.0100575	A	0.50067	0.5584
female M. crinifrons	chr1	10700000	10800000	0.0116849	A	0.44253	0.64913
female M. crinifrons	chr1	10800000	10900000	0.0113052	A	0.43128	1
female M. crinifrons	chr1	10900000	11000000	0.0121478	A	0.46286	1
female M. crinifrons	chr1	11000000	11100000	0.0101662	A	0.53892	0.88766
female M. crinifrons	chr1	11100000	11200000	0.0143801	A	0.60215	0.93687
female M. crinifrons	chr1	11200000	11300000	0.0138292	A	0.56335	0.7437
female M. crinifrons	chr1	11300000	11400000	0.0130855	A	0.55889	0.67477
female M. crinifrons	chr1	11400000	11500000	0.0130685	A	0.56825	0.36513
female M. crinifrons	chr1	11500000	11600000	0.011994	A	0.50391	0.71781
female M. crinifrons	chr1	11600000	11700000	0.0106468	A	0.54807	0.34991
female M. crinifrons	chr1	11700000	11800000	0.00940075	A	0.54024	0.40024
female M. crinifrons	chr1	11800000	11900000	0.0091056	A	0.53405	0.57415
female M. crinifrons	chr1	11900000	12000000	0.00883526	A	0.52088	0.74178
female M. crinifrons	chr1	12000000	12100000	0.0107775	A	0.50357	0.76703
female M. crinifrons	chr1	12100000	12200000	0.0100259	A	0.51353	0.42154
female M. crinifrons	chr1	12200000	12300000	0.0111224	A	0.49934	0.57397
female M. crinifrons	chr1	12300000	12400000	0.0120257	A	0.48939	0.84768
female M. crinifrons	chr1	12400000	12500000	0.0130023	A	0.46152	0.81972
female M. crinifrons	chr1	12500000	12600000	0.0134579	A	0.49478	0.75537
female M. crinifrons	chr1	12600000	12700000	0.0141378	A	0.51542	0.86757
female M. crinifrons	chr1	12700000	12800000	0.0142472	A	0.47019	1
female M. crinifrons	chr1	12800000	12900000	0.0135411	A	0.53521	0.84879
female M. crinifrons	chr1	12900000	13000000	0.0130425	A	0.44952	0.56969
female M. crinifrons	chr1	13000000	13100000	0.0143517	A	0.41157	1
female M. crinifrons	chr1	13100000	13200000	0.0155096	A	0.43153	1
female M. crinifrons	chr1	13200000	13300000	0.0133849	A	0.42533	0.72738
female M. crinifrons	chr1	13300000	13400000	0.0162459	A	0.40673	1
female M. crinifrons	chr1	13400000	13500000	0.016759	A	0.40173	0.74023
female M. crinifrons	chr1	13500000	13600000	0.0165394	A	0.4164	0
female M. crinifrons	chr1	13600000	13700000	0.0157993	A	0.38507	0.59837
female M. crinifrons	chr1	13700000	13800000	0.0152251	A	0.41409	0.67948
female M. crinifrons	chr1	13800000	13900000	0.0133369	A	0.46291	0.86612
female M. crinifrons	chr1	13900000	14000000	0.0129212	A	0.44763	0.27267
female M. crinifrons	chr1	14000000	14100000	0.0142185	A	0.45795	0.81507
female M. crinifrons	chr1	14100000	14200000	0.0142448	A	0.50392	0.68137
female M. crinifrons	chr1	14200000	14300000	0.0160561	A	0.52224	0.56987
female M. crinifrons	chr1	14300000	14400000	0.0157182	A	0.43388	0.88213
female M. crinifrons	chr1	14400000	14500000	0.0145039	A	0.47408	0.76362
female M. crinifrons	chr1	14500000	14600000	0.0141666	A	0.53592	0.66568
female M. crinifrons	chr1	14600000	14700000	0.0165962	A	0.44653	0.79416
female M. crinifrons	chr1	14700000	14800000	0.0131263	A	0.37247	1
female M. crinifrons	chr1	14800000	14900000	0.00632015	A	0.37048	1
female M. crinifrons	chr1	14900000	15000000	0.000400158	A	0.37491	0.50995
female M. crinifrons	chr1	15000000	15100000	0.00165331	A	0.40288	0
female M. crinifrons	chr1	15100000	15200000	-0.000225319	B	0.42871	0.41642
female M. crinifrons	chr1	15200000	15300000	-0.000430959	B	0.50516	0.78811
female M. crinifrons	chr1	15300000	15400000	0.00753621	A	0.42308	0.85347
female M. crinifrons	chr1	15400000	15500000	0.0122351	A	0.41083	0.67131
female M. crinifrons	chr1	15500000	15600000	0.0152295	A	0.37769	0.95898
female M. crinifrons	chr1	15600000	15700000	0.00215608	A	0.35995	1
female M. crinifrons	chr1	15700000	15800000	-0.00637806	B	0.36158	1
female M. crinifrons	chr1	15800000	15900000	-0.00796534	B	0.37109	1
female M. crinifrons	chr1	15900000	16000000	-0.00333342	B	0.4419	0.71261
female M. crinifrons	chr1	16000000	16100000	0.00878444	A	0.40152	0.60225
female M. crinifrons	chr1	16100000	16200000	0.0185595	A	0.39065	0.01684
female M. crinifrons	chr1	16200000	16300000	0.0181268	A	0.41005	0.63207
female M. crinifrons	chr1	16300000	16400000	0.0177639	A	0.48821	0.4287
female M. crinifrons	chr1	16400000	16500000	0.012431	A	0.51644	0.53162
female M. crinifrons	chr1	16500000	16600000	0.0103181	A	0.47295	0.19628
female M. crinifrons	chr1	16600000	16700000	0.00628386	A	0.45701	0.85683
female M. crinifrons	chr1	16700000	16800000	0.0153875	A	0.377	1
female M. crinifrons	chr1	16800000	16900000	0.0131577	A	0.48359	0.81927
female M. crinifrons	chr1	16900000	17000000	0.00890287	A	0.49262	0.37578
female M. crinifrons	chr1	17000000	17100000	0.0108348	A	0.4408	0.48034
female M. crinifrons	chr1	17100000	17200000	0.0145398	A	0.47954	1
female M. crinifrons	chr1	17200000	17300000	0.0150846	A	0.48517	0.32824
female M. crinifrons	chr1	17300000	17400000	0.0140988	A	0.50529	0.99476
female M. crinifrons	chr1	17400000	17500000	0.0125926	A	0.53154	0.67913
female M. crinifrons	chr1	17500000	17600000	0.0117329	A	0.5084	0.3698
female M. crinifrons	chr1	17600000	17700000	0.013532	A	0.50319	0.58021
female M. crinifrons	chr1	17700000	17800000	0.0146929	A	0.48688	0.40964
female M. crinifrons	chr1	17800000	17900000	0.0143457	A	0.41991	0.39138
female M. crinifrons	chr1	17900000	18000000	0.0145733	A	0.44997	0.27838
female M. crinifrons	chr1	18000000	18100000	0.0151355	A	0.43763	0.93349
female M. crinifrons	chr1	18100000	18200000	0.0150676	A	0.49985	0.28846
female M. crinifrons	chr1	18200000	18300000	0.0143143	A	0.51591	0.73624
female M. crinifrons	chr1	18300000	18400000	0.0128009	A	0.51938	0.65066
female M. crinifrons	chr1	18400000	18500000	0.0144158	A	0.49312	0.29725
female M. crinifrons	chr1	18500000	18600000	0.0136369	A	0.4751	0.74172
female M. crinifrons	chr1	18600000	18700000	0.0116266	A	0.48699	0.28029
female M. crinifrons	chr1	18700000	18800000	0.0105162	A	0.47839	0.21948
female M. crinifrons	chr1	18800000	18900000	0.0124039	A	0.4427	0.32734
female M. crinifrons	chr1	18900000	19000000	0.0172997	A	0.50356	0.81981
female M. crinifrons	chr1	19000000	19100000	nan	NA	0.4119	0.8332
female M. crinifrons	chr1	19100000	19200000	0.0124846	A	0.47294	0.69254
female M. crinifrons	chr1	19200000	19300000	0.0107396	A	0.47701	0.38969
female M. crinifrons	chr1	19300000	19400000	0.010438	A	0.4931	0.73183
female M. crinifrons	chr1	19400000	19500000	0.00987997	A	0.49291	0.47875
female M. crinifrons	chr1	19500000	19600000	0.00997847	A	0.48398	0.46283
female M. crinifrons	chr1	19600000	19700000	0.0104693	A	0.44021	0.612
female M. crinifrons	chr1	19700000	19800000	0.0105269	A	0.45249	0.39207
female M. crinifrons	chr1	19800000	19900000	0.0110029	A	0.45082	0.42452
female M. crinifrons	chr1	19900000	20000000	0.0121346	A	0.54528	0.72626
female M. crinifrons	chr1	20000000	20100000	0.0132222	A	0.49759	0.91855
female M. crinifrons	chr1	20100000	20200000	0.0137213	A	0.50049	0.84847
female M. crinifrons	chr1	20200000	20300000	0.0160389	A	0.50462	0.56151
female M. crinifrons	chr1	20300000	20400000	0.0169317	A	0.5207	0.20922
female M. crinifrons	chr1	20400000	20500000	0.0155791	A	0.51535	0.62813
female M. crinifrons	chr1	20500000	20600000	0.0176156	A	0.45934	0.76592
female M. crinifrons	chr1	20600000	20700000	0.00920085	A	0.41584	0.99559
female M. crinifrons	chr1	20700000	20800000	-0.000679959	B	0.39074	0.65361
female M. crinifrons	chr1	20800000	20900000	-0.00418347	B	0.40903	0
female M. crinifrons	chr1	20900000	21000000	-0.00217682	B	0.39327	0.17249
female M. crinifrons	chr1	21000000	21100000	0.00217036	A	0.40154	0.5561
female M. crinifrons	chr1	21100000	21200000	0.00765674	A	0.39484	0.53352
female M. crinifrons	chr1	21200000	21300000	0.00997611	A	0.39065	0.86462
female M. crinifrons	chr1	21300000	21400000	0.0129373	A	0.47276	0.33487
female M. crinifrons	chr1	21400000	21500000	0.0118882	A	0.4815	0.55776
female M. crinifrons	chr1	21500000	21600000	0.0146006	A	0.52065	0.54769
female M. crinifrons	chr1	21600000	21700000	0.0113621	A	0.44926	0.57562
female M. crinifrons	chr1	21700000	21800000	0.0108474	A	0.5342	0.64722
female M. crinifrons	chr1	21800000	21900000	0.010696	A	0.47029	0.66042
female M. crinifrons	chr1	21900000	22000000	0.0135033	A	0.43825	0.71728
female M. crinifrons	chr1	22000000	22100000	0.0144388	A	0.54916	0.54535
female M. crinifrons	chr1	22100000	22200000	0.0124882	A	0.47141	0.21157
female M. crinifrons	chr1	22200000	22300000	0.0145757	A	0.38542	0.38744
female M. crinifrons	chr1	22300000	22400000	0.0147399	A	0.45023	0.68
female M. crinifrons	chr1	22400000	22500000	0.0146667	A	0.50961	0.81781
female M. crinifrons	chr1	22500000	22600000	0.0142732	A	0.40508	0.82058
female M. crinifrons	chr1	22600000	22700000	0.0144517	A	0.46053	0.84514
female M. crinifrons	chr1	22700000	22800000	0.0127286	A	0.5219	0.54751
female M. crinifrons	chr1	22800000	22900000	0.0128934	A	0.50743	0.17183
female M. crinifrons	chr1	22900000	23000000	0.0143455	A	0.53412	0.78025
female M. crinifrons	chr1	23000000	23100000	0.01409	A	0.49242	0.83905
female M. crinifrons	chr1	23100000	23200000	0.0158239	A	0.3957	0.57284
female M. crinifrons	chr1	23200000	23300000	0.0163597	A	0.39355	0.70829
female M. crinifrons	chr1	23300000	23400000	0.0157253	A	0.48551	0.51749
female M. crinifrons	chr1	23400000	23500000	0.0144574	A	0.524	0.26631
female M. crinifrons	chr1	23500000	23600000	0.0152535	A	0.49661	0.63939
female M. crinifrons	chr1	23600000	23700000	0.0149012	A	0.46811	0.62221
female M. crinifrons	chr1	23700000	23800000	0.014878	A	0.40557	0.91597
female M. crinifrons	chr1	23800000	23900000	0.0136947	A	0.36132	1
female M. crinifrons	chr1	23900000	24000000	0.00944206	A	0.38421	0.334
female M. crinifrons	chr1	24000000	24100000	0.00845378	A	0.43891	0.16612
female M. crinifrons	chr1	24100000	24200000	0.00823623	A	0.53551	0.19114
female M. crinifrons	chr1	24200000	24300000	0.0130342	A	0.44913	0.28982
female M. crinifrons	chr1	24300000	24400000	0.0112036	A	0.43543	0.45296
female M. crinifrons	chr1	24400000	24500000	0.0145251	A	0.43781	0.28664
female M. crinifrons	chr1	24500000	24600000	0.0157543	A	0.45418	0.37905
female M. crinifrons	chr1	24600000	24700000	0.0146826	A	0.4578	0.5139
female M. crinifrons	chr1	24700000	24800000	0.0140005	A	0.41843	0.54415
female M. crinifrons	chr1	24800000	24900000	0.0157146	A	0.48277	0.49929
female M. crinifrons	chr1	24900000	25000000	0.0128756	A	0.51989	0.19974
female M. crinifrons	chr1	25000000	25100000	0.0138263	A	0.40287	0.18262
female M. crinifrons	chr1	25100000	25200000	0.016152	A	0.4468	0.73935
female M. crinifrons	chr1	25200000	25300000	0.0149962	A	0.51279	0.47588
female M. crinifrons	chr1	25300000	25400000	0.0129716	A	0.49036	0.52119
female M. crinifrons	chr1	25400000	25500000	0.0133386	A	0.52835	0.75399
female M. crinifrons	chr1	25500000	25600000	0.0145159	A	0.49301	0.37244
female M. crinifrons	chr1	25600000	25700000	0.0153749	A	0.48002	0.20437
female M. crinifrons	chr1	25700000	25800000	0.0150755	A	0.47912	0.83711
female M. crinifrons	chr1	25800000	25900000	0.0152811	A	0.55329	0.73178
female M. crinifrons	chr1	25900000	26000000	0.0119437	A	0.45616	0.8275
female M. crinifrons	chr1	26000000	26100000	0.0145373	A	0.45776	0.71785
female M. crinifrons	chr1	26100000	26200000	0.0141585	A	0.44649	0.94573
female M. crinifrons	chr1	26200000	26300000	0.0154694	A	0.37371	1
female M. crinifrons	chr1	26300000	26400000	0.0141508	A	0.40532	0.57632
female M. crinifrons	chr1	26400000	26500000	0.016241	A	0.37757	0.66293
female M. crinifrons	chr1	26500000	26600000	0.0158644	A	0.43165	0.51639
female M. crinifrons	chr1	26600000	26700000	0.0110124	A	0.54217	0.33922
female M. crinifrons	chr1	26700000	26800000	0.0127617	A	0.52438	0.64875
female M. crinifrons	chr1	26800000	26900000	0.0152429	A	0.49492	0.38891
female M. crinifrons	chr1	26900000	27000000	0.0143695	A	0.5449	0.75579
female M. crinifrons	chr1	27000000	27100000	0.0143644	A	0.51264	0.66704
female M. crinifrons	chr1	27100000	27200000	0.013714	A	0.54991	0.39364
female M. crinifrons	chr1	27200000	27300000	0.0135339	A	0.59679	0.04446
female M. crinifrons	chr1	27300000	27400000	0.0120442	A	0.57662	0.89361
female M. crinifrons	chr1	27400000	27500000	0.0123963	A	0.58053	0.81669
female M. crinifrons	chr1	27500000	27600000	0.0125097	A	0.57949	0.70242
female M. crinifrons	chr1	27600000	27700000	0.0121608	A	0.49605	0.87645
female M. crinifrons	chr1	27700000	27800000	0.0130527	A	0.56119	0.62773
female M. crinifrons	chr1	27800000	27900000	0.0132353	A	0.56381	0.48355
female M. crinifrons	chr1	27900000	28000000	0.0125528	A	0.46774	0.42347
female M. crinifrons	chr1	28000000	28100000	0.0132008	A	0.50984	0.9373
female M. crinifrons	chr1	28100000	28200000	0.0137858	A	0.43538	0.69143
female M. crinifrons	chr1	28200000	28300000	0.0136764	A	0.45746	0.3995
female M. crinifrons	chr1	28300000	28400000	0.0142392	A	0.45859	0.97502
female M. crinifrons	chr1	28400000	28500000	0.0145021	A	0.47903	0.78517
female M. crinifrons	chr1	28500000	28600000	0.0146949	A	0.40347	0.83374
female M. crinifrons	chr1	28600000	28700000	0.014995	A	0.48131	0.74954
female M. crinifrons	chr1	28700000	28800000	0.0142984	A	0.4979	0.92015
female M. crinifrons	chr1	28800000	28900000	0.0149152	A	0.44526	0.72343
female M. crinifrons	chr1	28900000	29000000	0.0103518	A	0.47155	0.91988
female M. crinifrons	chr1	29000000	29100000	0.00922559	A	0.43964	0.90719
female M. crinifrons	chr1	29100000	29200000	0.00111242	A	0.45594	0.22254
female M. crinifrons	chr1	29200000	29300000	-0.00213178	B	0.4318	0
female M. crinifrons	chr1	29300000	29400000	-0.00510051	B	0.43219	0
female M. crinifrons	chr1	29400000	29500000	-0.00751267	B	0.42037	0.06462
female M. crinifrons	chr1	29500000	29600000	-0.00921152	B	0.43476	0.45545
female M. crinifrons	chr1	29600000	29700000	-0.00708824	B	0.49422	0.53403
female M. crinifrons	chr1	29700000	29800000	-0.00246459	B	0.43318	0.93084
female M. crinifrons	chr1	29800000	29900000	0.00377464	A	0.43667	1
female M. crinifrons	chr1	29900000	30000000	-0.00157043	B	0.43156	0.10821
female M. crinifrons	chr1	30000000	30100000	-0.0063654	B	0.43841	0.12171
female M. crinifrons	chr1	30100000	30200000	-0.00724269	B	0.42238	0.29577
female M. crinifrons	chr1	30200000	30300000	-0.00980609	B	0.41432	0
female M. crinifrons	chr1	30300000	30400000	-0.00914223	B	0.41466	0
female M. crinifrons	chr1	30400000	30500000	-0.00570644	B	0.49313	0.41485
female M. crinifrons	chr1	30500000	30600000	0.00772082	A	0.44247	0.92834
female M. crinifrons	chr1	30600000	30700000	-0.00167284	B	0.44433	0.40956
female M. crinifrons	chr1	30700000	30800000	-0.00453985	B	0.4247	0
female M. crinifrons	chr1	30800000	30900000	-0.00601356	B	0.42663	0
female M. crinifrons	chr1	30900000	31000000	-0.00580123	B	0.44544	0.14348
female M. crinifrons	chr1	31000000	31100000	-0.00199253	B	0.43534	0.90822
female M. crinifrons	chr1	31100000	31200000	0.00767359	A	0.45991	0.73257
female M. crinifrons	chr1	31200000	31300000	0.00974197	A	0.45071	1
female M. crinifrons	chr1	31300000	31400000	-0.00265642	B	0.44406	1
female M. crinifrons	chr1	31400000	31500000	-0.00576251	B	0.45147	0.44814
female M. crinifrons	chr1	31500000	31600000	-0.00673504	B	0.45847	0.32703
female M. crinifrons	chr1	31600000	31700000	-0.00792535	B	0.45488	0.50336
female M. crinifrons	chr1	31700000	31800000	-0.00642836	B	0.45709	0.10267
female M. crinifrons	chr1	31800000	31900000	-0.00501837	B	0.44316	0.47901
female M. crinifrons	chr1	31900000	32000000	-0.00394834	B	0.47415	0.64536
female M. crinifrons	chr1	32000000	32100000	0.000289083	A	0.4518	0.6543
female M. crinifrons	chr1	32100000	32200000	0.00658064	A	0.4498	0.99595
female M. crinifrons	chr1	32200000	32300000	0.00166824	A	0.39934	0.92991
female M. crinifrons	chr1	32300000	32400000	-0.00122458	B	0.44502	0.8756
female M. crinifrons	chr1	32400000	32500000	0.00331701	A	0.45665	0.18866
female M. crinifrons	chr1	32500000	32600000	0.0133965	A	0.49013	0.27191
female M. crinifrons	chr1	32600000	32700000	0.0161215	A	0.49059	0.83408
female M. crinifrons	chr1	32700000	32800000	0.0113193	A	0.45899	0.8333
female M. crinifrons	chr1	32800000	32900000	0.00628851	A	0.43245	0.94341
female M. crinifrons	chr1	32900000	33000000	0.01056	A	0.43573	0.69577
female M. crinifrons	chr1	33000000	33100000	0.00604103	A	0.52724	0.67039
female M. crinifrons	chr1	33100000	33200000	0.00500296	A	0.47969	0.389
female M. crinifrons	chr1	33200000	33300000	0.00812128	A	0.46403	0.19469
female M. crinifrons	chr1	33300000	33400000	0.0159835	A	0.50671	0.74946
female M. crinifrons	chr1	33400000	33500000	0.0153946	A	0.4705	0.27914
female M. crinifrons	chr1	33500000	33600000	0.0133492	A	0.42271	0.95956
female M. crinifrons	chr1	33600000	33700000	0.0141842	A	0.44535	0.65189
female M. crinifrons	chr1	33700000	33800000	0.0157453	A	0.47595	0.64884
female M. crinifrons	chr1	33800000	33900000	0.0140114	A	0.49544	0.56387
female M. crinifrons	chr1	33900000	34000000	0.0113264	A	0.51869	0.59622
female M. crinifrons	chr1	34000000	34100000	0.0113424	A	0.48449	0.51671
female M. crinifrons	chr1	34100000	34200000	0.0103931	A	0.50012	0.79997
female M. crinifrons	chr1	34200000	34300000	0.00953863	A	0.47946	0.81087
female M. crinifrons	chr1	34300000	34400000	0.00944077	A	0.48651	0.70072
female M. crinifrons	chr1	34400000	34500000	0.00766311	A	0.5247	0.75107
female M. crinifrons	chr1	34500000	34600000	0.00733478	A	0.54252	0.48332
female M. crinifrons	chr1	34600000	34700000	0.00787933	A	0.52457	0.71466
female M. crinifrons	chr1	34700000	34800000	0.00912179	A	0.48424	0.36173
female M. crinifrons	chr1	34800000	34900000	0.0109501	A	0.43088	0.16527
female M. crinifrons	chr1	34900000	35000000	0.0124315	A	0.49283	0.59044
female M. crinifrons	chr1	35000000	35100000	0.0116162	A	0.51994	0.67523
female M. crinifrons	chr1	35100000	35200000	0.0104946	A	0.52409	0.59675
female M. crinifrons	chr1	35200000	35300000	0.012261	A	0.43949	0.16705
female M. crinifrons	chr1	35300000	35400000	0.0138005	A	0.38298	0.78203
female M. crinifrons	chr1	35400000	35500000	0.0130375	A	0.44048	0.68446
female M. crinifrons	chr1	35500000	35600000	0.0147799	A	0.46947	0.29053
female M. crinifrons	chr1	35600000	35700000	0.0147229	A	0.45171	0
female M. crinifrons	chr1	35700000	35800000	0.00770929	A	0.44964	0.21459
female M. crinifrons	chr1	35800000	35900000	0.00641005	A	0.49905	0.47889
female M. crinifrons	chr1	35900000	36000000	0.00512667	A	0.46491	0.28833
female M. crinifrons	chr1	36000000	36100000	0.00374736	A	0.45112	0.87185
female M. crinifrons	chr1	36100000	36200000	0.00649516	A	0.51528	0.87075
female M. crinifrons	chr1	36200000	36300000	0.0082268	A	0.46393	0.59676
female M. crinifrons	chr1	36300000	36400000	0.0112007	A	0.48698	0.27302
female M. crinifrons	chr1	36400000	36500000	0.0129573	A	0.49629	0.54006
female M. crinifrons	chr1	36500000	36600000	0.0109155	A	0.54945	0.88269
female M. crinifrons	chr1	36600000	36700000	0.0134144	A	0.4146	0.00993
female M. crinifrons	chr1	36700000	36800000	0.0139821	A	0.40949	0.54536
female M. crinifrons	chr1	36800000	36900000	0.0129818	A	0.44698	0.91125
female M. crinifrons	chr1	36900000	37000000	0.0129512	A	0.53878	0.55295
female M. crinifrons	chr1	37000000	37100000	0.0125456	A	0.48933	0.67561
female M. crinifrons	chr1	37100000	37200000	0.0140322	A	0.51175	0.73364
female M. crinifrons	chr1	37200000	37300000	0.0160022	A	0.48463	0.71699
female M. crinifrons	chr1	37300000	37400000	0.0116379	A	0.39851	1
female M. crinifrons	chr1	37400000	37500000	0.00571146	A	0.43484	0.69167
female M. crinifrons	chr1	37500000	37600000	0.00578721	A	0.41363	0.44637
female M. crinifrons	chr1	37600000	37700000	0.00956337	A	0.48261	0.87696
female M. crinifrons	chr1	37700000	37800000	0.0130378	A	0.50713	0.75311
female M. crinifrons	chr1	37800000	37900000	0.0155301	A	0.51405	0.56713
female M. crinifrons	chr1	37900000	38000000	0.0147695	A	0.37428	0.61865
female M. crinifrons	chr1	38000000	38100000	0.0153098	A	0.41263	0.54349
female M. crinifrons	chr1	38100000	38200000	0.0147493	A	0.50766	0.71471
female M. crinifrons	chr1	38200000	38300000	0.0137234	A	0.44505	1
female M. crinifrons	chr1	38300000	38400000	0.0125515	A	0.49694	0.87041
female M. crinifrons	chr1	38400000	38500000	0.0124808	A	0.5268	0.54382
female M. crinifrons	chr1	38500000	38600000	0.0138859	A	0.416	0.68724
female M. crinifrons	chr1	38600000	38700000	0.0143958	A	0.49482	0.71543
female M. crinifrons	chr1	38700000	38800000	0.014078	A	0.52088	0.76549
female M. crinifrons	chr1	38800000	38900000	0.0121692	A	0.49918	0.69769
female M. crinifrons	chr1	38900000	39000000	0.0127141	A	0.43336	0.70011
female M. crinifrons	chr1	39000000	39100000	0.014402	A	0.51124	0.89924
female M. crinifrons	chr1	39100000	39200000	0.0130259	A	0.48879	0.28142
female M. crinifrons	chr1	39200000	39300000	0.0140105	A	0.45503	0.93508
female M. crinifrons	chr1	39300000	39400000	0.0155368	A	0.44085	0.75268
female M. crinifrons	chr1	39400000	39500000	0.014783	A	0.47379	0.34706
female M. crinifrons	chr1	39500000	39600000	0.0141685	A	0.44589	0.15141
female M. crinifrons	chr1	39600000	39700000	0.0138975	A	0.54512	0.82039
female M. crinifrons	chr1	39700000	39800000	0.0141449	A	0.48397	0.17179
female M. crinifrons	chr1	39800000	39900000	0.013968	A	0.45002	0.65958
female M. crinifrons	chr1	39900000	40000000	0.013199	A	0.39007	0.86999
female M. crinifrons	chr1	40000000	40100000	0.0139653	A	0.40634	0.79636
female M. crinifrons	chr1	40100000	40200000	0.0137883	A	0.4183	0.681
female M. crinifrons	chr1	40200000	40300000	0.0123285	A	0.39199	1
female M. crinifrons	chr1	40300000	40400000	0.0117774	A	0.38773	1
female M. crinifrons	chr1	40400000	40500000	0.0127886	A	0.39054	0.60955
female M. crinifrons	chr1	40500000	40600000	0.0112941	A	0.49691	0.83247
female M. crinifrons	chr1	40600000	40700000	0.0104804	A	0.39113	0.58213
female M. crinifrons	chr1	40700000	40800000	0.0109129	A	0.39133	0.13851
female M. crinifrons	chr1	40800000	40900000	0.00987927	A	0.45235	0.59329
female M. crinifrons	chr1	40900000	41000000	0.0106591	A	0.54614	0.75667
female M. crinifrons	chr1	41000000	41100000	0.0107316	A	0.51241	0.6282
female M. crinifrons	chr1	41100000	41200000	0.0114482	A	0.48191	0.74891
female M. crinifrons	chr1	41200000	41300000	0.0100677	A	0.50302	0.65179
female M. crinifrons	chr1	41300000	41400000	0.010563	A	0.48023	0.78448
female M. crinifrons	chr1	41400000	41500000	0.0116349	A	0.48563	0.5321
female M. crinifrons	chr1	41500000	41600000	0.0139876	A	0.50121	0.5829
female M. crinifrons	chr1	41600000	41700000	0.0151829	A	0.38192	0.83805
female M. crinifrons	chr1	41700000	41800000	0.0142107	A	0.40663	1
female M. crinifrons	chr1	41800000	41900000	0.0144618	A	0.45825	0.21319
female M. crinifrons	chr1	41900000	42000000	0.0111996	A	0.49222	0.9752
female M. crinifrons	chr1	42000000	42100000	0.0120168	A	0.46161	0.94765
female M. crinifrons	chr1	42100000	42200000	0.00996273	A	0.47403	1
female M. crinifrons	chr1	42200000	42300000	nan	NA	0.51217	1
female M. crinifrons	chr1	42300000	42400000	0.0132843	A	0.48993	0.72188
female M. crinifrons	chr1	42400000	42500000	0.01368	A	0.4428	0.32068
female M. crinifrons	chr1	42500000	42600000	0.0111292	A	0.42133	0.27948
female M. crinifrons	chr1	42600000	42700000	0.0121134	A	0.36079	1
female M. crinifrons	chr1	42700000	42800000	0.0121958	A	0.36013	1
female M. crinifrons	chr1	42800000	42900000	0.0127767	A	0.48333	0.82746
female M. crinifrons	chr1	42900000	43000000	0.0125345	A	0.53405	0.73167
female M. crinifrons	chr1	43000000	43100000	0.0141934	A	0.45175	0.52482
female M. crinifrons	chr1	43100000	43200000	0.0134793	A	0.44341	0.92379
female M. crinifrons	chr1	43200000	43300000	0.0154607	A	0.38147	0.5815
female M. crinifrons	chr1	43300000	43400000	0.0148428	A	0.41718	0.67631
female M. crinifrons	chr1	43400000	43500000	0.0159275	A	0.41318	0.55867
female M. crinifrons	chr1	43500000	43600000	0.0168065	A	0.48158	0.57766
female M. crinifrons	chr1	43600000	43700000	0.0152309	A	0.38635	0.28681
female M. crinifrons	chr1	43700000	43800000	0.0168494	A	0.46898	0.23947
female M. crinifrons	chr1	43800000	43900000	0.0169235	A	0.40699	0.5785
female M. crinifrons	chr1	43900000	44000000	0.0116969	A	0.40467	1
female M. crinifrons	chr1	44000000	44100000	0.00710117	A	0.43817	0.74028
female M. crinifrons	chr1	44100000	44200000	0.00461761	A	0.48578	0.54124
female M. crinifrons	chr1	44200000	44300000	-0.00111577	B	0.477	0.87224
female M. crinifrons	chr1	44300000	44400000	-0.00447383	B	0.46648	0.22062
female M. crinifrons	chr1	44400000	44500000	-0.00586121	B	0.47498	0.63757
female M. crinifrons	chr1	44500000	44600000	-0.00681644	B	0.45159	0
female M. crinifrons	chr1	44600000	44700000	-0.00913217	B	0.44767	0.41393
female M. crinifrons	chr1	44700000	44800000	-0.00740326	B	0.46674	1
female M. crinifrons	chr1	44800000	44900000	-0.00673489	B	0.45888	0.27254
female M. crinifrons	chr1	44900000	45000000	-0.00574692	B	0.45689	0
female M. crinifrons	chr1	45000000	45100000	-0.00299646	B	0.45177	0
female M. crinifrons	chr1	45100000	45200000	-0.00182485	B	0.47328	0.40006
female M. crinifrons	chr1	45200000	45300000	-0.000947895	B	0.45066	0
female M. crinifrons	chr1	45300000	45400000	-0.000320929	B	0.46152	0.66919
female M. crinifrons	chr1	45400000	45500000	0.00264826	A	0.44261	0.01371
female M. crinifrons	chr1	45500000	45600000	0.0111967	A	0.44616	0.17231
female M. crinifrons	chr1	45600000	45700000	0.00878659	A	0.48501	0
female M. crinifrons	chr1	45700000	45800000	0.0078148	A	0.48637	0.17024
female M. crinifrons	chr1	45800000	45900000	0.00394123	A	0.53621	0.55707
female M. crinifrons	chr1	45900000	46000000	0.00321754	A	0.48892	0
female M. crinifrons	chr1	46000000	46100000	0.00342721	A	0.50598	0
female M. crinifrons	chr1	46100000	46200000	0.0061367	A	0.44949	0.71462
female M. crinifrons	chr1	46200000	46300000	0.0117015	A	0.47737	0.65363
female M. crinifrons	chr1	46300000	46400000	0.0151257	A	0.48233	0.86783
female M. crinifrons	chr1	46400000	46500000	0.0150979	A	0.42611	0.26845
female M. crinifrons	chr1	46500000	46600000	0.0128142	A	0.41153	0.48763
female M. crinifrons	chr1	46600000	46700000	0.0155109	A	0.39923	0.96296
female M. crinifrons	chr1	46700000	46800000	0.0151589	A	0.48413	0.68785
female M. crinifrons	chr1	46800000	46900000	0.0155266	A	0.47949	0.42275
female M. crinifrons	chr1	46900000	47000000	0.0127746	A	0.43717	0.10381
female M. crinifrons	chr1	47000000	47100000	0.0116078	A	0.43567	0.4454
female M. crinifrons	chr1	47100000	47200000	0.0126158	A	0.43667	0.78245
female M. crinifrons	chr1	47200000	47300000	0.0152971	A	0.46914	0.22539
female M. crinifrons	chr1	47300000	47400000	0.0107781	A	0.43861	0.62373
female M. crinifrons	chr1	47400000	47500000	0.0139098	A	0.41131	0.91306
female M. crinifrons	chr1	47500000	47600000	0.013642	A	0.41912	0.70537
female M. crinifrons	chr1	47600000	47700000	0.0118826	A	0.41343	0.96693
female M. crinifrons	chr1	47700000	47800000	0.0116313	A	0.4085	1
female M. crinifrons	chr1	47800000	47900000	0.00785803	A	0.46737	0.79892
female M. crinifrons	chr1	47900000	48000000	0.00713506	A	0.45947	0.71323
female M. crinifrons	chr1	48000000	48100000	0.0121644	A	0.50713	0
female M. crinifrons	chr1	48100000	48200000	0.00560191	A	0.4995	0
female M. crinifrons	chr1	48200000	48300000	0.00413918	A	0.50872	0.08457
female M. crinifrons	chr1	48300000	48400000	0.0108526	A	0.48975	0.83082
female M. crinifrons	chr1	48400000	48500000	0.0144931	A	0.47207	0.46277
female M. crinifrons	chr1	48500000	48600000	0.013814	A	0.36732	1
female M. crinifrons	chr1	48600000	48700000	0.0138869	A	0.3994	0.56727
female M. crinifrons	chr1	48700000	48800000	0.0148663	A	0.39886	0.77736
female M. crinifrons	chr1	48800000	48900000	0.0139149	A	0.41855	0.32651
female M. crinifrons	chr1	48900000	49000000	0.0154163	A	0.39266	1
female M. crinifrons	chr1	49000000	49100000	0.0160786	A	0.36793	1
female M. crinifrons	chr1	49100000	49200000	0.0061838	A	0.36896	1
female M. crinifrons	chr1	49200000	49300000	0.00326365	A	0.38349	0.97875
female M. crinifrons	chr1	49300000	49400000	0.00152068	A	0.39918	0.00373
female M. crinifrons	chr1	49400000	49500000	0.00331398	A	0.47094	0.11276
female M. crinifrons	chr1	49500000	49600000	0.00359839	A	0.55449	0.60288
female M. crinifrons	chr1	49600000	49700000	0.00348477	A	0.39618	0
female M. crinifrons	chr1	49700000	49800000	-0.00285068	B	0.36574	0.2239
female M. crinifrons	chr1	49800000	49900000	-0.00316863	B	0.37294	1
female M. crinifrons	chr1	49900000	50000000	0.000427466	A	0.35814	0.91362
female M. crinifrons	chr1	50000000	50100000	0.0114654	A	0.36653	1
female M. crinifrons	chr1	50100000	50200000	0.0150679	A	0.40089	0.36771
female M. crinifrons	chr1	50200000	50300000	0.0141349	A	0.3867	0.34013
female M. crinifrons	chr1	50300000	50400000	0.0125645	A	0.39295	0.83419
female M. crinifrons	chr1	50400000	50500000	0.0146531	A	0.36457	0.84098
female M. crinifrons	chr1	50500000	50600000	0.0148074	A	0.37696	0.62755
female M. crinifrons	chr1	50600000	50700000	0.0156784	A	0.40065	0.5241
female M. crinifrons	chr1	50700000	50800000	0.0150143	A	0.43372	0.51708
female M. crinifrons	chr1	50800000	50900000	0.00990064	A	0.44505	0.85745
female M. crinifrons	chr1	50900000	51000000	0.0140346	A	0.38237	0.96035
female M. crinifrons	chr1	51000000	51100000	0.0152673	A	0.38184	0.87692
female M. crinifrons	chr1	51100000	51200000	0.0153841	A	0.38972	0.99081
female M. crinifrons	chr1	51200000	51300000	0.00767324	A	0.3847	0.31996
female M. crinifrons	chr1	51300000	51400000	8.8e-05	A	0.37386	0.00239
female M. crinifrons	chr1	51400000	51500000	0.00148161	A	0.39063	0.39281
female M. crinifrons	chr1	51500000	51600000	0.0145087	A	0.43561	0.73285
female M. crinifrons	chr1	51600000	51700000	0.0153169	A	0.47052	0.96933
female M. crinifrons	chr1	51700000	51800000	0.015776	A	0.44225	0.88345
female M. crinifrons	chr1	51800000	51900000	0.0161214	A	0.52458	0.36088
female M. crinifrons	chr1	51900000	52000000	0.0139884	A	0.45567	0.35976
female M. crinifrons	chr1	52000000	52100000	0.0052776	A	0.44196	0.32993
female M. crinifrons	chr1	52100000	52200000	-0.00191751	B	0.40206	0
female M. crinifrons	chr1	52200000	52300000	-0.00763284	B	0.41007	0
female M. crinifrons	chr1	52300000	52400000	-0.00653876	B	0.40328	0
female M. crinifrons	chr1	52400000	52500000	0.00205934	A	0.43806	0.05303
female M. crinifrons	chr1	52500000	52600000	0.0144004	A	0.48338	0.12407
female M. crinifrons	chr1	52600000	52700000	0.0149703	A	0.49481	0.36259
female M. crinifrons	chr1	52700000	52800000	0.0135228	A	0.49	0.56629
female M. crinifrons	chr1	52800000	52900000	0.00762844	A	0.53703	0.89377
female M. crinifrons	chr1	52900000	53000000	0.0063237	A	0.52837	0.42743
female M. crinifrons	chr1	53000000	53100000	0.00509078	A	0.49239	0.14327
female M. crinifrons	chr1	53100000	53200000	0.0043102	A	0.50487	0.11586
female M. crinifrons	chr1	53200000	53300000	0.00697208	A	0.44228	0.8306
female M. crinifrons	chr1	53300000	53400000	0.00575197	A	0.46784	0.91402
female M. crinifrons	chr1	53400000	53500000	0.0109548	A	0.43233	0.69753
female M. crinifrons	chr1	53500000	53600000	0.0137047	A	0.43411	0.35969
female M. crinifrons	chr1	53600000	53700000	0.0142504	A	0.4596	0.11539
female M. crinifrons	chr1	53700000	53800000	0.0133831	A	0.48577	0
female M. crinifrons	chr1	53800000	53900000	0.00319092	A	0.48251	0.55428
female M. crinifrons	chr1	53900000	54000000	0.00688346	A	0.42046	0.59675
female M. crinifrons	chr1	54000000	54100000	0.000198068	A	0.39016	1
female M. crinifrons	chr1	54100000	54200000	-0.00459919	B	0.40261	0.43457
female M. crinifrons	chr1	54200000	54300000	-0.00726504	B	0.41698	0
female M. crinifrons	chr1	54300000	54400000	-0.00747758	B	0.42319	0.14883
female M. crinifrons	chr1	54400000	54500000	-0.00669093	B	0.40619	1
female M. crinifrons	chr1	54500000	54600000	-0.00631083	B	0.40274	0.03853
female M. crinifrons	chr1	54600000	54700000	-0.00522689	B	0.40109	0
female M. crinifrons	chr1	54700000	54800000	-0.00448454	B	0.40076	0.49089
female M. crinifrons	chr1	54800000	54900000	-0.00597244	B	0.39601	1
female M. crinifrons	chr1	54900000	55000000	-0.00509759	B	0.41312	0.19295
female M. crinifrons	chr1	55000000	55100000	-0.000937672	B	0.39908	0
female M. crinifrons	chr1	55100000	55200000	-0.00333653	B	0.39655	0.00227
female M. crinifrons	chr1	55200000	55300000	-0.00133578	B	0.41378	0.06121
female M. crinifrons	chr1	55300000	55400000	0.00326616	A	0.4401	0.87883
female M. crinifrons	chr1	55400000	55500000	0.00941819	A	0.47414	0.60273
female M. crinifrons	chr1	55500000	55600000	0.00722432	A	0.42716	0
female M. crinifrons	chr1	55600000	55700000	0.000437485	A	0.39072	0.75817
female M. crinifrons	chr1	55700000	55800000	-0.00177781	B	0.3651	0.98009
female M. crinifrons	chr1	55800000	55900000	0.000399565	A	0.4193	0.55922
female M. crinifrons	chr1	55900000	56000000	-0.00152693	B	0.40205	0
female M. crinifrons	chr1	56000000	56100000	-0.0108524	B	0.39567	0.00314
female M. crinifrons	chr1	56100000	56200000	-0.0119502	B	0.39123	0
female M. crinifrons	chr1	56200000	56300000	-0.0123795	B	0.38301	0
female M. crinifrons	chr1	56300000	56400000	-0.0121695	B	0.38195	0
female M. crinifrons	chr1	56400000	56500000	-0.0116895	B	0.37222	0
female M. crinifrons	chr1	56500000	56600000	-0.0117886	B	0.38616	0
female M. crinifrons	chr1	56600000	56700000	-0.0113408	B	0.37955	0
female M. crinifrons	chr1	56700000	56800000	-0.0118515	B	0.37737	0
female M. crinifrons	chr1	56800000	56900000	-0.0109249	B	0.37665	0
female M. crinifrons	chr1	56900000	57000000	-0.0108277	B	0.37815	0
female M. crinifrons	chr1	57000000	57100000	-0.0108205	B	0.37789	0.02853
female M. crinifrons	chr1	57100000	57200000	-0.0107338	B	0.38043	0
female M. crinifrons	chr1	57200000	57300000	-0.0106408	B	0.38141	0
female M. crinifrons	chr1	57300000	57400000	-0.0106494	B	0.38505	0
female M. crinifrons	chr1	57400000	57500000	-0.0109346	B	0.38081	0
female M. crinifrons	chr1	57500000	57600000	-0.0108188	B	0.3639	0
female M. crinifrons	chr1	57600000	57700000	-0.0109432	B	0.38061	0
female M. crinifrons	chr1	57700000	57800000	-0.0104039	B	0.36493	0
female M. crinifrons	chr1	57800000	57900000	-0.0108666	B	0.37969	0
female M. crinifrons	chr1	57900000	58000000	-0.0106247	B	0.36773	0
female M. crinifrons	chr1	58000000	58100000	-0.0107671	B	0.37033	0
female M. crinifrons	chr1	58100000	58200000	-0.0103871	B	0.37473	0
female M. crinifrons	chr1	58200000	58300000	-0.0106105	B	0.36879	0
female M. crinifrons	chr1	58300000	58400000	-0.0105109	B	0.35658	0
female M. crinifrons	chr1	58400000	58500000	-0.0105166	B	0.37033	0
female M. crinifrons	chr1	58500000	58600000	-0.0106968	B	0.37303	0
female M. crinifrons	chr1	58600000	58700000	-0.010308	B	0.36236	0
female M. crinifrons	chr1	58700000	58800000	-0.0105329	B	0.37086	0
female M. crinifrons	chr1	58800000	58900000	-0.01058	B	0.37979	0
female M. crinifrons	chr1	58900000	59000000	-0.00944661	B	0.37574	0
female M. crinifrons	chr1	59000000	59100000	-0.0108866	B	0.37565	0
female M. crinifrons	chr1	59100000	59200000	-0.0106728	B	0.38779	0
female M. crinifrons	chr1	59200000	59300000	-0.0102761	B	0.36494	0.00291
female M. crinifrons	chr1	59300000	59400000	-0.0107997	B	0.37863	0
female M. crinifrons	chr1	59400000	59500000	-0.011218	B	0.39609	0
female M. crinifrons	chr1	59500000	59600000	-0.00892226	B	0.38352	0
female M. crinifrons	chr1	59600000	59700000	-0.00296247	B	0.3761	0
female M. crinifrons	chr1	59700000	59800000	-0.00979914	B	0.38115	0
female M. crinifrons	chr1	59800000	59900000	-0.0108807	B	0.40551	0
female M. crinifrons	chr1	59900000	60000000	-0.0113312	B	0.38698	0
female M. crinifrons	chr1	60000000	60100000	-0.0118115	B	0.3874	0.32882
female M. crinifrons	chr1	60100000	60200000	-0.0116536	B	0.39308	1
female M. crinifrons	chr1	60200000	60300000	-0.0106814	B	0.42513	0.29345
female M. crinifrons	chr1	60300000	60400000	-0.00266653	B	0.44487	0
female M. crinifrons	chr1	60400000	60500000	0.00085016	A	0.39524	0
female M. crinifrons	chr1	60500000	60600000	-0.0049084	B	0.37115	0.00932
female M. crinifrons	chr1	60600000	60700000	-0.00910188	B	0.41877	0.17171
female M. crinifrons	chr1	60700000	60800000	-0.00284301	B	0.39726	0.56726
female M. crinifrons	chr1	60800000	60900000	0.00899425	A	0.42132	0.72113
female M. crinifrons	chr1	60900000	61000000	0.0131648	A	0.40048	0.90582
female M. crinifrons	chr1	61000000	61100000	0.0115321	A	0.38687	0.84732
female M. crinifrons	chr1	61100000	61200000	0.0112601	A	0.47328	0.30254
female M. crinifrons	chr1	61200000	61300000	0.0125389	A	0.44065	0.80237
female M. crinifrons	chr1	61300000	61400000	0.012204	A	0.42757	1
female M. crinifrons	chr1	61400000	61500000	0.00609013	A	0.5123	0.53904
female M. crinifrons	chr1	61500000	61600000	0.00649574	A	0.48197	1
female M. crinifrons	chr1	61600000	61700000	0.0092654	A	0.50881	1
female M. crinifrons	chr1	61700000	61800000	0.010747	A	0.56525	0.62903
female M. crinifrons	chr1	61800000	61900000	nan	NA	0.49017	0.31367
female M. crinifrons	chr1	61900000	62000000	0.0150619	A	0.49343	0.55015
female M. crinifrons	chr1	62000000	62100000	0.0142667	A	0.475	0.95514
female M. crinifrons	chr1	62100000	62200000	0.0118076	A	0.48981	0.81209
female M. crinifrons	chr1	62200000	62300000	0.0140316	A	0.46568	0.94722
female M. crinifrons	chr1	62300000	62400000	0.00875155	A	0.4544	0.27323
female M. crinifrons	chr1	62400000	62500000	0.00313704	A	0.46056	0
female M. crinifrons	chr1	62500000	62600000	0.00555085	A	0.46952	0
female M. crinifrons	chr1	62600000	62700000	0.00839121	A	0.48391	0.32649
female M. crinifrons	chr1	62700000	62800000	0.0129728	A	0.49932	0.67117
female M. crinifrons	chr1	62800000	62900000	0.0149669	A	0.50705	0.3484
female M. crinifrons	chr1	62900000	63000000	0.0133805	A	0.49707	0.55997
female M. crinifrons	chr1	63000000	63100000	0.0092561	A	0.48883	0
female M. crinifrons	chr1	63100000	63200000	0.00365088	A	0.47166	0
female M. crinifrons	chr1	63200000	63300000	-0.000874407	B	0.42325	0.64112
female M. crinifrons	chr1	63300000	63400000	-0.000851138	B	0.37643	1
female M. crinifrons	chr1	63400000	63500000	-0.00105751	B	0.42329	0.86636
female M. crinifrons	chr1	63500000	63600000	0.0108487	A	0.44884	0.86352
female M. crinifrons	chr1	63600000	63700000	0.0108566	A	0.4476	0.79418
female M. crinifrons	chr1	63700000	63800000	0.00787579	A	0.47909	0.82736
female M. crinifrons	chr1	63800000	63900000	0.00475992	A	0.47734	0.08887
female M. crinifrons	chr1	63900000	64000000	0.0114628	A	0.44534	0.13496
female M. crinifrons	chr1	64000000	64100000	0.0126528	A	0.44545	0.65737
female M. crinifrons	chr1	64100000	64200000	0.00535766	A	0.43672	0.07568
female M. crinifrons	chr1	64200000	64300000	-0.00339932	B	0.45459	0
female M. crinifrons	chr1	64300000	64400000	-0.00557354	B	0.44167	0.62566
female M. crinifrons	chr1	64400000	64500000	-0.00751909	B	0.40844	0.83081
female M. crinifrons	chr1	64500000	64600000	-0.00816081	B	0.39651	0
female M. crinifrons	chr1	64600000	64700000	-0.00855514	B	0.40261	0
female M. crinifrons	chr1	64700000	64800000	-0.0084681	B	0.39081	0.13739
female M. crinifrons	chr1	64800000	64900000	-0.00924092	B	0.40116	0.32026
female M. crinifrons	chr1	64900000	65000000	-0.00907407	B	0.38885	0
female M. crinifrons	chr1	65000000	65100000	-0.0090711	B	0.39125	0
female M. crinifrons	chr1	65100000	65200000	-0.00932744	B	0.39265	0.64421
female M. crinifrons	chr1	65200000	65300000	-0.00919204	B	0.391	0.30755
female M. crinifrons	chr1	65300000	65400000	-0.00920693	B	0.37167	0.15788
female M. crinifrons	chr1	65400000	65500000	-0.0100307	B	0.38137	0
female M. crinifrons	chr1	65500000	65600000	-0.00932719	B	0.37931	0
female M. crinifrons	chr1	65600000	65700000	-0.00861704	B	0.37194	0.02336
female M. crinifrons	chr1	65700000	65800000	-0.004939	B	0.37618	0.53713
female M. crinifrons	chr1	65800000	65900000	-0.00920519	B	0.3649	0
female M. crinifrons	chr1	65900000	66000000	-0.00919078	B	0.38178	0
female M. crinifrons	chr1	66000000	66100000	-0.00900741	B	0.38323	0
female M. crinifrons	chr1	66100000	66200000	-0.00879554	B	0.39285	0
female M. crinifrons	chr1	66200000	66300000	-0.00853577	B	0.40677	0.31951
female M. crinifrons	chr1	66300000	66400000	-0.00246053	B	0.42693	0.49706
female M. crinifrons	chr1	66400000	66500000	-0.00273645	B	0.40225	0
female M. crinifrons	chr1	66500000	66600000	-0.0083068	B	0.39716	0
female M. crinifrons	chr1	66600000	66700000	-0.00988293	B	0.3995	0
female M. crinifrons	chr1	66700000	66800000	-0.00924017	B	0.39506	0
female M. crinifrons	chr1	66800000	66900000	-0.00977059	B	0.38997	0.00413
female M. crinifrons	chr1	66900000	67000000	-0.00998652	B	0.38136	0
female M. crinifrons	chr1	67000000	67100000	-0.00971517	B	0.38693	0
female M. crinifrons	chr1	67100000	67200000	-0.0097615	B	0.38721	0
female M. crinifrons	chr1	67200000	67300000	-0.0100067	B	0.37787	0
female M. crinifrons	chr1	67300000	67400000	-0.0101238	B	0.38527	0.84727
female M. crinifrons	chr1	67400000	67500000	-0.0098244	B	0.37204	0.59265
female M. crinifrons	chr1	67500000	67600000	-0.00974152	B	0.37371	0
female M. crinifrons	chr1	67600000	67700000	-0.00969828	B	0.37815	0
female M. crinifrons	chr1	67700000	67800000	-0.0100015	B	0.36877	0
female M. crinifrons	chr1	67800000	67900000	-0.00984987	B	0.38641	0
female M. crinifrons	chr1	67900000	68000000	-0.00963187	B	0.37854	0
female M. crinifrons	chr1	68000000	68100000	-0.00944133	B	0.37415	0
female M. crinifrons	chr1	68100000	68200000	-0.00998603	B	0.37563	0
female M. crinifrons	chr1	68200000	68300000	-0.010089	B	0.35962	0
female M. crinifrons	chr1	68300000	68400000	-0.00962765	B	0.37192	0
female M. crinifrons	chr1	68400000	68500000	-0.00978493	B	0.3847	0.0228
female M. crinifrons	chr1	68500000	68600000	-0.0092484	B	0.39558	0.00242
female M. crinifrons	chr1	68600000	68700000	-0.00898638	B	0.37504	0
female M. crinifrons	chr1	68700000	68800000	-0.00943697	B	0.37649	0
female M. crinifrons	chr1	68800000	68900000	-0.00897934	B	0.38817	0
female M. crinifrons	chr1	68900000	69000000	-0.00975399	B	0.38831	0.62354
female M. crinifrons	chr1	69000000	69100000	-0.00944298	B	0.38288	0.01137
female M. crinifrons	chr1	69100000	69200000	-0.00964159	B	0.37079	0
female M. crinifrons	chr1	69200000	69300000	-0.00974332	B	0.38296	0
female M. crinifrons	chr1	69300000	69400000	-0.00951711	B	0.39881	0
female M. crinifrons	chr1	69400000	69500000	-0.00920882	B	0.38252	0
female M. crinifrons	chr1	69500000	69600000	-0.00919186	B	0.38859	0
female M. crinifrons	chr1	69600000	69700000	-0.00946822	B	0.39247	0.48408
female M. crinifrons	chr1	69700000	69800000	-0.00986357	B	0.40011	1
female M. crinifrons	chr1	69800000	69900000	-0.00969065	B	0.40384	0.13366
female M. crinifrons	chr1	69900000	70000000	-0.00985805	B	0.41218	0.00303
female M. crinifrons	chr1	70000000	70100000	-0.00985254	B	0.41012	0
female M. crinifrons	chr1	70100000	70200000	-0.00904101	B	0.43577	0
female M. crinifrons	chr1	70200000	70300000	-0.00571564	B	0.43162	0.22456
female M. crinifrons	chr1	70300000	70400000	0.00347047	A	0.44749	0.3332
female M. crinifrons	chr1	70400000	70500000	0.00341651	A	0.45911	0.90734
female M. crinifrons	chr1	70500000	70600000	0.000716042	A	0.40075	0.99753
female M. crinifrons	chr1	70600000	70700000	0.0101288	A	0.41067	0.54948
female M. crinifrons	chr1	70700000	70800000	-7.42e-05	B	0.40803	1
female M. crinifrons	chr1	70800000	70900000	-0.00343604	B	0.38722	0.5447
female M. crinifrons	chr1	70900000	71000000	0.0010996	A	0.37447	1
female M. crinifrons	chr1	71000000	71100000	-0.00147486	B	0.37332	0.37482
female M. crinifrons	chr1	71100000	71200000	-0.00254039	B	0.38071	0.37445
female M. crinifrons	chr1	71200000	71300000	-0.00313835	B	0.38619	0.57244
female M. crinifrons	chr1	71300000	71400000	-0.00464594	B	0.39944	0
female M. crinifrons	chr1	71400000	71500000	-0.00855414	B	0.3861	0
female M. crinifrons	chr1	71500000	71600000	-0.0111131	B	0.38538	0.08925
female M. crinifrons	chr1	71600000	71700000	-0.0107991	B	0.39693	0.0026
female M. crinifrons	chr1	71700000	71800000	-0.0109417	B	0.41194	0
female M. crinifrons	chr1	71800000	71900000	-0.0102244	B	0.39803	0.13435
female M. crinifrons	chr1	71900000	72000000	-0.0102407	B	0.4008	0.59047
female M. crinifrons	chr1	72000000	72100000	-0.0104841	B	0.41038	0.45931
female M. crinifrons	chr1	72100000	72200000	-0.0101639	B	0.41214	0.03854
female M. crinifrons	chr1	72200000	72300000	-0.0101584	B	0.41391	0.62728
female M. crinifrons	chr1	72300000	72400000	-0.00957799	B	0.39614	0.08821
female M. crinifrons	chr1	72400000	72500000	-0.0101203	B	0.42148	0
female M. crinifrons	chr1	72500000	72600000	-0.00958885	B	0.39798	0
female M. crinifrons	chr1	72600000	72700000	-0.0104715	B	0.4099	0
female M. crinifrons	chr1	72700000	72800000	-0.0101188	B	0.42103	0.96392
female M. crinifrons	chr1	72800000	72900000	-0.00924777	B	0.4264	0.03711
female M. crinifrons	chr1	72900000	73000000	-0.0083644	B	0.40475	0.38853
female M. crinifrons	chr1	73000000	73100000	-0.00848993	B	0.42914	1
female M. crinifrons	chr1	73100000	73200000	-0.00825864	B	0.42275	0.71835
female M. crinifrons	chr1	73200000	73300000	-0.00694246	B	0.43494	0
female M. crinifrons	chr1	73300000	73400000	-0.00743775	B	0.44254	0.45137
female M. crinifrons	chr1	73400000	73500000	-0.00731587	B	0.43192	0.7793
female M. crinifrons	chr1	73500000	73600000	-0.00822314	B	0.45428	0.06487
female M. crinifrons	chr1	73600000	73700000	-0.00683719	B	0.46704	0.00542
female M. crinifrons	chr1	73700000	73800000	-0.00500934	B	0.45055	0
female M. crinifrons	chr1	73800000	73900000	-0.000608092	B	0.47974	0.38581
female M. crinifrons	chr1	73900000	74000000	0.00714884	A	0.48223	0.69921
female M. crinifrons	chr1	74000000	74100000	0.0103881	A	0.4086	0.7627
female M. crinifrons	chr1	74100000	74200000	0.0138413	A	0.41721	1
female M. crinifrons	chr1	74200000	74300000	0.0132249	A	0.46056	0.57412
female M. crinifrons	chr1	74300000	74400000	0.0126539	A	0.47783	0.83019
female M. crinifrons	chr1	74400000	74500000	0.013324	A	0.52651	0.63132
female M. crinifrons	chr1	74500000	74600000	0.00710437	A	0.49214	0.43657
female M. crinifrons	chr1	74600000	74700000	0.011015	A	0.5252	0.02324
female M. crinifrons	chr1	74700000	74800000	0.0126163	A	0.50552	0.37023
female M. crinifrons	chr1	74800000	74900000	0.0121602	A	0.48245	0.31127
female M. crinifrons	chr1	74900000	75000000	0.013189	A	0.4556	0.00671
female M. crinifrons	chr1	75000000	75100000	0.00429887	A	0.49133	0.46582
female M. crinifrons	chr1	75100000	75200000	0.000505553	A	0.50199	0
female M. crinifrons	chr1	75200000	75300000	-0.00196642	B	0.46267	0.36855
female M. crinifrons	chr1	75300000	75400000	0.00102992	A	0.40944	0.69365
female M. crinifrons	chr1	75400000	75500000	0.00955878	A	0.49388	0.44688
female M. crinifrons	chr1	75500000	75600000	0.00515505	A	0.45629	0.30767
female M. crinifrons	chr1	75600000	75700000	0.0015731	A	0.40595	0.07916
female M. crinifrons	chr1	75700000	75800000	0.00206205	A	0.41235	1
female M. crinifrons	chr1	75800000	75900000	0.0041493	A	0.39502	1
female M. crinifrons	chr1	75900000	76000000	0.00930993	A	0.46139	0.93059
female M. crinifrons	chr1	76000000	76100000	0.00989489	A	0.4605	0.8717
female M. crinifrons	chr1	76100000	76200000	0.00978347	A	0.45676	0.32872
female M. crinifrons	chr1	76200000	76300000	0.0126803	A	0.47827	0.81901
female M. crinifrons	chr1	76300000	76400000	0.0139516	A	0.46786	0.81063
female M. crinifrons	chr1	76400000	76500000	0.0119263	A	0.43635	0.35014
female M. crinifrons	chr1	76500000	76600000	0.0119072	A	0.41161	0.9425
female M. crinifrons	chr1	76600000	76700000	0.0147082	A	0.49864	0.56565
female M. crinifrons	chr1	76700000	76800000	0.0140078	A	0.40981	0.77565
female M. crinifrons	chr1	76800000	76900000	0.0146738	A	0.40451	0.62496
female M. crinifrons	chr1	76900000	77000000	0.0150892	A	0.50756	0.53092
female M. crinifrons	chr1	77000000	77100000	0.00865451	A	0.51151	0.82385
female M. crinifrons	chr1	77100000	77200000	0.0130718	A	0.46729	0.048
female M. crinifrons	chr1	77200000	77300000	0.010416	A	0.49946	0.4277
female M. crinifrons	chr1	77300000	77400000	0.0122156	A	0.37646	0.45965
female M. crinifrons	chr1	77400000	77500000	0.0127014	A	0.40747	0.69544
female M. crinifrons	chr1	77500000	77600000	0.0153609	A	0.40131	0.97993
female M. crinifrons	chr1	77600000	77700000	0.0141996	A	0.5004	0.88444
female M. crinifrons	chr1	77700000	77800000	0.0149822	A	0.39617	0.71265
female M. crinifrons	chr1	77800000	77900000	0.010734	A	0.42092	0.45266
female M. crinifrons	chr1	77900000	78000000	0.0111864	A	0.38073	0.45072
female M. crinifrons	chr1	78000000	78100000	0.0148905	A	0.43976	0.97018
female M. crinifrons	chr1	78100000	78200000	0.0125331	A	0.41113	0.74539
female M. crinifrons	chr1	78200000	78300000	0.0147541	A	0.39234	0.66939
female M. crinifrons	chr1	78300000	78400000	0.0146272	A	0.45177	0.59658
female M. crinifrons	chr1	78400000	78500000	0.0143889	A	0.4646	1
female M. crinifrons	chr1	78500000	78600000	0.00634183	A	0.46591	1
female M. crinifrons	chr1	78600000	78700000	0.00288647	A	0.46299	0.6015
female M. crinifrons	chr1	78700000	78800000	0.00316379	A	0.47826	0.83769
female M. crinifrons	chr1	78800000	78900000	0.00234952	A	0.42355	1
female M. crinifrons	chr1	78900000	79000000	-0.00171788	B	0.41733	0.29959
female M. crinifrons	chr1	79000000	79100000	-0.00498399	B	0.42212	0
female M. crinifrons	chr1	79100000	79200000	-0.0057475	B	0.40516	0
female M. crinifrons	chr1	79200000	79300000	-0.00681852	B	0.40782	0.25608
female M. crinifrons	chr1	79300000	79400000	-0.00548521	B	0.41133	0
female M. crinifrons	chr1	79400000	79500000	-0.00407416	B	0.42339	0.2465
female M. crinifrons	chr1	79500000	79600000	-0.00149789	B	0.40832	1
female M. crinifrons	chr1	79600000	79700000	0.00116897	A	0.39092	0.39218
female M. crinifrons	chr1	79700000	79800000	0.00340415	A	0.40078	1
female M. crinifrons	chr1	79800000	79900000	0.0092671	A	0.41845	0.64865
female M. crinifrons	chr1	79900000	80000000	0.0131943	A	0.45786	0
female M. crinifrons	chr1	80000000	80100000	0.00415851	A	0.36947	0.88321
female M. crinifrons	chr1	80100000	80200000	0.00573518	A	0.37957	0.815
female M. crinifrons	chr1	80200000	80300000	0.00915386	A	0.43755	0.52597
female M. crinifrons	chr1	80300000	80400000	0.003146	A	0.45933	0.51093
female M. crinifrons	chr1	80400000	80500000	-0.000961883	B	0.41176	0.81252
female M. crinifrons	chr1	80500000	80600000	0.00385348	A	0.39873	0.13647
female M. crinifrons	chr1	80600000	80700000	-0.00133534	B	0.3985	0.63256
female M. crinifrons	chr1	80700000	80800000	6.18e-05	A	0.44171	0.27916
female M. crinifrons	chr1	80800000	80900000	-0.000464738	B	0.43731	0.77374
female M. crinifrons	chr1	80900000	81000000	-0.00141763	B	0.47423	1
female M. crinifrons	chr1	81000000	81100000	0.000888471	A	0.46105	0.32715
female M. crinifrons	chr1	81100000	81200000	0.00542167	A	0.44061	0.78254
female M. crinifrons	chr1	81200000	81300000	0.0132259	A	0.46804	0.29042
female M. crinifrons	chr1	81300000	81400000	0.013963	A	0.50077	0.37605
female M. crinifrons	chr1	81400000	81500000	0.0107336	A	0.43576	0.63746
female M. crinifrons	chr1	81500000	81600000	0.0126345	A	0.4673	0.79452
female M. crinifrons	chr1	81600000	81700000	0.00974049	A	0.40199	0.36329
female M. crinifrons	chr1	81700000	81800000	0.0147323	A	0.41605	0.68431
female M. crinifrons	chr1	81800000	81900000	0.012479	A	0.48947	0.63488
female M. crinifrons	chr1	81900000	82000000	0.0145679	A	0.50903	0.36391
female M. crinifrons	chr1	82000000	82100000	0.0121373	A	0.46452	0
female M. crinifrons	chr1	82100000	82200000	0.0143126	A	0.48151	0
female M. crinifrons	chr1	82200000	82300000	0.0138018	A	0.46241	0
female M. crinifrons	chr1	82300000	82400000	0.0101138	A	0.42095	0.85484
female M. crinifrons	chr1	82400000	82500000	0.00700625	A	0.42315	0.87761
female M. crinifrons	chr1	82500000	82600000	0.00657648	A	0.40255	0.19405
female M. crinifrons	chr1	82600000	82700000	0.00628842	A	0.38032	0
female M. crinifrons	chr1	82700000	82800000	0.00274127	A	0.36069	0.0267
female M. crinifrons	chr1	82800000	82900000	0.00367684	A	0.37776	1
female M. crinifrons	chr1	82900000	83000000	0.00780201	A	0.43959	0.70753
female M. crinifrons	chr1	83000000	83100000	0.012876	A	0.43029	0.61563
female M. crinifrons	chr1	83100000	83200000	0.0145394	A	0.46917	0.65026
female M. crinifrons	chr1	83200000	83300000	0.0134759	A	0.48177	0.15675
female M. crinifrons	chr1	83300000	83400000	0.0133342	A	0.36801	0.70941
female M. crinifrons	chr1	83400000	83500000	0.0144379	A	0.38528	0.62412
female M. crinifrons	chr1	83500000	83600000	0.0109785	A	0.36545	1
female M. crinifrons	chr1	83600000	83700000	0.00245396	A	0.34802	1
female M. crinifrons	chr1	83700000	83800000	-0.00127094	B	0.35275	0.80902
female M. crinifrons	chr1	83800000	83900000	-0.00203083	B	0.35615	0
female M. crinifrons	chr1	83900000	84000000	0.000966057	A	0.37221	0.00856
female M. crinifrons	chr1	84000000	84100000	0.00553149	A	0.3868	0.21779
female M. crinifrons	chr1	84100000	84200000	0.00197015	A	0.41774	0.17349
female M. crinifrons	chr1	84200000	84300000	-0.00109632	B	0.40929	1
female M. crinifrons	chr1	84300000	84400000	-0.00368493	B	0.42925	0.14372
female M. crinifrons	chr1	84400000	84500000	-0.000895992	B	0.44071	0.98979
female M. crinifrons	chr1	84500000	84600000	0.00144295	A	0.43583	0.2732
female M. crinifrons	chr1	84600000	84700000	0.00609216	A	0.42481	0.94025
female M. crinifrons	chr1	84700000	84800000	0.011827	A	0.36095	1
female M. crinifrons	chr1	84800000	84900000	0.00939706	A	0.35771	0.30219
female M. crinifrons	chr1	84900000	85000000	0.00831945	A	0.38211	0.00251
female M. crinifrons	chr1	85000000	85100000	0.0107257	A	0.43107	0
female M. crinifrons	chr1	85100000	85200000	0.00659066	A	0.43525	0
female M. crinifrons	chr1	85200000	85300000	0.00876957	A	0.44376	0.52771
female M. crinifrons	chr1	85300000	85400000	0.014603	A	0.46397	0.78702
female M. crinifrons	chr1	85400000	85500000	0.0123505	A	0.42799	0.16217
female M. crinifrons	chr1	85500000	85600000	0.0131117	A	0.52681	0.80802
female M. crinifrons	chr1	85600000	85700000	0.0120977	A	0.45057	0.21364
female M. crinifrons	chr1	85700000	85800000	0.0135936	A	0.40595	0.52355
female M. crinifrons	chr1	85800000	85900000	0.0135236	A	0.41739	0.647
female M. crinifrons	chr1	85900000	86000000	0.00647127	A	0.38511	0.37839
female M. crinifrons	chr1	86000000	86100000	0.0102329	A	0.4257	0.90902
female M. crinifrons	chr1	86100000	86200000	0.00411857	A	0.38934	1
female M. crinifrons	chr1	86200000	86300000	0.00102857	A	0.37494	1
female M. crinifrons	chr1	86300000	86400000	-0.000266504	B	0.38095	0.14223
female M. crinifrons	chr1	86400000	86500000	0.0029262	A	0.3827	0.57672
female M. crinifrons	chr1	86500000	86600000	0.0111046	A	0.39275	0.70454
female M. crinifrons	chr1	86600000	86700000	0.0118329	A	0.39533	0.86095
female M. crinifrons	chr1	86700000	86800000	0.0108221	A	0.38676	0.52762
female M. crinifrons	chr1	86800000	86900000	0.00355531	A	0.40647	0.7655
female M. crinifrons	chr1	86900000	87000000	-0.00357047	B	0.39316	0.16802
female M. crinifrons	chr1	87000000	87100000	-0.00694343	B	0.38106	0.58642
female M. crinifrons	chr1	87100000	87200000	-0.0105933	B	0.36816	1
female M. crinifrons	chr1	87200000	87300000	-0.0120322	B	0.36294	1
female M. crinifrons	chr1	87300000	87400000	-0.0112572	B	0.36933	1
female M. crinifrons	chr1	87400000	87500000	-0.0108384	B	0.37905	0.56375
female M. crinifrons	chr1	87500000	87600000	-0.0110689	B	0.36829	0
female M. crinifrons	chr1	87600000	87700000	-0.011354	B	0.38263	0
female M. crinifrons	chr1	87700000	87800000	-0.0106338	B	0.37604	0
female M. crinifrons	chr1	87800000	87900000	-0.0109759	B	0.38013	0
female M. crinifrons	chr1	87900000	88000000	-0.0111673	B	0.39628	0
female M. crinifrons	chr1	88000000	88100000	-0.00952948	B	0.39138	0.82488
female M. crinifrons	chr1	88100000	88200000	-0.00656583	B	0.38269	0.96748
female M. crinifrons	chr1	88200000	88300000	-0.00838024	B	0.40339	0.3092
female M. crinifrons	chr1	88300000	88400000	-0.000814977	B	0.38459	0.65958
female M. crinifrons	chr1	88400000	88500000	0.00957498	A	0.38754	0.18143
female M. crinifrons	chr1	88500000	88600000	0.0107849	A	0.43536	0.24644
female M. crinifrons	chr1	88600000	88700000	0.0106126	A	0.42499	1
female M. crinifrons	chr1	88700000	88800000	0.00946226	A	0.42282	0.87636
female M. crinifrons	chr1	88800000	88900000	0.00461094	A	0.41571	0.05082
female M. crinifrons	chr1	88900000	89000000	0.000575699	A	0.43818	0.2182
female M. crinifrons	chr1	89000000	89100000	-0.00235512	B	0.37895	1
female M. crinifrons	chr1	89100000	89200000	-0.000381059	B	0.36397	0.37338
female M. crinifrons	chr1	89200000	89300000	-0.00196667	B	0.35073	0.98504
female M. crinifrons	chr1	89300000	89400000	-0.00485668	B	0.41074	0.28039
female M. crinifrons	chr1	89400000	89500000	-0.00460601	B	0.39305	0
female M. crinifrons	chr1	89500000	89600000	-0.00498212	B	0.3669	0.76715
female M. crinifrons	chr1	89600000	89700000	-0.00637601	B	0.39437	0.74458
female M. crinifrons	chr1	89700000	89800000	0.00714292	A	0.40918	0.23043
female M. crinifrons	chr1	89800000	89900000	0.00937367	A	0.37976	0.32513
female M. crinifrons	chr1	89900000	90000000	0.00282741	A	0.35611	0.43618
female M. crinifrons	chr1	90000000	90100000	-0.00565561	B	0.39336	0.42432
female M. crinifrons	chr1	90100000	90200000	-0.00704527	B	0.40689	1
female M. crinifrons	chr1	90200000	90300000	-0.00678712	B	0.39837	0.95507
female M. crinifrons	chr1	90300000	90400000	-0.00570704	B	0.39725	0.85987
female M. crinifrons	chr1	90400000	90500000	-0.00158274	B	0.41918	0.45275
female M. crinifrons	chr1	90500000	90600000	0.00227194	A	0.41224	1
female M. crinifrons	chr1	90600000	90700000	0.00047714	A	0.40007	0.53639
female M. crinifrons	chr1	90700000	90800000	0.00320497	A	0.40358	0
female M. crinifrons	chr1	90800000	90900000	-0.00219653	B	0.38619	0
female M. crinifrons	chr1	90900000	91000000	-0.00593408	B	0.38781	0.01875
female M. crinifrons	chr1	91000000	91100000	-0.00585531	B	0.41063	1
female M. crinifrons	chr1	91100000	91200000	-0.00539358	B	0.40837	0.78146
female M. crinifrons	chr1	91200000	91300000	-0.00431061	B	0.39096	0.32569
female M. crinifrons	chr1	91300000	91400000	-0.00113307	B	0.36218	1
female M. crinifrons	chr1	91400000	91500000	0.0090447	A	0.37002	0.82034
female M. crinifrons	chr1	91500000	91600000	0.0125228	A	0.37711	0.68707
female M. crinifrons	chr1	91600000	91700000	0.0118987	A	0.39963	1
female M. crinifrons	chr1	91700000	91800000	0.00196011	A	0.40856	0.23814
female M. crinifrons	chr1	91800000	91900000	-0.00518505	B	0.40637	0
female M. crinifrons	chr1	91900000	92000000	-0.00699651	B	0.40026	0
female M. crinifrons	chr1	92000000	92100000	-0.00826077	B	0.40111	0.61078
female M. crinifrons	chr1	92100000	92200000	-0.00779708	B	0.40455	0.52429
female M. crinifrons	chr1	92200000	92300000	-0.00557812	B	0.38185	0.53756
female M. crinifrons	chr1	92300000	92400000	0.00415353	A	0.36631	0.48945
female M. crinifrons	chr1	92400000	92500000	0.00537445	A	0.38589	0.19857
female M. crinifrons	chr1	92500000	92600000	-0.00368381	B	0.39412	0.40771
female M. crinifrons	chr1	92600000	92700000	-0.00905697	B	0.38989	0
female M. crinifrons	chr1	92700000	92800000	-0.0104623	B	0.41984	0.03191
female M. crinifrons	chr1	92800000	92900000	-0.00858342	B	0.41623	0
female M. crinifrons	chr1	92900000	93000000	-0.00603006	B	0.39156	0.69249
female M. crinifrons	chr1	93000000	93100000	-0.000806228	B	0.40278	0
female M. crinifrons	chr1	93100000	93200000	-0.00179343	B	0.41309	0.29627
female M. crinifrons	chr1	93200000	93300000	-0.00076292	B	0.38928	0.62846
female M. crinifrons	chr1	93300000	93400000	0.00421175	A	0.41235	0.45416
female M. crinifrons	chr1	93400000	93500000	0.00896381	A	0.41665	0.18389
female M. crinifrons	chr1	93500000	93600000	0.00473233	A	0.40162	0
female M. crinifrons	chr1	93600000	93700000	-0.00468482	B	0.41022	0
female M. crinifrons	chr1	93700000	93800000	-0.00443104	B	0.42626	0.39048
female M. crinifrons	chr1	93800000	93900000	-0.00238741	B	0.35809	1
female M. crinifrons	chr1	93900000	94000000	0.00341579	A	0.3942	1
female M. crinifrons	chr1	94000000	94100000	0.00452311	A	0.41115	0.73936
female M. crinifrons	chr1	94100000	94200000	0.00591274	A	0.39116	0
female M. crinifrons	chr1	94200000	94300000	0.0103623	A	0.38948	0.54552
female M. crinifrons	chr1	94300000	94400000	0.0118277	A	0.40732	0.46963
female M. crinifrons	chr1	94400000	94500000	0.0131514	A	0.37758	0.44588
female M. crinifrons	chr1	94500000	94600000	0.0103487	A	0.426	0.43479
female M. crinifrons	chr1	94600000	94700000	0.0105192	A	0.44685	1
female M. crinifrons	chr1	94700000	94800000	0.00626045	A	0.41023	1
female M. crinifrons	chr1	94800000	94900000	0.00505549	A	0.40877	0.22009
female M. crinifrons	chr1	94900000	95000000	0.0109303	A	0.41502	0.33663
female M. crinifrons	chr1	95000000	95100000	0.00637819	A	0.41682	0
female M. crinifrons	chr1	95100000	95200000	-0.00442751	B	0.39504	0
female M. crinifrons	chr1	95200000	95300000	-0.00713645	B	0.39434	0.00197
female M. crinifrons	chr1	95300000	95400000	-0.00820802	B	0.42103	0.77748
female M. crinifrons	chr1	95400000	95500000	-0.00815	B	0.38595	0.16357
female M. crinifrons	chr1	95500000	95600000	-0.0111298	B	0.37752	0
female M. crinifrons	chr1	95600000	95700000	-0.0112491	B	0.39063	0
female M. crinifrons	chr1	95700000	95800000	-0.00987934	B	0.39782	0
female M. crinifrons	chr1	95800000	95900000	-0.00861982	B	0.40431	0
female M. crinifrons	chr1	95900000	96000000	-0.00642507	B	0.40533	0
female M. crinifrons	chr1	96000000	96100000	-0.00550794	B	0.38768	0.44929
female M. crinifrons	chr1	96100000	96200000	-0.0029506	B	0.39283	0.75211
female M. crinifrons	chr1	96200000	96300000	-0.00526962	B	0.39091	0.51617
female M. crinifrons	chr1	96300000	96400000	-0.00456557	B	0.42828	0.16932
female M. crinifrons	chr1	96400000	96500000	0.00424537	A	0.48937	0.55326
female M. crinifrons	chr1	96500000	96600000	0.00724198	A	0.47801	0.61274
female M. crinifrons	chr1	96600000	96700000	0.00920255	A	0.40314	0.25811
female M. crinifrons	chr1	96700000	96800000	0.00587437	A	0.40235	0.77236
female M. crinifrons	chr1	96800000	96900000	0.00983333	A	0.41673	0.16991
female M. crinifrons	chr1	96900000	97000000	0.00927585	A	0.42293	0.93281
female M. crinifrons	chr1	97000000	97100000	0.0045302	A	0.41223	0.20164
female M. crinifrons	chr1	97100000	97200000	-0.00483102	B	0.40584	0
female M. crinifrons	chr1	97200000	97300000	-0.00883563	B	0.38471	0
female M. crinifrons	chr1	97300000	97400000	-0.0101115	B	0.38452	0
female M. crinifrons	chr1	97400000	97500000	-0.00963675	B	0.38035	0
female M. crinifrons	chr1	97500000	97600000	-0.00960605	B	0.38994	0
female M. crinifrons	chr1	97600000	97700000	-0.00879443	B	0.38092	0
female M. crinifrons	chr1	97700000	97800000	-0.00861842	B	0.37156	0
female M. crinifrons	chr1	97800000	97900000	-0.00867773	B	0.3692	0
female M. crinifrons	chr1	97900000	98000000	-0.00863791	B	0.36708	0
female M. crinifrons	chr1	98000000	98100000	-0.00883985	B	0.35841	0
female M. crinifrons	chr1	98100000	98200000	-0.00858332	B	0.36054	0
female M. crinifrons	chr1	98200000	98300000	-0.00825813	B	0.35848	0.44789
female M. crinifrons	chr1	98300000	98400000	-0.00585781	B	0.37372	0.43382
female M. crinifrons	chr1	98400000	98500000	-0.00806664	B	0.37322	0
female M. crinifrons	chr1	98500000	98600000	-0.00852283	B	0.39701	0
female M. crinifrons	chr1	98600000	98700000	-0.00804038	B	0.39549	0
female M. crinifrons	chr1	98700000	98800000	-0.00817807	B	0.39355	0
female M. crinifrons	chr1	98800000	98900000	-0.00823313	B	0.39823	0.62648
female M. crinifrons	chr1	98900000	99000000	-0.00817467	B	0.41487	0.90991
female M. crinifrons	chr1	99000000	99100000	-0.008008	B	0.41011	0.2516
female M. crinifrons	chr1	99100000	99200000	-0.00782021	B	0.40668	0
female M. crinifrons	chr1	99200000	99300000	-0.0080013	B	0.42271	0
female M. crinifrons	chr1	99300000	99400000	-0.00660338	B	0.36136	0.69119
female M. crinifrons	chr1	99400000	99500000	-0.00428405	B	0.39331	0.92329
female M. crinifrons	chr1	99500000	99600000	-0.00356887	B	0.40651	0
female M. crinifrons	chr1	99600000	99700000	-0.00228645	B	0.39748	0.51247
female M. crinifrons	chr1	99700000	99800000	-0.00405648	B	0.39989	1
female M. crinifrons	chr1	99800000	99900000	-0.00425066	B	0.38952	1
female M. crinifrons	chr1	99900000	100000000	-0.00371128	B	0.39307	0.04
female M. crinifrons	chr1	100000000	100100000	-0.00290365	B	0.37305	0.9603
female M. crinifrons	chr1	100100000	100200000	0.00558778	A	0.39687	1
female M. crinifrons	chr1	100200000	100300000	0.00698633	A	0.40722	0.61767
female M. crinifrons	chr1	100300000	100400000	0.00782825	A	0.38119	0.28245
female M. crinifrons	chr1	100400000	100500000	0.010525	A	0.37504	0.86465
female M. crinifrons	chr1	100500000	100600000	0.00395018	A	0.38661	0.57238
female M. crinifrons	chr1	100600000	100700000	-0.00137809	B	0.35521	0.60187
female M. crinifrons	chr1	100700000	100800000	-0.00365233	B	0.35886	0.18232
female M. crinifrons	chr1	100800000	100900000	-0.00158284	B	0.39061	0
female M. crinifrons	chr1	100900000	101000000	-0.00362592	B	0.38586	0
female M. crinifrons	chr1	101000000	101100000	-0.0047282	B	0.40094	0.64531
female M. crinifrons	chr1	101100000	101200000	0.00036678	A	0.37844	1
female M. crinifrons	chr1	101200000	101300000	0.00687491	A	0.38747	0.53824
female M. crinifrons	chr1	101300000	101400000	0.0115043	A	0.40284	0.31169
female M. crinifrons	chr1	101400000	101500000	0.00880247	A	0.39363	0.74975
female M. crinifrons	chr1	101500000	101600000	0.00581896	A	0.38114	0.53657
female M. crinifrons	chr1	101600000	101700000	0.0103141	A	0.35139	0.98316
female M. crinifrons	chr1	101700000	101800000	0.00939136	A	0.3648	1
female M. crinifrons	chr1	101800000	101900000	0.010253	A	0.39231	0.12569
female M. crinifrons	chr1	101900000	102000000	0.00936095	A	0.37569	0.63826
female M. crinifrons	chr1	102000000	102100000	0.00832153	A	0.43058	0.40454
female M. crinifrons	chr1	102100000	102200000	-8.35e-05	B	0.41188	0.21344
female M. crinifrons	chr1	102200000	102300000	-0.0019923	B	0.41337	0.85341
female M. crinifrons	chr1	102300000	102400000	nan	NA	0.43437	0.09165
female M. crinifrons	chr1	102400000	102500000	-0.00453944	B	0.43361	0.56256
female M. crinifrons	chr1	102500000	102600000	-0.00247786	B	0.36535	0.82739
female M. crinifrons	chr1	102600000	102700000	0.00170465	A	0.38254	0.73433
female M. crinifrons	chr1	102700000	102800000	0.00715739	A	0.39236	0.52138
female M. crinifrons	chr1	102800000	102900000	0.00418266	A	0.40829	0.3674
female M. crinifrons	chr1	102900000	103000000	0.0112715	A	0.38731	0.80844
female M. crinifrons	chr1	103000000	103100000	0.00998915	A	0.40076	0.32805
female M. crinifrons	chr1	103100000	103200000	0.0128414	A	0.42044	0.17534
female M. crinifrons	chr1	103200000	103300000	0.00345229	A	0.42906	0.96094
female M. crinifrons	chr1	103300000	103400000	0.0030042	A	0.41809	0.75532
female M. crinifrons	chr1	103400000	103500000	0.00728686	A	0.37848	1
female M. crinifrons	chr1	103500000	103600000	0.00527456	A	0.3931	0.79346
female M. crinifrons	chr1	103600000	103700000	0.00964912	A	0.36088	0.73293
female M. crinifrons	chr1	103700000	103800000	0.0105083	A	0.42594	0.35127
female M. crinifrons	chr1	103800000	103900000	0.00832877	A	0.42261	0.65361
female M. crinifrons	chr1	103900000	104000000	-0.000288006	B	0.39905	0
female M. crinifrons	chr1	104000000	104100000	-0.00600155	B	0.3973	0
female M. crinifrons	chr1	104100000	104200000	-0.00635749	B	0.38856	0
female M. crinifrons	chr1	104200000	104300000	-0.00374662	B	0.38319	0
female M. crinifrons	chr1	104300000	104400000	-0.00847151	B	0.38474	0
female M. crinifrons	chr1	104400000	104500000	-0.00995058	B	0.39559	0
female M. crinifrons	chr1	104500000	104600000	-0.00958169	B	0.37306	0.08552
female M. crinifrons	chr1	104600000	104700000	-0.00807254	B	0.3574	1
female M. crinifrons	chr1	104700000	104800000	-0.00917402	B	0.3799	0.62248
female M. crinifrons	chr1	104800000	104900000	-0.00684271	B	0.38125	0
female M. crinifrons	chr1	104900000	105000000	-0.00759646	B	0.3812	0.09948
female M. crinifrons	chr1	105000000	105100000	-0.00913228	B	0.37487	0.78116
female M. crinifrons	chr1	105100000	105200000	-0.0104687	B	0.37032	0.59224
female M. crinifrons	chr1	105200000	105300000	-0.0105661	B	0.3706	1
female M. crinifrons	chr1	105300000	105400000	-0.0107211	B	0.36646	1
female M. crinifrons	chr1	105400000	105500000	-0.0103497	B	0.36268	1
female M. crinifrons	chr1	105500000	105600000	-0.0108044	B	0.36438	1
female M. crinifrons	chr1	105600000	105700000	-0.0103716	B	0.36474	0.01298
female M. crinifrons	chr1	105700000	105800000	-0.0103102	B	0.38332	0
female M. crinifrons	chr1	105800000	105900000	-0.00876889	B	0.39198	0
female M. crinifrons	chr1	105900000	106000000	-0.0075092	B	0.38464	0
female M. crinifrons	chr1	106000000	106100000	-0.00559085	B	0.40084	0.09269
female M. crinifrons	chr1	106100000	106200000	0.00362416	A	0.41156	0.67264
female M. crinifrons	chr1	106200000	106300000	0.0109616	A	0.36894	0.71937
female M. crinifrons	chr1	106300000	106400000	0.0118386	A	0.37916	0.84633
female M. crinifrons	chr1	106400000	106500000	0.00841916	A	0.36986	1
female M. crinifrons	chr1	106500000	106600000	0.00260912	A	0.39473	0.51499
female M. crinifrons	chr1	106600000	106700000	6.53e-05	A	0.38116	0.79276
female M. crinifrons	chr1	106700000	106800000	0.00366723	A	0.38922	0.02622
female M. crinifrons	chr1	106800000	106900000	0.00479623	A	0.36838	0.95735
female M. crinifrons	chr1	106900000	107000000	0.0030183	A	0.38721	0.38582
female M. crinifrons	chr1	107000000	107100000	0.00488302	A	0.37196	0.21059
female M. crinifrons	chr1	107100000	107200000	-0.00376451	B	0.37244	0.99234
female M. crinifrons	chr1	107200000	107300000	-0.00534249	B	0.39237	1
female M. crinifrons	chr1	107300000	107400000	-0.00487338	B	0.34161	0.97262
female M. crinifrons	chr1	107400000	107500000	-0.00244773	B	0.37162	0.54129
female M. crinifrons	chr1	107500000	107600000	0.000309247	A	0.38711	0
female M. crinifrons	chr1	107600000	107700000	-0.00214258	B	0.37817	0.56451
female M. crinifrons	chr1	107700000	107800000	0.00681977	A	0.35703	1
female M. crinifrons	chr1	107800000	107900000	0.00148164	A	0.3686	0.39494
female M. crinifrons	chr1	107900000	108000000	-0.00161709	B	0.35646	0.27317
female M. crinifrons	chr1	108000000	108100000	0.000826665	A	0.43296	0.29238
female M. crinifrons	chr1	108100000	108200000	-0.00209483	B	0.42902	0.17349
female M. crinifrons	chr1	108200000	108300000	-0.00415987	B	0.45168	0.88863
female M. crinifrons	chr1	108300000	108400000	-0.00317386	B	0.44295	0.65741
female M. crinifrons	chr1	108400000	108500000	-0.00255905	B	0.40981	0.75809
female M. crinifrons	chr1	108500000	108600000	-6.07e-05	B	0.42183	0
female M. crinifrons	chr1	108600000	108700000	-0.00339355	B	0.41871	0.23898
female M. crinifrons	chr1	108700000	108800000	-0.00401362	B	0.39942	1
female M. crinifrons	chr1	108800000	108900000	-0.00303007	B	0.3964	0.50117
female M. crinifrons	chr1	108900000	109000000	-0.00267371	B	0.42302	0.21909
female M. crinifrons	chr1	109000000	109100000	-0.000537194	B	0.41397	0
female M. crinifrons	chr1	109100000	109200000	-0.00170392	B	0.43182	0
female M. crinifrons	chr1	109200000	109300000	0.00189013	A	0.45077	0.26422
female M. crinifrons	chr1	109300000	109400000	0.00536268	A	0.36422	0.94276
female M. crinifrons	chr1	109400000	109500000	0.011213	A	0.38331	0.79652
female M. crinifrons	chr1	109500000	109600000	0.0143321	A	0.3476	0.65155
female M. crinifrons	chr1	109600000	109700000	0.0141126	A	0.36288	0.69185
female M. crinifrons	chr1	109700000	109800000	0.0141442	A	0.42282	0.92856
female M. crinifrons	chr1	109800000	109900000	0.0113886	A	0.41121	1
female M. crinifrons	chr1	109900000	110000000	0.00490718	A	0.41862	0.69153
female M. crinifrons	chr1	110000000	110100000	0.00207141	A	0.409	0.99134
female M. crinifrons	chr1	110100000	110200000	0.00347299	A	0.41181	0.06035
female M. crinifrons	chr1	110200000	110300000	0.0108382	A	0.40587	0.08483
female M. crinifrons	chr1	110300000	110400000	0.0123315	A	0.37842	0.70494
female M. crinifrons	chr1	110400000	110500000	0.0128947	A	0.40492	0
female M. crinifrons	chr1	110500000	110600000	0.00526534	A	0.41861	0
female M. crinifrons	chr1	110600000	110700000	0.00213873	A	0.40149	0.00977
female M. crinifrons	chr1	110700000	110800000	0.000438664	A	0.4071	0.43291
female M. crinifrons	chr1	110800000	110900000	-0.0004326	B	0.39542	0.43841
female M. crinifrons	chr1	110900000	111000000	-0.000298209	B	0.4017	0
female M. crinifrons	chr1	111000000	111100000	-0.000964449	B	0.42357	0.44428
female M. crinifrons	chr1	111100000	111200000	0.00308684	A	0.36568	0.99413
female M. crinifrons	chr1	111200000	111300000	0.00360328	A	0.40703	0.73661
female M. crinifrons	chr1	111300000	111400000	0.00111212	A	0.40091	0
female M. crinifrons	chr1	111400000	111500000	0.000469181	A	0.42547	0
female M. crinifrons	chr1	111500000	111600000	0.000230903	A	0.43012	0.77409
female M. crinifrons	chr1	111600000	111700000	-0.00159198	B	0.42959	0.71251
female M. crinifrons	chr1	111700000	111800000	-0.0041872	B	0.4198	0.33392
female M. crinifrons	chr1	111800000	111900000	-0.0050432	B	0.4219	0.72434
female M. crinifrons	chr1	111900000	112000000	-0.00503487	B	0.41286	0.03842
female M. crinifrons	chr1	112000000	112100000	-0.00669972	B	0.40894	0
female M. crinifrons	chr1	112100000	112200000	-0.00741084	B	0.38874	0
female M. crinifrons	chr1	112200000	112300000	-0.00777642	B	0.41282	0
female M. crinifrons	chr1	112300000	112400000	-0.00650701	B	0.40693	0
female M. crinifrons	chr1	112400000	112500000	-0.00465067	B	0.40821	0
female M. crinifrons	chr1	112500000	112600000	-0.00191348	B	0.41462	0.52015
female M. crinifrons	chr1	112600000	112700000	0.00397361	A	0.35837	1
female M. crinifrons	chr1	112700000	112800000	0.00865098	A	0.37583	0.86758
female M. crinifrons	chr1	112800000	112900000	0.0125434	A	0.42743	0.61446
female M. crinifrons	chr1	112900000	113000000	0.00166711	A	0.41884	0.00446
female M. crinifrons	chr1	113000000	113100000	-0.00172542	B	0.44701	0
female M. crinifrons	chr1	113100000	113200000	-0.00218583	B	0.43051	0.00773
female M. crinifrons	chr1	113200000	113300000	-0.00292641	B	0.41805	0
female M. crinifrons	chr1	113300000	113400000	-0.0025303	B	0.41828	0.94153
female M. crinifrons	chr1	113400000	113500000	-0.00112537	B	0.45555	1
female M. crinifrons	chr1	113500000	113600000	0.000320142	A	0.44549	0.04275
female M. crinifrons	chr1	113600000	113700000	0.00102713	A	0.44525	0
female M. crinifrons	chr1	113700000	113800000	0.00466238	A	0.44223	0.21409
female M. crinifrons	chr1	113800000	113900000	0.0130351	A	0.40292	0.29003
female M. crinifrons	chr1	113900000	114000000	0.013317	A	0.40414	0.84971
female M. crinifrons	chr1	114000000	114100000	0.0133029	A	0.45216	0.51322
female M. crinifrons	chr1	114100000	114200000	0.0127553	A	0.425	0.31125
female M. crinifrons	chr1	114200000	114300000	0.0130545	A	0.39777	0.98609
female M. crinifrons	chr1	114300000	114400000	0.0140631	A	0.40597	0.87749
female M. crinifrons	chr1	114400000	114500000	0.0125121	A	0.36427	0.81899
female M. crinifrons	chr1	114500000	114600000	0.0129953	A	0.41774	0.52173
female M. crinifrons	chr1	114600000	114700000	0.0141979	A	0.46215	0.65161
female M. crinifrons	chr1	114700000	114800000	0.0139764	A	0.45887	1
female M. crinifrons	chr1	114800000	114900000	0.0105683	A	0.43269	0.96822
female M. crinifrons	chr1	114900000	115000000	0.0139976	A	0.43865	0.70181
female M. crinifrons	chr1	115000000	115100000	0.0149512	A	0.37437	0.40832
female M. crinifrons	chr1	115100000	115200000	0.0145359	A	0.39593	0.61657
female M. crinifrons	chr1	115200000	115300000	0.0146382	A	0.38432	1
female M. crinifrons	chr1	115300000	115400000	0.0127411	A	0.44266	0.93716
female M. crinifrons	chr1	115400000	115500000	0.0134067	A	0.51631	0.50069
female M. crinifrons	chr1	115500000	115600000	0.0139359	A	0.44861	0.05424
female M. crinifrons	chr1	115600000	115700000	0.0135347	A	0.39508	0
female M. crinifrons	chr1	115700000	115800000	0.00355605	A	0.40702	0.11978
female M. crinifrons	chr1	115800000	115900000	-0.000155349	B	0.41593	0.83639
female M. crinifrons	chr1	115900000	116000000	0.0127064	A	0.39893	0.17512
female M. crinifrons	chr1	116000000	116100000	0.0144132	A	0.40063	0
female M. crinifrons	chr1	116100000	116200000	0.012283	A	0.39416	0.59938
female M. crinifrons	chr1	116200000	116300000	0.0101486	A	0.39824	0.03432
female M. crinifrons	chr1	116300000	116400000	0.00574761	A	0.39804	0
female M. crinifrons	chr1	116400000	116500000	-0.00166815	B	0.39664	0
female M. crinifrons	chr1	116500000	116600000	-0.00246837	B	0.41555	0
female M. crinifrons	chr1	116600000	116700000	0.00275355	A	0.38962	0.12993
female M. crinifrons	chr1	116700000	116800000	0.00836863	A	0.40344	0.7141
female M. crinifrons	chr1	116800000	116900000	0.00401253	A	0.41373	0.99717
female M. crinifrons	chr1	116900000	117000000	0.0114071	A	0.42943	0.54078
female M. crinifrons	chr1	117000000	117100000	0.0126783	A	0.38769	0.73224
female M. crinifrons	chr1	117100000	117200000	0.0119738	A	0.36397	0.8564
female M. crinifrons	chr1	117200000	117300000	0.00674057	A	0.36058	0.96007
female M. crinifrons	chr1	117300000	117400000	0.00471353	A	0.39629	0.95047
female M. crinifrons	chr1	117400000	117500000	0.00753971	A	0.3869	0.83701
female M. crinifrons	chr1	117500000	117600000	0.0126116	A	0.38858	0.98195
female M. crinifrons	chr1	117600000	117700000	0.0107945	A	0.45074	0.85658
female M. crinifrons	chr1	117700000	117800000	0.0114948	A	0.38608	0.48989
female M. crinifrons	chr1	117800000	117900000	0.00801717	A	0.37403	0.9178
female M. crinifrons	chr1	117900000	118000000	0.0119617	A	0.41606	0.25427
female M. crinifrons	chr1	118000000	118100000	0.0116542	A	0.4093	0
female M. crinifrons	chr1	118100000	118200000	-0.00231206	B	0.40336	0
female M. crinifrons	chr1	118200000	118300000	-0.00604734	B	0.39553	0
female M. crinifrons	chr1	118300000	118400000	-0.00810318	B	0.39281	0.159
female M. crinifrons	chr1	118400000	118500000	-0.00915257	B	0.38381	0.7673
female M. crinifrons	chr1	118500000	118600000	-0.00914169	B	0.38063	0
female M. crinifrons	chr1	118600000	118700000	-0.00904135	B	0.37071	0
female M. crinifrons	chr1	118700000	118800000	-0.00864387	B	0.3758	0
female M. crinifrons	chr1	118800000	118900000	-0.0080717	B	0.35912	0
female M. crinifrons	chr1	118900000	119000000	-0.00833341	B	0.36608	0
female M. crinifrons	chr1	119000000	119100000	-0.00806588	B	0.36037	0
female M. crinifrons	chr1	119100000	119200000	-0.00774951	B	0.36785	0
female M. crinifrons	chr1	119200000	119300000	-0.00754939	B	0.35934	0
female M. crinifrons	chr1	119300000	119400000	-0.00760338	B	0.36269	0.25681
female M. crinifrons	chr1	119400000	119500000	-0.00733084	B	0.35428	0
female M. crinifrons	chr1	119500000	119600000	-0.00701977	B	0.36101	0
female M. crinifrons	chr1	119600000	119700000	-0.00714742	B	0.37966	0
female M. crinifrons	chr1	119700000	119800000	-0.0066804	B	0.37289	0
female M. crinifrons	chr1	119800000	119900000	-0.00711255	B	0.36691	0
female M. crinifrons	chr1	119900000	120000000	-0.00733072	B	0.36303	0
female M. crinifrons	chr1	120000000	120100000	nan	NA	0.36551	0.89003
female M. crinifrons	chr1	120100000	120200000	-0.00667157	B	0.35618	1
female M. crinifrons	chr1	120200000	120300000	-0.00706518	B	0.34942	1
female M. crinifrons	chr1	120300000	120400000	-0.00714005	B	0.35342	1
female M. crinifrons	chr1	120400000	120500000	-0.00697275	B	0.34911	1
female M. crinifrons	chr1	120500000	120600000	-0.00712726	B	0.35889	0.31544
female M. crinifrons	chr1	120600000	120700000	-0.00703459	B	0.37192	0.00341
female M. crinifrons	chr1	120700000	120800000	-0.0068523	B	0.3691	0
female M. crinifrons	chr1	120800000	120900000	-0.00703174	B	0.35954	0
female M. crinifrons	chr1	120900000	121000000	-0.00710245	B	0.36976	0
female M. crinifrons	chr1	121000000	121100000	-0.00724665	B	0.36796	0
female M. crinifrons	chr1	121100000	121200000	-0.00723969	B	0.3586	0
female M. crinifrons	chr1	121200000	121300000	-0.00748288	B	0.36164	0
female M. crinifrons	chr1	121300000	121400000	-0.00802261	B	0.3602	0
female M. crinifrons	chr1	121400000	121500000	-0.00830249	B	0.36233	0
female M. crinifrons	chr1	121500000	121600000	-0.00866275	B	0.36819	0
female M. crinifrons	chr1	121600000	121700000	-0.00897056	B	0.37167	0
female M. crinifrons	chr1	121700000	121800000	-0.00943725	B	0.37645	0
female M. crinifrons	chr1	121800000	121900000	-0.00809591	B	0.4092	0.62529
female M. crinifrons	chr1	121900000	122000000	0.00184871	A	0.36143	0.98953
female M. crinifrons	chr1	122000000	122100000	0.00260233	A	0.37958	0.71226
female M. crinifrons	chr1	122100000	122200000	0.00521164	A	0.39917	0.9675
female M. crinifrons	chr1	122200000	122300000	0.00633744	A	0.44178	0.9771
female M. crinifrons	chr1	122300000	122400000	0.00532173	A	0.39371	0.49375
female M. crinifrons	chr1	122400000	122500000	0.0117152	A	0.42016	0.92657
female M. crinifrons	chr1	122500000	122600000	0.0105174	A	0.38602	0.89713
female M. crinifrons	chr1	122600000	122700000	0.0113865	A	0.44959	0.86686
female M. crinifrons	chr1	122700000	122800000	0.00994111	A	0.46946	0.54635
female M. crinifrons	chr1	122800000	122900000	0.00646339	A	0.45222	0.90814
female M. crinifrons	chr1	122900000	123000000	0.00729804	A	0.55863	0.90161
female M. crinifrons	chr1	123000000	123100000	0.0087928	A	0.38775	0.92985
female M. crinifrons	chr1	123100000	123200000	0.0110052	A	0.40319	0.54275
female M. crinifrons	chr1	123200000	123300000	0.0110648	A	0.49307	0.68076
female M. crinifrons	chr1	123300000	123400000	0.00965847	A	0.40173	0.67224
female M. crinifrons	chr1	123400000	123500000	0.0124812	A	0.38186	0.60425
female M. crinifrons	chr1	123500000	123600000	0.0119486	A	0.37803	0.30403
female M. crinifrons	chr1	123600000	123700000	0.0117075	A	0.44683	0.85305
female M. crinifrons	chr1	123700000	123800000	0.011645	A	0.49911	0.37939
female M. crinifrons	chr1	123800000	123900000	0.0118039	A	0.44324	0.85715
female M. crinifrons	chr1	123900000	124000000	-0.000903638	B	0.37531	0.75522
female M. crinifrons	chr1	124000000	124100000	0.0127393	A	0.45862	0.21777
female M. crinifrons	chr1	124100000	124200000	0.0105739	A	0.49077	0.40705
female M. crinifrons	chr1	124200000	124300000	0.00419027	A	0.53723	0.40663
female M. crinifrons	chr1	124300000	124400000	0.0113271	A	0.41467	0.57071
female M. crinifrons	chr1	124400000	124500000	0.0107033	A	0.46867	0.93116
female M. crinifrons	chr1	124500000	124600000	0.0108279	A	0.40364	0.8959
female M. crinifrons	chr1	124600000	124700000	0.00650559	A	0.40367	1
female M. crinifrons	chr1	124700000	124800000	-0.00148062	B	0.38065	0.91177
female M. crinifrons	chr1	124800000	124900000	-0.0043813	B	0.38354	0
female M. crinifrons	chr1	124900000	125000000	-0.0053244	B	0.42516	0.47713
female M. crinifrons	chr1	125000000	125100000	-0.00480051	B	0.41368	0
female M. crinifrons	chr1	125100000	125200000	-0.00381261	B	0.39894	0
female M. crinifrons	chr1	125200000	125300000	-0.00261521	B	0.39326	0
female M. crinifrons	chr1	125300000	125400000	-0.00340178	B	0.38526	0
female M. crinifrons	chr1	125400000	125500000	-0.00547956	B	0.38961	0.58058
female M. crinifrons	chr1	125500000	125600000	-0.00619806	B	0.38087	0
female M. crinifrons	chr1	125600000	125700000	-0.00758237	B	0.41425	0
female M. crinifrons	chr1	125700000	125800000	-0.00593107	B	0.40251	0
female M. crinifrons	chr1	125800000	125900000	-0.00415853	B	0.4237	0
female M. crinifrons	chr1	125900000	126000000	-0.0020905	B	0.43022	0.66783
female M. crinifrons	chr1	126000000	126100000	-0.00178243	B	0.38121	0.42474
female M. crinifrons	chr1	126100000	126200000	-0.000164789	B	0.36584	0.62571
female M. crinifrons	chr1	126200000	126300000	-0.000524894	B	0.39312	0.48665
female M. crinifrons	chr1	126300000	126400000	0.00303943	A	0.39104	0
female M. crinifrons	chr1	126400000	126500000	0.000404542	A	0.39618	0.18717
female M. crinifrons	chr1	126500000	126600000	0.00470925	A	0.3826	0.37502
female M. crinifrons	chr1	126600000	126700000	-0.00393563	B	0.37964	0
female M. crinifrons	chr1	126700000	126800000	-0.00772829	B	0.37223	0
female M. crinifrons	chr1	126800000	126900000	-0.00861721	B	0.36867	0
female M. crinifrons	chr1	126900000	127000000	-0.00841552	B	0.36408	0
female M. crinifrons	chr1	127000000	127100000	-0.00856158	B	0.36831	0
female M. crinifrons	chr1	127100000	127200000	-0.00376413	B	0.37627	0
female M. crinifrons	chr1	127200000	127300000	-0.00630593	B	0.3919	0.51887
female M. crinifrons	chr1	127300000	127400000	-0.00631489	B	0.38534	1
female M. crinifrons	chr1	127400000	127500000	-0.00601632	B	0.40287	0.63484
female M. crinifrons	chr1	127500000	127600000	-0.00532246	B	0.39849	0.63056
female M. crinifrons	chr1	127600000	127700000	-0.00421594	B	0.38147	1
female M. crinifrons	chr1	127700000	127800000	-0.00327523	B	0.38297	0.65881
female M. crinifrons	chr1	127800000	127900000	-0.00103655	B	0.36929	0.01516
female M. crinifrons	chr1	127900000	128000000	-0.00587281	B	0.36427	0
female M. crinifrons	chr1	128000000	128100000	-0.00794021	B	0.37236	0
female M. crinifrons	chr1	128100000	128200000	-0.00766253	B	0.3696	0
female M. crinifrons	chr1	128200000	128300000	-0.00735642	B	0.36541	0
female M. crinifrons	chr1	128300000	128400000	-0.00822416	B	0.36931	0
female M. crinifrons	chr1	128400000	128500000	-0.00777908	B	0.37274	0
female M. crinifrons	chr1	128500000	128600000	-0.00806718	B	0.37499	0
female M. crinifrons	chr1	128600000	128700000	-0.00769594	B	0.36798	0
female M. crinifrons	chr1	128700000	128800000	-0.00732619	B	0.37494	0
female M. crinifrons	chr1	128800000	128900000	-0.0067429	B	0.36849	0
female M. crinifrons	chr1	128900000	129000000	-0.00683894	B	0.36114	0.85221
female M. crinifrons	chr1	129000000	129100000	-0.00457243	B	0.36902	0.86209
female M. crinifrons	chr1	129100000	129200000	-0.00541255	B	0.35356	0
female M. crinifrons	chr1	129200000	129300000	-0.00730921	B	0.37073	0
female M. crinifrons	chr1	129300000	129400000	-0.00788352	B	0.37986	0
female M. crinifrons	chr1	129400000	129500000	-0.00534989	B	0.3904	0.36672
female M. crinifrons	chr1	129500000	129600000	0.00332307	A	0.37845	0.59748
female M. crinifrons	chr1	129600000	129700000	0.00252474	A	0.42431	0.06374
female M. crinifrons	chr1	129700000	129800000	-0.00301773	B	0.41479	0
female M. crinifrons	chr1	129800000	129900000	-0.00139913	B	0.42064	0.55302
female M. crinifrons	chr1	129900000	130000000	-0.00188339	B	0.40034	0.23493
female M. crinifrons	chr1	130000000	130100000	-0.00573955	B	0.40143	1
female M. crinifrons	chr1	130100000	130200000	-0.00628198	B	0.4053	1
female M. crinifrons	chr1	130200000	130300000	-0.00580964	B	0.39515	1
female M. crinifrons	chr1	130300000	130400000	-0.00491803	B	0.40595	1
female M. crinifrons	chr1	130400000	130500000	-0.0048439	B	0.41758	0.27942
female M. crinifrons	chr1	130500000	130600000	-0.0052869	B	0.41154	0.48395
female M. crinifrons	chr1	130600000	130700000	-0.00539645	B	0.40552	1
female M. crinifrons	chr1	130700000	130800000	-0.0069223	B	0.41732	1
female M. crinifrons	chr1	130800000	130900000	-0.00675549	B	0.41257	1
female M. crinifrons	chr1	130900000	131000000	-0.00644841	B	0.4347	1
female M. crinifrons	chr1	131000000	131100000	-0.00515242	B	0.43856	1
female M. crinifrons	chr1	131100000	131200000	-0.0043567	B	0.40684	0.98619
female M. crinifrons	chr1	131200000	131300000	-0.00332727	B	0.38962	0.51807
female M. crinifrons	chr1	131300000	131400000	-0.00187429	B	0.38927	0.19376
female M. crinifrons	chr1	131400000	131500000	0.00451596	A	0.39056	1
female M. crinifrons	chr1	131500000	131600000	0.00680166	A	0.42609	0.53199
female M. crinifrons	chr1	131600000	131700000	0.00623572	A	0.36601	0
female M. crinifrons	chr1	131700000	131800000	nan	NA	0.37436	0.25299
female M. crinifrons	chr1	131800000	131900000	-0.00893858	B	0.38155	0
female M. crinifrons	chr1	131900000	132000000	-0.00759938	B	0.37539	0
female M. crinifrons	chr1	132000000	132100000	-0.00443127	B	0.37575	0.0582
female M. crinifrons	chr1	132100000	132200000	-0.00189255	B	0.42323	0.93513
female M. crinifrons	chr1	132200000	132300000	0.00507769	A	0.43661	0.33669
female M. crinifrons	chr1	132300000	132400000	0.00867347	A	0.41422	0.31701
female M. crinifrons	chr1	132400000	132500000	0.00403095	A	0.42085	0.83216
female M. crinifrons	chr1	132500000	132600000	0.00595762	A	0.42105	0.03296
female M. crinifrons	chr1	132600000	132700000	0.00478528	A	0.42594	0.00425
female M. crinifrons	chr1	132700000	132800000	0.00504527	A	0.4684	0.28477
female M. crinifrons	chr1	132800000	132900000	0.00544406	A	0.42111	0.34131
female M. crinifrons	chr1	132900000	133000000	0.00709694	A	0.38566	0.76473
female M. crinifrons	chr1	133000000	133100000	0.00896272	A	0.39857	0.98335
female M. crinifrons	chr1	133100000	133200000	0.00883505	A	0.42135	0.64086
female M. crinifrons	chr1	133200000	133300000	0.00953418	A	0.38997	0.00849
female M. crinifrons	chr1	133300000	133400000	-0.00260628	B	0.40013	0
female M. crinifrons	chr1	133400000	133500000	nan	NA	0.39051	0.07732
female M. crinifrons	chr1	133500000	133600000	-0.00433279	B	0.39769	0.28973
female M. crinifrons	chr1	133600000	133700000	-0.00394459	B	0.38855	0.76253
female M. crinifrons	chr1	133700000	133800000	-0.00261102	B	0.38943	0.22404
female M. crinifrons	chr1	133800000	133900000	-0.00213104	B	0.39193	0.46133
female M. crinifrons	chr1	133900000	134000000	-0.0012135	B	0.40344	0.46348
female M. crinifrons	chr1	134000000	134100000	0.0013437	A	0.40962	0.24968
female M. crinifrons	chr1	134100000	134200000	0.00480009	A	0.43007	0.54489
female M. crinifrons	chr1	134200000	134300000	0.00485343	A	0.44476	0.49454
female M. crinifrons	chr1	134300000	134400000	0.0113295	A	0.40597	0.32769
female M. crinifrons	chr1	134400000	134500000	0.0114671	A	0.46973	0.53592
female M. crinifrons	chr1	134500000	134600000	0.01117	A	0.46348	0.59026
female M. crinifrons	chr1	134600000	134700000	0.00951512	A	0.46391	0.63742
female M. crinifrons	chr1	134700000	134800000	0.0100192	A	0.45253	0.52545
female M. crinifrons	chr1	134800000	134900000	0.0121691	A	0.46406	0.55505
female M. crinifrons	chr1	134900000	135000000	0.0117165	A	0.513	0.72039
female M. crinifrons	chr1	135000000	135100000	0.0110178	A	0.51393	0.40921
female M. crinifrons	chr1	135100000	135200000	0.0114349	A	0.43447	0.33503
female M. crinifrons	chr1	135200000	135300000	0.00531467	A	0.41417	0.9959
female M. crinifrons	chr1	135300000	135400000	0.00513374	A	0.50407	0.46648
female M. crinifrons	chr1	135400000	135500000	0.011884	A	0.50717	0.71946
female M. crinifrons	chr1	135500000	135600000	0.0102873	A	0.51878	0.59271
female M. crinifrons	chr1	135600000	135700000	0.010361	A	0.50054	0.43904
female M. crinifrons	chr1	135700000	135800000	0.0123566	A	0.4832	0.91619
female M. crinifrons	chr1	135800000	135900000	0.00854831	A	0.51468	0.21603
female M. crinifrons	chr1	135900000	136000000	0.00240283	A	0.44256	0.2175
female M. crinifrons	chr1	136000000	136100000	0.0077485	A	0.39688	0.98584
female M. crinifrons	chr1	136100000	136200000	0.0074852	A	0.38899	0.67498
female M. crinifrons	chr1	136200000	136300000	-0.000454843	B	0.49788	0.41739
female M. crinifrons	chr1	136300000	136400000	-0.00205166	B	0.40071	0.93719
female M. crinifrons	chr1	136400000	136500000	-0.00283802	B	0.37124	1
female M. crinifrons	chr1	136500000	136600000	-0.00472186	B	0.41517	0.29296
female M. crinifrons	chr1	136600000	136700000	-0.00398975	B	0.42233	0
female M. crinifrons	chr1	136700000	136800000	-0.00228668	B	0.42653	0
female M. crinifrons	chr1	136800000	136900000	-4.85e-05	B	0.42819	0.57807
female M. crinifrons	chr1	136900000	137000000	0.00989229	A	0.36742	0.82119
female M. crinifrons	chr1	137000000	137100000	0.0107468	A	0.39928	0.64092
female M. crinifrons	chr1	137100000	137200000	0.0112098	A	0.45312	0.61853
female M. crinifrons	chr1	137200000	137300000	0.00925969	A	0.47801	0.74717
female M. crinifrons	chr1	137300000	137400000	0.009846	A	0.37596	0.17283
female M. crinifrons	chr1	137400000	137500000	0.00932164	A	0.35738	1
female M. crinifrons	chr1	137500000	137600000	0.00283425	A	0.3986	0.68127
female M. crinifrons	chr1	137600000	137700000	0.0019795	A	0.43414	0.83128
female M. crinifrons	chr1	137700000	137800000	-0.000406845	B	0.42017	0.76538
female M. crinifrons	chr1	137800000	137900000	-0.00262483	B	0.41037	0
female M. crinifrons	chr1	137900000	138000000	-0.00370914	B	0.43974	0.27916
female M. crinifrons	chr1	138000000	138100000	-0.00329236	B	0.42117	0
female M. crinifrons	chr1	138100000	138200000	-0.00423278	B	0.43995	0.28773
female M. crinifrons	chr1	138200000	138300000	-0.00486149	B	0.42568	0.09711
female M. crinifrons	chr1	138300000	138400000	-0.00527201	B	0.37164	1
female M. crinifrons	chr1	138400000	138500000	-0.00580969	B	0.39589	0.57121
female M. crinifrons	chr1	138500000	138600000	-0.0034508	B	0.41401	0.36344
female M. crinifrons	chr1	138600000	138700000	-0.00124623	B	0.4011	0.5118
female M. crinifrons	chr1	138700000	138800000	0.000859563	A	0.47509	0
female M. crinifrons	chr1	138800000	138900000	0.00588186	A	0.47729	0
female M. crinifrons	chr1	138900000	139000000	0.00800906	A	0.46759	0.27836
female M. crinifrons	chr1	139000000	139100000	0.00753481	A	0.49301	0.52825
female M. crinifrons	chr1	139100000	139200000	0.00767495	A	0.50496	0.61363
female M. crinifrons	chr1	139200000	139300000	0.00820575	A	0.51373	0.37827
female M. crinifrons	chr1	139300000	139400000	0.00731763	A	0.46267	0
female M. crinifrons	chr1	139400000	139500000	0.00658479	A	0.48169	0
female M. crinifrons	chr1	139500000	139600000	0.00709721	A	0.47101	0
female M. crinifrons	chr1	139600000	139700000	0.00979304	A	0.47955	0
female M. crinifrons	chr1	139700000	139800000	0.00743545	A	0.45116	0.01989
female M. crinifrons	chr1	139800000	139900000	0.00756919	A	0.42804	0.98048
female M. crinifrons	chr1	139900000	140000000	0.0117057	A	0.43425	0.13663
female M. crinifrons	chr1	140000000	140100000	0.00676911	A	0.39082	0
female M. crinifrons	chr1	140100000	140200000	0.00230949	A	0.45439	0
female M. crinifrons	chr1	140200000	140300000	0.000667745	A	0.45655	0.30822
female M. crinifrons	chr1	140300000	140400000	0.000566961	A	0.38479	0.41923
female M. crinifrons	chr1	140400000	140500000	0.00601446	A	0.43741	0.21016
female M. crinifrons	chr1	140500000	140600000	0.0115062	A	0.48199	0.76381
female M. crinifrons	chr1	140600000	140700000	0.0102725	A	0.4971	0.22531
female M. crinifrons	chr1	140700000	140800000	0.00427969	A	0.44059	0
female M. crinifrons	chr1	140800000	140900000	0.00156195	A	0.48388	0.84361
female M. crinifrons	chr1	140900000	141000000	0.0026799	A	0.46497	0.44959
female M. crinifrons	chr1	141000000	141100000	0.00979809	A	0.42985	0.74399
female M. crinifrons	chr1	141100000	141200000	0.0114553	A	0.38162	0.3367
female M. crinifrons	chr1	141200000	141300000	0.0130032	A	0.4203	0
female M. crinifrons	chr1	141300000	141400000	0.00594345	A	0.45805	0.45628
female M. crinifrons	chr1	141400000	141500000	0.00716656	A	0.43546	0.98393
female M. crinifrons	chr1	141500000	141600000	0.00377108	A	0.38414	1
female M. crinifrons	chr1	141600000	141700000	0.00395499	A	0.38861	0.66637
female M. crinifrons	chr1	141700000	141800000	0.0104015	A	0.41486	0.79958
female M. crinifrons	chr1	141800000	141900000	0.00616289	A	0.38092	1
female M. crinifrons	chr1	141900000	142000000	0.00427484	A	0.39491	0.99732
female M. crinifrons	chr1	142000000	142100000	0.0102433	A	0.49001	0.89307
female M. crinifrons	chr1	142100000	142200000	0.00596604	A	0.47669	0.47596
female M. crinifrons	chr1	142200000	142300000	0.00598495	A	0.46311	0.69867
female M. crinifrons	chr1	142300000	142400000	0.00279436	A	0.48234	0.43038
female M. crinifrons	chr1	142400000	142500000	0.00346619	A	0.50509	0.09585
female M. crinifrons	chr1	142500000	142600000	0.00727283	A	0.48987	0.15409
female M. crinifrons	chr1	142600000	142700000	0.00809729	A	0.43149	0.6459
female M. crinifrons	chr1	142700000	142800000	0.0104005	A	0.44526	0.7047
female M. crinifrons	chr1	142800000	142900000	0.0119454	A	0.43953	0.51301
female M. crinifrons	chr1	142900000	143000000	0.006845	A	0.48281	0.28641
female M. crinifrons	chr1	143000000	143100000	0.00181665	A	0.48844	0.28665
female M. crinifrons	chr1	143100000	143200000	0.00168786	A	0.49239	0.82008
female M. crinifrons	chr1	143200000	143300000	0.00544704	A	0.46049	0.85036
female M. crinifrons	chr1	143300000	143400000	0.0122607	A	0.38429	0.03255
female M. crinifrons	chr1	143400000	143500000	0.0120312	A	0.38308	0.99355
female M. crinifrons	chr1	143500000	143600000	0.0120495	A	0.41183	0.62292
female M. crinifrons	chr1	143600000	143700000	0.0120373	A	0.42298	0.67942
female M. crinifrons	chr1	143700000	143800000	0.0115353	A	0.5069	0.57542
female M. crinifrons	chr1	143800000	143900000	0.0092555	A	0.46211	0.80767
female M. crinifrons	chr1	143900000	144000000	0.0103019	A	0.4303	0.65589
female M. crinifrons	chr1	144000000	144100000	0.0107042	A	0.44071	0.61657
female M. crinifrons	chr1	144100000	144200000	0.00986717	A	0.41579	0.19845
female M. crinifrons	chr1	144200000	144300000	0.0111182	A	0.40029	0.01051
female M. crinifrons	chr1	144300000	144400000	0.00621978	A	0.38013	0.98358
female M. crinifrons	chr1	144400000	144500000	0.0115658	A	0.3608	0.90573
female M. crinifrons	chr1	144500000	144600000	0.0135004	A	0.36994	0.85304
female M. crinifrons	chr1	144600000	144700000	0.0137745	A	0.41648	0.20939
female M. crinifrons	chr1	144700000	144800000	0.00607502	A	0.43967	0.49998
female M. crinifrons	chr1	144800000	144900000	0.0055536	A	0.43602	0.71624
female M. crinifrons	chr1	144900000	145000000	0.00311551	A	0.44664	0.34348
female M. crinifrons	chr1	145000000	145100000	0.000726611	A	0.424	0.0897
female M. crinifrons	chr1	145100000	145200000	0.00123135	A	0.4346	0
female M. crinifrons	chr1	145200000	145300000	0.00280678	A	0.41375	0.9713
female M. crinifrons	chr1	145300000	145400000	0.00558778	A	0.36481	1
female M. crinifrons	chr1	145400000	145500000	0.0129166	A	0.38803	0.34411
female M. crinifrons	chr1	145500000	145600000	0.00474416	A	0.38302	0.61032
female M. crinifrons	chr1	145600000	145700000	-0.000843095	B	0.39811	0.52069
female M. crinifrons	chr1	145700000	145800000	0.00109833	A	0.41192	0.25165
female M. crinifrons	chr1	145800000	145900000	-0.000297219	B	0.4063	0.87734
female M. crinifrons	chr1	145900000	146000000	0.0027071	A	0.4082	1
female M. crinifrons	chr1	146000000	146100000	0.00273886	A	0.43853	0.50666
female M. crinifrons	chr1	146100000	146200000	-1.63e-05	B	0.44097	0.17774
female M. crinifrons	chr1	146200000	146300000	-0.000541595	B	0.44952	1
female M. crinifrons	chr1	146300000	146400000	0.00171392	A	0.41909	0.9981
female M. crinifrons	chr1	146400000	146500000	0.00258944	A	0.39327	0.76663
female M. crinifrons	chr1	146500000	146600000	0.00584866	A	0.37049	0.65455
female M. crinifrons	chr1	146600000	146700000	0.00861207	A	0.35192	1
female M. crinifrons	chr1	146700000	146800000	0.00687197	A	0.39495	0.63894
female M. crinifrons	chr1	146800000	146900000	0.00327785	A	0.41892	0
female M. crinifrons	chr1	146900000	147000000	-0.000810249	B	0.41482	0
female M. crinifrons	chr1	147000000	147100000	-0.00081014	B	0.40467	0.30186
female M. crinifrons	chr1	147100000	147200000	-6.84e-05	B	0.37769	0.23489
female M. crinifrons	chr1	147200000	147300000	0.00168862	A	0.43257	0.89933
female M. crinifrons	chr1	147300000	147400000	-0.000683983	B	0.42575	0.82772
female M. crinifrons	chr1	147400000	147500000	-0.00137974	B	0.43886	0.14452
female M. crinifrons	chr1	147500000	147600000	-0.00110951	B	0.41839	0.13565
female M. crinifrons	chr1	147600000	147700000	0.00282823	A	0.40114	0.43456
female M. crinifrons	chr1	147700000	147800000	0.00838613	A	0.44919	0.34456
female M. crinifrons	chr1	147800000	147900000	0.00392448	A	0.43142	0.53311
female M. crinifrons	chr1	147900000	148000000	0.00826488	A	0.4083	1
female M. crinifrons	chr1	148000000	148100000	0.0110998	A	0.43172	1
female M. crinifrons	chr1	148100000	148200000	0.0111481	A	0.44106	0.58833
female M. crinifrons	chr1	148200000	148300000	0.0121872	A	0.4339	0.877
female M. crinifrons	chr1	148300000	148400000	0.00936695	A	0.4255	0.7126
female M. crinifrons	chr1	148400000	148500000	0.00380371	A	0.42564	0.00734
female M. crinifrons	chr1	148500000	148600000	0.000916654	A	0.40371	0.28061
female M. crinifrons	chr1	148600000	148700000	0.0022296	A	0.403	0.4708
female M. crinifrons	chr1	148700000	148800000	0.0104478	A	0.39514	0.82725
female M. crinifrons	chr1	148800000	148900000	0.0117046	A	0.376	0.67963
female M. crinifrons	chr1	148900000	149000000	0.012518	A	0.39085	0.71551
female M. crinifrons	chr1	149000000	149100000	0.0118579	A	0.38912	0.59495
female M. crinifrons	chr1	149100000	149200000	0.00778334	A	0.40797	1
female M. crinifrons	chr1	149200000	149300000	0.00385469	A	0.42014	0.01218
female M. crinifrons	chr1	149300000	149400000	0.00167073	A	0.44249	0
female M. crinifrons	chr1	149400000	149500000	0.00312194	A	0.42387	0
female M. crinifrons	chr1	149500000	149600000	-1.04e-05	B	0.43951	0.8836
female M. crinifrons	chr1	149600000	149700000	-0.00171711	B	0.42275	0.27742
female M. crinifrons	chr1	149700000	149800000	-0.00253881	B	0.43537	0
female M. crinifrons	chr1	149800000	149900000	-0.00349171	B	0.41772	0
female M. crinifrons	chr1	149900000	150000000	-0.00318392	B	0.42393	0.0134
female M. crinifrons	chr1	150000000	150100000	-0.00100139	B	0.43479	0.57113
female M. crinifrons	chr1	150100000	150200000	0.00328039	A	0.46982	0.00251
female M. crinifrons	chr1	150200000	150300000	0.00847806	A	0.49125	0.72485
female M. crinifrons	chr1	150300000	150400000	0.00741554	A	0.50169	0.26638
female M. crinifrons	chr1	150400000	150500000	0.000755831	A	0.44731	0.10092
female M. crinifrons	chr1	150500000	150600000	0.00413468	A	0.40502	0.4172
female M. crinifrons	chr1	150600000	150700000	0.00726439	A	0.43585	0.47268
female M. crinifrons	chr1	150700000	150800000	0.00713438	A	0.40808	0.879
female M. crinifrons	chr1	150800000	150900000	0.000392196	A	0.4073	0.31804
female M. crinifrons	chr1	150900000	151000000	0.00298517	A	0.39928	0.81543
female M. crinifrons	chr1	151000000	151100000	0.00836142	A	0.41067	0
female M. crinifrons	chr1	151100000	151200000	0.000788859	A	0.40715	0.32108
female M. crinifrons	chr1	151200000	151300000	0.00773029	A	0.41313	0.22473
female M. crinifrons	chr1	151300000	151400000	0.00989755	A	0.43566	0.00554
female M. crinifrons	chr1	151400000	151500000	0.0043697	A	0.40334	0.39333
female M. crinifrons	chr1	151500000	151600000	0.00413059	A	0.40096	0.66301
female M. crinifrons	chr1	151600000	151700000	0.00277798	A	0.43189	0.42584
female M. crinifrons	chr1	151700000	151800000	-0.00206956	B	0.40823	0.00573
female M. crinifrons	chr1	151800000	151900000	-0.00413382	B	0.41553	0
female M. crinifrons	chr1	151900000	152000000	-0.00508155	B	0.38992	0
female M. crinifrons	chr1	152000000	152100000	-0.00658673	B	0.38693	0
female M. crinifrons	chr1	152100000	152200000	-0.00682949	B	0.39774	0.94932
female M. crinifrons	chr1	152200000	152300000	-0.00670139	B	0.40919	0.96204
female M. crinifrons	chr1	152300000	152400000	-0.0065478	B	0.39656	0.25911
female M. crinifrons	chr1	152400000	152500000	-0.00650308	B	0.37847	0
female M. crinifrons	chr1	152500000	152600000	-0.00731728	B	0.40666	0
female M. crinifrons	chr1	152600000	152700000	-0.00677083	B	0.39527	0
female M. crinifrons	chr1	152700000	152800000	-0.00619536	B	0.39557	0
female M. crinifrons	chr1	152800000	152900000	-0.00673519	B	0.39612	0
female M. crinifrons	chr1	152900000	153000000	-0.00555922	B	0.38556	0.32669
female M. crinifrons	chr1	153000000	153100000	-0.00362034	B	0.39851	0.98465
female M. crinifrons	chr1	153100000	153200000	-0.00195855	B	0.40158	0.90301
female M. crinifrons	chr1	153200000	153300000	-0.00348445	B	0.39304	1
female M. crinifrons	chr1	153300000	153400000	-0.00321159	B	0.3993	0.16505
female M. crinifrons	chr1	153400000	153500000	-0.00407555	B	0.3997	0
female M. crinifrons	chr1	153500000	153600000	-0.00434008	B	0.39578	0
female M. crinifrons	chr1	153600000	153700000	-0.00349587	B	0.4129	0.87024
female M. crinifrons	chr1	153700000	153800000	-0.00123186	B	0.40053	1
female M. crinifrons	chr1	153800000	153900000	-0.00272021	B	0.41429	0.77503
female M. crinifrons	chr1	153900000	154000000	-0.00049906	B	0.41648	0
female M. crinifrons	chr1	154000000	154100000	0.00613939	A	0.41193	0
female M. crinifrons	chr1	154100000	154200000	-0.00394995	B	0.3721	0.7806
female M. crinifrons	chr1	154200000	154300000	-0.00375098	B	0.41197	0.48878
female M. crinifrons	chr1	154300000	154400000	0.0107674	A	0.41411	0.71714
female M. crinifrons	chr1	154400000	154500000	0.0075083	A	0.47476	1
female M. crinifrons	chr1	154500000	154600000	0.00253949	A	0.43351	1
female M. crinifrons	chr1	154600000	154700000	-0.000756426	B	0.42545	0.87977
female M. crinifrons	chr1	154700000	154800000	-0.00208575	B	0.40706	1
female M. crinifrons	chr1	154800000	154900000	-0.00172838	B	0.41456	0.63847
female M. crinifrons	chr1	154900000	155000000	-0.00141197	B	0.44199	0.34104
female M. crinifrons	chr1	155000000	155100000	-4.12e-05	B	0.41977	0.03342
female M. crinifrons	chr1	155100000	155200000	0.000185157	A	0.40846	0.00944
female M. crinifrons	chr1	155200000	155300000	-0.000735781	B	0.46188	0.51911
female M. crinifrons	chr1	155300000	155400000	0.00667114	A	0.46894	1
female M. crinifrons	chr1	155400000	155500000	0.0113435	A	0.45864	0.24646
female M. crinifrons	chr1	155500000	155600000	0.009037	A	0.46247	0.00755
female M. crinifrons	chr1	155600000	155700000	0.0106056	A	0.43445	0
female M. crinifrons	chr1	155700000	155800000	0.00348495	A	0.44704	0.12522
female M. crinifrons	chr1	155800000	155900000	0.00878403	A	0.43142	0.17863
female M. crinifrons	chr1	155900000	156000000	0.0136308	A	0.43367	0
female M. crinifrons	chr1	156000000	156100000	0.0153979	A	0.46535	0.58206
female M. crinifrons	chr1	156100000	156200000	0.0137757	A	0.42649	1
female M. crinifrons	chr1	156200000	156300000	0.0109961	A	0.41244	0.11315
female M. crinifrons	chr1	156300000	156400000	0.0155777	A	0.39901	0.84475
female M. crinifrons	chr1	156400000	156500000	0.0140757	A	0.43168	0.35912
female M. crinifrons	chr1	156500000	156600000	0.0137305	A	0.4497	0.80265
female M. crinifrons	chr1	156600000	156700000	0.0119117	A	0.45225	0.34235
female M. crinifrons	chr1	156700000	156800000	0.0125334	A	0.44557	0.97312
female M. crinifrons	chr1	156800000	156900000	0.0136759	A	0.47575	0.65899
female M. crinifrons	chr1	156900000	157000000	0.0157889	A	0.48011	0.00986
female M. crinifrons	chr1	157000000	157100000	0.0148714	A	0.44172	0
female M. crinifrons	chr1	157100000	157200000	0.0116283	A	0.41506	0.29081
female M. crinifrons	chr1	157200000	157300000	0.0156287	A	0.39413	0.89083
female M. crinifrons	chr1	157300000	157400000	0.0158657	A	0.47699	0.6501
female M. crinifrons	chr1	157400000	157500000	0.0149157	A	0.48246	0.80944
female M. crinifrons	chr1	157500000	157600000	0.0128702	A	0.48856	0.76478
female M. crinifrons	chr1	157600000	157700000	0.00882826	A	0.43968	0.17135
female M. crinifrons	chr1	157700000	157800000	0.0031899	A	0.44984	0
female M. crinifrons	chr1	157800000	157900000	-0.000124309	B	0.47124	0.45745
female M. crinifrons	chr1	157900000	158000000	0.000930873	A	0.4744	0.76755
female M. crinifrons	chr1	158000000	158100000	0.00343158	A	0.44092	0
female M. crinifrons	chr1	158100000	158200000	0.011256	A	0.41128	0.22441
female M. crinifrons	chr1	158200000	158300000	0.0152414	A	0.45535	0
female M. crinifrons	chr1	158300000	158400000	0.00797111	A	0.46292	0
female M. crinifrons	chr1	158400000	158500000	0.00455489	A	0.43965	0
female M. crinifrons	chr1	158500000	158600000	0.0116628	A	0.44884	0.61154
female M. crinifrons	chr1	158600000	158700000	0.0140546	A	0.44295	1
female M. crinifrons	chr1	158700000	158800000	0.0109142	A	0.42985	0.39341
female M. crinifrons	chr1	158800000	158900000	0.00510961	A	0.41199	0
female M. crinifrons	chr1	158900000	159000000	-0.00597512	B	0.4005	0.00479
female M. crinifrons	chr1	159000000	159100000	-0.0100442	B	0.38531	0.00642
female M. crinifrons	chr1	159100000	159200000	-0.0123479	B	0.37613	0.25974
female M. crinifrons	chr1	159200000	159300000	-0.0121487	B	0.38607	0.24939
female M. crinifrons	chr1	159300000	159400000	-0.0118403	B	0.36534	0.00544
female M. crinifrons	chr1	159400000	159500000	-0.0120572	B	0.37309	0.15264
female M. crinifrons	chr1	159500000	159600000	-0.0121132	B	0.37965	0.19292
female M. crinifrons	chr1	159600000	159700000	-0.0113016	B	0.38491	0.18869
female M. crinifrons	chr1	159700000	159800000	-0.0103863	B	0.39488	0.01171
female M. crinifrons	chr1	159800000	159900000	-0.00878678	B	0.38836	0.00677
female M. crinifrons	chr1	159900000	160000000	-0.0094341	B	0.38608	0.00677
female M. crinifrons	chr1	160000000	160100000	-0.0104721	B	0.39143	0
female M. crinifrons	chr1	160100000	160200000	-0.011136	B	0.39133	0
female M. crinifrons	chr1	160200000	160300000	-0.0107052	B	0.39265	0.76435
female M. crinifrons	chr1	160300000	160400000	-0.00876605	B	0.3963	0.21295
female M. crinifrons	chr1	160400000	160500000	-0.00642745	B	0.39692	0.89278
female M. crinifrons	chr1	160500000	160600000	0.000863819	A	0.39242	0.91276
female M. crinifrons	chr1	160600000	160700000	-0.00220189	B	0.42299	0
female M. crinifrons	chr1	160700000	160800000	-0.00376657	B	0.40544	0
female M. crinifrons	chr1	160800000	160900000	0.000154979	A	0.42768	0.15482
female M. crinifrons	chr1	160900000	161000000	0.0129929	A	0.40112	0
female M. crinifrons	chr1	161000000	161100000	0.00861284	A	0.41679	0.65384
female M. crinifrons	chr1	161100000	161200000	0.00810971	A	0.40529	0.61337
female M. crinifrons	chr1	161200000	161300000	0.0144496	A	0.3879	0.87604
female M. crinifrons	chr1	161300000	161400000	0.0115835	A	0.41332	0.14908
female M. crinifrons	chr1	161400000	161500000	0.000698489	A	0.42259	0.15669
female M. crinifrons	chr1	161500000	161600000	-0.00416365	B	0.40398	0
female M. crinifrons	chr1	161600000	161700000	-0.00748563	B	0.39505	0
female M. crinifrons	chr1	161700000	161800000	-0.00894885	B	0.40167	0
female M. crinifrons	chr1	161800000	161900000	-0.00943536	B	0.38419	0
female M. crinifrons	chr1	161900000	162000000	-0.0105393	B	0.37644	0.24578
female M. crinifrons	chr1	162000000	162100000	-0.011577	B	0.37185	0
female M. crinifrons	chr1	162100000	162200000	-0.0115788	B	0.37305	0
female M. crinifrons	chr1	162200000	162300000	-0.0114118	B	0.37055	0
female M. crinifrons	chr1	162300000	162400000	-0.0113865	B	0.37548	0
female M. crinifrons	chr1	162400000	162500000	-0.010878	B	0.37001	0
female M. crinifrons	chr1	162500000	162600000	-0.00969217	B	0.37494	0
female M. crinifrons	chr1	162600000	162700000	-0.00995802	B	0.37544	0
female M. crinifrons	chr1	162700000	162800000	-0.00932668	B	0.37371	0
female M. crinifrons	chr1	162800000	162900000	-0.0105689	B	0.39094	0
female M. crinifrons	chr1	162900000	163000000	-0.00939677	B	0.38381	0
female M. crinifrons	chr1	163000000	163100000	-0.0105559	B	0.37326	0
female M. crinifrons	chr1	163100000	163200000	-0.0111793	B	0.38122	0
female M. crinifrons	chr1	163200000	163300000	-0.00977677	B	0.40069	0.2662
female M. crinifrons	chr1	163300000	163400000	-0.00823232	B	0.39111	0.35994
female M. crinifrons	chr1	163400000	163500000	-0.00577853	B	0.41309	0.07309
female M. crinifrons	chr1	163500000	163600000	-0.00570637	B	0.39974	0
female M. crinifrons	chr1	163600000	163700000	-0.00581776	B	0.38303	0
female M. crinifrons	chr1	163700000	163800000	-0.00833551	B	0.39674	0
female M. crinifrons	chr1	163800000	163900000	-0.00747254	B	0.40254	0
female M. crinifrons	chr1	163900000	164000000	-0.00654574	B	0.39256	0.00945
female M. crinifrons	chr1	164000000	164100000	-0.00441501	B	0.40472	0.21839
female M. crinifrons	chr1	164100000	164200000	0.00480895	A	0.40449	1
female M. crinifrons	chr1	164200000	164300000	0.00575115	A	0.40534	1
female M. crinifrons	chr1	164300000	164400000	0.00574189	A	0.4218	0.38372
female M. crinifrons	chr1	164400000	164500000	0.00630654	A	0.40037	0.39942
female M. crinifrons	chr1	164500000	164600000	0.0127681	A	0.39936	0.79782
female M. crinifrons	chr1	164600000	164700000	0.00934538	A	0.41033	0.22744
female M. crinifrons	chr1	164700000	164800000	0.0130166	A	0.39378	0
female M. crinifrons	chr1	164800000	164900000	0.0045199	A	0.39004	0
female M. crinifrons	chr1	164900000	165000000	-0.00497759	B	0.38287	0
female M. crinifrons	chr1	165000000	165100000	-0.00877122	B	0.38395	0
female M. crinifrons	chr1	165100000	165200000	-0.00999784	B	0.37372	0
female M. crinifrons	chr1	165200000	165300000	-0.0105105	B	0.37898	0.00581
female M. crinifrons	chr1	165300000	165400000	-0.00981792	B	0.37713	0.00843
female M. crinifrons	chr1	165400000	165500000	-0.0096112	B	0.3709	0
female M. crinifrons	chr1	165500000	165600000	-0.0095504	B	0.36691	0
female M. crinifrons	chr1	165600000	165700000	-0.00970511	B	0.37469	0.00431
female M. crinifrons	chr1	165700000	165800000	-0.00943911	B	0.36327	0
female M. crinifrons	chr1	165800000	165900000	-0.00930751	B	0.36692	0
female M. crinifrons	chr1	165900000	166000000	-0.0093915	B	0.36626	0.54624
female M. crinifrons	chr1	166000000	166100000	-0.00955274	B	0.36195	0.28056
female M. crinifrons	chr1	166100000	166200000	-0.00909909	B	0.37385	0.38413
female M. crinifrons	chr1	166200000	166300000	-0.0090279	B	0.36919	0
female M. crinifrons	chr1	166300000	166400000	nan	NA	0.36594	0
female M. crinifrons	chr1	166400000	166500000	-0.00929064	B	0.36573	0
female M. crinifrons	chr1	166500000	166600000	-0.00940657	B	0.37764	0
female M. crinifrons	chr1	166600000	166700000	-0.00877324	B	0.36008	0
female M. crinifrons	chr1	166700000	166800000	-0.00901257	B	0.35141	0
female M. crinifrons	chr1	166800000	166900000	nan	NA	0.37388	0
female M. crinifrons	chr1	166900000	167000000	-0.00908874	B	0.36544	0.1682
female M. crinifrons	chr1	167000000	167100000	-0.00821829	B	0.36055	0
female M. crinifrons	chr1	167100000	167200000	-0.00904448	B	0.36007	0
female M. crinifrons	chr1	167200000	167300000	-0.00832295	B	0.35565	0
female M. crinifrons	chr1	167300000	167400000	-0.00796757	B	0.36085	0
female M. crinifrons	chr1	167400000	167500000	-0.00748912	B	0.3623	0
female M. crinifrons	chr1	167500000	167600000	-0.00745383	B	0.35818	0
female M. crinifrons	chr1	167600000	167700000	-0.00674309	B	0.35639	0
female M. crinifrons	chr1	167700000	167800000	-0.00817454	B	0.3571	0
female M. crinifrons	chr1	167800000	167900000	-0.00797132	B	0.35842	0
female M. crinifrons	chr1	167900000	168000000	-0.00789452	B	0.36123	0
female M. crinifrons	chr1	168000000	168100000	-0.00747635	B	0.36388	0
female M. crinifrons	chr1	168100000	168200000	-0.0078672	B	0.35567	0
female M. crinifrons	chr1	168200000	168300000	nan	NA	0.35605	0
female M. crinifrons	chr1	168300000	168400000	-0.00784015	B	0.36295	0
female M. crinifrons	chr1	168400000	168500000	-0.00767211	B	0.38967	0.49473
female M. crinifrons	chr1	168500000	168600000	-0.00717556	B	0.35084	0.43831
female M. crinifrons	chr1	168600000	168700000	nan	NA	0.3532	1
female M. crinifrons	chr1	168700000	168800000	nan	NA	0.36089	0.78849
female M. crinifrons	chr1	168800000	168900000	-0.00526268	B	0.36438	0
female M. crinifrons	chr1	168900000	169000000	-0.00801813	B	0.35568	0
female M. crinifrons	chr1	169000000	169100000	-0.00750772	B	0.37546	0
female M. crinifrons	chr1	169100000	169200000	-0.00762041	B	0.37083	0
female M. crinifrons	chr1	169200000	169300000	nan	NA	0.3785	0
female M. crinifrons	chr1	169300000	169400000	-0.00841343	B	0.37435	0.00279
female M. crinifrons	chr1	169400000	169500000	-0.00801415	B	0.37445	0
female M. crinifrons	chr1	169500000	169600000	-0.00822486	B	0.35761	0
female M. crinifrons	chr1	169600000	169700000	-0.00802583	B	0.36218	0
female M. crinifrons	chr1	169700000	169800000	-0.0080525	B	0.37473	0
female M. crinifrons	chr1	169800000	169900000	-0.00807032	B	0.35663	0
female M. crinifrons	chr1	169900000	170000000	-0.00847418	B	0.35893	0
female M. crinifrons	chr1	170000000	170100000	-0.00829783	B	0.36084	0
female M. crinifrons	chr1	170100000	170200000	-0.00814401	B	0.36207	0
female M. crinifrons	chr1	170200000	170300000	-0.0079411	B	0.36374	0
female M. crinifrons	chr1	170300000	170400000	-0.00796384	B	0.35703	0
female M. crinifrons	chr1	170400000	170500000	-0.00762783	B	0.36258	0
female M. crinifrons	chr1	170500000	170600000	-0.00763949	B	0.36441	0
female M. crinifrons	chr1	170600000	170700000	-0.00852363	B	0.35604	0
female M. crinifrons	chr1	170700000	170800000	nan	NA	0.36312	0
female M. crinifrons	chr1	170800000	170900000	-0.00836061	B	0.35734	0
female M. crinifrons	chr1	170900000	171000000	-0.00842382	B	0.35436	0.00519
female M. crinifrons	chr1	171000000	171100000	-0.00898723	B	0.35729	0
female M. crinifrons	chr1	171100000	171200000	-0.00938737	B	0.38398	0
female M. crinifrons	chr1	171200000	171300000	nan	NA	0.36708	0
female M. crinifrons	chr1	171300000	171400000	-0.00952634	B	0.37152	0
female M. crinifrons	chr1	171400000	171500000	-0.00966656	B	0.37691	0
female M. crinifrons	chr1	171500000	171600000	-0.00960055	B	0.35783	0.9261
female M. crinifrons	chr1	171600000	171700000	-0.00991944	B	0.3804	0.62908
female M. crinifrons	chr1	171700000	171800000	-0.0102861	B	0.37981	0
female M. crinifrons	chr1	171800000	171900000	-0.01033	B	0.39029	0
female M. crinifrons	chr1	171900000	172000000	-0.0099201	B	0.37741	0
female M. crinifrons	chr1	172000000	172100000	-0.00739489	B	0.39365	0
female M. crinifrons	chr1	172100000	172200000	4.48e-05	A	0.39929	0.52322
female M. crinifrons	chr1	172200000	172300000	0.00737677	A	0.41582	0.03647
female M. crinifrons	chr1	172300000	172400000	0.00217624	A	0.41213	0.53033
female M. crinifrons	chr1	172400000	172500000	-0.00163501	B	0.40835	0
female M. crinifrons	chr1	172500000	172600000	-0.00534397	B	0.39383	0
female M. crinifrons	chr1	172600000	172700000	-0.00842725	B	0.38066	0.01483
female M. crinifrons	chr1	172700000	172800000	-0.0109384	B	0.37538	0
female M. crinifrons	chr1	172800000	172900000	-0.011523	B	0.37068	0
female M. crinifrons	chr1	172900000	173000000	-0.0118206	B	0.3753	0.22155
female M. crinifrons	chr1	173000000	173100000	-0.0116383	B	0.37446	0.23197
female M. crinifrons	chr1	173100000	173200000	-0.0115411	B	0.38319	0
female M. crinifrons	chr1	173200000	173300000	-0.0114311	B	0.36248	0
female M. crinifrons	chr1	173300000	173400000	-0.0108404	B	0.35726	0
female M. crinifrons	chr1	173400000	173500000	-0.00999927	B	0.36782	0
female M. crinifrons	chr1	173500000	173600000	-0.00632887	B	0.35544	0
female M. crinifrons	chr1	173600000	173700000	-0.00518947	B	0.36621	0
female M. crinifrons	chr1	173700000	173800000	-0.00546159	B	0.36255	0
female M. crinifrons	chr1	173800000	173900000	-0.00568392	B	0.37051	0
female M. crinifrons	chr1	173900000	174000000	-0.00159951	B	0.36134	0.61047
female M. crinifrons	chr1	174000000	174100000	0.00991419	A	0.37475	0.94907
female M. crinifrons	chr1	174100000	174200000	0.0162149	A	0.38594	0
female M. crinifrons	chr1	174200000	174300000	0.00895244	A	0.38326	0
female M. crinifrons	chr1	174300000	174400000	-0.000417333	B	0.39366	0
female M. crinifrons	chr1	174400000	174500000	0.00011919	A	0.39441	0
female M. crinifrons	chr1	174500000	174600000	0.00194669	A	0.37228	0
female M. crinifrons	chr1	174600000	174700000	0.00438078	A	0.39314	0
female M. crinifrons	chr1	174700000	174800000	0.00437035	A	0.39055	0.69425
female M. crinifrons	chr1	174800000	174900000	0.00433992	A	0.38361	1
female M. crinifrons	chr1	174900000	175000000	0.0111974	A	0.38889	0.3221
female M. crinifrons	chr1	175000000	175100000	0.0089747	A	0.37438	0.35378
female M. crinifrons	chr1	175100000	175200000	0.00802111	A	0.38255	0.93618
female M. crinifrons	chr1	175200000	175300000	0.00943345	A	0.37923	1
female M. crinifrons	chr1	175300000	175400000	0.0127226	A	0.36891	0.80391
female M. crinifrons	chr1	175400000	175500000	0.0135882	A	0.37562	0.17549
female M. crinifrons	chr1	175500000	175600000	0.0118522	A	0.37514	0.89836
female M. crinifrons	chr1	175600000	175700000	0.00621953	A	0.36906	0.56774
female M. crinifrons	chr1	175700000	175800000	-0.00280239	B	0.381	0.19293
female M. crinifrons	chr1	175800000	175900000	-0.0100278	B	0.35694	0
female M. crinifrons	chr1	175900000	176000000	-0.0119764	B	0.37288	0
female M. crinifrons	chr1	176000000	176100000	-0.0104076	B	0.3724	0
female M. crinifrons	chr1	176100000	176200000	-0.0106796	B	0.37072	0
female M. crinifrons	chr1	176200000	176300000	-0.0095165	B	0.37037	0
female M. crinifrons	chr1	176300000	176400000	-0.00870383	B	0.36037	0
female M. crinifrons	chr1	176400000	176500000	-0.00860569	B	0.36649	0
female M. crinifrons	chr1	176500000	176600000	-0.0083401	B	0.37104	0
female M. crinifrons	chr1	176600000	176700000	-0.00812466	B	0.35977	0
female M. crinifrons	chr1	176700000	176800000	-0.00751867	B	0.36124	0
female M. crinifrons	chr1	176800000	176900000	-0.0072113	B	0.36569	0
female M. crinifrons	chr1	176900000	177000000	-0.00799631	B	0.36051	0.46378
female M. crinifrons	chr1	177000000	177100000	nan	NA	0.37297	0.34036
female M. crinifrons	chr1	177100000	177200000	nan	NA	0.36554	0
female M. crinifrons	chr1	177200000	177300000	-0.00826814	B	0.36749	0
female M. crinifrons	chr1	177300000	177400000	-0.00803309	B	0.37321	0
female M. crinifrons	chr1	177400000	177500000	nan	NA	0.37049	0.43682
female M. crinifrons	chr1	177500000	177600000	-0.0086324	B	0.35291	1
female M. crinifrons	chr1	177600000	177700000	-0.00857717	B	0.38222	1
female M. crinifrons	chr1	177700000	177800000	-0.0086204	B	0.38862	0.69327
female M. crinifrons	chr1	177800000	177900000	-0.00838161	B	0.37455	0
female M. crinifrons	chr1	177900000	178000000	-0.00889804	B	0.36448	0
female M. crinifrons	chr1	178000000	178100000	nan	NA	0.378	0
female M. crinifrons	chr1	178100000	178200000	-0.00958412	B	0.37659	0
female M. crinifrons	chr1	178200000	178300000	-0.00934624	B	0.37559	0
female M. crinifrons	chr1	178300000	178400000	-0.00954389	B	0.37213	0
female M. crinifrons	chr1	178400000	178500000	-0.00992352	B	0.3707	0
female M. crinifrons	chr1	178500000	178600000	-0.00931481	B	0.38008	0.29813
female M. crinifrons	chr1	178600000	178700000	-0.0100417	B	0.36022	1
female M. crinifrons	chr1	178700000	178800000	-0.0095881	B	0.36384	0.4389
female M. crinifrons	chr1	178800000	178900000	-0.00935017	B	0.3688	0
female M. crinifrons	chr1	178900000	179000000	-0.00873693	B	0.36102	0
female M. crinifrons	chr1	179000000	179100000	-0.0090741	B	0.37515	0
female M. crinifrons	chr1	179100000	179200000	-0.0092712	B	0.36697	0.20932
female M. crinifrons	chr1	179200000	179300000	-0.0107809	B	0.35335	0
female M. crinifrons	chr1	179300000	179400000	nan	NA	0.36252	0
female M. crinifrons	chr1	179400000	179500000	-0.0108949	B	0.36561	0.15823
female M. crinifrons	chr1	179500000	179600000	-0.0100816	B	0.36675	0.17186
female M. crinifrons	chr1	179600000	179700000	-0.0102039	B	0.35578	0
female M. crinifrons	chr1	179700000	179800000	-0.0107371	B	0.35924	0
female M. crinifrons	chr1	179800000	179900000	nan	NA	0.3656	0
female M. crinifrons	chr1	179900000	180000000	-0.00979633	B	0.35926	0
female M. crinifrons	chr1	180000000	180100000	-0.00995291	B	0.36512	0
female M. crinifrons	chr1	180100000	180200000	-0.00987019	B	0.36812	0
female M. crinifrons	chr1	180200000	180300000	-0.00942094	B	0.36107	0
female M. crinifrons	chr1	180300000	180400000	-0.00989153	B	0.3569	0
female M. crinifrons	chr1	180400000	180500000	-0.00947591	B	0.35359	0
female M. crinifrons	chr1	180500000	180600000	-0.0096204	B	0.36651	0
female M. crinifrons	chr1	180600000	180700000	-0.00979116	B	0.37048	0
female M. crinifrons	chr1	180700000	180800000	nan	NA	0.36069	0
female M. crinifrons	chr1	180800000	180900000	nan	NA	0.36272	0
female M. crinifrons	chr1	180900000	181000000	-0.00907351	B	0.36755	0
female M. crinifrons	chr1	181000000	181100000	-0.00931465	B	0.36334	0
female M. crinifrons	chr1	181100000	181200000	-0.00894543	B	0.3702	0
female M. crinifrons	chr1	181200000	181300000	-0.00871373	B	0.37858	0
female M. crinifrons	chr1	181300000	181400000	-0.00873083	B	0.38745	0.46318
female M. crinifrons	chr1	181400000	181500000	-0.00527936	B	0.36333	1
female M. crinifrons	chr1	181500000	181600000	0.00394245	A	0.35954	1
female M. crinifrons	chr1	181600000	181700000	0.00888175	A	0.37714	0.81318
female M. crinifrons	chr1	181700000	181800000	0.0140407	A	0.37247	0
female M. crinifrons	chr1	181800000	181900000	0.00887564	A	0.37665	0
female M. crinifrons	chr1	181900000	182000000	0.00122225	A	0.38121	0
female M. crinifrons	chr1	182000000	182100000	-0.00337296	B	0.36791	0
female M. crinifrons	chr1	182100000	182200000	-0.00710403	B	0.36974	0
female M. crinifrons	chr1	182200000	182300000	-0.00810025	B	0.3521	0
female M. crinifrons	chr1	182300000	182400000	-0.00904384	B	0.35669	0
female M. crinifrons	chr1	182400000	182500000	-0.00916311	B	0.35728	0
female M. crinifrons	chr1	182500000	182600000	-0.00880725	B	0.35671	0
female M. crinifrons	chr1	182600000	182700000	-0.00812404	B	0.34783	0
female M. crinifrons	chr1	182700000	182800000	-0.00978288	B	0.36174	0
female M. crinifrons	chr1	182800000	182900000	-0.00904858	B	0.35148	0
female M. crinifrons	chr1	182900000	183000000	-0.00890149	B	0.35811	0
female M. crinifrons	chr1	183000000	183100000	-0.00861238	B	0.35001	0
female M. crinifrons	chr1	183100000	183200000	-0.00839349	B	0.35162	0
female M. crinifrons	chr1	183200000	183300000	-0.00815369	B	0.35533	0
female M. crinifrons	chr1	183300000	183400000	-0.00829913	B	0.35734	0
female M. crinifrons	chr1	183400000	183500000	-0.00817228	B	0.35385	0
female M. crinifrons	chr1	183500000	183600000	-0.00846789	B	0.33586	0
female M. crinifrons	chr1	183600000	183700000	nan	NA	0.35176	0
female M. crinifrons	chr1	183700000	183800000	-0.00835843	B	0.36429	0
female M. crinifrons	chr1	183800000	183900000	nan	NA	0.3517	0
female M. crinifrons	chr1	183900000	184000000	-0.00877492	B	0.34943	0
female M. crinifrons	chr1	184000000	184100000	nan	NA	0.35553	0
female M. crinifrons	chr1	184100000	184200000	-0.00818754	B	0.35833	0
female M. crinifrons	chr1	184200000	184300000	nan	NA	0.36384	0
female M. crinifrons	chr1	184300000	184400000	nan	NA	0.3705	0
female M. crinifrons	chr1	184400000	184500000	-0.00804133	B	0.35983	0
female M. crinifrons	chr1	184500000	184600000	-0.00730279	B	0.36347	0
female M. crinifrons	chr1	184600000	184700000	-0.00750254	B	0.36994	0
female M. crinifrons	chr1	184700000	184800000	-0.00750237	B	0.34749	0
female M. crinifrons	chr1	184800000	184900000	-0.00793617	B	0.34719	0
female M. crinifrons	chr1	184900000	185000000	-0.00787643	B	0.33882	0
female M. crinifrons	chr1	185000000	185100000	-0.00786298	B	0.34255	0
female M. crinifrons	chr1	185100000	185200000	-0.00803998	B	0.34926	0
female M. crinifrons	chr1	185200000	185300000	nan	NA	0.35174	0
female M. crinifrons	chr1	185300000	185400000	-0.00794904	B	0.34805	0
female M. crinifrons	chr1	185400000	185500000	-0.00796353	B	0.35063	0
female M. crinifrons	chr1	185500000	185600000	-0.00744801	B	0.3585	0
female M. crinifrons	chr1	185600000	185700000	-0.008085	B	0.36059	0.75178
female M. crinifrons	chr1	185700000	185800000	-0.00829054	B	0.3553	1
female M. crinifrons	chr1	185800000	185900000	-0.00911037	B	0.35271	0.87068
female M. crinifrons	chr1	185900000	186000000	nan	NA	0.37749	0
female M. crinifrons	chr1	186000000	186100000	-0.00929631	B	0.36806	0
female M. crinifrons	chr1	186100000	186200000	-0.0089801	B	0.35591	0.40875
female M. crinifrons	chr1	186200000	186300000	-0.00930526	B	0.37649	0.68318
female M. crinifrons	chr1	186300000	186400000	-0.0096773	B	0.34994	0
female M. crinifrons	chr1	186400000	186500000	-0.0104784	B	0.35262	0
female M. crinifrons	chr1	186500000	186600000	-0.0108536	B	0.365	0
female M. crinifrons	chr1	186600000	186700000	-0.0113622	B	0.37006	0
female M. crinifrons	chr1	186700000	186800000	-0.0112554	B	0.38519	0.47016
female M. crinifrons	chr1	186800000	186900000	-0.00975333	B	0.37706	0
female M. crinifrons	chr1	186900000	187000000	-0.00955757	B	0.37193	0
female M. crinifrons	chr1	187000000	187100000	0.000585727	A	0.36504	0.41014
female M. crinifrons	chr1	187100000	187200000	0.0100212	A	0.38047	0
female M. crinifrons	chr1	187200000	187300000	0.00120186	A	0.36349	0
female M. crinifrons	chr1	187300000	187400000	-0.00118267	B	0.37009	0
female M. crinifrons	chr1	187400000	187500000	0.00384252	A	0.37806	0
female M. crinifrons	chr1	187500000	187600000	0.00284647	A	0.38066	0.011
female M. crinifrons	chr1	187600000	187700000	0.0112205	A	0.37164	0.68107
female M. crinifrons	chr1	187700000	187800000	0.0122761	A	0.37863	0.23529
female M. crinifrons	chr1	187800000	187900000	0.0106035	A	0.37265	0
female M. crinifrons	chr1	187900000	188000000	-0.00148142	B	0.37408	0
female M. crinifrons	chr1	188000000	188100000	-0.00283185	B	0.37107	0.02171
female M. crinifrons	chr1	188100000	188200000	-0.00670347	B	0.36727	0
female M. crinifrons	chr1	188200000	188300000	-0.00916433	B	0.36959	0
female M. crinifrons	chr1	188300000	188400000	-0.00986049	B	0.36025	0
female M. crinifrons	chr1	188400000	188500000	-0.00907083	B	0.37247	0
female M. crinifrons	chr1	188500000	188600000	-0.00701371	B	0.36073	0.4453
female M. crinifrons	chr1	188600000	188700000	-0.00229531	B	0.35942	0.82451
female M. crinifrons	chr1	188700000	188800000	-0.00733344	B	0.35498	0
female M. crinifrons	chr1	188800000	188900000	-0.0097691	B	0.35943	0.92447
female M. crinifrons	chr1	188900000	189000000	-0.010298	B	0.35999	0.38839
female M. crinifrons	chr1	189000000	189100000	-0.0120466	B	0.36513	0
female M. crinifrons	chr1	189100000	189200000	-0.0125437	B	0.37112	0.12654
female M. crinifrons	chr1	189200000	189300000	-0.012295	B	0.3691	0.00677
female M. crinifrons	chr1	189300000	189400000	-0.0111004	B	0.39804	0
female M. crinifrons	chr1	189400000	189500000	-0.0113932	B	0.39561	0.02678
female M. crinifrons	chr1	189500000	189600000	-0.00988021	B	0.37424	0.33711
female M. crinifrons	chr1	189600000	189700000	-0.00728228	B	0.38494	0.9325
female M. crinifrons	chr1	189700000	189800000	0.000783696	A	0.36497	0.97014
female M. crinifrons	chr1	189800000	189900000	0.0034326	A	0.3884	0
female M. crinifrons	chr1	189900000	190000000	-0.00233679	B	0.38744	0
female M. crinifrons	chr1	190000000	190100000	-0.00705606	B	0.37219	0
female M. crinifrons	chr1	190100000	190200000	-0.0111423	B	0.37878	0
female M. crinifrons	chr1	190200000	190300000	-0.0113663	B	0.3695	0
female M. crinifrons	chr1	190300000	190400000	-0.0118075	B	0.37582	0.01115
female M. crinifrons	chr1	190400000	190500000	-0.0109953	B	0.35315	0
female M. crinifrons	chr1	190500000	190600000	-0.0115293	B	0.36723	0
female M. crinifrons	chr1	190600000	190700000	-0.0114708	B	0.36976	0
female M. crinifrons	chr1	190700000	190800000	-0.0114322	B	0.3548	0
female M. crinifrons	chr1	190800000	190900000	nan	NA	0.35939	0
female M. crinifrons	chr1	190900000	191000000	-0.0113529	B	0.36399	0
female M. crinifrons	chr1	191000000	191100000	-0.0102794	B	0.3574	0.18418
female M. crinifrons	chr1	191100000	191200000	-0.0106326	B	0.35871	0
female M. crinifrons	chr1	191200000	191300000	-0.0102843	B	0.36231	0
female M. crinifrons	chr1	191300000	191400000	-0.0113932	B	0.35517	0
female M. crinifrons	chr1	191400000	191500000	nan	NA	0.35486	0
female M. crinifrons	chr1	191500000	191600000	-0.0107909	B	0.35936	0
female M. crinifrons	chr1	191600000	191700000	-0.0107583	B	0.35996	0
female M. crinifrons	chr1	191700000	191800000	-0.0106003	B	0.3594	0
female M. crinifrons	chr1	191800000	191900000	-0.0112569	B	0.36639	0
female M. crinifrons	chr1	191900000	192000000	-0.0118775	B	0.36414	0.9036
female M. crinifrons	chr1	192000000	192100000	nan	NA	0.35556	1
female M. crinifrons	chr1	192100000	192200000	-0.0117229	B	0.36336	0.4374
female M. crinifrons	chr1	192200000	192300000	-0.0118702	B	0.35447	0
female M. crinifrons	chr1	192300000	192400000	nan	NA	0.362	0.68367
female M. crinifrons	chr1	192400000	192500000	-0.0122045	B	0.36478	1
female M. crinifrons	chr1	192500000	192600000	-0.0122341	B	0.36202	1
female M. crinifrons	chr1	192600000	192700000	nan	NA	0.3706	1
female M. crinifrons	chr1	192700000	192800000	-0.0120431	B	0.36479	1
female M. crinifrons	chr1	192800000	192900000	-0.0121793	B	0.37493	1
female M. crinifrons	chr1	192900000	193000000	-0.00777115	B	0.39694	0.74946
female M. crinifrons	chr1	193000000	193100000	-0.00359194	B	0.4274	0.98154
female M. crinifrons	chr1	193100000	193200000	0.00014862	A	0.39884	0.46111
female M. crinifrons	chr1	193200000	193300000	-0.00393751	B	0.3877	0
female M. crinifrons	chr1	193300000	193400000	nan	NA	0.38029	0
female M. crinifrons	chr1	193400000	193500000	-0.0127937	B	0.37526	0
female M. crinifrons	chr1	193500000	193600000	-0.0126376	B	0.37184	0
female M. crinifrons	chr1	193600000	193700000	-0.0123744	B	0.37527	0
female M. crinifrons	chr1	193700000	193800000	nan	NA	0.38288	0.05731
female M. crinifrons	chr1	193800000	193900000	-0.00145837	B	0.40829	0.73024
female M. crinifrons	chr1	193900000	194000000	0.00879404	A	0.40114	0.23081
female M. crinifrons	chr1	194000000	194100000	0.0144304	A	0.41286	0.59197
female M. crinifrons	chr1	194100000	194200000	0.0161683	A	0.3979	0.5719
female M. crinifrons	chr1	194200000	194300000	0.0115876	A	0.39598	0
female M. crinifrons	chr1	194300000	194400000	-0.000405738	B	0.37907	0
female M. crinifrons	chr1	194400000	194500000	-0.00649824	B	0.37215	0
female M. crinifrons	chr1	194500000	194600000	-0.00910291	B	0.38428	0
female M. crinifrons	chr1	194600000	194700000	-0.00862266	B	0.39071	0
female M. crinifrons	chr1	194700000	194800000	-0.00701334	B	0.39667	0
female M. crinifrons	chr1	194800000	194900000	-0.00401882	B	0.39992	0
female M. crinifrons	chr1	194900000	195000000	-4.16e-05	B	0.41535	0.65063
female M. crinifrons	chr1	195000000	195100000	0.0137739	A	0.39057	1
female M. crinifrons	chr1	195100000	195200000	0.0163078	A	0.40694	1
female M. crinifrons	chr1	195200000	195300000	0.0130648	A	0.41636	0.93261
female M. crinifrons	chr1	195300000	195400000	0.0141251	A	0.41419	0.96095
female M. crinifrons	chr1	195400000	195500000	0.0113485	A	0.40619	0.94411
female M. crinifrons	chr1	195500000	195600000	0.016297	A	0.40305	0.59234
female M. crinifrons	chr1	195600000	195700000	0.0160405	A	0.39928	0.79135
female M. crinifrons	chr1	195700000	195800000	0.00199981	A	0.40698	0.28216
female M. crinifrons	chr1	195800000	195900000	-0.0031597	B	0.39622	0.5951
female M. crinifrons	chr1	195900000	196000000	-0.00216782	B	0.38607	0.88554
female M. crinifrons	chr1	196000000	196100000	0.00772921	A	0.38364	1
female M. crinifrons	chr1	196100000	196200000	-0.00958404	B	0.38795	1
female M. crinifrons	chr1	196200000	196300000	-0.0116336	B	0.40103	0.03961
female M. crinifrons	chr1	196300000	196400000	-0.0107882	B	0.38719	0
female M. crinifrons	chr1	196400000	196500000	-0.00813912	B	0.40964	0.56605
female M. crinifrons	chr1	196500000	196600000	0.00259403	A	0.36785	0.97093
female M. crinifrons	chr1	196600000	196700000	0.0122353	A	0.38679	0.94388
female M. crinifrons	chr1	196700000	196800000	0.0169014	A	0.39685	0.6349
female M. crinifrons	chr1	196800000	196900000	0.0172098	A	0.42129	0.52893
female M. crinifrons	chr1	196900000	197000000	0.0165599	A	0.3975	0.19324
female M. crinifrons	chr1	197000000	197100000	0.00917873	A	0.39421	0
female M. crinifrons	chr1	197100000	197200000	0.00345463	A	0.38457	0
female M. crinifrons	chr1	197200000	197300000	0.00137736	A	0.39764	0.13479
female M. crinifrons	chr1	197300000	197400000	-0.000194565	B	0.38389	0.34666
female M. crinifrons	chr1	197400000	197500000	-0.00888809	B	0.37659	0
female M. crinifrons	chr1	197500000	197600000	-0.0120687	B	0.38281	0.5023
female M. crinifrons	chr1	197600000	197700000	-0.00938797	B	0.38898	0
female M. crinifrons	chr1	197700000	197800000	-0.0113	B	0.37608	0.21967
female M. crinifrons	chr1	197800000	197900000	-0.0119083	B	0.3857	0
female M. crinifrons	chr1	197900000	198000000	-0.0121914	B	0.36032	0
female M. crinifrons	chr1	198000000	198100000	-0.0116099	B	0.37344	0
female M. crinifrons	chr1	198100000	198200000	nan	NA	0.36388	0
female M. crinifrons	chr1	198200000	198300000	-0.0116285	B	0.37218	0
female M. crinifrons	chr1	198300000	198400000	-0.011496	B	0.36576	0
female M. crinifrons	chr1	198400000	198500000	-0.0113105	B	0.36718	0
female M. crinifrons	chr1	198500000	198600000	nan	NA	0.36229	0
female M. crinifrons	chr1	198600000	198700000	-0.0117046	B	0.36258	0
female M. crinifrons	chr1	198700000	198800000	-0.0110335	B	0.36619	0
female M. crinifrons	chr1	198800000	198900000	-0.0116681	B	0.35481	0
female M. crinifrons	chr1	198900000	199000000	-0.0117951	B	0.37475	0
female M. crinifrons	chr1	199000000	199100000	-0.0116092	B	0.36203	0
female M. crinifrons	chr1	199100000	199200000	-0.011537	B	0.36949	0
female M. crinifrons	chr1	199200000	199300000	-0.0119414	B	0.36668	0
female M. crinifrons	chr1	199300000	199400000	-0.0121524	B	0.36506	0
female M. crinifrons	chr1	199400000	199500000	-0.011791	B	0.36642	0
female M. crinifrons	chr1	199500000	199600000	-0.0115416	B	0.37025	0
female M. crinifrons	chr1	199600000	199700000	-0.0115998	B	0.36936	0
female M. crinifrons	chr1	199700000	199800000	-0.0107472	B	0.36102	0
female M. crinifrons	chr1	199800000	199900000	-0.00969109	B	0.37715	0
[truncated: 96,240 more rows]
