# Supplementary material for: Molecular mechanisms and topological consequences of drastic chromosomal rearrangements of muntjac deer
Source: Nat Commun. 2021 Nov 25;12:6858. doi: 10.1038/s41467-021-27091-0 (PMC8617201; doi:10.1038/s41467-021-27091-0)
Supplement: Supplementary file 13 — Source data [file 41467_2021_27091_MOESM13_ESM.zip › source data/supplementary figure 15 (MCR).xlsx]

## Sheet: female MCR
binA_chr	binA_position	binB_chr	binB_position	type of significant interaction
chr1	10000	chr2	427130000	inter-chromosome
chr1	10000	chr2	427190000	inter-chromosome
chr1	10000	chr2	427210000	inter-chromosome
chr1	10000	chr2	427230000	inter-chromosome
chr1	10000	chr2	427250000	inter-chromosome
chr1	10000	chr2	427270000	inter-chromosome
chr1	10000	chr2	427290000	inter-chromosome
chr1	10000	chr2	427310000	inter-chromosome
chr1	10000	chr2	427330000	inter-chromosome
chr1	10000	chr2	427350000	inter-chromosome
chr1	10000	chr2	427370000	inter-chromosome
chr1	10000	chr2	427390000	inter-chromosome
chr1	10000	chr2	427450000	inter-chromosome
chr1	10000	chr2	427490000	inter-chromosome
chr1	10000	chr2	427710000	inter-chromosome
chr1	10000	chr3	160570000	inter-chromosome
chr1	10000	chr3	160590000	inter-chromosome
chr1	10000	chr3	477730000	inter-chromosome
chr1	10000	chr4+x	10000	inter-chromosome
chr1	10000	chr4+x	232770000	inter-chromosome
chr1	10000	chr4+x	232810000	inter-chromosome
chr1	30000	chr2	157950000	inter-chromosome
chr1	50000	chr1	249890000	intra-chromosome
chr1	50000	chr1	249910000	intra-chromosome
chr1	50000	chr1	254190000	intra-chromosome
chr1	50000	chr1	314710000	intra-chromosome
chr1	50000	chr2	427210000	inter-chromosome
chr1	50000	chr2	427230000	inter-chromosome
chr1	50000	chr2	427250000	inter-chromosome
chr1	50000	chr2	427270000	inter-chromosome
chr1	70000	chr1	190000	intra-chromosome
chr1	70000	chr1	249910000	intra-chromosome
chr1	70000	chr2	427210000	inter-chromosome
chr1	70000	chr2	427230000	inter-chromosome
chr1	70000	chr2	427250000	inter-chromosome
chr1	70000	chr2	427270000	inter-chromosome
chr1	90000	chr1	110000	intra-chromosome
chr1	90000	chr1	150000	intra-chromosome
chr1	90000	chr1	170000	intra-chromosome
chr1	90000	chr1	250000	intra-chromosome
chr1	90000	chr1	4990000	intra-chromosome
chr1	90000	chr1	5130000	intra-chromosome
chr1	90000	chr1	249910000	intra-chromosome
chr1	90000	chr1	254190000	intra-chromosome
chr1	90000	chr2	427210000	inter-chromosome
chr1	90000	chr2	427230000	inter-chromosome
chr1	110000	chr1	270000	intra-chromosome
chr1	110000	chr2	427210000	inter-chromosome
chr1	110000	chr2	427230000	inter-chromosome
chr1	130000	chr1	5050000	intra-chromosome
chr1	130000	chr1	249890000	intra-chromosome
chr1	130000	chr1	249910000	intra-chromosome
chr1	150000	chr1	249890000	intra-chromosome
chr1	150000	chr1	249910000	intra-chromosome
chr1	150000	chr2	193930000	inter-chromosome
chr1	150000	chr2	427210000	inter-chromosome
chr1	150000	chr2	427230000	inter-chromosome
chr1	170000	chr1	4910000	intra-chromosome
chr1	170000	chr1	249910000	intra-chromosome
chr1	170000	chr2	427210000	inter-chromosome
chr1	170000	chr2	427230000	inter-chromosome
chr1	190000	chr1	249910000	intra-chromosome
chr1	190000	chr2	427210000	inter-chromosome
chr1	190000	chr2	427230000	inter-chromosome
chr1	210000	chr1	249910000	intra-chromosome
chr1	210000	chr2	427210000	inter-chromosome
chr1	210000	chr2	427230000	inter-chromosome
chr1	230000	chr1	249910000	intra-chromosome
chr1	230000	chr2	193930000	inter-chromosome
chr1	230000	chr2	427210000	inter-chromosome
chr1	250000	chr1	249890000	intra-chromosome
chr1	250000	chr1	249910000	intra-chromosome
chr1	250000	chr2	427230000	inter-chromosome
chr1	270000	chr1	2030000	intra-chromosome
chr1	270000	chr1	4970000	intra-chromosome
chr1	270000	chr1	5070000	intra-chromosome
chr1	270000	chr1	5090000	intra-chromosome
chr1	310000	chr1	249910000	intra-chromosome
chr1	330000	chr1	4770000	intra-chromosome
chr1	330000	chr1	249890000	intra-chromosome
chr1	330000	chr2	427210000	inter-chromosome
chr1	330000	chr2	427230000	inter-chromosome
chr1	350000	chr1	5270000	intra-chromosome
chr1	370000	chr1	5670000	intra-chromosome
chr1	370000	chr1	32990000	intra-chromosome
chr1	370000	chr1	249910000	intra-chromosome
chr1	370000	chr2	427230000	inter-chromosome
chr1	390000	chr2	157930000	inter-chromosome
chr1	430000	chr1	2210000	intra-chromosome
chr1	430000	chr1	4610000	intra-chromosome
chr1	430000	chr1	4730000	intra-chromosome
chr1	430000	chr1	4790000	intra-chromosome
chr1	430000	chr1	5310000	intra-chromosome
chr1	430000	chr1	5370000	intra-chromosome
chr1	430000	chr2	427210000	inter-chromosome
chr1	450000	chr1	5210000	intra-chromosome
chr1	450000	chr1	5350000	intra-chromosome
chr1	450000	chr1	5430000	intra-chromosome
chr1	450000	chr1	249890000	intra-chromosome
chr1	450000	chr2	193970000	inter-chromosome
chr1	450000	chr2	427210000	inter-chromosome
chr1	470000	chr1	4690000	intra-chromosome
chr1	470000	chr1	5630000	intra-chromosome
chr1	470000	chr1	5810000	intra-chromosome
chr1	470000	chr1	249890000	intra-chromosome
chr1	470000	chr1	249910000	intra-chromosome
chr1	470000	chr2	427210000	inter-chromosome
chr1	490000	chr1	2210000	intra-chromosome
chr1	490000	chr1	4690000	intra-chromosome
chr1	510000	chr1	2270000	intra-chromosome
chr1	510000	chr1	4450000	intra-chromosome
chr1	510000	chr1	4670000	intra-chromosome
chr1	510000	chr1	5290000	intra-chromosome
chr1	510000	chr1	249910000	intra-chromosome
chr1	530000	chr1	4490000	intra-chromosome
chr1	530000	chr1	5830000	intra-chromosome
chr1	530000	chr2	193970000	inter-chromosome
chr1	550000	chr3	347910000	inter-chromosome
chr1	570000	chr1	4190000	intra-chromosome
chr1	570000	chr1	5330000	intra-chromosome
chr1	570000	chr1	5590000	intra-chromosome
chr1	570000	chr1	5650000	intra-chromosome
chr1	570000	chr1	29710000	intra-chromosome
chr1	590000	chr1	3990000	intra-chromosome
chr1	590000	chr1	4510000	intra-chromosome
chr1	590000	chr1	4690000	intra-chromosome
chr1	590000	chr1	5670000	intra-chromosome
chr1	590000	chr1	5810000	intra-chromosome
chr1	610000	chr2	157950000	inter-chromosome
chr1	630000	chr1	4590000	intra-chromosome
chr1	630000	chr1	5370000	intra-chromosome
chr1	650000	chr1	4630000	intra-chromosome
chr1	650000	chr1	5230000	intra-chromosome
chr1	650000	chr1	5490000	intra-chromosome
chr1	650000	chr1	31990000	intra-chromosome
chr1	650000	chr1	45270000	intra-chromosome
chr1	650000	chr2	427210000	inter-chromosome
chr1	670000	chr1	2630000	intra-chromosome
chr1	670000	chr1	4670000	intra-chromosome
chr1	670000	chr1	5290000	intra-chromosome
chr1	670000	chr1	5610000	intra-chromosome
chr1	690000	chr1	4950000	intra-chromosome
chr1	690000	chr1	249910000	intra-chromosome
chr1	710000	chr1	29830000	intra-chromosome
chr1	730000	chr1	750000	intra-chromosome
chr1	730000	chr1	2150000	intra-chromosome
chr1	730000	chr1	4710000	intra-chromosome
chr1	750000	chr1	1290000	intra-chromosome
chr1	770000	chr1	2110000	intra-chromosome
chr1	770000	chr1	249910000	intra-chromosome
chr1	790000	chr1	1270000	intra-chromosome
chr1	790000	chr1	1590000	intra-chromosome
chr1	790000	chr1	1610000	intra-chromosome
chr1	790000	chr1	2030000	intra-chromosome
chr1	790000	chr1	5090000	intra-chromosome
chr1	810000	chr1	1290000	intra-chromosome
chr1	810000	chr1	1590000	intra-chromosome
chr1	890000	chr1	4630000	intra-chromosome
chr1	890000	chr1	5410000	intra-chromosome
chr1	890000	chr1	5610000	intra-chromosome
chr1	910000	chr4+x	511710000	inter-chromosome
chr1	910000	chr4+x	511810000	inter-chromosome
chr1	910000	chr4+x	553690000	inter-chromosome
chr1	910000	chr4+x	557210000	inter-chromosome
chr1	930000	chr1	4110000	intra-chromosome
chr1	930000	chr1	5290000	intra-chromosome
chr1	930000	chr1	32070000	intra-chromosome
chr1	950000	chr1	4530000	intra-chromosome
chr1	950000	chr1	5810000	intra-chromosome
chr1	990000	chr1	4770000	intra-chromosome
chr1	990000	chr1	5590000	intra-chromosome
chr1	1010000	chr1	4730000	intra-chromosome
chr1	1010000	chr1	5650000	intra-chromosome
chr1	1010000	chr1	5770000	intra-chromosome
chr1	1030000	chr2	157950000	inter-chromosome
chr1	1050000	chr1	1070000	intra-chromosome
chr1	1050000	chr1	5810000	intra-chromosome
chr1	1050000	chr1	32430000	intra-chromosome
chr1	1070000	chr1	4430000	intra-chromosome
chr1	1070000	chr1	4710000	intra-chromosome
chr1	1070000	chr1	5450000	intra-chromosome
chr1	1070000	chr1	5470000	intra-chromosome
chr1	1070000	chr1	5770000	intra-chromosome
chr1	1090000	chr1	4670000	intra-chromosome
chr1	1110000	chr1	4670000	intra-chromosome
chr1	1110000	chr1	10050000	intra-chromosome
chr1	1130000	chr1	1590000	intra-chromosome
chr1	1130000	chr1	4610000	intra-chromosome
chr1	1130000	chr1	5410000	intra-chromosome
chr1	1130000	chr1	249910000	intra-chromosome
chr1	1150000	chr1	4590000	intra-chromosome
chr1	1190000	chr1	4750000	intra-chromosome
chr1	1210000	chr1	2210000	intra-chromosome
chr1	1210000	chr1	4730000	intra-chromosome
chr1	1210000	chr1	5410000	intra-chromosome
chr1	1210000	chr1	5810000	intra-chromosome
chr1	1210000	chr1	18750000	intra-chromosome
chr1	1230000	chr1	5290000	intra-chromosome
chr1	1250000	chr1	2150000	intra-chromosome
chr1	1270000	chr1	1790000	intra-chromosome
chr1	1270000	chr1	1810000	intra-chromosome
chr1	1270000	chr1	1830000	intra-chromosome
chr1	1270000	chr1	1850000	intra-chromosome
chr1	1270000	chr1	2170000	intra-chromosome
chr1	1270000	chr1	5290000	intra-chromosome
chr1	1290000	chr1	1710000	intra-chromosome
chr1	1290000	chr1	1730000	intra-chromosome
chr1	1290000	chr1	1750000	intra-chromosome
chr1	1290000	chr1	1770000	intra-chromosome
chr1	1290000	chr1	1790000	intra-chromosome
chr1	1290000	chr1	1810000	intra-chromosome
chr1	1290000	chr1	1830000	intra-chromosome
chr1	1290000	chr1	1890000	intra-chromosome
chr1	1290000	chr1	1990000	intra-chromosome
chr1	1290000	chr1	2010000	intra-chromosome
chr1	1330000	chr1	1450000	intra-chromosome
chr1	1330000	chr1	1470000	intra-chromosome
chr1	1330000	chr1	1490000	intra-chromosome
chr1	1330000	chr1	1550000	intra-chromosome
chr1	1330000	chr1	1570000	intra-chromosome
chr1	1330000	chr1	1590000	intra-chromosome
chr1	1330000	chr1	1610000	intra-chromosome
chr1	1330000	chr1	1630000	intra-chromosome
chr1	1330000	chr1	1650000	intra-chromosome
chr1	1330000	chr1	1670000	intra-chromosome
chr1	1330000	chr1	1690000	intra-chromosome
chr1	1330000	chr1	1710000	intra-chromosome
chr1	1330000	chr1	1730000	intra-chromosome
chr1	1330000	chr1	1750000	intra-chromosome
chr1	1330000	chr1	1770000	intra-chromosome
chr1	1330000	chr1	1830000	intra-chromosome
chr1	1330000	chr1	1850000	intra-chromosome
chr1	1330000	chr1	1890000	intra-chromosome
chr1	1330000	chr1	1910000	intra-chromosome
chr1	1330000	chr1	1930000	intra-chromosome
chr1	1330000	chr1	1950000	intra-chromosome
chr1	1330000	chr1	1970000	intra-chromosome
chr1	1330000	chr1	2010000	intra-chromosome
chr1	1330000	chr1	2030000	intra-chromosome
chr1	1330000	chr1	2050000	intra-chromosome
chr1	1330000	chr1	5030000	intra-chromosome
chr1	1350000	chr1	1390000	intra-chromosome
chr1	1350000	chr1	1410000	intra-chromosome
chr1	1350000	chr1	1430000	intra-chromosome
chr1	1350000	chr1	1450000	intra-chromosome
chr1	1350000	chr1	1470000	intra-chromosome
chr1	1350000	chr1	1490000	intra-chromosome
chr1	1350000	chr1	1510000	intra-chromosome
chr1	1350000	chr1	1550000	intra-chromosome
chr1	1350000	chr1	1570000	intra-chromosome
chr1	1350000	chr1	1590000	intra-chromosome
chr1	1350000	chr1	1610000	intra-chromosome
chr1	1350000	chr1	1630000	intra-chromosome
chr1	1350000	chr1	1650000	intra-chromosome
chr1	1350000	chr1	1670000	intra-chromosome
chr1	1350000	chr1	1690000	intra-chromosome
chr1	1350000	chr1	1710000	intra-chromosome
chr1	1350000	chr1	1730000	intra-chromosome
chr1	1350000	chr1	1750000	intra-chromosome
chr1	1350000	chr1	1950000	intra-chromosome
chr1	1350000	chr1	1970000	intra-chromosome
chr1	1350000	chr1	1990000	intra-chromosome
chr1	1350000	chr1	2030000	intra-chromosome
chr1	1350000	chr1	2050000	intra-chromosome
chr1	1370000	chr1	1390000	intra-chromosome
chr1	1370000	chr1	1410000	intra-chromosome
chr1	1370000	chr1	1430000	intra-chromosome
chr1	1370000	chr1	1450000	intra-chromosome
chr1	1370000	chr1	1470000	intra-chromosome
chr1	1370000	chr1	1490000	intra-chromosome
chr1	1370000	chr1	1510000	intra-chromosome
chr1	1370000	chr1	1550000	intra-chromosome
chr1	1370000	chr1	1570000	intra-chromosome
chr1	1370000	chr1	1590000	intra-chromosome
chr1	1370000	chr1	1610000	intra-chromosome
chr1	1370000	chr1	1630000	intra-chromosome
chr1	1370000	chr1	1650000	intra-chromosome
chr1	1370000	chr1	1670000	intra-chromosome
chr1	1370000	chr1	1750000	intra-chromosome
chr1	1370000	chr1	1970000	intra-chromosome
chr1	1370000	chr1	2030000	intra-chromosome
chr1	1370000	chr1	5090000	intra-chromosome
chr1	1370000	chr1	6370000	intra-chromosome
chr1	1390000	chr1	1410000	intra-chromosome
chr1	1390000	chr1	1430000	intra-chromosome
chr1	1390000	chr1	1450000	intra-chromosome
chr1	1390000	chr1	1470000	intra-chromosome
chr1	1390000	chr1	1510000	intra-chromosome
chr1	1390000	chr1	1550000	intra-chromosome
chr1	1390000	chr1	1570000	intra-chromosome
chr1	1390000	chr1	1590000	intra-chromosome
chr1	1390000	chr1	1610000	intra-chromosome
chr1	1390000	chr1	1630000	intra-chromosome
chr1	1390000	chr1	1670000	intra-chromosome
chr1	1390000	chr1	1750000	intra-chromosome
chr1	1390000	chr1	2030000	intra-chromosome
chr1	1410000	chr1	1430000	intra-chromosome
chr1	1410000	chr1	1450000	intra-chromosome
chr1	1410000	chr1	1510000	intra-chromosome
chr1	1410000	chr1	1550000	intra-chromosome
chr1	1410000	chr1	1570000	intra-chromosome
chr1	1410000	chr1	1590000	intra-chromosome
chr1	1410000	chr1	1610000	intra-chromosome
chr1	1410000	chr1	1730000	intra-chromosome
chr1	1410000	chr1	1750000	intra-chromosome
chr1	1410000	chr1	1970000	intra-chromosome
chr1	1410000	chr1	2030000	intra-chromosome
chr1	1410000	chr1	2050000	intra-chromosome
chr1	1430000	chr1	1510000	intra-chromosome
chr1	1430000	chr1	1550000	intra-chromosome
chr1	1430000	chr1	1570000	intra-chromosome
chr1	1430000	chr1	1590000	intra-chromosome
chr1	1430000	chr1	1610000	intra-chromosome
chr1	1430000	chr1	1670000	intra-chromosome
chr1	1430000	chr1	1750000	intra-chromosome
chr1	1430000	chr1	2030000	intra-chromosome
chr1	1430000	chr1	9430000	intra-chromosome
chr1	1430000	chr1	28670000	intra-chromosome
chr1	1450000	chr1	1490000	intra-chromosome
chr1	1450000	chr1	1510000	intra-chromosome
chr1	1450000	chr1	1550000	intra-chromosome
chr1	1450000	chr1	1570000	intra-chromosome
chr1	1450000	chr1	1590000	intra-chromosome
chr1	1450000	chr1	1610000	intra-chromosome
chr1	1450000	chr1	1630000	intra-chromosome
chr1	1450000	chr1	1650000	intra-chromosome
chr1	1450000	chr1	1670000	intra-chromosome
chr1	1450000	chr1	1750000	intra-chromosome
chr1	1450000	chr1	1970000	intra-chromosome
chr1	1450000	chr1	2030000	intra-chromosome
chr1	1470000	chr1	1490000	intra-chromosome
chr1	1470000	chr1	1510000	intra-chromosome
chr1	1470000	chr1	1550000	intra-chromosome
chr1	1470000	chr1	1570000	intra-chromosome
chr1	1470000	chr1	1590000	intra-chromosome
chr1	1470000	chr1	1610000	intra-chromosome
chr1	1470000	chr1	1650000	intra-chromosome
chr1	1470000	chr1	1710000	intra-chromosome
chr1	1470000	chr1	1730000	intra-chromosome
chr1	1470000	chr1	1750000	intra-chromosome
chr1	1470000	chr1	1970000	intra-chromosome
chr1	1470000	chr1	1990000	intra-chromosome
chr1	1490000	chr1	1510000	intra-chromosome
chr1	1490000	chr1	1550000	intra-chromosome
chr1	1490000	chr1	1570000	intra-chromosome
chr1	1490000	chr1	1590000	intra-chromosome
chr1	1490000	chr1	1750000	intra-chromosome
chr1	1510000	chr1	1550000	intra-chromosome
chr1	1510000	chr1	1570000	intra-chromosome
chr1	1510000	chr1	2030000	intra-chromosome
chr1	1510000	chr1	5090000	intra-chromosome
chr1	1550000	chr1	1570000	intra-chromosome
chr1	1550000	chr1	1750000	intra-chromosome
chr1	1550000	chr1	2030000	intra-chromosome
chr1	1570000	chr1	1750000	intra-chromosome
chr1	1570000	chr1	1970000	intra-chromosome
chr1	1570000	chr1	2030000	intra-chromosome
chr1	1590000	chr1	1610000	intra-chromosome
chr1	1590000	chr1	1670000	intra-chromosome
chr1	1590000	chr1	1710000	intra-chromosome
chr1	1590000	chr1	1730000	intra-chromosome
chr1	1590000	chr1	1750000	intra-chromosome
chr1	1590000	chr1	1970000	intra-chromosome
chr1	1590000	chr1	2030000	intra-chromosome
chr1	1590000	chr1	2070000	intra-chromosome
chr1	1610000	chr1	1630000	intra-chromosome
chr1	1610000	chr1	1670000	intra-chromosome
chr1	1610000	chr1	1730000	intra-chromosome
chr1	1610000	chr1	1750000	intra-chromosome
chr1	1610000	chr1	1950000	intra-chromosome
chr1	1610000	chr1	1970000	intra-chromosome
chr1	1610000	chr1	1990000	intra-chromosome
chr1	1610000	chr1	2030000	intra-chromosome
chr1	1610000	chr1	2070000	intra-chromosome
chr1	1610000	chr1	5130000	intra-chromosome
chr1	1630000	chr1	1650000	intra-chromosome
chr1	1630000	chr1	1670000	intra-chromosome
chr1	1630000	chr1	1690000	intra-chromosome
chr1	1630000	chr1	1710000	intra-chromosome
chr1	1630000	chr1	1730000	intra-chromosome
chr1	1630000	chr1	1750000	intra-chromosome
chr1	1630000	chr1	1770000	intra-chromosome
chr1	1630000	chr1	1930000	intra-chromosome
chr1	1630000	chr1	1950000	intra-chromosome
chr1	1630000	chr1	1970000	intra-chromosome
chr1	1630000	chr1	1990000	intra-chromosome
chr1	1630000	chr1	2030000	intra-chromosome
chr1	1650000	chr1	1670000	intra-chromosome
chr1	1650000	chr1	1690000	intra-chromosome
chr1	1650000	chr1	1710000	intra-chromosome
chr1	1650000	chr1	1730000	intra-chromosome
chr1	1650000	chr1	1750000	intra-chromosome
chr1	1650000	chr1	1930000	intra-chromosome
chr1	1650000	chr1	1950000	intra-chromosome
chr1	1650000	chr1	1970000	intra-chromosome
chr1	1650000	chr1	1990000	intra-chromosome
chr1	1650000	chr1	2030000	intra-chromosome
chr1	1650000	chr1	5090000	intra-chromosome
chr1	1650000	chr1	6150000	intra-chromosome
chr1	1650000	chr1	6350000	intra-chromosome
chr1	1650000	chr1	78270000	intra-chromosome
chr1	1670000	chr1	1730000	intra-chromosome
chr1	1670000	chr1	1750000	intra-chromosome
chr1	1670000	chr1	1950000	intra-chromosome
chr1	1670000	chr1	1970000	intra-chromosome
chr1	1670000	chr1	2030000	intra-chromosome
chr1	1670000	chr1	4970000	intra-chromosome
chr1	1670000	chr1	5890000	intra-chromosome
chr1	1670000	chr1	62730000	intra-chromosome
chr1	1690000	chr1	1710000	intra-chromosome
chr1	1690000	chr1	1730000	intra-chromosome
chr1	1690000	chr1	1750000	intra-chromosome
chr1	1690000	chr1	1970000	intra-chromosome
chr1	1690000	chr1	1990000	intra-chromosome
chr1	1690000	chr1	10670000	intra-chromosome
chr1	1710000	chr1	1970000	intra-chromosome
chr1	1710000	chr1	1990000	intra-chromosome
chr1	1730000	chr1	1950000	intra-chromosome
chr1	1730000	chr1	1970000	intra-chromosome
chr1	1730000	chr1	1990000	intra-chromosome
chr1	1730000	chr1	2010000	intra-chromosome
chr1	1750000	chr1	1890000	intra-chromosome
chr1	1750000	chr1	1930000	intra-chromosome
chr1	1750000	chr1	1950000	intra-chromosome
chr1	1750000	chr1	1970000	intra-chromosome
chr1	1750000	chr1	1990000	intra-chromosome
chr1	1750000	chr1	2010000	intra-chromosome
chr1	1750000	chr1	2030000	intra-chromosome
chr1	1750000	chr1	2050000	intra-chromosome
chr1	1770000	chr1	1890000	intra-chromosome
chr1	1770000	chr1	1910000	intra-chromosome
chr1	1770000	chr1	1930000	intra-chromosome
chr1	1770000	chr1	1950000	intra-chromosome
chr1	1770000	chr1	1970000	intra-chromosome
chr1	1770000	chr1	1990000	intra-chromosome
chr1	1770000	chr1	2010000	intra-chromosome
chr1	1770000	chr1	2030000	intra-chromosome
chr1	1790000	chr1	1890000	intra-chromosome
chr1	1790000	chr1	1930000	intra-chromosome
chr1	1790000	chr1	1950000	intra-chromosome
chr1	1790000	chr1	1970000	intra-chromosome
chr1	1790000	chr1	1990000	intra-chromosome
chr1	1790000	chr1	2010000	intra-chromosome
chr1	1790000	chr1	249910000	intra-chromosome
chr1	1810000	chr1	1970000	intra-chromosome
chr1	1810000	chr1	1990000	intra-chromosome
chr1	1830000	chr1	1970000	intra-chromosome
chr1	1830000	chr1	29030000	intra-chromosome
chr1	1830000	chr1	32650000	intra-chromosome
chr1	1830000	chr1	249910000	intra-chromosome
chr1	1850000	chr1	1970000	intra-chromosome
chr1	1850000	chr1	1990000	intra-chromosome
chr1	1870000	chr1	1970000	intra-chromosome
chr1	1870000	chr1	1990000	intra-chromosome
chr1	1890000	chr1	1950000	intra-chromosome
chr1	1890000	chr1	1970000	intra-chromosome
chr1	1910000	chr1	1950000	intra-chromosome
chr1	1910000	chr1	1970000	intra-chromosome
chr1	1970000	chr1	46370000	intra-chromosome
chr1	1970000	chr1	249910000	intra-chromosome
chr1	2030000	chr1	5070000	intra-chromosome
chr1	2030000	chr1	5090000	intra-chromosome
chr1	2030000	chr1	16670000	intra-chromosome
chr1	2030000	chr1	16690000	intra-chromosome
chr1	2030000	chr1	17970000	intra-chromosome
chr1	2030000	chr1	46270000	intra-chromosome
chr1	2030000	chr1	46770000	intra-chromosome
chr1	2030000	chr1	52490000	intra-chromosome
chr1	2030000	chr1	53450000	intra-chromosome
chr1	2030000	chr1	63630000	intra-chromosome
chr1	2030000	chr1	74070000	intra-chromosome
chr1	2030000	chr1	81150000	intra-chromosome
chr1	2070000	chr1	249910000	intra-chromosome
chr1	2090000	chr1	5110000	intra-chromosome
chr1	2090000	chr1	249910000	intra-chromosome
chr1	2170000	chr1	4290000	intra-chromosome
chr1	2170000	chr1	4730000	intra-chromosome
chr1	2210000	chr1	9950000	intra-chromosome
chr1	2250000	chr1	44330000	intra-chromosome
chr1	2310000	chr1	4330000	intra-chromosome
chr1	2330000	chr1	4130000	intra-chromosome
chr1	2330000	chr1	44390000	intra-chromosome
chr1	2370000	chr1	29130000	intra-chromosome
chr1	2370000	chr1	29450000	intra-chromosome
chr1	2370000	chr1	44650000	intra-chromosome
chr1	2450000	chr1	29110000	intra-chromosome
chr1	2450000	chr1	29890000	intra-chromosome
chr1	2490000	chr1	45070000	intra-chromosome
chr1	2510000	chr1	4570000	intra-chromosome
chr1	2530000	chr1	10190000	intra-chromosome
chr1	2550000	chr1	29590000	intra-chromosome
chr1	2570000	chr1	29150000	intra-chromosome
chr1	2570000	chr1	31610000	intra-chromosome
chr1	2570000	chr1	31690000	intra-chromosome
chr1	2590000	chr1	4470000	intra-chromosome
chr1	2610000	chr1	45150000	intra-chromosome
chr1	2650000	chr1	29030000	intra-chromosome
chr1	2650000	chr1	249910000	intra-chromosome
chr1	2730000	chr1	4590000	intra-chromosome
chr1	2730000	chr1	31890000	intra-chromosome
chr1	2750000	chr1	79110000	intra-chromosome
chr1	2770000	chr1	29190000	intra-chromosome
chr1	2770000	chr1	31770000	intra-chromosome
chr1	2810000	chr1	4750000	intra-chromosome
chr1	2830000	chr1	4190000	intra-chromosome
chr1	2850000	chr1	29330000	intra-chromosome
chr1	2850000	chr1	44690000	intra-chromosome
chr1	2870000	chr1	30270000	intra-chromosome
chr1	2870000	chr2	193970000	inter-chromosome
chr1	2890000	chr1	2910000	intra-chromosome
chr1	2890000	chr1	29970000	intra-chromosome
chr1	2890000	chr1	44770000	intra-chromosome
chr1	2910000	chr1	30690000	intra-chromosome
chr1	2950000	chr1	5530000	intra-chromosome
chr1	2950000	chr1	29350000	intra-chromosome
chr1	2950000	chr1	31330000	intra-chromosome
chr1	3010000	chr1	29330000	intra-chromosome
chr1	3010000	chr1	29470000	intra-chromosome
chr1	3050000	chr1	29570000	intra-chromosome
chr1	3070000	chr1	30030000	intra-chromosome
chr1	3070000	chr1	30310000	intra-chromosome
chr1	3070000	chr1	30830000	intra-chromosome
chr1	3090000	chr1	30110000	intra-chromosome
chr1	3110000	chr1	30150000	intra-chromosome
chr1	3110000	chr1	30790000	intra-chromosome
chr1	3150000	chr1	30710000	intra-chromosome
chr1	3150000	chr1	44850000	intra-chromosome
chr1	3210000	chr1	29490000	intra-chromosome
chr1	3210000	chr1	31430000	intra-chromosome
chr1	3210000	chr1	44650000	intra-chromosome
chr1	3230000	chr1	30750000	intra-chromosome
chr1	3250000	chr1	29450000	intra-chromosome
chr1	3250000	chr1	30550000	intra-chromosome
chr1	3270000	chr1	30250000	intra-chromosome
chr1	3290000	chr1	30110000	intra-chromosome
chr1	3290000	chr1	44530000	intra-chromosome
chr1	3310000	chr1	3330000	intra-chromosome
chr1	3350000	chr1	29470000	intra-chromosome
chr1	3370000	chr1	29190000	intra-chromosome
chr1	3370000	chr1	29450000	intra-chromosome
chr1	3370000	chr1	30090000	intra-chromosome
chr1	3390000	chr1	29490000	intra-chromosome
chr1	3390000	chr1	30110000	intra-chromosome
chr1	3390000	chr1	31250000	intra-chromosome
chr1	3390000	chr1	44590000	intra-chromosome
chr1	3410000	chr1	29450000	intra-chromosome
chr1	3410000	chr1	29550000	intra-chromosome
chr1	3450000	chr1	31710000	intra-chromosome
chr1	3510000	chr1	44370000	intra-chromosome
chr1	3550000	chr1	29250000	intra-chromosome
chr1	3550000	chr1	30550000	intra-chromosome
chr1	3570000	chr1	29550000	intra-chromosome
chr1	3570000	chr1	44770000	intra-chromosome
chr1	3590000	chr1	3610000	intra-chromosome
chr1	3610000	chr1	29470000	intra-chromosome
chr1	3630000	chr1	3650000	intra-chromosome
chr1	3650000	chr1	3670000	intra-chromosome
chr1	3650000	chr1	44630000	intra-chromosome
chr1	3670000	chr1	29890000	intra-chromosome
chr1	3710000	chr1	3730000	intra-chromosome
chr1	3730000	chr1	29450000	intra-chromosome
chr1	3730000	chr1	29550000	intra-chromosome
chr1	3730000	chr1	29610000	intra-chromosome
chr1	3730000	chr1	44850000	intra-chromosome
chr1	3750000	chr1	3770000	intra-chromosome
chr1	3750000	chr1	29550000	intra-chromosome
chr1	3750000	chr1	29870000	intra-chromosome
chr1	3830000	chr1	29610000	intra-chromosome
chr1	3830000	chr1	30030000	intra-chromosome
chr1	3850000	chr1	216630000	intra-chromosome
chr1	3890000	chr1	29290000	intra-chromosome
chr1	3890000	chr1	29310000	intra-chromosome
chr1	3890000	chr1	30090000	intra-chromosome
chr1	3910000	chr1	3930000	intra-chromosome
chr1	3910000	chr1	29990000	intra-chromosome
chr1	3950000	chr1	44610000	intra-chromosome
chr1	3970000	chr1	29490000	intra-chromosome
chr1	3970000	chr1	31810000	intra-chromosome
chr1	3970000	chr1	44550000	intra-chromosome
chr1	3990000	chr1	29670000	intra-chromosome
chr1	3990000	chr1	30730000	intra-chromosome
chr1	4010000	chr1	4030000	intra-chromosome
chr1	4030000	chr1	31430000	intra-chromosome
chr1	4050000	chr1	4070000	intra-chromosome
chr1	4050000	chr1	30890000	intra-chromosome
chr1	4070000	chr1	30230000	intra-chromosome
chr1	4090000	chr1	29450000	intra-chromosome
chr1	4090000	chr1	29550000	intra-chromosome
chr1	4090000	chr1	30730000	intra-chromosome
chr1	4130000	chr1	29350000	intra-chromosome
chr1	4130000	chr1	29510000	intra-chromosome
chr1	4130000	chr1	44570000	intra-chromosome
chr1	4150000	chr1	4170000	intra-chromosome
chr1	4150000	chr1	29870000	intra-chromosome
chr1	4150000	chr1	30150000	intra-chromosome
chr1	4150000	chr1	44610000	intra-chromosome
chr1	4150000	chr1	44890000	intra-chromosome
chr1	4150000	chr1	44910000	intra-chromosome
chr1	4170000	chr1	29130000	intra-chromosome
chr1	4170000	chr1	29450000	intra-chromosome
chr1	4170000	chr1	29570000	intra-chromosome
chr1	4170000	chr1	32110000	intra-chromosome
chr1	4190000	chr1	32170000	intra-chromosome
chr1	4190000	chr1	44690000	intra-chromosome
chr1	4230000	chr1	29010000	intra-chromosome
chr1	4270000	chr1	29330000	intra-chromosome
chr1	4270000	chr1	45150000	intra-chromosome
chr1	4310000	chr1	29070000	intra-chromosome
chr1	4310000	chr1	30930000	intra-chromosome
chr1	4310000	chr1	31670000	intra-chromosome
chr1	4310000	chr1	32290000	intra-chromosome
chr1	4330000	chr1	29410000	intra-chromosome
chr1	4330000	chr1	30030000	intra-chromosome
chr1	4330000	chr1	30130000	intra-chromosome
chr1	4330000	chr1	44250000	intra-chromosome
chr1	4350000	chr1	29170000	intra-chromosome
chr1	4350000	chr1	30630000	intra-chromosome
chr1	4370000	chr1	29070000	intra-chromosome
chr1	4370000	chr1	31590000	intra-chromosome
chr1	4370000	chr1	31850000	intra-chromosome
chr1	4390000	chr1	4410000	intra-chromosome
chr1	4390000	chr1	31890000	intra-chromosome
chr1	4410000	chr1	29130000	intra-chromosome
chr1	4410000	chr1	30770000	intra-chromosome
chr1	4410000	chr1	32250000	intra-chromosome
chr1	4430000	chr1	30270000	intra-chromosome
chr1	4430000	chr1	44910000	intra-chromosome
chr1	4450000	chr1	15110000	intra-chromosome
chr1	4450000	chr1	30570000	intra-chromosome
chr1	4450000	chr1	44790000	intra-chromosome
chr1	4450000	chr2	193970000	inter-chromosome
chr1	4490000	chr1	29290000	intra-chromosome
chr1	4510000	chr1	29230000	intra-chromosome
chr1	4510000	chr1	29330000	intra-chromosome
chr1	4510000	chr1	29910000	intra-chromosome
chr1	4510000	chr1	29930000	intra-chromosome
chr1	4510000	chr1	32170000	intra-chromosome
chr1	4530000	chr1	29310000	intra-chromosome
chr1	4590000	chr1	15070000	intra-chromosome
chr1	4590000	chr1	31790000	intra-chromosome
chr1	4590000	chr1	31910000	intra-chromosome
chr1	4590000	chr1	31990000	intra-chromosome
chr1	4610000	chr1	29010000	intra-chromosome
chr1	4610000	chr1	45230000	intra-chromosome
chr1	4650000	chr4+x	176150000	inter-chromosome
chr1	4670000	chr1	249910000	intra-chromosome
chr1	4690000	chr1	16550000	intra-chromosome
chr1	4690000	chr1	32310000	intra-chromosome
chr1	4690000	chr1	37470000	intra-chromosome
chr1	4690000	chr1	45990000	intra-chromosome
chr1	4710000	chr1	45690000	intra-chromosome
chr1	4730000	chr1	28950000	intra-chromosome
chr1	4750000	chr1	18750000	intra-chromosome
chr1	4770000	chr1	31190000	intra-chromosome
chr1	4770000	chr1	35890000	intra-chromosome
chr1	4770000	chr1	249910000	intra-chromosome
chr1	4790000	chr1	249910000	intra-chromosome
chr1	4810000	chr1	5050000	intra-chromosome
chr1	4810000	chr1	5210000	intra-chromosome
chr1	4810000	chr1	28870000	intra-chromosome
chr1	4810000	chr1	31210000	intra-chromosome
chr1	4810000	chr1	33530000	intra-chromosome
chr1	4810000	chr1	35970000	intra-chromosome
chr1	4810000	chr1	46030000	intra-chromosome
chr1	4810000	chr1	249910000	intra-chromosome
chr1	4830000	chr1	16550000	intra-chromosome
chr1	4830000	chr1	16570000	intra-chromosome
chr1	4830000	chr1	17030000	intra-chromosome
chr1	4830000	chr1	29750000	intra-chromosome
chr1	4830000	chr1	74990000	intra-chromosome
chr1	4850000	chr1	16630000	intra-chromosome
chr1	4850000	chr1	32150000	intra-chromosome
chr1	4850000	chr1	32950000	intra-chromosome
chr1	4850000	chr1	36130000	intra-chromosome
chr1	4870000	chr1	5210000	intra-chromosome
chr1	4870000	chr1	5830000	intra-chromosome
chr1	4870000	chr1	18630000	intra-chromosome
chr1	4870000	chr1	32990000	intra-chromosome
chr1	4890000	chr1	4990000	intra-chromosome
chr1	4890000	chr1	5010000	intra-chromosome
chr1	4890000	chr1	5030000	intra-chromosome
chr1	4890000	chr1	5050000	intra-chromosome
chr1	4890000	chr1	5070000	intra-chromosome
chr1	4890000	chr1	5090000	intra-chromosome
chr1	4890000	chr1	5110000	intra-chromosome
chr1	4890000	chr1	5170000	intra-chromosome
chr1	4890000	chr1	5210000	intra-chromosome
chr1	4910000	chr1	5010000	intra-chromosome
chr1	4910000	chr1	5030000	intra-chromosome
chr1	4910000	chr1	5050000	intra-chromosome
chr1	4910000	chr1	5210000	intra-chromosome
chr1	4910000	chr1	5230000	intra-chromosome
chr1	4930000	chr1	5010000	intra-chromosome
chr1	4930000	chr1	5050000	intra-chromosome
chr1	4950000	chr1	5050000	intra-chromosome
chr1	4950000	chr1	31130000	intra-chromosome
chr1	4950000	chr1	55490000	intra-chromosome
chr1	4970000	chr1	5050000	intra-chromosome
chr1	4970000	chr1	5090000	intra-chromosome
chr1	4970000	chr1	5890000	intra-chromosome
chr1	4970000	chr1	16690000	intra-chromosome
chr1	4970000	chr1	18350000	intra-chromosome
chr1	4970000	chr1	30450000	intra-chromosome
chr1	4970000	chr1	41590000	intra-chromosome
chr1	4970000	chr1	50290000	intra-chromosome
chr1	4970000	chr1	55470000	intra-chromosome
chr1	4970000	chr1	55490000	intra-chromosome
chr1	4970000	chr1	78290000	intra-chromosome
chr1	4990000	chr1	5050000	intra-chromosome
chr1	4990000	chr1	10530000	intra-chromosome
chr1	4990000	chr1	33370000	intra-chromosome
chr1	4990000	chr1	55490000	intra-chromosome
chr1	4990000	chr1	55510000	intra-chromosome
chr1	5010000	chr1	17710000	intra-chromosome
chr1	5010000	chr1	32850000	intra-chromosome
chr1	5010000	chr1	249910000	intra-chromosome
chr1	5050000	chr1	5210000	intra-chromosome
chr1	5050000	chr1	5890000	intra-chromosome
chr1	5050000	chr1	17650000	intra-chromosome
chr1	5050000	chr1	20290000	intra-chromosome
chr1	5050000	chr1	30450000	intra-chromosome
chr1	5070000	chr1	5090000	intra-chromosome
chr1	5070000	chr1	5870000	intra-chromosome
chr1	5070000	chr1	10270000	intra-chromosome
chr1	5070000	chr1	18810000	intra-chromosome
chr1	5070000	chr1	25970000	intra-chromosome
chr1	5070000	chr1	28710000	intra-chromosome
chr1	5070000	chr1	31130000	intra-chromosome
chr1	5070000	chr1	33650000	intra-chromosome
chr1	5090000	chr1	5210000	intra-chromosome
chr1	5090000	chr1	5870000	intra-chromosome
chr1	5090000	chr1	5890000	intra-chromosome
chr1	5090000	chr1	10450000	intra-chromosome
chr1	5090000	chr1	10470000	intra-chromosome
chr1	5090000	chr1	18370000	intra-chromosome
chr1	5090000	chr1	18810000	intra-chromosome
chr1	5090000	chr1	23070000	intra-chromosome
chr1	5090000	chr1	24450000	intra-chromosome
chr1	5090000	chr1	26350000	intra-chromosome
chr1	5090000	chr1	26390000	intra-chromosome
chr1	5090000	chr1	30450000	intra-chromosome
chr1	5090000	chr1	31130000	intra-chromosome
chr1	5090000	chr1	55490000	intra-chromosome
chr1	5090000	chr1	70570000	intra-chromosome
chr1	5090000	chr1	77070000	intra-chromosome
chr1	5090000	chr1	77390000	intra-chromosome
chr1	5110000	chr1	5150000	intra-chromosome
chr1	5110000	chr1	5170000	intra-chromosome
chr1	5110000	chr1	5210000	intra-chromosome
chr1	5110000	chr1	5870000	intra-chromosome
chr1	5110000	chr1	5890000	intra-chromosome
chr1	5130000	chr1	5150000	intra-chromosome
chr1	5130000	chr1	5890000	intra-chromosome
chr1	5210000	chr1	5810000	intra-chromosome
chr1	5210000	chr1	5830000	intra-chromosome
chr1	5230000	chr1	5830000	intra-chromosome
chr1	5230000	chr1	5850000	intra-chromosome
chr1	5230000	chr1	5870000	intra-chromosome
chr1	5270000	chr1	5830000	intra-chromosome
chr1	5270000	chr1	5850000	intra-chromosome
chr1	5270000	chr1	10010000	intra-chromosome
chr1	5290000	chr1	5810000	intra-chromosome
chr1	5290000	chr1	5830000	intra-chromosome
chr1	5290000	chr1	5850000	intra-chromosome
chr1	5370000	chr1	24070000	intra-chromosome
chr1	5370000	chr1	32950000	intra-chromosome
chr1	5370000	chr1	249910000	intra-chromosome
chr1	5390000	chr1	9750000	intra-chromosome
chr1	5390000	chr1	16570000	intra-chromosome
chr1	5390000	chr1	16630000	intra-chromosome
chr1	5430000	chr1	32690000	intra-chromosome
chr1	5450000	chr1	5470000	intra-chromosome
chr1	5450000	chr1	9890000	intra-chromosome
chr1	5450000	chr1	29090000	intra-chromosome
chr1	5490000	chr1	33130000	intra-chromosome
chr1	5510000	chr1	36190000	intra-chromosome
chr1	5530000	chr1	45150000	intra-chromosome
chr1	5550000	chr1	29030000	intra-chromosome
chr1	5550000	chr1	32310000	intra-chromosome
chr1	5550000	chr1	35850000	intra-chromosome
chr1	5570000	chr1	29070000	intra-chromosome
chr1	5590000	chr1	18570000	intra-chromosome
chr1	5590000	chr1	26530000	intra-chromosome
chr1	5590000	chr1	31050000	intra-chromosome
chr1	5590000	chr1	32750000	intra-chromosome
chr1	5590000	chr1	32910000	intra-chromosome
chr1	5590000	chr1	33170000	intra-chromosome
chr1	5610000	chr1	9730000	intra-chromosome
chr1	5610000	chr1	31270000	intra-chromosome
chr1	5610000	chr1	32290000	intra-chromosome
chr1	5610000	chr1	35830000	intra-chromosome
chr1	5610000	chr1	36170000	intra-chromosome
chr1	5630000	chr1	15090000	intra-chromosome
chr1	5630000	chr1	29190000	intra-chromosome
chr1	5630000	chr1	249910000	intra-chromosome
chr1	5650000	chr1	15690000	intra-chromosome
chr1	5650000	chr1	32110000	intra-chromosome
chr1	5650000	chr1	35770000	intra-chromosome
chr1	5650000	chr1	35890000	intra-chromosome
chr1	5650000	chr1	36210000	intra-chromosome
chr1	5650000	chr1	45470000	intra-chromosome
chr1	5670000	chr1	29130000	intra-chromosome
chr1	5690000	chr1	9930000	intra-chromosome
chr1	5710000	chr1	9810000	intra-chromosome
chr1	5710000	chr1	9830000	intra-chromosome
chr1	5710000	chr1	36110000	intra-chromosome
chr1	5730000	chr1	9770000	intra-chromosome
chr1	5730000	chr1	32410000	intra-chromosome
chr1	5750000	chr1	36050000	intra-chromosome
chr1	5770000	chr1	9830000	intra-chromosome
chr1	5770000	chr1	33190000	intra-chromosome
chr1	5790000	chr1	9750000	intra-chromosome
chr1	5810000	chr1	9730000	intra-chromosome
chr1	5810000	chr1	9850000	intra-chromosome
chr1	5810000	chr1	16830000	intra-chromosome
chr1	5810000	chr1	18750000	intra-chromosome
chr1	5810000	chr1	36190000	intra-chromosome
chr1	5810000	chr1	37270000	intra-chromosome
chr1	5830000	chr1	9950000	intra-chromosome
chr1	5830000	chr1	16550000	intra-chromosome
chr1	5830000	chr1	32090000	intra-chromosome
chr1	5830000	chr1	36090000	intra-chromosome
chr1	5830000	chr1	36170000	intra-chromosome
chr1	5850000	chr1	41810000	intra-chromosome
chr1	5870000	chr1	16890000	intra-chromosome
chr1	5870000	chr1	28910000	intra-chromosome
chr1	5890000	chr1	5910000	intra-chromosome
chr1	5890000	chr1	6010000	intra-chromosome
chr1	5890000	chr1	6070000	intra-chromosome
chr1	5890000	chr1	6090000	intra-chromosome
chr1	5890000	chr1	6330000	intra-chromosome
chr1	5890000	chr1	10530000	intra-chromosome
chr1	5890000	chr1	10570000	intra-chromosome
chr1	5890000	chr1	11550000	intra-chromosome
chr1	5890000	chr1	32570000	intra-chromosome
chr1	5890000	chr1	35470000	intra-chromosome
chr1	5930000	chr1	34870000	intra-chromosome
chr1	5930000	chr1	36290000	intra-chromosome
chr1	5930000	chr4+x	210030000	inter-chromosome
chr1	5950000	chr1	7050000	intra-chromosome
chr1	5950000	chr1	28310000	intra-chromosome
chr1	5950000	chr2	350670000	inter-chromosome
chr1	5950000	chr2	350690000	inter-chromosome
chr1	5950000	chr2	350710000	inter-chromosome
chr1	5950000	chr3	375990000	inter-chromosome
chr1	5950000	chr4+x	210030000	inter-chromosome
chr1	5970000	chr1	6450000	intra-chromosome
chr1	5990000	chr1	6070000	intra-chromosome
chr1	5990000	chr1	6310000	intra-chromosome
chr1	5990000	chr1	6330000	intra-chromosome
chr1	5990000	chr1	6430000	intra-chromosome
chr1	5990000	chr1	6450000	intra-chromosome
chr1	6010000	chr1	6030000	intra-chromosome
chr1	6010000	chr1	6070000	intra-chromosome
chr1	6010000	chr1	6090000	intra-chromosome
chr1	6010000	chr1	6130000	intra-chromosome
chr1	6010000	chr1	6150000	intra-chromosome
chr1	6010000	chr1	6170000	intra-chromosome
chr1	6010000	chr1	6190000	intra-chromosome
chr1	6010000	chr1	6270000	intra-chromosome
chr1	6010000	chr1	6290000	intra-chromosome
chr1	6010000	chr1	6310000	intra-chromosome
chr1	6010000	chr1	6330000	intra-chromosome
chr1	6010000	chr1	6350000	intra-chromosome
chr1	6010000	chr1	6370000	intra-chromosome
chr1	6010000	chr1	6390000	intra-chromosome
chr1	6010000	chr1	6430000	intra-chromosome
chr1	6010000	chr1	6490000	intra-chromosome
chr1	6010000	chr1	6510000	intra-chromosome
chr1	6030000	chr1	6070000	intra-chromosome
chr1	6030000	chr1	6190000	intra-chromosome
chr1	6030000	chr1	6270000	intra-chromosome
chr1	6030000	chr1	6290000	intra-chromosome
chr1	6030000	chr1	6310000	intra-chromosome
chr1	6030000	chr1	6330000	intra-chromosome
chr1	6030000	chr1	6350000	intra-chromosome
chr1	6030000	chr1	6370000	intra-chromosome
chr1	6030000	chr1	6430000	intra-chromosome
chr1	6030000	chr1	6450000	intra-chromosome
chr1	6030000	chr1	27950000	intra-chromosome
chr1	6030000	chr1	28310000	intra-chromosome
chr1	6030000	chr1	34230000	intra-chromosome
chr1	6030000	chr1	553370000	intra-chromosome
chr1	6030000	chr4+x	165250000	inter-chromosome
chr1	6050000	chr1	6070000	intra-chromosome
chr1	6050000	chr1	6190000	intra-chromosome
chr1	6050000	chr1	6270000	intra-chromosome
chr1	6050000	chr1	6290000	intra-chromosome
chr1	6050000	chr1	6310000	intra-chromosome
chr1	6050000	chr1	6330000	intra-chromosome
chr1	6050000	chr1	6350000	intra-chromosome
chr1	6050000	chr1	6370000	intra-chromosome
chr1	6050000	chr1	6470000	intra-chromosome
chr1	6050000	chr1	12190000	intra-chromosome
chr1	6050000	chr1	17630000	intra-chromosome
chr1	6070000	chr1	6130000	intra-chromosome
chr1	6070000	chr1	6170000	intra-chromosome
chr1	6070000	chr1	6190000	intra-chromosome
chr1	6070000	chr1	6210000	intra-chromosome
chr1	6070000	chr1	6250000	intra-chromosome
chr1	6070000	chr1	6270000	intra-chromosome
chr1	6070000	chr1	6290000	intra-chromosome
chr1	6070000	chr1	6310000	intra-chromosome
chr1	6070000	chr1	6330000	intra-chromosome
chr1	6070000	chr1	6350000	intra-chromosome
chr1	6070000	chr1	6370000	intra-chromosome
chr1	6070000	chr1	6430000	intra-chromosome
chr1	6070000	chr1	6450000	intra-chromosome
chr1	6070000	chr1	6470000	intra-chromosome
chr1	6070000	chr1	6490000	intra-chromosome
chr1	6070000	chr1	35210000	intra-chromosome
chr1	6090000	chr1	6130000	intra-chromosome
chr1	6090000	chr1	6150000	intra-chromosome
chr1	6090000	chr1	6170000	intra-chromosome
chr1	6090000	chr1	6190000	intra-chromosome
chr1	6090000	chr1	6210000	intra-chromosome
chr1	6090000	chr1	6250000	intra-chromosome
chr1	6090000	chr1	6270000	intra-chromosome
chr1	6090000	chr1	6290000	intra-chromosome
chr1	6090000	chr1	6310000	intra-chromosome
chr1	6090000	chr1	6330000	intra-chromosome
chr1	6090000	chr1	6350000	intra-chromosome
chr1	6090000	chr1	6370000	intra-chromosome
chr1	6090000	chr1	6390000	intra-chromosome
chr1	6090000	chr1	6410000	intra-chromosome
chr1	6090000	chr1	17330000	intra-chromosome
chr1	6090000	chr1	345190000	intra-chromosome
chr1	6090000	chr2	390530000	inter-chromosome
chr1	6090000	chr4+x	464570000	inter-chromosome
chr1	6090000	chr4+x	569770000	inter-chromosome
chr1	6130000	chr1	6150000	intra-chromosome
chr1	6130000	chr1	6170000	intra-chromosome
chr1	6130000	chr1	6190000	intra-chromosome
chr1	6130000	chr1	6210000	intra-chromosome
chr1	6130000	chr1	6250000	intra-chromosome
chr1	6130000	chr1	6270000	intra-chromosome
chr1	6130000	chr1	6290000	intra-chromosome
chr1	6130000	chr1	6310000	intra-chromosome
chr1	6130000	chr1	6330000	intra-chromosome
chr1	6130000	chr1	6350000	intra-chromosome
chr1	6130000	chr1	6370000	intra-chromosome
chr1	6130000	chr1	6390000	intra-chromosome
chr1	6130000	chr1	6410000	intra-chromosome
chr1	6130000	chr2	379450000	inter-chromosome
chr1	6150000	chr1	6170000	intra-chromosome
chr1	6150000	chr1	6190000	intra-chromosome
chr1	6150000	chr1	6250000	intra-chromosome
chr1	6150000	chr1	6270000	intra-chromosome
chr1	6150000	chr1	6290000	intra-chromosome
chr1	6150000	chr1	6310000	intra-chromosome
chr1	6150000	chr1	6330000	intra-chromosome
chr1	6150000	chr1	6350000	intra-chromosome
chr1	6150000	chr1	6370000	intra-chromosome
chr1	6150000	chr1	6390000	intra-chromosome
chr1	6150000	chr1	6410000	intra-chromosome
chr1	6170000	chr1	6250000	intra-chromosome
chr1	6170000	chr1	6270000	intra-chromosome
chr1	6170000	chr1	6310000	intra-chromosome
chr1	6170000	chr1	6330000	intra-chromosome
chr1	6170000	chr1	6370000	intra-chromosome
chr1	6170000	chr1	6390000	intra-chromosome
chr1	6170000	chr1	6410000	intra-chromosome
chr1	6170000	chr1	9490000	intra-chromosome
chr1	6170000	chr1	12090000	intra-chromosome
chr1	6170000	chr1	35130000	intra-chromosome
chr1	6190000	chr1	6250000	intra-chromosome
chr1	6190000	chr1	6270000	intra-chromosome
chr1	6190000	chr1	6290000	intra-chromosome
chr1	6190000	chr1	6310000	intra-chromosome
chr1	6190000	chr1	6330000	intra-chromosome
chr1	6190000	chr1	6350000	intra-chromosome
chr1	6190000	chr1	6370000	intra-chromosome
chr1	6190000	chr1	6390000	intra-chromosome
chr1	6190000	chr1	6410000	intra-chromosome
chr1	6190000	chr2	379450000	inter-chromosome
chr1	6190000	chr3	109230000	inter-chromosome
chr1	6190000	chr3	382470000	inter-chromosome
chr1	6190000	chr4+x	215370000	inter-chromosome
chr1	6210000	chr1	6250000	intra-chromosome
chr1	6210000	chr1	6270000	intra-chromosome
chr1	6210000	chr1	6290000	intra-chromosome
chr1	6210000	chr1	6310000	intra-chromosome
chr1	6210000	chr1	6350000	intra-chromosome
chr1	6210000	chr1	6370000	intra-chromosome
chr1	6210000	chr1	6390000	intra-chromosome
chr1	6210000	chr1	411810000	intra-chromosome
chr1	6210000	chr1	411830000	intra-chromosome
chr1	6210000	chr1	474690000	intra-chromosome
chr1	6210000	chr1	474710000	intra-chromosome
chr1	6210000	chr1	474730000	intra-chromosome
chr1	6210000	chr1	575670000	intra-chromosome
chr1	6210000	chr2	193250000	inter-chromosome
chr1	6210000	chr2	193270000	inter-chromosome
chr1	6210000	chr2	193410000	inter-chromosome
chr1	6210000	chr2	193430000	inter-chromosome
chr1	6210000	chr2	193450000	inter-chromosome
chr1	6210000	chr2	379050000	inter-chromosome
chr1	6210000	chr2	379070000	inter-chromosome
chr1	6210000	chr2	379390000	inter-chromosome
chr1	6210000	chr2	379430000	inter-chromosome
chr1	6210000	chr2	379450000	inter-chromosome
chr1	6210000	chr2	379470000	inter-chromosome
chr1	6210000	chr2	379490000	inter-chromosome
chr1	6210000	chr2	518950000	inter-chromosome
chr1	6210000	chr2	518970000	inter-chromosome
chr1	6210000	chr2	518990000	inter-chromosome
chr1	6210000	chr2	519010000	inter-chromosome
chr1	6210000	chr3	109230000	inter-chromosome
chr1	6210000	chr3	382470000	inter-chromosome
chr1	6210000	chr4+x	91610000	inter-chromosome
chr1	6210000	chr4+x	215370000	inter-chromosome
chr1	6210000	chr4+x	423390000	inter-chromosome
chr1	6210000	chr4+x	423430000	inter-chromosome
chr1	6210000	chr4+x	423450000	inter-chromosome
chr1	6210000	chr4+x	423470000	inter-chromosome
chr1	6250000	chr1	6270000	intra-chromosome
chr1	6250000	chr1	6290000	intra-chromosome
chr1	6250000	chr1	6310000	intra-chromosome
chr1	6250000	chr1	6330000	intra-chromosome
chr1	6250000	chr1	6350000	intra-chromosome
chr1	6250000	chr1	6370000	intra-chromosome
chr1	6250000	chr1	6390000	intra-chromosome
chr1	6250000	chr1	6410000	intra-chromosome
chr1	6250000	chr1	14470000	intra-chromosome
chr1	6250000	chr2	158950000	inter-chromosome
chr1	6250000	chr3	382470000	inter-chromosome
chr1	6250000	chr4+x	519810000	inter-chromosome
chr1	6270000	chr1	6290000	intra-chromosome
chr1	6270000	chr1	6310000	intra-chromosome
chr1	6270000	chr1	6330000	intra-chromosome
chr1	6270000	chr1	6350000	intra-chromosome
chr1	6270000	chr1	6370000	intra-chromosome
chr1	6270000	chr1	6390000	intra-chromosome
chr1	6270000	chr1	6410000	intra-chromosome
chr1	6270000	chr1	6430000	intra-chromosome
chr1	6270000	chr1	6490000	intra-chromosome
chr1	6290000	chr1	6310000	intra-chromosome
chr1	6290000	chr1	6330000	intra-chromosome
chr1	6290000	chr1	6350000	intra-chromosome
chr1	6290000	chr1	6370000	intra-chromosome
chr1	6290000	chr1	6390000	intra-chromosome
chr1	6290000	chr1	6410000	intra-chromosome
chr1	6290000	chr1	7310000	intra-chromosome
chr1	6290000	chr1	7330000	intra-chromosome
chr1	6290000	chr1	7350000	intra-chromosome
chr1	6290000	chr1	7370000	intra-chromosome
chr1	6290000	chr2	347670000	inter-chromosome
chr1	6310000	chr1	6330000	intra-chromosome
chr1	6310000	chr1	6350000	intra-chromosome
chr1	6310000	chr1	6370000	intra-chromosome
chr1	6310000	chr1	6390000	intra-chromosome
chr1	6310000	chr1	27930000	intra-chromosome
chr1	6330000	chr1	6350000	intra-chromosome
chr1	6330000	chr1	6370000	intra-chromosome
chr1	6330000	chr1	9110000	intra-chromosome
chr1	6330000	chr1	36750000	intra-chromosome
chr1	6350000	chr1	6370000	intra-chromosome
chr1	6350000	chr1	34670000	intra-chromosome
chr1	6370000	chr1	18310000	intra-chromosome
chr1	6390000	chr1	6410000	intra-chromosome
chr1	6390000	chr1	6490000	intra-chromosome
chr1	6390000	chr1	10230000	intra-chromosome
chr1	6390000	chr1	12150000	intra-chromosome
chr1	6390000	chr1	18250000	intra-chromosome
chr1	6390000	chr1	33790000	intra-chromosome
chr1	6390000	chr1	33890000	intra-chromosome
chr1	6410000	chr1	6490000	intra-chromosome
chr1	6410000	chr1	9130000	intra-chromosome
chr1	6410000	chr1	17470000	intra-chromosome
chr1	6410000	chr1	42470000	intra-chromosome
chr1	6430000	chr1	6490000	intra-chromosome
chr1	6430000	chr1	6510000	intra-chromosome
chr1	6470000	chr1	6490000	intra-chromosome
chr1	6470000	chr1	7050000	intra-chromosome
chr1	6490000	chr1	7110000	intra-chromosome
chr1	6490000	chr1	10450000	intra-chromosome
chr1	6510000	chr1	6930000	intra-chromosome
chr1	6510000	chr1	6950000	intra-chromosome
chr1	6510000	chr1	6970000	intra-chromosome
chr1	6510000	chr1	6990000	intra-chromosome
chr1	6510000	chr1	7110000	intra-chromosome
chr1	6510000	chr1	7130000	intra-chromosome
chr1	6510000	chr1	7150000	intra-chromosome
chr1	6510000	chr1	7170000	intra-chromosome
chr1	6510000	chr1	14330000	intra-chromosome
chr1	6510000	chr1	14510000	intra-chromosome
chr1	6510000	chr1	18370000	intra-chromosome
chr1	6510000	chr1	19050000	intra-chromosome
chr1	6510000	chr1	19570000	intra-chromosome
chr1	6510000	chr1	24450000	intra-chromosome
chr1	6510000	chr1	26350000	intra-chromosome
chr1	6510000	chr1	27050000	intra-chromosome
chr1	6510000	chr1	41570000	intra-chromosome
chr1	6530000	chr1	6930000	intra-chromosome
chr1	6530000	chr1	6970000	intra-chromosome
chr1	6530000	chr1	7030000	intra-chromosome
chr1	6530000	chr1	7050000	intra-chromosome
chr1	6530000	chr1	7150000	intra-chromosome
chr1	6530000	chr1	7170000	intra-chromosome
chr1	6530000	chr1	14210000	intra-chromosome
chr1	6530000	chr1	27730000	intra-chromosome
chr1	6530000	chr1	34170000	intra-chromosome
chr1	6530000	chr1	34830000	intra-chromosome
chr1	6550000	chr1	6570000	intra-chromosome
chr1	6550000	chr1	6670000	intra-chromosome
chr1	6550000	chr1	6930000	intra-chromosome
chr1	6550000	chr1	6970000	intra-chromosome
chr1	6550000	chr1	7030000	intra-chromosome
chr1	6550000	chr1	7050000	intra-chromosome
chr1	6550000	chr1	7070000	intra-chromosome
chr1	6550000	chr1	7130000	intra-chromosome
chr1	6550000	chr1	7150000	intra-chromosome
chr1	6550000	chr1	17910000	intra-chromosome
chr1	6550000	chr1	33970000	intra-chromosome
chr1	6550000	chr1	34230000	intra-chromosome
chr1	6570000	chr1	6650000	intra-chromosome
chr1	6570000	chr1	6670000	intra-chromosome
chr1	6570000	chr1	6690000	intra-chromosome
chr1	6570000	chr1	6730000	intra-chromosome
chr1	6570000	chr1	6750000	intra-chromosome
chr1	6570000	chr1	6770000	intra-chromosome
chr1	6570000	chr1	6790000	intra-chromosome
chr1	6570000	chr1	6930000	intra-chromosome
chr1	6570000	chr1	6950000	intra-chromosome
chr1	6570000	chr1	6970000	intra-chromosome
chr1	6570000	chr1	6990000	intra-chromosome
chr1	6570000	chr1	7010000	intra-chromosome
chr1	6570000	chr1	7030000	intra-chromosome
chr1	6570000	chr1	7050000	intra-chromosome
chr1	6570000	chr1	7070000	intra-chromosome
chr1	6570000	chr1	7090000	intra-chromosome
chr1	6570000	chr1	7130000	intra-chromosome
chr1	6570000	chr1	7150000	intra-chromosome
chr1	6590000	chr1	6610000	intra-chromosome
chr1	6590000	chr1	6630000	intra-chromosome
chr1	6590000	chr1	6650000	intra-chromosome
chr1	6590000	chr1	6670000	intra-chromosome
chr1	6590000	chr1	6690000	intra-chromosome
chr1	6590000	chr1	6710000	intra-chromosome
chr1	6590000	chr1	6730000	intra-chromosome
chr1	6590000	chr1	6750000	intra-chromosome
chr1	6590000	chr1	6770000	intra-chromosome
chr1	6590000	chr1	6790000	intra-chromosome
chr1	6590000	chr1	6810000	intra-chromosome
chr1	6590000	chr1	6830000	intra-chromosome
chr1	6590000	chr1	6910000	intra-chromosome
chr1	6590000	chr1	6930000	intra-chromosome
chr1	6590000	chr1	6950000	intra-chromosome
chr1	6590000	chr1	6970000	intra-chromosome
chr1	6590000	chr1	6990000	intra-chromosome
chr1	6590000	chr1	7010000	intra-chromosome
chr1	6590000	chr1	7030000	intra-chromosome
chr1	6590000	chr1	27050000	intra-chromosome
chr1	6590000	chr1	27430000	intra-chromosome
chr1	6610000	chr1	6630000	intra-chromosome
chr1	6610000	chr1	6650000	intra-chromosome
chr1	6610000	chr1	6670000	intra-chromosome
chr1	6610000	chr1	6690000	intra-chromosome
chr1	6610000	chr1	6730000	intra-chromosome
chr1	6610000	chr1	6750000	intra-chromosome
chr1	6610000	chr1	6770000	intra-chromosome
chr1	6610000	chr1	6790000	intra-chromosome
chr1	6610000	chr1	6810000	intra-chromosome
chr1	6610000	chr1	6910000	intra-chromosome
chr1	6610000	chr1	6950000	intra-chromosome
chr1	6610000	chr1	6970000	intra-chromosome
chr1	6610000	chr1	6990000	intra-chromosome
chr1	6610000	chr1	7010000	intra-chromosome
chr1	6610000	chr1	11470000	intra-chromosome
chr1	6610000	chr1	21470000	intra-chromosome
chr1	6630000	chr1	6670000	intra-chromosome
chr1	6630000	chr1	6690000	intra-chromosome
chr1	6630000	chr1	6710000	intra-chromosome
chr1	6630000	chr1	6730000	intra-chromosome
chr1	6630000	chr1	6750000	intra-chromosome
chr1	6630000	chr1	6770000	intra-chromosome
chr1	6630000	chr1	6790000	intra-chromosome
chr1	6630000	chr1	6810000	intra-chromosome
chr1	6630000	chr1	6830000	intra-chromosome
chr1	6630000	chr1	6910000	intra-chromosome
chr1	6630000	chr1	6950000	intra-chromosome
chr1	6630000	chr1	7190000	intra-chromosome
chr1	6630000	chr1	7250000	intra-chromosome
chr1	6630000	chr1	7970000	intra-chromosome
chr1	6630000	chr1	24430000	intra-chromosome
chr1	6630000	chr1	33830000	intra-chromosome
chr1	6630000	chr1	35130000	intra-chromosome
chr1	6650000	chr1	6670000	intra-chromosome
chr1	6650000	chr1	6690000	intra-chromosome
chr1	6650000	chr1	6750000	intra-chromosome
chr1	6650000	chr1	6770000	intra-chromosome
chr1	6650000	chr1	6790000	intra-chromosome
chr1	6650000	chr1	6810000	intra-chromosome
chr1	6650000	chr1	6830000	intra-chromosome
chr1	6650000	chr1	6910000	intra-chromosome
chr1	6650000	chr1	6930000	intra-chromosome
chr1	6650000	chr1	6950000	intra-chromosome
chr1	6650000	chr1	6970000	intra-chromosome
chr1	6650000	chr1	6990000	intra-chromosome
chr1	6650000	chr1	7030000	intra-chromosome
chr1	6650000	chr1	7190000	intra-chromosome
chr1	6650000	chr2	458690000	inter-chromosome
chr1	6650000	chr2	458710000	inter-chromosome
chr1	6670000	chr1	6690000	intra-chromosome
chr1	6670000	chr1	6750000	intra-chromosome
chr1	6670000	chr1	6770000	intra-chromosome
chr1	6670000	chr1	6790000	intra-chromosome
chr1	6670000	chr1	6810000	intra-chromosome
chr1	6670000	chr1	6870000	intra-chromosome
chr1	6670000	chr1	6910000	intra-chromosome
chr1	6670000	chr1	6930000	intra-chromosome
chr1	6670000	chr1	6950000	intra-chromosome
chr1	6670000	chr1	6970000	intra-chromosome
chr1	6670000	chr1	6990000	intra-chromosome
chr1	6670000	chr1	7010000	intra-chromosome
chr1	6670000	chr1	21650000	intra-chromosome
chr1	6670000	chr1	34230000	intra-chromosome
chr1	6690000	chr1	6730000	intra-chromosome
chr1	6690000	chr1	6750000	intra-chromosome
chr1	6690000	chr1	6770000	intra-chromosome
chr1	6690000	chr1	6790000	intra-chromosome
chr1	6690000	chr1	6810000	intra-chromosome
chr1	6690000	chr1	6830000	intra-chromosome
chr1	6690000	chr1	6850000	intra-chromosome
chr1	6690000	chr1	6890000	intra-chromosome
chr1	6690000	chr1	6910000	intra-chromosome
chr1	6690000	chr1	6930000	intra-chromosome
chr1	6690000	chr1	6950000	intra-chromosome
chr1	6690000	chr1	6970000	intra-chromosome
chr1	6690000	chr1	6990000	intra-chromosome
chr1	6690000	chr1	7010000	intra-chromosome
chr1	6710000	chr1	6730000	intra-chromosome
chr1	6710000	chr1	6750000	intra-chromosome
chr1	6710000	chr1	6770000	intra-chromosome
chr1	6710000	chr1	6790000	intra-chromosome
chr1	6710000	chr1	6810000	intra-chromosome
chr1	6710000	chr1	6830000	intra-chromosome
chr1	6710000	chr1	6850000	intra-chromosome
chr1	6710000	chr1	6870000	intra-chromosome
chr1	6710000	chr1	6890000	intra-chromosome
chr1	6710000	chr1	6910000	intra-chromosome
chr1	6710000	chr1	6930000	intra-chromosome
chr1	6710000	chr1	6950000	intra-chromosome
chr1	6710000	chr1	6970000	intra-chromosome
chr1	6710000	chr1	6990000	intra-chromosome
chr1	6710000	chr1	7010000	intra-chromosome
chr1	6710000	chr1	7050000	intra-chromosome
chr1	6710000	chr1	7110000	intra-chromosome
chr1	6730000	chr1	6750000	intra-chromosome
chr1	6730000	chr1	6770000	intra-chromosome
chr1	6730000	chr1	6790000	intra-chromosome
chr1	6730000	chr1	6810000	intra-chromosome
chr1	6730000	chr1	6830000	intra-chromosome
chr1	6730000	chr1	6890000	intra-chromosome
chr1	6730000	chr1	6910000	intra-chromosome
chr1	6730000	chr1	6930000	intra-chromosome
chr1	6730000	chr1	6990000	intra-chromosome
chr1	6730000	chr1	7010000	intra-chromosome
chr1	6730000	chr1	8970000	intra-chromosome
chr1	6730000	chr1	28670000	intra-chromosome
chr1	6730000	chr1	33830000	intra-chromosome
chr1	6730000	chr4+x	487770000	inter-chromosome
chr1	6750000	chr1	6770000	intra-chromosome
chr1	6750000	chr1	6790000	intra-chromosome
chr1	6750000	chr1	6810000	intra-chromosome
chr1	6750000	chr1	6830000	intra-chromosome
chr1	6750000	chr1	6890000	intra-chromosome
chr1	6750000	chr1	6910000	intra-chromosome
chr1	6750000	chr1	6930000	intra-chromosome
chr1	6750000	chr1	6950000	intra-chromosome
chr1	6750000	chr1	6990000	intra-chromosome
chr1	6750000	chr1	7010000	intra-chromosome
chr1	6750000	chr1	11590000	intra-chromosome
chr1	6750000	chr1	19810000	intra-chromosome
chr1	6750000	chr1	34410000	intra-chromosome
chr1	6770000	chr1	6790000	intra-chromosome
chr1	6770000	chr1	6870000	intra-chromosome
chr1	6770000	chr1	6890000	intra-chromosome
chr1	6770000	chr1	6910000	intra-chromosome
chr1	6770000	chr1	6930000	intra-chromosome
chr1	6770000	chr1	6950000	intra-chromosome
chr1	6770000	chr1	6970000	intra-chromosome
chr1	6770000	chr1	6990000	intra-chromosome
chr1	6770000	chr1	7010000	intra-chromosome
chr1	6770000	chr1	11810000	intra-chromosome
chr1	6770000	chr1	19490000	intra-chromosome
chr1	6770000	chr1	35110000	intra-chromosome
chr1	6790000	chr1	6810000	intra-chromosome
chr1	6790000	chr1	6830000	intra-chromosome
chr1	6790000	chr1	6870000	intra-chromosome
chr1	6790000	chr1	6890000	intra-chromosome
chr1	6790000	chr1	6910000	intra-chromosome
chr1	6790000	chr1	6930000	intra-chromosome
chr1	6790000	chr1	6950000	intra-chromosome
chr1	6790000	chr1	6990000	intra-chromosome
chr1	6790000	chr1	7010000	intra-chromosome
chr1	6790000	chr1	7970000	intra-chromosome
chr1	6790000	chr1	18130000	intra-chromosome
chr1	6790000	chr1	20050000	intra-chromosome
chr1	6810000	chr1	6830000	intra-chromosome
chr1	6810000	chr1	6850000	intra-chromosome
chr1	6810000	chr1	6870000	intra-chromosome
chr1	6810000	chr1	6890000	intra-chromosome
chr1	6810000	chr1	6910000	intra-chromosome
chr1	6810000	chr1	6930000	intra-chromosome
chr1	6810000	chr1	6950000	intra-chromosome
chr1	6810000	chr1	6990000	intra-chromosome
chr1	6810000	chr1	7010000	intra-chromosome
chr1	6810000	chr1	9070000	intra-chromosome
chr1	6810000	chr1	12950000	intra-chromosome
chr1	6810000	chr1	14310000	intra-chromosome
chr1	6810000	chr1	27870000	intra-chromosome
chr1	6810000	chr1	34950000	intra-chromosome
chr1	6810000	chr1	35010000	intra-chromosome
chr1	6810000	chr1	35130000	intra-chromosome
chr1	6830000	chr1	6870000	intra-chromosome
chr1	6830000	chr1	6890000	intra-chromosome
chr1	6830000	chr1	6910000	intra-chromosome
chr1	6830000	chr1	6930000	intra-chromosome
chr1	6830000	chr1	6950000	intra-chromosome
chr1	6830000	chr1	6970000	intra-chromosome
chr1	6830000	chr1	6990000	intra-chromosome
chr1	6830000	chr1	7010000	intra-chromosome
chr1	6830000	chr1	34950000	intra-chromosome
chr1	6850000	chr1	6870000	intra-chromosome
chr1	6850000	chr1	6890000	intra-chromosome
chr1	6850000	chr1	6910000	intra-chromosome
chr1	6850000	chr1	6930000	intra-chromosome
chr1	6850000	chr1	6950000	intra-chromosome
chr1	6850000	chr1	6970000	intra-chromosome
chr1	6850000	chr1	6990000	intra-chromosome
chr1	6850000	chr1	7010000	intra-chromosome
chr1	6870000	chr1	6890000	intra-chromosome
chr1	6870000	chr1	6910000	intra-chromosome
chr1	6870000	chr1	6930000	intra-chromosome
chr1	6870000	chr1	6950000	intra-chromosome
chr1	6870000	chr1	6990000	intra-chromosome
chr1	6870000	chr1	7010000	intra-chromosome
chr1	6870000	chr1	39970000	intra-chromosome
chr1	6870000	chr1	41290000	intra-chromosome
chr1	6890000	chr1	6910000	intra-chromosome
chr1	6910000	chr1	6990000	intra-chromosome
chr1	6930000	chr1	6950000	intra-chromosome
chr1	6930000	chr1	6970000	intra-chromosome
chr1	6930000	chr1	6990000	intra-chromosome
chr1	6930000	chr1	7010000	intra-chromosome
chr1	6930000	chr1	7030000	intra-chromosome
chr1	6930000	chr1	7050000	intra-chromosome
chr1	6930000	chr1	7070000	intra-chromosome
chr1	6930000	chr1	7170000	intra-chromosome
chr1	6930000	chr1	19090000	intra-chromosome
chr1	6930000	chr1	34210000	intra-chromosome
chr1	6950000	chr1	6970000	intra-chromosome
chr1	6950000	chr1	6990000	intra-chromosome
chr1	6950000	chr1	7010000	intra-chromosome
chr1	6950000	chr1	14270000	intra-chromosome
chr1	6950000	chr1	35210000	intra-chromosome
chr1	6970000	chr1	12190000	intra-chromosome
chr1	6970000	chr1	34170000	intra-chromosome
chr1	6990000	chr1	7010000	intra-chromosome
chr1	7030000	chr1	7050000	intra-chromosome
chr1	7030000	chr1	7150000	intra-chromosome
chr1	7030000	chr1	9610000	intra-chromosome
chr1	7050000	chr1	7150000	intra-chromosome
chr1	7050000	chr1	7170000	intra-chromosome
chr1	7050000	chr1	12290000	intra-chromosome
chr1	7070000	chr1	7150000	intra-chromosome
chr1	7070000	chr1	7170000	intra-chromosome
chr1	7070000	chr1	8910000	intra-chromosome
chr1	7090000	chr1	7130000	intra-chromosome
chr1	7090000	chr1	7150000	intra-chromosome
chr1	7090000	chr1	7170000	intra-chromosome
chr1	7090000	chr1	7190000	intra-chromosome
chr1	7110000	chr1	7170000	intra-chromosome
chr1	7110000	chr1	7190000	intra-chromosome
chr1	7110000	chr1	7270000	intra-chromosome
chr1	7110000	chr1	24430000	intra-chromosome
chr1	7110000	chr1	25490000	intra-chromosome
chr1	7110000	chr1	41570000	intra-chromosome
chr1	7130000	chr1	7170000	intra-chromosome
chr1	7130000	chr1	7390000	intra-chromosome
chr1	7130000	chr1	7590000	intra-chromosome
chr1	7130000	chr1	7930000	intra-chromosome
chr1	7150000	chr1	7390000	intra-chromosome
chr1	7150000	chr1	7410000	intra-chromosome
chr1	7150000	chr1	7430000	intra-chromosome
chr1	7150000	chr1	36190000	intra-chromosome
chr1	7150000	chr1	40990000	intra-chromosome
chr1	7170000	chr1	7250000	intra-chromosome
chr1	7170000	chr1	7270000	intra-chromosome
chr1	7170000	chr1	7290000	intra-chromosome
chr1	7170000	chr1	7370000	intra-chromosome
chr1	7170000	chr1	7390000	intra-chromosome
chr1	7170000	chr1	7430000	intra-chromosome
chr1	7170000	chr1	7590000	intra-chromosome
chr1	7190000	chr1	7250000	intra-chromosome
chr1	7190000	chr1	7270000	intra-chromosome
chr1	7190000	chr1	7290000	intra-chromosome
chr1	7190000	chr1	7330000	intra-chromosome
chr1	7190000	chr1	7350000	intra-chromosome
chr1	7190000	chr1	7370000	intra-chromosome
chr1	7190000	chr1	7430000	intra-chromosome
chr1	7190000	chr1	7450000	intra-chromosome
chr1	7190000	chr1	7470000	intra-chromosome
chr1	7190000	chr1	7510000	intra-chromosome
chr1	7190000	chr1	7570000	intra-chromosome
chr1	7190000	chr1	11590000	intra-chromosome
chr1	7210000	chr1	7230000	intra-chromosome
chr1	7210000	chr1	7250000	intra-chromosome
chr1	7210000	chr1	7270000	intra-chromosome
chr1	7210000	chr1	7290000	intra-chromosome
chr1	7210000	chr1	7310000	intra-chromosome
chr1	7210000	chr1	7350000	intra-chromosome
chr1	7210000	chr1	7370000	intra-chromosome
chr1	7210000	chr1	7430000	intra-chromosome
chr1	7210000	chr1	7450000	intra-chromosome
chr1	7210000	chr1	7510000	intra-chromosome
chr1	7210000	chr1	7550000	intra-chromosome
chr1	7210000	chr1	7570000	intra-chromosome
chr1	7210000	chr1	7630000	intra-chromosome
chr1	7210000	chr1	7710000	intra-chromosome
chr1	7210000	chr1	7750000	intra-chromosome
chr1	7210000	chr1	7950000	intra-chromosome
chr1	7210000	chr1	7970000	intra-chromosome
chr1	7210000	chr1	9410000	intra-chromosome
chr1	7210000	chr1	34650000	intra-chromosome
chr1	7230000	chr1	7250000	intra-chromosome
chr1	7230000	chr1	7270000	intra-chromosome
chr1	7230000	chr1	7290000	intra-chromosome
chr1	7230000	chr1	7310000	intra-chromosome
chr1	7230000	chr1	7370000	intra-chromosome
chr1	7230000	chr1	7390000	intra-chromosome
chr1	7230000	chr1	7410000	intra-chromosome
chr1	7230000	chr1	7430000	intra-chromosome
chr1	7230000	chr1	7450000	intra-chromosome
chr1	7230000	chr1	7470000	intra-chromosome
chr1	7230000	chr1	7510000	intra-chromosome
chr1	7230000	chr1	19510000	intra-chromosome
chr1	7230000	chr1	34430000	intra-chromosome
chr1	7250000	chr1	7270000	intra-chromosome
chr1	7250000	chr1	7290000	intra-chromosome
chr1	7250000	chr1	7350000	intra-chromosome
chr1	7250000	chr1	7370000	intra-chromosome
chr1	7250000	chr1	7430000	intra-chromosome
chr1	7250000	chr1	7450000	intra-chromosome
chr1	7250000	chr1	7470000	intra-chromosome
chr1	7250000	chr1	7510000	intra-chromosome
chr1	7250000	chr1	7570000	intra-chromosome
chr1	7250000	chr1	7650000	intra-chromosome
chr1	7250000	chr1	7750000	intra-chromosome
chr1	7250000	chr1	7970000	intra-chromosome
chr1	7250000	chr1	34770000	intra-chromosome
chr1	7250000	chr1	39370000	intra-chromosome
chr1	7270000	chr1	7290000	intra-chromosome
chr1	7270000	chr1	7330000	intra-chromosome
chr1	7270000	chr1	7350000	intra-chromosome
chr1	7270000	chr1	7370000	intra-chromosome
chr1	7270000	chr1	7390000	intra-chromosome
chr1	7270000	chr1	7430000	intra-chromosome
chr1	7270000	chr1	7450000	intra-chromosome
chr1	7270000	chr1	7470000	intra-chromosome
chr1	7270000	chr1	7510000	intra-chromosome
chr1	7270000	chr1	7550000	intra-chromosome
chr1	7270000	chr1	7570000	intra-chromosome
chr1	7270000	chr1	7630000	intra-chromosome
chr1	7270000	chr1	7710000	intra-chromosome
chr1	7270000	chr1	7750000	intra-chromosome
chr1	7270000	chr1	7970000	intra-chromosome
chr1	7270000	chr1	21730000	intra-chromosome
chr1	7290000	chr1	7330000	intra-chromosome
chr1	7290000	chr1	7350000	intra-chromosome
chr1	7290000	chr1	7370000	intra-chromosome
chr1	7290000	chr1	7390000	intra-chromosome
chr1	7290000	chr1	7410000	intra-chromosome
chr1	7290000	chr1	7430000	intra-chromosome
chr1	7290000	chr1	7450000	intra-chromosome
chr1	7290000	chr1	7470000	intra-chromosome
chr1	7290000	chr1	7490000	intra-chromosome
chr1	7290000	chr1	7510000	intra-chromosome
chr1	7290000	chr1	7530000	intra-chromosome
chr1	7290000	chr1	7550000	intra-chromosome
chr1	7290000	chr1	7570000	intra-chromosome
chr1	7290000	chr1	7590000	intra-chromosome
chr1	7290000	chr1	7610000	intra-chromosome
chr1	7290000	chr1	7630000	intra-chromosome
chr1	7290000	chr1	7650000	intra-chromosome
chr1	7290000	chr1	7670000	intra-chromosome
chr1	7290000	chr1	7970000	intra-chromosome
chr1	7290000	chr1	13990000	intra-chromosome
chr1	7290000	chr1	28150000	intra-chromosome
chr1	7310000	chr1	7330000	intra-chromosome
chr1	7310000	chr1	7350000	intra-chromosome
chr1	7310000	chr1	7370000	intra-chromosome
chr1	7310000	chr1	7390000	intra-chromosome
chr1	7310000	chr1	7410000	intra-chromosome
chr1	7310000	chr1	7430000	intra-chromosome
chr1	7310000	chr1	7450000	intra-chromosome
chr1	7310000	chr1	7470000	intra-chromosome
chr1	7310000	chr1	7490000	intra-chromosome
chr1	7310000	chr1	7510000	intra-chromosome
chr1	7310000	chr1	7530000	intra-chromosome
chr1	7310000	chr1	7570000	intra-chromosome
chr1	7310000	chr1	7590000	intra-chromosome
chr1	7310000	chr1	7610000	intra-chromosome
chr1	7310000	chr1	7630000	intra-chromosome
chr1	7310000	chr1	7670000	intra-chromosome
chr1	7310000	chr1	7710000	intra-chromosome
chr1	7330000	chr1	7350000	intra-chromosome
chr1	7330000	chr1	7370000	intra-chromosome
chr1	7330000	chr1	7390000	intra-chromosome
chr1	7330000	chr1	7410000	intra-chromosome
chr1	7330000	chr1	7430000	intra-chromosome
chr1	7330000	chr1	7450000	intra-chromosome
chr1	7330000	chr1	7470000	intra-chromosome
chr1	7330000	chr1	7490000	intra-chromosome
chr1	7330000	chr1	7510000	intra-chromosome
chr1	7330000	chr1	7530000	intra-chromosome
chr1	7330000	chr1	7550000	intra-chromosome
chr1	7330000	chr1	7570000	intra-chromosome
chr1	7330000	chr1	7590000	intra-chromosome
chr1	7330000	chr1	7610000	intra-chromosome
chr1	7330000	chr1	7630000	intra-chromosome
chr1	7330000	chr1	7650000	intra-chromosome
chr1	7330000	chr1	7690000	intra-chromosome
chr1	7330000	chr1	19090000	intra-chromosome
chr1	7330000	chr1	34410000	intra-chromosome
chr1	7330000	chr2	347670000	inter-chromosome
chr1	7350000	chr1	7370000	intra-chromosome
chr1	7350000	chr1	7430000	intra-chromosome
chr1	7350000	chr1	7450000	intra-chromosome
chr1	7350000	chr1	7550000	intra-chromosome
chr1	7350000	chr1	7570000	intra-chromosome
chr1	7350000	chr1	7590000	intra-chromosome
chr1	7350000	chr1	7610000	intra-chromosome
chr1	7350000	chr1	7630000	intra-chromosome
chr1	7350000	chr1	7650000	intra-chromosome
chr1	7350000	chr1	7710000	intra-chromosome
chr1	7350000	chr1	7750000	intra-chromosome
chr1	7350000	chr1	7970000	intra-chromosome
chr1	7350000	chr1	35130000	intra-chromosome
chr1	7350000	chr1	40850000	intra-chromosome
chr1	7350000	chr1	41110000	intra-chromosome
chr1	7350000	chr2	347670000	inter-chromosome
chr1	7370000	chr1	7430000	intra-chromosome
chr1	7370000	chr1	7450000	intra-chromosome
chr1	7370000	chr1	7490000	intra-chromosome
chr1	7370000	chr1	7530000	intra-chromosome
chr1	7370000	chr1	7590000	intra-chromosome
chr1	7370000	chr1	7610000	intra-chromosome
chr1	7370000	chr1	7630000	intra-chromosome
chr1	7370000	chr1	7690000	intra-chromosome
chr1	7370000	chr1	7710000	intra-chromosome
chr1	7370000	chr1	21610000	intra-chromosome
chr1	7370000	chr1	34410000	intra-chromosome
chr1	7390000	chr1	7410000	intra-chromosome
chr1	7390000	chr1	7450000	intra-chromosome
chr1	7390000	chr1	7490000	intra-chromosome
chr1	7390000	chr1	7590000	intra-chromosome
chr1	7390000	chr1	7610000	intra-chromosome
chr1	7390000	chr1	7630000	intra-chromosome
chr1	7390000	chr1	7650000	intra-chromosome
chr1	7390000	chr1	7690000	intra-chromosome
chr1	7390000	chr1	7890000	intra-chromosome
chr1	7390000	chr1	7950000	intra-chromosome
chr1	7410000	chr1	7430000	intra-chromosome
chr1	7410000	chr1	7590000	intra-chromosome
chr1	7410000	chr1	7610000	intra-chromosome
chr1	7410000	chr1	7630000	intra-chromosome
chr1	7410000	chr1	7650000	intra-chromosome
chr1	7410000	chr1	7670000	intra-chromosome
chr1	7410000	chr1	7930000	intra-chromosome
chr1	7410000	chr1	9270000	intra-chromosome
chr1	7410000	chr1	34690000	intra-chromosome
chr1	7410000	chr1	38250000	intra-chromosome
chr1	7410000	chr1	40670000	intra-chromosome
chr1	7410000	chr4+x	165690000	inter-chromosome
chr1	7430000	chr1	7530000	intra-chromosome
chr1	7430000	chr1	7570000	intra-chromosome
chr1	7430000	chr1	7590000	intra-chromosome
chr1	7430000	chr1	7610000	intra-chromosome
chr1	7430000	chr1	7630000	intra-chromosome
chr1	7430000	chr1	7670000	intra-chromosome
chr1	7430000	chr1	7690000	intra-chromosome
chr1	7430000	chr4+x	165690000	inter-chromosome
chr1	7450000	chr1	7470000	intra-chromosome
chr1	7450000	chr1	7510000	intra-chromosome
chr1	7450000	chr1	7530000	intra-chromosome
chr1	7450000	chr1	7550000	intra-chromosome
chr1	7450000	chr1	7570000	intra-chromosome
chr1	7450000	chr1	7590000	intra-chromosome
chr1	7450000	chr1	7610000	intra-chromosome
chr1	7450000	chr1	7630000	intra-chromosome
chr1	7450000	chr1	7650000	intra-chromosome
chr1	7450000	chr1	7670000	intra-chromosome
chr1	7450000	chr1	7710000	intra-chromosome
chr1	7450000	chr1	34210000	intra-chromosome
chr1	7450000	chr4+x	165690000	inter-chromosome
chr1	7470000	chr1	7490000	intra-chromosome
chr1	7470000	chr1	7510000	intra-chromosome
chr1	7470000	chr1	7530000	intra-chromosome
chr1	7470000	chr1	7550000	intra-chromosome
chr1	7470000	chr1	7570000	intra-chromosome
chr1	7470000	chr1	7590000	intra-chromosome
chr1	7470000	chr1	7610000	intra-chromosome
chr1	7470000	chr1	7630000	intra-chromosome
chr1	7470000	chr1	7650000	intra-chromosome
chr1	7470000	chr1	7670000	intra-chromosome
chr1	7470000	chr1	7690000	intra-chromosome
chr1	7470000	chr1	7710000	intra-chromosome
chr1	7490000	chr1	7510000	intra-chromosome
chr1	7490000	chr1	7530000	intra-chromosome
chr1	7490000	chr1	7550000	intra-chromosome
chr1	7490000	chr1	7570000	intra-chromosome
chr1	7490000	chr1	7590000	intra-chromosome
chr1	7490000	chr1	7610000	intra-chromosome
chr1	7490000	chr1	7630000	intra-chromosome
chr1	7490000	chr1	7650000	intra-chromosome
chr1	7490000	chr1	7670000	intra-chromosome
chr1	7490000	chr1	7690000	intra-chromosome
chr1	7490000	chr1	7870000	intra-chromosome
chr1	7490000	chr1	7930000	intra-chromosome
chr1	7510000	chr1	7530000	intra-chromosome
chr1	7510000	chr1	7550000	intra-chromosome
chr1	7510000	chr1	7570000	intra-chromosome
chr1	7510000	chr1	7590000	intra-chromosome
chr1	7510000	chr1	7610000	intra-chromosome
chr1	7510000	chr1	7630000	intra-chromosome
chr1	7510000	chr1	7650000	intra-chromosome
chr1	7510000	chr1	7670000	intra-chromosome
chr1	7510000	chr1	7690000	intra-chromosome
chr1	7510000	chr1	24590000	intra-chromosome
chr1	7530000	chr1	7550000	intra-chromosome
chr1	7530000	chr1	7570000	intra-chromosome
chr1	7530000	chr1	7590000	intra-chromosome
chr1	7530000	chr1	7610000	intra-chromosome
chr1	7530000	chr1	7650000	intra-chromosome
chr1	7530000	chr1	7670000	intra-chromosome
chr1	7530000	chr1	7690000	intra-chromosome
chr1	7530000	chr1	14510000	intra-chromosome
chr1	7530000	chr1	34190000	intra-chromosome
chr1	7550000	chr1	7570000	intra-chromosome
chr1	7550000	chr1	7590000	intra-chromosome
chr1	7550000	chr1	7670000	intra-chromosome
chr1	7550000	chr1	17450000	intra-chromosome
chr1	7550000	chr1	34670000	intra-chromosome
chr1	7570000	chr1	7650000	intra-chromosome
chr1	7570000	chr1	7750000	intra-chromosome
chr1	7570000	chr1	7970000	intra-chromosome
chr1	7570000	chr1	12350000	intra-chromosome
chr1	7570000	chr1	21690000	intra-chromosome
chr1	7590000	chr1	7610000	intra-chromosome
chr1	7590000	chr1	7630000	intra-chromosome
chr1	7590000	chr1	7650000	intra-chromosome
chr1	7590000	chr1	7670000	intra-chromosome
chr1	7590000	chr1	7690000	intra-chromosome
chr1	7590000	chr1	7710000	intra-chromosome
chr1	7590000	chr1	7730000	intra-chromosome
chr1	7590000	chr1	7770000	intra-chromosome
chr1	7590000	chr1	7890000	intra-chromosome
chr1	7610000	chr1	7630000	intra-chromosome
chr1	7610000	chr1	7650000	intra-chromosome
chr1	7610000	chr1	7670000	intra-chromosome
chr1	7610000	chr1	7690000	intra-chromosome
chr1	7610000	chr1	7710000	intra-chromosome
chr1	7610000	chr1	7770000	intra-chromosome
chr1	7610000	chr1	7790000	intra-chromosome
chr1	7610000	chr1	7890000	intra-chromosome
chr1	7610000	chr1	7910000	intra-chromosome
chr1	7610000	chr1	34730000	intra-chromosome
chr1	7630000	chr1	7650000	intra-chromosome
chr1	7630000	chr1	7670000	intra-chromosome
chr1	7630000	chr1	7710000	intra-chromosome
chr1	7630000	chr1	7770000	intra-chromosome
chr1	7630000	chr1	7810000	intra-chromosome
chr1	7630000	chr1	21970000	intra-chromosome
chr1	7630000	chr1	23510000	intra-chromosome
chr1	7630000	chr1	35090000	intra-chromosome
chr1	7650000	chr1	7670000	intra-chromosome
chr1	7650000	chr1	7710000	intra-chromosome
chr1	7650000	chr1	7730000	intra-chromosome
chr1	7650000	chr1	7770000	intra-chromosome
chr1	7650000	chr1	7790000	intra-chromosome
chr1	7650000	chr1	21690000	intra-chromosome
chr1	7650000	chr1	34710000	intra-chromosome
chr1	7650000	chr1	34950000	intra-chromosome
chr1	7670000	chr1	7710000	intra-chromosome
chr1	7670000	chr1	7730000	intra-chromosome
chr1	7670000	chr1	7750000	intra-chromosome
chr1	7670000	chr1	7770000	intra-chromosome
chr1	7670000	chr1	7810000	intra-chromosome
chr1	7670000	chr1	7870000	intra-chromosome
chr1	7670000	chr1	7890000	intra-chromosome
chr1	7670000	chr1	11590000	intra-chromosome
chr1	7690000	chr1	7710000	intra-chromosome
chr1	7690000	chr1	7770000	intra-chromosome
chr1	7690000	chr1	7790000	intra-chromosome
chr1	7690000	chr1	7810000	intra-chromosome
chr1	7690000	chr1	7830000	intra-chromosome
chr1	7690000	chr1	7870000	intra-chromosome
chr1	7690000	chr1	7890000	intra-chromosome
chr1	7690000	chr1	7910000	intra-chromosome
chr1	7690000	chr1	7950000	intra-chromosome
chr1	7690000	chr1	9310000	intra-chromosome
chr1	7690000	chr1	12230000	intra-chromosome
chr1	7690000	chr1	19610000	intra-chromosome
chr1	7690000	chr1	34230000	intra-chromosome
chr1	7710000	chr1	7750000	intra-chromosome
chr1	7710000	chr1	7770000	intra-chromosome
chr1	7710000	chr1	7790000	intra-chromosome
chr1	7710000	chr1	7810000	intra-chromosome
chr1	7710000	chr1	7830000	intra-chromosome
chr1	7710000	chr1	7850000	intra-chromosome
chr1	7710000	chr1	7870000	intra-chromosome
chr1	7710000	chr1	7890000	intra-chromosome
chr1	7710000	chr1	7910000	intra-chromosome
chr1	7710000	chr1	7930000	intra-chromosome
chr1	7710000	chr1	7970000	intra-chromosome
chr1	7710000	chr1	33810000	intra-chromosome
chr1	7710000	chr1	33930000	intra-chromosome
chr1	7710000	chr1	38710000	intra-chromosome
chr1	7730000	chr1	7750000	intra-chromosome
chr1	7730000	chr1	7770000	intra-chromosome
chr1	7730000	chr1	7790000	intra-chromosome
chr1	7730000	chr1	7810000	intra-chromosome
chr1	7730000	chr1	7830000	intra-chromosome
chr1	7730000	chr1	7850000	intra-chromosome
chr1	7730000	chr1	7870000	intra-chromosome
chr1	7730000	chr1	7890000	intra-chromosome
chr1	7730000	chr1	7910000	intra-chromosome
chr1	7730000	chr1	7930000	intra-chromosome
chr1	7730000	chr1	7950000	intra-chromosome
chr1	7730000	chr1	7970000	intra-chromosome
chr1	7750000	chr1	7770000	intra-chromosome
chr1	7750000	chr1	7830000	intra-chromosome
chr1	7750000	chr1	7850000	intra-chromosome
chr1	7750000	chr1	7870000	intra-chromosome
chr1	7750000	chr1	7890000	intra-chromosome
chr1	7750000	chr1	7970000	intra-chromosome
chr1	7750000	chr1	22670000	intra-chromosome
chr1	7750000	chr1	38850000	intra-chromosome
chr1	7750000	chr1	41090000	intra-chromosome
chr1	7770000	chr1	7790000	intra-chromosome
chr1	7770000	chr1	7810000	intra-chromosome
chr1	7770000	chr1	7830000	intra-chromosome
chr1	7770000	chr1	7850000	intra-chromosome
chr1	7770000	chr1	7870000	intra-chromosome
chr1	7770000	chr1	7890000	intra-chromosome
chr1	7770000	chr1	7910000	intra-chromosome
chr1	7770000	chr1	7930000	intra-chromosome
chr1	7770000	chr1	7950000	intra-chromosome
chr1	7770000	chr1	7970000	intra-chromosome
chr1	7790000	chr1	7810000	intra-chromosome
chr1	7790000	chr1	7830000	intra-chromosome
chr1	7790000	chr1	7850000	intra-chromosome
chr1	7790000	chr1	7870000	intra-chromosome
chr1	7790000	chr1	7890000	intra-chromosome
chr1	7790000	chr1	7910000	intra-chromosome
chr1	7790000	chr1	7930000	intra-chromosome
chr1	7790000	chr1	7950000	intra-chromosome
chr1	7790000	chr1	7970000	intra-chromosome
chr1	7810000	chr1	7850000	intra-chromosome
chr1	7810000	chr1	7870000	intra-chromosome
chr1	7810000	chr1	7890000	intra-chromosome
chr1	7810000	chr1	7910000	intra-chromosome
chr1	7810000	chr1	7930000	intra-chromosome
chr1	7810000	chr1	7950000	intra-chromosome
chr1	7810000	chr1	7970000	intra-chromosome
chr1	7810000	chr1	626650000	intra-chromosome
chr1	7830000	chr1	7850000	intra-chromosome
chr1	7830000	chr1	7870000	intra-chromosome
chr1	7830000	chr1	7890000	intra-chromosome
chr1	7850000	chr1	7870000	intra-chromosome
chr1	7850000	chr1	36610000	intra-chromosome
chr1	7850000	chr1	38790000	intra-chromosome
chr1	7850000	chr1	39670000	intra-chromosome
chr1	7870000	chr4+x	563910000	inter-chromosome
chr1	7890000	chr1	8930000	intra-chromosome
chr1	7890000	chr1	33990000	intra-chromosome
chr1	7890000	chr1	35390000	intra-chromosome
chr1	7890000	chr1	41010000	intra-chromosome
chr1	7910000	chr1	34810000	intra-chromosome
chr1	7910000	chr1	36550000	intra-chromosome
chr1	7930000	chr1	7950000	intra-chromosome
chr1	7970000	chr1	8490000	intra-chromosome
chr1	7970000	chr1	8830000	intra-chromosome
chr1	7970000	chr1	8970000	intra-chromosome
chr1	7970000	chr1	9590000	intra-chromosome
chr1	7970000	chr1	10150000	intra-chromosome
chr1	7970000	chr1	11090000	intra-chromosome
chr1	7970000	chr1	11450000	intra-chromosome
chr1	7970000	chr1	11470000	intra-chromosome
chr1	7970000	chr1	12950000	intra-chromosome
chr1	7970000	chr1	13490000	intra-chromosome
chr1	7970000	chr1	14290000	intra-chromosome
chr1	7970000	chr1	14450000	intra-chromosome
chr1	7970000	chr1	19930000	intra-chromosome
chr1	7970000	chr1	20290000	intra-chromosome
chr1	7970000	chr1	21570000	intra-chromosome
chr1	7970000	chr1	21990000	intra-chromosome
chr1	7970000	chr1	26750000	intra-chromosome
chr1	7970000	chr1	33790000	intra-chromosome
chr1	7970000	chr1	34970000	intra-chromosome
chr1	7970000	chr1	36630000	intra-chromosome
chr1	7970000	chr1	36650000	intra-chromosome
chr1	7970000	chr1	36750000	intra-chromosome
chr1	7970000	chr1	37010000	intra-chromosome
chr1	7970000	chr1	37050000	intra-chromosome
chr1	7970000	chr1	38110000	intra-chromosome
chr1	7970000	chr1	38730000	intra-chromosome
chr1	7970000	chr1	38870000	intra-chromosome
chr1	7970000	chr1	39370000	intra-chromosome
chr1	7970000	chr1	41110000	intra-chromosome
chr1	7970000	chr1	41310000	intra-chromosome
chr1	7970000	chr1	41550000	intra-chromosome
chr1	7990000	chr1	8270000	intra-chromosome
chr1	7990000	chr1	17530000	intra-chromosome
chr1	7990000	chr1	35430000	intra-chromosome
chr1	8010000	chr1	8330000	intra-chromosome
chr1	8010000	chr1	12270000	intra-chromosome
chr1	8010000	chr1	18030000	intra-chromosome
chr1	8010000	chr1	19990000	intra-chromosome
chr1	8010000	chr1	27490000	intra-chromosome
chr1	8010000	chr1	27590000	intra-chromosome
chr1	8010000	chr1	40230000	intra-chromosome
chr1	8010000	chr1	41530000	intra-chromosome
chr1	8030000	chr1	8210000	intra-chromosome
chr1	8030000	chr1	8310000	intra-chromosome
chr1	8030000	chr1	8330000	intra-chromosome
chr1	8030000	chr1	8350000	intra-chromosome
chr1	8030000	chr1	11110000	intra-chromosome
chr1	8030000	chr1	21410000	intra-chromosome
chr1	8030000	chr1	21890000	intra-chromosome
chr1	8030000	chr1	36310000	intra-chromosome
chr1	8050000	chr1	8070000	intra-chromosome
chr1	8050000	chr1	8190000	intra-chromosome
chr1	8050000	chr1	8210000	intra-chromosome
chr1	8050000	chr1	8310000	intra-chromosome
chr1	8050000	chr1	8330000	intra-chromosome
chr1	8050000	chr1	18710000	intra-chromosome
chr1	8050000	chr1	23170000	intra-chromosome
chr1	8050000	chr1	41470000	intra-chromosome
chr1	8070000	chr1	8190000	intra-chromosome
chr1	8070000	chr1	8570000	intra-chromosome
chr1	8070000	chr1	9670000	intra-chromosome
chr1	8070000	chr1	9850000	intra-chromosome
chr1	8070000	chr1	17910000	intra-chromosome
chr1	8070000	chr1	35330000	intra-chromosome
chr1	8070000	chr1	37450000	intra-chromosome
chr1	8090000	chr1	8570000	intra-chromosome
chr1	8090000	chr1	8650000	intra-chromosome
chr1	8090000	chr1	8690000	intra-chromosome
chr1	8090000	chr1	13150000	intra-chromosome
chr1	8090000	chr1	18750000	intra-chromosome
chr1	8090000	chr1	36490000	intra-chromosome
chr1	8090000	chr1	36530000	intra-chromosome
chr1	8090000	chr1	37350000	intra-chromosome
chr1	8090000	chr1	39470000	intra-chromosome
chr1	8090000	chr1	40250000	intra-chromosome
chr1	8090000	chr1	40270000	intra-chromosome
chr1	8090000	chr1	41830000	intra-chromosome
chr1	8110000	chr1	8550000	intra-chromosome
chr1	8110000	chr1	8570000	intra-chromosome
chr1	8110000	chr1	8590000	intra-chromosome
chr1	8110000	chr1	8610000	intra-chromosome
chr1	8110000	chr1	8630000	intra-chromosome
chr1	8110000	chr1	8730000	intra-chromosome
chr1	8110000	chr1	9850000	intra-chromosome
chr1	8110000	chr1	18630000	intra-chromosome
chr1	8110000	chr1	21310000	intra-chromosome
chr1	8110000	chr1	21350000	intra-chromosome
chr1	8110000	chr1	24890000	intra-chromosome
chr1	8110000	chr1	26570000	intra-chromosome
chr1	8110000	chr1	35630000	intra-chromosome
chr1	8110000	chr1	35650000	intra-chromosome
chr1	8110000	chr1	35710000	intra-chromosome
chr1	8110000	chr1	35770000	intra-chromosome
chr1	8110000	chr1	39110000	intra-chromosome
chr1	8110000	chr1	41910000	intra-chromosome
chr1	8110000	chr1	42130000	intra-chromosome
chr1	8130000	chr1	8150000	intra-chromosome
chr1	8130000	chr1	9690000	intra-chromosome
chr1	8130000	chr1	24870000	intra-chromosome
chr1	8130000	chr1	39090000	intra-chromosome
chr1	8150000	chr1	8530000	intra-chromosome
chr1	8150000	chr1	8550000	intra-chromosome
chr1	8150000	chr1	8670000	intra-chromosome
chr1	8150000	chr1	9670000	intra-chromosome
chr1	8150000	chr1	9710000	intra-chromosome
chr1	8150000	chr1	9730000	intra-chromosome
chr1	8150000	chr1	9750000	intra-chromosome
chr1	8150000	chr1	16970000	intra-chromosome
chr1	8150000	chr1	17770000	intra-chromosome
chr1	8150000	chr1	21310000	intra-chromosome
chr1	8150000	chr1	41830000	intra-chromosome
chr1	8170000	chr1	8330000	intra-chromosome
chr1	8170000	chr1	8350000	intra-chromosome
chr1	8170000	chr1	8530000	intra-chromosome
chr1	8170000	chr1	8570000	intra-chromosome
chr1	8170000	chr1	8590000	intra-chromosome
chr1	8170000	chr1	8730000	intra-chromosome
chr1	8170000	chr1	25230000	intra-chromosome
chr1	8170000	chr1	36470000	intra-chromosome
chr1	8170000	chr1	39490000	intra-chromosome
chr1	8170000	chr1	40230000	intra-chromosome
chr1	8190000	chr1	8310000	intra-chromosome
chr1	8190000	chr1	8330000	intra-chromosome
chr1	8190000	chr1	8350000	intra-chromosome
chr1	8190000	chr1	8530000	intra-chromosome
chr1	8190000	chr1	8650000	intra-chromosome
chr1	8190000	chr1	8670000	intra-chromosome
chr1	8190000	chr1	36250000	intra-chromosome
chr1	8190000	chr1	39530000	intra-chromosome
chr1	8210000	chr1	8290000	intra-chromosome
chr1	8210000	chr1	8310000	intra-chromosome
chr1	8210000	chr1	8330000	intra-chromosome
chr1	8210000	chr1	8350000	intra-chromosome
chr1	8210000	chr1	8370000	intra-chromosome
chr1	8210000	chr1	8510000	intra-chromosome
chr1	8210000	chr1	8530000	intra-chromosome
chr1	8210000	chr1	8550000	intra-chromosome
chr1	8230000	chr1	8250000	intra-chromosome
chr1	8230000	chr1	8270000	intra-chromosome
chr1	8230000	chr1	8290000	intra-chromosome
chr1	8230000	chr1	8310000	intra-chromosome
chr1	8230000	chr1	8330000	intra-chromosome
chr1	8230000	chr1	8470000	intra-chromosome
chr1	8230000	chr1	8490000	intra-chromosome
chr1	8230000	chr1	8510000	intra-chromosome
chr1	8230000	chr1	18810000	intra-chromosome
chr1	8230000	chr1	40210000	intra-chromosome
chr1	8250000	chr1	8290000	intra-chromosome
chr1	8250000	chr1	8310000	intra-chromosome
chr1	8250000	chr1	8330000	intra-chromosome
chr1	8250000	chr1	8470000	intra-chromosome
chr1	8250000	chr1	8490000	intra-chromosome
chr1	8250000	chr1	8830000	intra-chromosome
chr1	8250000	chr1	17970000	intra-chromosome
chr1	8250000	chr1	36610000	intra-chromosome
chr1	8270000	chr1	8290000	intra-chromosome
chr1	8270000	chr1	8310000	intra-chromosome
chr1	8270000	chr1	8470000	intra-chromosome
chr1	8270000	chr1	8490000	intra-chromosome
chr1	8270000	chr1	8510000	intra-chromosome
chr1	8270000	chr1	9370000	intra-chromosome
chr1	8270000	chr1	21470000	intra-chromosome
chr1	8270000	chr1	24430000	intra-chromosome
chr1	8270000	chr1	25510000	intra-chromosome
chr1	8270000	chr1	33290000	intra-chromosome
chr1	8270000	chr1	37170000	intra-chromosome
chr1	8270000	chr1	40330000	intra-chromosome
chr1	8310000	chr1	8490000	intra-chromosome
chr1	8310000	chr1	8510000	intra-chromosome
chr1	8310000	chr1	8530000	intra-chromosome
chr1	8310000	chr1	21410000	intra-chromosome
chr1	8330000	chr1	8510000	intra-chromosome
chr1	8330000	chr1	8530000	intra-chromosome
chr1	8330000	chr1	8550000	intra-chromosome
chr1	8330000	chr1	8570000	intra-chromosome
chr1	8350000	chr1	8510000	intra-chromosome
chr1	8350000	chr1	8530000	intra-chromosome
chr1	8350000	chr1	8550000	intra-chromosome
chr1	8350000	chr1	8570000	intra-chromosome
chr1	8350000	chr1	8590000	intra-chromosome
chr1	8350000	chr1	8730000	intra-chromosome
chr1	8350000	chr1	8790000	intra-chromosome
chr1	8350000	chr1	8810000	intra-chromosome
chr1	8350000	chr1	8890000	intra-chromosome
chr1	8350000	chr1	8910000	intra-chromosome
chr1	8350000	chr1	9290000	intra-chromosome
chr1	8350000	chr1	9690000	intra-chromosome
chr1	8350000	chr1	38470000	intra-chromosome
chr1	8370000	chr1	8450000	intra-chromosome
chr1	8370000	chr1	8470000	intra-chromosome
chr1	8370000	chr1	8490000	intra-chromosome
chr1	8370000	chr1	8510000	intra-chromosome
chr1	8370000	chr1	8530000	intra-chromosome
chr1	8370000	chr1	8550000	intra-chromosome
chr1	8370000	chr1	8750000	intra-chromosome
chr1	8370000	chr1	8850000	intra-chromosome
chr1	8370000	chr1	8870000	intra-chromosome
chr1	8370000	chr1	8890000	intra-chromosome
chr1	8390000	chr1	8410000	intra-chromosome
chr1	8390000	chr1	8430000	intra-chromosome
chr1	8390000	chr1	8450000	intra-chromosome
chr1	8390000	chr1	8470000	intra-chromosome
chr1	8390000	chr1	8490000	intra-chromosome
chr1	8390000	chr1	8510000	intra-chromosome
chr1	8390000	chr1	8530000	intra-chromosome
chr1	8390000	chr1	8550000	intra-chromosome
chr1	8390000	chr1	8870000	intra-chromosome
chr1	8390000	chr1	8910000	intra-chromosome
chr1	8390000	chr1	40310000	intra-chromosome
chr1	8410000	chr1	8450000	intra-chromosome
chr1	8410000	chr1	8470000	intra-chromosome
chr1	8410000	chr1	8490000	intra-chromosome
chr1	8410000	chr1	8510000	intra-chromosome
chr1	8410000	chr1	8530000	intra-chromosome
chr1	8410000	chr1	8850000	intra-chromosome
chr1	8430000	chr1	8450000	intra-chromosome
[truncated: 449,277+ more rows]

## Sheet: male MCR
binA_chr	binA_position	binB_chr	binB_position	type of significant interaction
chr1	10000	chr1	30000	intra-chromosome
chr1	10000	chr1	149210000	intra-chromosome
chr1	10000	chr1	149230000	intra-chromosome
chr1	10000	chr1	149250000	intra-chromosome
chr1	10000	chr1	149270000	intra-chromosome
chr1	10000	chr1	149290000	intra-chromosome
chr1	10000	chr1	253490000	intra-chromosome
chr1	10000	chr3	333770000	inter-chromosome
chr1	10000	chr3	333790000	inter-chromosome
chr1	30000	chr1	50000	intra-chromosome
chr1	30000	chr1	2470000	intra-chromosome
chr1	30000	chr1	2530000	intra-chromosome
chr1	30000	chr1	2630000	intra-chromosome
chr1	30000	chr1	2790000	intra-chromosome
chr1	30000	chr1	51150000	intra-chromosome
chr1	30000	chr1	76250000	intra-chromosome
chr1	30000	chr1	149210000	intra-chromosome
chr1	30000	chr1	149230000	intra-chromosome
chr1	30000	chr1	149250000	intra-chromosome
chr1	30000	chr1	149270000	intra-chromosome
chr1	30000	chr1	149290000	intra-chromosome
chr1	30000	chr1	253490000	intra-chromosome
chr1	30000	chr3	333770000	inter-chromosome
chr1	50000	chr1	2490000	intra-chromosome
chr1	50000	chr1	2550000	intra-chromosome
chr1	50000	chr1	3210000	intra-chromosome
chr1	50000	chr1	67250000	intra-chromosome
chr1	50000	chr1	149210000	intra-chromosome
chr1	50000	chr1	149230000	intra-chromosome
chr1	50000	chr1	149250000	intra-chromosome
chr1	50000	chr1	149270000	intra-chromosome
chr1	50000	chr1	149290000	intra-chromosome
chr1	50000	chr1	253490000	intra-chromosome
chr1	70000	chr1	1810000	intra-chromosome
chr1	70000	chr1	2270000	intra-chromosome
chr1	70000	chr1	2490000	intra-chromosome
chr1	70000	chr1	2550000	intra-chromosome
chr1	70000	chr1	2790000	intra-chromosome
chr1	70000	chr1	83910000	intra-chromosome
chr1	70000	chr1	149210000	intra-chromosome
chr1	70000	chr1	149230000	intra-chromosome
chr1	70000	chr1	149250000	intra-chromosome
chr1	70000	chr1	149270000	intra-chromosome
chr1	70000	chr1	149290000	intra-chromosome
chr1	90000	chr1	250000	intra-chromosome
chr1	90000	chr1	270000	intra-chromosome
chr1	90000	chr1	290000	intra-chromosome
chr1	90000	chr1	310000	intra-chromosome
chr1	90000	chr1	149210000	intra-chromosome
chr1	90000	chr1	149230000	intra-chromosome
chr1	90000	chr1	149250000	intra-chromosome
chr1	90000	chr1	149270000	intra-chromosome
chr1	90000	chr1	149290000	intra-chromosome
chr1	110000	chr1	210000	intra-chromosome
chr1	110000	chr1	230000	intra-chromosome
chr1	110000	chr1	250000	intra-chromosome
chr1	110000	chr1	270000	intra-chromosome
chr1	110000	chr1	290000	intra-chromosome
chr1	110000	chr1	310000	intra-chromosome
chr1	110000	chr1	330000	intra-chromosome
chr1	110000	chr1	910000	intra-chromosome
chr1	110000	chr1	2270000	intra-chromosome
chr1	110000	chr1	3210000	intra-chromosome
chr1	110000	chr1	9370000	intra-chromosome
chr1	110000	chr1	63410000	intra-chromosome
chr1	110000	chr1	84610000	intra-chromosome
chr1	110000	chr1	149230000	intra-chromosome
chr1	110000	chr1	149250000	intra-chromosome
chr1	110000	chr1	149270000	intra-chromosome
chr1	110000	chr1	149290000	intra-chromosome
chr1	130000	chr1	170000	intra-chromosome
chr1	130000	chr1	190000	intra-chromosome
chr1	130000	chr1	210000	intra-chromosome
chr1	130000	chr1	230000	intra-chromosome
chr1	130000	chr1	250000	intra-chromosome
chr1	130000	chr1	270000	intra-chromosome
chr1	130000	chr1	290000	intra-chromosome
chr1	130000	chr1	310000	intra-chromosome
chr1	130000	chr1	330000	intra-chromosome
chr1	130000	chr1	350000	intra-chromosome
chr1	130000	chr1	370000	intra-chromosome
chr1	130000	chr1	390000	intra-chromosome
chr1	130000	chr1	890000	intra-chromosome
chr1	130000	chr1	910000	intra-chromosome
chr1	130000	chr1	2170000	intra-chromosome
chr1	130000	chr1	2310000	intra-chromosome
chr1	130000	chr1	2330000	intra-chromosome
chr1	130000	chr1	2430000	intra-chromosome
chr1	130000	chr1	2970000	intra-chromosome
chr1	130000	chr1	41470000	intra-chromosome
chr1	130000	chr1	41850000	intra-chromosome
chr1	130000	chr1	76690000	intra-chromosome
chr1	130000	chr1	77670000	intra-chromosome
chr1	130000	chr1	77790000	intra-chromosome
chr1	130000	chr1	94790000	intra-chromosome
chr1	130000	chr1	149250000	intra-chromosome
chr1	130000	chr1	149270000	intra-chromosome
chr1	150000	chr1	210000	intra-chromosome
chr1	150000	chr1	230000	intra-chromosome
chr1	150000	chr1	250000	intra-chromosome
chr1	150000	chr1	270000	intra-chromosome
chr1	150000	chr1	290000	intra-chromosome
chr1	150000	chr1	310000	intra-chromosome
chr1	150000	chr1	370000	intra-chromosome
chr1	150000	chr1	890000	intra-chromosome
chr1	150000	chr1	910000	intra-chromosome
chr1	150000	chr1	930000	intra-chromosome
chr1	150000	chr1	1730000	intra-chromosome
chr1	150000	chr1	2010000	intra-chromosome
chr1	150000	chr1	2030000	intra-chromosome
chr1	150000	chr1	2070000	intra-chromosome
chr1	150000	chr1	2110000	intra-chromosome
chr1	150000	chr1	2130000	intra-chromosome
chr1	150000	chr1	2150000	intra-chromosome
chr1	150000	chr1	2170000	intra-chromosome
chr1	150000	chr1	2290000	intra-chromosome
chr1	150000	chr1	2310000	intra-chromosome
chr1	150000	chr1	2330000	intra-chromosome
chr1	150000	chr1	2370000	intra-chromosome
chr1	150000	chr1	2430000	intra-chromosome
chr1	150000	chr1	2950000	intra-chromosome
chr1	150000	chr1	2970000	intra-chromosome
chr1	150000	chr1	3010000	intra-chromosome
chr1	150000	chr1	3030000	intra-chromosome
chr1	150000	chr1	6030000	intra-chromosome
chr1	150000	chr1	9410000	intra-chromosome
chr1	150000	chr1	19150000	intra-chromosome
chr1	150000	chr1	32170000	intra-chromosome
chr1	150000	chr1	39970000	intra-chromosome
chr1	150000	chr1	40390000	intra-chromosome
chr1	150000	chr1	40530000	intra-chromosome
chr1	150000	chr1	41690000	intra-chromosome
chr1	150000	chr1	41730000	intra-chromosome
chr1	150000	chr1	41750000	intra-chromosome
chr1	150000	chr1	41830000	intra-chromosome
chr1	150000	chr1	47770000	intra-chromosome
chr1	150000	chr1	52650000	intra-chromosome
chr1	150000	chr1	59390000	intra-chromosome
chr1	150000	chr1	60690000	intra-chromosome
chr1	150000	chr1	63410000	intra-chromosome
chr1	150000	chr1	67810000	intra-chromosome
chr1	150000	chr1	68670000	intra-chromosome
chr1	150000	chr1	72810000	intra-chromosome
chr1	150000	chr1	73430000	intra-chromosome
chr1	150000	chr1	77170000	intra-chromosome
chr1	150000	chr1	77670000	intra-chromosome
chr1	150000	chr1	77730000	intra-chromosome
chr1	150000	chr1	77770000	intra-chromosome
chr1	150000	chr1	79870000	intra-chromosome
chr1	150000	chr1	79890000	intra-chromosome
chr1	150000	chr1	84810000	intra-chromosome
chr1	150000	chr1	85010000	intra-chromosome
chr1	150000	chr1	98590000	intra-chromosome
chr1	150000	chr1	149270000	intra-chromosome
chr1	170000	chr1	210000	intra-chromosome
chr1	170000	chr1	230000	intra-chromosome
chr1	170000	chr1	250000	intra-chromosome
chr1	170000	chr1	270000	intra-chromosome
chr1	170000	chr1	290000	intra-chromosome
chr1	170000	chr1	310000	intra-chromosome
chr1	170000	chr1	2190000	intra-chromosome
chr1	170000	chr1	2330000	intra-chromosome
chr1	170000	chr1	40430000	intra-chromosome
chr1	170000	chr1	77750000	intra-chromosome
chr1	170000	chr1	84530000	intra-chromosome
chr1	170000	chr1	106190000	intra-chromosome
chr1	170000	chr1	149250000	intra-chromosome
chr1	170000	chr1	149270000	intra-chromosome
chr1	190000	chr1	250000	intra-chromosome
chr1	190000	chr1	270000	intra-chromosome
chr1	190000	chr1	290000	intra-chromosome
chr1	190000	chr1	870000	intra-chromosome
chr1	190000	chr1	2330000	intra-chromosome
chr1	190000	chr1	2350000	intra-chromosome
chr1	190000	chr1	2450000	intra-chromosome
chr1	190000	chr1	3070000	intra-chromosome
chr1	190000	chr1	77670000	intra-chromosome
chr1	190000	chr1	77750000	intra-chromosome
chr1	190000	chr1	149230000	intra-chromosome
chr1	190000	chr1	149250000	intra-chromosome
chr1	190000	chr1	149270000	intra-chromosome
chr1	190000	chr1	149290000	intra-chromosome
chr1	210000	chr1	250000	intra-chromosome
chr1	210000	chr1	270000	intra-chromosome
chr1	210000	chr1	2110000	intra-chromosome
chr1	210000	chr1	2210000	intra-chromosome
chr1	210000	chr1	2310000	intra-chromosome
chr1	210000	chr1	2330000	intra-chromosome
chr1	210000	chr1	2370000	intra-chromosome
chr1	210000	chr1	3010000	intra-chromosome
chr1	210000	chr1	3030000	intra-chromosome
chr1	210000	chr1	9390000	intra-chromosome
chr1	210000	chr1	32190000	intra-chromosome
chr1	210000	chr1	40490000	intra-chromosome
chr1	210000	chr1	63290000	intra-chromosome
chr1	210000	chr1	68190000	intra-chromosome
chr1	210000	chr1	104190000	intra-chromosome
chr1	210000	chr1	149230000	intra-chromosome
chr1	210000	chr1	149250000	intra-chromosome
chr1	210000	chr1	149270000	intra-chromosome
chr1	210000	chr1	149290000	intra-chromosome
chr1	230000	chr1	810000	intra-chromosome
chr1	230000	chr1	890000	intra-chromosome
chr1	230000	chr1	1150000	intra-chromosome
chr1	230000	chr1	1730000	intra-chromosome
chr1	230000	chr1	2030000	intra-chromosome
chr1	230000	chr1	2050000	intra-chromosome
chr1	230000	chr1	2070000	intra-chromosome
chr1	230000	chr1	2150000	intra-chromosome
chr1	230000	chr1	2230000	intra-chromosome
chr1	230000	chr1	2970000	intra-chromosome
chr1	230000	chr1	6030000	intra-chromosome
chr1	230000	chr1	9590000	intra-chromosome
chr1	230000	chr1	20290000	intra-chromosome
chr1	230000	chr1	59390000	intra-chromosome
chr1	230000	chr1	60130000	intra-chromosome
chr1	230000	chr1	63050000	intra-chromosome
chr1	230000	chr1	63170000	intra-chromosome
chr1	230000	chr1	63250000	intra-chromosome
chr1	230000	chr1	67790000	intra-chromosome
chr1	230000	chr1	67810000	intra-chromosome
chr1	230000	chr1	68170000	intra-chromosome
chr1	230000	chr1	73470000	intra-chromosome
chr1	230000	chr1	74250000	intra-chromosome
chr1	230000	chr1	77730000	intra-chromosome
chr1	230000	chr1	77770000	intra-chromosome
chr1	230000	chr1	87090000	intra-chromosome
chr1	230000	chr1	149230000	intra-chromosome
chr1	230000	chr1	149250000	intra-chromosome
chr1	250000	chr1	930000	intra-chromosome
chr1	250000	chr1	1990000	intra-chromosome
chr1	250000	chr1	2270000	intra-chromosome
chr1	250000	chr1	2930000	intra-chromosome
chr1	250000	chr1	3370000	intra-chromosome
chr1	250000	chr1	53090000	intra-chromosome
chr1	250000	chr1	149250000	intra-chromosome
chr1	250000	chr1	149270000	intra-chromosome
chr1	250000	chr1	149290000	intra-chromosome
chr1	270000	chr1	910000	intra-chromosome
chr1	270000	chr1	2210000	intra-chromosome
chr1	270000	chr1	2970000	intra-chromosome
chr1	270000	chr1	2990000	intra-chromosome
chr1	270000	chr1	149250000	intra-chromosome
chr1	270000	chr1	149270000	intra-chromosome
chr1	270000	chr1	305710000	intra-chromosome
chr1	290000	chr1	870000	intra-chromosome
chr1	290000	chr1	890000	intra-chromosome
chr1	290000	chr1	910000	intra-chromosome
chr1	290000	chr1	930000	intra-chromosome
chr1	290000	chr1	970000	intra-chromosome
chr1	290000	chr1	1950000	intra-chromosome
chr1	290000	chr1	2250000	intra-chromosome
chr1	290000	chr1	2410000	intra-chromosome
chr1	290000	chr1	149250000	intra-chromosome
chr1	290000	chr1	149270000	intra-chromosome
chr1	290000	chr1	149290000	intra-chromosome
chr1	310000	chr1	870000	intra-chromosome
chr1	310000	chr1	890000	intra-chromosome
chr1	310000	chr1	910000	intra-chromosome
chr1	310000	chr1	930000	intra-chromosome
chr1	310000	chr1	950000	intra-chromosome
chr1	310000	chr1	970000	intra-chromosome
chr1	310000	chr1	990000	intra-chromosome
chr1	310000	chr1	1050000	intra-chromosome
chr1	310000	chr1	2290000	intra-chromosome
chr1	310000	chr1	2310000	intra-chromosome
chr1	310000	chr1	2350000	intra-chromosome
chr1	310000	chr1	2410000	intra-chromosome
chr1	310000	chr1	2870000	intra-chromosome
chr1	310000	chr1	2990000	intra-chromosome
chr1	310000	chr1	84750000	intra-chromosome
chr1	310000	chr1	149230000	intra-chromosome
chr1	310000	chr1	149250000	intra-chromosome
chr1	310000	chr1	149270000	intra-chromosome
chr1	310000	chr1	149290000	intra-chromosome
chr1	330000	chr1	870000	intra-chromosome
chr1	330000	chr1	890000	intra-chromosome
chr1	330000	chr1	910000	intra-chromosome
chr1	330000	chr1	930000	intra-chromosome
chr1	330000	chr1	950000	intra-chromosome
chr1	330000	chr1	970000	intra-chromosome
chr1	330000	chr1	990000	intra-chromosome
chr1	330000	chr1	1930000	intra-chromosome
chr1	330000	chr1	2390000	intra-chromosome
chr1	330000	chr1	2430000	intra-chromosome
chr1	330000	chr1	2470000	intra-chromosome
chr1	330000	chr1	2910000	intra-chromosome
chr1	330000	chr1	149210000	intra-chromosome
chr1	330000	chr1	149230000	intra-chromosome
chr1	330000	chr1	149250000	intra-chromosome
chr1	330000	chr1	149270000	intra-chromosome
chr1	330000	chr1	149290000	intra-chromosome
chr1	350000	chr1	850000	intra-chromosome
chr1	350000	chr1	870000	intra-chromosome
chr1	350000	chr1	890000	intra-chromosome
chr1	350000	chr1	910000	intra-chromosome
chr1	350000	chr1	930000	intra-chromosome
chr1	350000	chr1	950000	intra-chromosome
chr1	350000	chr1	970000	intra-chromosome
chr1	350000	chr1	990000	intra-chromosome
chr1	350000	chr1	1090000	intra-chromosome
chr1	350000	chr1	1110000	intra-chromosome
chr1	350000	chr1	1650000	intra-chromosome
chr1	350000	chr1	1970000	intra-chromosome
chr1	350000	chr1	2170000	intra-chromosome
chr1	350000	chr1	2290000	intra-chromosome
chr1	350000	chr1	149230000	intra-chromosome
chr1	350000	chr1	149250000	intra-chromosome
chr1	350000	chr1	149270000	intra-chromosome
chr1	370000	chr1	690000	intra-chromosome
chr1	370000	chr1	710000	intra-chromosome
chr1	370000	chr1	790000	intra-chromosome
chr1	370000	chr1	810000	intra-chromosome
chr1	370000	chr1	830000	intra-chromosome
chr1	370000	chr1	850000	intra-chromosome
chr1	370000	chr1	870000	intra-chromosome
chr1	370000	chr1	890000	intra-chromosome
chr1	370000	chr1	910000	intra-chromosome
chr1	370000	chr1	930000	intra-chromosome
chr1	370000	chr1	950000	intra-chromosome
chr1	370000	chr1	970000	intra-chromosome
chr1	370000	chr1	990000	intra-chromosome
chr1	370000	chr1	1010000	intra-chromosome
chr1	370000	chr1	1030000	intra-chromosome
chr1	370000	chr1	1730000	intra-chromosome
chr1	370000	chr1	2030000	intra-chromosome
chr1	370000	chr1	2150000	intra-chromosome
chr1	370000	chr1	2170000	intra-chromosome
chr1	370000	chr1	2250000	intra-chromosome
chr1	370000	chr1	2970000	intra-chromosome
chr1	370000	chr1	3030000	intra-chromosome
chr1	370000	chr1	9350000	intra-chromosome
chr1	370000	chr1	83710000	intra-chromosome
chr1	370000	chr1	149250000	intra-chromosome
chr1	370000	chr1	149270000	intra-chromosome
chr1	370000	chr1	149290000	intra-chromosome
chr1	390000	chr1	650000	intra-chromosome
chr1	390000	chr1	670000	intra-chromosome
chr1	390000	chr1	690000	intra-chromosome
chr1	390000	chr1	710000	intra-chromosome
chr1	390000	chr1	730000	intra-chromosome
chr1	390000	chr1	750000	intra-chromosome
chr1	390000	chr1	770000	intra-chromosome
chr1	390000	chr1	790000	intra-chromosome
chr1	390000	chr1	810000	intra-chromosome
chr1	390000	chr1	830000	intra-chromosome
chr1	390000	chr1	850000	intra-chromosome
chr1	390000	chr1	870000	intra-chromosome
chr1	390000	chr1	890000	intra-chromosome
chr1	390000	chr1	910000	intra-chromosome
chr1	390000	chr1	930000	intra-chromosome
chr1	390000	chr1	950000	intra-chromosome
chr1	390000	chr1	970000	intra-chromosome
chr1	390000	chr1	990000	intra-chromosome
chr1	390000	chr1	1030000	intra-chromosome
chr1	390000	chr1	1110000	intra-chromosome
chr1	390000	chr1	1130000	intra-chromosome
chr1	390000	chr1	2250000	intra-chromosome
chr1	390000	chr1	2290000	intra-chromosome
chr1	390000	chr1	2330000	intra-chromosome
chr1	390000	chr1	2430000	intra-chromosome
chr1	390000	chr1	2910000	intra-chromosome
chr1	390000	chr1	2950000	intra-chromosome
chr1	390000	chr1	2970000	intra-chromosome
chr1	390000	chr1	3050000	intra-chromosome
chr1	390000	chr1	3390000	intra-chromosome
chr1	390000	chr1	60030000	intra-chromosome
chr1	390000	chr1	149250000	intra-chromosome
chr1	390000	chr1	149270000	intra-chromosome
chr1	390000	chr1	149290000	intra-chromosome
chr1	410000	chr1	570000	intra-chromosome
chr1	410000	chr1	590000	intra-chromosome
chr1	410000	chr1	610000	intra-chromosome
chr1	410000	chr1	630000	intra-chromosome
chr1	410000	chr1	650000	intra-chromosome
chr1	410000	chr1	670000	intra-chromosome
chr1	410000	chr1	690000	intra-chromosome
chr1	410000	chr1	710000	intra-chromosome
chr1	410000	chr1	730000	intra-chromosome
chr1	410000	chr1	750000	intra-chromosome
chr1	410000	chr1	770000	intra-chromosome
chr1	410000	chr1	790000	intra-chromosome
chr1	410000	chr1	810000	intra-chromosome
chr1	410000	chr1	830000	intra-chromosome
chr1	410000	chr1	850000	intra-chromosome
chr1	410000	chr1	870000	intra-chromosome
chr1	410000	chr1	890000	intra-chromosome
chr1	410000	chr1	910000	intra-chromosome
chr1	410000	chr1	930000	intra-chromosome
chr1	410000	chr1	950000	intra-chromosome
chr1	410000	chr1	970000	intra-chromosome
chr1	410000	chr1	990000	intra-chromosome
chr1	410000	chr1	1030000	intra-chromosome
chr1	410000	chr1	1970000	intra-chromosome
chr1	410000	chr1	149270000	intra-chromosome
chr1	430000	chr1	570000	intra-chromosome
chr1	430000	chr1	590000	intra-chromosome
chr1	430000	chr1	610000	intra-chromosome
chr1	430000	chr1	630000	intra-chromosome
chr1	430000	chr1	650000	intra-chromosome
chr1	430000	chr1	670000	intra-chromosome
chr1	430000	chr1	690000	intra-chromosome
chr1	430000	chr1	730000	intra-chromosome
chr1	430000	chr1	750000	intra-chromosome
chr1	430000	chr1	850000	intra-chromosome
chr1	430000	chr1	870000	intra-chromosome
chr1	430000	chr1	890000	intra-chromosome
chr1	430000	chr1	910000	intra-chromosome
chr1	430000	chr1	930000	intra-chromosome
chr1	430000	chr1	950000	intra-chromosome
chr1	430000	chr1	970000	intra-chromosome
chr1	430000	chr1	990000	intra-chromosome
chr1	430000	chr1	1010000	intra-chromosome
chr1	430000	chr1	1050000	intra-chromosome
chr1	430000	chr1	1070000	intra-chromosome
chr1	430000	chr1	1950000	intra-chromosome
chr1	430000	chr1	2210000	intra-chromosome
chr1	430000	chr1	60770000	intra-chromosome
chr1	430000	chr1	149230000	intra-chromosome
chr1	430000	chr1	149250000	intra-chromosome
chr1	430000	chr1	149270000	intra-chromosome
chr1	450000	chr1	530000	intra-chromosome
chr1	450000	chr1	610000	intra-chromosome
chr1	450000	chr1	850000	intra-chromosome
chr1	450000	chr1	870000	intra-chromosome
chr1	450000	chr1	890000	intra-chromosome
chr1	450000	chr1	910000	intra-chromosome
chr1	450000	chr1	930000	intra-chromosome
chr1	450000	chr1	950000	intra-chromosome
chr1	450000	chr1	970000	intra-chromosome
chr1	450000	chr1	990000	intra-chromosome
chr1	450000	chr1	1010000	intra-chromosome
chr1	450000	chr1	1910000	intra-chromosome
chr1	450000	chr1	149250000	intra-chromosome
chr1	450000	chr1	149270000	intra-chromosome
chr1	470000	chr1	490000	intra-chromosome
chr1	470000	chr1	590000	intra-chromosome
chr1	470000	chr1	630000	intra-chromosome
chr1	470000	chr1	850000	intra-chromosome
chr1	470000	chr1	870000	intra-chromosome
chr1	470000	chr1	890000	intra-chromosome
chr1	470000	chr1	910000	intra-chromosome
chr1	470000	chr1	930000	intra-chromosome
chr1	470000	chr1	950000	intra-chromosome
chr1	470000	chr1	1010000	intra-chromosome
chr1	470000	chr1	1830000	intra-chromosome
chr1	470000	chr1	84150000	intra-chromosome
chr1	470000	chr1	107690000	intra-chromosome
chr1	470000	chr1	149230000	intra-chromosome
chr1	470000	chr1	149270000	intra-chromosome
chr1	490000	chr1	850000	intra-chromosome
chr1	490000	chr1	870000	intra-chromosome
chr1	490000	chr1	890000	intra-chromosome
chr1	490000	chr1	910000	intra-chromosome
chr1	490000	chr1	930000	intra-chromosome
chr1	490000	chr1	950000	intra-chromosome
chr1	490000	chr1	970000	intra-chromosome
chr1	490000	chr1	149230000	intra-chromosome
chr1	490000	chr1	149250000	intra-chromosome
chr1	510000	chr1	870000	intra-chromosome
chr1	510000	chr1	910000	intra-chromosome
chr1	510000	chr1	930000	intra-chromosome
chr1	510000	chr1	950000	intra-chromosome
chr1	510000	chr1	149250000	intra-chromosome
chr1	510000	chr1	149270000	intra-chromosome
chr1	530000	chr1	870000	intra-chromosome
chr1	530000	chr1	890000	intra-chromosome
chr1	530000	chr1	910000	intra-chromosome
chr1	530000	chr1	930000	intra-chromosome
chr1	530000	chr1	2610000	intra-chromosome
chr1	530000	chr1	149250000	intra-chromosome
chr1	550000	chr1	850000	intra-chromosome
chr1	550000	chr1	870000	intra-chromosome
chr1	550000	chr1	890000	intra-chromosome
chr1	550000	chr1	910000	intra-chromosome
chr1	550000	chr1	930000	intra-chromosome
chr1	550000	chr1	950000	intra-chromosome
chr1	550000	chr1	149250000	intra-chromosome
chr1	550000	chr1	456510000	intra-chromosome
chr1	570000	chr1	850000	intra-chromosome
chr1	570000	chr1	870000	intra-chromosome
chr1	570000	chr1	890000	intra-chromosome
chr1	570000	chr1	910000	intra-chromosome
chr1	570000	chr1	930000	intra-chromosome
chr1	570000	chr1	950000	intra-chromosome
chr1	590000	chr1	850000	intra-chromosome
chr1	590000	chr1	870000	intra-chromosome
chr1	590000	chr1	890000	intra-chromosome
chr1	590000	chr1	910000	intra-chromosome
chr1	590000	chr1	930000	intra-chromosome
chr1	590000	chr1	149270000	intra-chromosome
chr1	610000	chr1	810000	intra-chromosome
chr1	610000	chr1	850000	intra-chromosome
chr1	610000	chr1	870000	intra-chromosome
chr1	610000	chr1	890000	intra-chromosome
chr1	610000	chr1	910000	intra-chromosome
chr1	610000	chr1	930000	intra-chromosome
chr1	610000	chr1	149250000	intra-chromosome
chr1	610000	chr1	149270000	intra-chromosome
chr1	630000	chr1	830000	intra-chromosome
chr1	630000	chr1	850000	intra-chromosome
chr1	630000	chr1	870000	intra-chromosome
chr1	630000	chr1	890000	intra-chromosome
chr1	630000	chr1	910000	intra-chromosome
chr1	630000	chr1	930000	intra-chromosome
chr1	650000	chr1	850000	intra-chromosome
chr1	650000	chr1	870000	intra-chromosome
chr1	650000	chr1	890000	intra-chromosome
chr1	650000	chr1	910000	intra-chromosome
chr1	650000	chr1	930000	intra-chromosome
chr1	670000	chr1	830000	intra-chromosome
chr1	670000	chr1	850000	intra-chromosome
chr1	670000	chr1	870000	intra-chromosome
chr1	670000	chr1	890000	intra-chromosome
chr1	670000	chr1	910000	intra-chromosome
chr1	670000	chr1	930000	intra-chromosome
chr1	690000	chr1	770000	intra-chromosome
chr1	690000	chr1	790000	intra-chromosome
chr1	690000	chr1	810000	intra-chromosome
chr1	690000	chr1	830000	intra-chromosome
chr1	690000	chr1	850000	intra-chromosome
chr1	690000	chr1	870000	intra-chromosome
chr1	690000	chr1	890000	intra-chromosome
chr1	690000	chr1	910000	intra-chromosome
chr1	690000	chr1	930000	intra-chromosome
chr1	690000	chr1	77770000	intra-chromosome
chr1	690000	chr1	83930000	intra-chromosome
chr1	710000	chr1	730000	intra-chromosome
chr1	710000	chr1	770000	intra-chromosome
chr1	710000	chr1	790000	intra-chromosome
chr1	710000	chr1	810000	intra-chromosome
chr1	710000	chr1	830000	intra-chromosome
chr1	710000	chr1	850000	intra-chromosome
chr1	710000	chr1	870000	intra-chromosome
chr1	710000	chr1	890000	intra-chromosome
chr1	710000	chr1	910000	intra-chromosome
chr1	730000	chr1	770000	intra-chromosome
chr1	730000	chr1	790000	intra-chromosome
chr1	730000	chr1	810000	intra-chromosome
chr1	730000	chr1	830000	intra-chromosome
chr1	730000	chr1	850000	intra-chromosome
chr1	730000	chr1	870000	intra-chromosome
chr1	730000	chr1	890000	intra-chromosome
chr1	730000	chr2	125350000	inter-chromosome
chr1	750000	chr1	770000	intra-chromosome
chr1	750000	chr1	810000	intra-chromosome
chr1	750000	chr1	830000	intra-chromosome
chr1	750000	chr1	850000	intra-chromosome
chr1	750000	chr1	870000	intra-chromosome
chr1	750000	chr1	890000	intra-chromosome
chr1	750000	chr2	424130000	inter-chromosome
chr1	750000	chr3	9570000	inter-chromosome
chr1	750000	chr3	155130000	inter-chromosome
chr1	770000	chr1	790000	intra-chromosome
chr1	770000	chr1	810000	intra-chromosome
chr1	770000	chr1	830000	intra-chromosome
chr1	770000	chr1	850000	intra-chromosome
chr1	770000	chr1	870000	intra-chromosome
chr1	770000	chr1	890000	intra-chromosome
chr1	770000	chr1	5830000	intra-chromosome
chr1	770000	chr1	20390000	intra-chromosome
chr1	770000	chr1	32730000	intra-chromosome
chr1	770000	chr1	47770000	intra-chromosome
chr1	770000	chr1	60690000	intra-chromosome
chr1	790000	chr1	810000	intra-chromosome
chr1	790000	chr1	830000	intra-chromosome
chr1	790000	chr1	850000	intra-chromosome
chr1	790000	chr1	870000	intra-chromosome
chr1	790000	chr1	890000	intra-chromosome
chr1	790000	chr1	2030000	intra-chromosome
chr1	790000	chr1	20510000	intra-chromosome
chr1	790000	chr1	32490000	intra-chromosome
chr1	790000	chr1	67790000	intra-chromosome
chr1	790000	chr1	68110000	intra-chromosome
chr1	810000	chr1	830000	intra-chromosome
chr1	810000	chr1	850000	intra-chromosome
chr1	810000	chr1	870000	intra-chromosome
chr1	810000	chr1	890000	intra-chromosome
chr1	810000	chr1	5850000	intra-chromosome
chr1	810000	chr1	5870000	intra-chromosome
chr1	810000	chr1	20270000	intra-chromosome
chr1	810000	chr1	26770000	intra-chromosome
chr1	810000	chr1	67790000	intra-chromosome
chr1	810000	chr1	68110000	intra-chromosome
chr1	810000	chr1	74270000	intra-chromosome
chr1	810000	chr1	102510000	intra-chromosome
chr1	810000	chr1	135510000	intra-chromosome
chr1	830000	chr1	850000	intra-chromosome
chr1	830000	chr1	870000	intra-chromosome
chr1	830000	chr1	890000	intra-chromosome
chr1	830000	chr1	2010000	intra-chromosome
chr1	830000	chr1	6030000	intra-chromosome
chr1	830000	chr1	26750000	intra-chromosome
chr1	830000	chr1	40110000	intra-chromosome
chr1	830000	chr1	67930000	intra-chromosome
chr1	830000	chr1	68030000	intra-chromosome
chr1	850000	chr1	73510000	intra-chromosome
chr1	870000	chr1	68190000	intra-chromosome
chr1	890000	chr1	2030000	intra-chromosome
chr1	890000	chr1	2930000	intra-chromosome
chr1	890000	chr1	2950000	intra-chromosome
chr1	890000	chr1	2970000	intra-chromosome
chr1	890000	chr1	3010000	intra-chromosome
chr1	890000	chr1	40910000	intra-chromosome
chr1	890000	chr1	77670000	intra-chromosome
chr1	890000	chr1	108030000	intra-chromosome
chr1	910000	chr1	1630000	intra-chromosome
chr1	910000	chr1	2070000	intra-chromosome
chr1	910000	chr1	2130000	intra-chromosome
chr1	910000	chr1	9430000	intra-chromosome
chr1	910000	chr1	9610000	intra-chromosome
chr1	930000	chr1	1850000	intra-chromosome
chr1	930000	chr1	1930000	intra-chromosome
chr1	930000	chr1	1970000	intra-chromosome
chr1	930000	chr1	1990000	intra-chromosome
chr1	950000	chr1	1950000	intra-chromosome
chr1	950000	chr1	1970000	intra-chromosome
chr1	950000	chr1	2170000	intra-chromosome
chr1	950000	chr1	149250000	intra-chromosome
chr1	970000	chr1	1810000	intra-chromosome
chr1	970000	chr1	1870000	intra-chromosome
chr1	970000	chr1	1890000	intra-chromosome
chr1	970000	chr1	1910000	intra-chromosome
chr1	970000	chr1	1950000	intra-chromosome
chr1	970000	chr1	149270000	intra-chromosome
chr1	990000	chr1	1810000	intra-chromosome
chr1	990000	chr1	1850000	intra-chromosome
chr1	990000	chr1	1890000	intra-chromosome
chr1	990000	chr1	1910000	intra-chromosome
chr1	990000	chr1	1930000	intra-chromosome
chr1	990000	chr1	1950000	intra-chromosome
chr1	990000	chr1	2210000	intra-chromosome
chr1	990000	chr1	2250000	intra-chromosome
chr1	1010000	chr1	1650000	intra-chromosome
chr1	1010000	chr1	1690000	intra-chromosome
chr1	1010000	chr1	1790000	intra-chromosome
chr1	1010000	chr1	1850000	intra-chromosome
chr1	1010000	chr1	1910000	intra-chromosome
chr1	1010000	chr1	1950000	intra-chromosome
chr1	1010000	chr1	1970000	intra-chromosome
chr1	1010000	chr1	1990000	intra-chromosome
chr1	1010000	chr1	2230000	intra-chromosome
chr1	1010000	chr1	2250000	intra-chromosome
chr1	1010000	chr1	2410000	intra-chromosome
chr1	1030000	chr1	1670000	intra-chromosome
chr1	1030000	chr1	1850000	intra-chromosome
chr1	1030000	chr1	1890000	intra-chromosome
chr1	1030000	chr1	1910000	intra-chromosome
chr1	1030000	chr1	2210000	intra-chromosome
chr1	1030000	chr1	2290000	intra-chromosome
chr1	1050000	chr1	1630000	intra-chromosome
chr1	1050000	chr1	1650000	intra-chromosome
chr1	1050000	chr1	1690000	intra-chromosome
chr1	1050000	chr1	1750000	intra-chromosome
chr1	1050000	chr1	1810000	intra-chromosome
chr1	1050000	chr1	1830000	intra-chromosome
chr1	1050000	chr1	1850000	intra-chromosome
chr1	1050000	chr1	1870000	intra-chromosome
chr1	1050000	chr1	1910000	intra-chromosome
chr1	1050000	chr1	1930000	intra-chromosome
chr1	1050000	chr1	1950000	intra-chromosome
chr1	1050000	chr1	1970000	intra-chromosome
chr1	1050000	chr1	1990000	intra-chromosome
chr1	1050000	chr1	2170000	intra-chromosome
chr1	1050000	chr1	2210000	intra-chromosome
chr1	1050000	chr1	2230000	intra-chromosome
chr1	1050000	chr1	2250000	intra-chromosome
chr1	1050000	chr1	2270000	intra-chromosome
chr1	1070000	chr1	1670000	intra-chromosome
chr1	1070000	chr1	1690000	intra-chromosome
chr1	1070000	chr1	1790000	intra-chromosome
chr1	1070000	chr1	1830000	intra-chromosome
chr1	1070000	chr1	1890000	intra-chromosome
chr1	1070000	chr1	1910000	intra-chromosome
chr1	1070000	chr1	1930000	intra-chromosome
chr1	1070000	chr1	1950000	intra-chromosome
chr1	1070000	chr1	1990000	intra-chromosome
chr1	1070000	chr1	2170000	intra-chromosome
chr1	1070000	chr1	2250000	intra-chromosome
chr1	1090000	chr1	1610000	intra-chromosome
chr1	1090000	chr1	1630000	intra-chromosome
chr1	1090000	chr1	1650000	intra-chromosome
chr1	1090000	chr1	1690000	intra-chromosome
chr1	1090000	chr1	1710000	intra-chromosome
chr1	1090000	chr1	1730000	intra-chromosome
chr1	1090000	chr1	1750000	intra-chromosome
chr1	1090000	chr1	1770000	intra-chromosome
chr1	1090000	chr1	1790000	intra-chromosome
chr1	1090000	chr1	1810000	intra-chromosome
chr1	1090000	chr1	1850000	intra-chromosome
chr1	1090000	chr1	1870000	intra-chromosome
chr1	1090000	chr1	1890000	intra-chromosome
chr1	1090000	chr1	1910000	intra-chromosome
chr1	1090000	chr1	1930000	intra-chromosome
chr1	1090000	chr1	1950000	intra-chromosome
chr1	1090000	chr1	1970000	intra-chromosome
chr1	1090000	chr1	2110000	intra-chromosome
chr1	1090000	chr1	2150000	intra-chromosome
chr1	1090000	chr1	2170000	intra-chromosome
chr1	1090000	chr1	2190000	intra-chromosome
chr1	1090000	chr1	2210000	intra-chromosome
chr1	1090000	chr1	2250000	intra-chromosome
chr1	1090000	chr1	2290000	intra-chromosome
chr1	1090000	chr1	270630000	intra-chromosome
chr1	1110000	chr1	1630000	intra-chromosome
chr1	1110000	chr1	1650000	intra-chromosome
chr1	1110000	chr1	1670000	intra-chromosome
chr1	1110000	chr1	1690000	intra-chromosome
chr1	1110000	chr1	1710000	intra-chromosome
chr1	1110000	chr1	1790000	intra-chromosome
chr1	1110000	chr1	1810000	intra-chromosome
chr1	1110000	chr1	1850000	intra-chromosome
chr1	1110000	chr1	1870000	intra-chromosome
chr1	1110000	chr1	1890000	intra-chromosome
chr1	1110000	chr1	1910000	intra-chromosome
chr1	1110000	chr1	1930000	intra-chromosome
chr1	1110000	chr1	1950000	intra-chromosome
chr1	1110000	chr1	1970000	intra-chromosome
chr1	1110000	chr1	1990000	intra-chromosome
chr1	1110000	chr1	2010000	intra-chromosome
chr1	1110000	chr1	2110000	intra-chromosome
chr1	1110000	chr1	2150000	intra-chromosome
chr1	1110000	chr1	2230000	intra-chromosome
chr1	1110000	chr1	2270000	intra-chromosome
chr1	1110000	chr1	2310000	intra-chromosome
chr1	1110000	chr1	2370000	intra-chromosome
chr1	1130000	chr1	1610000	intra-chromosome
chr1	1130000	chr1	1630000	intra-chromosome
chr1	1130000	chr1	1650000	intra-chromosome
chr1	1130000	chr1	1730000	intra-chromosome
chr1	1130000	chr1	1750000	intra-chromosome
chr1	1130000	chr1	1790000	intra-chromosome
chr1	1130000	chr1	1890000	intra-chromosome
chr1	1130000	chr1	1910000	intra-chromosome
chr1	1130000	chr1	1930000	intra-chromosome
chr1	1130000	chr1	1950000	intra-chromosome
chr1	1130000	chr1	1970000	intra-chromosome
chr1	1130000	chr1	1990000	intra-chromosome
chr1	1130000	chr1	2010000	intra-chromosome
chr1	1130000	chr1	2030000	intra-chromosome
chr1	1130000	chr1	2050000	intra-chromosome
chr1	1130000	chr1	2090000	intra-chromosome
chr1	1130000	chr1	2110000	intra-chromosome
chr1	1130000	chr1	2130000	intra-chromosome
chr1	1130000	chr1	2150000	intra-chromosome
chr1	1130000	chr1	2170000	intra-chromosome
chr1	1130000	chr1	2230000	intra-chromosome
chr1	1130000	chr1	2970000	intra-chromosome
chr1	1130000	chr1	60650000	intra-chromosome
chr1	1150000	chr1	1250000	intra-chromosome
chr1	1150000	chr1	1270000	intra-chromosome
chr1	1150000	chr1	1290000	intra-chromosome
chr1	1150000	chr1	1310000	intra-chromosome
chr1	1150000	chr1	1330000	intra-chromosome
chr1	1150000	chr1	1350000	intra-chromosome
chr1	1150000	chr1	1390000	intra-chromosome
chr1	1150000	chr1	1410000	intra-chromosome
chr1	1150000	chr1	1430000	intra-chromosome
chr1	1150000	chr1	1450000	intra-chromosome
chr1	1150000	chr1	1510000	intra-chromosome
chr1	1150000	chr1	1530000	intra-chromosome
chr1	1150000	chr1	1550000	intra-chromosome
chr1	1150000	chr1	1570000	intra-chromosome
chr1	1150000	chr1	1590000	intra-chromosome
chr1	1150000	chr1	1610000	intra-chromosome
chr1	1150000	chr1	1630000	intra-chromosome
chr1	1150000	chr1	1670000	intra-chromosome
chr1	1150000	chr1	1710000	intra-chromosome
chr1	1150000	chr1	1730000	intra-chromosome
chr1	1150000	chr1	1750000	intra-chromosome
chr1	1150000	chr1	1770000	intra-chromosome
chr1	1150000	chr1	1790000	intra-chromosome
chr1	1150000	chr1	1950000	intra-chromosome
chr1	1150000	chr1	1970000	intra-chromosome
chr1	1150000	chr1	1990000	intra-chromosome
chr1	1150000	chr1	2010000	intra-chromosome
chr1	1150000	chr1	2030000	intra-chromosome
chr1	1150000	chr1	2050000	intra-chromosome
chr1	1150000	chr1	2070000	intra-chromosome
chr1	1150000	chr1	2090000	intra-chromosome
chr1	1150000	chr1	2110000	intra-chromosome
chr1	1150000	chr1	2130000	intra-chromosome
chr1	1150000	chr1	2150000	intra-chromosome
chr1	1150000	chr1	2170000	intra-chromosome
chr1	1150000	chr1	2210000	intra-chromosome
chr1	1150000	chr1	2290000	intra-chromosome
chr1	1150000	chr1	2310000	intra-chromosome
chr1	1150000	chr1	2950000	intra-chromosome
chr1	1150000	chr1	3030000	intra-chromosome
chr1	1150000	chr1	9390000	intra-chromosome
chr1	1150000	chr1	41650000	intra-chromosome
chr1	1150000	chr1	41730000	intra-chromosome
chr1	1150000	chr1	52610000	intra-chromosome
chr1	1150000	chr1	60070000	intra-chromosome
chr1	1150000	chr1	60670000	intra-chromosome
chr1	1150000	chr1	60710000	intra-chromosome
chr1	1150000	chr1	63150000	intra-chromosome
chr1	1150000	chr1	68130000	intra-chromosome
chr1	1150000	chr1	68330000	intra-chromosome
chr1	1150000	chr1	76290000	intra-chromosome
chr1	1150000	chr1	77670000	intra-chromosome
chr1	1150000	chr1	77710000	intra-chromosome
chr1	1150000	chr1	77730000	intra-chromosome
chr1	1150000	chr1	77770000	intra-chromosome
chr1	1150000	chr1	77810000	intra-chromosome
chr1	1150000	chr1	79850000	intra-chromosome
chr1	1150000	chr1	83850000	intra-chromosome
chr1	1150000	chr1	84050000	intra-chromosome
chr1	1150000	chr1	86390000	intra-chromosome
chr1	1150000	chr1	86410000	intra-chromosome
chr1	1150000	chr1	93630000	intra-chromosome
chr1	1170000	chr1	1210000	intra-chromosome
chr1	1170000	chr1	1230000	intra-chromosome
chr1	1170000	chr1	1250000	intra-chromosome
chr1	1170000	chr1	1270000	intra-chromosome
chr1	1170000	chr1	1290000	intra-chromosome
chr1	1170000	chr1	1310000	intra-chromosome
chr1	1170000	chr1	1330000	intra-chromosome
chr1	1170000	chr1	1350000	intra-chromosome
chr1	1170000	chr1	1370000	intra-chromosome
chr1	1170000	chr1	1390000	intra-chromosome
chr1	1170000	chr1	1410000	intra-chromosome
chr1	1170000	chr1	1430000	intra-chromosome
chr1	1170000	chr1	1450000	intra-chromosome
chr1	1170000	chr1	1470000	intra-chromosome
chr1	1170000	chr1	1490000	intra-chromosome
chr1	1170000	chr1	1510000	intra-chromosome
chr1	1170000	chr1	1530000	intra-chromosome
chr1	1170000	chr1	1550000	intra-chromosome
chr1	1170000	chr1	1570000	intra-chromosome
chr1	1170000	chr1	1590000	intra-chromosome
chr1	1170000	chr1	1610000	intra-chromosome
chr1	1170000	chr1	1630000	intra-chromosome
chr1	1170000	chr1	1650000	intra-chromosome
chr1	1170000	chr1	1670000	intra-chromosome
chr1	1170000	chr1	1730000	intra-chromosome
chr1	1170000	chr1	1750000	intra-chromosome
chr1	1170000	chr1	1770000	intra-chromosome
chr1	1170000	chr1	1790000	intra-chromosome
chr1	1170000	chr1	1890000	intra-chromosome
chr1	1170000	chr1	1950000	intra-chromosome
chr1	1170000	chr1	1970000	intra-chromosome
chr1	1170000	chr1	1990000	intra-chromosome
chr1	1170000	chr1	2010000	intra-chromosome
chr1	1170000	chr1	2030000	intra-chromosome
chr1	1170000	chr1	2050000	intra-chromosome
chr1	1170000	chr1	2070000	intra-chromosome
chr1	1170000	chr1	2090000	intra-chromosome
chr1	1170000	chr1	2110000	intra-chromosome
chr1	1170000	chr1	2130000	intra-chromosome
chr1	1170000	chr1	2150000	intra-chromosome
chr1	1170000	chr1	2170000	intra-chromosome
chr1	1170000	chr1	2950000	intra-chromosome
chr1	1170000	chr1	3010000	intra-chromosome
chr1	1170000	chr1	6030000	intra-chromosome
chr1	1170000	chr1	41650000	intra-chromosome
chr1	1170000	chr1	68050000	intra-chromosome
chr1	1170000	chr1	74330000	intra-chromosome
chr1	1190000	chr1	1210000	intra-chromosome
chr1	1190000	chr1	1230000	intra-chromosome
chr1	1190000	chr1	1250000	intra-chromosome
chr1	1190000	chr1	1270000	intra-chromosome
chr1	1190000	chr1	1290000	intra-chromosome
chr1	1190000	chr1	1310000	intra-chromosome
chr1	1190000	chr1	1330000	intra-chromosome
chr1	1190000	chr1	1350000	intra-chromosome
chr1	1190000	chr1	1370000	intra-chromosome
chr1	1190000	chr1	1390000	intra-chromosome
chr1	1190000	chr1	1410000	intra-chromosome
chr1	1190000	chr1	1430000	intra-chromosome
chr1	1190000	chr1	1450000	intra-chromosome
chr1	1190000	chr1	1470000	intra-chromosome
chr1	1190000	chr1	1490000	intra-chromosome
chr1	1190000	chr1	1510000	intra-chromosome
chr1	1190000	chr1	1530000	intra-chromosome
chr1	1190000	chr1	1550000	intra-chromosome
chr1	1190000	chr1	1570000	intra-chromosome
chr1	1190000	chr1	1590000	intra-chromosome
chr1	1190000	chr1	1610000	intra-chromosome
chr1	1190000	chr1	1630000	intra-chromosome
chr1	1190000	chr1	1650000	intra-chromosome
chr1	1190000	chr1	1710000	intra-chromosome
chr1	1190000	chr1	1730000	intra-chromosome
chr1	1190000	chr1	1750000	intra-chromosome
chr1	1190000	chr1	1770000	intra-chromosome
chr1	1190000	chr1	1950000	intra-chromosome
chr1	1190000	chr1	1970000	intra-chromosome
chr1	1190000	chr1	1990000	intra-chromosome
chr1	1190000	chr1	2010000	intra-chromosome
chr1	1190000	chr1	2030000	intra-chromosome
chr1	1190000	chr1	2050000	intra-chromosome
chr1	1190000	chr1	2070000	intra-chromosome
chr1	1190000	chr1	2090000	intra-chromosome
chr1	1190000	chr1	2110000	intra-chromosome
chr1	1190000	chr1	2130000	intra-chromosome
chr1	1190000	chr1	2150000	intra-chromosome
chr1	1190000	chr1	2170000	intra-chromosome
chr1	1190000	chr1	2190000	intra-chromosome
chr1	1190000	chr1	60230000	intra-chromosome
chr1	1190000	chr1	60270000	intra-chromosome
chr1	1190000	chr1	60350000	intra-chromosome
chr1	1190000	chr1	60370000	intra-chromosome
chr1	1190000	chr1	60670000	intra-chromosome
chr1	1190000	chr1	63150000	intra-chromosome
chr1	1190000	chr1	63170000	intra-chromosome
chr1	1190000	chr1	63190000	intra-chromosome
chr1	1190000	chr1	68130000	intra-chromosome
chr1	1190000	chr1	74350000	intra-chromosome
chr1	1190000	chr1	77750000	intra-chromosome
chr1	1190000	chr1	86410000	intra-chromosome
chr1	1210000	chr1	1230000	intra-chromosome
chr1	1210000	chr1	1250000	intra-chromosome
chr1	1210000	chr1	1270000	intra-chromosome
chr1	1210000	chr1	1290000	intra-chromosome
chr1	1210000	chr1	1310000	intra-chromosome
chr1	1210000	chr1	1330000	intra-chromosome
chr1	1210000	chr1	1350000	intra-chromosome
chr1	1210000	chr1	1370000	intra-chromosome
chr1	1210000	chr1	1390000	intra-chromosome
chr1	1210000	chr1	1410000	intra-chromosome
chr1	1210000	chr1	1430000	intra-chromosome
chr1	1210000	chr1	1450000	intra-chromosome
chr1	1210000	chr1	1470000	intra-chromosome
chr1	1210000	chr1	1490000	intra-chromosome
chr1	1210000	chr1	1510000	intra-chromosome
chr1	1210000	chr1	1530000	intra-chromosome
chr1	1210000	chr1	1550000	intra-chromosome
chr1	1210000	chr1	1570000	intra-chromosome
chr1	1210000	chr1	1590000	intra-chromosome
chr1	1210000	chr1	1610000	intra-chromosome
chr1	1210000	chr1	1630000	intra-chromosome
chr1	1210000	chr1	1650000	intra-chromosome
chr1	1210000	chr1	1750000	intra-chromosome
chr1	1210000	chr1	1970000	intra-chromosome
chr1	1210000	chr1	1990000	intra-chromosome
chr1	1210000	chr1	2010000	intra-chromosome
chr1	1210000	chr1	2030000	intra-chromosome
chr1	1210000	chr1	2050000	intra-chromosome
chr1	1210000	chr1	2070000	intra-chromosome
chr1	1210000	chr1	2090000	intra-chromosome
chr1	1210000	chr1	2110000	intra-chromosome
chr1	1210000	chr1	2130000	intra-chromosome
chr1	1210000	chr1	2150000	intra-chromosome
chr1	1210000	chr1	2990000	intra-chromosome
chr1	1210000	chr1	60130000	intra-chromosome
chr1	1210000	chr1	60310000	intra-chromosome
chr1	1210000	chr1	60370000	intra-chromosome
chr1	1210000	chr1	60390000	intra-chromosome
chr1	1210000	chr1	60430000	intra-chromosome
chr1	1210000	chr1	87670000	intra-chromosome
chr1	1210000	chr1	138030000	intra-chromosome
chr1	1230000	chr1	1250000	intra-chromosome
chr1	1230000	chr1	1270000	intra-chromosome
chr1	1230000	chr1	1290000	intra-chromosome
chr1	1230000	chr1	1310000	intra-chromosome
chr1	1230000	chr1	1330000	intra-chromosome
chr1	1230000	chr1	1350000	intra-chromosome
chr1	1230000	chr1	1370000	intra-chromosome
chr1	1230000	chr1	1390000	intra-chromosome
chr1	1230000	chr1	1410000	intra-chromosome
chr1	1230000	chr1	1430000	intra-chromosome
chr1	1230000	chr1	1450000	intra-chromosome
chr1	1230000	chr1	1470000	intra-chromosome
chr1	1230000	chr1	1490000	intra-chromosome
chr1	1230000	chr1	1510000	intra-chromosome
chr1	1230000	chr1	1530000	intra-chromosome
chr1	1230000	chr1	1550000	intra-chromosome
chr1	1230000	chr1	1570000	intra-chromosome
chr1	1230000	chr1	1590000	intra-chromosome
chr1	1230000	chr1	1610000	intra-chromosome
chr1	1230000	chr1	1630000	intra-chromosome
chr1	1230000	chr1	1650000	intra-chromosome
chr1	1230000	chr1	1730000	intra-chromosome
chr1	1230000	chr1	1750000	intra-chromosome
chr1	1230000	chr1	1770000	intra-chromosome
chr1	1230000	chr1	1990000	intra-chromosome
chr1	1230000	chr1	2010000	intra-chromosome
chr1	1230000	chr1	2030000	intra-chromosome
chr1	1230000	chr1	2050000	intra-chromosome
chr1	1230000	chr1	2070000	intra-chromosome
chr1	1230000	chr1	2090000	intra-chromosome
chr1	1230000	chr1	2110000	intra-chromosome
chr1	1230000	chr1	2130000	intra-chromosome
chr1	1230000	chr1	2150000	intra-chromosome
chr1	1230000	chr1	60310000	intra-chromosome
chr1	1230000	chr1	63150000	intra-chromosome
chr1	1230000	chr1	63210000	intra-chromosome
chr1	1230000	chr1	74570000	intra-chromosome
chr1	1230000	chr1	77690000	intra-chromosome
chr1	1230000	chr1	138070000	intra-chromosome
chr1	1250000	chr1	1270000	intra-chromosome
chr1	1250000	chr1	1290000	intra-chromosome
chr1	1250000	chr1	1310000	intra-chromosome
chr1	1250000	chr1	1330000	intra-chromosome
chr1	1250000	chr1	1350000	intra-chromosome
chr1	1250000	chr1	1370000	intra-chromosome
chr1	1250000	chr1	1390000	intra-chromosome
chr1	1250000	chr1	1410000	intra-chromosome
chr1	1250000	chr1	1430000	intra-chromosome
chr1	1250000	chr1	1450000	intra-chromosome
chr1	1250000	chr1	1470000	intra-chromosome
chr1	1250000	chr1	1490000	intra-chromosome
chr1	1250000	chr1	1510000	intra-chromosome
chr1	1250000	chr1	1530000	intra-chromosome
chr1	1250000	chr1	1550000	intra-chromosome
chr1	1250000	chr1	1570000	intra-chromosome
chr1	1250000	chr1	1590000	intra-chromosome
chr1	1250000	chr1	1610000	intra-chromosome
chr1	1250000	chr1	1630000	intra-chromosome
chr1	1250000	chr1	1650000	intra-chromosome
chr1	1250000	chr1	1730000	intra-chromosome
chr1	1250000	chr1	1750000	intra-chromosome
chr1	1250000	chr1	1770000	intra-chromosome
chr1	1250000	chr1	1970000	intra-chromosome
chr1	1250000	chr1	1990000	intra-chromosome
chr1	1250000	chr1	2010000	intra-chromosome
chr1	1250000	chr1	2030000	intra-chromosome
chr1	1250000	chr1	2050000	intra-chromosome
chr1	1250000	chr1	2070000	intra-chromosome
chr1	1250000	chr1	2090000	intra-chromosome
chr1	1250000	chr1	2110000	intra-chromosome
chr1	1250000	chr1	2130000	intra-chromosome
chr1	1250000	chr1	2150000	intra-chromosome
chr1	1250000	chr1	2170000	intra-chromosome
chr1	1250000	chr1	2970000	intra-chromosome
chr1	1250000	chr1	52570000	intra-chromosome
chr1	1250000	chr1	60070000	intra-chromosome
chr1	1250000	chr1	60350000	intra-chromosome
chr1	1250000	chr1	74330000	intra-chromosome
chr1	1250000	chr1	77170000	intra-chromosome
chr1	1250000	chr1	77730000	intra-chromosome
chr1	1250000	chr1	79890000	intra-chromosome
chr1	1270000	chr1	1290000	intra-chromosome
chr1	1270000	chr1	1310000	intra-chromosome
chr1	1270000	chr1	1330000	intra-chromosome
chr1	1270000	chr1	1390000	intra-chromosome
chr1	1270000	chr1	1410000	intra-chromosome
chr1	1270000	chr1	1430000	intra-chromosome
chr1	1270000	chr1	1450000	intra-chromosome
chr1	1270000	chr1	1470000	intra-chromosome
chr1	1270000	chr1	1490000	intra-chromosome
chr1	1270000	chr1	1510000	intra-chromosome
chr1	1270000	chr1	1530000	intra-chromosome
chr1	1270000	chr1	1550000	intra-chromosome
chr1	1270000	chr1	1570000	intra-chromosome
chr1	1270000	chr1	1590000	intra-chromosome
chr1	1270000	chr1	1610000	intra-chromosome
chr1	1270000	chr1	1630000	intra-chromosome
chr1	1270000	chr1	1730000	intra-chromosome
chr1	1270000	chr1	1750000	intra-chromosome
chr1	1270000	chr1	1770000	intra-chromosome
chr1	1270000	chr1	1970000	intra-chromosome
chr1	1270000	chr1	2010000	intra-chromosome
chr1	1270000	chr1	2030000	intra-chromosome
chr1	1270000	chr1	2050000	intra-chromosome
chr1	1270000	chr1	2070000	intra-chromosome
chr1	1270000	chr1	2090000	intra-chromosome
chr1	1270000	chr1	2110000	intra-chromosome
chr1	1270000	chr1	2150000	intra-chromosome
chr1	1270000	chr1	2950000	intra-chromosome
chr1	1270000	chr1	60230000	intra-chromosome
chr1	1270000	chr1	60250000	intra-chromosome
chr1	1270000	chr1	60670000	intra-chromosome
chr1	1270000	chr1	63170000	intra-chromosome
chr1	1270000	chr1	77730000	intra-chromosome
chr1	1270000	chr1	86450000	intra-chromosome
chr1	1270000	chr1	88450000	intra-chromosome
chr1	1290000	chr1	1310000	intra-chromosome
chr1	1290000	chr1	1370000	intra-chromosome
chr1	1290000	chr1	1390000	intra-chromosome
chr1	1290000	chr1	1410000	intra-chromosome
chr1	1290000	chr1	1430000	intra-chromosome
chr1	1290000	chr1	1450000	intra-chromosome
chr1	1290000	chr1	1470000	intra-chromosome
chr1	1290000	chr1	1490000	intra-chromosome
chr1	1290000	chr1	1510000	intra-chromosome
chr1	1290000	chr1	1530000	intra-chromosome
chr1	1290000	chr1	1550000	intra-chromosome
chr1	1290000	chr1	1570000	intra-chromosome
chr1	1290000	chr1	1590000	intra-chromosome
chr1	1290000	chr1	1610000	intra-chromosome
chr1	1290000	chr1	1630000	intra-chromosome
chr1	1290000	chr1	1650000	intra-chromosome
chr1	1290000	chr1	1710000	intra-chromosome
chr1	1290000	chr1	1730000	intra-chromosome
chr1	1290000	chr1	1770000	intra-chromosome
chr1	1290000	chr1	1970000	intra-chromosome
chr1	1290000	chr1	1990000	intra-chromosome
chr1	1290000	chr1	2010000	intra-chromosome
chr1	1290000	chr1	2030000	intra-chromosome
chr1	1290000	chr1	2050000	intra-chromosome
chr1	1290000	chr1	2070000	intra-chromosome
chr1	1290000	chr1	2090000	intra-chromosome
chr1	1290000	chr1	2110000	intra-chromosome
chr1	1290000	chr1	2130000	intra-chromosome
chr1	1290000	chr1	2150000	intra-chromosome
chr1	1290000	chr1	2170000	intra-chromosome
chr1	1290000	chr1	74310000	intra-chromosome
chr1	1290000	chr1	77710000	intra-chromosome
chr1	1290000	chr1	77730000	intra-chromosome
chr1	1310000	chr1	1350000	intra-chromosome
chr1	1310000	chr1	1370000	intra-chromosome
chr1	1310000	chr1	1390000	intra-chromosome
chr1	1310000	chr1	1410000	intra-chromosome
chr1	1310000	chr1	1430000	intra-chromosome
chr1	1310000	chr1	1450000	intra-chromosome
chr1	1310000	chr1	1470000	intra-chromosome
chr1	1310000	chr1	1490000	intra-chromosome
chr1	1310000	chr1	1510000	intra-chromosome
chr1	1310000	chr1	1530000	intra-chromosome
chr1	1310000	chr1	1550000	intra-chromosome
chr1	1310000	chr1	1570000	intra-chromosome
chr1	1310000	chr1	1590000	intra-chromosome
chr1	1310000	chr1	1610000	intra-chromosome
chr1	1310000	chr1	1630000	intra-chromosome
chr1	1310000	chr1	1650000	intra-chromosome
chr1	1310000	chr1	1670000	intra-chromosome
chr1	1310000	chr1	1690000	intra-chromosome
chr1	1310000	chr1	1710000	intra-chromosome
chr1	1310000	chr1	1730000	intra-chromosome
chr1	1310000	chr1	1750000	intra-chromosome
chr1	1310000	chr1	1770000	intra-chromosome
chr1	1310000	chr1	1790000	intra-chromosome
chr1	1310000	chr1	1950000	intra-chromosome
chr1	1310000	chr1	1970000	intra-chromosome
chr1	1310000	chr1	1990000	intra-chromosome
chr1	1310000	chr1	2010000	intra-chromosome
chr1	1310000	chr1	2030000	intra-chromosome
chr1	1310000	chr1	2050000	intra-chromosome
chr1	1310000	chr1	2070000	intra-chromosome
chr1	1310000	chr1	2090000	intra-chromosome
chr1	1310000	chr1	2110000	intra-chromosome
chr1	1310000	chr1	2130000	intra-chromosome
chr1	1310000	chr1	2170000	intra-chromosome
chr1	1310000	chr1	60350000	intra-chromosome
chr1	1310000	chr1	60410000	intra-chromosome
chr1	1310000	chr1	60450000	intra-chromosome
chr1	1310000	chr1	60470000	intra-chromosome
chr1	1310000	chr1	73470000	intra-chromosome
chr1	1310000	chr1	74290000	intra-chromosome
chr1	1310000	chr1	74430000	intra-chromosome
chr1	1330000	chr1	1350000	intra-chromosome
chr1	1330000	chr1	1370000	intra-chromosome
chr1	1330000	chr1	1390000	intra-chromosome
chr1	1330000	chr1	1410000	intra-chromosome
chr1	1330000	chr1	1430000	intra-chromosome
chr1	1330000	chr1	1450000	intra-chromosome
chr1	1330000	chr1	1470000	intra-chromosome
chr1	1330000	chr1	1490000	intra-chromosome
chr1	1330000	chr1	1510000	intra-chromosome
chr1	1330000	chr1	1530000	intra-chromosome
chr1	1330000	chr1	1550000	intra-chromosome
chr1	1330000	chr1	1570000	intra-chromosome
chr1	1330000	chr1	1590000	intra-chromosome
chr1	1330000	chr1	1610000	intra-chromosome
chr1	1330000	chr1	1630000	intra-chromosome
chr1	1330000	chr1	1650000	intra-chromosome
chr1	1330000	chr1	1750000	intra-chromosome
chr1	1330000	chr1	1770000	intra-chromosome
chr1	1330000	chr1	1790000	intra-chromosome
chr1	1330000	chr1	1970000	intra-chromosome
chr1	1330000	chr1	2030000	intra-chromosome
chr1	1330000	chr1	2070000	intra-chromosome
chr1	1330000	chr1	2090000	intra-chromosome
chr1	1330000	chr1	2110000	intra-chromosome
chr1	1330000	chr1	2130000	intra-chromosome
chr1	1330000	chr1	2170000	intra-chromosome
chr1	1330000	chr1	60370000	intra-chromosome
chr1	1350000	chr1	1370000	intra-chromosome
chr1	1350000	chr1	1390000	intra-chromosome
chr1	1350000	chr1	1410000	intra-chromosome
chr1	1350000	chr1	1430000	intra-chromosome
chr1	1350000	chr1	1450000	intra-chromosome
chr1	1350000	chr1	1470000	intra-chromosome
chr1	1350000	chr1	1490000	intra-chromosome
chr1	1350000	chr1	1510000	intra-chromosome
chr1	1350000	chr1	1530000	intra-chromosome
chr1	1350000	chr1	1550000	intra-chromosome
chr1	1350000	chr1	1570000	intra-chromosome
chr1	1350000	chr1	1590000	intra-chromosome
chr1	1350000	chr1	1610000	intra-chromosome
chr1	1350000	chr1	1630000	intra-chromosome
chr1	1350000	chr1	1650000	intra-chromosome
chr1	1350000	chr1	1730000	intra-chromosome
chr1	1350000	chr1	1750000	intra-chromosome
chr1	1350000	chr1	1770000	intra-chromosome
chr1	1350000	chr1	2010000	intra-chromosome
chr1	1350000	chr1	2030000	intra-chromosome
chr1	1350000	chr1	2050000	intra-chromosome
chr1	1350000	chr1	2070000	intra-chromosome
chr1	1350000	chr1	2090000	intra-chromosome
chr1	1350000	chr1	2110000	intra-chromosome
chr1	1350000	chr1	2130000	intra-chromosome
chr1	1350000	chr1	2150000	intra-chromosome
chr1	1350000	chr1	60170000	intra-chromosome
chr1	1350000	chr1	60370000	intra-chromosome
chr1	1350000	chr1	60390000	intra-chromosome
chr1	1350000	chr1	60410000	intra-chromosome
chr1	1350000	chr1	60430000	intra-chromosome
chr1	1350000	chr1	67910000	intra-chromosome
chr1	1350000	chr1	86650000	intra-chromosome
chr1	1370000	chr1	1390000	intra-chromosome
chr1	1370000	chr1	1410000	intra-chromosome
chr1	1370000	chr1	1430000	intra-chromosome
chr1	1370000	chr1	1450000	intra-chromosome
chr1	1370000	chr1	1470000	intra-chromosome
chr1	1370000	chr1	1490000	intra-chromosome
chr1	1370000	chr1	1510000	intra-chromosome
chr1	1370000	chr1	1530000	intra-chromosome
chr1	1370000	chr1	1550000	intra-chromosome
chr1	1370000	chr1	1570000	intra-chromosome
chr1	1370000	chr1	1590000	intra-chromosome
chr1	1370000	chr1	1610000	intra-chromosome
chr1	1370000	chr1	1730000	intra-chromosome
chr1	1370000	chr1	1770000	intra-chromosome
chr1	1370000	chr1	2030000	intra-chromosome
chr1	1370000	chr1	2050000	intra-chromosome
chr1	1370000	chr1	2070000	intra-chromosome
chr1	1370000	chr1	2110000	intra-chromosome
chr1	1370000	chr1	52570000	intra-chromosome
chr1	1370000	chr1	60210000	intra-chromosome
chr1	1370000	chr1	60310000	intra-chromosome
chr1	1370000	chr1	60330000	intra-chromosome
chr1	1370000	chr1	60350000	intra-chromosome
chr1	1370000	chr1	79890000	intra-chromosome
chr1	1390000	chr1	1410000	intra-chromosome
chr1	1390000	chr1	1430000	intra-chromosome
chr1	1390000	chr1	1450000	intra-chromosome
chr1	1390000	chr1	1490000	intra-chromosome
chr1	1390000	chr1	1510000	intra-chromosome
chr1	1390000	chr1	1530000	intra-chromosome
chr1	1390000	chr1	1550000	intra-chromosome
chr1	1390000	chr1	1570000	intra-chromosome
chr1	1390000	chr1	1590000	intra-chromosome
chr1	1390000	chr1	1610000	intra-chromosome
chr1	1390000	chr1	1730000	intra-chromosome
chr1	1390000	chr1	2010000	intra-chromosome
chr1	1390000	chr1	2030000	intra-chromosome
chr1	1390000	chr1	2050000	intra-chromosome
chr1	1390000	chr1	2070000	intra-chromosome
chr1	1390000	chr1	2090000	intra-chromosome
chr1	1390000	chr1	2110000	intra-chromosome
chr1	1390000	chr1	2150000	intra-chromosome
chr1	1390000	chr1	60210000	intra-chromosome
chr1	1390000	chr1	60270000	intra-chromosome
chr1	1390000	chr1	60370000	intra-chromosome
chr1	1390000	chr1	67870000	intra-chromosome
chr1	1390000	chr1	67890000	intra-chromosome
chr1	1390000	chr1	67930000	intra-chromosome
chr1	1390000	chr1	74310000	intra-chromosome
chr1	1390000	chr1	74370000	intra-chromosome
chr1	1390000	chr1	74510000	intra-chromosome
chr1	1390000	chr1	79870000	intra-chromosome
chr1	1410000	chr1	1430000	intra-chromosome
chr1	1410000	chr1	1510000	intra-chromosome
chr1	1410000	chr1	1530000	intra-chromosome
chr1	1410000	chr1	1550000	intra-chromosome
chr1	1410000	chr1	1570000	intra-chromosome
chr1	1410000	chr1	1590000	intra-chromosome
chr1	1410000	chr1	1610000	intra-chromosome
chr1	1410000	chr1	2030000	intra-chromosome
chr1	1410000	chr1	2050000	intra-chromosome
chr1	1410000	chr1	2090000	intra-chromosome
chr1	1410000	chr1	2110000	intra-chromosome
chr1	1410000	chr1	60210000	intra-chromosome
chr1	1410000	chr1	60250000	intra-chromosome
chr1	1410000	chr1	60330000	intra-chromosome
chr1	1410000	chr1	60350000	intra-chromosome
chr1	1410000	chr1	60370000	intra-chromosome
chr1	1410000	chr1	60410000	intra-chromosome
chr1	1410000	chr1	60430000	intra-chromosome
chr1	1410000	chr1	67830000	intra-chromosome
chr1	1410000	chr1	74510000	intra-chromosome
chr1	1410000	chr1	77730000	intra-chromosome
chr1	1430000	chr1	1490000	intra-chromosome
chr1	1430000	chr1	1510000	intra-chromosome
chr1	1430000	chr1	1530000	intra-chromosome
chr1	1430000	chr1	1550000	intra-chromosome
chr1	1430000	chr1	1570000	intra-chromosome
chr1	1430000	chr1	1590000	intra-chromosome
chr1	1430000	chr1	1610000	intra-chromosome
chr1	1430000	chr1	1630000	intra-chromosome
chr1	1430000	chr1	2030000	intra-chromosome
chr1	1430000	chr1	2090000	intra-chromosome
chr1	1430000	chr1	2150000	intra-chromosome
chr1	1430000	chr1	60370000	intra-chromosome
chr1	1430000	chr1	60390000	intra-chromosome
chr1	1430000	chr1	441730000	intra-chromosome
chr1	1430000	chr1	441750000	intra-chromosome
chr1	1450000	chr1	1470000	intra-chromosome
chr1	1450000	chr1	1490000	intra-chromosome
chr1	1450000	chr1	1510000	intra-chromosome
chr1	1450000	chr1	1530000	intra-chromosome
chr1	1450000	chr1	1550000	intra-chromosome
chr1	1450000	chr1	1570000	intra-chromosome
chr1	1450000	chr1	1590000	intra-chromosome
chr1	1450000	chr1	1610000	intra-chromosome
chr1	1450000	chr1	1630000	intra-chromosome
chr1	1450000	chr1	1770000	intra-chromosome
chr1	1450000	chr1	2010000	intra-chromosome
chr1	1450000	chr1	2030000	intra-chromosome
chr1	1450000	chr1	2050000	intra-chromosome
chr1	1450000	chr1	2090000	intra-chromosome
chr1	1450000	chr1	2110000	intra-chromosome
chr1	1450000	chr1	60290000	intra-chromosome
chr1	1450000	chr1	60330000	intra-chromosome
chr1	1450000	chr1	60350000	intra-chromosome
chr1	1450000	chr1	60370000	intra-chromosome
chr1	1450000	chr1	60390000	intra-chromosome
chr1	1450000	chr1	60490000	intra-chromosome
chr1	1450000	chr1	63170000	intra-chromosome
chr1	1450000	chr1	79850000	intra-chromosome
chr1	1470000	chr1	1490000	intra-chromosome
chr1	1470000	chr1	1510000	intra-chromosome
chr1	1470000	chr1	1530000	intra-chromosome
chr1	1470000	chr1	1550000	intra-chromosome
chr1	1470000	chr1	1570000	intra-chromosome
chr1	1470000	chr1	1590000	intra-chromosome
chr1	1470000	chr1	1610000	intra-chromosome
chr1	1470000	chr1	1630000	intra-chromosome
chr1	1470000	chr1	1770000	intra-chromosome
chr1	1470000	chr1	1970000	intra-chromosome
chr1	1470000	chr1	1990000	intra-chromosome
chr1	1470000	chr1	2010000	intra-chromosome
chr1	1470000	chr1	2030000	intra-chromosome
chr1	1470000	chr1	2050000	intra-chromosome
chr1	1470000	chr1	2070000	intra-chromosome
chr1	1470000	chr1	2090000	intra-chromosome
chr1	1470000	chr1	2130000	intra-chromosome
chr1	1470000	chr1	2150000	intra-chromosome
chr1	1470000	chr1	60210000	intra-chromosome
chr1	1470000	chr1	60430000	intra-chromosome
chr1	1470000	chr1	74250000	intra-chromosome
chr1	1470000	chr1	74370000	intra-chromosome
chr1	1490000	chr1	1510000	intra-chromosome
chr1	1490000	chr1	1530000	intra-chromosome
chr1	1490000	chr1	1550000	intra-chromosome
chr1	1490000	chr1	1570000	intra-chromosome
chr1	1490000	chr1	1590000	intra-chromosome
chr1	1490000	chr1	1610000	intra-chromosome
chr1	1490000	chr1	2050000	intra-chromosome
chr1	1490000	chr1	2070000	intra-chromosome
chr1	1490000	chr1	2090000	intra-chromosome
chr1	1490000	chr1	60230000	intra-chromosome
chr1	1490000	chr1	97010000	intra-chromosome
chr1	1510000	chr1	1530000	intra-chromosome
chr1	1510000	chr1	1550000	intra-chromosome
chr1	1510000	chr1	1570000	intra-chromosome
chr1	1510000	chr1	1590000	intra-chromosome
chr1	1510000	chr1	1610000	intra-chromosome
chr1	1510000	chr1	2010000	intra-chromosome
chr1	1510000	chr1	2050000	intra-chromosome
chr1	1510000	chr1	2070000	intra-chromosome
chr1	1510000	chr1	2090000	intra-chromosome
chr1	1510000	chr1	60170000	intra-chromosome
chr1	1510000	chr1	60230000	intra-chromosome
chr1	1510000	chr1	60250000	intra-chromosome
chr1	1510000	chr1	60270000	intra-chromosome
chr1	1510000	chr1	60310000	intra-chromosome
chr1	1510000	chr1	60330000	intra-chromosome
chr1	1510000	chr1	60350000	intra-chromosome
chr1	1510000	chr1	60370000	intra-chromosome
chr1	1510000	chr1	74570000	intra-chromosome
chr1	1510000	chr1	77730000	intra-chromosome
chr1	1510000	chr1	79870000	intra-chromosome
chr1	1510000	chr1	86410000	intra-chromosome
chr1	1510000	chr1	87050000	intra-chromosome
chr1	1510000	chr1	87670000	intra-chromosome
chr1	1530000	chr1	1550000	intra-chromosome
chr1	1530000	chr1	1570000	intra-chromosome
chr1	1530000	chr1	1590000	intra-chromosome
chr1	1530000	chr1	1610000	intra-chromosome
chr1	1530000	chr1	2030000	intra-chromosome
chr1	1530000	chr1	2090000	intra-chromosome
chr1	1530000	chr1	2110000	intra-chromosome
chr1	1530000	chr1	2130000	intra-chromosome
chr1	1530000	chr1	59390000	intra-chromosome
chr1	1530000	chr1	60250000	intra-chromosome
chr1	1530000	chr1	60270000	intra-chromosome
chr1	1530000	chr1	60330000	intra-chromosome
chr1	1530000	chr1	60370000	intra-chromosome
chr1	1530000	chr1	60390000	intra-chromosome
chr1	1530000	chr1	68110000	intra-chromosome
chr1	1530000	chr1	102510000	intra-chromosome
chr1	1550000	chr1	1570000	intra-chromosome
chr1	1550000	chr1	1590000	intra-chromosome
chr1	1550000	chr1	1610000	intra-chromosome
chr1	1550000	chr1	2030000	intra-chromosome
chr1	1550000	chr1	2070000	intra-chromosome
chr1	1550000	chr1	41810000	intra-chromosome
chr1	1550000	chr1	60250000	intra-chromosome
chr1	1550000	chr1	60350000	intra-chromosome
chr1	1550000	chr1	60370000	intra-chromosome
chr1	1550000	chr1	60390000	intra-chromosome
chr1	1550000	chr1	63170000	intra-chromosome
chr1	1550000	chr1	67830000	intra-chromosome
chr1	1550000	chr1	74510000	intra-chromosome
chr1	1550000	chr1	77730000	intra-chromosome
chr1	1550000	chr1	87670000	intra-chromosome
chr1	1550000	chr1	218550000	intra-chromosome
chr1	1570000	chr1	1590000	intra-chromosome
chr1	1570000	chr1	1610000	intra-chromosome
chr1	1570000	chr1	2030000	intra-chromosome
chr1	1570000	chr1	2050000	intra-chromosome
chr1	1570000	chr1	2090000	intra-chromosome
chr1	1570000	chr1	60290000	intra-chromosome
chr1	1570000	chr1	60330000	intra-chromosome
chr1	1570000	chr1	60370000	intra-chromosome
chr1	1570000	chr1	60410000	intra-chromosome
chr1	1570000	chr1	63150000	intra-chromosome
chr1	1570000	chr1	74270000	intra-chromosome
chr1	1570000	chr1	77730000	intra-chromosome
chr1	1570000	chr1	86390000	intra-chromosome
chr1	1570000	chr2	3010000	inter-chromosome
chr1	1570000	chr2	3090000	inter-chromosome
chr1	1590000	chr1	1770000	intra-chromosome
chr1	1590000	chr1	2010000	intra-chromosome
chr1	1590000	chr1	2030000	intra-chromosome
chr1	1590000	chr1	2050000	intra-chromosome
chr1	1590000	chr1	2070000	intra-chromosome
chr1	1590000	chr1	2090000	intra-chromosome
chr1	1590000	chr1	2110000	intra-chromosome
chr1	1590000	chr1	59390000	intra-chromosome
chr1	1590000	chr1	60230000	intra-chromosome
chr1	1590000	chr1	60250000	intra-chromosome
chr1	1590000	chr1	60310000	intra-chromosome
chr1	1590000	chr1	60690000	intra-chromosome
chr1	1590000	chr1	74050000	intra-chromosome
chr1	1590000	chr1	74510000	intra-chromosome
chr1	1590000	chr1	79890000	intra-chromosome
chr1	1590000	chr1	86390000	intra-chromosome
chr1	1590000	chr1	87630000	intra-chromosome
chr1	1590000	chr1	87670000	intra-chromosome
chr1	1610000	chr1	1750000	intra-chromosome
chr1	1610000	chr1	1770000	intra-chromosome
chr1	1610000	chr1	1790000	intra-chromosome
chr1	1610000	chr1	1890000	intra-chromosome
chr1	1610000	chr1	1950000	intra-chromosome
chr1	1610000	chr1	1970000	intra-chromosome
chr1	1610000	chr1	1990000	intra-chromosome
chr1	1610000	chr1	2010000	intra-chromosome
chr1	1610000	chr1	2030000	intra-chromosome
chr1	1610000	chr1	2050000	intra-chromosome
chr1	1610000	chr1	2070000	intra-chromosome
chr1	1610000	chr1	2110000	intra-chromosome
chr1	1610000	chr1	2130000	intra-chromosome
chr1	1610000	chr1	2150000	intra-chromosome
chr1	1610000	chr1	60370000	intra-chromosome
chr1	1630000	chr1	1770000	intra-chromosome
chr1	1630000	chr1	1790000	intra-chromosome
chr1	1630000	chr1	1810000	intra-chromosome
chr1	1630000	chr1	1830000	intra-chromosome
chr1	1630000	chr1	1850000	intra-chromosome
chr1	1630000	chr1	1870000	intra-chromosome
chr1	1630000	chr1	1890000	intra-chromosome
chr1	1630000	chr1	1910000	intra-chromosome
chr1	1630000	chr1	1930000	intra-chromosome
chr1	1630000	chr1	1950000	intra-chromosome
chr1	1630000	chr1	1970000	intra-chromosome
chr1	1630000	chr1	1990000	intra-chromosome
chr1	1630000	chr1	2010000	intra-chromosome
chr1	1630000	chr1	2110000	intra-chromosome
chr1	1630000	chr1	2130000	intra-chromosome
chr1	1630000	chr1	2150000	intra-chromosome
chr1	1630000	chr1	2310000	intra-chromosome
chr1	1650000	chr1	1770000	intra-chromosome
chr1	1650000	chr1	1790000	intra-chromosome
chr1	1650000	chr1	1810000	intra-chromosome
chr1	1650000	chr1	1830000	intra-chromosome
chr1	1650000	chr1	1850000	intra-chromosome
chr1	1650000	chr1	1870000	intra-chromosome
chr1	1650000	chr1	1890000	intra-chromosome
chr1	1650000	chr1	1910000	intra-chromosome
chr1	1650000	chr1	1930000	intra-chromosome
chr1	1650000	chr1	1950000	intra-chromosome
chr1	1650000	chr1	1970000	intra-chromosome
chr1	1650000	chr1	1990000	intra-chromosome
chr1	1650000	chr1	2130000	intra-chromosome
chr1	1650000	chr1	2170000	intra-chromosome
chr1	1650000	chr1	2190000	intra-chromosome
chr1	1650000	chr1	2210000	intra-chromosome
chr1	1650000	chr1	74130000	intra-chromosome
chr1	1670000	chr1	1690000	intra-chromosome
chr1	1670000	chr1	1750000	intra-chromosome
chr1	1670000	chr1	1770000	intra-chromosome
chr1	1670000	chr1	1790000	intra-chromosome
chr1	1670000	chr1	1810000	intra-chromosome
chr1	1670000	chr1	1830000	intra-chromosome
chr1	1670000	chr1	1850000	intra-chromosome
chr1	1670000	chr1	1870000	intra-chromosome
chr1	1670000	chr1	1890000	intra-chromosome
chr1	1670000	chr1	1910000	intra-chromosome
chr1	1670000	chr1	1930000	intra-chromosome
chr1	1670000	chr1	1950000	intra-chromosome
chr1	1670000	chr1	1970000	intra-chromosome
chr1	1670000	chr1	1990000	intra-chromosome
chr1	1670000	chr1	2110000	intra-chromosome
chr1	1670000	chr1	2130000	intra-chromosome
chr1	1690000	chr1	1750000	intra-chromosome
chr1	1690000	chr1	1770000	intra-chromosome
chr1	1690000	chr1	1790000	intra-chromosome
chr1	1690000	chr1	1810000	intra-chromosome
chr1	1690000	chr1	1830000	intra-chromosome
chr1	1690000	chr1	1850000	intra-chromosome
chr1	1690000	chr1	1870000	intra-chromosome
chr1	1690000	chr1	1890000	intra-chromosome
chr1	1690000	chr1	1910000	intra-chromosome
chr1	1690000	chr1	1930000	intra-chromosome
chr1	1690000	chr1	1950000	intra-chromosome
chr1	1690000	chr1	1970000	intra-chromosome
chr1	1690000	chr1	1990000	intra-chromosome
chr1	1690000	chr1	2130000	intra-chromosome
chr1	1690000	chr1	76950000	intra-chromosome
chr1	1690000	chr3	60550000	inter-chromosome
chr1	1710000	chr1	1770000	intra-chromosome
chr1	1710000	chr1	1790000	intra-chromosome
chr1	1710000	chr1	1810000	intra-chromosome
chr1	1710000	chr1	1850000	intra-chromosome
chr1	1710000	chr1	1890000	intra-chromosome
chr1	1710000	chr1	1930000	intra-chromosome
chr1	1710000	chr1	1950000	intra-chromosome
chr1	1710000	chr1	1970000	intra-chromosome
chr1	1710000	chr1	1990000	intra-chromosome
chr1	1730000	chr1	1750000	intra-chromosome
chr1	1730000	chr1	1770000	intra-chromosome
chr1	1730000	chr1	1790000	intra-chromosome
chr1	1730000	chr1	2010000	intra-chromosome
chr1	1730000	chr1	2110000	intra-chromosome
chr1	1730000	chr1	74570000	intra-chromosome
chr1	1730000	chr1	86410000	intra-chromosome
chr1	1750000	chr1	1770000	intra-chromosome
chr1	1750000	chr1	2010000	intra-chromosome
chr1	1750000	chr1	84050000	intra-chromosome
chr1	1750000	chr1	86450000	intra-chromosome
chr1	1750000	chr1	95870000	intra-chromosome
chr1	1770000	chr1	1970000	intra-chromosome
chr1	1770000	chr1	2110000	intra-chromosome
chr1	1790000	chr1	1950000	intra-chromosome
chr1	1790000	chr1	86490000	intra-chromosome
chr1	1850000	chr1	526570000	intra-chromosome
chr1	1850000	chr3	60550000	inter-chromosome
chr1	1870000	chr3	60550000	inter-chromosome
chr1	1890000	chr1	2130000	intra-chromosome
chr1	1890000	chr3	60550000	inter-chromosome
chr1	1910000	chr3	60550000	inter-chromosome
chr1	1950000	chr1	2110000	intra-chromosome
chr1	1950000	chr1	2130000	intra-chromosome
chr1	1950000	chr1	2150000	intra-chromosome
chr1	1950000	chr1	86490000	intra-chromosome
chr1	1970000	chr1	2090000	intra-chromosome
chr1	1970000	chr1	2110000	intra-chromosome
chr1	1970000	chr1	2130000	intra-chromosome
chr1	1970000	chr1	2150000	intra-chromosome
chr1	1970000	chr1	2170000	intra-chromosome
chr1	1970000	chr1	2310000	intra-chromosome
chr1	1970000	chr1	47730000	intra-chromosome
chr1	1970000	chr1	68330000	intra-chromosome
chr1	1990000	chr1	2090000	intra-chromosome
chr1	1990000	chr1	2110000	intra-chromosome
chr1	1990000	chr1	2130000	intra-chromosome
chr1	1990000	chr1	2150000	intra-chromosome
chr1	1990000	chr1	2170000	intra-chromosome
chr1	1990000	chr1	2190000	intra-chromosome
chr1	1990000	chr1	2290000	intra-chromosome
chr1	1990000	chr1	52590000	intra-chromosome
chr1	1990000	chr1	60430000	intra-chromosome
chr1	1990000	chr1	63370000	intra-chromosome
chr1	1990000	chr1	74210000	intra-chromosome
chr1	2010000	chr1	2050000	intra-chromosome
chr1	2010000	chr1	2070000	intra-chromosome
chr1	2010000	chr1	2090000	intra-chromosome
chr1	2010000	chr1	2110000	intra-chromosome
chr1	2010000	chr1	2130000	intra-chromosome
chr1	2010000	chr1	2150000	intra-chromosome
chr1	2010000	chr1	2170000	intra-chromosome
chr1	2010000	chr1	2310000	intra-chromosome
chr1	2010000	chr1	2950000	intra-chromosome
chr1	2010000	chr1	2970000	intra-chromosome
chr1	2010000	chr1	41670000	intra-chromosome
chr1	2010000	chr1	41690000	intra-chromosome
chr1	2010000	chr1	41730000	intra-chromosome
chr1	2010000	chr1	47770000	intra-chromosome
chr1	2010000	chr1	60130000	intra-chromosome
chr1	2010000	chr1	60150000	intra-chromosome
chr1	2010000	chr1	63150000	intra-chromosome
chr1	2010000	chr1	68330000	intra-chromosome
chr1	2010000	chr1	72790000	intra-chromosome
chr1	2010000	chr1	74410000	intra-chromosome
chr1	2010000	chr1	76590000	intra-chromosome
chr1	2010000	chr1	77710000	intra-chromosome
chr1	2010000	chr1	84050000	intra-chromosome
chr1	2010000	chr1	86370000	intra-chromosome
chr1	2010000	chr1	86450000	intra-chromosome
chr1	2010000	chr1	96850000	intra-chromosome
chr1	2010000	chr1	151950000	intra-chromosome
chr1	2030000	chr1	2050000	intra-chromosome
chr1	2030000	chr1	2070000	intra-chromosome
chr1	2030000	chr1	2090000	intra-chromosome
chr1	2030000	chr1	2110000	intra-chromosome
chr1	2030000	chr1	2130000	intra-chromosome
chr1	2030000	chr1	2150000	intra-chromosome
chr1	2030000	chr1	2970000	intra-chromosome
chr1	2030000	chr1	2990000	intra-chromosome
chr1	2030000	chr1	41670000	intra-chromosome
chr1	2030000	chr1	41790000	intra-chromosome
chr1	2030000	chr1	52610000	intra-chromosome
chr1	2030000	chr1	52650000	intra-chromosome
chr1	2030000	chr1	60090000	intra-chromosome
chr1	2030000	chr1	60350000	intra-chromosome
chr1	2030000	chr1	60370000	intra-chromosome
chr1	2030000	chr1	60390000	intra-chromosome
chr1	2030000	chr1	60410000	intra-chromosome
chr1	2030000	chr1	60430000	intra-chromosome
chr1	2030000	chr1	63090000	intra-chromosome
chr1	2030000	chr1	63170000	intra-chromosome
chr1	2030000	chr1	68150000	intra-chromosome
chr1	2030000	chr1	72790000	intra-chromosome
chr1	2030000	chr1	74010000	intra-chromosome
chr1	2030000	chr1	74230000	intra-chromosome
chr1	2030000	chr1	74270000	intra-chromosome
chr1	2030000	chr1	74290000	intra-chromosome
chr1	2030000	chr1	74310000	intra-chromosome
chr1	2030000	chr1	74330000	intra-chromosome
chr1	2030000	chr1	74390000	intra-chromosome
chr1	2030000	chr1	74410000	intra-chromosome
chr1	2030000	chr1	74530000	intra-chromosome
chr1	2030000	chr1	74590000	intra-chromosome
chr1	2030000	chr1	76290000	intra-chromosome
chr1	2030000	chr1	77170000	intra-chromosome
chr1	2030000	chr1	77730000	intra-chromosome
chr1	2030000	chr1	77750000	intra-chromosome
chr1	2030000	chr1	77830000	intra-chromosome
chr1	2030000	chr1	79870000	intra-chromosome
chr1	2030000	chr1	79910000	intra-chromosome
chr1	2030000	chr1	86350000	intra-chromosome
chr1	2030000	chr1	86370000	intra-chromosome
chr1	2030000	chr1	86390000	intra-chromosome
chr1	2030000	chr1	86410000	intra-chromosome
chr1	2030000	chr1	86450000	intra-chromosome
chr1	2030000	chr1	87490000	intra-chromosome
chr1	2030000	chr1	97090000	intra-chromosome
chr1	2030000	chr1	102530000	intra-chromosome
chr1	2050000	chr1	2090000	intra-chromosome
chr1	2050000	chr1	2110000	intra-chromosome
chr1	2050000	chr1	2130000	intra-chromosome
chr1	2050000	chr1	2150000	intra-chromosome
chr1	2050000	chr1	2310000	intra-chromosome
chr1	2050000	chr1	2950000	intra-chromosome
chr1	2050000	chr1	2970000	intra-chromosome
chr1	2050000	chr1	3030000	intra-chromosome
chr1	2050000	chr1	6030000	intra-chromosome
chr1	2050000	chr1	60250000	intra-chromosome
chr1	2050000	chr1	63150000	intra-chromosome
chr1	2050000	chr1	67810000	intra-chromosome
chr1	2050000	chr1	77170000	intra-chromosome
chr1	2050000	chr1	77190000	intra-chromosome
chr1	2050000	chr1	77730000	intra-chromosome
chr1	2050000	chr1	86450000	intra-chromosome
chr1	2070000	chr1	2090000	intra-chromosome
chr1	2070000	chr1	2110000	intra-chromosome
chr1	2070000	chr1	2130000	intra-chromosome
chr1	2070000	chr1	2150000	intra-chromosome
chr1	2070000	chr1	2950000	intra-chromosome
chr1	2070000	chr1	6030000	intra-chromosome
chr1	2070000	chr1	47730000	intra-chromosome
chr1	2070000	chr1	60130000	intra-chromosome
chr1	2070000	chr1	60350000	intra-chromosome
chr1	2070000	chr1	60370000	intra-chromosome
chr1	2070000	chr1	67870000	intra-chromosome
chr1	2070000	chr1	73910000	intra-chromosome
chr1	2070000	chr1	74270000	intra-chromosome
chr1	2070000	chr1	74310000	intra-chromosome
chr1	2070000	chr1	74330000	intra-chromosome
chr1	2070000	chr1	74390000	intra-chromosome
chr1	2070000	chr1	74490000	intra-chromosome
chr1	2070000	chr1	74570000	intra-chromosome
chr1	2070000	chr1	74590000	intra-chromosome
chr1	2070000	chr1	77710000	intra-chromosome
chr1	2070000	chr1	77790000	intra-chromosome
chr1	2070000	chr1	83710000	intra-chromosome
chr1	2070000	chr1	86370000	intra-chromosome
chr1	2070000	chr1	86390000	intra-chromosome
chr1	2070000	chr1	87050000	intra-chromosome
chr1	2090000	chr1	2110000	intra-chromosome
chr1	2090000	chr1	2130000	intra-chromosome
chr1	2090000	chr1	2150000	intra-chromosome
chr1	2090000	chr1	2950000	intra-chromosome
chr1	2090000	chr1	3010000	intra-chromosome
chr1	2090000	chr1	41670000	intra-chromosome
chr1	2090000	chr1	59450000	intra-chromosome
chr1	2090000	chr1	60130000	intra-chromosome
chr1	2090000	chr1	60370000	intra-chromosome
chr1	2090000	chr1	60430000	intra-chromosome
chr1	2090000	chr1	67950000	intra-chromosome
chr1	2090000	chr1	73490000	intra-chromosome
chr1	2090000	chr1	77170000	intra-chromosome
chr1	2090000	chr1	84810000	intra-chromosome
chr1	2090000	chr1	86450000	intra-chromosome
chr1	2090000	chr1	92470000	intra-chromosome
chr1	2090000	chr1	102510000	intra-chromosome
chr1	2110000	chr1	2130000	intra-chromosome
chr1	2110000	chr1	2970000	intra-chromosome
chr1	2110000	chr1	6010000	intra-chromosome
chr1	2110000	chr1	63150000	intra-chromosome
chr1	2110000	chr1	74310000	intra-chromosome
chr1	2110000	chr1	77150000	intra-chromosome
chr1	2110000	chr1	77170000	intra-chromosome
chr1	2110000	chr1	77690000	intra-chromosome
chr1	2110000	chr1	86390000	intra-chromosome
chr1	2110000	chr1	87470000	intra-chromosome
chr1	2130000	chr1	2310000	intra-chromosome
chr1	2130000	chr1	60370000	intra-chromosome
chr1	2130000	chr1	74450000	intra-chromosome
chr1	2130000	chr1	84550000	intra-chromosome
chr1	2150000	chr1	2290000	intra-chromosome
chr1	2150000	chr1	2310000	intra-chromosome
chr1	2150000	chr1	2330000	intra-chromosome
chr1	2150000	chr1	2930000	intra-chromosome
chr1	2150000	chr1	2950000	intra-chromosome
chr1	2150000	chr1	2970000	intra-chromosome
chr1	2150000	chr1	2990000	intra-chromosome
chr1	2150000	chr1	3010000	intra-chromosome
chr1	2150000	chr1	3030000	intra-chromosome
chr1	2150000	chr1	6030000	intra-chromosome
chr1	2150000	chr1	41650000	intra-chromosome
chr1	2150000	chr1	41730000	intra-chromosome
chr1	2150000	chr1	60430000	intra-chromosome
chr1	2150000	chr1	60670000	intra-chromosome
chr1	2150000	chr1	63150000	intra-chromosome
chr1	2150000	chr1	63190000	intra-chromosome
chr1	2150000	chr1	74590000	intra-chromosome
chr1	2150000	chr1	76590000	intra-chromosome
chr1	2150000	chr1	77170000	intra-chromosome
chr1	2150000	chr1	77390000	intra-chromosome
chr1	2150000	chr1	84010000	intra-chromosome
chr1	2150000	chr1	86350000	intra-chromosome
chr1	2150000	chr1	86410000	intra-chromosome
chr1	2150000	chr1	87670000	intra-chromosome
chr1	2170000	chr1	2290000	intra-chromosome
chr1	2170000	chr1	2310000	intra-chromosome
chr1	2170000	chr1	2330000	intra-chromosome
chr1	2170000	chr1	2910000	intra-chromosome
chr1	2170000	chr1	2930000	intra-chromosome
chr1	2170000	chr1	2950000	intra-chromosome
chr1	2170000	chr1	2970000	intra-chromosome
chr1	2170000	chr1	3030000	intra-chromosome
chr1	2170000	chr1	59710000	intra-chromosome
chr1	2170000	chr1	60130000	intra-chromosome
chr1	2170000	chr1	67790000	intra-chromosome
chr1	2170000	chr1	68090000	intra-chromosome
chr1	2170000	chr1	68110000	intra-chromosome
chr1	2170000	chr1	68350000	intra-chromosome
chr1	2170000	chr1	74290000	intra-chromosome
chr1	2170000	chr1	74450000	intra-chromosome
chr1	2170000	chr1	77690000	intra-chromosome
chr1	2170000	chr1	86610000	intra-chromosome
chr1	2190000	chr1	2290000	intra-chromosome
chr1	2190000	chr1	2310000	intra-chromosome
chr1	2190000	chr1	2910000	intra-chromosome
chr1	2190000	chr1	77670000	intra-chromosome
chr1	2210000	chr1	2270000	intra-chromosome
chr1	2210000	chr1	2290000	intra-chromosome
chr1	2210000	chr1	2310000	intra-chromosome
chr1	2210000	chr1	86450000	intra-chromosome
chr1	2210000	chr1	86610000	intra-chromosome
chr1	2230000	chr1	63290000	intra-chromosome
chr1	2250000	chr1	59990000	intra-chromosome
chr1	2250000	chr1	60030000	intra-chromosome
chr1	2250000	chr1	76510000	intra-chromosome
chr1	2270000	chr1	74170000	intra-chromosome
chr1	2290000	chr1	59750000	intra-chromosome
chr1	2290000	chr1	63530000	intra-chromosome
chr1	2290000	chr1	73450000	intra-chromosome
chr1	2290000	chr1	74370000	intra-chromosome
chr1	2310000	chr1	63410000	intra-chromosome
chr1	2310000	chr1	79910000	intra-chromosome
chr1	2330000	chr1	52650000	intra-chromosome
chr1	2330000	chr1	98250000	intra-chromosome
chr1	2350000	chr1	77630000	intra-chromosome
chr1	2370000	chr1	149250000	intra-chromosome
chr1	2430000	chr1	2950000	intra-chromosome
chr1	2450000	chr1	2910000	intra-chromosome
chr1	2450000	chr1	2930000	intra-chromosome
chr1	2450000	chr1	73750000	intra-chromosome
chr1	2450000	chr1	149250000	intra-chromosome
chr1	2450000	chr1	149270000	intra-chromosome
chr1	2470000	chr1	73250000	intra-chromosome
chr1	2470000	chr1	77990000	intra-chromosome
chr1	2470000	chr1	78170000	intra-chromosome
chr1	2470000	chr1	149250000	intra-chromosome
chr1	2490000	chr1	85150000	intra-chromosome
chr1	2490000	chr1	149270000	intra-chromosome
chr1	2510000	chr1	149250000	intra-chromosome
chr1	2550000	chr1	84350000	intra-chromosome
chr1	2550000	chr1	149250000	intra-chromosome
chr1	2570000	chr1	149250000	intra-chromosome
chr1	2570000	chr1	149270000	intra-chromosome
chr1	2590000	chr1	85170000	intra-chromosome
chr1	2610000	chr1	2630000	intra-chromosome
chr1	2610000	chr1	85130000	intra-chromosome
chr1	2610000	chr1	86210000	intra-chromosome
chr1	2630000	chr1	73010000	intra-chromosome
chr1	2630000	chr1	149270000	intra-chromosome
chr1	2650000	chr1	149250000	intra-chromosome
chr1	2650000	chr1	427530000	intra-chromosome
chr1	2670000	chr1	58410000	intra-chromosome
chr1	2670000	chr1	149250000	intra-chromosome
chr1	2670000	chr1	149270000	intra-chromosome
chr1	2690000	chr1	73230000	intra-chromosome
chr1	2690000	chr1	93850000	intra-chromosome
chr1	2710000	chr1	51150000	intra-chromosome
chr1	2710000	chr1	84350000	intra-chromosome
chr1	2710000	chr1	149250000	intra-chromosome
chr1	2710000	chr1	149270000	intra-chromosome
chr1	2730000	chr1	2750000	intra-chromosome
chr1	2730000	chr1	77990000	intra-chromosome
chr1	2730000	chr1	149270000	intra-chromosome
chr1	2790000	chr1	77930000	intra-chromosome
chr1	2790000	chr1	86130000	intra-chromosome
chr1	2790000	chr1	86290000	intra-chromosome
chr1	2790000	chr1	149270000	intra-chromosome
chr1	2810000	chr1	73690000	intra-chromosome
chr1	2810000	chr1	78090000	intra-chromosome
chr1	2810000	chr4	617890000	inter-chromosome
chr1	2810000	chr4	617910000	inter-chromosome
chr1	2850000	chr1	2870000	intra-chromosome
chr1	2850000	chr1	59530000	intra-chromosome
chr1	2850000	chr1	59870000	intra-chromosome
chr1	2850000	chr1	68370000	intra-chromosome
chr1	2910000	chr1	72790000	intra-chromosome
chr1	2930000	chr1	47770000	intra-chromosome
chr1	2930000	chr1	47790000	intra-chromosome
chr1	2930000	chr1	59690000	intra-chromosome
chr1	2930000	chr1	63210000	intra-chromosome
chr1	2930000	chr1	77130000	intra-chromosome
chr1	2930000	chr1	79830000	intra-chromosome
chr1	2930000	chr1	79890000	intra-chromosome
chr1	2950000	chr1	3010000	intra-chromosome
chr1	2950000	chr1	3030000	intra-chromosome
chr1	2950000	chr1	5990000	intra-chromosome
chr1	2950000	chr1	6030000	intra-chromosome
chr1	2950000	chr1	19170000	intra-chromosome
chr1	2950000	chr1	40230000	intra-chromosome
chr1	2950000	chr1	41650000	intra-chromosome
chr1	2950000	chr1	41850000	intra-chromosome
chr1	2950000	chr1	47770000	intra-chromosome
chr1	2950000	chr1	52670000	intra-chromosome
chr1	2950000	chr1	59390000	intra-chromosome
chr1	2950000	chr1	59470000	intra-chromosome
chr1	2950000	chr1	60670000	intra-chromosome
chr1	2950000	chr1	60690000	intra-chromosome
chr1	2950000	chr1	63210000	intra-chromosome
chr1	2950000	chr1	63270000	intra-chromosome
chr1	2950000	chr1	63410000	intra-chromosome
chr1	2950000	chr1	67650000	intra-chromosome
chr1	2950000	chr1	67730000	intra-chromosome
chr1	2950000	chr1	68210000	intra-chromosome
chr1	2950000	chr1	68330000	intra-chromosome
chr1	2950000	chr1	72810000	intra-chromosome
chr1	2950000	chr1	73490000	intra-chromosome
chr1	2950000	chr1	73990000	intra-chromosome
chr1	2950000	chr1	74030000	intra-chromosome
chr1	2950000	chr1	74510000	intra-chromosome
chr1	2950000	chr1	74570000	intra-chromosome
chr1	2950000	chr1	76590000	intra-chromosome
chr1	2950000	chr1	77170000	intra-chromosome
chr1	2950000	chr1	77670000	intra-chromosome
chr1	2950000	chr1	77810000	intra-chromosome
chr1	2950000	chr1	79890000	intra-chromosome
chr1	2950000	chr1	83850000	intra-chromosome
chr1	2950000	chr1	84030000	intra-chromosome
chr1	2950000	chr1	84050000	intra-chromosome
chr1	2950000	chr1	84550000	intra-chromosome
chr1	2950000	chr1	96550000	intra-chromosome
chr1	2950000	chr1	97510000	intra-chromosome
chr1	2970000	chr1	3010000	intra-chromosome
chr1	2970000	chr1	3030000	intra-chromosome
chr1	2970000	chr1	3510000	intra-chromosome
chr1	2970000	chr1	6050000	intra-chromosome
chr1	2970000	chr1	40430000	intra-chromosome
chr1	2970000	chr1	40470000	intra-chromosome
chr1	2970000	chr1	41670000	intra-chromosome
chr1	2970000	chr1	41750000	intra-chromosome
chr1	2970000	chr1	41790000	intra-chromosome
chr1	2970000	chr1	47730000	intra-chromosome
chr1	2970000	chr1	47770000	intra-chromosome
chr1	2970000	chr1	52590000	intra-chromosome
chr1	2970000	chr1	52610000	intra-chromosome
chr1	2970000	chr1	59450000	intra-chromosome
chr1	2970000	chr1	59750000	intra-chromosome
chr1	2970000	chr1	60070000	intra-chromosome
chr1	2970000	chr1	60110000	intra-chromosome
chr1	2970000	chr1	60690000	intra-chromosome
chr1	2970000	chr1	63170000	intra-chromosome
chr1	2970000	chr1	63270000	intra-chromosome
chr1	2970000	chr1	73470000	intra-chromosome
chr1	2970000	chr1	74570000	intra-chromosome
chr1	2970000	chr1	76590000	intra-chromosome
chr1	2970000	chr1	77170000	intra-chromosome
chr1	2970000	chr1	77190000	intra-chromosome
chr1	2970000	chr1	77670000	intra-chromosome
chr1	2970000	chr1	77750000	intra-chromosome
chr1	2970000	chr1	79870000	intra-chromosome
chr1	2970000	chr1	79890000	intra-chromosome
chr1	2970000	chr1	85010000	intra-chromosome
chr1	2970000	chr1	86410000	intra-chromosome
chr1	2970000	chr1	86450000	intra-chromosome
chr1	2970000	chr1	102530000	intra-chromosome
chr1	2970000	chr1	108030000	intra-chromosome
chr1	2990000	chr1	3010000	intra-chromosome
chr1	2990000	chr1	6070000	intra-chromosome
chr1	2990000	chr1	40450000	intra-chromosome
chr1	2990000	chr1	40510000	intra-chromosome
chr1	2990000	chr1	40530000	intra-chromosome
chr1	2990000	chr1	52650000	intra-chromosome
chr1	2990000	chr1	52890000	intra-chromosome
chr1	2990000	chr1	60590000	intra-chromosome
chr1	2990000	chr1	68350000	intra-chromosome
chr1	2990000	chr1	72810000	intra-chromosome
chr1	2990000	chr1	72830000	intra-chromosome
chr1	2990000	chr1	77170000	intra-chromosome
chr1	2990000	chr1	77710000	intra-chromosome
chr1	2990000	chr1	79970000	intra-chromosome
chr1	2990000	chr1	83790000	intra-chromosome
chr1	2990000	chr1	83850000	intra-chromosome
chr1	2990000	chr1	83870000	intra-chromosome
chr1	2990000	chr1	84810000	intra-chromosome
chr1	2990000	chr1	190970000	intra-chromosome
chr1	3010000	chr1	3510000	intra-chromosome
chr1	3010000	chr1	3530000	intra-chromosome
chr1	3010000	chr1	40510000	intra-chromosome
chr1	3010000	chr1	41670000	intra-chromosome
chr1	3010000	chr1	41730000	intra-chromosome
chr1	3010000	chr1	41750000	intra-chromosome
chr1	3010000	chr1	60650000	intra-chromosome
chr1	3010000	chr1	67730000	intra-chromosome
chr1	3010000	chr1	72810000	intra-chromosome
chr1	3010000	chr1	77730000	intra-chromosome
chr1	3010000	chr1	83710000	intra-chromosome
chr1	3030000	chr1	3350000	intra-chromosome
chr1	3030000	chr1	3510000	intra-chromosome
chr1	3030000	chr1	3530000	intra-chromosome
chr1	3030000	chr1	3590000	intra-chromosome
chr1	3030000	chr1	3610000	intra-chromosome
chr1	3030000	chr1	5990000	intra-chromosome
chr1	3030000	chr1	6050000	intra-chromosome
chr1	3030000	chr1	9530000	intra-chromosome
chr1	3030000	chr1	9610000	intra-chromosome
chr1	3030000	chr1	40490000	intra-chromosome
chr1	3030000	chr1	41730000	intra-chromosome
chr1	3030000	chr1	59410000	intra-chromosome
chr1	3030000	chr1	60070000	intra-chromosome
chr1	3030000	chr1	60670000	intra-chromosome
chr1	3030000	chr1	63290000	intra-chromosome
chr1	3030000	chr1	67650000	intra-chromosome
chr1	3030000	chr1	68050000	intra-chromosome
chr1	3030000	chr1	68330000	intra-chromosome
chr1	3030000	chr1	72790000	intra-chromosome
chr1	3030000	chr1	72810000	intra-chromosome
chr1	3030000	chr1	72830000	intra-chromosome
chr1	3030000	chr1	74550000	intra-chromosome
chr1	3030000	chr1	76590000	intra-chromosome
chr1	3030000	chr1	76670000	intra-chromosome
chr1	3030000	chr1	77170000	intra-chromosome
chr1	3030000	chr1	77730000	intra-chromosome
chr1	3030000	chr1	77750000	intra-chromosome
chr1	3030000	chr1	77770000	intra-chromosome
chr1	3030000	chr1	79870000	intra-chromosome
chr1	3030000	chr1	79930000	intra-chromosome
chr1	3030000	chr1	83710000	intra-chromosome
chr1	3030000	chr1	84790000	intra-chromosome
chr1	3030000	chr1	104290000	intra-chromosome
chr1	3030000	chr4	337890000	inter-chromosome
chr1	3050000	chr1	3490000	intra-chromosome
chr1	3050000	chr1	3610000	intra-chromosome
chr1	3050000	chr1	76330000	intra-chromosome
chr1	3050000	chr1	76510000	intra-chromosome
chr1	3070000	chr1	3430000	intra-chromosome
chr1	3070000	chr1	3450000	intra-chromosome
chr1	3070000	chr1	3470000	intra-chromosome
chr1	3070000	chr1	3490000	intra-chromosome
chr1	3070000	chr1	3550000	intra-chromosome
chr1	3070000	chr1	3570000	intra-chromosome
chr1	3070000	chr1	3590000	intra-chromosome
chr1	3070000	chr1	3610000	intra-chromosome
chr1	3090000	chr2	3210000	inter-chromosome
chr1	3090000	chr2	3230000	inter-chromosome
chr1	3090000	chr2	101530000	inter-chromosome
chr1	3090000	chr2	101550000	inter-chromosome
chr1	3090000	chr2	101570000	inter-chromosome
chr1	3090000	chr2	149850000	inter-chromosome
chr1	3090000	chr2	313490000	inter-chromosome
chr1	3090000	chr2	378550000	inter-chromosome
chr1	3090000	chr2	388110000	inter-chromosome
chr1	3090000	chr2	400130000	inter-chromosome
chr1	3090000	chr2	419630000	inter-chromosome
chr1	3090000	chr2	419770000	inter-chromosome
chr1	3090000	chr2	419790000	inter-chromosome
chr1	3090000	chr2	530210000	inter-chromosome
[truncated: 595,790+ more rows]
