# Supplementary material for: Molecular mechanisms and topological consequences of drastic chromosomal rearrangements of muntjac deer
Source: Nat Commun. 2021 Nov 25;12:6858. doi: 10.1038/s41467-021-27091-0 (PMC8617201; doi:10.1038/s41467-021-27091-0)
Supplement: Supplementary file 13 — Source data [file 41467_2021_27091_MOESM13_ESM.zip › source data/supplementary figure 15 (MRE and HIN).xlsx]

## Sheet: MRE
binA_chr	binA_position	binB_chr	binB_position	type of significant interaction
chr1	10000	chr1	30000	intra-chromosome
chr1	10000	chr1	230000	intra-chromosome
chr1	10000	chr1	250000	intra-chromosome
chr1	10000	chr1	270000	intra-chromosome
chr1	10000	chr1	290000	intra-chromosome
chr1	10000	chr1	310000	intra-chromosome
chr1	10000	chr1	330000	intra-chromosome
chr1	10000	chr1	350000	intra-chromosome
chr1	10000	chr1	370000	intra-chromosome
chr1	10000	chr1	390000	intra-chromosome
chr1	10000	chr1	410000	intra-chromosome
chr1	10000	chr1	430000	intra-chromosome
chr1	10000	chr1	450000	intra-chromosome
chr1	10000	chr1	470000	intra-chromosome
chr1	10000	chr1	830000	intra-chromosome
chr1	10000	chr1	850000	intra-chromosome
chr1	10000	chr1	870000	intra-chromosome
chr1	10000	chr1	1770000	intra-chromosome
chr1	10000	chr1	2030000	intra-chromosome
chr1	10000	chr1	2670000	intra-chromosome
chr1	10000	chr1	2930000	intra-chromosome
chr1	10000	chr1	2950000	intra-chromosome
chr1	10000	chr1	2970000	intra-chromosome
chr1	10000	chr1	7950000	intra-chromosome
chr1	10000	chr1	7990000	intra-chromosome
chr1	10000	chr1	11450000	intra-chromosome
chr1	10000	chr1	18530000	intra-chromosome
chr1	10000	chr1	19150000	intra-chromosome
chr1	10000	chr1	26770000	intra-chromosome
chr1	10000	chr1	36470000	intra-chromosome
chr1	10000	chr1	41650000	intra-chromosome
chr1	10000	chr1	41730000	intra-chromosome
chr1	10000	chr1	41750000	intra-chromosome
chr1	10000	chr1	41770000	intra-chromosome
chr1	10000	chr1	42030000	intra-chromosome
chr1	10000	chr1	42210000	intra-chromosome
chr1	10000	chr1	44650000	intra-chromosome
chr1	10000	chr1	50450000	intra-chromosome
chr1	10000	chr1	66850000	intra-chromosome
chr1	10000	chr1	72910000	intra-chromosome
chr1	30000	chr1	50000	intra-chromosome
chr1	30000	chr1	250000	intra-chromosome
chr1	30000	chr1	270000	intra-chromosome
chr1	30000	chr1	290000	intra-chromosome
chr1	30000	chr1	310000	intra-chromosome
chr1	30000	chr1	330000	intra-chromosome
chr1	30000	chr1	350000	intra-chromosome
chr1	30000	chr1	370000	intra-chromosome
chr1	30000	chr1	390000	intra-chromosome
chr1	30000	chr1	410000	intra-chromosome
chr1	30000	chr1	430000	intra-chromosome
chr1	30000	chr1	450000	intra-chromosome
chr1	30000	chr1	830000	intra-chromosome
chr1	30000	chr1	850000	intra-chromosome
chr1	30000	chr1	870000	intra-chromosome
chr1	30000	chr1	2030000	intra-chromosome
chr1	30000	chr1	2930000	intra-chromosome
chr1	30000	chr1	2950000	intra-chromosome
chr1	30000	chr1	2970000	intra-chromosome
chr1	30000	chr1	8030000	intra-chromosome
chr1	30000	chr1	36390000	intra-chromosome
chr1	30000	chr1	49850000	intra-chromosome
chr1	30000	chr1	50070000	intra-chromosome
chr1	50000	chr1	70000	intra-chromosome
chr1	50000	chr1	250000	intra-chromosome
chr1	50000	chr1	270000	intra-chromosome
chr1	50000	chr1	290000	intra-chromosome
chr1	50000	chr1	310000	intra-chromosome
chr1	50000	chr1	330000	intra-chromosome
chr1	50000	chr1	350000	intra-chromosome
chr1	50000	chr1	370000	intra-chromosome
chr1	50000	chr1	390000	intra-chromosome
chr1	50000	chr1	410000	intra-chromosome
chr1	50000	chr1	430000	intra-chromosome
chr1	50000	chr1	450000	intra-chromosome
chr1	50000	chr1	33190000	intra-chromosome
chr1	70000	chr1	90000	intra-chromosome
chr1	70000	chr1	210000	intra-chromosome
chr1	70000	chr1	270000	intra-chromosome
chr1	70000	chr1	290000	intra-chromosome
chr1	70000	chr1	310000	intra-chromosome
chr1	70000	chr1	350000	intra-chromosome
chr1	70000	chr1	370000	intra-chromosome
chr1	70000	chr1	390000	intra-chromosome
chr1	70000	chr1	430000	intra-chromosome
chr1	90000	chr1	110000	intra-chromosome
chr1	90000	chr1	250000	intra-chromosome
chr1	90000	chr1	270000	intra-chromosome
chr1	90000	chr1	290000	intra-chromosome
chr1	90000	chr1	310000	intra-chromosome
chr1	90000	chr1	330000	intra-chromosome
chr1	90000	chr1	350000	intra-chromosome
chr1	90000	chr1	370000	intra-chromosome
chr1	110000	chr1	130000	intra-chromosome
chr1	110000	chr1	270000	intra-chromosome
chr1	110000	chr1	290000	intra-chromosome
chr1	110000	chr1	310000	intra-chromosome
chr1	110000	chr1	350000	intra-chromosome
chr1	110000	chr1	370000	intra-chromosome
chr1	130000	chr1	150000	intra-chromosome
chr1	130000	chr1	250000	intra-chromosome
chr1	130000	chr1	310000	intra-chromosome
chr1	130000	chr1	350000	intra-chromosome
chr1	150000	chr1	170000	intra-chromosome
chr1	150000	chr1	290000	intra-chromosome
chr1	150000	chr1	330000	intra-chromosome
chr1	170000	chr1	190000	intra-chromosome
chr1	170000	chr1	270000	intra-chromosome
chr1	170000	chr1	290000	intra-chromosome
chr1	170000	chr1	350000	intra-chromosome
chr1	190000	chr1	210000	intra-chromosome
chr1	210000	chr1	230000	intra-chromosome
chr1	210000	chr1	270000	intra-chromosome
chr1	230000	chr1	250000	intra-chromosome
chr1	230000	chr1	270000	intra-chromosome
chr1	230000	chr1	290000	intra-chromosome
chr1	250000	chr1	270000	intra-chromosome
chr1	270000	chr1	290000	intra-chromosome
chr1	290000	chr1	310000	intra-chromosome
chr1	310000	chr1	330000	intra-chromosome
chr1	330000	chr1	350000	intra-chromosome
chr1	350000	chr1	370000	intra-chromosome
chr1	370000	chr1	390000	intra-chromosome
chr1	390000	chr1	410000	intra-chromosome
chr1	410000	chr1	430000	intra-chromosome
chr1	410000	chr3	137990000	inter-chromosome
chr1	430000	chr1	450000	intra-chromosome
chr1	430000	chr1	850000	intra-chromosome
chr1	430000	chr1	870000	intra-chromosome
chr1	430000	chr1	2930000	intra-chromosome
chr1	430000	chr1	2950000	intra-chromosome
chr1	430000	chr1	2970000	intra-chromosome
chr1	430000	chr1	11630000	intra-chromosome
chr1	430000	chr1	27350000	intra-chromosome
chr1	430000	chr1	33210000	intra-chromosome
chr1	430000	chr1	36090000	intra-chromosome
chr1	430000	chr1	36490000	intra-chromosome
chr1	430000	chr1	41710000	intra-chromosome
chr1	450000	chr1	470000	intra-chromosome
chr1	450000	chr1	850000	intra-chromosome
chr1	450000	chr1	2930000	intra-chromosome
chr1	450000	chr1	3350000	intra-chromosome
chr1	450000	chr1	7970000	intra-chromosome
chr1	450000	chr1	74930000	intra-chromosome
chr1	470000	chr1	490000	intra-chromosome
chr1	470000	chr1	3850000	intra-chromosome
chr1	490000	chr1	510000	intra-chromosome
chr1	490000	chr1	2930000	intra-chromosome
chr1	490000	chr1	15330000	intra-chromosome
chr1	510000	chr1	530000	intra-chromosome
chr1	530000	chr1	550000	intra-chromosome
chr1	550000	chr1	570000	intra-chromosome
chr1	570000	chr1	590000	intra-chromosome
chr1	590000	chr1	6190000	intra-chromosome
chr1	610000	chr2	30000	inter-chromosome
chr1	610000	chr2	78870000	inter-chromosome
chr1	610000	chr2	78890000	inter-chromosome
chr1	610000	chr2	78910000	inter-chromosome
chr1	610000	chr2	78930000	inter-chromosome
chr1	610000	chr2	84470000	inter-chromosome
chr1	610000	chr3	68350000	inter-chromosome
chr1	610000	chr3	105770000	inter-chromosome
chr1	610000	chr3	105790000	inter-chromosome
chr1	610000	chr3	139410000	inter-chromosome
chr1	610000	chr3	139430000	inter-chromosome
chr1	610000	chr3	139450000	inter-chromosome
chr1	610000	chr3	139470000	inter-chromosome
chr1	610000	chr3	139490000	inter-chromosome
chr1	610000	chr3	155330000	inter-chromosome
chr1	610000	chr3	155350000	inter-chromosome
chr1	610000	chr3	256570000	inter-chromosome
chr1	610000	chr3	267650000	inter-chromosome
chr1	610000	chr3	267670000	inter-chromosome
chr1	610000	chr3	267690000	inter-chromosome
chr1	610000	chr4	53330000	inter-chromosome
chr1	610000	chr4	112470000	inter-chromosome
chr1	610000	chr5	13150000	inter-chromosome
chr1	610000	chr5	13230000	inter-chromosome
chr1	610000	chr5	13250000	inter-chromosome
chr1	610000	chr5	13270000	inter-chromosome
chr1	610000	chr5	13370000	inter-chromosome
chr1	610000	chr5	122710000	inter-chromosome
chr1	610000	chr8	60890000	inter-chromosome
chr1	610000	chr8	90970000	inter-chromosome
chr1	610000	chr8	94970000	inter-chromosome
chr1	610000	chr8	94990000	inter-chromosome
chr1	610000	chr8	95010000	inter-chromosome
chr1	610000	chr8	95050000	inter-chromosome
chr1	610000	chr8	95070000	inter-chromosome
chr1	610000	chr8	95090000	inter-chromosome
chr1	610000	chr9	83370000	inter-chromosome
chr1	610000	chr9	83390000	inter-chromosome
chr1	610000	chr10	2930000	inter-chromosome
chr1	610000	chr11	41510000	inter-chromosome
chr1	610000	chr11	41730000	inter-chromosome
chr1	610000	chr11	41770000	inter-chromosome
chr1	610000	chr11	60590000	inter-chromosome
chr1	610000	chr14	10000	inter-chromosome
chr1	610000	chr15	90000	inter-chromosome
chr1	610000	chr15	130000	inter-chromosome
chr1	610000	chr15	150000	inter-chromosome
chr1	610000	chr16	13610000	inter-chromosome
chr1	610000	chr16	41110000	inter-chromosome
chr1	610000	chr16	61290000	inter-chromosome
chr1	610000	chr17	60590000	inter-chromosome
chr1	610000	chr17	60610000	inter-chromosome
chr1	610000	chr17	60630000	inter-chromosome
chr1	610000	chr18	51870000	inter-chromosome
chr1	610000	chr19	10000	inter-chromosome
chr1	610000	chr19	17270000	inter-chromosome
chr1	610000	chr19	52350000	inter-chromosome
chr1	610000	chr19	52370000	inter-chromosome
chr1	610000	chr19	52890000	inter-chromosome
chr1	610000	chr19	52910000	inter-chromosome
chr1	610000	chr19	60790000	inter-chromosome
chr1	610000	chr19	60810000	inter-chromosome
chr1	610000	chr19	60830000	inter-chromosome
chr1	610000	chr19	60850000	inter-chromosome
chr1	610000	chr21	16970000	inter-chromosome
chr1	610000	chr21	26550000	inter-chromosome
chr1	610000	chr21	42750000	inter-chromosome
chr1	610000	chr21	42770000	inter-chromosome
chr1	610000	chr21	42790000	inter-chromosome
chr1	610000	chr21	42810000	inter-chromosome
chr1	610000	chr21	42830000	inter-chromosome
chr1	610000	chr21	47190000	inter-chromosome
chr1	610000	chr22	10000	inter-chromosome
chr1	610000	chr22	30000	inter-chromosome
chr1	610000	chr22	24530000	inter-chromosome
chr1	610000	chrX	9750000	inter-chromosome
chr1	610000	chrX	9770000	inter-chromosome
chr1	610000	chrX	9830000	inter-chromosome
chr1	610000	chrX	18310000	inter-chromosome
chr1	610000	chrX	23350000	inter-chromosome
chr1	610000	chrX	89990000	inter-chromosome
chr1	610000	chrX	90030000	inter-chromosome
chr1	610000	chrX	90050000	inter-chromosome
chr1	610000	chrX	90110000	inter-chromosome
chr1	610000	chrX	92790000	inter-chromosome
chr1	610000	chrX	106150000	inter-chromosome
chr1	610000	chrX	137150000	inter-chromosome
chr1	630000	chr1	650000	intra-chromosome
chr1	630000	chr1	3710000	intra-chromosome
chr1	650000	chr1	670000	intra-chromosome
chr1	650000	chrX	100870000	inter-chromosome
chr1	670000	chr1	690000	intra-chromosome
chr1	690000	chr1	710000	intra-chromosome
chr1	710000	chr1	730000	intra-chromosome
chr1	710000	chr1	6690000	intra-chromosome
chr1	730000	chr1	750000	intra-chromosome
chr1	730000	chr1	2850000	intra-chromosome
chr1	750000	chr1	770000	intra-chromosome
chr1	770000	chr1	790000	intra-chromosome
chr1	790000	chr1	810000	intra-chromosome
chr1	790000	chr1	2850000	intra-chromosome
chr1	790000	chr1	3450000	intra-chromosome
chr1	810000	chr1	830000	intra-chromosome
chr1	810000	chr1	2750000	intra-chromosome
chr1	830000	chr1	850000	intra-chromosome
chr1	830000	chr1	2690000	intra-chromosome
chr1	830000	chr1	2870000	intra-chromosome
chr1	830000	chr1	2930000	intra-chromosome
chr1	830000	chr1	2950000	intra-chromosome
chr1	830000	chr1	52190000	intra-chromosome
chr1	830000	chr2	134750000	inter-chromosome
chr1	850000	chr1	870000	intra-chromosome
chr1	850000	chr1	2030000	intra-chromosome
chr1	850000	chr1	2670000	intra-chromosome
chr1	850000	chr1	2690000	intra-chromosome
chr1	850000	chr1	2950000	intra-chromosome
chr1	850000	chr1	2970000	intra-chromosome
chr1	850000	chr1	3010000	intra-chromosome
chr1	850000	chr1	11450000	intra-chromosome
chr1	850000	chr1	18350000	intra-chromosome
chr1	850000	chr1	19110000	intra-chromosome
chr1	850000	chr1	19230000	intra-chromosome
chr1	850000	chr1	21950000	intra-chromosome
chr1	850000	chr1	27350000	intra-chromosome
chr1	850000	chr1	41650000	intra-chromosome
chr1	850000	chr1	64450000	intra-chromosome
chr1	870000	chr1	890000	intra-chromosome
chr1	870000	chr1	2030000	intra-chromosome
chr1	870000	chr1	2670000	intra-chromosome
chr1	870000	chr1	2890000	intra-chromosome
chr1	870000	chr1	2910000	intra-chromosome
chr1	870000	chr1	2930000	intra-chromosome
chr1	870000	chr1	2950000	intra-chromosome
chr1	870000	chr1	2970000	intra-chromosome
chr1	870000	chr1	2990000	intra-chromosome
chr1	870000	chr1	3010000	intra-chromosome
chr1	870000	chr1	3090000	intra-chromosome
chr1	870000	chr1	3130000	intra-chromosome
chr1	870000	chr1	3310000	intra-chromosome
chr1	870000	chr1	3350000	intra-chromosome
chr1	890000	chr1	910000	intra-chromosome
chr1	890000	chr1	2910000	intra-chromosome
chr1	910000	chr1	930000	intra-chromosome
chr1	910000	chr1	2590000	intra-chromosome
chr1	910000	chr1	2830000	intra-chromosome
chr1	910000	chr1	2850000	intra-chromosome
chr1	910000	chr1	2890000	intra-chromosome
chr1	910000	chr1	2910000	intra-chromosome
chr1	910000	chr1	2930000	intra-chromosome
chr1	910000	chr1	3150000	intra-chromosome
chr1	910000	chr1	3510000	intra-chromosome
chr1	910000	chr1	4350000	intra-chromosome
chr1	930000	chr1	950000	intra-chromosome
chr1	930000	chr1	2330000	intra-chromosome
chr1	930000	chr1	2510000	intra-chromosome
chr1	930000	chr1	2530000	intra-chromosome
chr1	930000	chr1	2550000	intra-chromosome
chr1	930000	chr1	2610000	intra-chromosome
chr1	930000	chr1	2730000	intra-chromosome
chr1	930000	chr1	2750000	intra-chromosome
chr1	930000	chr1	2790000	intra-chromosome
chr1	930000	chr1	2870000	intra-chromosome
chr1	930000	chr1	2890000	intra-chromosome
chr1	930000	chr1	2910000	intra-chromosome
chr1	930000	chr1	2930000	intra-chromosome
chr1	930000	chr1	3010000	intra-chromosome
chr1	930000	chr1	3090000	intra-chromosome
chr1	930000	chr1	3290000	intra-chromosome
chr1	930000	chr1	4230000	intra-chromosome
chr1	950000	chr1	970000	intra-chromosome
chr1	950000	chr1	2750000	intra-chromosome
chr1	950000	chr1	2770000	intra-chromosome
chr1	950000	chr1	2810000	intra-chromosome
chr1	950000	chr1	2850000	intra-chromosome
chr1	950000	chr1	2870000	intra-chromosome
chr1	950000	chr1	2890000	intra-chromosome
chr1	950000	chr1	2910000	intra-chromosome
chr1	950000	chr1	2930000	intra-chromosome
chr1	950000	chr1	3370000	intra-chromosome
chr1	950000	chr1	3510000	intra-chromosome
chr1	970000	chr1	990000	intra-chromosome
chr1	970000	chr1	2770000	intra-chromosome
chr1	990000	chr1	1010000	intra-chromosome
chr1	990000	chr1	2790000	intra-chromosome
chr1	990000	chr1	2850000	intra-chromosome
chr1	990000	chr1	2890000	intra-chromosome
chr1	990000	chr1	2910000	intra-chromosome
chr1	1010000	chr1	1030000	intra-chromosome
chr1	1030000	chr1	1050000	intra-chromosome
chr1	1030000	chr1	2910000	intra-chromosome
chr1	1030000	chr1	4230000	intra-chromosome
chr1	1050000	chr1	1070000	intra-chromosome
chr1	1050000	chr1	3690000	intra-chromosome
chr1	1070000	chr1	1090000	intra-chromosome
chr1	1070000	chr1	2870000	intra-chromosome
chr1	1070000	chr1	41570000	intra-chromosome
chr1	1070000	chr1	106510000	intra-chromosome
chr1	1090000	chr1	1110000	intra-chromosome
chr1	1090000	chr1	2710000	intra-chromosome
chr1	1090000	chr1	2910000	intra-chromosome
chr1	1090000	chr1	4690000	intra-chromosome
chr1	1090000	chr1	48770000	intra-chromosome
chr1	1090000	chr1	106510000	intra-chromosome
chr1	1110000	chr1	1130000	intra-chromosome
chr1	1110000	chr1	2870000	intra-chromosome
chr1	1130000	chr1	1150000	intra-chromosome
chr1	1130000	chr1	2910000	intra-chromosome
chr1	1150000	chr1	1170000	intra-chromosome
chr1	1150000	chr1	2750000	intra-chromosome
chr1	1150000	chr2	71210000	inter-chromosome
chr1	1170000	chr1	1190000	intra-chromosome
chr1	1170000	chr1	2810000	intra-chromosome
chr1	1170000	chr1	2890000	intra-chromosome
chr1	1190000	chr1	1210000	intra-chromosome
chr1	1190000	chr1	2750000	intra-chromosome
chr1	1210000	chr1	1230000	intra-chromosome
chr1	1210000	chr1	2430000	intra-chromosome
chr1	1210000	chr1	2770000	intra-chromosome
chr1	1230000	chr1	1250000	intra-chromosome
chr1	1230000	chr1	2750000	intra-chromosome
chr1	1230000	chr1	2790000	intra-chromosome
chr1	1250000	chr1	1270000	intra-chromosome
chr1	1250000	chr1	2390000	intra-chromosome
chr1	1250000	chr1	2770000	intra-chromosome
chr1	1250000	chr1	2810000	intra-chromosome
chr1	1250000	chr1	3190000	intra-chromosome
chr1	1250000	chr1	3570000	intra-chromosome
chr1	1270000	chr1	1290000	intra-chromosome
chr1	1270000	chr1	2870000	intra-chromosome
chr1	1270000	chr1	2910000	intra-chromosome
chr1	1290000	chr1	1310000	intra-chromosome
chr1	1290000	chr1	2790000	intra-chromosome
chr1	1290000	chr1	4090000	intra-chromosome
chr1	1310000	chr1	1330000	intra-chromosome
chr1	1310000	chr1	2730000	intra-chromosome
chr1	1310000	chr1	2770000	intra-chromosome
chr1	1310000	chr1	2790000	intra-chromosome
chr1	1310000	chr1	2830000	intra-chromosome
chr1	1310000	chr1	2850000	intra-chromosome
chr1	1310000	chr1	2870000	intra-chromosome
chr1	1310000	chr1	2890000	intra-chromosome
chr1	1310000	chr1	2910000	intra-chromosome
chr1	1310000	chr1	3510000	intra-chromosome
chr1	1330000	chr1	1350000	intra-chromosome
chr1	1330000	chr1	2770000	intra-chromosome
chr1	1330000	chr1	2830000	intra-chromosome
chr1	1330000	chr1	2850000	intra-chromosome
chr1	1330000	chr1	2890000	intra-chromosome
chr1	1350000	chr1	1370000	intra-chromosome
chr1	1350000	chr1	2550000	intra-chromosome
chr1	1350000	chr1	2710000	intra-chromosome
chr1	1350000	chr1	2870000	intra-chromosome
chr1	1350000	chr1	3430000	intra-chromosome
chr1	1370000	chr1	1390000	intra-chromosome
chr1	1370000	chr1	2490000	intra-chromosome
chr1	1370000	chr1	2530000	intra-chromosome
chr1	1370000	chr1	2730000	intra-chromosome
chr1	1370000	chr1	2870000	intra-chromosome
chr1	1370000	chr1	2890000	intra-chromosome
chr1	1390000	chr1	1410000	intra-chromosome
chr1	1390000	chr1	1890000	intra-chromosome
chr1	1390000	chr1	1930000	intra-chromosome
chr1	1390000	chr1	1950000	intra-chromosome
chr1	1390000	chr1	1970000	intra-chromosome
chr1	1390000	chr1	1990000	intra-chromosome
chr1	1390000	chr1	2550000	intra-chromosome
chr1	1390000	chr1	2650000	intra-chromosome
chr1	1390000	chr1	2730000	intra-chromosome
chr1	1390000	chr1	2830000	intra-chromosome
chr1	1390000	chr1	2850000	intra-chromosome
chr1	1390000	chr1	2890000	intra-chromosome
chr1	1390000	chr1	2910000	intra-chromosome
chr1	1390000	chr1	2930000	intra-chromosome
chr1	1390000	chr1	3830000	intra-chromosome
chr1	1410000	chr1	1430000	intra-chromosome
chr1	1410000	chr1	1810000	intra-chromosome
chr1	1410000	chr1	1850000	intra-chromosome
chr1	1410000	chr1	1870000	intra-chromosome
chr1	1410000	chr1	1930000	intra-chromosome
chr1	1410000	chr1	1950000	intra-chromosome
chr1	1410000	chr1	1970000	intra-chromosome
chr1	1410000	chr1	1990000	intra-chromosome
chr1	1410000	chr1	2090000	intra-chromosome
chr1	1410000	chr1	2250000	intra-chromosome
chr1	1410000	chr1	2510000	intra-chromosome
chr1	1410000	chr1	2550000	intra-chromosome
chr1	1410000	chr1	2610000	intra-chromosome
chr1	1410000	chr1	2730000	intra-chromosome
chr1	1410000	chr1	2750000	intra-chromosome
chr1	1410000	chr1	2810000	intra-chromosome
chr1	1410000	chr1	2850000	intra-chromosome
chr1	1410000	chr1	2870000	intra-chromosome
chr1	1410000	chr1	2890000	intra-chromosome
chr1	1410000	chr1	2910000	intra-chromosome
chr1	1410000	chr1	2930000	intra-chromosome
chr1	1410000	chr1	2950000	intra-chromosome
chr1	1410000	chr1	2990000	intra-chromosome
chr1	1410000	chr1	3050000	intra-chromosome
chr1	1430000	chr1	1450000	intra-chromosome
chr1	1430000	chr1	1910000	intra-chromosome
chr1	1430000	chr1	1930000	intra-chromosome
chr1	1430000	chr1	1970000	intra-chromosome
chr1	1430000	chr1	1990000	intra-chromosome
chr1	1430000	chr1	2070000	intra-chromosome
chr1	1430000	chr1	2210000	intra-chromosome
chr1	1430000	chr1	2270000	intra-chromosome
chr1	1430000	chr1	2310000	intra-chromosome
chr1	1430000	chr1	2730000	intra-chromosome
chr1	1430000	chr1	2770000	intra-chromosome
chr1	1430000	chr1	2790000	intra-chromosome
chr1	1430000	chr1	2830000	intra-chromosome
chr1	1430000	chr1	2870000	intra-chromosome
chr1	1430000	chr1	2890000	intra-chromosome
chr1	1430000	chr1	2910000	intra-chromosome
chr1	1430000	chr1	2930000	intra-chromosome
chr1	1450000	chr1	1470000	intra-chromosome
chr1	1450000	chr1	1870000	intra-chromosome
chr1	1450000	chr1	1890000	intra-chromosome
chr1	1450000	chr1	1970000	intra-chromosome
chr1	1450000	chr1	2270000	intra-chromosome
chr1	1450000	chr1	2370000	intra-chromosome
chr1	1450000	chr1	2450000	intra-chromosome
chr1	1450000	chr1	2550000	intra-chromosome
chr1	1450000	chr1	2570000	intra-chromosome
chr1	1450000	chr1	2790000	intra-chromosome
chr1	1450000	chr1	2830000	intra-chromosome
chr1	1450000	chr1	2850000	intra-chromosome
chr1	1450000	chr1	2910000	intra-chromosome
chr1	1450000	chr1	3070000	intra-chromosome
chr1	1470000	chr1	1490000	intra-chromosome
chr1	1470000	chr1	1910000	intra-chromosome
chr1	1470000	chr1	2370000	intra-chromosome
chr1	1470000	chr1	2430000	intra-chromosome
chr1	1470000	chr1	2550000	intra-chromosome
chr1	1470000	chr1	2590000	intra-chromosome
chr1	1470000	chr1	2730000	intra-chromosome
chr1	1470000	chr1	2790000	intra-chromosome
chr1	1470000	chr1	2810000	intra-chromosome
chr1	1470000	chr1	2830000	intra-chromosome
chr1	1470000	chr1	2890000	intra-chromosome
chr1	1470000	chr1	2910000	intra-chromosome
chr1	1470000	chr1	2930000	intra-chromosome
chr1	1470000	chr1	3050000	intra-chromosome
chr1	1470000	chr1	3170000	intra-chromosome
chr1	1470000	chr1	3190000	intra-chromosome
chr1	1470000	chr1	14750000	intra-chromosome
chr1	1490000	chr1	1510000	intra-chromosome
chr1	1490000	chr1	2370000	intra-chromosome
chr1	1490000	chr1	2390000	intra-chromosome
chr1	1490000	chr1	2510000	intra-chromosome
chr1	1490000	chr1	2550000	intra-chromosome
chr1	1490000	chr1	2750000	intra-chromosome
chr1	1490000	chr1	2770000	intra-chromosome
chr1	1490000	chr1	2870000	intra-chromosome
chr1	1490000	chr1	2890000	intra-chromosome
chr1	1490000	chr1	2910000	intra-chromosome
chr1	1490000	chr1	7790000	intra-chromosome
chr1	1510000	chr1	1530000	intra-chromosome
chr1	1510000	chr1	1870000	intra-chromosome
chr1	1510000	chr1	1890000	intra-chromosome
chr1	1510000	chr1	1970000	intra-chromosome
chr1	1510000	chr1	2690000	intra-chromosome
chr1	1510000	chr1	2750000	intra-chromosome
chr1	1510000	chr1	2770000	intra-chromosome
chr1	1510000	chr1	2830000	intra-chromosome
chr1	1510000	chr1	2910000	intra-chromosome
chr1	1510000	chr1	3890000	intra-chromosome
chr1	1510000	chr1	40030000	intra-chromosome
chr1	1530000	chr1	1550000	intra-chromosome
chr1	1530000	chr1	2510000	intra-chromosome
chr1	1530000	chr1	2910000	intra-chromosome
chr1	1550000	chr1	1570000	intra-chromosome
chr1	1550000	chr1	1890000	intra-chromosome
chr1	1550000	chr1	1930000	intra-chromosome
chr1	1550000	chr1	2110000	intra-chromosome
chr1	1550000	chr1	2670000	intra-chromosome
chr1	1550000	chr1	2710000	intra-chromosome
chr1	1550000	chr1	2730000	intra-chromosome
chr1	1550000	chr1	2750000	intra-chromosome
chr1	1550000	chr1	2790000	intra-chromosome
chr1	1550000	chr1	2830000	intra-chromosome
chr1	1550000	chr1	2890000	intra-chromosome
chr1	1550000	chr1	2930000	intra-chromosome
chr1	1550000	chr1	3030000	intra-chromosome
chr1	1550000	chr1	3270000	intra-chromosome
chr1	1550000	chr1	3370000	intra-chromosome
chr1	1570000	chr1	1590000	intra-chromosome
chr1	1570000	chr1	1950000	intra-chromosome
chr1	1570000	chr1	1970000	intra-chromosome
chr1	1570000	chr1	2530000	intra-chromosome
chr1	1570000	chr1	2610000	intra-chromosome
chr1	1570000	chr1	2650000	intra-chromosome
chr1	1570000	chr1	2970000	intra-chromosome
chr1	1570000	chr1	3090000	intra-chromosome
chr1	1590000	chr1	1610000	intra-chromosome
chr1	1590000	chr1	1770000	intra-chromosome
chr1	1590000	chr1	1790000	intra-chromosome
chr1	1590000	chr1	1810000	intra-chromosome
chr1	1590000	chr1	1830000	intra-chromosome
chr1	1590000	chr1	1910000	intra-chromosome
chr1	1590000	chr1	1930000	intra-chromosome
chr1	1590000	chr1	2010000	intra-chromosome
chr1	1590000	chr1	2050000	intra-chromosome
chr1	1590000	chr1	2090000	intra-chromosome
chr1	1590000	chr1	2730000	intra-chromosome
chr1	1590000	chr1	2930000	intra-chromosome
chr1	1590000	chr1	3050000	intra-chromosome
chr1	1590000	chr1	3090000	intra-chromosome
chr1	1590000	chr1	3170000	intra-chromosome
chr1	1610000	chr1	1630000	intra-chromosome
chr1	1610000	chr1	1770000	intra-chromosome
chr1	1610000	chr1	2010000	intra-chromosome
chr1	1610000	chr1	2070000	intra-chromosome
chr1	1610000	chr1	2090000	intra-chromosome
chr1	1610000	chr1	2550000	intra-chromosome
chr1	1610000	chr1	2670000	intra-chromosome
chr1	1610000	chr1	2910000	intra-chromosome
chr1	1610000	chr1	2930000	intra-chromosome
chr1	1610000	chr1	2970000	intra-chromosome
chr1	1610000	chr1	2990000	intra-chromosome
chr1	1610000	chr1	3030000	intra-chromosome
chr1	1630000	chr1	1650000	intra-chromosome
chr1	1630000	chr1	1790000	intra-chromosome
chr1	1630000	chr1	1950000	intra-chromosome
chr1	1630000	chr1	2030000	intra-chromosome
chr1	1630000	chr1	2070000	intra-chromosome
chr1	1630000	chr1	2090000	intra-chromosome
chr1	1630000	chr1	2690000	intra-chromosome
chr1	1630000	chr1	2810000	intra-chromosome
chr1	1630000	chr1	2910000	intra-chromosome
chr1	1630000	chr1	2930000	intra-chromosome
chr1	1630000	chr1	3050000	intra-chromosome
chr1	1650000	chr1	1670000	intra-chromosome
chr1	1650000	chr1	1750000	intra-chromosome
chr1	1650000	chr1	2010000	intra-chromosome
chr1	1650000	chr1	2070000	intra-chromosome
chr1	1650000	chr1	2090000	intra-chromosome
chr1	1650000	chr1	2110000	intra-chromosome
chr1	1650000	chr1	2710000	intra-chromosome
chr1	1650000	chr1	3010000	intra-chromosome
chr1	1650000	chr1	3050000	intra-chromosome
chr1	1670000	chr1	1690000	intra-chromosome
chr1	1670000	chr1	1750000	intra-chromosome
chr1	1670000	chr1	1770000	intra-chromosome
chr1	1670000	chr1	1870000	intra-chromosome
chr1	1670000	chr1	2030000	intra-chromosome
chr1	1670000	chr1	2350000	intra-chromosome
chr1	1670000	chr1	2670000	intra-chromosome
chr1	1670000	chr1	2910000	intra-chromosome
chr1	1670000	chr1	2930000	intra-chromosome
chr1	1670000	chr1	2950000	intra-chromosome
chr1	1670000	chr1	2990000	intra-chromosome
chr1	1670000	chr1	3130000	intra-chromosome
chr1	1690000	chr1	1710000	intra-chromosome
chr1	1690000	chr1	1750000	intra-chromosome
chr1	1690000	chr1	1770000	intra-chromosome
chr1	1690000	chr1	2030000	intra-chromosome
chr1	1690000	chr1	2050000	intra-chromosome
chr1	1690000	chr1	2070000	intra-chromosome
chr1	1690000	chr1	2090000	intra-chromosome
chr1	1690000	chr1	2530000	intra-chromosome
chr1	1690000	chr1	2930000	intra-chromosome
chr1	1690000	chr1	2970000	intra-chromosome
chr1	1690000	chr1	2990000	intra-chromosome
chr1	1690000	chr1	3050000	intra-chromosome
chr1	1710000	chr1	1730000	intra-chromosome
chr1	1710000	chr1	1750000	intra-chromosome
chr1	1710000	chr1	1770000	intra-chromosome
chr1	1710000	chr1	1790000	intra-chromosome
chr1	1710000	chr1	1990000	intra-chromosome
chr1	1710000	chr1	2010000	intra-chromosome
chr1	1710000	chr1	2030000	intra-chromosome
chr1	1710000	chr1	2050000	intra-chromosome
chr1	1710000	chr1	2070000	intra-chromosome
chr1	1710000	chr1	2970000	intra-chromosome
chr1	1710000	chr1	3050000	intra-chromosome
chr1	1730000	chr1	1750000	intra-chromosome
chr1	1730000	chr1	1770000	intra-chromosome
chr1	1730000	chr1	2030000	intra-chromosome
chr1	1730000	chr1	2050000	intra-chromosome
chr1	1730000	chr1	2070000	intra-chromosome
chr1	1730000	chr1	2670000	intra-chromosome
chr1	1730000	chr1	2950000	intra-chromosome
chr1	1730000	chr1	2970000	intra-chromosome
chr1	1730000	chr1	13210000	intra-chromosome
chr1	1730000	chr1	39050000	intra-chromosome
chr1	1750000	chr1	1770000	intra-chromosome
chr1	1750000	chr1	2030000	intra-chromosome
chr1	1750000	chr1	2050000	intra-chromosome
chr1	1750000	chr1	2070000	intra-chromosome
chr1	1750000	chr1	2090000	intra-chromosome
chr1	1750000	chr1	2670000	intra-chromosome
chr1	1750000	chr1	2910000	intra-chromosome
chr1	1750000	chr1	2930000	intra-chromosome
chr1	1750000	chr1	2950000	intra-chromosome
chr1	1750000	chr1	2970000	intra-chromosome
chr1	1750000	chr1	3050000	intra-chromosome
chr1	1750000	chr1	7990000	intra-chromosome
chr1	1750000	chr1	9850000	intra-chromosome
chr1	1750000	chr1	33230000	intra-chromosome
chr1	1750000	chr1	50050000	intra-chromosome
chr1	1750000	chr1	68130000	intra-chromosome
chr1	1770000	chr1	1790000	intra-chromosome
chr1	1770000	chr1	2030000	intra-chromosome
chr1	1770000	chr1	2050000	intra-chromosome
chr1	1770000	chr1	2070000	intra-chromosome
chr1	1770000	chr1	2670000	intra-chromosome
chr1	1770000	chr1	2950000	intra-chromosome
chr1	1770000	chr1	2970000	intra-chromosome
chr1	1770000	chr1	11550000	intra-chromosome
chr1	1770000	chr1	18430000	intra-chromosome
chr1	1770000	chr1	39030000	intra-chromosome
chr1	1770000	chr1	44670000	intra-chromosome
chr1	1790000	chr1	1810000	intra-chromosome
chr1	1790000	chr1	2030000	intra-chromosome
chr1	1790000	chr1	2050000	intra-chromosome
chr1	1790000	chr1	2070000	intra-chromosome
chr1	1790000	chr1	2710000	intra-chromosome
chr1	1790000	chr1	2890000	intra-chromosome
chr1	1790000	chr1	2910000	intra-chromosome
chr1	1790000	chr1	2930000	intra-chromosome
chr1	1790000	chr1	2950000	intra-chromosome
chr1	1790000	chr1	2970000	intra-chromosome
chr1	1790000	chr1	3050000	intra-chromosome
chr1	1790000	chr1	3210000	intra-chromosome
chr1	1790000	chr1	33230000	intra-chromosome
chr1	1790000	chr1	56770000	intra-chromosome
chr1	1810000	chr1	1830000	intra-chromosome
chr1	1810000	chr1	2030000	intra-chromosome
chr1	1810000	chr1	2670000	intra-chromosome
chr1	1810000	chr1	2890000	intra-chromosome
chr1	1810000	chr1	2950000	intra-chromosome
chr1	1810000	chr4	150170000	inter-chromosome
chr1	1830000	chr1	1850000	intra-chromosome
chr1	1830000	chr1	2910000	intra-chromosome
chr1	1830000	chr1	2930000	intra-chromosome
chr1	1830000	chr1	2970000	intra-chromosome
chr1	1830000	chr4	150170000	inter-chromosome
chr1	1850000	chr1	1870000	intra-chromosome
chr1	1850000	chr1	2650000	intra-chromosome
chr1	1850000	chr1	2870000	intra-chromosome
chr1	1850000	chr4	150170000	inter-chromosome
chr1	1850000	chrX	80550000	inter-chromosome
chr1	1870000	chr1	1890000	intra-chromosome
chr1	1870000	chr1	2710000	intra-chromosome
chr1	1890000	chr1	1910000	intra-chromosome
chr1	1890000	chr1	2730000	intra-chromosome
chr1	1890000	chr1	2850000	intra-chromosome
chr1	1890000	chr1	2870000	intra-chromosome
chr1	1890000	chr1	2910000	intra-chromosome
chr1	1910000	chr1	1930000	intra-chromosome
chr1	1910000	chr1	2730000	intra-chromosome
chr1	1910000	chr1	2870000	intra-chromosome
chr1	1910000	chr1	2930000	intra-chromosome
chr1	1930000	chr1	1950000	intra-chromosome
chr1	1930000	chr1	2710000	intra-chromosome
chr1	1950000	chr1	1970000	intra-chromosome
chr1	1950000	chr1	2670000	intra-chromosome
chr1	1950000	chr1	2730000	intra-chromosome
chr1	1950000	chr1	2910000	intra-chromosome
chr1	1970000	chr1	1990000	intra-chromosome
chr1	1970000	chr1	2470000	intra-chromosome
chr1	1970000	chr1	2510000	intra-chromosome
chr1	1970000	chr1	2730000	intra-chromosome
chr1	1970000	chr1	2770000	intra-chromosome
chr1	1970000	chr1	2890000	intra-chromosome
chr1	1970000	chr1	2910000	intra-chromosome
chr1	1970000	chr1	2930000	intra-chromosome
chr1	1970000	chr1	3050000	intra-chromosome
chr1	1970000	chr1	3090000	intra-chromosome
chr1	1990000	chr1	2010000	intra-chromosome
chr1	1990000	chr1	2510000	intra-chromosome
chr1	1990000	chr1	2690000	intra-chromosome
chr1	1990000	chr1	2750000	intra-chromosome
chr1	1990000	chr1	2910000	intra-chromosome
chr1	1990000	chr1	2930000	intra-chromosome
chr1	1990000	chr1	2950000	intra-chromosome
chr1	1990000	chr1	3010000	intra-chromosome
chr1	1990000	chr1	3050000	intra-chromosome
chr1	1990000	chr17	32770000	inter-chromosome
chr1	1990000	chr17	32790000	inter-chromosome
chr1	2010000	chr1	2030000	intra-chromosome
chr1	2010000	chr1	2850000	intra-chromosome
chr1	2010000	chr1	2930000	intra-chromosome
chr1	2010000	chr1	2950000	intra-chromosome
chr1	2010000	chr1	2970000	intra-chromosome
chr1	2010000	chr1	2990000	intra-chromosome
chr1	2010000	chr1	3030000	intra-chromosome
chr1	2010000	chr1	3050000	intra-chromosome
chr1	2030000	chr1	2050000	intra-chromosome
chr1	2030000	chr1	2670000	intra-chromosome
chr1	2030000	chr1	2690000	intra-chromosome
chr1	2030000	chr1	2910000	intra-chromosome
chr1	2030000	chr1	2930000	intra-chromosome
chr1	2030000	chr1	2950000	intra-chromosome
chr1	2030000	chr1	2970000	intra-chromosome
chr1	2030000	chr1	3050000	intra-chromosome
chr1	2030000	chr1	8330000	intra-chromosome
chr1	2030000	chr1	13150000	intra-chromosome
chr1	2030000	chr1	13310000	intra-chromosome
chr1	2030000	chr1	14570000	intra-chromosome
chr1	2030000	chr1	18350000	intra-chromosome
chr1	2030000	chr1	18530000	intra-chromosome
chr1	2030000	chr1	19110000	intra-chromosome
chr1	2030000	chr1	22090000	intra-chromosome
chr1	2030000	chr1	38630000	intra-chromosome
chr1	2030000	chr1	41790000	intra-chromosome
chr1	2030000	chr1	44650000	intra-chromosome
chr1	2030000	chr1	45850000	intra-chromosome
chr1	2030000	chr1	54990000	intra-chromosome
chr1	2030000	chr1	57350000	intra-chromosome
chr1	2030000	chr1	60990000	intra-chromosome
chr1	2030000	chr1	67990000	intra-chromosome
chr1	2050000	chr1	2070000	intra-chromosome
chr1	2050000	chr1	2890000	intra-chromosome
chr1	2050000	chr1	2930000	intra-chromosome
chr1	2050000	chr1	2950000	intra-chromosome
chr1	2050000	chr1	2970000	intra-chromosome
chr1	2050000	chr1	2990000	intra-chromosome
chr1	2050000	chr1	3050000	intra-chromosome
chr1	2050000	chr1	37170000	intra-chromosome
chr1	2050000	chr1	60810000	intra-chromosome
chr1	2050000	chr1	80570000	intra-chromosome
chr1	2070000	chr1	2090000	intra-chromosome
chr1	2070000	chr1	2670000	intra-chromosome
chr1	2070000	chr1	2870000	intra-chromosome
chr1	2070000	chr1	2950000	intra-chromosome
chr1	2070000	chr1	2970000	intra-chromosome
chr1	2070000	chr1	2990000	intra-chromosome
chr1	2070000	chr1	3030000	intra-chromosome
chr1	2070000	chr1	3050000	intra-chromosome
chr1	2090000	chr1	2110000	intra-chromosome
chr1	2090000	chr1	2670000	intra-chromosome
chr1	2090000	chr1	2710000	intra-chromosome
chr1	2090000	chr1	2910000	intra-chromosome
chr1	2090000	chr1	2930000	intra-chromosome
chr1	2090000	chr1	3050000	intra-chromosome
chr1	2090000	chr1	3070000	intra-chromosome
chr1	2110000	chr1	2130000	intra-chromosome
chr1	2110000	chr1	2910000	intra-chromosome
chr1	2110000	chr1	2930000	intra-chromosome
chr1	2130000	chr1	2150000	intra-chromosome
chr1	2130000	chr1	2890000	intra-chromosome
chr1	2130000	chr1	3050000	intra-chromosome
chr1	2150000	chr1	2170000	intra-chromosome
chr1	2150000	chr1	2730000	intra-chromosome
chr1	2150000	chr1	8090000	intra-chromosome
chr1	2170000	chr1	2190000	intra-chromosome
chr1	2190000	chr1	2210000	intra-chromosome
chr1	2190000	chr1	2870000	intra-chromosome
chr1	2210000	chr1	2230000	intra-chromosome
chr1	2210000	chr1	2730000	intra-chromosome
chr1	2210000	chr1	2930000	intra-chromosome
chr1	2230000	chr1	2250000	intra-chromosome
chr1	2230000	chr1	2950000	intra-chromosome
chr1	2250000	chr1	2270000	intra-chromosome
chr1	2270000	chr1	2290000	intra-chromosome
chr1	2290000	chr1	2310000	intra-chromosome
chr1	2310000	chr1	2330000	intra-chromosome
chr1	2330000	chr1	2350000	intra-chromosome
chr1	2350000	chr1	2370000	intra-chromosome
chr1	2370000	chr1	2390000	intra-chromosome
chr1	2370000	chr1	3890000	intra-chromosome
chr1	2390000	chr1	2410000	intra-chromosome
chr1	2410000	chr1	2430000	intra-chromosome
chr1	2430000	chr1	2450000	intra-chromosome
chr1	2450000	chr1	2470000	intra-chromosome
chr1	2470000	chr1	2490000	intra-chromosome
chr1	2470000	chr1	197990000	intra-chromosome
chr1	2490000	chr1	2510000	intra-chromosome
chr1	2510000	chr1	2530000	intra-chromosome
chr1	2530000	chr1	2550000	intra-chromosome
chr1	2550000	chr1	2570000	intra-chromosome
chr1	2570000	chr1	2590000	intra-chromosome
chr1	2570000	chr8	71610000	inter-chromosome
chr1	2590000	chr1	2610000	intra-chromosome
chr1	2610000	chr1	2630000	intra-chromosome
chr1	2630000	chr1	2650000	intra-chromosome
chr1	2630000	chr1	16250000	intra-chromosome
chr1	2630000	chr13	42530000	inter-chromosome
chr1	2650000	chr1	2670000	intra-chromosome
chr1	2670000	chr1	2690000	intra-chromosome
chr1	2670000	chr1	2950000	intra-chromosome
chr1	2670000	chr1	10130000	intra-chromosome
chr1	2670000	chr1	33210000	intra-chromosome
chr1	2670000	chr1	54990000	intra-chromosome
chr1	2690000	chr1	2710000	intra-chromosome
chr1	2690000	chr1	11550000	intra-chromosome
chr1	2710000	chr1	2730000	intra-chromosome
chr1	2730000	chr1	2750000	intra-chromosome
chr1	2750000	chr1	2770000	intra-chromosome
chr1	2770000	chr1	2790000	intra-chromosome
chr1	2790000	chr1	2810000	intra-chromosome
chr1	2810000	chr1	2830000	intra-chromosome
chr1	2810000	chr1	7870000	intra-chromosome
chr1	2830000	chr1	2850000	intra-chromosome
chr1	2850000	chr1	2870000	intra-chromosome
chr1	2870000	chr1	2890000	intra-chromosome
chr1	2890000	chr1	2910000	intra-chromosome
chr1	2910000	chr1	2930000	intra-chromosome
chr1	2930000	chr1	2950000	intra-chromosome
chr1	2950000	chr1	2970000	intra-chromosome
chr1	2950000	chr1	7870000	intra-chromosome
chr1	2950000	chr1	11550000	intra-chromosome
chr1	2950000	chr1	18350000	intra-chromosome
chr1	2950000	chr1	19170000	intra-chromosome
chr1	2950000	chr1	36450000	intra-chromosome
chr1	2950000	chr1	37190000	intra-chromosome
chr1	2950000	chr1	41710000	intra-chromosome
chr1	2950000	chr1	41770000	intra-chromosome
chr1	2970000	chr1	2990000	intra-chromosome
chr1	2970000	chr1	11530000	intra-chromosome
chr1	2970000	chr1	11550000	intra-chromosome
chr1	2970000	chr1	11570000	intra-chromosome
chr1	2970000	chr1	12910000	intra-chromosome
chr1	2970000	chr1	18350000	intra-chromosome
chr1	2970000	chr1	41670000	intra-chromosome
chr1	2970000	chr1	41710000	intra-chromosome
chr1	2970000	chr1	41790000	intra-chromosome
chr1	2970000	chr1	44650000	intra-chromosome
chr1	2970000	chr1	54350000	intra-chromosome
chr1	2970000	chr1	56390000	intra-chromosome
chr1	2990000	chr1	3010000	intra-chromosome
chr1	2990000	chr1	3290000	intra-chromosome
chr1	2990000	chr1	3410000	intra-chromosome
chr1	3010000	chr1	3030000	intra-chromosome
chr1	3010000	chr1	3270000	intra-chromosome
chr1	3010000	chr1	3290000	intra-chromosome
chr1	3010000	chr1	3410000	intra-chromosome
chr1	3030000	chr1	3050000	intra-chromosome
chr1	3030000	chr1	3290000	intra-chromosome
chr1	3030000	chr1	3410000	intra-chromosome
chr1	3050000	chr1	3070000	intra-chromosome
chr1	3070000	chr1	3090000	intra-chromosome
chr1	3090000	chr1	3110000	intra-chromosome
chr1	3110000	chr1	3130000	intra-chromosome
chr1	3130000	chr1	3150000	intra-chromosome
chr1	3150000	chr1	3170000	intra-chromosome
chr1	3150000	chr1	15310000	intra-chromosome
chr1	3170000	chr1	3190000	intra-chromosome
chr1	3190000	chr1	3210000	intra-chromosome
chr1	3210000	chr1	3230000	intra-chromosome
chr1	3230000	chr1	3250000	intra-chromosome
chr1	3250000	chr1	3270000	intra-chromosome
chr1	3270000	chr1	3290000	intra-chromosome
chr1	3290000	chr1	3310000	intra-chromosome
chr1	3310000	chr1	3330000	intra-chromosome
chr1	3330000	chr1	3350000	intra-chromosome
chr1	3350000	chr1	3370000	intra-chromosome
chr1	3370000	chr1	3390000	intra-chromosome
chr1	3390000	chr1	3410000	intra-chromosome
chr1	3410000	chr1	3430000	intra-chromosome
chr1	3410000	chr1	15510000	intra-chromosome
chr1	3430000	chr1	3450000	intra-chromosome
chr1	3430000	chr1	7510000	intra-chromosome
chr1	3450000	chr1	3470000	intra-chromosome
chr1	3470000	chr1	3490000	intra-chromosome
chr1	3490000	chr1	3510000	intra-chromosome
chr1	3510000	chr1	3530000	intra-chromosome
chr1	3530000	chr1	3550000	intra-chromosome
chr1	3550000	chr1	3570000	intra-chromosome
chr1	3570000	chr1	3590000	intra-chromosome
chr1	3590000	chr1	3610000	intra-chromosome
chr1	3610000	chr1	3630000	intra-chromosome
chr1	3630000	chr1	3650000	intra-chromosome
chr1	3630000	chr1	16410000	intra-chromosome
chr1	3650000	chr1	3670000	intra-chromosome
chr1	3670000	chr1	3690000	intra-chromosome
chr1	3690000	chr1	3710000	intra-chromosome
chr1	3710000	chr1	3730000	intra-chromosome
chr1	3730000	chr1	3750000	intra-chromosome
chr1	3750000	chr1	3770000	intra-chromosome
chr1	3770000	chr1	3790000	intra-chromosome
chr1	3790000	chr1	3810000	intra-chromosome
chr1	3810000	chr1	3830000	intra-chromosome
chr1	3830000	chr1	3850000	intra-chromosome
chr1	3830000	chr1	49010000	intra-chromosome
chr1	3850000	chr1	3870000	intra-chromosome
chr1	3870000	chr1	3890000	intra-chromosome
chr1	3890000	chr1	3910000	intra-chromosome
chr1	3910000	chr1	3930000	intra-chromosome
chr1	3930000	chr1	3950000	intra-chromosome
chr1	3950000	chr1	3970000	intra-chromosome
chr1	3970000	chr1	3990000	intra-chromosome
chr1	3990000	chr1	4010000	intra-chromosome
chr1	4010000	chr1	4030000	intra-chromosome
chr1	4010000	chr1	6170000	intra-chromosome
chr1	4030000	chr1	4050000	intra-chromosome
chr1	4050000	chr1	4070000	intra-chromosome
chr1	4050000	chr1	16130000	intra-chromosome
chr1	4070000	chr1	4090000	intra-chromosome
chr1	4070000	chr1	41210000	intra-chromosome
chr1	4090000	chr1	4110000	intra-chromosome
chr1	4110000	chr1	4130000	intra-chromosome
chr1	4110000	chr1	36690000	intra-chromosome
chr1	4110000	chr1	59150000	intra-chromosome
chr1	4130000	chr1	4150000	intra-chromosome
chr1	4150000	chr1	4170000	intra-chromosome
chr1	4170000	chr1	4190000	intra-chromosome
chr1	4190000	chr1	4210000	intra-chromosome
chr1	4210000	chr1	4230000	intra-chromosome
chr1	4210000	chr1	16630000	intra-chromosome
chr1	4230000	chr1	4250000	intra-chromosome
chr1	4230000	chr1	48890000	intra-chromosome
chr1	4250000	chr1	4270000	intra-chromosome
chr1	4270000	chr1	4290000	intra-chromosome
chr1	4290000	chr1	4310000	intra-chromosome
chr1	4290000	chr1	28930000	intra-chromosome
chr1	4310000	chr1	4330000	intra-chromosome
chr1	4330000	chr1	4350000	intra-chromosome
chr1	4350000	chr1	4370000	intra-chromosome
chr1	4350000	chr1	30330000	intra-chromosome
chr1	4370000	chr1	4390000	intra-chromosome
chr1	4390000	chr1	4410000	intra-chromosome
chr1	4410000	chr1	4430000	intra-chromosome
chr1	4410000	chr1	16810000	intra-chromosome
chr1	4410000	chr1	21590000	intra-chromosome
chr1	4430000	chr1	4450000	intra-chromosome
chr1	4450000	chr1	4470000	intra-chromosome
chr1	4450000	chr1	17830000	intra-chromosome
chr1	4470000	chr1	4490000	intra-chromosome
chr1	4470000	chr1	40230000	intra-chromosome
chr1	4470000	chr1	43190000	intra-chromosome
chr1	4490000	chr1	4510000	intra-chromosome
chr1	4490000	chr1	48010000	intra-chromosome
chr1	4510000	chr1	4530000	intra-chromosome
chr1	4510000	chr1	12370000	intra-chromosome
chr1	4510000	chr1	12490000	intra-chromosome
chr1	4530000	chr1	4550000	intra-chromosome
chr1	4550000	chr1	4570000	intra-chromosome
chr1	4550000	chr1	17030000	intra-chromosome
chr1	4550000	chr1	40170000	intra-chromosome
chr1	4570000	chr1	4590000	intra-chromosome
chr1	4570000	chr1	40350000	intra-chromosome
chr1	4590000	chr1	4610000	intra-chromosome
chr1	4590000	chr1	34830000	intra-chromosome
chr1	4590000	chr1	48230000	intra-chromosome
chr1	4610000	chr1	4630000	intra-chromosome
chr1	4610000	chr1	40790000	intra-chromosome
chr1	4610000	chr1	57110000	intra-chromosome
chr1	4630000	chr1	4650000	intra-chromosome
chr1	4630000	chr1	12210000	intra-chromosome
chr1	4650000	chr1	4670000	intra-chromosome
chr1	4650000	chr1	10950000	intra-chromosome
chr1	4670000	chr1	4690000	intra-chromosome
chr1	4690000	chr1	4710000	intra-chromosome
chr1	4690000	chr1	4730000	intra-chromosome
chr1	4710000	chr1	4730000	intra-chromosome
chr1	4710000	chr1	24150000	intra-chromosome
chr1	4730000	chr1	4750000	intra-chromosome
chr1	4730000	chr1	4770000	intra-chromosome
chr1	4730000	chr1	24650000	intra-chromosome
chr1	4750000	chr1	4770000	intra-chromosome
chr1	4750000	chr1	40350000	intra-chromosome
chr1	4770000	chr1	4790000	intra-chromosome
chr1	4770000	chr1	17190000	intra-chromosome
chr1	4770000	chr1	40410000	intra-chromosome
chr1	4770000	chr1	40530000	intra-chromosome
chr1	4770000	chr1	48310000	intra-chromosome
chr1	4770000	chr1	73850000	intra-chromosome
chr1	4790000	chr1	4810000	intra-chromosome
chr1	4790000	chr1	4830000	intra-chromosome
chr1	4790000	chr1	4870000	intra-chromosome
chr1	4790000	chr1	17070000	intra-chromosome
chr1	4790000	chr1	17790000	intra-chromosome
chr1	4790000	chr1	17970000	intra-chromosome
chr1	4790000	chr1	30390000	intra-chromosome
chr1	4790000	chr1	41070000	intra-chromosome
chr1	4790000	chr1	43510000	intra-chromosome
chr1	4810000	chr1	4830000	intra-chromosome
chr1	4810000	chr1	4850000	intra-chromosome
chr1	4810000	chr1	17110000	intra-chromosome
chr1	4810000	chr1	18110000	intra-chromosome
chr1	4830000	chr1	4850000	intra-chromosome
chr1	4830000	chr1	40950000	intra-chromosome
chr1	4850000	chr1	4870000	intra-chromosome
chr1	4850000	chr1	43530000	intra-chromosome
chr1	4850000	chr1	43570000	intra-chromosome
chr1	4850000	chr1	47870000	intra-chromosome
chr1	4850000	chrX	90710000	inter-chromosome
chr1	4870000	chr1	4890000	intra-chromosome
chr1	4870000	chr1	30250000	intra-chromosome
chr1	4870000	chrX	90710000	inter-chromosome
chr1	4890000	chr1	4910000	intra-chromosome
chr1	4890000	chr1	18030000	intra-chromosome
chr1	4890000	chrX	90710000	inter-chromosome
chr1	4910000	chr1	4930000	intra-chromosome
chr1	4910000	chr1	17030000	intra-chromosome
chr1	4910000	chr1	41150000	intra-chromosome
chr1	4930000	chr1	4950000	intra-chromosome
chr1	4930000	chr1	17070000	intra-chromosome
chr1	4930000	chr1	18010000	intra-chromosome
chr1	4930000	chr1	40810000	intra-chromosome
chr1	4930000	chr1	48090000	intra-chromosome
chr1	4950000	chr1	4970000	intra-chromosome
chr1	4970000	chr1	4990000	intra-chromosome
chr1	4970000	chr1	43690000	intra-chromosome
chr1	4970000	chr7	71590000	inter-chromosome
chr1	4990000	chr1	5010000	intra-chromosome
chr1	5010000	chr1	5030000	intra-chromosome
chr1	5030000	chr1	5050000	intra-chromosome
chr1	5050000	chr1	5070000	intra-chromosome
chr1	5050000	chr1	41070000	intra-chromosome
chr1	5050000	chr19	21610000	inter-chromosome
chr1	5070000	chr1	5090000	intra-chromosome
chr1	5070000	chr1	40390000	intra-chromosome
chr1	5070000	chr1	52090000	intra-chromosome
chr1	5070000	chr2	41770000	inter-chromosome
chr1	5070000	chr19	21610000	inter-chromosome
chr1	5090000	chr1	5110000	intra-chromosome
chr1	5090000	chr19	21610000	inter-chromosome
chr1	5110000	chr1	5130000	intra-chromosome
chr1	5130000	chr1	5150000	intra-chromosome
chr1	5130000	chr1	5170000	intra-chromosome
chr1	5130000	chr1	5190000	intra-chromosome
chr1	5130000	chr1	17050000	intra-chromosome
chr1	5150000	chr1	5170000	intra-chromosome
chr1	5170000	chr1	5190000	intra-chromosome
chr1	5190000	chr1	5210000	intra-chromosome
chr1	5190000	chr1	16730000	intra-chromosome
chr1	5210000	chr1	5230000	intra-chromosome
chr1	5210000	chr1	5250000	intra-chromosome
chr1	5210000	chr1	48250000	intra-chromosome
chr1	5230000	chr1	5250000	intra-chromosome
chr1	5230000	chr1	17830000	intra-chromosome
chr1	5230000	chr1	40670000	intra-chromosome
chr1	5230000	chr1	43530000	intra-chromosome
chr1	5250000	chr1	5270000	intra-chromosome
chr1	5250000	chr1	5290000	intra-chromosome
chr1	5250000	chr1	40450000	intra-chromosome
chr1	5270000	chr1	5290000	intra-chromosome
chr1	5270000	chr1	5310000	intra-chromosome
chr1	5270000	chr1	11990000	intra-chromosome
chr1	5270000	chr1	40350000	intra-chromosome
chr1	5270000	chr1	40410000	intra-chromosome
chr1	5290000	chr1	5310000	intra-chromosome
chr1	5290000	chr1	12130000	intra-chromosome
chr1	5310000	chr1	5330000	intra-chromosome
chr1	5310000	chr1	17390000	intra-chromosome
chr1	5310000	chr1	40970000	intra-chromosome
chr1	5330000	chr1	5350000	intra-chromosome
chr1	5330000	chr1	5390000	intra-chromosome
chr1	5330000	chr1	34050000	intra-chromosome
chr1	5330000	chr1	40810000	intra-chromosome
chr1	5330000	chr1	43650000	intra-chromosome
chr1	5330000	chr5	36570000	inter-chromosome
chr1	5350000	chr1	5370000	intra-chromosome
chr1	5350000	chr1	40810000	intra-chromosome
chr1	5350000	chr1	43430000	intra-chromosome
chr1	5350000	chr1	48030000	intra-chromosome
chr1	5370000	chr1	5390000	intra-chromosome
chr1	5370000	chr1	17830000	intra-chromosome
chr1	5390000	chr1	5410000	intra-chromosome
chr1	5390000	chr1	12210000	intra-chromosome
chr1	5410000	chr1	5430000	intra-chromosome
chr1	5430000	chr1	5450000	intra-chromosome
chr1	5430000	chr1	40130000	intra-chromosome
chr1	5430000	chr1	40830000	intra-chromosome
chr1	5450000	chr1	5470000	intra-chromosome
chr1	5450000	chr1	58850000	intra-chromosome
chr1	5470000	chr1	5490000	intra-chromosome
chr1	5490000	chr1	5510000	intra-chromosome
chr1	5490000	chr1	5530000	intra-chromosome
chr1	5490000	chr1	40350000	intra-chromosome
chr1	5490000	chr1	43710000	intra-chromosome
chr1	5510000	chr1	5530000	intra-chromosome
chr1	5530000	chr1	5550000	intra-chromosome
chr1	5530000	chr1	10930000	intra-chromosome
chr1	5530000	chr1	40330000	intra-chromosome
chr1	5530000	chr1	43010000	intra-chromosome
chr1	5550000	chr1	5570000	intra-chromosome
chr1	5550000	chr1	17130000	intra-chromosome
chr1	5550000	chr1	40450000	intra-chromosome
chr1	5550000	chr1	40530000	intra-chromosome
chr1	5570000	chr1	5590000	intra-chromosome
chr1	5590000	chr1	5610000	intra-chromosome
chr1	5610000	chr1	5630000	intra-chromosome
chr1	5610000	chr3	35370000	inter-chromosome
chr1	5630000	chr1	5650000	intra-chromosome
chr1	5630000	chr1	12190000	intra-chromosome
chr1	5650000	chr1	5670000	intra-chromosome
chr1	5650000	chr1	40590000	intra-chromosome
chr1	5670000	chr1	5690000	intra-chromosome
chr1	5670000	chr1	41070000	intra-chromosome
chr1	5690000	chr1	5710000	intra-chromosome
chr1	5690000	chr1	17110000	intra-chromosome
chr1	5690000	chr1	18050000	intra-chromosome
chr1	5690000	chr1	40510000	intra-chromosome
chr1	5710000	chr1	5730000	intra-chromosome
chr1	5710000	chr1	11870000	intra-chromosome
chr1	5710000	chr1	40490000	intra-chromosome
chr1	5730000	chr1	5750000	intra-chromosome
chr1	5730000	chr1	40350000	intra-chromosome
chr1	5750000	chr1	5770000	intra-chromosome
chr1	5750000	chr1	5790000	intra-chromosome
chr1	5750000	chr1	17670000	intra-chromosome
chr1	5750000	chr1	18070000	intra-chromosome
chr1	5750000	chr11	39010000	inter-chromosome
chr1	5770000	chr1	5790000	intra-chromosome
chr1	5770000	chr1	23230000	intra-chromosome
chr1	5790000	chr1	5810000	intra-chromosome
chr1	5790000	chr1	5830000	intra-chromosome
chr1	5790000	chr1	47910000	intra-chromosome
chr1	5810000	chr1	5830000	intra-chromosome
chr1	5810000	chr1	5850000	intra-chromosome
chr1	5830000	chr1	5850000	intra-chromosome
chr1	5830000	chr1	11130000	intra-chromosome
chr1	5850000	chr1	5870000	intra-chromosome
chr1	5850000	chr1	18050000	intra-chromosome
chr1	5850000	chr1	58910000	intra-chromosome
chr1	5870000	chr1	5890000	intra-chromosome
chr1	5870000	chr1	5910000	intra-chromosome
chr1	5870000	chr1	5930000	intra-chromosome
chr1	5890000	chr1	5910000	intra-chromosome
chr1	5890000	chr1	17770000	intra-chromosome
chr1	5890000	chr1	17930000	intra-chromosome
chr1	5890000	chr1	48370000	intra-chromosome
chr1	5910000	chr1	5930000	intra-chromosome
chr1	5930000	chr1	5950000	intra-chromosome
chr1	5930000	chr1	31870000	intra-chromosome
chr1	5930000	chr1	40070000	intra-chromosome
chr1	5930000	chr1	41130000	intra-chromosome
chr1	5930000	chr1	48430000	intra-chromosome
chr1	5930000	chr7	63630000	inter-chromosome
chr1	5950000	chr1	5970000	intra-chromosome
chr1	5950000	chr1	17310000	intra-chromosome
chr1	5950000	chr1	40390000	intra-chromosome
chr1	5970000	chr1	5990000	intra-chromosome
chr1	5990000	chr1	6010000	intra-chromosome
chr1	5990000	chr1	7410000	intra-chromosome
chr1	5990000	chr1	40850000	intra-chromosome
chr1	6010000	chr1	6030000	intra-chromosome
chr1	6010000	chr1	49150000	intra-chromosome
chr1	6030000	chr1	6050000	intra-chromosome
chr1	6050000	chr1	6070000	intra-chromosome
chr1	6050000	chr1	12230000	intra-chromosome
chr1	6050000	chr1	17590000	intra-chromosome
chr1	6050000	chrX	66190000	inter-chromosome
chr1	6070000	chr1	6090000	intra-chromosome
chr1	6070000	chr1	24470000	intra-chromosome
chr1	6070000	chrX	66190000	inter-chromosome
chr1	6090000	chr1	6110000	intra-chromosome
chr1	6090000	chrX	66190000	inter-chromosome
chr1	6110000	chr1	6130000	intra-chromosome
chr1	6110000	chrX	66190000	inter-chromosome
chr1	6130000	chr1	6150000	intra-chromosome
chr1	6150000	chr1	6170000	intra-chromosome
chr1	6170000	chr1	6190000	intra-chromosome
chr1	6190000	chr1	6210000	intra-chromosome
chr1	6210000	chr1	6230000	intra-chromosome
chr1	6210000	chr1	11110000	intra-chromosome
chr1	6230000	chr1	6250000	intra-chromosome
chr1	6230000	chr1	7430000	intra-chromosome
chr1	6230000	chr1	17750000	intra-chromosome
chr1	6250000	chr1	6270000	intra-chromosome
chr1	6250000	chr1	31630000	intra-chromosome
chr1	6250000	chr1	43150000	intra-chromosome
chr1	6270000	chr1	6290000	intra-chromosome
chr1	6290000	chr1	6310000	intra-chromosome
chr1	6290000	chr20	7390000	inter-chromosome
chr1	6310000	chr1	6330000	intra-chromosome
chr1	6310000	chr1	7010000	intra-chromosome
chr1	6310000	chr3	55910000	inter-chromosome
chr1	6330000	chr1	6350000	intra-chromosome
chr1	6330000	chr1	7410000	intra-chromosome
chr1	6330000	chr1	17230000	intra-chromosome
chr1	6350000	chr1	6370000	intra-chromosome
chr1	6370000	chr1	6390000	intra-chromosome
chr1	6390000	chr1	17490000	intra-chromosome
chr1	6410000	chr19	10000	inter-chromosome
chr1	6430000	chr1	6450000	intra-chromosome
chr1	6450000	chr1	6470000	intra-chromosome
chr1	6470000	chr1	6490000	intra-chromosome
chr1	6490000	chr1	6510000	intra-chromosome
chr1	6510000	chr1	6530000	intra-chromosome
chr1	6510000	chr1	43030000	intra-chromosome
chr1	6530000	chr1	6550000	intra-chromosome
chr1	6550000	chr1	6570000	intra-chromosome
chr1	6550000	chr1	26230000	intra-chromosome
chr1	6570000	chr1	6590000	intra-chromosome
chr1	6590000	chr1	6610000	intra-chromosome
chr1	6590000	chr1	7370000	intra-chromosome
chr1	6590000	chr1	18110000	intra-chromosome
chr1	6610000	chr1	6630000	intra-chromosome
chr1	6610000	chr1	40210000	intra-chromosome
chr1	6630000	chr1	6650000	intra-chromosome
chr1	6650000	chr1	6670000	intra-chromosome
chr1	6670000	chr1	6690000	intra-chromosome
chr1	6690000	chr1	6710000	intra-chromosome
chr1	6710000	chr1	6730000	intra-chromosome
chr1	6710000	chr1	7370000	intra-chromosome
chr1	6730000	chr1	6750000	intra-chromosome
chr1	6750000	chr1	6770000	intra-chromosome
chr1	6770000	chr1	6790000	intra-chromosome
chr1	6790000	chr1	6810000	intra-chromosome
chr1	6810000	chr1	6830000	intra-chromosome
chr1	6810000	chr1	7370000	intra-chromosome
chr1	6830000	chr1	6850000	intra-chromosome
chr1	6830000	chr1	17310000	intra-chromosome
chr1	6850000	chr1	6870000	intra-chromosome
chr1	6850000	chr1	40950000	intra-chromosome
chr1	6870000	chr1	6890000	intra-chromosome
chr1	6890000	chr1	6910000	intra-chromosome
chr1	6890000	chr1	7370000	intra-chromosome
chr1	6910000	chr1	6930000	intra-chromosome
chr1	6930000	chr1	6950000	intra-chromosome
chr1	6930000	chr1	12170000	intra-chromosome
chr1	6950000	chr1	6970000	intra-chromosome
chr1	6950000	chr1	7350000	intra-chromosome
chr1	6970000	chr1	6990000	intra-chromosome
chr1	6970000	chr1	7390000	intra-chromosome
chr1	6970000	chr1	7430000	intra-chromosome
chr1	6970000	chr1	43250000	intra-chromosome
chr1	6990000	chr1	7010000	intra-chromosome
chr1	6990000	chr1	7390000	intra-chromosome
chr1	6990000	chr1	40810000	intra-chromosome
chr1	7010000	chr1	7030000	intra-chromosome
chr1	7010000	chr1	7470000	intra-chromosome
chr1	7030000	chr1	7050000	intra-chromosome
chr1	7050000	chr1	7070000	intra-chromosome
chr1	7070000	chr1	7090000	intra-chromosome
chr1	7090000	chr1	7110000	intra-chromosome
chr1	7110000	chr1	7130000	intra-chromosome
chr1	7130000	chr1	7150000	intra-chromosome
chr1	7150000	chr1	7170000	intra-chromosome
chr1	7170000	chr1	7190000	intra-chromosome
chr1	7170000	chr16	44590000	inter-chromosome
chr1	7190000	chr1	7210000	intra-chromosome
chr1	7210000	chr1	7230000	intra-chromosome
chr1	7230000	chr1	7250000	intra-chromosome
chr1	7250000	chr1	7270000	intra-chromosome
chr1	7250000	chr1	17330000	intra-chromosome
chr1	7270000	chr1	7290000	intra-chromosome
chr1	7290000	chr1	7310000	intra-chromosome
chr1	7310000	chr1	7330000	intra-chromosome
chr1	7330000	chr1	7350000	intra-chromosome
chr1	7350000	chr1	7370000	intra-chromosome
chr1	7370000	chr1	7390000	intra-chromosome
chr1	7390000	chr1	7410000	intra-chromosome
chr1	7410000	chr1	7430000	intra-chromosome
chr1	7430000	chr1	7450000	intra-chromosome
chr1	7450000	chr1	7470000	intra-chromosome
chr1	7470000	chr1	7490000	intra-chromosome
chr1	7490000	chr1	7510000	intra-chromosome
chr1	7510000	chr1	7530000	intra-chromosome
chr1	7530000	chr1	7550000	intra-chromosome
chr1	7530000	chr1	9090000	intra-chromosome
chr1	7550000	chr1	7570000	intra-chromosome
chr1	7570000	chr1	7590000	intra-chromosome
chr1	7570000	chr1	7890000	intra-chromosome
chr1	7590000	chr1	7610000	intra-chromosome
chr1	7590000	chr1	7890000	intra-chromosome
chr1	7590000	chr1	7910000	intra-chromosome
chr1	7610000	chr1	7630000	intra-chromosome
chr1	7610000	chr1	7830000	intra-chromosome
chr1	7610000	chr1	7850000	intra-chromosome
chr1	7610000	chr1	7870000	intra-chromosome
chr1	7610000	chr1	7890000	intra-chromosome
chr1	7610000	chr1	7910000	intra-chromosome
chr1	7610000	chr1	7930000	intra-chromosome
chr1	7610000	chr1	7950000	intra-chromosome
chr1	7610000	chr1	8450000	intra-chromosome
chr1	7610000	chr1	8550000	intra-chromosome
chr1	7630000	chr1	7650000	intra-chromosome
chr1	7630000	chr1	7790000	intra-chromosome
chr1	7630000	chr1	7810000	intra-chromosome
chr1	7630000	chr1	7830000	intra-chromosome
chr1	7630000	chr1	7850000	intra-chromosome
chr1	7630000	chr1	7870000	intra-chromosome
chr1	7630000	chr1	7890000	intra-chromosome
chr1	7630000	chr1	7910000	intra-chromosome
chr1	7630000	chr1	7930000	intra-chromosome
chr1	7630000	chr1	7950000	intra-chromosome
chr1	7630000	chr1	7970000	intra-chromosome
chr1	7630000	chr1	8010000	intra-chromosome
chr1	7630000	chr1	8050000	intra-chromosome
chr1	7630000	chr1	8490000	intra-chromosome
chr1	7630000	chr1	8530000	intra-chromosome
chr1	7630000	chr1	8550000	intra-chromosome
chr1	7650000	chr1	7670000	intra-chromosome
chr1	7650000	chr1	7810000	intra-chromosome
chr1	7650000	chr1	7830000	intra-chromosome
chr1	7650000	chr1	7850000	intra-chromosome
chr1	7650000	chr1	7870000	intra-chromosome
chr1	7650000	chr1	7890000	intra-chromosome
chr1	7650000	chr1	7910000	intra-chromosome
chr1	7650000	chr1	7930000	intra-chromosome
chr1	7650000	chr1	7950000	intra-chromosome
chr1	7650000	chr1	8010000	intra-chromosome
chr1	7650000	chr1	8050000	intra-chromosome
chr1	7650000	chr1	8530000	intra-chromosome
chr1	7650000	chr1	8550000	intra-chromosome
chr1	7650000	chr1	8790000	intra-chromosome
chr1	7650000	chr1	11650000	intra-chromosome
chr1	7670000	chr1	7690000	intra-chromosome
chr1	7670000	chr1	7810000	intra-chromosome
chr1	7670000	chr1	7830000	intra-chromosome
chr1	7670000	chr1	7850000	intra-chromosome
chr1	7670000	chr1	7870000	intra-chromosome
chr1	7670000	chr1	7890000	intra-chromosome
chr1	7670000	chr1	7910000	intra-chromosome
chr1	7670000	chr1	8530000	intra-chromosome
chr1	7670000	chr1	8550000	intra-chromosome
chr1	7690000	chr1	7710000	intra-chromosome
chr1	7690000	chr1	7810000	intra-chromosome
chr1	7690000	chr1	7850000	intra-chromosome
chr1	7690000	chr1	7890000	intra-chromosome
chr1	7690000	chr1	7910000	intra-chromosome
chr1	7710000	chr1	7730000	intra-chromosome
chr1	7730000	chr1	7750000	intra-chromosome
chr1	7730000	chr1	7890000	intra-chromosome
chr1	7750000	chr1	7770000	intra-chromosome
chr1	7770000	chr1	7790000	intra-chromosome
chr1	7790000	chr1	7810000	intra-chromosome
chr1	7790000	chr1	186550000	intra-chromosome
chr1	7790000	chr1	186590000	intra-chromosome
chr1	7790000	chr1	186610000	intra-chromosome
chr1	7790000	chr1	186630000	intra-chromosome
chr1	7810000	chr1	7830000	intra-chromosome
chr1	7830000	chr1	7850000	intra-chromosome
chr1	7850000	chr1	7870000	intra-chromosome
chr1	7850000	chr1	11650000	intra-chromosome
chr1	7850000	chr1	13050000	intra-chromosome
chr1	7850000	chr1	42390000	intra-chromosome
chr1	7870000	chr1	7890000	intra-chromosome
chr1	7870000	chr1	8490000	intra-chromosome
chr1	7870000	chr1	8530000	intra-chromosome
chr1	7870000	chr1	8550000	intra-chromosome
chr1	7870000	chr1	11450000	intra-chromosome
chr1	7870000	chr1	11470000	intra-chromosome
chr1	7870000	chr1	11550000	intra-chromosome
chr1	7870000	chr1	11570000	intra-chromosome
chr1	7870000	chr1	13050000	intra-chromosome
chr1	7870000	chr1	14830000	intra-chromosome
chr1	7890000	chr1	7910000	intra-chromosome
chr1	7890000	chr1	8530000	intra-chromosome
chr1	7910000	chr1	7930000	intra-chromosome
chr1	7910000	chr1	8410000	intra-chromosome
chr1	7910000	chr1	8450000	intra-chromosome
chr1	7910000	chr1	8490000	intra-chromosome
chr1	7910000	chr1	8510000	intra-chromosome
chr1	7910000	chr1	8530000	intra-chromosome
chr1	7910000	chr1	8550000	intra-chromosome
chr1	7910000	chr1	11590000	intra-chromosome
chr1	7910000	chr1	11610000	intra-chromosome
chr1	7910000	chr1	11630000	intra-chromosome
chr1	7930000	chr1	7950000	intra-chromosome
chr1	7930000	chr1	8370000	intra-chromosome
chr1	7930000	chr1	8390000	intra-chromosome
chr1	7930000	chr1	8430000	intra-chromosome
chr1	7930000	chr1	8450000	intra-chromosome
chr1	7930000	chr1	8470000	intra-chromosome
chr1	7930000	chr1	8490000	intra-chromosome
chr1	7930000	chr1	8510000	intra-chromosome
chr1	7930000	chr1	8530000	intra-chromosome
chr1	7930000	chr1	8550000	intra-chromosome
chr1	7930000	chr1	8570000	intra-chromosome
chr1	7930000	chr1	8590000	intra-chromosome
chr1	7930000	chr1	8610000	intra-chromosome
chr1	7930000	chr1	8650000	intra-chromosome
chr1	7930000	chr1	8670000	intra-chromosome
chr1	7930000	chr1	8710000	intra-chromosome
chr1	7930000	chr1	8750000	intra-chromosome
chr1	7930000	chr1	8770000	intra-chromosome
chr1	7930000	chr1	8790000	intra-chromosome
chr1	7930000	chr1	8810000	intra-chromosome
chr1	7930000	chr1	11490000	intra-chromosome
chr1	7930000	chr1	11510000	intra-chromosome
chr1	7930000	chr1	11570000	intra-chromosome
chr1	7930000	chr1	11590000	intra-chromosome
chr1	7930000	chr1	11610000	intra-chromosome
chr1	7930000	chr1	11630000	intra-chromosome
chr1	7930000	chr1	13350000	intra-chromosome
chr1	7930000	chr1	55010000	intra-chromosome
chr1	7950000	chr1	7970000	intra-chromosome
chr1	7950000	chr1	8010000	intra-chromosome
chr1	7950000	chr1	8030000	intra-chromosome
chr1	7950000	chr1	8370000	intra-chromosome
chr1	7950000	chr1	8410000	intra-chromosome
chr1	7950000	chr1	8430000	intra-chromosome
chr1	7950000	chr1	8450000	intra-chromosome
chr1	7950000	chr1	8470000	intra-chromosome
chr1	7950000	chr1	8490000	intra-chromosome
chr1	7950000	chr1	8510000	intra-chromosome
chr1	7950000	chr1	8530000	intra-chromosome
chr1	7950000	chr1	8550000	intra-chromosome
chr1	7950000	chr1	8570000	intra-chromosome
chr1	7950000	chr1	8710000	intra-chromosome
chr1	7950000	chr1	8730000	intra-chromosome
chr1	7950000	chr1	8750000	intra-chromosome
chr1	7950000	chr1	8770000	intra-chromosome
chr1	7950000	chr1	8790000	intra-chromosome
chr1	7950000	chr1	8810000	intra-chromosome
chr1	7950000	chr1	11450000	intra-chromosome
chr1	7950000	chr1	11510000	intra-chromosome
chr1	7950000	chr1	11530000	intra-chromosome
chr1	7950000	chr1	11550000	intra-chromosome
chr1	7950000	chr1	11590000	intra-chromosome
chr1	7950000	chr1	11610000	intra-chromosome
chr1	7950000	chr1	11630000	intra-chromosome
chr1	7950000	chr1	12910000	intra-chromosome
chr1	7970000	chr1	7990000	intra-chromosome
chr1	7970000	chr1	8350000	intra-chromosome
chr1	7970000	chr1	8370000	intra-chromosome
chr1	7970000	chr1	8390000	intra-chromosome
chr1	7970000	chr1	8410000	intra-chromosome
chr1	7970000	chr1	8430000	intra-chromosome
chr1	7970000	chr1	8450000	intra-chromosome
chr1	7970000	chr1	8470000	intra-chromosome
chr1	7970000	chr1	8490000	intra-chromosome
chr1	7970000	chr1	8510000	intra-chromosome
chr1	7970000	chr1	8530000	intra-chromosome
chr1	7970000	chr1	8550000	intra-chromosome
chr1	7970000	chr1	8570000	intra-chromosome
chr1	7970000	chr1	8710000	intra-chromosome
chr1	7970000	chr1	8730000	intra-chromosome
chr1	7970000	chr1	8750000	intra-chromosome
chr1	7970000	chr1	8770000	intra-chromosome
chr1	7970000	chr1	8790000	intra-chromosome
chr1	7970000	chr1	9830000	intra-chromosome
chr1	7970000	chr1	10130000	intra-chromosome
chr1	7970000	chr1	11450000	intra-chromosome
chr1	7970000	chr1	11490000	intra-chromosome
chr1	7970000	chr1	11530000	intra-chromosome
chr1	7970000	chr1	11550000	intra-chromosome
chr1	7970000	chr1	11570000	intra-chromosome
chr1	7970000	chr1	11590000	intra-chromosome
chr1	7970000	chr1	11610000	intra-chromosome
chr1	7970000	chr1	11630000	intra-chromosome
chr1	7970000	chr1	12910000	intra-chromosome
chr1	7970000	chr1	13070000	intra-chromosome
chr1	7970000	chr1	13110000	intra-chromosome
chr1	7970000	chr1	13130000	intra-chromosome
chr1	7970000	chr1	13170000	intra-chromosome
chr1	7970000	chr1	13350000	intra-chromosome
chr1	7970000	chr1	13370000	intra-chromosome
chr1	7970000	chr1	13390000	intra-chromosome
chr1	7970000	chr1	14470000	intra-chromosome
chr1	7970000	chr1	19110000	intra-chromosome
chr1	7970000	chr1	19170000	intra-chromosome
chr1	7970000	chr1	36410000	intra-chromosome
chr1	7970000	chr1	46790000	intra-chromosome
chr1	7970000	chr1	80550000	intra-chromosome
chr1	7990000	chr1	8010000	intra-chromosome
chr1	7990000	chr1	8230000	intra-chromosome
chr1	7990000	chr1	8350000	intra-chromosome
chr1	7990000	chr1	8370000	intra-chromosome
chr1	7990000	chr1	8450000	intra-chromosome
chr1	7990000	chr1	8490000	intra-chromosome
chr1	7990000	chr1	8510000	intra-chromosome
chr1	7990000	chr1	8530000	intra-chromosome
chr1	7990000	chr1	8550000	intra-chromosome
chr1	7990000	chr1	8570000	intra-chromosome
chr1	7990000	chr1	8730000	intra-chromosome
chr1	7990000	chr1	8750000	intra-chromosome
chr1	7990000	chr1	8770000	intra-chromosome
chr1	7990000	chr1	9810000	intra-chromosome
chr1	7990000	chr1	9830000	intra-chromosome
chr1	7990000	chr1	10130000	intra-chromosome
chr1	7990000	chr1	11450000	intra-chromosome
chr1	7990000	chr1	11510000	intra-chromosome
chr1	7990000	chr1	11530000	intra-chromosome
chr1	7990000	chr1	11550000	intra-chromosome
chr1	7990000	chr1	11570000	intra-chromosome
chr1	7990000	chr1	11590000	intra-chromosome
chr1	7990000	chr1	11610000	intra-chromosome
chr1	7990000	chr1	12910000	intra-chromosome
chr1	7990000	chr1	12930000	intra-chromosome
chr1	7990000	chr1	13070000	intra-chromosome
chr1	7990000	chr1	13110000	intra-chromosome
chr1	7990000	chr1	13170000	intra-chromosome
chr1	7990000	chr1	13190000	intra-chromosome
chr1	7990000	chr1	13210000	intra-chromosome
chr1	7990000	chr1	13350000	intra-chromosome
chr1	7990000	chr1	14190000	intra-chromosome
chr1	7990000	chr1	15450000	intra-chromosome
chr1	7990000	chr1	19110000	intra-chromosome
chr1	7990000	chr1	19230000	intra-chromosome
chr1	7990000	chr1	33130000	intra-chromosome
chr1	7990000	chr1	36390000	intra-chromosome
chr1	7990000	chr1	41710000	intra-chromosome
chr1	7990000	chr1	46850000	intra-chromosome
chr1	8010000	chr1	8030000	intra-chromosome
chr1	8010000	chr1	8390000	intra-chromosome
chr1	8010000	chr1	8410000	intra-chromosome
chr1	8010000	chr1	8430000	intra-chromosome
chr1	8010000	chr1	8450000	intra-chromosome
chr1	8010000	chr1	8470000	intra-chromosome
chr1	8010000	chr1	8490000	intra-chromosome
chr1	8010000	chr1	8510000	intra-chromosome
chr1	8010000	chr1	8530000	intra-chromosome
chr1	8010000	chr1	8550000	intra-chromosome
chr1	8010000	chr1	8570000	intra-chromosome
chr1	8010000	chr1	8710000	intra-chromosome
chr1	8010000	chr1	8730000	intra-chromosome
chr1	8010000	chr1	8750000	intra-chromosome
chr1	8010000	chr1	10110000	intra-chromosome
chr1	8010000	chr1	11470000	intra-chromosome
chr1	8010000	chr1	11530000	intra-chromosome
chr1	8010000	chr1	11550000	intra-chromosome
chr1	8010000	chr1	11610000	intra-chromosome
chr1	8010000	chr1	13330000	intra-chromosome
chr1	8010000	chr1	13350000	intra-chromosome
chr1	8010000	chr1	13390000	intra-chromosome
chr1	8010000	chr1	14590000	intra-chromosome
chr1	8030000	chr1	8050000	intra-chromosome
chr1	8030000	chr1	8370000	intra-chromosome
chr1	8030000	chr1	8410000	intra-chromosome
chr1	8030000	chr1	8430000	intra-chromosome
chr1	8030000	chr1	8450000	intra-chromosome
chr1	8030000	chr1	8470000	intra-chromosome
chr1	8030000	chr1	8490000	intra-chromosome
chr1	8030000	chr1	8510000	intra-chromosome
chr1	8030000	chr1	8530000	intra-chromosome
chr1	8030000	chr1	8550000	intra-chromosome
chr1	8030000	chr1	8570000	intra-chromosome
chr1	8030000	chr1	8750000	intra-chromosome
chr1	8030000	chr1	8770000	intra-chromosome
chr1	8030000	chr1	11450000	intra-chromosome
chr1	8030000	chr1	11590000	intra-chromosome
chr1	8050000	chr1	8070000	intra-chromosome
chr1	8050000	chr1	8410000	intra-chromosome
chr1	8050000	chr1	8430000	intra-chromosome
chr1	8050000	chr1	8450000	intra-chromosome
chr1	8050000	chr1	8470000	intra-chromosome
chr1	8050000	chr1	8490000	intra-chromosome
chr1	8050000	chr1	8510000	intra-chromosome
chr1	8050000	chr1	8530000	intra-chromosome
chr1	8050000	chr1	8550000	intra-chromosome
chr1	8050000	chr1	8570000	intra-chromosome
chr1	8050000	chr1	8590000	intra-chromosome
chr1	8050000	chr1	8670000	intra-chromosome
chr1	8050000	chr1	8750000	intra-chromosome
chr1	8050000	chr1	8770000	intra-chromosome
chr1	8050000	chr1	8790000	intra-chromosome
chr1	8050000	chr1	8810000	intra-chromosome
chr1	8050000	chr1	11610000	intra-chromosome
chr1	8050000	chr1	11630000	intra-chromosome
chr1	8050000	chrX	73850000	inter-chromosome
chr1	8070000	chr1	8090000	intra-chromosome
chr1	8070000	chr1	8410000	intra-chromosome
chr1	8070000	chr1	8430000	intra-chromosome
chr1	8070000	chr1	8450000	intra-chromosome
chr1	8070000	chr1	8470000	intra-chromosome
chr1	8070000	chr1	8490000	intra-chromosome
chr1	8070000	chr1	8510000	intra-chromosome
chr1	8070000	chr1	8530000	intra-chromosome
chr1	8070000	chr1	8550000	intra-chromosome
chr1	8070000	chr1	8570000	intra-chromosome
chr1	8070000	chr1	11390000	intra-chromosome
chr1	8090000	chr1	8110000	intra-chromosome
chr1	8090000	chr1	8390000	intra-chromosome
chr1	8090000	chr1	8410000	intra-chromosome
chr1	8090000	chr1	8430000	intra-chromosome
chr1	8090000	chr1	8450000	intra-chromosome
chr1	8090000	chr1	8470000	intra-chromosome
chr1	8090000	chr1	8490000	intra-chromosome
chr1	8090000	chr1	8510000	intra-chromosome
chr1	8090000	chr1	8530000	intra-chromosome
chr1	8090000	chr1	8550000	intra-chromosome
chr1	8090000	chr1	8570000	intra-chromosome
chr1	8110000	chr1	8130000	intra-chromosome
chr1	8110000	chr1	8390000	intra-chromosome
chr1	8110000	chr1	8410000	intra-chromosome
chr1	8110000	chr1	8430000	intra-chromosome
chr1	8110000	chr1	8450000	intra-chromosome
chr1	8110000	chr1	8470000	intra-chromosome
chr1	8110000	chr1	8490000	intra-chromosome
chr1	8110000	chr1	8510000	intra-chromosome
chr1	8110000	chr1	8530000	intra-chromosome
chr1	8110000	chr1	8550000	intra-chromosome
chr1	8110000	chr1	8570000	intra-chromosome
chr1	8110000	chr1	8790000	intra-chromosome
chr1	8130000	chr1	8150000	intra-chromosome
chr1	8130000	chr1	8390000	intra-chromosome
chr1	8130000	chr1	8410000	intra-chromosome
chr1	8130000	chr1	8430000	intra-chromosome
chr1	8130000	chr1	8450000	intra-chromosome
chr1	8130000	chr1	8470000	intra-chromosome
chr1	8130000	chr1	8490000	intra-chromosome
chr1	8130000	chr1	8510000	intra-chromosome
chr1	8130000	chr1	8530000	intra-chromosome
chr1	8130000	chr1	8550000	intra-chromosome
chr1	8130000	chr1	14610000	intra-chromosome
chr1	8150000	chr1	8170000	intra-chromosome
chr1	8150000	chr1	8370000	intra-chromosome
chr1	8150000	chr1	8410000	intra-chromosome
chr1	8150000	chr1	8430000	intra-chromosome
chr1	8150000	chr1	8450000	intra-chromosome
chr1	8150000	chr1	8470000	intra-chromosome
chr1	8150000	chr1	8510000	intra-chromosome
chr1	8150000	chr1	8530000	intra-chromosome
chr1	8150000	chr1	8550000	intra-chromosome
chr1	8170000	chr1	8190000	intra-chromosome
chr1	8170000	chr1	8310000	intra-chromosome
chr1	8170000	chr1	8370000	intra-chromosome
chr1	8170000	chr1	8390000	intra-chromosome
chr1	8170000	chr1	8410000	intra-chromosome
chr1	8170000	chr1	8430000	intra-chromosome
chr1	8170000	chr1	8450000	intra-chromosome
chr1	8170000	chr1	8470000	intra-chromosome
chr1	8170000	chr1	8490000	intra-chromosome
chr1	8170000	chr1	8510000	intra-chromosome
chr1	8170000	chr1	8530000	intra-chromosome
chr1	8170000	chr1	8550000	intra-chromosome
chr1	8190000	chr1	8210000	intra-chromosome
chr1	8190000	chr1	8370000	intra-chromosome
chr1	8190000	chr1	8390000	intra-chromosome
chr1	8190000	chr1	8410000	intra-chromosome
chr1	8190000	chr1	8430000	intra-chromosome
chr1	8190000	chr1	8470000	intra-chromosome
chr1	8190000	chr1	8490000	intra-chromosome
chr1	8190000	chr1	8510000	intra-chromosome
chr1	8190000	chr1	8550000	intra-chromosome
chr1	8190000	chr1	11470000	intra-chromosome
chr1	8190000	chr1	53290000	intra-chromosome
chr1	8210000	chr1	8230000	intra-chromosome
chr1	8210000	chr1	8330000	intra-chromosome
chr1	8210000	chr1	8350000	intra-chromosome
chr1	8210000	chr1	8370000	intra-chromosome
chr1	8210000	chr1	8390000	intra-chromosome
chr1	8210000	chr1	8410000	intra-chromosome
chr1	8210000	chr1	8430000	intra-chromosome
chr1	8210000	chr1	8450000	intra-chromosome
chr1	8210000	chr1	8470000	intra-chromosome
chr1	8210000	chr1	8490000	intra-chromosome
chr1	8210000	chr1	8510000	intra-chromosome
chr1	8210000	chr1	8530000	intra-chromosome
chr1	8210000	chr1	8750000	intra-chromosome
chr1	8230000	chr1	8250000	intra-chromosome
chr1	8230000	chr1	8330000	intra-chromosome
chr1	8230000	chr1	8350000	intra-chromosome
chr1	8230000	chr1	8370000	intra-chromosome
chr1	8230000	chr1	8390000	intra-chromosome
chr1	8230000	chr1	8410000	intra-chromosome
chr1	8230000	chr1	8430000	intra-chromosome
chr1	8230000	chr1	8490000	intra-chromosome
chr1	8230000	chr1	8510000	intra-chromosome
chr1	8230000	chr1	8530000	intra-chromosome
chr1	8230000	chr1	8550000	intra-chromosome
chr1	8230000	chr1	11470000	intra-chromosome
chr1	8230000	chr1	11550000	intra-chromosome
chr1	8250000	chr1	8270000	intra-chromosome
chr1	8250000	chr1	8330000	intra-chromosome
chr1	8250000	chr1	8350000	intra-chromosome
chr1	8250000	chr1	8370000	intra-chromosome
chr1	8250000	chr1	8390000	intra-chromosome
chr1	8250000	chr1	8410000	intra-chromosome
chr1	8250000	chr1	8450000	intra-chromosome
chr1	8250000	chr1	8470000	intra-chromosome
chr1	8250000	chr1	8510000	intra-chromosome
chr1	8250000	chr1	8550000	intra-chromosome
chr1	8250000	chr1	11570000	intra-chromosome
chr1	8250000	chr1	13150000	intra-chromosome
chr1	8270000	chr1	8290000	intra-chromosome
chr1	8270000	chr1	8370000	intra-chromosome
chr1	8270000	chr1	8410000	intra-chromosome
chr1	8290000	chr1	8310000	intra-chromosome
chr1	8290000	chr1	8390000	intra-chromosome
chr1	8290000	chr1	8410000	intra-chromosome
chr1	8290000	chr1	11410000	intra-chromosome
chr1	8290000	chr1	11490000	intra-chromosome
chr1	8310000	chr1	8330000	intra-chromosome
chr1	8310000	chr1	8370000	intra-chromosome
chr1	8330000	chr1	8350000	intra-chromosome
chr1	8330000	chr1	8370000	intra-chromosome
chr1	8330000	chr1	11550000	intra-chromosome
chr1	8330000	chr1	11590000	intra-chromosome
chr1	8330000	chr1	14190000	intra-chromosome
chr1	8350000	chr1	8370000	intra-chromosome
chr1	8350000	chr1	9890000	intra-chromosome
chr1	8350000	chr1	11470000	intra-chromosome
chr1	8350000	chr1	11550000	intra-chromosome
chr1	8350000	chr1	14170000	intra-chromosome
chr1	8350000	chr1	14290000	intra-chromosome
chr1	8370000	chr1	8390000	intra-chromosome
chr1	8370000	chr1	9810000	intra-chromosome
chr1	8370000	chr1	9890000	intra-chromosome
chr1	8370000	chr1	11530000	intra-chromosome
chr1	8370000	chr1	11570000	intra-chromosome
chr1	8370000	chr1	11590000	intra-chromosome
chr1	8370000	chr1	14350000	intra-chromosome
chr1	8370000	chr1	14470000	intra-chromosome
chr1	8390000	chr1	8410000	intra-chromosome
chr1	8410000	chr1	8430000	intra-chromosome
chr1	8410000	chr1	46150000	intra-chromosome
chr1	8410000	chr3	53650000	inter-chromosome
chr1	8430000	chr1	8450000	intra-chromosome
chr1	8450000	chr1	8470000	intra-chromosome
chr1	8470000	chr1	8490000	intra-chromosome
chr1	8490000	chr1	8510000	intra-chromosome
chr1	8510000	chr1	8530000	intra-chromosome
chr1	8510000	chr1	12890000	intra-chromosome
chr1	8510000	chr1	13370000	intra-chromosome
chr1	8530000	chr1	8550000	intra-chromosome
chr1	8530000	chr1	8750000	intra-chromosome
chr1	8530000	chr1	11330000	intra-chromosome
chr1	8530000	chr1	11450000	intra-chromosome
chr1	8530000	chr1	12970000	intra-chromosome
chr1	8550000	chr1	8570000	intra-chromosome
chr1	8550000	chr1	8750000	intra-chromosome
chr1	8550000	chr1	8770000	intra-chromosome
chr1	8550000	chr1	11350000	intra-chromosome
chr1	8550000	chr1	11390000	intra-chromosome
chr1	8550000	chr1	11410000	intra-chromosome
chr1	8550000	chr1	11430000	intra-chromosome
chr1	8550000	chr1	11450000	intra-chromosome
chr1	8550000	chr1	11490000	intra-chromosome
chr1	8550000	chr1	11530000	intra-chromosome
chr1	8550000	chr1	11570000	intra-chromosome
chr1	8550000	chr1	11590000	intra-chromosome
chr1	8550000	chr1	11630000	intra-chromosome
chr1	8570000	chr1	8590000	intra-chromosome
chr1	8570000	chr1	8750000	intra-chromosome
chr1	8570000	chr1	8770000	intra-chromosome
chr1	8570000	chr1	11370000	intra-chromosome
chr1	8570000	chr1	11390000	intra-chromosome
chr1	8570000	chr1	11410000	intra-chromosome
chr1	8570000	chr1	11630000	intra-chromosome
chr1	8570000	chr1	13510000	intra-chromosome
chr1	8590000	chr1	8610000	intra-chromosome
chr1	8590000	chr1	11370000	intra-chromosome
chr1	8610000	chr1	8630000	intra-chromosome
chr1	8610000	chr1	11350000	intra-chromosome
chr1	8610000	chr1	11370000	intra-chromosome
chr1	8610000	chr1	11430000	intra-chromosome
chr1	8630000	chr1	8650000	intra-chromosome
chr1	8630000	chr1	10730000	intra-chromosome
chr1	8630000	chr1	11270000	intra-chromosome
chr1	8630000	chr1	11290000	intra-chromosome
chr1	8630000	chr1	11430000	intra-chromosome
chr1	8630000	chr1	11490000	intra-chromosome
chr1	8650000	chr1	8670000	intra-chromosome
chr1	8650000	chr1	10950000	intra-chromosome
chr1	8650000	chr1	11250000	intra-chromosome
chr1	8650000	chr1	11290000	intra-chromosome
chr1	8650000	chr1	11350000	intra-chromosome
chr1	8650000	chr1	11390000	intra-chromosome
chr1	8650000	chr1	11730000	intra-chromosome
chr1	8670000	chr1	8690000	intra-chromosome
chr1	8670000	chr1	8770000	intra-chromosome
chr1	8670000	chr1	11330000	intra-chromosome
chr1	8670000	chr1	11390000	intra-chromosome
chr1	8670000	chr1	11690000	intra-chromosome
chr1	8690000	chr1	8710000	intra-chromosome
chr1	8690000	chr1	8750000	intra-chromosome
chr1	8690000	chr1	8770000	intra-chromosome
chr1	8690000	chr1	8790000	intra-chromosome
chr1	8690000	chr1	11370000	intra-chromosome
chr1	8690000	chr1	11390000	intra-chromosome
chr1	8690000	chr1	11690000	intra-chromosome
chr1	8710000	chr1	8730000	intra-chromosome
chr1	8710000	chr1	8750000	intra-chromosome
chr1	8710000	chr1	8770000	intra-chromosome
chr1	8710000	chr1	11370000	intra-chromosome
chr1	8710000	chr1	11390000	intra-chromosome
chr1	8710000	chr1	11430000	intra-chromosome
chr1	8710000	chr1	11510000	intra-chromosome
chr1	8710000	chr1	11550000	intra-chromosome
chr1	8710000	chr1	12910000	intra-chromosome
chr1	8710000	chr1	14030000	intra-chromosome
chr1	8730000	chr1	8750000	intra-chromosome
chr1	8730000	chr1	9810000	intra-chromosome
chr1	8730000	chr1	9870000	intra-chromosome
chr1	8730000	chr1	9890000	intra-chromosome
chr1	8730000	chr1	11370000	intra-chromosome
chr1	8730000	chr1	11430000	intra-chromosome
chr1	8730000	chr1	11450000	intra-chromosome
chr1	8730000	chr1	11470000	intra-chromosome
chr1	8730000	chr1	11490000	intra-chromosome
chr1	8730000	chr1	11510000	intra-chromosome
chr1	8730000	chr1	11530000	intra-chromosome
chr1	8730000	chr1	11550000	intra-chromosome
chr1	8730000	chr1	11570000	intra-chromosome
chr1	8730000	chr1	11590000	intra-chromosome
chr1	8730000	chr1	11690000	intra-chromosome
chr1	8730000	chr1	13110000	intra-chromosome
chr1	8730000	chr1	13230000	intra-chromosome
chr1	8730000	chr1	13870000	intra-chromosome
chr1	8730000	chr1	18410000	intra-chromosome
chr1	8730000	chr1	19230000	intra-chromosome
chr1	8730000	chr1	22070000	intra-chromosome
chr1	8730000	chr1	80570000	intra-chromosome
chr1	8750000	chr1	8770000	intra-chromosome
chr1	8750000	chr1	9810000	intra-chromosome
chr1	8750000	chr1	9830000	intra-chromosome
chr1	8750000	chr1	9870000	intra-chromosome
chr1	8750000	chr1	9890000	intra-chromosome
chr1	8750000	chr1	9910000	intra-chromosome
chr1	8750000	chr1	10110000	intra-chromosome
chr1	8750000	chr1	10130000	intra-chromosome
chr1	8750000	chr1	11390000	intra-chromosome
chr1	8750000	chr1	11410000	intra-chromosome
chr1	8750000	chr1	11430000	intra-chromosome
chr1	8750000	chr1	11470000	intra-chromosome
chr1	8750000	chr1	11490000	intra-chromosome
chr1	8750000	chr1	11510000	intra-chromosome
chr1	8750000	chr1	11530000	intra-chromosome
chr1	8750000	chr1	11550000	intra-chromosome
chr1	8750000	chr1	11570000	intra-chromosome
chr1	8750000	chr1	11590000	intra-chromosome
chr1	8750000	chr1	11630000	intra-chromosome
chr1	8750000	chr1	12890000	intra-chromosome
chr1	8750000	chr1	13290000	intra-chromosome
chr1	8750000	chr1	18390000	intra-chromosome
chr1	8770000	chr1	8790000	intra-chromosome
chr1	8770000	chr1	9910000	intra-chromosome
chr1	8770000	chr1	11330000	intra-chromosome
chr1	8770000	chr1	11390000	intra-chromosome
chr1	8770000	chr1	11410000	intra-chromosome
chr1	8770000	chr1	11430000	intra-chromosome
chr1	8770000	chr1	11450000	intra-chromosome
chr1	8770000	chr1	11470000	intra-chromosome
chr1	8770000	chr1	11490000	intra-chromosome
chr1	8770000	chr1	11510000	intra-chromosome
chr1	8770000	chr1	11530000	intra-chromosome
chr1	8770000	chr1	11550000	intra-chromosome
chr1	8770000	chr1	11570000	intra-chromosome
chr1	8770000	chr1	11590000	intra-chromosome
chr1	8770000	chr1	11610000	intra-chromosome
chr1	8770000	chr1	11690000	intra-chromosome
chr1	8770000	chr1	12890000	intra-chromosome
chr1	8770000	chr1	18550000	intra-chromosome
chr1	8790000	chr1	8810000	intra-chromosome
chr1	8790000	chr1	9150000	intra-chromosome
chr1	8790000	chr1	11290000	intra-chromosome
chr1	8790000	chr1	11330000	intra-chromosome
chr1	8790000	chr1	11350000	intra-chromosome
chr1	8790000	chr1	11370000	intra-chromosome
chr1	8790000	chr1	11390000	intra-chromosome
chr1	8790000	chr1	11410000	intra-chromosome
chr1	8790000	chr1	11430000	intra-chromosome
chr1	8790000	chr1	11450000	intra-chromosome
chr1	8790000	chr1	11470000	intra-chromosome
chr1	8790000	chr1	11490000	intra-chromosome
chr1	8790000	chr1	11510000	intra-chromosome
chr1	8790000	chr1	11530000	intra-chromosome
chr1	8790000	chr1	11550000	intra-chromosome
chr1	8790000	chr1	11590000	intra-chromosome
chr1	8790000	chr1	11610000	intra-chromosome
chr1	8790000	chr1	11650000	intra-chromosome
chr1	8790000	chr1	11730000	intra-chromosome
chr1	8810000	chr1	8830000	intra-chromosome
chr1	8810000	chr1	9090000	intra-chromosome
chr1	8810000	chr1	9150000	intra-chromosome
chr1	8810000	chr1	9170000	intra-chromosome
chr1	8810000	chr1	9190000	intra-chromosome
chr1	8810000	chr1	11270000	intra-chromosome
chr1	8810000	chr1	11290000	intra-chromosome
chr1	8810000	chr1	11310000	intra-chromosome
chr1	8810000	chr1	11350000	intra-chromosome
chr1	8810000	chr1	11370000	intra-chromosome
chr1	8810000	chr1	11390000	intra-chromosome
chr1	8810000	chr1	11410000	intra-chromosome
chr1	8810000	chr1	11430000	intra-chromosome
chr1	8810000	chr1	11450000	intra-chromosome
chr1	8810000	chr1	11470000	intra-chromosome
chr1	8810000	chr1	11510000	intra-chromosome
chr1	8810000	chr1	11530000	intra-chromosome
chr1	8810000	chr1	11590000	intra-chromosome
chr1	8810000	chr1	11610000	intra-chromosome
chr1	8810000	chr1	11630000	intra-chromosome
chr1	8810000	chr1	11650000	intra-chromosome
chr1	8810000	chr1	11690000	intra-chromosome
chr1	8830000	chr1	8850000	intra-chromosome
chr1	8830000	chr1	9110000	intra-chromosome
chr1	8830000	chr1	9150000	intra-chromosome
chr1	8830000	chr1	9170000	intra-chromosome
chr1	8830000	chr1	10110000	intra-chromosome
chr1	8830000	chr1	11250000	intra-chromosome
chr1	8830000	chr1	11270000	intra-chromosome
chr1	8830000	chr1	11290000	intra-chromosome
chr1	8830000	chr1	11310000	intra-chromosome
chr1	8830000	chr1	11330000	intra-chromosome
chr1	8830000	chr1	11350000	intra-chromosome
chr1	8830000	chr1	11370000	intra-chromosome
chr1	8830000	chr1	11390000	intra-chromosome
chr1	8830000	chr1	11410000	intra-chromosome
chr1	8830000	chr1	11430000	intra-chromosome
chr1	8830000	chr1	11530000	intra-chromosome
chr1	8830000	chr1	11590000	intra-chromosome
chr1	8850000	chr1	8870000	intra-chromosome
chr1	8850000	chr1	9130000	intra-chromosome
chr1	8850000	chr1	9150000	intra-chromosome
chr1	8850000	chr1	9170000	intra-chromosome
chr1	8850000	chr1	9190000	intra-chromosome
chr1	8850000	chr1	11110000	intra-chromosome
chr1	8850000	chr1	11190000	intra-chromosome
chr1	8850000	chr1	11290000	intra-chromosome
chr1	8850000	chr1	11310000	intra-chromosome
chr1	8850000	chr1	11330000	intra-chromosome
chr1	8850000	chr1	11350000	intra-chromosome
chr1	8850000	chr1	11370000	intra-chromosome
chr1	8850000	chr1	11390000	intra-chromosome
chr1	8850000	chr1	11410000	intra-chromosome
chr1	8850000	chr1	11430000	intra-chromosome
chr1	8850000	chr1	11450000	intra-chromosome
chr1	8850000	chr1	11530000	intra-chromosome
chr1	8850000	chr1	11610000	intra-chromosome
chr1	8870000	chr1	8890000	intra-chromosome
chr1	8870000	chr1	9130000	intra-chromosome
chr1	8870000	chr1	9150000	intra-chromosome
chr1	8870000	chr1	9170000	intra-chromosome
chr1	8870000	chr1	10610000	intra-chromosome
chr1	8870000	chr1	11050000	intra-chromosome
chr1	8870000	chr1	11070000	intra-chromosome
chr1	8870000	chr1	11110000	intra-chromosome
chr1	8870000	chr1	11250000	intra-chromosome
chr1	8870000	chr1	11270000	intra-chromosome
chr1	8870000	chr1	11310000	intra-chromosome
chr1	8870000	chr1	11330000	intra-chromosome
chr1	8870000	chr1	11350000	intra-chromosome
chr1	8870000	chr1	11370000	intra-chromosome
chr1	8870000	chr1	11390000	intra-chromosome
chr1	8870000	chr1	11410000	intra-chromosome
chr1	8870000	chr1	11450000	intra-chromosome
chr1	8870000	chr1	11850000	intra-chromosome
chr1	8890000	chr1	8910000	intra-chromosome
chr1	8890000	chr1	11050000	intra-chromosome
chr1	8890000	chr1	11070000	intra-chromosome
chr1	8890000	chr1	11150000	intra-chromosome
chr1	8890000	chr1	11170000	intra-chromosome
chr1	8890000	chr1	11190000	intra-chromosome
chr1	8890000	chr1	11250000	intra-chromosome
chr1	8890000	chr1	11290000	intra-chromosome
chr1	8890000	chr1	11330000	intra-chromosome
chr1	8890000	chr1	11350000	intra-chromosome
chr1	8890000	chr1	11370000	intra-chromosome
chr1	8890000	chr1	11390000	intra-chromosome
chr1	8890000	chr1	11410000	intra-chromosome
chr1	8890000	chr1	11710000	intra-chromosome
chr1	8910000	chr1	8930000	intra-chromosome
chr1	8910000	chr1	10690000	intra-chromosome
chr1	8910000	chr1	10810000	intra-chromosome
chr1	8910000	chr1	10870000	intra-chromosome
chr1	8910000	chr1	10990000	intra-chromosome
chr1	8910000	chr1	11130000	intra-chromosome
chr1	8910000	chr1	11190000	intra-chromosome
chr1	8910000	chr1	11250000	intra-chromosome
chr1	8910000	chr1	11310000	intra-chromosome
chr1	8910000	chr1	11330000	intra-chromosome
chr1	8910000	chr1	11390000	intra-chromosome
chr1	8930000	chr1	8950000	intra-chromosome
chr1	8930000	chr1	10770000	intra-chromosome
chr1	8930000	chr1	10950000	intra-chromosome
[truncated: 589,323+ more rows]

## Sheet: HIN
binA_chr	binA_position	binB_chr	binB_position	type of significant interaction
chr1	10000	chr1	30000	intra-chromosome
chr1	30000	chr1	50000	intra-chromosome
chr1	70000	chr1	950000	intra-chromosome
chr1	90000	chr1	110000	intra-chromosome
chr1	90000	chr1	1610000	intra-chromosome
chr1	110000	chr1	130000	intra-chromosome
chr1	110000	chr1	1690000	intra-chromosome
chr1	110000	chr1	2730000	intra-chromosome
chr1	130000	chr1	790000	intra-chromosome
chr1	130000	chr1	850000	intra-chromosome
chr1	130000	chr1	950000	intra-chromosome
chr1	130000	chr1	990000	intra-chromosome
chr1	130000	chr1	1030000	intra-chromosome
chr1	130000	chr1	1090000	intra-chromosome
chr1	130000	chr1	1110000	intra-chromosome
chr1	150000	chr1	170000	intra-chromosome
chr1	150000	chr1	830000	intra-chromosome
chr1	150000	chr1	850000	intra-chromosome
chr1	150000	chr1	910000	intra-chromosome
chr1	170000	chr1	190000	intra-chromosome
chr1	170000	chr1	670000	intra-chromosome
chr1	170000	chr1	850000	intra-chromosome
chr1	170000	chr1	950000	intra-chromosome
chr1	190000	chr1	210000	intra-chromosome
chr1	190000	chr1	1610000	intra-chromosome
chr1	190000	chr1	2510000	intra-chromosome
chr1	210000	chr1	230000	intra-chromosome
chr1	210000	chr1	950000	intra-chromosome
chr1	230000	chr1	250000	intra-chromosome
chr1	250000	chr1	270000	intra-chromosome
chr1	270000	chr1	290000	intra-chromosome
chr1	330000	chr1	350000	intra-chromosome
chr1	350000	chr1	370000	intra-chromosome
chr1	390000	chr1	410000	intra-chromosome
chr1	410000	chr1	430000	intra-chromosome
chr1	430000	chr1	450000	intra-chromosome
chr1	450000	chr1	470000	intra-chromosome
chr1	470000	chr1	490000	intra-chromosome
chr1	490000	chr1	510000	intra-chromosome
chr1	490000	chr1	73990000	intra-chromosome
chr1	510000	chr1	530000	intra-chromosome
chr1	530000	chr1	550000	intra-chromosome
chr1	570000	chr1	590000	intra-chromosome
chr1	630000	chr8	11410000	inter-chromosome
chr1	630000	chr11	72630000	inter-chromosome
chr1	630000	chrX	37150000	inter-chromosome
chr1	650000	chr8	11410000	inter-chromosome
chr1	650000	chr11	72630000	inter-chromosome
chr1	650000	chr18	1030000	inter-chromosome
chr1	670000	chr1	690000	intra-chromosome
chr1	670000	chr1	850000	intra-chromosome
chr1	670000	chr1	950000	intra-chromosome
chr1	670000	chr1	76930000	intra-chromosome
chr1	690000	chr1	850000	intra-chromosome
chr1	690000	chr1	870000	intra-chromosome
chr1	690000	chr1	950000	intra-chromosome
chr1	710000	chr1	730000	intra-chromosome
chr1	730000	chr1	750000	intra-chromosome
chr1	750000	chr1	770000	intra-chromosome
chr1	790000	chr1	810000	intra-chromosome
chr1	790000	chr1	950000	intra-chromosome
chr1	830000	chr1	850000	intra-chromosome
chr1	830000	chr1	930000	intra-chromosome
chr1	830000	chr1	950000	intra-chromosome
chr1	850000	chr1	870000	intra-chromosome
chr1	850000	chr1	930000	intra-chromosome
chr1	850000	chr1	950000	intra-chromosome
chr1	850000	chr1	24350000	intra-chromosome
chr1	870000	chr1	890000	intra-chromosome
chr1	870000	chr1	930000	intra-chromosome
chr1	890000	chr1	910000	intra-chromosome
chr1	910000	chr1	930000	intra-chromosome
chr1	970000	chr1	1070000	intra-chromosome
chr1	970000	chr1	1090000	intra-chromosome
chr1	970000	chr1	49910000	intra-chromosome
chr1	990000	chr1	1010000	intra-chromosome
chr1	990000	chr1	1050000	intra-chromosome
chr1	990000	chr1	1070000	intra-chromosome
chr1	990000	chr1	1090000	intra-chromosome
chr1	990000	chr1	1610000	intra-chromosome
chr1	990000	chr1	1630000	intra-chromosome
chr1	990000	chr1	1650000	intra-chromosome
chr1	990000	chr1	1710000	intra-chromosome
chr1	1010000	chr1	1030000	intra-chromosome
chr1	1010000	chr1	1050000	intra-chromosome
chr1	1010000	chr1	1070000	intra-chromosome
chr1	1010000	chr1	1090000	intra-chromosome
chr1	1010000	chr1	1610000	intra-chromosome
chr1	1010000	chr1	1630000	intra-chromosome
chr1	1030000	chr1	1050000	intra-chromosome
chr1	1030000	chr1	1070000	intra-chromosome
chr1	1030000	chr1	1090000	intra-chromosome
chr1	1030000	chr1	1610000	intra-chromosome
chr1	1050000	chr1	1070000	intra-chromosome
chr1	1050000	chr1	1610000	intra-chromosome
chr1	1070000	chr1	1090000	intra-chromosome
chr1	1070000	chr1	1610000	intra-chromosome
chr1	1090000	chr1	1110000	intra-chromosome
chr1	1090000	chr1	1510000	intra-chromosome
chr1	1090000	chr1	1610000	intra-chromosome
chr1	1110000	chr1	1350000	intra-chromosome
chr1	1110000	chr1	1610000	intra-chromosome
chr1	1110000	chr1	1730000	intra-chromosome
chr1	1130000	chr1	1590000	intra-chromosome
chr1	1130000	chr1	24730000	intra-chromosome
chr1	1150000	chr1	1170000	intra-chromosome
chr1	1170000	chr1	1190000	intra-chromosome
chr1	1210000	chr1	1230000	intra-chromosome
chr1	1290000	chr1	1310000	intra-chromosome
chr1	1510000	chr1	1530000	intra-chromosome
chr1	1530000	chr1	1550000	intra-chromosome
chr1	1590000	chr1	1610000	intra-chromosome
chr1	1610000	chr1	1630000	intra-chromosome
chr1	1750000	chr6	94630000	inter-chromosome
chr1	1750000	chr8	11410000	inter-chromosome
chr1	1750000	chr11	72610000	inter-chromosome
chr1	1750000	chr11	72630000	inter-chromosome
chr1	1750000	chrX	37150000	inter-chromosome
chr1	1790000	chr1	1810000	intra-chromosome
chr1	1810000	chr1	1830000	intra-chromosome
chr1	1850000	chr8	11410000	inter-chromosome
chr1	1850000	chr11	72630000	inter-chromosome
chr1	1930000	chr8	11410000	inter-chromosome
chr1	1930000	chr11	72630000	inter-chromosome
chr1	1930000	chr18	1030000	inter-chromosome
chr1	1990000	chr1	2010000	intra-chromosome
chr1	2030000	chr1	2050000	intra-chromosome
chr1	2050000	chr1	2070000	intra-chromosome
chr1	2050000	chr1	2490000	intra-chromosome
chr1	2070000	chr1	2090000	intra-chromosome
chr1	2090000	chr1	2110000	intra-chromosome
chr1	2110000	chr1	2130000	intra-chromosome
chr1	2130000	chr1	2150000	intra-chromosome
chr1	2150000	chr1	2170000	intra-chromosome
chr1	2170000	chr1	2190000	intra-chromosome
chr1	2190000	chr1	2210000	intra-chromosome
chr1	2210000	chr1	2230000	intra-chromosome
chr1	2230000	chr1	2250000	intra-chromosome
chr1	2230000	chr11	72850000	inter-chromosome
chr1	2250000	chr1	2270000	intra-chromosome
chr1	2270000	chr1	2290000	intra-chromosome
chr1	2290000	chr1	2310000	intra-chromosome
chr1	2310000	chr1	2330000	intra-chromosome
chr1	2330000	chr1	2350000	intra-chromosome
chr1	2350000	chr1	2370000	intra-chromosome
chr1	2390000	chr1	2410000	intra-chromosome
chr1	2410000	chr1	2430000	intra-chromosome
chr1	2450000	chr8	11410000	inter-chromosome
chr1	2450000	chr11	72630000	inter-chromosome
chr1	2450000	chr18	1030000	inter-chromosome
chr1	2450000	chrX	37150000	inter-chromosome
chr1	2470000	chr1	2490000	intra-chromosome
chr1	2490000	chr1	2510000	intra-chromosome
chr1	2510000	chr1	2530000	intra-chromosome
chr1	2530000	chr1	2550000	intra-chromosome
chr1	2530000	chr1	2710000	intra-chromosome
chr1	2530000	chr1	2730000	intra-chromosome
chr1	2530000	chr1	2750000	intra-chromosome
chr1	2530000	chr1	2790000	intra-chromosome
chr1	2550000	chr1	2570000	intra-chromosome
chr1	2550000	chr1	2710000	intra-chromosome
chr1	2550000	chr1	2730000	intra-chromosome
chr1	2570000	chr1	2590000	intra-chromosome
chr1	2570000	chr1	2730000	intra-chromosome
chr1	2610000	chr1	2630000	intra-chromosome
chr1	2710000	chr1	2730000	intra-chromosome
chr1	2770000	chr1	2790000	intra-chromosome
chr1	2790000	chr1	2810000	intra-chromosome
chr1	2850000	chr1	2870000	intra-chromosome
chr1	2870000	chr1	2890000	intra-chromosome
chr1	2890000	chr1	2910000	intra-chromosome
chr1	2910000	chr1	2930000	intra-chromosome
chr1	2930000	chr1	2950000	intra-chromosome
chr1	2950000	chr1	2970000	intra-chromosome
chr1	2990000	chr1	3010000	intra-chromosome
chr1	3010000	chr1	3030000	intra-chromosome
chr1	3010000	chr1	75310000	intra-chromosome
chr1	3030000	chr1	3050000	intra-chromosome
chr1	3050000	chr1	3070000	intra-chromosome
chr1	3070000	chr1	3090000	intra-chromosome
chr1	3090000	chr1	3110000	intra-chromosome
chr1	3110000	chr1	3130000	intra-chromosome
chr1	3110000	chr1	33550000	intra-chromosome
chr1	3130000	chr1	3150000	intra-chromosome
chr1	3150000	chr1	3170000	intra-chromosome
chr1	3150000	chr1	82890000	intra-chromosome
chr1	3170000	chr1	3190000	intra-chromosome
chr1	3190000	chr1	3210000	intra-chromosome
chr1	3210000	chr1	3230000	intra-chromosome
chr1	3210000	chr1	90730000	intra-chromosome
chr1	3230000	chr1	3250000	intra-chromosome
chr1	3250000	chr1	3270000	intra-chromosome
chr1	3270000	chr1	3290000	intra-chromosome
chr1	3290000	chr1	3310000	intra-chromosome
chr1	3310000	chr1	3330000	intra-chromosome
chr1	3330000	chr1	3350000	intra-chromosome
chr1	3350000	chr1	3370000	intra-chromosome
chr1	3370000	chr1	3390000	intra-chromosome
chr1	3390000	chr1	3410000	intra-chromosome
chr1	3390000	chr1	77890000	intra-chromosome
chr1	3410000	chr1	3430000	intra-chromosome
chr1	3430000	chr1	3450000	intra-chromosome
chr1	3450000	chr1	3470000	intra-chromosome
chr1	3450000	chr1	83110000	intra-chromosome
chr1	3470000	chr1	3490000	intra-chromosome
chr1	3490000	chr1	3510000	intra-chromosome
chr1	3490000	chr1	69370000	intra-chromosome
chr1	3510000	chr1	3530000	intra-chromosome
chr1	3530000	chr1	3550000	intra-chromosome
chr1	3550000	chr1	3570000	intra-chromosome
chr1	3550000	chr1	22350000	intra-chromosome
chr1	3570000	chr1	3590000	intra-chromosome
chr1	3590000	chr1	3610000	intra-chromosome
chr1	3610000	chr1	3630000	intra-chromosome
chr1	3630000	chr1	3650000	intra-chromosome
chr1	3650000	chr1	3670000	intra-chromosome
chr1	3670000	chr1	3690000	intra-chromosome
chr1	3690000	chr1	3710000	intra-chromosome
chr1	3710000	chr1	3730000	intra-chromosome
chr1	3730000	chr1	3750000	intra-chromosome
chr1	3750000	chr1	3770000	intra-chromosome
chr1	3770000	chr1	3790000	intra-chromosome
chr1	3790000	chr1	3810000	intra-chromosome
chr1	3810000	chr1	3830000	intra-chromosome
chr1	3830000	chr1	3850000	intra-chromosome
chr1	3850000	chr1	3870000	intra-chromosome
chr1	3850000	chr1	45550000	intra-chromosome
chr1	3870000	chr1	3890000	intra-chromosome
chr1	3890000	chr1	3910000	intra-chromosome
chr1	3910000	chr1	3930000	intra-chromosome
chr1	3930000	chr1	3950000	intra-chromosome
chr1	3930000	chr1	34290000	intra-chromosome
chr1	3950000	chr1	3970000	intra-chromosome
chr1	4010000	chr1	4030000	intra-chromosome
chr1	4050000	chr1	4070000	intra-chromosome
chr1	4070000	chr1	4090000	intra-chromosome
chr1	4090000	chr1	4110000	intra-chromosome
chr1	4110000	chr1	4130000	intra-chromosome
chr1	4130000	chr1	4150000	intra-chromosome
chr1	4150000	chr1	4170000	intra-chromosome
chr1	4170000	chr1	4190000	intra-chromosome
chr1	4190000	chr1	4210000	intra-chromosome
chr1	4210000	chr1	4230000	intra-chromosome
chr1	4230000	chr1	4250000	intra-chromosome
chr1	4250000	chr1	4270000	intra-chromosome
chr1	4270000	chr1	4290000	intra-chromosome
chr1	4290000	chr1	4310000	intra-chromosome
chr1	4310000	chr1	4330000	intra-chromosome
chr1	4330000	chr1	4350000	intra-chromosome
chr1	4350000	chr1	4370000	intra-chromosome
chr1	4370000	chr1	4390000	intra-chromosome
chr1	4390000	chr1	4410000	intra-chromosome
chr1	4390000	chr1	43090000	intra-chromosome
chr1	4430000	chr8	11410000	inter-chromosome
chr1	4430000	chr11	72630000	inter-chromosome
chr1	4430000	chrX	37150000	inter-chromosome
chr1	4450000	chr1	4470000	intra-chromosome
chr1	4470000	chr1	4490000	intra-chromosome
chr1	4490000	chr1	4510000	intra-chromosome
chr1	4490000	chr1	34730000	intra-chromosome
chr1	4490000	chr1	34870000	intra-chromosome
chr1	4510000	chr1	4530000	intra-chromosome
chr1	4530000	chr1	4550000	intra-chromosome
chr1	4550000	chr1	4570000	intra-chromosome
chr1	4550000	chr1	60010000	intra-chromosome
chr1	4570000	chr1	4590000	intra-chromosome
chr1	4590000	chr1	4610000	intra-chromosome
chr1	4610000	chr1	4630000	intra-chromosome
chr1	4630000	chr1	4650000	intra-chromosome
chr1	4650000	chr1	4670000	intra-chromosome
chr1	4650000	chr1	34170000	intra-chromosome
chr1	4650000	chr1	35990000	intra-chromosome
chr1	4670000	chr1	4690000	intra-chromosome
chr1	4690000	chr1	4710000	intra-chromosome
chr1	4690000	chr1	22670000	intra-chromosome
chr1	4710000	chr1	4730000	intra-chromosome
chr1	4730000	chr1	4750000	intra-chromosome
chr1	4750000	chr1	4770000	intra-chromosome
chr1	4770000	chr1	4790000	intra-chromosome
chr1	4770000	chr20	2390000	inter-chromosome
chr1	4770000	chr20	2430000	inter-chromosome
chr1	4790000	chr1	4810000	intra-chromosome
chr1	4810000	chr1	4830000	intra-chromosome
chr1	4830000	chr1	33910000	intra-chromosome
chr1	4850000	chr8	11410000	inter-chromosome
chr1	4850000	chr11	72630000	inter-chromosome
chr1	4850000	chrX	37150000	inter-chromosome
chr1	4870000	chr1	4890000	intra-chromosome
chr1	4890000	chr1	4910000	intra-chromosome
chr1	4910000	chr1	4930000	intra-chromosome
chr1	4930000	chr1	4950000	intra-chromosome
chr1	4950000	chr1	4970000	intra-chromosome
chr1	4950000	chr1	64890000	intra-chromosome
chr1	4970000	chr1	4990000	intra-chromosome
chr1	4990000	chr1	5010000	intra-chromosome
chr1	5010000	chr1	5030000	intra-chromosome
chr1	5030000	chr1	5050000	intra-chromosome
chr1	5050000	chr1	5070000	intra-chromosome
chr1	5050000	chr1	22290000	intra-chromosome
chr1	5050000	chr1	22930000	intra-chromosome
chr1	5070000	chr1	5090000	intra-chromosome
chr1	5090000	chr1	5110000	intra-chromosome
chr1	5110000	chr1	5130000	intra-chromosome
chr1	5130000	chr1	5150000	intra-chromosome
chr1	5150000	chr1	5170000	intra-chromosome
chr1	5170000	chr1	5190000	intra-chromosome
chr1	5190000	chr1	5210000	intra-chromosome
chr1	5190000	chr1	82730000	intra-chromosome
chr1	5190000	chrX	89090000	inter-chromosome
chr1	5250000	chr1	5270000	intra-chromosome
chr1	5270000	chr1	5290000	intra-chromosome
chr1	5290000	chr1	5310000	intra-chromosome
chr1	5310000	chr1	5330000	intra-chromosome
chr1	5350000	chr1	5370000	intra-chromosome
chr1	5370000	chr1	5390000	intra-chromosome
chr1	5390000	chr1	5410000	intra-chromosome
chr1	5450000	chr1	5470000	intra-chromosome
chr1	5490000	chr1	5510000	intra-chromosome
chr1	5510000	chr1	5530000	intra-chromosome
chr1	5530000	chr1	5550000	intra-chromosome
chr1	5570000	chr1	5590000	intra-chromosome
chr1	5590000	chr1	5610000	intra-chromosome
chr1	5610000	chr1	5630000	intra-chromosome
chr1	5650000	chr1	5670000	intra-chromosome
chr1	5670000	chr1	5690000	intra-chromosome
chr1	5690000	chr1	5710000	intra-chromosome
chr1	5710000	chr1	5730000	intra-chromosome
chr1	5730000	chrX	89090000	inter-chromosome
chr1	5750000	chr8	11410000	inter-chromosome
chr1	5750000	chr11	72630000	inter-chromosome
chr1	5770000	chrX	89090000	inter-chromosome
chr1	5790000	chrX	89090000	inter-chromosome
chr1	5810000	chr8	11410000	inter-chromosome
chr1	5810000	chr11	72630000	inter-chromosome
chr1	5850000	chr1	5870000	intra-chromosome
chr1	5850000	chr1	6110000	intra-chromosome
chr1	5910000	chr1	5930000	intra-chromosome
chr1	5930000	chr1	5950000	intra-chromosome
chr1	5950000	chr1	5970000	intra-chromosome
chr1	5970000	chr1	5990000	intra-chromosome
chr1	5970000	chr1	109090000	intra-chromosome
chr1	5990000	chr1	6010000	intra-chromosome
chr1	6050000	chr1	6070000	intra-chromosome
chr1	6130000	chr1	6150000	intra-chromosome
chr1	6130000	chr1	26350000	intra-chromosome
chr1	6190000	chr1	6210000	intra-chromosome
chr1	6210000	chr1	6230000	intra-chromosome
chr1	6230000	chr1	6250000	intra-chromosome
chr1	6250000	chr1	6270000	intra-chromosome
chr1	6270000	chr1	6290000	intra-chromosome
chr1	6290000	chr1	6310000	intra-chromosome
chr1	6290000	chr1	107410000	intra-chromosome
chr1	6310000	chr1	6330000	intra-chromosome
chr1	6330000	chr1	6350000	intra-chromosome
chr1	6350000	chr1	6370000	intra-chromosome
chr1	6370000	chr1	6390000	intra-chromosome
chr1	6390000	chr1	6410000	intra-chromosome
chr1	6410000	chr1	6430000	intra-chromosome
chr1	6430000	chr1	6450000	intra-chromosome
chr1	6450000	chr1	6470000	intra-chromosome
chr1	6470000	chr1	6490000	intra-chromosome
chr1	6490000	chr1	6510000	intra-chromosome
chr1	6510000	chr1	6530000	intra-chromosome
chr1	6530000	chr1	6550000	intra-chromosome
chr1	6530000	chr1	16550000	intra-chromosome
chr1	6550000	chr1	6570000	intra-chromosome
chr1	6570000	chr1	6590000	intra-chromosome
chr1	6570000	chr1	104710000	intra-chromosome
chr1	6570000	chr1	106450000	intra-chromosome
chr1	6590000	chr1	6610000	intra-chromosome
chr1	6610000	chr1	6630000	intra-chromosome
chr1	6630000	chr1	6650000	intra-chromosome
chr1	6650000	chr1	6670000	intra-chromosome
chr1	6670000	chr1	6690000	intra-chromosome
chr1	6670000	chr1	104890000	intra-chromosome
chr1	6690000	chr1	6710000	intra-chromosome
chr1	6710000	chr1	6730000	intra-chromosome
chr1	6730000	chr1	6750000	intra-chromosome
chr1	6750000	chr1	6770000	intra-chromosome
chr1	6770000	chr1	6790000	intra-chromosome
chr1	6790000	chr1	20910000	intra-chromosome
chr1	6830000	chr1	6850000	intra-chromosome
chr1	6870000	chr1	6890000	intra-chromosome
chr1	6870000	chr1	20890000	intra-chromosome
chr1	6950000	chr1	6970000	intra-chromosome
chr1	6970000	chr1	6990000	intra-chromosome
chr1	6990000	chr1	7010000	intra-chromosome
chr1	6990000	chr1	7130000	intra-chromosome
chr1	6990000	chr1	7150000	intra-chromosome
chr1	6990000	chr1	7170000	intra-chromosome
chr1	6990000	chr1	7190000	intra-chromosome
chr1	6990000	chr1	7410000	intra-chromosome
chr1	6990000	chr1	7430000	intra-chromosome
chr1	7010000	chr1	7030000	intra-chromosome
chr1	7010000	chr1	7090000	intra-chromosome
chr1	7010000	chr1	7110000	intra-chromosome
chr1	7010000	chr1	7130000	intra-chromosome
chr1	7010000	chr1	7150000	intra-chromosome
chr1	7010000	chr1	7170000	intra-chromosome
chr1	7010000	chr1	7190000	intra-chromosome
chr1	7010000	chr1	7390000	intra-chromosome
chr1	7010000	chr1	7410000	intra-chromosome
chr1	7030000	chr1	7050000	intra-chromosome
chr1	7030000	chr1	7070000	intra-chromosome
chr1	7030000	chr1	7110000	intra-chromosome
chr1	7030000	chr1	7130000	intra-chromosome
chr1	7030000	chr1	7150000	intra-chromosome
chr1	7030000	chr1	7170000	intra-chromosome
chr1	7050000	chr1	7070000	intra-chromosome
chr1	7050000	chr1	7170000	intra-chromosome
chr1	7070000	chr1	7090000	intra-chromosome
chr1	7090000	chr1	7110000	intra-chromosome
chr1	7110000	chr1	7130000	intra-chromosome
chr1	7130000	chr1	7150000	intra-chromosome
chr1	7130000	chr1	7170000	intra-chromosome
chr1	7150000	chr1	7170000	intra-chromosome
chr1	7170000	chr1	7190000	intra-chromosome
chr1	7190000	chr1	7210000	intra-chromosome
chr1	7210000	chr1	111730000	intra-chromosome
chr1	7250000	chr8	11410000	inter-chromosome
chr1	7250000	chr11	72630000	inter-chromosome
chr1	7270000	chr8	11410000	inter-chromosome
chr1	7270000	chr11	72630000	inter-chromosome
chr1	7290000	chr1	7310000	intra-chromosome
chr1	7290000	chr1	7390000	intra-chromosome
chr1	7310000	chr1	7330000	intra-chromosome
chr1	7330000	chr1	7350000	intra-chromosome
chr1	7350000	chr1	7370000	intra-chromosome
chr1	7350000	chr1	99650000	intra-chromosome
chr1	7370000	chr1	7390000	intra-chromosome
chr1	7390000	chr1	7410000	intra-chromosome
chr1	7390000	chr1	8670000	intra-chromosome
chr1	7410000	chr1	7430000	intra-chromosome
chr1	7410000	chr1	7530000	intra-chromosome
chr1	7430000	chr1	7450000	intra-chromosome
chr1	7430000	chr1	7490000	intra-chromosome
chr1	7430000	chr1	7510000	intra-chromosome
chr1	7430000	chr1	7530000	intra-chromosome
chr1	7430000	chr1	7570000	intra-chromosome
chr1	7430000	chr1	15290000	intra-chromosome
chr1	7430000	chr1	18810000	intra-chromosome
chr1	7430000	chr1	105410000	intra-chromosome
chr1	7450000	chr1	7470000	intra-chromosome
chr1	7450000	chr1	7490000	intra-chromosome
chr1	7450000	chr1	7530000	intra-chromosome
chr1	7450000	chr1	7550000	intra-chromosome
chr1	7450000	chr1	7590000	intra-chromosome
chr1	7450000	chr1	8530000	intra-chromosome
chr1	7450000	chr1	13030000	intra-chromosome
chr1	7450000	chr1	19650000	intra-chromosome
chr1	7470000	chr1	7490000	intra-chromosome
chr1	7470000	chr1	7530000	intra-chromosome
chr1	7470000	chr1	7550000	intra-chromosome
chr1	7470000	chr1	7570000	intra-chromosome
chr1	7470000	chr1	7590000	intra-chromosome
chr1	7470000	chr1	8450000	intra-chromosome
chr1	7490000	chr1	7510000	intra-chromosome
chr1	7490000	chr1	7530000	intra-chromosome
chr1	7490000	chr1	7550000	intra-chromosome
chr1	7490000	chr1	7570000	intra-chromosome
chr1	7490000	chr1	7590000	intra-chromosome
chr1	7490000	chr1	7610000	intra-chromosome
chr1	7490000	chr1	7630000	intra-chromosome
chr1	7490000	chr1	19170000	intra-chromosome
chr1	7510000	chr1	7530000	intra-chromosome
chr1	7510000	chr1	7550000	intra-chromosome
chr1	7510000	chr1	7570000	intra-chromosome
chr1	7510000	chr1	7590000	intra-chromosome
chr1	7510000	chr1	7610000	intra-chromosome
chr1	7510000	chr1	8690000	intra-chromosome
chr1	7530000	chr1	7550000	intra-chromosome
chr1	7530000	chr1	7570000	intra-chromosome
chr1	7530000	chr1	7590000	intra-chromosome
chr1	7530000	chr1	7610000	intra-chromosome
chr1	7550000	chr1	7570000	intra-chromosome
chr1	7550000	chr1	8650000	intra-chromosome
chr1	7570000	chr1	7590000	intra-chromosome
chr1	7570000	chr1	13110000	intra-chromosome
chr1	7590000	chr1	7610000	intra-chromosome
chr1	7610000	chr1	7630000	intra-chromosome
chr1	7630000	chr1	7650000	intra-chromosome
chr1	7630000	chr1	8430000	intra-chromosome
chr1	7650000	chr1	7670000	intra-chromosome
chr1	7670000	chr1	7690000	intra-chromosome
chr1	7690000	chr1	7710000	intra-chromosome
chr1	7690000	chr1	8390000	intra-chromosome
chr1	7710000	chr1	7730000	intra-chromosome
chr1	7710000	chr1	8030000	intra-chromosome
chr1	7710000	chr1	8090000	intra-chromosome
chr1	7710000	chr1	8390000	intra-chromosome
chr1	7730000	chr1	7750000	intra-chromosome
chr1	7730000	chr1	8050000	intra-chromosome
chr1	7750000	chr1	7770000	intra-chromosome
chr1	7750000	chr1	7990000	intra-chromosome
chr1	7750000	chr1	8030000	intra-chromosome
chr1	7750000	chr1	8050000	intra-chromosome
chr1	7750000	chr1	8070000	intra-chromosome
chr1	7750000	chr1	8090000	intra-chromosome
chr1	7750000	chr1	8110000	intra-chromosome
chr1	7750000	chr1	8370000	intra-chromosome
chr1	7750000	chr1	8390000	intra-chromosome
chr1	7750000	chr1	8430000	intra-chromosome
chr1	7750000	chr1	8610000	intra-chromosome
chr1	7750000	chr1	95890000	intra-chromosome
chr1	7770000	chr1	7790000	intra-chromosome
chr1	7770000	chr1	8030000	intra-chromosome
chr1	7770000	chr1	8050000	intra-chromosome
chr1	7770000	chr1	8070000	intra-chromosome
chr1	7770000	chr1	8130000	intra-chromosome
chr1	7770000	chr1	8350000	intra-chromosome
chr1	7790000	chr1	7890000	intra-chromosome
chr1	7790000	chr1	7950000	intra-chromosome
chr1	7790000	chr1	7970000	intra-chromosome
chr1	7790000	chr1	7990000	intra-chromosome
chr1	7790000	chr1	8030000	intra-chromosome
chr1	7790000	chr1	8050000	intra-chromosome
chr1	7790000	chr1	8070000	intra-chromosome
chr1	7790000	chr1	8090000	intra-chromosome
chr1	7790000	chr1	8110000	intra-chromosome
chr1	7790000	chr1	8130000	intra-chromosome
chr1	7790000	chr1	8290000	intra-chromosome
chr1	7790000	chr1	8330000	intra-chromosome
chr1	7790000	chr1	8370000	intra-chromosome
chr1	7790000	chr1	8390000	intra-chromosome
chr1	7830000	chr1	7850000	intra-chromosome
chr1	7830000	chr1	7890000	intra-chromosome
chr1	7830000	chr1	7910000	intra-chromosome
chr1	7830000	chr1	7930000	intra-chromosome
chr1	7830000	chr1	7950000	intra-chromosome
chr1	7830000	chr1	7990000	intra-chromosome
chr1	7830000	chr1	8030000	intra-chromosome
chr1	7830000	chr1	8050000	intra-chromosome
chr1	7830000	chr1	8070000	intra-chromosome
chr1	7830000	chr1	8090000	intra-chromosome
chr1	7830000	chr1	8370000	intra-chromosome
chr1	7850000	chr1	7870000	intra-chromosome
chr1	7850000	chr1	7990000	intra-chromosome
chr1	7850000	chr1	8030000	intra-chromosome
chr1	7850000	chr1	8050000	intra-chromosome
chr1	7850000	chr1	8070000	intra-chromosome
chr1	7850000	chr1	8090000	intra-chromosome
chr1	7870000	chr1	7890000	intra-chromosome
chr1	7870000	chr1	7990000	intra-chromosome
chr1	7870000	chr1	8050000	intra-chromosome
chr1	7870000	chr1	8070000	intra-chromosome
chr1	7870000	chr1	8390000	intra-chromosome
chr1	7890000	chr1	7910000	intra-chromosome
chr1	7890000	chr1	8030000	intra-chromosome
chr1	7890000	chr1	8050000	intra-chromosome
chr1	7890000	chr1	8070000	intra-chromosome
chr1	7890000	chr1	8090000	intra-chromosome
chr1	7890000	chr1	8390000	intra-chromosome
chr1	7910000	chr1	7930000	intra-chromosome
chr1	7910000	chr1	8030000	intra-chromosome
chr1	7910000	chr1	8050000	intra-chromosome
chr1	7910000	chr1	8070000	intra-chromosome
chr1	7910000	chr1	8090000	intra-chromosome
chr1	7910000	chr1	8110000	intra-chromosome
chr1	7930000	chr1	7950000	intra-chromosome
chr1	7930000	chr1	8030000	intra-chromosome
chr1	7930000	chr1	8050000	intra-chromosome
chr1	7930000	chr1	8070000	intra-chromosome
chr1	7930000	chr1	8090000	intra-chromosome
chr1	7930000	chr1	8110000	intra-chromosome
chr1	7950000	chr1	7970000	intra-chromosome
chr1	7950000	chr1	8030000	intra-chromosome
chr1	7950000	chr1	8050000	intra-chromosome
chr1	7950000	chr1	8070000	intra-chromosome
chr1	7950000	chr1	8090000	intra-chromosome
chr1	7950000	chr1	8110000	intra-chromosome
chr1	7950000	chr1	8370000	intra-chromosome
chr1	7970000	chr1	7990000	intra-chromosome
chr1	8010000	chr8	11410000	inter-chromosome
chr1	8010000	chr11	72630000	inter-chromosome
chr1	8010000	chr18	1030000	inter-chromosome
chr1	8030000	chr1	8050000	intra-chromosome
chr1	8030000	chr1	8290000	intra-chromosome
chr1	8050000	chr1	8070000	intra-chromosome
chr1	8050000	chr1	8330000	intra-chromosome
chr1	8050000	chr1	8390000	intra-chromosome
chr1	8070000	chr1	8090000	intra-chromosome
chr1	8070000	chr1	8270000	intra-chromosome
chr1	8070000	chr1	8290000	intra-chromosome
chr1	8070000	chr1	8370000	intra-chromosome
chr1	8070000	chr1	8390000	intra-chromosome
chr1	8090000	chr1	8110000	intra-chromosome
chr1	8090000	chr1	8250000	intra-chromosome
chr1	8090000	chr1	8350000	intra-chromosome
chr1	8090000	chr1	8370000	intra-chromosome
chr1	8110000	chr1	8130000	intra-chromosome
chr1	8110000	chr1	8230000	intra-chromosome
chr1	8110000	chr1	8250000	intra-chromosome
chr1	8110000	chr1	8290000	intra-chromosome
chr1	8110000	chr1	8310000	intra-chromosome
chr1	8110000	chr1	8370000	intra-chromosome
chr1	8110000	chr1	8390000	intra-chromosome
chr1	8130000	chr1	8150000	intra-chromosome
chr1	8130000	chr1	8210000	intra-chromosome
chr1	8130000	chr1	8230000	intra-chromosome
chr1	8130000	chr1	8250000	intra-chromosome
chr1	8130000	chr1	8270000	intra-chromosome
chr1	8130000	chr1	8290000	intra-chromosome
chr1	8130000	chr1	8310000	intra-chromosome
chr1	8130000	chr1	8330000	intra-chromosome
chr1	8130000	chr1	8350000	intra-chromosome
chr1	8130000	chr1	8370000	intra-chromosome
chr1	8130000	chr1	8390000	intra-chromosome
chr1	8130000	chr1	105990000	intra-chromosome
chr1	8150000	chr1	8170000	intra-chromosome
chr1	8150000	chr1	8210000	intra-chromosome
chr1	8150000	chr1	8230000	intra-chromosome
chr1	8150000	chr1	8250000	intra-chromosome
chr1	8150000	chr1	8270000	intra-chromosome
chr1	8150000	chr1	8290000	intra-chromosome
chr1	8150000	chr1	8310000	intra-chromosome
chr1	8150000	chr1	8350000	intra-chromosome
chr1	8150000	chr1	8370000	intra-chromosome
chr1	8150000	chr1	8390000	intra-chromosome
chr1	8170000	chr1	8190000	intra-chromosome
chr1	8170000	chr1	8250000	intra-chromosome
chr1	8170000	chr1	8290000	intra-chromosome
chr1	8170000	chr1	8370000	intra-chromosome
chr1	8170000	chr1	8390000	intra-chromosome
chr1	8190000	chr1	8210000	intra-chromosome
chr1	8190000	chr1	8370000	intra-chromosome
chr1	8190000	chr1	8390000	intra-chromosome
chr1	8210000	chr1	8230000	intra-chromosome
chr1	8210000	chr1	8250000	intra-chromosome
chr1	8210000	chr1	8390000	intra-chromosome
chr1	8230000	chr1	8250000	intra-chromosome
chr1	8230000	chr1	8370000	intra-chromosome
chr1	8250000	chr1	8270000	intra-chromosome
chr1	8250000	chr1	8370000	intra-chromosome
chr1	8250000	chr1	8390000	intra-chromosome
chr1	8270000	chr1	8290000	intra-chromosome
chr1	8270000	chr1	8370000	intra-chromosome
chr1	8270000	chr1	8390000	intra-chromosome
chr1	8290000	chr1	8310000	intra-chromosome
chr1	8290000	chr1	8370000	intra-chromosome
chr1	8310000	chr1	8330000	intra-chromosome
chr1	8330000	chr1	8350000	intra-chromosome
chr1	8350000	chr1	8370000	intra-chromosome
chr1	8370000	chr1	8390000	intra-chromosome
chr1	8390000	chr1	8410000	intra-chromosome
chr1	8410000	chr1	8430000	intra-chromosome
chr1	8410000	chr1	8710000	intra-chromosome
chr1	8430000	chr1	8450000	intra-chromosome
chr1	8430000	chr1	8550000	intra-chromosome
chr1	8430000	chr1	8590000	intra-chromosome
chr1	8430000	chr1	8610000	intra-chromosome
chr1	8430000	chr1	8630000	intra-chromosome
chr1	8430000	chr1	8650000	intra-chromosome
chr1	8430000	chr1	8670000	intra-chromosome
chr1	8430000	chr1	8690000	intra-chromosome
chr1	8430000	chr1	8710000	intra-chromosome
chr1	8450000	chr1	8470000	intra-chromosome
chr1	8450000	chr1	8570000	intra-chromosome
chr1	8450000	chr1	8610000	intra-chromosome
chr1	8450000	chr1	8630000	intra-chromosome
chr1	8450000	chr1	8710000	intra-chromosome
chr1	8450000	chr1	8730000	intra-chromosome
chr1	8470000	chr1	8490000	intra-chromosome
chr1	8490000	chr1	8510000	intra-chromosome
chr1	8490000	chr1	8590000	intra-chromosome
chr1	8490000	chr1	8610000	intra-chromosome
chr1	8510000	chr1	8530000	intra-chromosome
chr1	8530000	chr1	8550000	intra-chromosome
chr1	8530000	chr1	8570000	intra-chromosome
chr1	8530000	chr1	8590000	intra-chromosome
chr1	8550000	chr1	8570000	intra-chromosome
chr1	8570000	chr1	8590000	intra-chromosome
chr1	8590000	chr1	8610000	intra-chromosome
chr1	8610000	chr1	8630000	intra-chromosome
chr1	8630000	chr1	8650000	intra-chromosome
chr1	8650000	chr1	8670000	intra-chromosome
chr1	8650000	chr1	111350000	intra-chromosome
chr1	8670000	chr1	8690000	intra-chromosome
chr1	8690000	chr1	8710000	intra-chromosome
chr1	8710000	chr1	8730000	intra-chromosome
chr1	8730000	chr1	8750000	intra-chromosome
chr1	8750000	chr1	8850000	intra-chromosome
chr1	8750000	chr1	8870000	intra-chromosome
chr1	8750000	chr1	8990000	intra-chromosome
chr1	8770000	chr1	8990000	intra-chromosome
chr1	8770000	chr1	9010000	intra-chromosome
chr1	8790000	chr1	8810000	intra-chromosome
chr1	8790000	chr1	8970000	intra-chromosome
chr1	8810000	chr1	8830000	intra-chromosome
chr1	8810000	chr1	8990000	intra-chromosome
chr1	8830000	chr1	8850000	intra-chromosome
chr1	8830000	chr1	8970000	intra-chromosome
chr1	8830000	chr1	8990000	intra-chromosome
chr1	8850000	chr1	8870000	intra-chromosome
chr1	8850000	chr1	8990000	intra-chromosome
chr1	8870000	chr1	8890000	intra-chromosome
chr1	8870000	chr1	8970000	intra-chromosome
chr1	8870000	chr1	8990000	intra-chromosome
chr1	8870000	chr1	9010000	intra-chromosome
chr1	8890000	chr1	8910000	intra-chromosome
chr1	8890000	chr1	8970000	intra-chromosome
chr1	8890000	chr1	8990000	intra-chromosome
chr1	8910000	chr1	8930000	intra-chromosome
chr1	8910000	chr1	8990000	intra-chromosome
chr1	8930000	chr1	8950000	intra-chromosome
chr1	8950000	chr1	8970000	intra-chromosome
chr1	8970000	chr1	8990000	intra-chromosome
chr1	8990000	chr1	9010000	intra-chromosome
chr1	9010000	chr1	9030000	intra-chromosome
chr1	9030000	chr1	109870000	intra-chromosome
chr1	9050000	chr1	9070000	intra-chromosome
chr1	9070000	chr1	9090000	intra-chromosome
chr1	9150000	chr1	9170000	intra-chromosome
chr1	9170000	chr1	9190000	intra-chromosome
chr1	9190000	chr1	9210000	intra-chromosome
chr1	9210000	chr1	9230000	intra-chromosome
chr1	9230000	chr1	9250000	intra-chromosome
chr1	9250000	chr1	9270000	intra-chromosome
chr1	9310000	chr1	103430000	intra-chromosome
chr1	9330000	chr1	9350000	intra-chromosome
chr1	9370000	chr8	11410000	inter-chromosome
chr1	9370000	chr11	72630000	inter-chromosome
chr1	9390000	chr1	9410000	intra-chromosome
chr1	9430000	chr1	9450000	intra-chromosome
chr1	9490000	chr1	9510000	intra-chromosome
chr1	9510000	chr1	9530000	intra-chromosome
chr1	9530000	chr1	9550000	intra-chromosome
chr1	9550000	chr1	9570000	intra-chromosome
chr1	9570000	chr1	9590000	intra-chromosome
chr1	9590000	chr1	9610000	intra-chromosome
chr1	9610000	chr1	9630000	intra-chromosome
chr1	9630000	chr1	9650000	intra-chromosome
chr1	9670000	chr1	9690000	intra-chromosome
chr1	9690000	chr1	9710000	intra-chromosome
chr1	9690000	chr1	9770000	intra-chromosome
chr1	9710000	chr1	9730000	intra-chromosome
chr1	9730000	chr1	9750000	intra-chromosome
chr1	9750000	chr1	9770000	intra-chromosome
chr1	9750000	chr1	102470000	intra-chromosome
chr1	9870000	chr1	9890000	intra-chromosome
chr1	9870000	chr1	104930000	intra-chromosome
chr1	9910000	chr1	9930000	intra-chromosome
chr1	9930000	chr1	9950000	intra-chromosome
chr1	9950000	chr1	9970000	intra-chromosome
chr1	9970000	chr1	9990000	intra-chromosome
chr1	9990000	chr1	10010000	intra-chromosome
chr1	10010000	chr1	10030000	intra-chromosome
chr1	10050000	chr1	10070000	intra-chromosome
chr1	10070000	chr1	10090000	intra-chromosome
chr1	10070000	chr1	10790000	intra-chromosome
chr1	10150000	chr1	10170000	intra-chromosome
chr1	10190000	chr1	10210000	intra-chromosome
chr1	10210000	chr1	10230000	intra-chromosome
chr1	10250000	chr1	10270000	intra-chromosome
chr1	10270000	chr1	10290000	intra-chromosome
chr1	10290000	chr1	10810000	intra-chromosome
chr1	10310000	chr1	10330000	intra-chromosome
chr1	10330000	chr1	10350000	intra-chromosome
chr1	10350000	chr1	10370000	intra-chromosome
chr1	10350000	chr1	10450000	intra-chromosome
chr1	10350000	chr1	10810000	intra-chromosome
chr1	10370000	chr1	10390000	intra-chromosome
chr1	10390000	chr1	10410000	intra-chromosome
chr1	10430000	chr1	10450000	intra-chromosome
chr1	10450000	chr1	10470000	intra-chromosome
chr1	10530000	chr1	10550000	intra-chromosome
chr1	10570000	chr1	10590000	intra-chromosome
chr1	10590000	chr1	10610000	intra-chromosome
chr1	10610000	chr1	10630000	intra-chromosome
chr1	10650000	chr1	10670000	intra-chromosome
chr1	10670000	chr1	10690000	intra-chromosome
chr1	10730000	chr8	11410000	inter-chromosome
chr1	10730000	chr11	72630000	inter-chromosome
chr1	10770000	chr1	10790000	intra-chromosome
chr1	10850000	chr1	10870000	intra-chromosome
chr1	10850000	chr1	10950000	intra-chromosome
chr1	10910000	chr1	10930000	intra-chromosome
chr1	10930000	chr1	10950000	intra-chromosome
chr1	10950000	chr1	10970000	intra-chromosome
chr1	10970000	chr1	10990000	intra-chromosome
chr1	10970000	chr1	111590000	intra-chromosome
chr1	10990000	chr1	11010000	intra-chromosome
chr1	11010000	chr1	11030000	intra-chromosome
chr1	11030000	chr1	11050000	intra-chromosome
chr1	11030000	chr1	86270000	intra-chromosome
chr1	11050000	chr1	11070000	intra-chromosome
chr1	11070000	chr1	11090000	intra-chromosome
chr1	11090000	chr1	11110000	intra-chromosome
chr1	11110000	chr1	11130000	intra-chromosome
chr1	11130000	chr1	11150000	intra-chromosome
chr1	11150000	chr1	11170000	intra-chromosome
chr1	11170000	chr1	11190000	intra-chromosome
chr1	11190000	chr1	11210000	intra-chromosome
chr1	11210000	chr1	11230000	intra-chromosome
chr1	11230000	chr1	11250000	intra-chromosome
chr1	11270000	chr1	11290000	intra-chromosome
chr1	11290000	chr1	12410000	intra-chromosome
chr1	11310000	chr1	11330000	intra-chromosome
chr1	11310000	chr1	11850000	intra-chromosome
chr1	11310000	chr1	12410000	intra-chromosome
chr1	11310000	chr1	12430000	intra-chromosome
chr1	11310000	chr1	12510000	intra-chromosome
chr1	11310000	chr1	12590000	intra-chromosome
chr1	11330000	chr1	11350000	intra-chromosome
chr1	11330000	chr1	12430000	intra-chromosome
chr1	11330000	chr1	12450000	intra-chromosome
chr1	11330000	chr1	12510000	intra-chromosome
chr1	11350000	chr1	11370000	intra-chromosome
chr1	11350000	chr1	12430000	intra-chromosome
chr1	11350000	chr1	12570000	intra-chromosome
chr1	11370000	chr1	11390000	intra-chromosome
chr1	11390000	chr1	11410000	intra-chromosome
chr1	11410000	chr1	11430000	intra-chromosome
chr1	11430000	chr1	11450000	intra-chromosome
chr1	11430000	chr1	12450000	intra-chromosome
chr1	11450000	chr1	11470000	intra-chromosome
chr1	11450000	chr1	12430000	intra-chromosome
chr1	11470000	chr1	11490000	intra-chromosome
chr1	11470000	chr1	12410000	intra-chromosome
chr1	11490000	chr1	11510000	intra-chromosome
chr1	11490000	chr1	11850000	intra-chromosome
chr1	11490000	chr1	12390000	intra-chromosome
chr1	11490000	chr1	12410000	intra-chromosome
chr1	11490000	chr1	12430000	intra-chromosome
chr1	11510000	chr1	11790000	intra-chromosome
chr1	11510000	chr1	11810000	intra-chromosome
chr1	11510000	chr1	11830000	intra-chromosome
chr1	11510000	chr1	11850000	intra-chromosome
chr1	11510000	chr1	11870000	intra-chromosome
chr1	11510000	chr1	11930000	intra-chromosome
chr1	11510000	chr1	11950000	intra-chromosome
chr1	11510000	chr1	12410000	intra-chromosome
chr1	11510000	chr1	12430000	intra-chromosome
chr1	11510000	chr1	12450000	intra-chromosome
chr1	11510000	chr1	12470000	intra-chromosome
chr1	11510000	chr1	12510000	intra-chromosome
chr1	11530000	chr1	11750000	intra-chromosome
chr1	11530000	chr1	11770000	intra-chromosome
chr1	11530000	chr1	11790000	intra-chromosome
chr1	11530000	chr1	11810000	intra-chromosome
chr1	11530000	chr1	11830000	intra-chromosome
chr1	11530000	chr1	11850000	intra-chromosome
chr1	11530000	chr1	11870000	intra-chromosome
chr1	11530000	chr1	11930000	intra-chromosome
chr1	11530000	chr1	11950000	intra-chromosome
chr1	11530000	chr1	12410000	intra-chromosome
chr1	11530000	chr1	12430000	intra-chromosome
chr1	11530000	chr1	12450000	intra-chromosome
chr1	11530000	chr1	12470000	intra-chromosome
chr1	11530000	chr1	12510000	intra-chromosome
chr1	11530000	chr1	12550000	intra-chromosome
chr1	11550000	chr1	11570000	intra-chromosome
chr1	11550000	chr1	11650000	intra-chromosome
chr1	11550000	chr1	11670000	intra-chromosome
chr1	11550000	chr1	11690000	intra-chromosome
chr1	11550000	chr1	11710000	intra-chromosome
chr1	11550000	chr1	11730000	intra-chromosome
chr1	11550000	chr1	11750000	intra-chromosome
chr1	11550000	chr1	11770000	intra-chromosome
chr1	11550000	chr1	11790000	intra-chromosome
chr1	11550000	chr1	11810000	intra-chromosome
chr1	11550000	chr1	11830000	intra-chromosome
chr1	11550000	chr1	11850000	intra-chromosome
chr1	11550000	chr1	11870000	intra-chromosome
chr1	11550000	chr1	12410000	intra-chromosome
chr1	11550000	chr1	12430000	intra-chromosome
chr1	11550000	chr1	12450000	intra-chromosome
chr1	11550000	chr1	12470000	intra-chromosome
chr1	11550000	chr1	12490000	intra-chromosome
chr1	11550000	chr1	12510000	intra-chromosome
chr1	11550000	chr1	12530000	intra-chromosome
chr1	11550000	chr1	12550000	intra-chromosome
chr1	11550000	chr1	12570000	intra-chromosome
chr1	11570000	chr1	11590000	intra-chromosome
chr1	11570000	chr1	11630000	intra-chromosome
chr1	11570000	chr1	11650000	intra-chromosome
chr1	11570000	chr1	11670000	intra-chromosome
chr1	11570000	chr1	11690000	intra-chromosome
chr1	11570000	chr1	11710000	intra-chromosome
chr1	11570000	chr1	11730000	intra-chromosome
chr1	11570000	chr1	11750000	intra-chromosome
chr1	11570000	chr1	11770000	intra-chromosome
chr1	11570000	chr1	11790000	intra-chromosome
chr1	11570000	chr1	11810000	intra-chromosome
chr1	11570000	chr1	11830000	intra-chromosome
chr1	11570000	chr1	11850000	intra-chromosome
chr1	11570000	chr1	11870000	intra-chromosome
chr1	11570000	chr1	11970000	intra-chromosome
chr1	11570000	chr1	12430000	intra-chromosome
chr1	11570000	chr1	12450000	intra-chromosome
chr1	11570000	chr1	12490000	intra-chromosome
chr1	11590000	chr1	11610000	intra-chromosome
chr1	11590000	chr1	11630000	intra-chromosome
chr1	11590000	chr1	11650000	intra-chromosome
chr1	11590000	chr1	11670000	intra-chromosome
chr1	11590000	chr1	11690000	intra-chromosome
chr1	11590000	chr1	11710000	intra-chromosome
chr1	11590000	chr1	11730000	intra-chromosome
chr1	11590000	chr1	11750000	intra-chromosome
chr1	11590000	chr1	11790000	intra-chromosome
chr1	11590000	chr1	11810000	intra-chromosome
chr1	11590000	chr1	11830000	intra-chromosome
chr1	11590000	chr1	11850000	intra-chromosome
chr1	11590000	chr1	12430000	intra-chromosome
chr1	11590000	chr1	12510000	intra-chromosome
chr1	11610000	chr1	11630000	intra-chromosome
chr1	11610000	chr1	11650000	intra-chromosome
chr1	11610000	chr1	11670000	intra-chromosome
chr1	11610000	chr1	11690000	intra-chromosome
chr1	11610000	chr1	11710000	intra-chromosome
chr1	11610000	chr1	11730000	intra-chromosome
chr1	11610000	chr1	11810000	intra-chromosome
chr1	11610000	chr1	11830000	intra-chromosome
chr1	11610000	chr1	11850000	intra-chromosome
chr1	11610000	chr1	11870000	intra-chromosome
chr1	11630000	chr1	11650000	intra-chromosome
chr1	11630000	chr1	11670000	intra-chromosome
chr1	11630000	chr1	11690000	intra-chromosome
chr1	11630000	chr1	11710000	intra-chromosome
chr1	11630000	chr1	11750000	intra-chromosome
chr1	11630000	chr1	11830000	intra-chromosome
chr1	11630000	chr1	11850000	intra-chromosome
chr1	11630000	chr1	11870000	intra-chromosome
chr1	11650000	chr1	11670000	intra-chromosome
chr1	11650000	chr1	11690000	intra-chromosome
chr1	11650000	chr1	11850000	intra-chromosome
chr1	11670000	chr1	11690000	intra-chromosome
chr1	11670000	chr1	11750000	intra-chromosome
chr1	11670000	chr1	11810000	intra-chromosome
chr1	11670000	chr1	11830000	intra-chromosome
chr1	11670000	chr1	11850000	intra-chromosome
chr1	11670000	chr1	12430000	intra-chromosome
chr1	11690000	chr1	11710000	intra-chromosome
chr1	11690000	chr1	11810000	intra-chromosome
chr1	11690000	chr1	11830000	intra-chromosome
chr1	11690000	chr1	11850000	intra-chromosome
chr1	11690000	chr1	12450000	intra-chromosome
chr1	11710000	chr1	11730000	intra-chromosome
chr1	11710000	chr1	11830000	intra-chromosome
chr1	11710000	chr1	11850000	intra-chromosome
chr1	11710000	chr1	15570000	intra-chromosome
chr1	11730000	chr1	11750000	intra-chromosome
chr1	11730000	chr1	11790000	intra-chromosome
chr1	11730000	chr1	11830000	intra-chromosome
chr1	11730000	chr1	11850000	intra-chromosome
chr1	11750000	chr1	11770000	intra-chromosome
chr1	11750000	chr1	11850000	intra-chromosome
chr1	11790000	chr1	11810000	intra-chromosome
chr1	11790000	chr1	12490000	intra-chromosome
chr1	11810000	chr1	11830000	intra-chromosome
chr1	11810000	chr1	12430000	intra-chromosome
chr1	11830000	chr1	11850000	intra-chromosome
chr1	11850000	chr1	11870000	intra-chromosome
chr1	11850000	chr1	12430000	intra-chromosome
chr1	11850000	chr1	12450000	intra-chromosome
chr1	11850000	chr1	12470000	intra-chromosome
chr1	11870000	chr1	12430000	intra-chromosome
chr1	11870000	chr1	12450000	intra-chromosome
chr1	11890000	chr1	36550000	intra-chromosome
chr1	11890000	chrX	83410000	inter-chromosome
chr1	11890000	chrX	83430000	inter-chromosome
chr1	11890000	chrX	83450000	inter-chromosome
chr1	11890000	chrX	83470000	inter-chromosome
chr1	11890000	chrX	83490000	inter-chromosome
chr1	11890000	chrX	83510000	inter-chromosome
chr1	11890000	chrX	83530000	inter-chromosome
chr1	11890000	chrX	83590000	inter-chromosome
chr1	11890000	chrX	83610000	inter-chromosome
chr1	11890000	chrX	83630000	inter-chromosome
chr1	11890000	chrX	83650000	inter-chromosome
chr1	11890000	chrX	83690000	inter-chromosome
chr1	11890000	chrX	83730000	inter-chromosome
chr1	11890000	chrX	83770000	inter-chromosome
chr1	11890000	chrX	83790000	inter-chromosome
chr1	11890000	chrX	83950000	inter-chromosome
chr1	11890000	chrX	84850000	inter-chromosome
chr1	11910000	chr8	11410000	inter-chromosome
chr1	11910000	chr11	72630000	inter-chromosome
chr1	11930000	chr1	11950000	intra-chromosome
chr1	11930000	chr1	12350000	intra-chromosome
chr1	11930000	chr1	12410000	intra-chromosome
chr1	11930000	chr1	12450000	intra-chromosome
chr1	11950000	chr1	11970000	intra-chromosome
chr1	11950000	chr1	12430000	intra-chromosome
chr1	11970000	chr1	11990000	intra-chromosome
chr1	11970000	chr1	12410000	intra-chromosome
chr1	11990000	chr1	99530000	intra-chromosome
chr1	12010000	chr1	12030000	intra-chromosome
chr1	12010000	chr1	12410000	intra-chromosome
chr1	12030000	chr1	12050000	intra-chromosome
chr1	12050000	chr1	12070000	intra-chromosome
chr1	12090000	chr1	12110000	intra-chromosome
chr1	12110000	chr1	12130000	intra-chromosome
chr1	12210000	chr1	12230000	intra-chromosome
chr1	12230000	chr1	12250000	intra-chromosome
chr1	12250000	chr1	12270000	intra-chromosome
chr1	12270000	chr1	12290000	intra-chromosome
chr1	12290000	chr1	12310000	intra-chromosome
chr1	12310000	chr1	12330000	intra-chromosome
chr1	12350000	chr1	12370000	intra-chromosome
chr1	12430000	chr1	12450000	intra-chromosome
chr1	12470000	chr1	12490000	intra-chromosome
chr1	12490000	chr1	12510000	intra-chromosome
chr1	12510000	chr1	12530000	intra-chromosome
chr1	12510000	chr1	12590000	intra-chromosome
chr1	12530000	chr1	12550000	intra-chromosome
chr1	12530000	chr1	12570000	intra-chromosome
chr1	12530000	chr1	12590000	intra-chromosome
chr1	12530000	chr1	12610000	intra-chromosome
chr1	12550000	chr1	12570000	intra-chromosome
chr1	12550000	chr1	15530000	intra-chromosome
chr1	12570000	chr1	12590000	intra-chromosome
chr1	12570000	chr1	105390000	intra-chromosome
chr1	12630000	chr1	12650000	intra-chromosome
chr1	12650000	chr1	12670000	intra-chromosome
chr1	12670000	chr1	12690000	intra-chromosome
chr1	12690000	chr1	12710000	intra-chromosome
chr1	12690000	chr1	12750000	intra-chromosome
chr1	12690000	chr1	12770000	intra-chromosome
chr1	12690000	chr1	12790000	intra-chromosome
chr1	12690000	chr1	15550000	intra-chromosome
chr1	12710000	chr1	12730000	intra-chromosome
chr1	12710000	chr1	12750000	intra-chromosome
chr1	12730000	chr1	12750000	intra-chromosome
chr1	12730000	chr1	12850000	intra-chromosome
chr1	12750000	chr1	12770000	intra-chromosome
chr1	12750000	chr1	12870000	intra-chromosome
chr1	12750000	chr1	12950000	intra-chromosome
chr1	12770000	chr1	12790000	intra-chromosome
chr1	12770000	chr1	12810000	intra-chromosome
chr1	12770000	chr1	12850000	intra-chromosome
chr1	12770000	chr1	12950000	intra-chromosome
chr1	12770000	chr1	12970000	intra-chromosome
chr1	12790000	chr1	12810000	intra-chromosome
chr1	12790000	chr1	12930000	intra-chromosome
chr1	12790000	chr1	12950000	intra-chromosome
chr1	12790000	chr1	12970000	intra-chromosome
chr1	12790000	chr1	12990000	intra-chromosome
chr1	12810000	chr1	12830000	intra-chromosome
chr1	12810000	chr1	12850000	intra-chromosome
chr1	12830000	chr1	12850000	intra-chromosome
chr1	12830000	chr1	15550000	intra-chromosome
chr1	12850000	chr1	12870000	intra-chromosome
chr1	12850000	chr1	15550000	intra-chromosome
chr1	12850000	chr1	15570000	intra-chromosome
chr1	12850000	chr1	30810000	intra-chromosome
chr1	12850000	chr1	112630000	intra-chromosome
chr1	12870000	chr1	12890000	intra-chromosome
chr1	12870000	chr1	15410000	intra-chromosome
chr1	12870000	chr1	15510000	intra-chromosome
chr1	12870000	chr1	15530000	intra-chromosome
chr1	12890000	chr1	12910000	intra-chromosome
chr1	12890000	chr1	15130000	intra-chromosome
chr1	12890000	chr1	15430000	intra-chromosome
chr1	12890000	chr1	15450000	intra-chromosome
chr1	12890000	chr1	15510000	intra-chromosome
chr1	12890000	chr1	112670000	intra-chromosome
chr1	12890000	chr1	113050000	intra-chromosome
chr1	12910000	chr1	12930000	intra-chromosome
chr1	12910000	chr1	13030000	intra-chromosome
chr1	12910000	chr1	13050000	intra-chromosome
chr1	12910000	chr1	15250000	intra-chromosome
chr1	12910000	chr1	15290000	intra-chromosome
chr1	12910000	chr1	15510000	intra-chromosome
chr1	12910000	chr1	15530000	intra-chromosome
chr1	12910000	chr1	102710000	intra-chromosome
chr1	12910000	chr1	102770000	intra-chromosome
chr1	12930000	chr1	12950000	intra-chromosome
chr1	12930000	chr1	15270000	intra-chromosome
chr1	12930000	chr1	15490000	intra-chromosome
chr1	12930000	chr1	15510000	intra-chromosome
chr1	12930000	chr1	15530000	intra-chromosome
chr1	12930000	chr1	15570000	intra-chromosome
chr1	12930000	chr1	93410000	intra-chromosome
chr1	12950000	chr1	12970000	intra-chromosome
chr1	12950000	chr1	13230000	intra-chromosome
chr1	12970000	chr1	12990000	intra-chromosome
chr1	12970000	chr1	13050000	intra-chromosome
chr1	12970000	chr1	13230000	intra-chromosome
chr1	12970000	chr1	15290000	intra-chromosome
chr1	12990000	chr1	13010000	intra-chromosome
chr1	12990000	chr1	13090000	intra-chromosome
chr1	12990000	chr1	13210000	intra-chromosome
chr1	12990000	chr1	13230000	intra-chromosome
chr1	12990000	chr1	13250000	intra-chromosome
chr1	13010000	chr1	13030000	intra-chromosome
chr1	13010000	chr1	13090000	intra-chromosome
chr1	13010000	chr1	13230000	intra-chromosome
chr1	13010000	chr1	13250000	intra-chromosome
chr1	13010000	chr24	8930000	inter-chromosome
chr1	13030000	chr1	13050000	intra-chromosome
chr1	13030000	chr1	13130000	intra-chromosome
chr1	13030000	chr1	13150000	intra-chromosome
chr1	13030000	chr1	13170000	intra-chromosome
chr1	13030000	chr1	13230000	intra-chromosome
chr1	13030000	chr1	13470000	intra-chromosome
chr1	13030000	chr1	15390000	intra-chromosome
chr1	13030000	chr1	15410000	intra-chromosome
chr1	13050000	chr1	13070000	intra-chromosome
chr1	13050000	chr1	13130000	intra-chromosome
chr1	13050000	chr1	13150000	intra-chromosome
chr1	13050000	chr1	13170000	intra-chromosome
chr1	13050000	chr1	13190000	intra-chromosome
chr1	13070000	chr1	13090000	intra-chromosome
chr1	13070000	chr1	13150000	intra-chromosome
chr1	13070000	chr1	13170000	intra-chromosome
chr1	13070000	chr1	13190000	intra-chromosome
chr1	13070000	chr1	13210000	intra-chromosome
chr1	13070000	chr1	13230000	intra-chromosome
chr1	13070000	chr1	13250000	intra-chromosome
chr1	13070000	chr1	13510000	intra-chromosome
chr1	13070000	chr1	14810000	intra-chromosome
chr1	13070000	chr1	15190000	intra-chromosome
chr1	13070000	chr1	15410000	intra-chromosome
chr1	13070000	chr1	15430000	intra-chromosome
chr1	13090000	chr1	13110000	intra-chromosome
chr1	13090000	chr1	13150000	intra-chromosome
chr1	13090000	chr1	13190000	intra-chromosome
chr1	13090000	chr1	13230000	intra-chromosome
chr1	13090000	chr1	13250000	intra-chromosome
chr1	13090000	chr1	13390000	intra-chromosome
chr1	13090000	chr1	13430000	intra-chromosome
chr1	13090000	chr1	14330000	intra-chromosome
chr1	13110000	chr1	13130000	intra-chromosome
chr1	13110000	chr1	13150000	intra-chromosome
chr1	13110000	chr1	13170000	intra-chromosome
chr1	13110000	chr1	13450000	intra-chromosome
chr1	13110000	chr1	14210000	intra-chromosome
chr1	13110000	chr20	31530000	inter-chromosome
chr1	13130000	chr1	13150000	intra-chromosome
chr1	13130000	chr1	13170000	intra-chromosome
chr1	13130000	chr1	13430000	intra-chromosome
chr1	13130000	chr1	13450000	intra-chromosome
chr1	13130000	chr1	13590000	intra-chromosome
chr1	13130000	chr1	15270000	intra-chromosome
chr1	13130000	chr1	15290000	intra-chromosome
chr1	13130000	chr1	15430000	intra-chromosome
chr1	13150000	chr1	13170000	intra-chromosome
chr1	13150000	chr1	15110000	intra-chromosome
chr1	13150000	chr1	15390000	intra-chromosome
chr1	13150000	chr1	15490000	intra-chromosome
chr1	13170000	chr1	13190000	intra-chromosome
chr1	13170000	chr1	13230000	intra-chromosome
chr1	13170000	chr1	13250000	intra-chromosome
chr1	13170000	chr1	13270000	intra-chromosome
chr1	13170000	chr1	13350000	intra-chromosome
chr1	13170000	chr1	13450000	intra-chromosome
chr1	13170000	chr1	13470000	intra-chromosome
chr1	13170000	chr1	13730000	intra-chromosome
chr1	13170000	chr1	14490000	intra-chromosome
chr1	13190000	chr1	13210000	intra-chromosome
chr1	13190000	chr1	13230000	intra-chromosome
chr1	13190000	chr1	13250000	intra-chromosome
chr1	13190000	chr1	13450000	intra-chromosome
chr1	13190000	chr1	13770000	intra-chromosome
chr1	13190000	chr1	14890000	intra-chromosome
chr1	13190000	chr1	112670000	intra-chromosome
chr1	13210000	chr1	13230000	intra-chromosome
chr1	13230000	chr1	13250000	intra-chromosome
chr1	13230000	chr1	13450000	intra-chromosome
chr1	13230000	chr1	13530000	intra-chromosome
chr1	13230000	chr1	14350000	intra-chromosome
chr1	13230000	chr1	14830000	intra-chromosome
chr1	13230000	chr1	15030000	intra-chromosome
chr1	13230000	chr1	96030000	intra-chromosome
chr1	13250000	chr1	13270000	intra-chromosome
chr1	13250000	chr1	13430000	intra-chromosome
chr1	13250000	chr1	13470000	intra-chromosome
chr1	13250000	chr1	14890000	intra-chromosome
chr1	13250000	chr1	14910000	intra-chromosome
chr1	13270000	chr1	13290000	intra-chromosome
chr1	13270000	chr1	13410000	intra-chromosome
chr1	13270000	chr1	13430000	intra-chromosome
chr1	13270000	chr1	13450000	intra-chromosome
chr1	13270000	chr1	13470000	intra-chromosome
chr1	13270000	chr1	13490000	intra-chromosome
chr1	13270000	chr1	13730000	intra-chromosome
chr1	13270000	chr1	13770000	intra-chromosome
chr1	13270000	chr1	13890000	intra-chromosome
chr1	13270000	chr1	14410000	intra-chromosome
chr1	13270000	chr1	14690000	intra-chromosome
chr1	13270000	chr1	15270000	intra-chromosome
chr1	13270000	chr1	15290000	intra-chromosome
chr1	13290000	chr1	13310000	intra-chromosome
chr1	13290000	chr1	13330000	intra-chromosome
chr1	13290000	chr1	13350000	intra-chromosome
chr1	13290000	chr1	13370000	intra-chromosome
chr1	13290000	chr1	13390000	intra-chromosome
chr1	13290000	chr1	13410000	intra-chromosome
chr1	13290000	chr1	13430000	intra-chromosome
chr1	13290000	chr1	13450000	intra-chromosome
chr1	13290000	chr1	13470000	intra-chromosome
chr1	13290000	chr1	13490000	intra-chromosome
chr1	13290000	chr1	13510000	intra-chromosome
chr1	13290000	chr1	13550000	intra-chromosome
chr1	13290000	chr1	13570000	intra-chromosome
chr1	13290000	chr1	13590000	intra-chromosome
chr1	13290000	chr1	13610000	intra-chromosome
chr1	13290000	chr1	13630000	intra-chromosome
chr1	13290000	chr1	13650000	intra-chromosome
chr1	13290000	chr1	13670000	intra-chromosome
chr1	13290000	chr1	13890000	intra-chromosome
chr1	13290000	chr1	15130000	intra-chromosome
chr1	13290000	chr1	15290000	intra-chromosome
chr1	13310000	chr1	13330000	intra-chromosome
chr1	13310000	chr1	13350000	intra-chromosome
chr1	13310000	chr1	13370000	intra-chromosome
chr1	13310000	chr1	13390000	intra-chromosome
chr1	13310000	chr1	13410000	intra-chromosome
chr1	13310000	chr1	13430000	intra-chromosome
chr1	13310000	chr1	13450000	intra-chromosome
chr1	13310000	chr1	13470000	intra-chromosome
chr1	13310000	chr1	13490000	intra-chromosome
chr1	13310000	chr1	13510000	intra-chromosome
chr1	13310000	chr1	13550000	intra-chromosome
chr1	13310000	chr1	13570000	intra-chromosome
chr1	13310000	chr1	13590000	intra-chromosome
chr1	13310000	chr1	13610000	intra-chromosome
chr1	13310000	chr1	13630000	intra-chromosome
chr1	13310000	chr1	13650000	intra-chromosome
chr1	13310000	chr1	13670000	intra-chromosome
chr1	13310000	chr1	13730000	intra-chromosome
chr1	13310000	chr1	13750000	intra-chromosome
chr1	13310000	chr1	13770000	intra-chromosome
chr1	13310000	chr1	14290000	intra-chromosome
chr1	13310000	chr1	15270000	intra-chromosome
chr1	13310000	chr1	15510000	intra-chromosome
chr1	13310000	chr1	99210000	intra-chromosome
chr1	13330000	chr1	13350000	intra-chromosome
chr1	13330000	chr1	13370000	intra-chromosome
chr1	13330000	chr1	13410000	intra-chromosome
chr1	13330000	chr1	13430000	intra-chromosome
chr1	13330000	chr1	13450000	intra-chromosome
chr1	13330000	chr1	13470000	intra-chromosome
chr1	13330000	chr1	13490000	intra-chromosome
chr1	13330000	chr1	13510000	intra-chromosome
chr1	13330000	chr1	13550000	intra-chromosome
chr1	13330000	chr1	13570000	intra-chromosome
chr1	13330000	chr1	13590000	intra-chromosome
chr1	13330000	chr1	13610000	intra-chromosome
chr1	13330000	chr1	13630000	intra-chromosome
chr1	13330000	chr1	13670000	intra-chromosome
chr1	13330000	chr1	13730000	intra-chromosome
chr1	13330000	chr1	13750000	intra-chromosome
chr1	13350000	chr1	13370000	intra-chromosome
chr1	13350000	chr1	13390000	intra-chromosome
chr1	13350000	chr1	13410000	intra-chromosome
chr1	13350000	chr1	13430000	intra-chromosome
chr1	13350000	chr1	13450000	intra-chromosome
chr1	13350000	chr1	13470000	intra-chromosome
chr1	13350000	chr1	13490000	intra-chromosome
chr1	13350000	chr1	13510000	intra-chromosome
chr1	13350000	chr1	13550000	intra-chromosome
chr1	13350000	chr1	13570000	intra-chromosome
chr1	13350000	chr1	13590000	intra-chromosome
chr1	13350000	chr1	13610000	intra-chromosome
chr1	13350000	chr1	13630000	intra-chromosome
chr1	13350000	chr1	13650000	intra-chromosome
chr1	13350000	chr1	13730000	intra-chromosome
chr1	13350000	chr1	14150000	intra-chromosome
chr1	13350000	chr1	14250000	intra-chromosome
chr1	13350000	chr1	15290000	intra-chromosome
chr1	13370000	chr1	13390000	intra-chromosome
chr1	13370000	chr1	13410000	intra-chromosome
chr1	13370000	chr1	13430000	intra-chromosome
chr1	13370000	chr1	13450000	intra-chromosome
chr1	13370000	chr1	13470000	intra-chromosome
chr1	13370000	chr1	13490000	intra-chromosome
chr1	13370000	chr1	13510000	intra-chromosome
chr1	13370000	chr1	13590000	intra-chromosome
chr1	13370000	chr1	13610000	intra-chromosome
chr1	13390000	chr1	13410000	intra-chromosome
chr1	13390000	chr1	13430000	intra-chromosome
chr1	13390000	chr1	13450000	intra-chromosome
chr1	13390000	chr1	13470000	intra-chromosome
chr1	13390000	chr1	13630000	intra-chromosome
chr1	13390000	chr1	15290000	intra-chromosome
chr1	13410000	chr1	13430000	intra-chromosome
chr1	13410000	chr1	13490000	intra-chromosome
chr1	13410000	chr1	13610000	intra-chromosome
chr1	13410000	chr1	14410000	intra-chromosome
chr1	13430000	chr1	13450000	intra-chromosome
chr1	13430000	chr1	13470000	intra-chromosome
chr1	13430000	chr1	13490000	intra-chromosome
chr1	13430000	chr1	13590000	intra-chromosome
chr1	13430000	chr1	13610000	intra-chromosome
chr1	13430000	chr1	13630000	intra-chromosome
chr1	13430000	chr1	13650000	intra-chromosome
chr1	13430000	chr1	14170000	intra-chromosome
chr1	13430000	chr1	14230000	intra-chromosome
chr1	13430000	chr1	14250000	intra-chromosome
chr1	13430000	chr1	14290000	intra-chromosome
chr1	13430000	chr1	15090000	intra-chromosome
chr1	13430000	chr1	15110000	intra-chromosome
chr1	13450000	chr1	13470000	intra-chromosome
chr1	13450000	chr1	13490000	intra-chromosome
chr1	13450000	chr1	13510000	intra-chromosome
chr1	13450000	chr1	13570000	intra-chromosome
chr1	13450000	chr1	13590000	intra-chromosome
chr1	13450000	chr1	13610000	intra-chromosome
chr1	13450000	chr1	13630000	intra-chromosome
chr1	13450000	chr1	13650000	intra-chromosome
chr1	13450000	chr1	13670000	intra-chromosome
chr1	13450000	chr1	13730000	intra-chromosome
chr1	13450000	chr1	13750000	intra-chromosome
chr1	13450000	chr1	13910000	intra-chromosome
chr1	13450000	chr1	14150000	intra-chromosome
chr1	13450000	chr1	14170000	intra-chromosome
chr1	13450000	chr1	14210000	intra-chromosome
chr1	13450000	chr1	14290000	intra-chromosome
chr1	13450000	chr1	15010000	intra-chromosome
chr1	13470000	chr1	13490000	intra-chromosome
chr1	13470000	chr1	13550000	intra-chromosome
chr1	13470000	chr1	13570000	intra-chromosome
chr1	13470000	chr1	13610000	intra-chromosome
chr1	13470000	chr1	13630000	intra-chromosome
chr1	13470000	chr1	13650000	intra-chromosome
chr1	13470000	chr1	13730000	intra-chromosome
chr1	13470000	chr1	14210000	intra-chromosome
chr1	13470000	chr1	15310000	intra-chromosome
chr1	13470000	chr1	15430000	intra-chromosome
chr1	13490000	chr1	13510000	intra-chromosome
chr1	13490000	chr1	13550000	intra-chromosome
chr1	13490000	chr1	13570000	intra-chromosome
chr1	13490000	chr1	13590000	intra-chromosome
chr1	13490000	chr1	13610000	intra-chromosome
chr1	13490000	chr1	13630000	intra-chromosome
chr1	13490000	chr1	13650000	intra-chromosome
chr1	13490000	chr1	13670000	intra-chromosome
chr1	13490000	chr1	13730000	intra-chromosome
chr1	13490000	chr1	13750000	intra-chromosome
chr1	13490000	chr1	13870000	intra-chromosome
chr1	13490000	chr1	14210000	intra-chromosome
chr1	13490000	chr1	14250000	intra-chromosome
chr1	13490000	chr1	14290000	intra-chromosome
chr1	13490000	chr1	14770000	intra-chromosome
chr1	13490000	chr1	15270000	intra-chromosome
chr1	13510000	chr1	13530000	intra-chromosome
chr1	13510000	chr1	13590000	intra-chromosome
chr1	13510000	chr1	13610000	intra-chromosome
chr1	13510000	chr1	13630000	intra-chromosome
chr1	13510000	chr1	13650000	intra-chromosome
chr1	13510000	chr1	13750000	intra-chromosome
chr1	13510000	chr1	13770000	intra-chromosome
chr1	13510000	chr1	13890000	intra-chromosome
chr1	13510000	chr1	14170000	intra-chromosome
chr1	13510000	chr1	14250000	intra-chromosome
chr1	13510000	chr1	15250000	intra-chromosome
chr1	13510000	chr1	23610000	intra-chromosome
chr1	13510000	chr21	46970000	inter-chromosome
chr1	13530000	chr1	13550000	intra-chromosome
chr1	13530000	chr1	13770000	intra-chromosome
chr1	13530000	chr1	15070000	intra-chromosome
chr1	13530000	chr21	46970000	inter-chromosome
chr1	13530000	chr21	46990000	inter-chromosome
chr1	13550000	chr1	13570000	intra-chromosome
chr1	13550000	chr1	13610000	intra-chromosome
chr1	13550000	chr1	13630000	intra-chromosome
chr1	13550000	chr1	13650000	intra-chromosome
chr1	13550000	chr1	13670000	intra-chromosome
chr1	13550000	chr1	13770000	intra-chromosome
chr1	13550000	chr1	13830000	intra-chromosome
chr1	13550000	chr1	13870000	intra-chromosome
chr1	13550000	chr1	13890000	intra-chromosome
chr1	13550000	chr1	14130000	intra-chromosome
chr1	13550000	chr1	14230000	intra-chromosome
chr1	13570000	chr1	13590000	intra-chromosome
chr1	13570000	chr1	13610000	intra-chromosome
chr1	13570000	chr1	13630000	intra-chromosome
chr1	13570000	chr1	13650000	intra-chromosome
chr1	13570000	chr1	13670000	intra-chromosome
chr1	13570000	chr1	13750000	intra-chromosome
chr1	13570000	chr1	13770000	intra-chromosome
chr1	13570000	chr1	13910000	intra-chromosome
chr1	13570000	chr1	14150000	intra-chromosome
chr1	13570000	chr1	14210000	intra-chromosome
chr1	13570000	chr1	14250000	intra-chromosome
chr1	13570000	chr1	15250000	intra-chromosome
chr1	13590000	chr1	13610000	intra-chromosome
chr1	13590000	chr1	13630000	intra-chromosome
chr1	13590000	chr1	13670000	intra-chromosome
chr1	13590000	chr1	13730000	intra-chromosome
chr1	13590000	chr1	13910000	intra-chromosome
chr1	13590000	chr1	14190000	intra-chromosome
chr1	13590000	chr1	14230000	intra-chromosome
chr1	13590000	chr1	14430000	intra-chromosome
chr1	13590000	chr1	15090000	intra-chromosome
chr1	13590000	chr1	15110000	intra-chromosome
chr1	13590000	chr1	15130000	intra-chromosome
chr1	13610000	chr1	13630000	intra-chromosome
chr1	13610000	chr1	13750000	intra-chromosome
chr1	13610000	chr1	13890000	intra-chromosome
chr1	13610000	chr1	14250000	intra-chromosome
chr1	13610000	chr1	14450000	intra-chromosome
chr1	13610000	chr1	14950000	intra-chromosome
chr1	13610000	chr1	15050000	intra-chromosome
chr1	13610000	chr1	15310000	intra-chromosome
chr1	13630000	chr1	13650000	intra-chromosome
chr1	13630000	chr1	14250000	intra-chromosome
chr1	13630000	chr1	15050000	intra-chromosome
chr1	13630000	chr1	15070000	intra-chromosome
chr1	13630000	chr1	15270000	intra-chromosome
chr1	13630000	chr1	15310000	intra-chromosome
chr1	13630000	chr1	15470000	intra-chromosome
chr1	13650000	chr1	13670000	intra-chromosome
chr1	13650000	chr1	13730000	intra-chromosome
chr1	13650000	chr1	13770000	intra-chromosome
chr1	13650000	chr1	13890000	intra-chromosome
chr1	13650000	chr1	14210000	intra-chromosome
chr1	13670000	chr1	13730000	intra-chromosome
chr1	13670000	chr1	13750000	intra-chromosome
chr1	13670000	chr1	13770000	intra-chromosome
chr1	13670000	chr1	13890000	intra-chromosome
chr1	13670000	chr1	14150000	intra-chromosome
chr1	13670000	chr1	14270000	intra-chromosome
chr1	13670000	chr1	14330000	intra-chromosome
chr1	13670000	chr1	14970000	intra-chromosome
chr1	13690000	chr8	11410000	inter-chromosome
chr1	13730000	chr1	13750000	intra-chromosome
chr1	13730000	chr1	13910000	intra-chromosome
chr1	13750000	chr1	13770000	intra-chromosome
chr1	13770000	chr1	15030000	intra-chromosome
chr1	13810000	chr8	11410000	inter-chromosome
chr1	13810000	chr11	72630000	inter-chromosome
chr1	13830000	chr1	13850000	intra-chromosome
chr1	13830000	chr1	14150000	intra-chromosome
chr1	13850000	chr1	13870000	intra-chromosome
chr1	13850000	chr1	14290000	intra-chromosome
chr1	13870000	chr1	13890000	intra-chromosome
chr1	13870000	chr1	14090000	intra-chromosome
chr1	13870000	chr1	14110000	intra-chromosome
chr1	13870000	chr1	14130000	intra-chromosome
chr1	13870000	chr1	14190000	intra-chromosome
chr1	13870000	chr1	14270000	intra-chromosome
chr1	13870000	chr1	15290000	intra-chromosome
chr1	13870000	chr1	15390000	intra-chromosome
chr1	13890000	chr1	13910000	intra-chromosome
chr1	13890000	chr1	14110000	intra-chromosome
chr1	13890000	chr1	14150000	intra-chromosome
chr1	13890000	chr1	14190000	intra-chromosome
chr1	13890000	chr1	14210000	intra-chromosome
chr1	13890000	chr1	14230000	intra-chromosome
chr1	13890000	chr1	14250000	intra-chromosome
chr1	13890000	chr1	14270000	intra-chromosome
chr1	13890000	chr1	14290000	intra-chromosome
chr1	13890000	chr1	15410000	intra-chromosome
chr1	13890000	chr1	102750000	intra-chromosome
chr1	13910000	chr1	13930000	intra-chromosome
chr1	13910000	chr1	14070000	intra-chromosome
chr1	13910000	chr1	14110000	intra-chromosome
chr1	13910000	chr1	14130000	intra-chromosome
chr1	13910000	chr1	14150000	intra-chromosome
chr1	13910000	chr1	14170000	intra-chromosome
chr1	13910000	chr1	14230000	intra-chromosome
chr1	13910000	chr1	14250000	intra-chromosome
chr1	13910000	chr1	14270000	intra-chromosome
chr1	13910000	chr1	15330000	intra-chromosome
chr1	13930000	chr1	13950000	intra-chromosome
chr1	13930000	chr1	14030000	intra-chromosome
chr1	13930000	chr1	14070000	intra-chromosome
chr1	13930000	chr1	14130000	intra-chromosome
chr1	13930000	chr1	14210000	intra-chromosome
chr1	13930000	chr1	14230000	intra-chromosome
chr1	13930000	chr1	14250000	intra-chromosome
chr1	13930000	chr1	14270000	intra-chromosome
chr1	13930000	chr1	15110000	intra-chromosome
chr1	13950000	chr1	13970000	intra-chromosome
chr1	13950000	chr1	14270000	intra-chromosome
chr1	13970000	chr1	13990000	intra-chromosome
chr1	13990000	chr1	14010000	intra-chromosome
chr1	14010000	chr1	14030000	intra-chromosome
chr1	14110000	chr1	14130000	intra-chromosome
chr1	14110000	chr1	15230000	intra-chromosome
chr1	14130000	chr1	14150000	intra-chromosome
chr1	14130000	chr1	14270000	intra-chromosome
chr1	14150000	chr1	14170000	intra-chromosome
chr1	14150000	chr1	14190000	intra-chromosome
chr1	14150000	chr1	14210000	intra-chromosome
chr1	14150000	chr1	14230000	intra-chromosome
chr1	14150000	chr1	14250000	intra-chromosome
chr1	14150000	chr1	14270000	intra-chromosome
chr1	14150000	chr1	14290000	intra-chromosome
chr1	14150000	chr1	14310000	intra-chromosome
chr1	14150000	chr1	15030000	intra-chromosome
chr1	14170000	chr1	14190000	intra-chromosome
chr1	14170000	chr1	14210000	intra-chromosome
chr1	14170000	chr1	14250000	intra-chromosome
chr1	14170000	chr1	14270000	intra-chromosome
chr1	14190000	chr1	14210000	intra-chromosome
chr1	14190000	chr1	14250000	intra-chromosome
chr1	14190000	chr1	14270000	intra-chromosome
chr1	14210000	chr1	14230000	intra-chromosome
chr1	14210000	chr1	14250000	intra-chromosome
chr1	14210000	chr1	14270000	intra-chromosome
chr1	14210000	chr1	14290000	intra-chromosome
chr1	14210000	chr1	15130000	intra-chromosome
chr1	14230000	chr1	14250000	intra-chromosome
chr1	14230000	chr1	14270000	intra-chromosome
chr1	14230000	chr1	15150000	intra-chromosome
chr1	14250000	chr1	14270000	intra-chromosome
chr1	14250000	chr1	14910000	intra-chromosome
chr1	14250000	chr1	15110000	intra-chromosome
chr1	14250000	chr1	15290000	intra-chromosome
chr1	14270000	chr1	14290000	intra-chromosome
chr1	14270000	chr1	14850000	intra-chromosome
chr1	14270000	chr1	15030000	intra-chromosome
chr1	14270000	chr1	15070000	intra-chromosome
chr1	14270000	chr1	15110000	intra-chromosome
chr1	14270000	chr1	15510000	intra-chromosome
chr1	14290000	chr1	14310000	intra-chromosome
chr1	14290000	chr1	14350000	intra-chromosome
chr1	14290000	chr1	14390000	intra-chromosome
chr1	14290000	chr1	14430000	intra-chromosome
chr1	14290000	chr1	14470000	intra-chromosome
chr1	14290000	chr1	14490000	intra-chromosome
chr1	14290000	chr1	14790000	intra-chromosome
chr1	14290000	chr1	14810000	intra-chromosome
chr1	14290000	chr1	14830000	intra-chromosome
chr1	14290000	chr1	14930000	intra-chromosome
chr1	14290000	chr1	14990000	intra-chromosome
chr1	14290000	chr1	15010000	intra-chromosome
chr1	14290000	chr1	15030000	intra-chromosome
chr1	14290000	chr1	15110000	intra-chromosome
chr1	14290000	chr1	15310000	intra-chromosome
chr1	14290000	chr1	15430000	intra-chromosome
chr1	14310000	chr1	14330000	intra-chromosome
chr1	14310000	chr1	14370000	intra-chromosome
chr1	14310000	chr1	14430000	intra-chromosome
chr1	14310000	chr1	14450000	intra-chromosome
chr1	14310000	chr1	14790000	intra-chromosome
chr1	14310000	chr1	14810000	intra-chromosome
chr1	14310000	chr1	14830000	intra-chromosome
chr1	14310000	chr1	14930000	intra-chromosome
chr1	14310000	chr1	14950000	intra-chromosome
chr1	14310000	chr1	15010000	intra-chromosome
chr1	14310000	chr1	15030000	intra-chromosome
chr1	14310000	chr1	15390000	intra-chromosome
chr1	14310000	chr1	15410000	intra-chromosome
chr1	14310000	chr1	15430000	intra-chromosome
chr1	14310000	chr1	15470000	intra-chromosome
chr1	14330000	chr1	14350000	intra-chromosome
chr1	14330000	chr1	14370000	intra-chromosome
chr1	14330000	chr1	14730000	intra-chromosome
chr1	14330000	chr1	14750000	intra-chromosome
chr1	14330000	chr1	14770000	intra-chromosome
chr1	14330000	chr1	14790000	intra-chromosome
chr1	14330000	chr1	14810000	intra-chromosome
chr1	14330000	chr1	14830000	intra-chromosome
chr1	14330000	chr1	14850000	intra-chromosome
chr1	14330000	chr1	14910000	intra-chromosome
chr1	14330000	chr1	14990000	intra-chromosome
chr1	14330000	chr1	15030000	intra-chromosome
chr1	14330000	chr1	15050000	intra-chromosome
chr1	14330000	chr1	15390000	intra-chromosome
chr1	14350000	chr1	14370000	intra-chromosome
chr1	14350000	chr1	14390000	intra-chromosome
chr1	14350000	chr1	14410000	intra-chromosome
chr1	14350000	chr1	14430000	intra-chromosome
chr1	14350000	chr1	14490000	intra-chromosome
chr1	14350000	chr1	14510000	intra-chromosome
chr1	14350000	chr1	14530000	intra-chromosome
chr1	14350000	chr1	14670000	intra-chromosome
chr1	14350000	chr1	14750000	intra-chromosome
chr1	14350000	chr1	14770000	intra-chromosome
chr1	14350000	chr1	14790000	intra-chromosome
chr1	14350000	chr1	14810000	intra-chromosome
chr1	14350000	chr1	14830000	intra-chromosome
chr1	14350000	chr1	14850000	intra-chromosome
chr1	14350000	chr1	14890000	intra-chromosome
chr1	14350000	chr1	14910000	intra-chromosome
chr1	14350000	chr1	14930000	intra-chromosome
chr1	14350000	chr1	14950000	intra-chromosome
chr1	14350000	chr1	14990000	intra-chromosome
chr1	14350000	chr1	15030000	intra-chromosome
chr1	14350000	chr1	15130000	intra-chromosome
chr1	14350000	chr1	95190000	intra-chromosome
chr1	14370000	chr1	14390000	intra-chromosome
chr1	14370000	chr1	14410000	intra-chromosome
chr1	14370000	chr1	14450000	intra-chromosome
chr1	14370000	chr1	14470000	intra-chromosome
chr1	14370000	chr1	14490000	intra-chromosome
chr1	14370000	chr1	14510000	intra-chromosome
chr1	14370000	chr1	14530000	intra-chromosome
chr1	14370000	chr1	14550000	intra-chromosome
chr1	14370000	chr1	14570000	intra-chromosome
chr1	14370000	chr1	14670000	intra-chromosome
chr1	14370000	chr1	14690000	intra-chromosome
chr1	14370000	chr1	14710000	intra-chromosome
chr1	14370000	chr1	14730000	intra-chromosome
chr1	14370000	chr1	14750000	intra-chromosome
chr1	14370000	chr1	14770000	intra-chromosome
chr1	14370000	chr1	14790000	intra-chromosome
chr1	14370000	chr1	14810000	intra-chromosome
chr1	14370000	chr1	14830000	intra-chromosome
chr1	14370000	chr1	14850000	intra-chromosome
chr1	14370000	chr1	14870000	intra-chromosome
chr1	14370000	chr1	14890000	intra-chromosome
chr1	14370000	chr1	14910000	intra-chromosome
chr1	14370000	chr1	14930000	intra-chromosome
chr1	14370000	chr1	14950000	intra-chromosome
chr1	14370000	chr1	14970000	intra-chromosome
chr1	14370000	chr1	14990000	intra-chromosome
chr1	14370000	chr1	15010000	intra-chromosome
chr1	14370000	chr1	15110000	intra-chromosome
chr1	14370000	chr1	15130000	intra-chromosome
chr1	14370000	chr1	15270000	intra-chromosome
chr1	14390000	chr1	14410000	intra-chromosome
chr1	14390000	chr1	14450000	intra-chromosome
chr1	14390000	chr1	14470000	intra-chromosome
chr1	14390000	chr1	14490000	intra-chromosome
chr1	14390000	chr1	14510000	intra-chromosome
chr1	14390000	chr1	14530000	intra-chromosome
chr1	14390000	chr1	14730000	intra-chromosome
chr1	14390000	chr1	14750000	intra-chromosome
chr1	14390000	chr1	14770000	intra-chromosome
chr1	14390000	chr1	14790000	intra-chromosome
chr1	14390000	chr1	14810000	intra-chromosome
chr1	14390000	chr1	14830000	intra-chromosome
chr1	14390000	chr1	14850000	intra-chromosome
chr1	14390000	chr1	14890000	intra-chromosome
chr1	14390000	chr1	14910000	intra-chromosome
chr1	14390000	chr1	14950000	intra-chromosome
chr1	14390000	chr1	14970000	intra-chromosome
chr1	14390000	chr1	14990000	intra-chromosome
chr1	14390000	chr1	15010000	intra-chromosome
chr1	14390000	chr1	15030000	intra-chromosome
chr1	14390000	chr1	15050000	intra-chromosome
chr1	14390000	chr1	15130000	intra-chromosome
chr1	14410000	chr1	14430000	intra-chromosome
chr1	14410000	chr1	14450000	intra-chromosome
chr1	14410000	chr1	14470000	intra-chromosome
chr1	14410000	chr1	14490000	intra-chromosome
chr1	14410000	chr1	14510000	intra-chromosome
chr1	14410000	chr1	14530000	intra-chromosome
chr1	14410000	chr1	14710000	intra-chromosome
chr1	14410000	chr1	14730000	intra-chromosome
chr1	14410000	chr1	14750000	intra-chromosome
chr1	14410000	chr1	14770000	intra-chromosome
chr1	14410000	chr1	14790000	intra-chromosome
chr1	14410000	chr1	14810000	intra-chromosome
chr1	14410000	chr1	14830000	intra-chromosome
chr1	14410000	chr1	14850000	intra-chromosome
chr1	14410000	chr1	14870000	intra-chromosome
chr1	14410000	chr1	14890000	intra-chromosome
chr1	14410000	chr1	14910000	intra-chromosome
chr1	14410000	chr1	14930000	intra-chromosome
chr1	14410000	chr1	14950000	intra-chromosome
chr1	14410000	chr1	14990000	intra-chromosome
chr1	14410000	chr1	15010000	intra-chromosome
chr1	14410000	chr1	15030000	intra-chromosome
chr1	14410000	chr1	15050000	intra-chromosome
chr1	14410000	chr1	15070000	intra-chromosome
chr1	14410000	chr1	15090000	intra-chromosome
chr1	14410000	chr1	15110000	intra-chromosome
chr1	14410000	chr1	15130000	intra-chromosome
chr1	14410000	chr1	15290000	intra-chromosome
chr1	14430000	chr1	14450000	intra-chromosome
chr1	14430000	chr1	14470000	intra-chromosome
chr1	14430000	chr1	14490000	intra-chromosome
chr1	14430000	chr1	14690000	intra-chromosome
chr1	14430000	chr1	14730000	intra-chromosome
chr1	14430000	chr1	14750000	intra-chromosome
chr1	14430000	chr1	14770000	intra-chromosome
chr1	14430000	chr1	14790000	intra-chromosome
chr1	14430000	chr1	14810000	intra-chromosome
chr1	14430000	chr1	14830000	intra-chromosome
chr1	14430000	chr1	14850000	intra-chromosome
chr1	14430000	chr1	14890000	intra-chromosome
chr1	14430000	chr1	14910000	intra-chromosome
chr1	14430000	chr1	14930000	intra-chromosome
chr1	14430000	chr1	14950000	intra-chromosome
chr1	14430000	chr1	14970000	intra-chromosome
chr1	14430000	chr1	14990000	intra-chromosome
chr1	14430000	chr1	15010000	intra-chromosome
chr1	14430000	chr1	15030000	intra-chromosome
chr1	14430000	chr1	15050000	intra-chromosome
chr1	14430000	chr1	15070000	intra-chromosome
chr1	14430000	chr1	15110000	intra-chromosome
chr1	14430000	chr1	15310000	intra-chromosome
chr1	14430000	chr1	15430000	intra-chromosome
chr1	14450000	chr1	14470000	intra-chromosome
chr1	14450000	chr1	14490000	intra-chromosome
chr1	14450000	chr1	14730000	intra-chromosome
chr1	14450000	chr1	14750000	intra-chromosome
chr1	14450000	chr1	14770000	intra-chromosome
chr1	14450000	chr1	14790000	intra-chromosome
chr1	14450000	chr1	14810000	intra-chromosome
chr1	14450000	chr1	14830000	intra-chromosome
chr1	14450000	chr1	14850000	intra-chromosome
chr1	14450000	chr1	14930000	intra-chromosome
chr1	14450000	chr1	14990000	intra-chromosome
chr1	14450000	chr1	15010000	intra-chromosome
chr1	14450000	chr1	15030000	intra-chromosome
chr1	14450000	chr1	15050000	intra-chromosome
chr1	14450000	chr1	15070000	intra-chromosome
chr1	14450000	chr1	15110000	intra-chromosome
chr1	14450000	chr1	15130000	intra-chromosome
chr1	14450000	chr1	15270000	intra-chromosome
chr1	14470000	chr1	14490000	intra-chromosome
chr1	14470000	chr1	14550000	intra-chromosome
chr1	14470000	chr1	14670000	intra-chromosome
chr1	14470000	chr1	14710000	intra-chromosome
chr1	14470000	chr1	14730000	intra-chromosome
chr1	14470000	chr1	14750000	intra-chromosome
chr1	14470000	chr1	14770000	intra-chromosome
chr1	14470000	chr1	14790000	intra-chromosome
chr1	14470000	chr1	14810000	intra-chromosome
chr1	14470000	chr1	14830000	intra-chromosome
chr1	14470000	chr1	14850000	intra-chromosome
chr1	14470000	chr1	14870000	intra-chromosome
chr1	14470000	chr1	14910000	intra-chromosome
chr1	14470000	chr1	14930000	intra-chromosome
chr1	14470000	chr1	14950000	intra-chromosome
chr1	14470000	chr1	14970000	intra-chromosome
chr1	14470000	chr1	14990000	intra-chromosome
chr1	14470000	chr1	15010000	intra-chromosome
chr1	14470000	chr1	15030000	intra-chromosome
chr1	14470000	chr1	15050000	intra-chromosome
chr1	14470000	chr1	15110000	intra-chromosome
chr1	14470000	chr1	15130000	intra-chromosome
chr1	14470000	chr1	15150000	intra-chromosome
chr1	14470000	chr1	15230000	intra-chromosome
chr1	14470000	chr1	15270000	intra-chromosome
chr1	14470000	chr1	15290000	intra-chromosome
chr1	14490000	chr1	14510000	intra-chromosome
chr1	14490000	chr1	14670000	intra-chromosome
chr1	14490000	chr1	14690000	intra-chromosome
chr1	14490000	chr1	14710000	intra-chromosome
chr1	14490000	chr1	14730000	intra-chromosome
chr1	14490000	chr1	14750000	intra-chromosome
chr1	14490000	chr1	14770000	intra-chromosome
chr1	14490000	chr1	14790000	intra-chromosome
chr1	14490000	chr1	14810000	intra-chromosome
chr1	14490000	chr1	14830000	intra-chromosome
chr1	14490000	chr1	14850000	intra-chromosome
chr1	14490000	chr1	14870000	intra-chromosome
chr1	14490000	chr1	14890000	intra-chromosome
chr1	14490000	chr1	14910000	intra-chromosome
chr1	14490000	chr1	14930000	intra-chromosome
chr1	14490000	chr1	14950000	intra-chromosome
chr1	14490000	chr1	14970000	intra-chromosome
chr1	14490000	chr1	14990000	intra-chromosome
chr1	14490000	chr1	15010000	intra-chromosome
chr1	14490000	chr1	15030000	intra-chromosome
chr1	14490000	chr1	15070000	intra-chromosome
chr1	14490000	chr1	15090000	intra-chromosome
chr1	14490000	chr1	15110000	intra-chromosome
chr1	14490000	chr1	15130000	intra-chromosome
chr1	14490000	chr1	15150000	intra-chromosome
chr1	14490000	chr1	15290000	intra-chromosome
chr1	14510000	chr1	14530000	intra-chromosome
chr1	14510000	chr1	14650000	intra-chromosome
chr1	14510000	chr1	14690000	intra-chromosome
chr1	14510000	chr1	14710000	intra-chromosome
chr1	14510000	chr1	14730000	intra-chromosome
chr1	14510000	chr1	14750000	intra-chromosome
chr1	14510000	chr1	14770000	intra-chromosome
chr1	14510000	chr1	14790000	intra-chromosome
chr1	14510000	chr1	14810000	intra-chromosome
chr1	14510000	chr1	14830000	intra-chromosome
chr1	14510000	chr1	14850000	intra-chromosome
chr1	14510000	chr1	14870000	intra-chromosome
chr1	14510000	chr1	14890000	intra-chromosome
chr1	14510000	chr1	14910000	intra-chromosome
chr1	14510000	chr1	14930000	intra-chromosome
chr1	14510000	chr1	14950000	intra-chromosome
chr1	14510000	chr1	14990000	intra-chromosome
chr1	14510000	chr1	15010000	intra-chromosome
chr1	14510000	chr1	15030000	intra-chromosome
chr1	14510000	chr1	15050000	intra-chromosome
chr1	14510000	chr1	15070000	intra-chromosome
chr1	14530000	chr1	14550000	intra-chromosome
chr1	14530000	chr1	14650000	intra-chromosome
chr1	14530000	chr1	14670000	intra-chromosome
chr1	14530000	chr1	14690000	intra-chromosome
chr1	14530000	chr1	14710000	intra-chromosome
chr1	14530000	chr1	14730000	intra-chromosome
chr1	14530000	chr1	14750000	intra-chromosome
chr1	14530000	chr1	14770000	intra-chromosome
chr1	14530000	chr1	14790000	intra-chromosome
chr1	14530000	chr1	14810000	intra-chromosome
chr1	14530000	chr1	14830000	intra-chromosome
chr1	14530000	chr1	14850000	intra-chromosome
chr1	14530000	chr1	14870000	intra-chromosome
chr1	14530000	chr1	14890000	intra-chromosome
chr1	14530000	chr1	14910000	intra-chromosome
chr1	14530000	chr1	14930000	intra-chromosome
chr1	14530000	chr1	14970000	intra-chromosome
chr1	14530000	chr1	14990000	intra-chromosome
chr1	14550000	chr1	14570000	intra-chromosome
chr1	14550000	chr1	14610000	intra-chromosome
chr1	14550000	chr1	14650000	intra-chromosome
chr1	14550000	chr1	14670000	intra-chromosome
chr1	14550000	chr1	14690000	intra-chromosome
chr1	14550000	chr1	14710000	intra-chromosome
chr1	14550000	chr1	14730000	intra-chromosome
chr1	14550000	chr1	14750000	intra-chromosome
chr1	14550000	chr1	14770000	intra-chromosome
chr1	14550000	chr1	14790000	intra-chromosome
chr1	14550000	chr1	14810000	intra-chromosome
chr1	14550000	chr1	14830000	intra-chromosome
chr1	14550000	chr1	14850000	intra-chromosome
chr1	14550000	chr1	14870000	intra-chromosome
chr1	14550000	chr1	14910000	intra-chromosome
chr1	14550000	chr1	14930000	intra-chromosome
chr1	14550000	chr1	14950000	intra-chromosome
chr1	14550000	chr1	14970000	intra-chromosome
chr1	14550000	chr1	15010000	intra-chromosome
chr1	14550000	chr1	15030000	intra-chromosome
chr1	14550000	chr1	15110000	intra-chromosome
chr1	14550000	chr1	15130000	intra-chromosome
chr1	14550000	chr1	15290000	intra-chromosome
chr1	14570000	chr1	14590000	intra-chromosome
chr1	14570000	chr1	14630000	intra-chromosome
chr1	14570000	chr1	14650000	intra-chromosome
chr1	14570000	chr1	14670000	intra-chromosome
chr1	14570000	chr1	14690000	intra-chromosome
chr1	14570000	chr1	14710000	intra-chromosome
chr1	14570000	chr1	14730000	intra-chromosome
chr1	14570000	chr1	14750000	intra-chromosome
chr1	14570000	chr1	14770000	intra-chromosome
chr1	14570000	chr1	14790000	intra-chromosome
chr1	14570000	chr1	14810000	intra-chromosome
chr1	14570000	chr1	14830000	intra-chromosome
chr1	14570000	chr1	14850000	intra-chromosome
chr1	14570000	chr1	14910000	intra-chromosome
chr1	14570000	chr1	14950000	intra-chromosome
chr1	14590000	chr1	14610000	intra-chromosome
chr1	14590000	chr1	14650000	intra-chromosome
chr1	14590000	chr1	14690000	intra-chromosome
chr1	14590000	chr1	14710000	intra-chromosome
chr1	14590000	chr1	14730000	intra-chromosome
chr1	14590000	chr1	14750000	intra-chromosome
chr1	14590000	chr1	14770000	intra-chromosome
chr1	14590000	chr1	14790000	intra-chromosome
chr1	14590000	chr1	14810000	intra-chromosome
chr1	14590000	chr1	14830000	intra-chromosome
chr1	14590000	chr1	14910000	intra-chromosome
chr1	14610000	chr1	14630000	intra-chromosome
chr1	14610000	chr1	14690000	intra-chromosome
chr1	14610000	chr1	14710000	intra-chromosome
chr1	14610000	chr1	14730000	intra-chromosome
chr1	14630000	chr1	14650000	intra-chromosome
chr1	14630000	chr1	14690000	intra-chromosome
chr1	14630000	chr1	14830000	intra-chromosome
chr1	14650000	chr1	14670000	intra-chromosome
chr1	14670000	chr1	14690000	intra-chromosome
chr1	14670000	chr1	14790000	intra-chromosome
chr1	14690000	chr1	14710000	intra-chromosome
chr1	14710000	chr1	14730000	intra-chromosome
chr1	14730000	chr1	14750000	intra-chromosome
chr1	14730000	chr1	14910000	intra-chromosome
chr1	14730000	chr1	14990000	intra-chromosome
chr1	14750000	chr1	14770000	intra-chromosome
chr1	14750000	chr1	14850000	intra-chromosome
chr1	14750000	chr1	14930000	intra-chromosome
chr1	14770000	chr1	14790000	intra-chromosome
chr1	14770000	chr1	14830000	intra-chromosome
chr1	14770000	chr1	14910000	intra-chromosome
chr1	14790000	chr1	14810000	intra-chromosome
chr1	14790000	chr1	15010000	intra-chromosome
chr1	14790000	chr1	15050000	intra-chromosome
chr1	14810000	chr1	14830000	intra-chromosome
chr1	14810000	chr1	15090000	intra-chromosome
chr1	14830000	chr1	14850000	intra-chromosome
chr1	14830000	chr1	14930000	intra-chromosome
chr1	14830000	chr1	14970000	intra-chromosome
chr1	14830000	chr1	15050000	intra-chromosome
chr1	14830000	chr1	15070000	intra-chromosome
chr1	14830000	chr1	15090000	intra-chromosome
chr1	14830000	chr1	15110000	intra-chromosome
chr1	14830000	chr1	15130000	intra-chromosome
chr1	14830000	chr1	15390000	intra-chromosome
chr1	14850000	chr1	14870000	intra-chromosome
chr1	14850000	chr1	14910000	intra-chromosome
chr1	14850000	chr1	14930000	intra-chromosome
chr1	14850000	chr1	14950000	intra-chromosome
chr1	14850000	chr1	14970000	intra-chromosome
chr1	14850000	chr1	14990000	intra-chromosome
chr1	14850000	chr1	15010000	intra-chromosome
chr1	14850000	chr1	15030000	intra-chromosome
chr1	14850000	chr1	15050000	intra-chromosome
chr1	14850000	chr1	15070000	intra-chromosome
chr1	14850000	chr1	15090000	intra-chromosome
chr1	14850000	chr1	15110000	intra-chromosome
chr1	14850000	chr1	15130000	intra-chromosome
chr1	14850000	chr1	15290000	intra-chromosome
chr1	14870000	chr1	14890000	intra-chromosome
chr1	14870000	chr1	14910000	intra-chromosome
chr1	14870000	chr1	15030000	intra-chromosome
chr1	14890000	chr1	14910000	intra-chromosome
chr1	14910000	chr1	14930000	intra-chromosome
chr1	14910000	chr1	15030000	intra-chromosome
chr1	14930000	chr1	14950000	intra-chromosome
chr1	14930000	chr1	14990000	intra-chromosome
chr1	14930000	chr1	15010000	intra-chromosome
chr1	14930000	chr1	15030000	intra-chromosome
chr1	14930000	chr1	15050000	intra-chromosome
chr1	14930000	chr1	15090000	intra-chromosome
chr1	14930000	chr1	15110000	intra-chromosome
chr1	14930000	chr1	15130000	intra-chromosome
chr1	14950000	chr1	14970000	intra-chromosome
chr1	14950000	chr1	14990000	intra-chromosome
chr1	14950000	chr1	15030000	intra-chromosome
chr1	14950000	chr1	15050000	intra-chromosome
chr1	14970000	chr1	14990000	intra-chromosome
chr1	14990000	chr1	15010000	intra-chromosome
chr1	15010000	chr1	15030000	intra-chromosome
chr1	15010000	chr1	15130000	intra-chromosome
chr1	15030000	chr1	15050000	intra-chromosome
chr1	15030000	chr1	15070000	intra-chromosome
chr1	15030000	chr1	15110000	intra-chromosome
chr1	15030000	chr1	15130000	intra-chromosome
chr1	15030000	chr1	15410000	intra-chromosome
chr1	15050000	chr1	15070000	intra-chromosome
chr1	15050000	chr1	15110000	intra-chromosome
chr1	15050000	chr1	15130000	intra-chromosome
chr1	15050000	chr1	15150000	intra-chromosome
chr1	15050000	chr1	15250000	intra-chromosome
chr1	15050000	chr1	15310000	intra-chromosome
chr1	15070000	chr1	15090000	intra-chromosome
chr1	15070000	chr1	15110000	intra-chromosome
chr1	15070000	chr1	15130000	intra-chromosome
chr1	15070000	chr1	15150000	intra-chromosome
chr1	15070000	chr1	15270000	intra-chromosome
chr1	15070000	chr1	15290000	intra-chromosome
chr1	15070000	chr1	15410000	intra-chromosome
chr1	15070000	chr1	15450000	intra-chromosome
chr1	15090000	chr1	15110000	intra-chromosome
chr1	15110000	chr1	15130000	intra-chromosome
chr1	15110000	chr1	15290000	intra-chromosome
chr1	15110000	chr1	15390000	intra-chromosome
chr1	15130000	chr1	15150000	intra-chromosome
chr1	15130000	chr1	15270000	intra-chromosome
chr1	15130000	chr1	15290000	intra-chromosome
chr1	15130000	chr1	15310000	intra-chromosome
chr1	15130000	chr1	15390000	intra-chromosome
chr1	15130000	chr1	15410000	intra-chromosome
chr1	15130000	chr1	15430000	intra-chromosome
chr1	15130000	chr1	15450000	intra-chromosome
chr1	15150000	chr1	15170000	intra-chromosome
chr1	15150000	chr1	15270000	intra-chromosome
chr1	15150000	chr1	15390000	intra-chromosome
chr1	15150000	chr1	15410000	intra-chromosome
chr1	15190000	chr1	15210000	intra-chromosome
chr1	15190000	chr1	15410000	intra-chromosome
chr1	15190000	chr1	15430000	intra-chromosome
chr1	15210000	chr1	15230000	intra-chromosome
chr1	15210000	chr1	15390000	intra-chromosome
chr1	15210000	chr19	10350000	inter-chromosome
chr1	15230000	chr1	15250000	intra-chromosome
chr1	15230000	chr1	15390000	intra-chromosome
chr1	15230000	chr1	15410000	intra-chromosome
chr1	15230000	chr1	15430000	intra-chromosome
chr1	15230000	chr1	15490000	intra-chromosome
chr1	15250000	chr1	15270000	intra-chromosome
chr1	15250000	chr1	15390000	intra-chromosome
chr1	15250000	chr1	15410000	intra-chromosome
chr1	15250000	chr1	15430000	intra-chromosome
chr1	15250000	chr1	15450000	intra-chromosome
chr1	15250000	chr1	15470000	intra-chromosome
chr1	15250000	chr1	15490000	intra-chromosome
chr1	15250000	chr1	15510000	intra-chromosome
chr1	15270000	chr1	15290000	intra-chromosome
chr1	15270000	chr1	15310000	intra-chromosome
chr1	15270000	chr1	15350000	intra-chromosome
chr1	15270000	chr1	15370000	intra-chromosome
chr1	15270000	chr1	15390000	intra-chromosome
chr1	15270000	chr1	15410000	intra-chromosome
chr1	15270000	chr1	15430000	intra-chromosome
chr1	15270000	chr1	15450000	intra-chromosome
chr1	15270000	chr1	15470000	intra-chromosome
chr1	15270000	chr1	15490000	intra-chromosome
chr1	15270000	chr1	15510000	intra-chromosome
chr1	15290000	chr1	15310000	intra-chromosome
chr1	15290000	chr1	15370000	intra-chromosome
chr1	15290000	chr1	15390000	intra-chromosome
chr1	15290000	chr1	15410000	intra-chromosome
chr1	15290000	chr1	15430000	intra-chromosome
chr1	15290000	chr1	15450000	intra-chromosome
chr1	15290000	chr1	15470000	intra-chromosome
chr1	15290000	chr1	15490000	intra-chromosome
chr1	15290000	chr1	15510000	intra-chromosome
chr1	15290000	chr1	18770000	intra-chromosome
chr1	15310000	chr1	15330000	intra-chromosome
chr1	15310000	chr1	15390000	intra-chromosome
chr1	15310000	chr1	15410000	intra-chromosome
chr1	15310000	chr1	15430000	intra-chromosome
chr1	15310000	chr1	15450000	intra-chromosome
chr1	15310000	chr1	15510000	intra-chromosome
chr1	15330000	chr1	15350000	intra-chromosome
chr1	15330000	chr1	15390000	intra-chromosome
chr1	15330000	chr1	15410000	intra-chromosome
chr1	15330000	chr1	15490000	intra-chromosome
chr1	15350000	chr1	15370000	intra-chromosome
chr1	15350000	chr1	112710000	intra-chromosome
chr1	15370000	chr1	15390000	intra-chromosome
chr1	15390000	chr1	15410000	intra-chromosome
chr1	15410000	chr1	15430000	intra-chromosome
chr1	15410000	chr1	15510000	intra-chromosome
[truncated: 197,011 more rows]
