# Supplementary material for: Molecular mechanisms and topological consequences of drastic chromosomal rearrangements of muntjac deer
Source: Nat Commun. 2021 Nov 25;12:6858. doi: 10.1038/s41467-021-27091-0 (PMC8617201; doi:10.1038/s41467-021-27091-0)
Supplement: Supplementary file 13 — Source data [file 41467_2021_27091_MOESM13_ESM.zip › source data/supplementary figure 16a.xlsx]

## Sheet: Sheet1
species	y_start	y_end	x_start	x_end	normalized counts by Zscore method	normalized counts by max and min method
female M. crinifrons	1	2	5.21	5.31	0.788663	0.545379
female M. crinifrons	1	2	5.14	5.24	0.919557	0.58152
female M. crinifrons	1	2	6.04	6.14	0.983438	0.599158
female M. crinifrons	1	2	7.04	7.14	-0.659619	0.145488
female M. crinifrons	1	2	7.41	7.51	-0.688428	0.137534
female M. crinifrons	1	2	5.62	5.72	2.05376	0.894688
female M. crinifrons	1	2	5.29	5.39	1.61223	0.772776
female M. crinifrons	1	2	4.79	4.89	-1.18653	0
female M. crinifrons	1	2	5.31	5.41	1.50785	0.743955
female M. crinifrons	1	2	5.02	5.12	-0.0972158	0.300775
female M. crinifrons	1	2	4.87	4.97	-0.073417	0.307346
female M. crinifrons	1	2	5.79	5.89	1.84583	0.837277
female M. crinifrons	1	2	7.45	7.55	-0.722247	0.128196
female M. crinifrons	1	2	6.65	6.75	-0.420378	0.211546
female M. crinifrons	1	2	7.3	7.4	-0.755649	0.118973
female M. crinifrons	1	2	4.22	4.32	0.932709	0.585151
female M. crinifrons	1	2	4.14	4.24	-1.18653	0
female M. crinifrons	1	2	7.26	7.36	-0.803873	0.105658
female M. crinifrons	1	2	7.02	7.12	-0.679347	0.140041
female M. crinifrons	1	2	5.89	5.99	1.16182	0.648413
female M. crinifrons	1	2	4.96	5.06	-0.0867777	0.303657
female M. crinifrons	1	2	7.82	7.92	-0.966707	0.0606969
female M. crinifrons	1	2	5.71	5.81	1.81901	0.82987
female M. crinifrons	1	2	7.4	7.5	-0.682478	0.139176
female M. crinifrons	1	2	7.84	7.94	-1.00282	0.0507248
female M. crinifrons	1	2	6.73	6.83	-0.515782	0.185203
female M. crinifrons	1	2	4.72	4.82	-0.0609956	0.310776
female M. crinifrons	1	2	5.93	6.03	0.937406	0.586448
female M. crinifrons	1	2	7.33	7.43	-0.686862	0.137966
female M. crinifrons	1	2	4.88	4.98	-0.073417	0.307346
female M. crinifrons	1	2	5.46	5.56	1.77517	0.817765
female M. crinifrons	1	2	7.46	7.56	-0.716193	0.129867
female M. crinifrons	1	2	7.71	7.81	-0.766087	0.116091
female M. crinifrons	1	2	4.39	4.49	-1.18653	0
female M. crinifrons	1	2	7.52	7.62	-0.75972	0.117849
female M. crinifrons	1	2	7.57	7.67	-0.675276	0.141165
female M. crinifrons	1	2	5.38	5.48	1.39793	0.713606
female M. crinifrons	1	2	7.67	7.77	-0.698031	0.134882
female M. crinifrons	1	2	6.74	6.84	-0.533214	0.18039
female M. crinifrons	1	2	6.68	6.78	-0.512755	0.186039
female M. crinifrons	1	2	7.99	8.09	-1.15804	0.00786812
female M. crinifrons	1	2	6.77	6.87	-0.640413	0.150791
female M. crinifrons	1	2	4.24	4.34	0.932709	0.585151
female M. crinifrons	1	2	7.76	7.86	-0.878923	0.0849353
female M. crinifrons	1	2	4.37	4.47	-1.18653	0
female M. crinifrons	1	2	5.74	5.84	1.58394	0.764965
female M. crinifrons	1	2	6.89	6.99	-0.758781	0.118108
female M. crinifrons	1	2	4.23	4.33	0.932709	0.585151
female M. crinifrons	1	2	7.16	7.26	-0.615779	0.157593
female M. crinifrons	1	2	6.44	6.54	-0.198569	0.27279
female M. crinifrons	1	2	6.17	6.27	0.558191	0.481742
female M. crinifrons	1	2	4.47	4.57	-1.18653	0
female M. crinifrons	1	2	6.7	6.8	-0.470481	0.197712
female M. crinifrons	1	2	6.9	7	-0.713584	0.130588
female M. crinifrons	1	2	5.4	5.5	1.29021	0.683863
female M. crinifrons	1	2	7.89	7.99	-1.06034	0.0348445
female M. crinifrons	1	2	7.83	7.93	-0.97892	0.0573248
female M. crinifrons	1	2	4.38	4.48	-1.18653	0
female M. crinifrons	1	2	4.53	4.63	-0.0467999	0.314696
female M. crinifrons	1	2	5.03	5.13	-0.0972158	0.300775
female M. crinifrons	1	2	4.26	4.36	0.932709	0.585151
female M. crinifrons	1	2	4.75	4.85	-0.0609956	0.310776
female M. crinifrons	1	2	5.25	5.35	1.71859	0.802144
female M. crinifrons	1	2	4.95	5.05	-0.0867777	0.303657
female M. crinifrons	1	2	4.01	4.11	-1.18653	0
female M. crinifrons	1	2	7.58	7.68	-0.663585	0.144393
female M. crinifrons	1	2	7.8	7.9	-0.969212	0.0600052
female M. crinifrons	1	2	6.92	7.02	-0.691873	0.136582
female M. crinifrons	1	2	6.38	6.48	-0.0717469	0.307808
female M. crinifrons	1	2	7.12	7.22	-0.647093	0.148947
female M. crinifrons	1	2	6.18	6.28	0.454123	0.453007
female M. crinifrons	1	2	6.63	6.73	-0.488852	0.192639
female M. crinifrons	1	2	5.33	5.43	1.50785	0.743955
female M. crinifrons	1	2	5.95	6.05	1.13646	0.64141
female M. crinifrons	1	2	7.21	7.31	-0.654922	0.146785
female M. crinifrons	1	2	6.71	6.81	-0.483633	0.19408
female M. crinifrons	1	2	6.42	6.52	-0.0803061	0.305444
female M. crinifrons	1	2	6.83	6.93	-0.679869	0.139897
female M. crinifrons	1	2	5.98	6.08	1.10598	0.632994
female M. crinifrons	1	2	5.55	5.65	1.98257	0.875032
female M. crinifrons	1	2	6.51	6.61	-0.363178	0.22734
female M. crinifrons	1	2	5.09	5.19	-0.123937	0.293397
female M. crinifrons	1	2	5.45	5.55	1.90188	0.852754
female M. crinifrons	1	2	4.67	4.77	-1.18653	0
female M. crinifrons	1	2	4.92	5.02	-0.0867777	0.303657
female M. crinifrons	1	2	4.18	4.28	-1.18653	0
female M. crinifrons	1	2	7.5	7.6	-0.719951	0.12883
female M. crinifrons	1	2	7.51	7.61	-0.763582	0.116782
female M. crinifrons	1	2	4.86	4.96	-0.073417	0.307346
female M. crinifrons	1	2	7.44	7.54	-0.759198	0.117993
female M. crinifrons	1	2	5.3	5.4	1.61223	0.772776
female M. crinifrons	1	2	5.01	5.11	-0.0972158	0.300775
female M. crinifrons	1	2	4.91	5.01	-0.0867777	0.303657
female M. crinifrons	1	2	6.26	6.36	0.266238	0.40113
female M. crinifrons	1	2	4.51	4.61	-0.0467999	0.314696
female M. crinifrons	1	2	6.05	6.15	0.814132	0.552411
female M. crinifrons	1	2	5.24	5.34	1.71859	0.802144
female M. crinifrons	1	2	6.57	6.67	-0.400546	0.217022
female M. crinifrons	1	2	5.37	5.47	1.39793	0.713606
female M. crinifrons	1	2	5.7	5.8	1.94374	0.864311
female M. crinifrons	1	2	7.07	7.17	-0.697509	0.135026
female M. crinifrons	1	2	4.93	5.03	-0.0867777	0.303657
female M. crinifrons	1	2	5.44	5.54	1.90188	0.852754
female M. crinifrons	1	2	5.59	5.69	1.70074	0.797216
female M. crinifrons	1	2	6.22	6.32	0.333668	0.419748
female M. crinifrons	1	2	7.32	7.42	-0.703146	0.13347
female M. crinifrons	1	2	4.8	4.9	-1.18653	0
female M. crinifrons	1	2	4.04	4.14	-1.18653	0
female M. crinifrons	1	2	4.54	4.64	-0.0467999	0.314696
female M. crinifrons	1	2	6.35	6.45	-0.0151725	0.323429
female M. crinifrons	1	2	6.32	6.42	0.161857	0.372309
female M. crinifrons	1	2	7.48	7.58	-0.703981	0.133239
female M. crinifrons	1	2	6.1	6.2	0.67635	0.514367
female M. crinifrons	1	2	4.35	4.45	-1.18653	0
female M. crinifrons	1	2	5.65	5.75	1.7831	0.819956
female M. crinifrons	1	2	5.92	6.02	1.19251	0.656887
female M. crinifrons	1	2	7.7	7.8	-0.753353	0.119607
female M. crinifrons	1	2	7.65	7.75	-0.68394	0.138773
female M. crinifrons	1	2	7.13	7.23	-0.692186	0.136496
female M. crinifrons	1	2	4.78	4.88	-0.0609956	0.310776
female M. crinifrons	1	2	4.65	4.75	-1.18653	0
female M. crinifrons	1	2	6.91	7.01	-0.705546	0.132807
female M. crinifrons	1	2	6.69	6.79	-0.533736	0.180246
female M. crinifrons	1	2	6.93	7.03	-0.72945	0.126207
female M. crinifrons	1	2	7.62	7.72	-0.659619	0.145488
female M. crinifrons	1	2	5.15	5.25	0.919557	0.58152
female M. crinifrons	1	2	4.89	4.99	-0.073417	0.307346
female M. crinifrons	1	2	6.27	6.37	0.145052	0.367669
female M. crinifrons	1	2	7.05	7.15	-0.737069	0.124103
female M. crinifrons	1	2	6.41	6.51	-0.0597431	0.311122
female M. crinifrons	1	2	4.06	4.16	-1.18653	0
female M. crinifrons	1	2	7.28	7.38	-0.736965	0.124132
female M. crinifrons	1	2	7.01	7.11	-0.672875	0.141828
female M. crinifrons	1	2	5.56	5.66	1.83424	0.834078
female M. crinifrons	1	2	6.64	6.74	-0.492714	0.191573
female M. crinifrons	1	2	5.68	5.78	1.66609	0.787647
female M. crinifrons	1	2	5.72	5.82	1.81901	0.82987
female M. crinifrons	1	2	6.46	6.56	-0.162141	0.282849
female M. crinifrons	1	2	7.17	7.27	-0.626322	0.154682
female M. crinifrons	1	2	7.86	7.96	-1.02067	0.0457965
female M. crinifrons	1	2	5.61	5.71	1.57392	0.762198
female M. crinifrons	1	2	4.41	4.51	-1.18653	0
female M. crinifrons	1	2	5.1	5.2	-0.123937	0.293397
female M. crinifrons	1	2	6.94	7.04	-0.723604	0.127821
female M. crinifrons	1	2	4.61	4.71	-1.18653	0
female M. crinifrons	1	2	7.19	7.29	-0.66964	0.142721
female M. crinifrons	1	2	4.69	4.79	-0.0609956	0.310776
female M. crinifrons	1	2	6.47	6.57	-0.306603	0.24296
female M. crinifrons	1	2	5.77	5.87	1.36787	0.705306
female M. crinifrons	1	2	4.1	4.2	-1.18653	0
female M. crinifrons	1	2	4.7	4.8	-0.0609956	0.310776
female M. crinifrons	1	2	6.6	6.7	-0.479562	0.195204
female M. crinifrons	1	2	7.69	7.79	-0.784041	0.111134
female M. crinifrons	1	2	6.14	6.24	0.499633	0.465573
female M. crinifrons	1	2	6.62	6.72	-0.430503	0.20875
female M. crinifrons	1	2	7.39	7.49	-0.726109	0.127129
female M. crinifrons	1	2	6.08	6.18	0.933857	0.585468
female M. crinifrons	1	2	7.91	8.01	-1.06482	0.0336052
female M. crinifrons	1	2	6.19	6.29	0.386693	0.434389
female M. crinifrons	1	2	6.28	6.38	0.26509	0.400813
female M. crinifrons	1	2	5.47	5.57	1.77517	0.817765
female M. crinifrons	1	2	6.12	6.22	0.691589	0.518575
female M. crinifrons	1	2	4.84	4.94	-0.073417	0.307346
female M. crinifrons	1	2	7.93	8.03	-1.09666	0.0248148
female M. crinifrons	1	2	4.27	4.37	0.932709	0.585151
female M. crinifrons	1	2	6.76	6.86	-0.615883	0.157564
female M. crinifrons	1	2	6.8	6.9	-0.700641	0.134161
female M. crinifrons	1	2	6.37	6.47	0.0617561	0.34467
female M. crinifrons	1	2	6.88	6.98	-0.749386	0.120702
female M. crinifrons	1	2	6.39	6.49	-0.118405	0.294925
female M. crinifrons	1	2	5.5	5.6	2.27901	0.956884
female M. crinifrons	1	2	6.24	6.34	0.432829	0.447128
female M. crinifrons	1	2	7.66	7.76	-0.69657	0.135285
female M. crinifrons	1	2	6.03	6.13	1.20953	0.661585
female M. crinifrons	1	2	7.15	7.25	-0.610873	0.158947
female M. crinifrons	1	2	7.54	7.64	-0.690516	0.136957
female M. crinifrons	1	2	7.47	7.57	-0.754188	0.119376
female M. crinifrons	1	2	4.29	4.39	0.932709	0.585151
female M. crinifrons	1	2	4.19	4.29	-1.18653	0
female M. crinifrons	1	2	5.9	6	1.35712	0.702337
female M. crinifrons	1	2	5.66	5.76	2.21106	0.938121
female M. crinifrons	1	2	7.92	8.02	-1.07787	0.0300026
female M. crinifrons	1	2	7	7.1	-0.627678	0.154307
female M. crinifrons	1	2	7.31	7.41	-0.751683	0.120068
female M. crinifrons	1	2	5.32	5.42	1.50785	0.743955
female M. crinifrons	1	2	5.86	5.96	1.74949	0.810675
female M. crinifrons	1	2	5.64	5.74	1.33531	0.696314
female M. crinifrons	1	2	7.03	7.13	-0.649077	0.148399
female M. crinifrons	1	2	4.07	4.17	-1.18653	0
female M. crinifrons	1	2	4.36	4.46	-1.18653	0
female M. crinifrons	1	2	7.24	7.34	-0.739888	0.123325
female M. crinifrons	1	2	4.77	4.87	-0.0609956	0.310776
female M. crinifrons	1	2	7.73	7.83	-0.797819	0.107329
female M. crinifrons	1	2	4.94	5.04	-0.0867777	0.303657
female M. crinifrons	1	2	6.02	6.12	1.01152	0.606911
female M. crinifrons	1	2	5.67	5.77	1.66609	0.787647
female M. crinifrons	1	2	6.31	6.41	0.0487085	0.341067
female M. crinifrons	1	2	7.72	7.82	-0.821722	0.100729
female M. crinifrons	1	2	6.61	6.71	-0.487913	0.192899
female M. crinifrons	1	2	5.2	5.3	1.83216	0.833501
female M. crinifrons	1	2	5.87	5.97	1.64124	0.780788
female M. crinifrons	1	2	6.81	6.91	-0.712436	0.130905
female M. crinifrons	1	2	4.17	4.27	-1.18653	0
female M. crinifrons	1	2	6.84	6.94	-0.725692	0.127244
female M. crinifrons	1	2	7.53	7.63	-0.696048	0.13543
female M. crinifrons	1	2	7.11	7.21	-0.730702	0.125861
female M. crinifrons	1	2	6.48	6.58	-0.222995	0.266046
female M. crinifrons	1	2	5.8	5.9	1.45065	0.728161
female M. crinifrons	1	2	5.76	5.86	1.47204	0.734069
female M. crinifrons	1	2	7.37	7.47	-0.671727	0.142145
female M. crinifrons	1	2	4.13	4.23	-1.18653	0
female M. crinifrons	1	2	4.32	4.42	-1.18653	0
female M. crinifrons	1	2	5.05	5.15	-0.0972158	0.300775
female M. crinifrons	1	2	4.71	4.81	-0.0609956	0.310776
female M. crinifrons	1	2	5.73	5.83	2.0477	0.893017
female M. crinifrons	1	2	6	6.1	1.12811	0.639104
female M. crinifrons	1	2	5.6	5.7	1.70074	0.797216
female M. crinifrons	1	2	7.1	7.2	-0.74542	0.121797
female M. crinifrons	1	2	5.63	5.73	1.44584	0.726835
female M. crinifrons	1	2	7.56	7.66	-0.738948	0.123584
female M. crinifrons	1	2	4.11	4.21	-1.18653	0
female M. crinifrons	1	2	4.08	4.18	-1.18653	0
female M. crinifrons	1	2	6.34	6.44	-0.0190346	0.322362
female M. crinifrons	1	2	4.43	4.53	-1.18653	0
female M. crinifrons	1	2	4.02	4.12	-1.18653	0
female M. crinifrons	1	2	4.55	4.65	-0.0467999	0.314696
female M. crinifrons	1	2	6.33	6.43	0.143695	0.367294
female M. crinifrons	1	2	7.14	7.24	-0.667134	0.143413
female M. crinifrons	1	2	5.35	5.45	0.577919	0.487189
female M. crinifrons	1	2	4.6	4.7	-0.0467999	0.314696
female M. crinifrons	1	2	5.39	5.49	1.29021	0.683863
female M. crinifrons	1	2	6.67	6.77	-0.443447	0.205176
female M. crinifrons	1	2	6.16	6.26	0.635328	0.503041
female M. crinifrons	1	2	5.13	5.23	0.919557	0.58152
female M. crinifrons	1	2	7.74	7.84	-0.824541	0.099951
female M. crinifrons	1	2	5.49	5.59	1.64542	0.781941
female M. crinifrons	1	2	7.95	8.05	-1.12683	0.0164856
female M. crinifrons	1	2	4.58	4.68	-0.0467999	0.314696
female M. crinifrons	1	2	4.56	4.66	-0.0467999	0.314696
female M. crinifrons	1	2	6.75	6.85	-0.543548	0.177537
female M. crinifrons	1	2	7.25	7.35	-0.747612	0.121192
female M. crinifrons	1	2	7.81	7.91	-0.985496	0.0555091
female M. crinifrons	1	2	6.13	6.23	0.561218	0.482578
female M. crinifrons	1	2	5	5.1	1.00254	0.604433
female M. crinifrons	1	2	7.43	7.53	-0.746568	0.12148
female M. crinifrons	1	2	7.55	7.65	-0.731746	0.125573
female M. crinifrons	1	2	6.25	6.35	0.423748	0.444621
female M. crinifrons	1	2	4.25	4.35	0.932709	0.585151
female M. crinifrons	1	2	6.87	6.97	-0.703981	0.133239
female M. crinifrons	1	2	5.85	5.95	1.64344	0.781393
female M. crinifrons	1	2	4.73	4.83	-0.0609956	0.310776
female M. crinifrons	1	2	4.03	4.13	-1.18653	0
female M. crinifrons	1	2	5.97	6.07	1.00932	0.606306
female M. crinifrons	1	2	4.68	4.78	-1.18653	0
female M. crinifrons	1	2	6.2	6.3	0.454019	0.452979
female M. crinifrons	1	2	5.41	5.51	2.05397	0.894746
female M. crinifrons	1	2	6.09	6.19	0.77906	0.542727
female M. crinifrons	1	2	5.54	5.64	1.98257	0.875032
female M. crinifrons	1	2	4.48	4.58	-1.18653	0
female M. crinifrons	1	2	7.79	7.89	-0.908149	0.0768654
female M. crinifrons	1	2	5.42	5.52	1.18698	0.655359
female M. crinifrons	1	2	6.5	6.6	-0.280821	0.250079
female M. crinifrons	1	2	5.17	5.27	0.86079	0.565294
female M. crinifrons	1	2	4.64	4.74	-1.18653	0
female M. crinifrons	1	2	4.4	4.5	-1.18653	0
female M. crinifrons	1	2	7.27	7.37	-0.797297	0.107473
female M. crinifrons	1	2	4.33	4.43	-1.18653	0
female M. crinifrons	1	2	5.34	5.44	1.50785	0.743955
female M. crinifrons	1	2	7.98	8.08	-1.14937	0.0102603
female M. crinifrons	1	2	5.69	5.79	1.54855	0.755195
female M. crinifrons	1	2	7.6	7.7	-0.706903	0.132432
female M. crinifrons	1	2	5.06	5.16	0.96538	0.594172
female M. crinifrons	1	2	4.52	4.62	-0.0467999	0.314696
female M. crinifrons	1	2	5.58	5.68	2.36074	0.979451
female M. crinifrons	1	2	6.86	6.96	-0.75137	0.120154
female M. crinifrons	1	2	4.15	4.25	-1.18653	0
female M. crinifrons	1	2	6.59	6.69	-0.473195	0.196962
female M. crinifrons	1	2	6.95	7.05	-0.63916	0.151137
female M. crinifrons	1	2	7.64	7.74	-0.721308	0.128455
female M. crinifrons	1	2	4.63	4.73	-1.18653	0
female M. crinifrons	1	2	5.11	5.21	0.919557	0.58152
female M. crinifrons	1	2	7.42	7.52	-0.698031	0.134882
female M. crinifrons	1	2	5.53	5.63	2.12317	0.913854
female M. crinifrons	1	2	4.99	5.09	1.00254	0.604433
female M. crinifrons	1	2	4.2	4.3	0.932709	0.585151
female M. crinifrons	1	2	6.78	6.88	-0.60461	0.160677
female M. crinifrons	1	2	7.09	7.19	-0.748864	0.120846
female M. crinifrons	1	2	5.48	5.58	2.43516	1
female M. crinifrons	1	2	7.36	7.46	-0.704085	0.13321
female M. crinifrons	1	2	4.3	4.4	0.932709	0.585151
female M. crinifrons	1	2	7.29	7.39	-0.725066	0.127417
female M. crinifrons	1	2	4.21	4.31	0.932709	0.585151
female M. crinifrons	1	2	5.51	5.61	2.27901	0.956884
female M. crinifrons	1	2	6.01	6.11	0.932813	0.58518
female M. crinifrons	1	2	6.53	6.63	-0.357124	0.229011
female M. crinifrons	1	2	4.46	4.56	-1.18653	0
female M. crinifrons	1	2	4	4.1	-1.18653	0
female M. crinifrons	1	2	5.94	6.04	1.04137	0.615154
female M. crinifrons	1	2	6.56	6.66	-0.469855	0.197885
female M. crinifrons	1	2	4.66	4.76	-1.18653	0
female M. crinifrons	1	2	5.22	5.32	0.788663	0.545379
female M. crinifrons	1	2	5.18	5.28	0.86079	0.565294
female M. crinifrons	1	2	6.79	6.89	-0.623503	0.15546
female M. crinifrons	1	2	4.82	4.92	-0.073417	0.307346
female M. crinifrons	1	2	7.75	7.85	-0.841555	0.0952532
female M. crinifrons	1	2	4.62	4.72	-1.18653	0
female M. crinifrons	1	2	5.84	5.94	1.40409	0.715307
female M. crinifrons	1	2	4.09	4.19	-1.18653	0
female M. crinifrons	1	2	5.75	5.85	1.91984	0.857711
female M. crinifrons	1	2	5.43	5.53	1.18698	0.655359
female M. crinifrons	1	2	4.97	5.07	-0.0867777	0.303657
female M. crinifrons	1	2	7.38	7.48	-0.72183	0.128311
female M. crinifrons	1	2	5.04	5.14	-0.0972158	0.300775
female M. crinifrons	1	2	4.5	4.6	-0.0467999	0.314696
female M. crinifrons	1	2	4.16	4.26	-1.18653	0
female M. crinifrons	1	2	6.85	6.95	-0.733938	0.124968
female M. crinifrons	1	2	5.57	5.67	1.83424	0.834078
female M. crinifrons	1	2	4.9	5	1.02634	0.611004
female M. crinifrons	1	2	4.34	4.44	-1.18653	0
female M. crinifrons	1	2	6.29	6.39	0.250372	0.396749
female M. crinifrons	1	2	7.68	7.78	-0.761703	0.117301
female M. crinifrons	1	2	7.88	7.98	-1.0523	0.0370637
female M. crinifrons	1	2	4.05	4.15	-1.18653	0
female M. crinifrons	1	2	6.07	6.17	0.888242	0.572874
female M. crinifrons	1	2	7.77	7.87	-0.889465	0.0820244
female M. crinifrons	1	2	5.91	6.01	1.27623	0.680001
female M. crinifrons	1	2	7.49	7.59	-0.708052	0.132115
female M. crinifrons	1	2	4.45	4.55	-1.18653	0
female M. crinifrons	1	2	7.94	8.04	-1.1143	0.0199441
female M. crinifrons	1	2	5.82	5.92	1.86879	0.843618
female M. crinifrons	1	2	6.58	6.68	-0.389586	0.220048
female M. crinifrons	1	2	5.96	6.06	1.22571	0.666052
female M. crinifrons	1	2	6.82	6.92	-0.674859	0.14128
female M. crinifrons	1	2	7.85	7.95	-1.01076	0.0485345
female M. crinifrons	1	2	6.3	6.4	0.118017	0.360204
female M. crinifrons	1	2	5.08	5.18	0.96538	0.594172
female M. crinifrons	1	2	6.66	6.76	-0.418082	0.21218
female M. crinifrons	1	2	4.76	4.86	-0.0609956	0.310776
female M. crinifrons	1	2	4.59	4.69	-0.0467999	0.314696
female M. crinifrons	1	2	6.4	6.5	-0.0360487	0.317664
female M. crinifrons	1	2	4.81	4.91	-0.073417	0.307346
female M. crinifrons	1	2	4.57	4.67	-0.0467999	0.314696
female M. crinifrons	1	2	5.26	5.36	1.71859	0.802144
female M. crinifrons	1	2	4.31	4.41	-1.18653	0
female M. crinifrons	1	2	6.99	7.09	-0.626217	0.154711
female M. crinifrons	1	2	4.44	4.54	-1.18653	0
female M. crinifrons	1	2	7.78	7.88	-0.890092	0.0818515
female M. crinifrons	1	2	7.18	7.28	-0.666508	0.143586
female M. crinifrons	1	2	4.74	4.84	-0.0609956	0.310776
female M. crinifrons	1	2	7.61	7.71	-0.703355	0.133412
female M. crinifrons	1	2	5.81	5.91	1.61369	0.773179
female M. crinifrons	1	2	6.55	6.65	-0.485094	0.193677
female M. crinifrons	1	2	4.42	4.52	-1.18653	0
female M. crinifrons	1	2	4.49	4.59	-1.18653	0
female M. crinifrons	1	2	5.27	5.37	0.714762	0.524973
female M. crinifrons	1	2	5.12	5.22	0.919557	0.58152
female M. crinifrons	1	2	5.78	5.88	1.97505	0.872957
female M. crinifrons	1	2	4.28	4.38	0.932709	0.585151
female M. crinifrons	1	2	6.11	6.21	0.713718	0.524685
female M. crinifrons	1	2	5.19	5.29	0.86079	0.565294
female M. crinifrons	1	2	4.83	4.93	-0.073417	0.307346
female M. crinifrons	1	2	7.63	7.73	-0.70826	0.132058
female M. crinifrons	1	2	5.28	5.38	1.61223	0.772776
female M. crinifrons	1	2	6.43	6.53	-0.193455	0.274202
female M. crinifrons	1	2	7.23	7.33	-0.713688	0.130559
female M. crinifrons	1	2	4.98	5.08	1.00254	0.604433
female M. crinifrons	1	2	6.06	6.16	0.784175	0.544139
female M. crinifrons	1	2	7.08	7.18	-0.700536	0.13419
female M. crinifrons	1	2	6.15	6.25	0.657144	0.509064
female M. crinifrons	1	2	6.54	6.64	-0.385306	0.22123
female M. crinifrons	1	2	5.36	5.46	1.39793	0.713606
female M. crinifrons	1	2	7.59	7.69	-0.713793	0.13053
female M. crinifrons	1	2	6.36	6.46	-0.0605781	0.310891
female M. crinifrons	1	2	6.21	6.31	0.465187	0.456062
female M. crinifrons	1	2	7.34	7.44	-0.720786	0.128599
female M. crinifrons	1	2	7.97	8.07	-1.14937	0.0102603
female M. crinifrons	1	2	7.22	7.32	-0.747612	0.121192
female M. crinifrons	1	2	6.45	6.55	-0.133436	0.290774
female M. crinifrons	1	2	6.72	6.82	-0.561606	0.172551
female M. crinifrons	1	2	7.2	7.3	-0.644171	0.149754
female M. crinifrons	1	2	5.23	5.33	0.788663	0.545379
female M. crinifrons	1	2	4.85	4.95	-0.073417	0.307346
female M. crinifrons	1	2	6.97	7.07	-0.677886	0.140444
female M. crinifrons	1	2	5.16	5.26	0.86079	0.565294
female M. crinifrons	1	2	5.52	5.62	1.51526	0.746001
female M. crinifrons	1	2	7.87	7.97	-1.03101	0.0429432
female M. crinifrons	1	2	7.96	8.06	-1.1357	0.0140358
female M. crinifrons	1	2	5.07	5.17	0.96538	0.594172
female M. crinifrons	1	2	7.35	7.45	-0.705442	0.132836
female M. crinifrons	1	2	5.83	5.93	1.75095	0.811079
female M. crinifrons	1	2	6.23	6.33	0.496397	0.46468
female M. crinifrons	1	2	5.88	5.98	1.33155	0.695276
female M. crinifrons	1	2	6.98	7.08	-0.629557	0.153789
female M. crinifrons	1	2	5.99	6.09	1.18969	0.656109
female M. crinifrons	1	2	6.49	6.59	-0.243036	0.260512
female M. crinifrons	1	2	6.96	7.06	-0.629975	0.153673
female M. crinifrons	1	2	6.52	6.62	-0.386663	0.220855
female M. crinifrons	1	2	7.9	8	-1.04781	0.038303
female M. crinifrons	1	2	4.12	4.22	-1.18653	0
female M. crinifrons	1	2	7.06	7.16	-0.737696	0.12393
M. reevesim	5	6	5.21	5.31	0.212671	0.162425
M. reevesim	5	6	5.14	5.24	0.257233	0.169869
M. reevesim	5	6	6.04	6.14	0.352759	0.185827
M. reevesim	5	6	7.04	7.14	-0.453694	0.0511074
M. reevesim	5	6	7.41	7.51	-0.299189	0.0769179
M. reevesim	5	6	5.62	5.72	0.854184	0.269592
M. reevesim	5	6	5.29	5.39	0.618973	0.230299
M. reevesim	5	6	4.79	4.89	-0.75963	0
M. reevesim	5	6	5.31	5.41	0.564782	0.221246
M. reevesim	5	6	5.02	5.12	-0.231287	0.0882611
M. reevesim	5	6	4.87	4.97	-0.214097	0.0911326
M. reevesim	5	6	5.79	5.89	0.756843	0.253331
M. reevesim	5	6	7.45	7.55	-0.278823	0.08032
M. reevesim	5	6	6.65	6.75	-0.4298	0.0550989
M. reevesim	5	6	7.3	7.4	-0.36215	0.0664
M. reevesim	5	6	4.22	4.32	5.22651	1
M. reevesim	5	6	4.14	4.24	-0.75963	0
M. reevesim	5	6	7.26	7.36	-0.443209	0.0528589
M. reevesim	5	6	7.02	7.12	-0.484747	0.04592
M. reevesim	5	6	5.89	5.99	0.418796	0.196859
M. reevesim	5	6	4.96	5.06	-0.222415	0.0897432
M. reevesim	5	6	7.82	7.92	-0.623474	0.0227453
M. reevesim	5	6	5.71	5.81	0.745602	0.251453
M. reevesim	5	6	7.4	7.5	-0.310783	0.0749811
M. reevesim	5	6	7.84	7.94	-0.636681	0.0205389
M. reevesim	5	6	6.73	6.83	-0.494173	0.0443453
M. reevesim	5	6	4.72	4.82	-0.173971	0.0978358
M. reevesim	5	6	5.93	6.03	0.307743	0.178307
M. reevesim	5	6	7.33	7.43	-0.304633	0.0760084
M. reevesim	5	6	4.88	4.98	-0.214097	0.0911326
M. reevesim	5	6	5.46	5.56	0.712886	0.245987
M. reevesim	5	6	7.46	7.56	-0.269951	0.0818021
M. reevesim	5	6	7.71	7.81	-0.490644	0.0449347
M. reevesim	5	6	4.39	4.49	-0.75963	0
M. reevesim	5	6	7.52	7.62	-0.261633	0.0831916
M. reevesim	5	6	7.57	7.67	-0.168527	0.0987453
M. reevesim	5	6	5.38	5.48	0.512659	0.212539
M. reevesim	5	6	7.67	7.77	-0.405251	0.0592
M. reevesim	5	6	6.74	6.84	-0.498458	0.0436295
M. reevesim	5	6	6.68	6.78	-0.479151	0.0468547
M. reevesim	5	6	7.99	8.09	-0.743852	0.00263579
M. reevesim	5	6	6.77	6.87	-0.532182	0.0379958
M. reevesim	5	6	4.24	4.34	5.22651	1
M. reevesim	5	6	7.76	7.86	-0.564948	0.0325221
M. reevesim	5	6	4.37	4.47	-0.75963	0
M. reevesim	5	6	5.74	5.84	0.630819	0.232278
M. reevesim	5	6	6.89	6.99	-0.487973	0.0453811
M. reevesim	5	6	4.23	4.33	5.22651	1
M. reevesim	5	6	7.16	7.26	-0.471338	0.04816
M. reevesim	5	6	6.44	6.54	-0.2821	0.0797726
M. reevesim	5	6	6.17	6.27	0.129797	0.148581
M. reevesim	5	6	4.47	4.57	-0.75963	0
M. reevesim	5	6	6.7	6.8	-0.468111	0.0486989
M. reevesim	5	6	6.9	7	-0.46176	0.04976
M. reevesim	5	6	5.4	5.5	0.464921	0.204564
M. reevesim	5	6	7.89	7.99	-0.643335	0.0194274
M. reevesim	5	6	7.83	7.93	-0.620701	0.0232084
M. reevesim	5	6	4.38	4.48	-0.75963	0
M. reevesim	5	6	4.53	4.63	-0.069724	0.115251
M. reevesim	5	6	5.03	5.13	-0.231287	0.0882611
M. reevesim	5	6	4.26	4.36	5.22651	1
M. reevesim	5	6	4.75	4.85	-0.173971	0.0978358
M. reevesim	5	6	5.25	5.35	0.671852	0.239133
M. reevesim	5	6	4.95	5.05	-0.222415	0.0897432
M. reevesim	5	6	4.01	4.11	-0.75963	0
M. reevesim	5	6	7.58	7.68	-0.174173	0.0978021
M. reevesim	5	6	7.8	7.9	-0.631035	0.0214821
M. reevesim	5	6	6.92	7.02	-0.449561	0.0517979
M. reevesim	5	6	6.38	6.48	-0.202705	0.0930358
M. reevesim	5	6	7.12	7.22	-0.448754	0.0519326
M. reevesim	5	6	6.18	6.28	0.0761615	0.139621
M. reevesim	5	6	6.63	6.73	-0.443411	0.0528253
M. reevesim	5	6	5.33	5.43	0.564782	0.221246
M. reevesim	5	6	5.95	6.05	0.412898	0.195874
M. reevesim	5	6	7.21	7.31	-0.463524	0.0494653
M. reevesim	5	6	6.71	6.81	-0.47658	0.0472842
M. reevesim	5	6	6.42	6.52	-0.215257	0.0909389
M. reevesim	5	6	6.83	6.93	-0.49745	0.0437979
M. reevesim	5	6	5.98	6.08	0.402866	0.194198
M. reevesim	5	6	5.55	5.65	0.807706	0.261827
M. reevesim	5	6	6.51	6.61	-0.325553	0.0725137
M. reevesim	5	6	5.09	5.19	-0.244948	0.0859789
M. reevesim	5	6	5.45	5.55	0.776704	0.256648
M. reevesim	5	6	4.67	4.77	-0.75963	0
M. reevesim	5	6	4.92	5.02	-0.222415	0.0897432
M. reevesim	5	6	4.18	4.28	-0.75963	0
M. reevesim	5	6	7.5	7.6	-0.227557	0.0888842
M. reevesim	5	6	7.51	7.61	-0.271514	0.0815411
M. reevesim	5	6	4.86	4.96	-0.214097	0.0911326
M. reevesim	5	6	7.44	7.54	-0.328275	0.0720589
M. reevesim	5	6	5.3	5.4	0.618973	0.230299
M. reevesim	5	6	5.01	5.11	-0.231287	0.0882611
M. reevesim	5	6	4.91	5.01	-0.222415	0.0897432
M. reevesim	5	6	6.26	6.36	-0.0304045	0.121819
M. reevesim	5	6	4.51	4.61	-0.069724	0.115251
M. reevesim	5	6	6.05	6.15	0.265198	0.1712
M. reevesim	5	6	5.24	5.34	0.671852	0.239133
M. reevesim	5	6	6.57	6.67	-0.357815	0.0671242
M. reevesim	5	6	5.37	5.47	0.512659	0.212539
M. reevesim	5	6	5.7	5.8	0.80821	0.261912
M. reevesim	5	6	7.07	7.17	-0.447141	0.0522021
M. reevesim	5	6	4.93	5.03	-0.222415	0.0897432
M. reevesim	5	6	5.44	5.54	0.776704	0.256648
M. reevesim	5	6	5.59	5.69	0.676188	0.239857
M. reevesim	5	6	6.22	6.32	-0.00126768	0.126686
M. reevesim	5	6	7.32	7.42	-0.311438	0.0748716
M. reevesim	5	6	4.8	4.9	-0.75963	0
M. reevesim	5	6	4.04	4.14	-0.75963	0
M. reevesim	5	6	4.54	4.64	-0.069724	0.115251
M. reevesim	5	6	6.35	6.45	-0.170694	0.0983832
M. reevesim	5	6	6.32	6.42	-0.0855022	0.112615
M. reevesim	5	6	7.48	7.58	-0.235471	0.0875621
M. reevesim	5	6	6.1	6.2	0.181518	0.157221
M. reevesim	5	6	4.35	4.45	-0.75963	0
M. reevesim	5	6	5.65	5.75	0.724329	0.247899
M. reevesim	5	6	5.92	6.02	0.435078	0.199579
M. reevesim	5	6	7.7	7.8	-0.474564	0.0476211
M. reevesim	5	6	7.65	7.75	-0.348439	0.0686905
M. reevesim	5	6	7.13	7.23	-0.477488	0.0471326
M. reevesim	5	6	4.78	4.88	-0.173971	0.0978358
M. reevesim	5	6	4.65	4.75	-0.75963	0
M. reevesim	5	6	6.91	7.01	-0.45314	0.0512
M. reevesim	5	6	6.69	6.79	-0.489384	0.0451453
M. reevesim	5	6	6.93	7.03	-0.475118	0.0475284
M. reevesim	5	6	7.62	7.72	-0.255383	0.0842358
M. reevesim	5	6	5.15	5.25	0.257233	0.169869
M. reevesim	5	6	4.89	4.99	-0.214097	0.0911326
M. reevesim	5	6	6.27	6.37	-0.0991632	0.110333
M. reevesim	5	6	7.05	7.15	-0.481772	0.0464168
M. reevesim	5	6	6.41	6.51	-0.206183	0.0924547
M. reevesim	5	6	4.06	4.16	-0.75963	0
M. reevesim	5	6	7.28	7.38	-0.349447	0.0685221
M. reevesim	5	6	7.01	7.11	-0.482428	0.0463074
M. reevesim	5	6	5.56	5.66	0.739351	0.250408
M. reevesim	5	6	6.64	6.74	-0.458786	0.0502568
M. reevesim	5	6	5.68	5.78	0.662678	0.2376
M. reevesim	5	6	5.72	5.82	0.745602	0.251453
M. reevesim	5	6	6.46	6.56	-0.254274	0.0844211
M. reevesim	5	6	7.17	7.27	-0.473908	0.0477305
M. reevesim	5	6	7.86	7.96	-0.635421	0.0207495
M. reevesim	5	6	5.61	5.71	0.613982	0.229465
M. reevesim	5	6	4.41	4.51	-0.75963	0
M. reevesim	5	6	5.1	5.2	-0.244948	0.0859789
M. reevesim	5	6	6.94	7.04	-0.471993	0.0480505
M. reevesim	5	6	4.61	4.71	-0.75963	0
M. reevesim	5	6	7.19	7.29	-0.499819	0.0434021
M. reevesim	5	6	4.69	4.79	-0.173971	0.0978358
M. reevesim	5	6	6.47	6.57	-0.318697	0.0736589
M. reevesim	5	6	5.77	5.87	0.522186	0.214131
M. reevesim	5	6	4.1	4.2	-0.75963	0
M. reevesim	5	6	4.7	4.8	-0.173971	0.0978358
M. reevesim	5	6	6.6	6.7	-0.419063	0.0568926
M. reevesim	5	6	7.69	7.79	-0.481319	0.0464926
M. reevesim	5	6	6.14	6.24	0.0977873	0.143234
M. reevesim	5	6	6.62	6.72	-0.41377	0.0577768
M. reevesim	5	6	7.39	7.49	-0.35474	0.0676379
M. reevesim	5	6	6.08	6.18	0.317069	0.179865
M. reevesim	5	6	7.91	8.01	-0.645402	0.0190821
M. reevesim	5	6	6.19	6.29	0.0444035	0.134316
M. reevesim	5	6	6.28	6.38	-0.0410913	0.120034
M. reevesim	5	6	5.47	5.57	0.712886	0.245987
M. reevesim	5	6	6.12	6.22	0.191852	0.158947
M. reevesim	5	6	4.84	4.94	-0.214097	0.0911326
M. reevesim	5	6	7.93	8.03	-0.667935	0.0153179
M. reevesim	5	6	4.27	4.37	5.22651	1
M. reevesim	5	6	6.76	6.86	-0.527645	0.0387537
M. reevesim	5	6	6.8	6.9	-0.531577	0.0380968
M. reevesim	5	6	6.37	6.47	-0.13687	0.104034
M. reevesim	5	6	6.88	6.98	-0.488628	0.0452716
M. reevesim	5	6	6.39	6.49	-0.235673	0.0875284
M. reevesim	5	6	5.5	5.6	0.958885	0.287082
M. reevesim	5	6	6.24	6.34	0.0515616	0.135512
M. reevesim	5	6	7.66	7.76	-0.380449	0.0633432
M. reevesim	5	6	6.03	6.13	0.468953	0.205238
M. reevesim	5	6	7.15	7.25	-0.465339	0.0491621
M. reevesim	5	6	7.54	7.64	-0.187834	0.09552
M. reevesim	5	6	7.47	7.57	-0.293392	0.0778863
M. reevesim	5	6	4.29	4.39	5.22651	1
M. reevesim	5	6	4.19	4.29	-0.75963	0
M. reevesim	5	6	5.9	6	0.516086	0.213112
M. reevesim	5	6	5.66	5.76	0.937562	0.28352
M. reevesim	5	6	7.92	8.02	-0.653921	0.0176589
M. reevesim	5	6	7	7.1	-0.456215	0.0506863
M. reevesim	5	6	7.31	7.41	-0.352976	0.0679326
M. reevesim	5	6	5.32	5.42	0.564782	0.221246
M. reevesim	5	6	5.86	5.96	0.709407	0.245406
M. reevesim	5	6	5.64	5.74	0.502224	0.210796
M. reevesim	5	6	7.03	7.13	-0.454702	0.0509389
M. reevesim	5	6	4.07	4.17	-0.75963	0
M. reevesim	5	6	4.36	4.46	-0.75963	0
M. reevesim	5	6	7.24	7.34	-0.432169	0.0547032
M. reevesim	5	6	4.77	4.87	-0.173971	0.0978358
M. reevesim	5	6	7.73	7.83	-0.514791	0.0409011
M. reevesim	5	6	4.94	5.04	-0.222415	0.0897432
M. reevesim	5	6	6.02	6.12	0.368689	0.188488
M. reevesim	5	6	5.67	5.77	0.662678	0.2376
M. reevesim	5	6	6.31	6.41	-0.142616	0.103074
M. reevesim	5	6	7.72	7.82	-0.530771	0.0382316
M. reevesim	5	6	6.61	6.71	-0.431816	0.0547621
M. reevesim	5	6	5.2	5.3	0.714852	0.246316
M. reevesim	5	6	5.87	5.97	0.65804	0.236825
M. reevesim	5	6	6.81	6.91	-0.526738	0.0389053
M. reevesim	5	6	4.17	4.27	-0.75963	0
M. reevesim	5	6	6.84	6.94	-0.517462	0.0404547
M. reevesim	5	6	7.53	7.63	-0.183549	0.0962358
M. reevesim	5	6	7.11	7.21	-0.468868	0.0485726
M. reevesim	5	6	6.48	6.58	-0.271665	0.0815158
M. reevesim	5	6	5.8	5.9	0.557473	0.220025
M. reevesim	5	6	5.76	5.86	0.575368	0.223015
M. reevesim	5	6	7.37	7.47	-0.303272	0.0762358
M. reevesim	5	6	4.13	4.23	-0.75963	0
M. reevesim	5	6	4.32	4.42	-0.75963	0
M. reevesim	5	6	5.05	5.15	-0.231287	0.0882611
M. reevesim	5	6	4.71	4.81	-0.173971	0.0978358
M. reevesim	5	6	5.73	5.83	0.862048	0.270905
M. reevesim	5	6	6	6.1	0.423938	0.197718
M. reevesim	5	6	5.6	5.7	0.676188	0.239857
M. reevesim	5	6	7.1	7.2	-0.467708	0.0487663
M. reevesim	5	6	5.63	5.73	0.554247	0.219486
M. reevesim	5	6	7.56	7.66	-0.22186	0.0898358
M. reevesim	5	6	4.11	4.21	-0.75963	0
M. reevesim	5	6	4.08	4.18	-0.75963	0
M. reevesim	5	6	6.34	6.44	-0.171602	0.0982316
M. reevesim	5	6	4.43	4.53	-0.75963	0
M. reevesim	5	6	4.02	4.12	-0.75963	0
M. reevesim	5	6	4.55	4.65	-0.069724	0.115251
M. reevesim	5	6	6.33	6.43	-0.0888796	0.112051
M. reevesim	5	6	7.14	7.24	-0.491854	0.0447326
M. reevesim	5	6	5.35	5.45	0.105601	0.144539
M. reevesim	5	6	4.6	4.7	-0.069724	0.115251
M. reevesim	5	6	5.39	5.49	0.464921	0.204564
M. reevesim	5	6	6.67	6.77	-0.448552	0.0519663
M. reevesim	5	6	6.16	6.26	0.172192	0.155663
M. reevesim	5	6	5.13	5.23	0.257233	0.169869
M. reevesim	5	6	7.74	7.84	-0.529157	0.0385011
M. reevesim	5	6	5.49	5.59	0.644429	0.234552
M. reevesim	5	6	7.95	8.05	-0.702415	0.00955789
M. reevesim	5	6	4.58	4.68	-0.069724	0.115251
M. reevesim	5	6	4.56	4.66	-0.069724	0.115251
M. reevesim	5	6	6.75	6.85	-0.49866	0.0435958
M. reevesim	5	6	7.25	7.35	-0.416694	0.0572884
M. reevesim	5	6	7.81	7.91	-0.637488	0.0204042
M. reevesim	5	6	6.13	6.23	0.127277	0.14816
M. reevesim	5	6	5	5.1	0.305929	0.178004
M. reevesim	5	6	7.43	7.53	-0.33508	0.0709221
M. reevesim	5	6	7.55	7.65	-0.223776	0.0895158
M. reevesim	5	6	6.25	6.35	0.046067	0.134594
M. reevesim	5	6	4.25	4.35	5.22651	1
M. reevesim	5	6	6.87	6.97	-0.467355	0.0488253
M. reevesim	5	6	5.85	5.95	0.650781	0.235613
M. reevesim	5	6	4.73	4.83	-0.173971	0.0978358
M. reevesim	5	6	4.03	4.13	-0.75963	0
M. reevesim	5	6	5.97	6.07	0.35412	0.186055
M. reevesim	5	6	4.68	4.78	-0.75963	0
M. reevesim	5	6	6.2	6.3	0.0743972	0.139326
M. reevesim	5	6	5.41	5.51	0.840825	0.26736
M. reevesim	5	6	6.09	6.19	0.240043	0.166998
M. reevesim	5	6	5.54	5.64	0.807706	0.261827
M. reevesim	5	6	4.48	4.58	-0.75963	0
M. reevesim	5	6	7.79	7.89	-0.58859	0.0285726
M. reevesim	5	6	5.42	5.52	0.418241	0.196766
M. reevesim	5	6	6.5	6.6	-0.286838	0.0789811
M. reevesim	5	6	5.17	5.27	0.238077	0.166669
M. reevesim	5	6	4.64	4.74	-0.75963	0
M. reevesim	5	6	4.4	4.5	-0.75963	0
M. reevesim	5	6	7.27	7.37	-0.420928	0.0565811
M. reevesim	5	6	4.33	4.43	-0.75963	0
M. reevesim	5	6	5.34	5.44	0.564782	0.221246
M. reevesim	5	6	7.98	8.08	-0.733821	0.00431158
M. reevesim	5	6	5.69	5.79	0.60884	0.228606
M. reevesim	5	6	7.6	7.7	-0.238445	0.0870653
M. reevesim	5	6	5.06	5.16	0.283396	0.17424
M. reevesim	5	6	4.52	4.62	-0.069724	0.115251
M. reevesim	5	6	5.58	5.68	1.00264	0.294392
M. reevesim	5	6	6.86	6.96	-0.504709	0.0425853
M. reevesim	5	6	4.15	4.25	-0.75963	0
M. reevesim	5	6	6.59	6.69	-0.410644	0.0582989
M. reevesim	5	6	6.95	7.05	-0.443007	0.0528926
M. reevesim	5	6	7.64	7.74	-0.372182	0.0647242
M. reevesim	5	6	4.63	4.73	-0.75963	0
M. reevesim	5	6	5.11	5.21	0.257233	0.169869
M. reevesim	5	6	7.42	7.52	-0.293543	0.0778611
M. reevesim	5	6	5.53	5.63	0.882917	0.274392
M. reevesim	5	6	4.99	5.09	0.305929	0.178004
M. reevesim	5	6	4.2	4.3	5.22651	1
M. reevesim	5	6	6.78	6.88	-0.506977	0.0422063
M. reevesim	5	6	7.09	7.19	-0.468464	0.04864
M. reevesim	5	6	5.48	5.58	1.03934	0.300522
M. reevesim	5	6	7.36	7.46	-0.333064	0.0712589
M. reevesim	5	6	4.3	4.4	5.22651	1
M. reevesim	5	6	7.29	7.39	-0.339315	0.0702147
M. reevesim	5	6	4.21	4.31	5.22651	1
M. reevesim	5	6	5.51	5.61	0.958885	0.287082
M. reevesim	5	6	6.01	6.11	0.326647	0.181465
M. reevesim	5	6	6.53	6.63	-0.318647	0.0736674
M. reevesim	5	6	4.46	4.56	-0.75963	0
M. reevesim	5	6	4	4.1	-0.75963	0
M. reevesim	5	6	5.94	6.04	0.361883	0.187352
M. reevesim	5	6	6.56	6.66	-0.388414	0.0620126
M. reevesim	5	6	4.66	4.76	-0.75963	0
M. reevesim	5	6	5.22	5.32	0.212671	0.162425
M. reevesim	5	6	5.18	5.28	0.238077	0.166669
M. reevesim	5	6	6.79	6.89	-0.506725	0.0422484
M. reevesim	5	6	4.82	4.92	-0.214097	0.0911326
M. reevesim	5	6	7.75	7.85	-0.541205	0.0364884
M. reevesim	5	6	4.62	4.72	-0.75963	0
M. reevesim	5	6	5.84	5.94	0.529647	0.215377
M. reevesim	5	6	4.09	4.19	-0.75963	0
M. reevesim	5	6	5.75	5.85	0.797473	0.260118
M. reevesim	5	6	5.43	5.53	0.418241	0.196766
M. reevesim	5	6	4.97	5.07	-0.222415	0.0897432
M. reevesim	5	6	7.38	7.48	-0.355496	0.0675116
M. reevesim	5	6	5.04	5.14	-0.231287	0.0882611
M. reevesim	5	6	4.5	4.6	-0.069724	0.115251
M. reevesim	5	6	4.16	4.26	-0.75963	0
M. reevesim	5	6	6.85	6.95	-0.510556	0.0416084
M. reevesim	5	6	5.57	5.67	0.739351	0.250408
M. reevesim	5	6	4.9	5	0.323118	0.180876
M. reevesim	5	6	4.34	4.44	-0.75963	0
M. reevesim	5	6	6.29	6.39	-0.04462	0.119444
M. reevesim	5	6	7.68	7.78	-0.458584	0.0502905
M. reevesim	5	6	7.88	7.98	-0.637941	0.0203284
M. reevesim	5	6	4.05	4.15	-0.75963	0
M. reevesim	5	6	6.07	6.17	0.298115	0.176699
M. reevesim	5	6	7.77	7.87	-0.580273	0.0299621
M. reevesim	5	6	5.91	6.01	0.476112	0.206434
M. reevesim	5	6	7.49	7.59	-0.224885	0.0893305
M. reevesim	5	6	4.45	4.55	-0.75963	0
M. reevesim	5	6	7.94	8.04	-0.686385	0.0122358
M. reevesim	5	6	5.82	5.92	0.763598	0.254459
M. reevesim	5	6	6.58	6.68	-0.363612	0.0661558
M. reevesim	5	6	5.96	6.06	0.465526	0.204665
M. reevesim	5	6	6.82	6.92	-0.50118	0.0431747
M. reevesim	5	6	7.85	7.95	-0.633001	0.0211537
M. reevesim	5	6	6.3	6.4	-0.110556	0.108429
M. reevesim	5	6	5.08	5.18	0.283396	0.17424
M. reevesim	5	6	6.66	6.76	-0.434387	0.0543326
M. reevesim	5	6	4.76	4.86	-0.173971	0.0978358
M. reevesim	5	6	4.59	4.69	-0.069724	0.115251
M. reevesim	5	6	6.4	6.5	-0.196958	0.0939958
M. reevesim	5	6	4.81	4.91	-0.214097	0.0911326
M. reevesim	5	6	4.57	4.67	-0.069724	0.115251
M. reevesim	5	6	5.26	5.36	0.671852	0.239133
M. reevesim	5	6	4.31	4.41	-0.75963	0
M. reevesim	5	6	6.99	7.09	-0.459995	0.0500547
M. reevesim	5	6	4.44	4.54	-0.75963	0
M. reevesim	5	6	7.78	7.88	-0.576089	0.0306611
M. reevesim	5	6	7.18	7.28	-0.502491	0.0429558
M. reevesim	5	6	4.74	4.84	-0.173971	0.0978358
M. reevesim	5	6	7.61	7.71	-0.253064	0.0846232
M. reevesim	5	6	5.81	5.91	0.636263	0.233187
M. reevesim	5	6	6.55	6.65	-0.383574	0.0628211
M. reevesim	5	6	4.42	4.52	-0.75963	0
M. reevesim	5	6	4.49	4.59	-0.75963	0
M. reevesim	5	6	5.27	5.37	0.176325	0.156354
M. reevesim	5	6	5.12	5.22	0.257233	0.169869
M. reevesim	5	6	5.78	5.88	0.822728	0.264337
M. reevesim	5	6	4.28	4.38	5.22651	1
M. reevesim	5	6	6.11	6.21	0.201379	0.160539
M. reevesim	5	6	5.19	5.29	0.238077	0.166669
M. reevesim	5	6	4.83	4.93	-0.214097	0.0911326
M. reevesim	5	6	7.63	7.73	-0.319453	0.0735326
M. reevesim	5	6	5.28	5.38	0.618973	0.230299
M. reevesim	5	6	6.43	6.53	-0.272371	0.0813979
M. reevesim	5	6	7.23	7.33	-0.445528	0.0524716
M. reevesim	5	6	4.98	5.08	0.305929	0.178004
M. reevesim	5	6	6.06	6.16	0.244479	0.167739
M. reevesim	5	6	7.08	7.18	-0.442755	0.0529347
M. reevesim	5	6	6.15	6.25	0.174259	0.156008
M. reevesim	5	6	6.54	6.64	-0.329737	0.0718147
M. reevesim	5	6	5.36	5.46	0.512659	0.212539
M. reevesim	5	6	7.59	7.69	-0.232093	0.0881263
M. reevesim	5	6	6.36	6.46	-0.196101	0.0941389
M. reevesim	5	6	6.21	6.31	0.0710198	0.138762
M. reevesim	5	6	7.34	7.44	-0.336996	0.0706021
M. reevesim	5	6	7.97	8.07	-0.733821	0.00431158
M. reevesim	5	6	7.22	7.32	-0.477891	0.0470653
M. reevesim	5	6	6.45	6.55	-0.247519	0.0855495
M. reevesim	5	6	6.72	6.82	-0.514186	0.0410021
M. reevesim	5	6	7.2	7.3	-0.468363	0.0486568
M. reevesim	5	6	5.23	5.33	0.212671	0.162425
M. reevesim	5	6	4.85	4.95	-0.214097	0.0911326
M. reevesim	5	6	6.97	7.07	-0.485604	0.0457768
M. reevesim	5	6	5.16	5.26	0.238077	0.166669
M. reevesim	5	6	5.52	5.62	0.58298	0.224286
M. reevesim	5	6	7.87	7.97	-0.62428	0.0226105
M. reevesim	5	6	7.96	8.06	-0.713606	0.00768842
M. reevesim	5	6	5.07	5.17	0.283396	0.17424
M. reevesim	5	6	7.35	7.45	-0.330846	0.0716295
M. reevesim	5	6	5.83	5.93	0.703459	0.244413
M. reevesim	5	6	6.23	6.33	0.0814545	0.140505
M. reevesim	5	6	5.88	5.98	0.501367	0.210653
M. reevesim	5	6	6.98	7.08	-0.459895	0.0500716
M. reevesim	5	6	5.99	6.09	0.452621	0.202509
M. reevesim	5	6	6.49	6.59	-0.276807	0.0806568
M. reevesim	5	6	6.96	7.06	-0.448552	0.0519663
M. reevesim	5	6	6.52	6.62	-0.332862	0.0712926
M. reevesim	5	6	7.9	8	-0.63895	0.02016
M. reevesim	5	6	4.12	4.22	-0.75963	0
M. reevesim	5	6	7.06	7.16	-0.475723	0.0474274
H. inermis	7	8	5.21	5.31	0.11093	0.0740659
H. inermis	7	8	5.14	5.24	0.139941	0.0787697
H. inermis	7	8	6.04	6.14	-0.116788	0.0371436
H. inermis	7	8	7.04	7.14	-0.310581	0.00572206
H. inermis	7	8	7.41	7.51	-0.246825	0.0160594
H. inermis	7	8	5.62	5.72	0.237691	0.0946188
H. inermis	7	8	5.29	5.39	0.287658	0.10272
H. inermis	7	8	4.79	4.89	-0.345872	0
H. inermis	7	8	5.31	5.41	0.25148	0.0968545
H. inermis	7	8	5.02	5.12	-0.0963779	0.0404529
H. inermis	7	8	4.87	4.97	-0.120406	0.036557
H. inermis	7	8	5.79	5.89	0.0942066	0.0713543
H. inermis	7	8	7.45	7.55	-0.259931	0.0139344
H. inermis	7	8	6.65	6.75	-0.275495	0.0114109
H. inermis	7	8	7.3	7.4	-0.288874	0.00924163
H. inermis	7	8	4.22	4.32	5.82164	1
H. inermis	7	8	4.14	4.24	-0.345872	0
H. inermis	7	8	7.26	7.36	-0.303686	0.00683991
H. inermis	7	8	7.02	7.12	-0.315564	0.00491411
H. inermis	7	8	5.89	5.99	-0.0353527	0.0503475
H. inermis	7	8	4.96	5.06	-0.111805	0.0379516
H. inermis	7	8	7.82	7.92	-0.333653	0.00198114
H. inermis	7	8	5.71	5.81	0.138849	0.0785926
H. inermis	7	8	7.4	7.5	-0.245187	0.016325
H. inermis	7	8	7.84	7.94	-0.335564	0.00167124
H. inermis	7	8	6.73	6.83	-0.296997	0.00792456
H. inermis	7	8	4.72	4.82	-0.132966	0.0345205
H. inermis	7	8	5.93	6.03	-0.0795175	0.0431866
H. inermis	7	8	7.33	7.43	-0.270921	0.0121525
H. inermis	7	8	4.88	4.98	-0.120406	0.036557
H. inermis	7	8	5.46	5.56	0.272709	0.100297
H. inermis	7	8	7.46	7.56	-0.267372	0.012728
H. inermis	7	8	7.71	7.81	-0.325462	0.00330928
H. inermis	7	8	4.39	4.49	-0.345872	0
H. inermis	7	8	7.52	7.62	-0.272764	0.0118536
H. inermis	7	8	7.57	7.67	-0.279181	0.0108133
H. inermis	7	8	5.38	5.48	0.221991	0.0920732
H. inermis	7	8	7.67	7.77	-0.320479	0.00411723
H. inermis	7	8	6.74	6.84	-0.299864	0.00745971
H. inermis	7	8	6.68	6.78	-0.285256	0.00982823
H. inermis	7	8	7.99	8.09	-0.344916	0.00015495
H. inermis	7	8	6.77	6.87	-0.307099	0.00628652
H. inermis	7	8	4.24	4.34	5.82164	1
H. inermis	7	8	7.76	7.86	-0.330376	0.0025124
H. inermis	7	8	4.37	4.47	-0.345872	0
H. inermis	7	8	5.74	5.84	0.0838992	0.069683
H. inermis	7	8	6.89	6.99	-0.301639	0.00717195
H. inermis	7	8	4.23	4.33	5.82164	1
H. inermis	7	8	7.16	7.26	-0.296178	0.00805738
H. inermis	7	8	6.44	6.54	-0.275699	0.0113777
H. inermis	7	8	6.17	6.27	-0.207029	0.022512
H. inermis	7	8	4.47	4.57	-0.345872	0
H. inermis	7	8	6.7	6.8	-0.28901	0.0092195
H. inermis	7	8	6.9	7	-0.296041	0.00807951
H. inermis	7	8	5.4	5.5	0.194755	0.0876572
H. inermis	7	8	7.89	7.99	-0.337339	0.00138348
H. inermis	7	8	7.83	7.93	-0.333653	0.00198114
H. inermis	7	8	4.38	4.48	-0.345872	0
H. inermis	7	8	4.53	4.63	-0.163001	0.0296507
H. inermis	7	8	5.03	5.13	-0.0963779	0.0404529
H. inermis	7	8	4.26	4.36	5.82164	1
H. inermis	7	8	4.75	4.85	-0.132966	0.0345205
H. inermis	7	8	5.25	5.35	0.321106	0.108144
H. inermis	7	8	4.95	5.05	-0.111805	0.0379516
H. inermis	7	8	4.01	4.11	-0.345872	0
H. inermis	7	8	7.58	7.68	-0.283618	0.0100939
H. inermis	7	8	7.8	7.9	-0.333448	0.00201434
H. inermis	7	8	6.92	7.02	-0.292833	0.0085997
H. inermis	7	8	6.38	6.48	-0.276928	0.0111785
H. inermis	7	8	7.12	7.22	-0.293652	0.00846689
H. inermis	7	8	6.18	6.28	-0.215561	0.0211285
H. inermis	7	8	6.63	6.73	-0.279249	0.0108022
H. inermis	7	8	5.33	5.43	0.25148	0.0968545
H. inermis	7	8	5.95	6.05	-0.0608823	0.0462082
H. inermis	7	8	7.21	7.31	-0.299864	0.00745971
H. inermis	7	8	6.71	6.81	-0.292014	0.00873251
H. inermis	7	8	6.42	6.52	-0.267918	0.0126395
H. inermis	7	8	6.83	6.93	-0.302935	0.00696166
H. inermis	7	8	5.98	6.08	-0.0763092	0.0437068
H. inermis	7	8	5.55	5.65	0.257418	0.0978174
H. inermis	7	8	6.51	6.61	-0.275972	0.0113335
H. inermis	7	8	5.09	5.19	-0.096651	0.0404086
H. inermis	7	8	5.45	5.55	0.313938	0.106982
H. inermis	7	8	4.67	4.77	-0.345872	0
H. inermis	7	8	4.92	5.02	-0.111805	0.0379516
H. inermis	7	8	4.18	4.28	-0.345872	0
H. inermis	7	8	7.5	7.6	-0.268668	0.0125177
H. inermis	7	8	7.51	7.61	-0.275904	0.0113445
H. inermis	7	8	4.86	4.96	-0.120406	0.036557
H. inermis	7	8	7.44	7.54	-0.258498	0.0141668
H. inermis	7	8	5.3	5.4	0.287658	0.10272
H. inermis	7	8	5.01	5.11	-0.0963779	0.0404529
H. inermis	7	8	4.91	5.01	-0.111805	0.0379516
H. inermis	7	8	6.26	6.36	-0.258225	0.0142111
H. inermis	7	8	4.51	4.61	-0.163001	0.0296507
H. inermis	7	8	6.05	6.15	-0.136311	0.0339782
H. inermis	7	8	5.24	5.34	0.321106	0.108144
H. inermis	7	8	6.57	6.67	-0.273583	0.0117208
H. inermis	7	8	5.37	5.47	0.221991	0.0920732
H. inermis	7	8	5.7	5.8	0.172229	0.0840048
H. inermis	7	8	7.07	7.17	-0.303277	0.00690632
H. inermis	7	8	4.93	5.03	-0.111805	0.0379516
H. inermis	7	8	5.44	5.54	0.313938	0.106982
H. inermis	7	8	5.59	5.69	0.183492	0.085831
H. inermis	7	8	6.22	6.32	-0.247644	0.0159266
H. inermis	7	8	7.32	7.42	-0.277611	0.0110678
H. inermis	7	8	4.8	4.9	-0.345872	0
H. inermis	7	8	4.04	4.14	-0.345872	0
H. inermis	7	8	4.54	4.64	-0.163001	0.0296507
H. inermis	7	8	6.35	6.45	-0.271945	0.0119865
H. inermis	7	8	6.32	6.42	-0.263344	0.013381
H. inermis	7	8	7.48	7.58	-0.264232	0.0132371
H. inermis	7	8	6.1	6.2	-0.175697	0.0275921
H. inermis	7	8	4.35	4.45	-0.345872	0
H. inermis	7	8	5.65	5.75	0.171	0.0838056
H. inermis	7	8	5.92	6.02	-0.0451822	0.0487538
H. inermis	7	8	7.7	7.8	-0.323687	0.00359704
H. inermis	7	8	7.65	7.75	-0.313994	0.00516867
H. inermis	7	8	7.13	7.23	-0.297611	0.00782495
H. inermis	7	8	4.78	4.88	-0.132966	0.0345205
H. inermis	7	8	4.65	4.75	-0.345872	0
H. inermis	7	8	6.91	7.01	-0.293447	0.00850009
H. inermis	7	8	6.69	6.79	-0.289898	0.00907562
H. inermis	7	8	6.93	7.03	-0.298089	0.00774748
H. inermis	7	8	7.62	7.72	-0.30628	0.00641934
H. inermis	7	8	5.15	5.25	0.139941	0.0787697
H. inermis	7	8	4.89	4.99	-0.120406	0.036557
H. inermis	7	8	6.27	6.37	-0.268191	0.0125952
H. inermis	7	8	7.05	7.15	-0.3114	0.00558925
H. inermis	7	8	6.41	6.51	-0.267576	0.0126948
H. inermis	7	8	4.06	4.16	-0.345872	0
H. inermis	7	8	7.28	7.38	-0.286007	0.00970648
H. inermis	7	8	7.01	7.11	-0.31256	0.0054011
H. inermis	7	8	5.56	5.66	0.220011	0.0917523
H. inermis	7	8	6.64	6.74	-0.280887	0.0105366
H. inermis	7	8	5.68	5.78	0.140146	0.0788029
H. inermis	7	8	5.72	5.82	0.138849	0.0785926
H. inermis	7	8	6.46	6.56	-0.26901	0.0124624
H. inermis	7	8	7.17	7.27	-0.297065	0.00791349
H. inermis	7	8	7.86	7.96	-0.336315	0.0015495
H. inermis	7	8	5.61	5.71	0.152911	0.0808726
H. inermis	7	8	4.41	4.51	-0.345872	0
H. inermis	7	8	5.1	5.2	-0.096651	0.0404086
H. inermis	7	8	6.94	7.04	-0.299454	0.00752612
H. inermis	7	8	4.61	4.71	-0.345872	0
H. inermis	7	8	7.19	7.29	-0.302594	0.007017
H. inermis	7	8	4.69	4.79	-0.132966	0.0345205
H. inermis	7	8	6.47	6.57	-0.277065	0.0111564
H. inermis	7	8	5.77	5.87	0.0318843	0.0612493
H. inermis	7	8	4.1	4.2	-0.345872	0
H. inermis	7	8	4.7	4.8	-0.132966	0.0345205
H. inermis	7	8	6.6	6.7	-0.281433	0.010448
H. inermis	7	8	7.69	7.79	-0.32553	0.00329821
H. inermis	7	8	6.14	6.24	-0.203821	0.0230321
H. inermis	7	8	6.62	6.72	-0.273925	0.0116655
H. inermis	7	8	7.39	7.49	-0.252422	0.0151519
H. inermis	7	8	6.08	6.18	-0.144229	0.0326944
H. inermis	7	8	7.91	8.01	-0.337475	0.00136134
H. inermis	7	8	6.19	6.29	-0.22464	0.0196565
H. inermis	7	8	6.28	6.38	-0.25959	0.0139897
H. inermis	7	8	5.47	5.57	0.272709	0.100297
H. inermis	7	8	6.12	6.22	-0.180134	0.0268727
H. inermis	7	8	4.84	4.94	-0.120406	0.036557
H. inermis	7	8	7.93	8.03	-0.338226	0.0012396
H. inermis	7	8	4.27	4.37	5.82164	1
H. inermis	7	8	6.76	6.86	-0.306895	0.00631973
H. inermis	7	8	6.8	6.9	-0.309079	0.00596556
H. inermis	7	8	6.37	6.47	-0.267303	0.0127391
H. inermis	7	8	6.88	6.98	-0.304437	0.00671817
H. inermis	7	8	6.39	6.49	-0.276996	0.0111674
H. inermis	7	8	5.5	5.6	0.347932	0.112493
H. inermis	7	8	6.24	6.34	-0.244845	0.0163804
H. inermis	7	8	7.66	7.76	-0.317748	0.00455994
H. inermis	7	8	6.03	6.13	-0.0852514	0.042257
H. inermis	7	8	7.15	7.25	-0.295154	0.00822339
H. inermis	7	8	7.54	7.64	-0.270648	0.0121967
H. inermis	7	8	7.47	7.57	-0.272286	0.0119311
H. inermis	7	8	4.29	4.39	5.82164	1
H. inermis	7	8	4.19	4.29	-0.345872	0
H. inermis	7	8	5.9	6	-0.0118027	0.0541659
H. inermis	7	8	5.66	5.76	0.242196	0.0953493
H. inermis	7	8	7.92	8.02	-0.337749	0.00131707
H. inermis	7	8	7	7.1	-0.306963	0.00630866
H. inermis	7	8	7.31	7.41	-0.286348	0.00965114
H. inermis	7	8	5.32	5.42	0.25148	0.0968545
H. inermis	7	8	5.86	5.96	0.05796	0.0654772
H. inermis	7	8	5.64	5.74	0.0970735	0.0718191
H. inermis	7	8	7.03	7.13	-0.311332	0.00560032
H. inermis	7	8	4.07	4.17	-0.345872	0
H. inermis	7	8	4.36	4.46	-0.345872	0
H. inermis	7	8	7.24	7.34	-0.300615	0.00733797
H. inermis	7	8	4.77	4.87	-0.132966	0.0345205
H. inermis	7	8	7.73	7.83	-0.325803	0.00325394
H. inermis	7	8	4.94	5.04	-0.111805	0.0379516
H. inermis	7	8	6.02	6.12	-0.10102	0.0397003
H. inermis	7	8	5.67	5.77	0.140146	0.0788029
H. inermis	7	8	6.31	6.41	-0.270716	0.0121857
H. inermis	7	8	7.72	7.82	-0.327714	0.00294404
H. inermis	7	8	6.61	6.71	-0.280136	0.0106583
H. inermis	7	8	5.2	5.3	0.347523	0.112427
H. inermis	7	8	5.87	5.97	0.0385739	0.062334
H. inermis	7	8	6.81	6.91	-0.30983	0.00584381
H. inermis	7	8	4.17	4.27	-0.345872	0
H. inermis	7	8	6.84	6.94	-0.305939	0.00647468
H. inermis	7	8	7.53	7.63	-0.269761	0.0123406
H. inermis	7	8	7.11	7.21	-0.298021	0.00775854
H. inermis	7	8	6.48	6.58	-0.267372	0.012728
H. inermis	7	8	5.8	5.9	0.0341369	0.0616146
H. inermis	7	8	5.76	5.86	0.0570044	0.0653223
H. inermis	7	8	7.37	7.47	-0.247985	0.0158713
H. inermis	7	8	4.13	4.23	-0.345872	0
H. inermis	7	8	4.32	4.42	-0.345872	0
H. inermis	7	8	5.05	5.15	-0.0963779	0.0404529
H. inermis	7	8	4.71	4.81	-0.132966	0.0345205
H. inermis	7	8	5.73	5.83	0.158986	0.0818576
H. inermis	7	8	6	6.1	-0.0842957	0.0424119
H. inermis	7	8	5.6	5.7	0.183492	0.085831
H. inermis	7	8	7.1	7.2	-0.300956	0.00728263
H. inermis	7	8	5.63	5.73	0.127245	0.0767111
H. inermis	7	8	7.56	7.66	-0.28273	0.0102377
H. inermis	7	8	4.11	4.21	-0.345872	0
H. inermis	7	8	4.08	4.18	-0.345872	0
H. inermis	7	8	6.34	6.44	-0.271467	0.0120639
H. inermis	7	8	4.43	4.53	-0.345872	0
H. inermis	7	8	4.02	4.12	-0.345872	0
H. inermis	7	8	4.55	4.65	-0.163001	0.0296507
H. inermis	7	8	6.33	6.43	-0.26232	0.013547
H. inermis	7	8	7.14	7.24	-0.298908	0.00761466
H. inermis	7	8	5.35	5.45	0.0413043	0.0627767
H. inermis	7	8	4.6	4.7	-0.163001	0.0296507
H. inermis	7	8	5.39	5.49	0.194755	0.0876572
H. inermis	7	8	6.67	6.77	-0.277679	0.0110568
H. inermis	7	8	6.16	6.26	-0.197404	0.0240725
H. inermis	7	8	5.13	5.23	0.139941	0.0787697
H. inermis	7	8	7.74	7.84	-0.326759	0.00309899
H. inermis	7	8	5.49	5.59	0.227861	0.0930251
H. inermis	7	8	7.95	8.05	-0.340957	0.000796883
H. inermis	7	8	4.58	4.68	-0.163001	0.0296507
H. inermis	7	8	4.56	4.66	-0.163001	0.0296507
H. inermis	7	8	6.75	6.85	-0.301502	0.00719409
H. inermis	7	8	7.25	7.35	-0.299932	0.00744865
H. inermis	7	8	7.81	7.91	-0.334131	0.00190367
H. inermis	7	8	6.13	6.23	-0.193991	0.0246259
H. inermis	7	8	5	5.1	0.137689	0.0784045
H. inermis	7	8	7.43	7.53	-0.255016	0.0147313
H. inermis	7	8	7.55	7.65	-0.279727	0.0107247
H. inermis	7	8	6.25	6.35	-0.247781	0.0159045
H. inermis	7	8	4.25	4.35	5.82164	1
H. inermis	7	8	6.87	6.97	-0.301161	0.00724942
H. inermis	7	8	5.85	5.95	0.0458778	0.0635182
H. inermis	7	8	4.73	4.83	-0.132966	0.0345205
H. inermis	7	8	4.03	4.13	-0.345872	0
H. inermis	7	8	5.97	6.07	-0.0836814	0.0425115
H. inermis	7	8	4.68	4.78	-0.345872	0
H. inermis	7	8	6.2	6.3	-0.225664	0.0194904
H. inermis	7	8	5.41	5.51	0.352369	0.113213
H. inermis	7	8	6.09	6.19	-0.160475	0.0300602
H. inermis	7	8	5.54	5.64	0.257418	0.0978174
H. inermis	7	8	4.48	4.58	-0.345872	0
H. inermis	7	8	7.79	7.89	-0.330513	0.00249026
H. inermis	7	8	5.42	5.52	0.165334	0.0828869
H. inermis	7	8	6.5	6.6	-0.268805	0.0124956
H. inermis	7	8	5.17	5.27	0.12431	0.0762352
H. inermis	7	8	4.64	4.74	-0.345872	0
H. inermis	7	8	4.4	4.5	-0.345872	0
H. inermis	7	8	7.27	7.37	-0.299454	0.00752612
H. inermis	7	8	4.33	4.43	-0.345872	0
H. inermis	7	8	5.34	5.44	0.25148	0.0968545
H. inermis	7	8	7.98	8.08	-0.343892	0.000320967
H. inermis	7	8	5.69	5.79	0.112159	0.0742651
H. inermis	7	8	7.6	7.7	-0.296655	0.0079799
H. inermis	7	8	5.06	5.16	0.152843	0.0808615
H. inermis	7	8	4.52	4.62	-0.163001	0.0296507
H. inermis	7	8	5.58	5.68	0.311549	0.106594
H. inermis	7	8	6.86	6.96	-0.304915	0.00664069
H. inermis	7	8	4.15	4.25	-0.345872	0
H. inermis	7	8	6.59	6.69	-0.280546	0.0105919
H. inermis	7	8	6.95	7.05	-0.298089	0.00774748
H. inermis	7	8	7.64	7.74	-0.31611	0.00482557
H. inermis	7	8	4.63	4.73	-0.345872	0
H. inermis	7	8	5.11	5.21	0.139941	0.0787697
H. inermis	7	8	7.42	7.52	-0.246279	0.016148
H. inermis	7	8	5.53	5.63	0.300764	0.104845
H. inermis	7	8	4.99	5.09	0.137689	0.0784045
H. inermis	7	8	4.2	4.3	5.82164	1
H. inermis	7	8	6.78	6.88	-0.304369	0.00672924
H. inermis	7	8	7.09	7.19	-0.303755	0.00682885
H. inermis	7	8	5.48	5.58	0.400766	0.12106
H. inermis	7	8	7.36	7.46	-0.252764	0.0150965
H. inermis	7	8	4.3	4.4	5.82164	1
H. inermis	7	8	7.29	7.39	-0.283208	0.0101603
H. inermis	7	8	4.21	4.31	5.82164	1
H. inermis	7	8	5.51	5.61	0.347932	0.112493
H. inermis	7	8	6.01	6.11	-0.107846	0.0385935
H. inermis	7	8	6.53	6.63	-0.27372	0.0116987
H. inermis	7	8	4.46	4.56	-0.345872	0
H. inermis	7	8	4	4.1	-0.345872	0
H. inermis	7	8	5.94	6.04	-0.0705753	0.0446365
H. inermis	7	8	6.56	6.66	-0.28116	0.0104923
H. inermis	7	8	4.66	4.76	-0.345872	0
H. inermis	7	8	5.22	5.32	0.11093	0.0740659
H. inermis	7	8	5.18	5.28	0.12431	0.0762352
H. inermis	7	8	6.79	6.89	-0.304642	0.00668497
H. inermis	7	8	4.82	4.92	-0.120406	0.036557
H. inermis	7	8	7.75	7.85	-0.32826	0.0028555
H. inermis	7	8	4.62	4.72	-0.345872	0
H. inermis	7	8	5.84	5.94	0.0163891	0.0587369
H. inermis	7	8	4.09	4.19	-0.345872	0
H. inermis	7	8	5.75	5.85	0.130931	0.0773087
H. inermis	7	8	5.43	5.53	0.165334	0.0828869
H. inermis	7	8	4.97	5.07	-0.111805	0.0379516
H. inermis	7	8	7.38	7.48	-0.254538	0.0148087
H. inermis	7	8	5.04	5.14	-0.0963779	0.0404529
H. inermis	7	8	4.5	4.6	-0.163001	0.0296507
H. inermis	7	8	4.16	4.26	-0.345872	0
H. inermis	7	8	6.85	6.95	-0.304915	0.00664069
H. inermis	7	8	5.57	5.67	0.220011	0.0917523
H. inermis	7	8	4.9	5	0.113661	0.0745086
H. inermis	7	8	4.34	4.44	-0.345872	0
H. inermis	7	8	6.29	6.39	-0.261092	0.0137462
H. inermis	7	8	7.68	7.78	-0.324028	0.0035417
H. inermis	7	8	7.88	7.98	-0.335905	0.0016159
H. inermis	7	8	4.05	4.15	-0.345872	0
H. inermis	7	8	6.07	6.17	-0.144434	0.0326611
H. inermis	7	8	7.77	7.87	-0.331059	0.00240172
H. inermis	7	8	5.91	6.01	-0.0300966	0.0511998
H. inermis	7	8	7.49	7.59	-0.267918	0.0126395
H. inermis	7	8	4.45	4.55	-0.345872	0
H. inermis	7	8	7.94	8.04	-0.340001	0.000951833
H. inermis	7	8	5.82	5.92	0.0884044	0.0704135
H. inermis	7	8	6.58	6.68	-0.270853	0.0121635
H. inermis	7	8	5.96	6.06	-0.0543975	0.0472596
H. inermis	7	8	6.82	6.92	-0.304574	0.00669603
H. inermis	7	8	7.85	7.95	-0.335837	0.00162697
H. inermis	7	8	6.3	6.4	-0.2686	0.0125288
H. inermis	7	8	5.08	5.18	0.152843	0.0808615
H. inermis	7	8	6.66	6.76	-0.277133	0.0111453
H. inermis	7	8	4.76	4.86	-0.132966	0.0345205
H. inermis	7	8	4.59	4.69	-0.163001	0.0296507
H. inermis	7	8	6.4	6.5	-0.269829	0.0123296
H. inermis	7	8	4.81	4.91	-0.120406	0.036557
H. inermis	7	8	4.57	4.67	-0.163001	0.0296507
H. inermis	7	8	5.26	5.36	0.321106	0.108144
H. inermis	7	8	4.31	4.41	-0.345872	0
H. inermis	7	8	6.99	7.09	-0.303686	0.00683991
H. inermis	7	8	4.44	4.54	-0.345872	0
H. inermis	7	8	7.78	7.88	-0.3314	0.00234638
H. inermis	7	8	7.18	7.28	-0.302935	0.00696166
H. inermis	7	8	4.74	4.84	-0.132966	0.0345205
H. inermis	7	8	7.61	7.71	-0.30314	0.00692846
H. inermis	7	8	5.81	5.91	0.0540691	0.0648464
H. inermis	7	8	6.55	6.65	-0.28116	0.0104923
H. inermis	7	8	4.42	4.52	-0.345872	0
H. inermis	7	8	4.49	4.59	-0.345872	0
H. inermis	7	8	5.27	5.37	0.087517	0.0702696
H. inermis	7	8	5.12	5.22	0.139941	0.0787697
H. inermis	7	8	5.78	5.88	0.118439	0.0752833
H. inermis	7	8	4.28	4.38	5.82164	1
H. inermis	7	8	6.11	6.21	-0.175151	0.0276806
H. inermis	7	8	5.19	5.29	0.12431	0.0762352
H. inermis	7	8	4.83	4.93	-0.120406	0.036557
H. inermis	7	8	7.63	7.73	-0.311605	0.00555605
H. inermis	7	8	5.28	5.38	0.287658	0.10272
H. inermis	7	8	6.43	6.53	-0.27529	0.0114441
H. inermis	7	8	7.23	7.33	-0.3	0.00743758
H. inermis	7	8	4.98	5.08	0.137689	0.0784045
H. inermis	7	8	6.06	6.16	-0.152966	0.0312777
H. inermis	7	8	7.08	7.18	-0.301092	0.00726049
H. inermis	7	8	6.15	6.25	-0.193377	0.0247255
H. inermis	7	8	6.54	6.64	-0.273993	0.0116544
H. inermis	7	8	5.36	5.46	0.221991	0.0920732
H. inermis	7	8	7.59	7.69	-0.291672	0.00878785
H. inermis	7	8	6.36	6.46	-0.27488	0.0115105
H. inermis	7	8	6.21	6.31	-0.231398	0.0185607
H. inermis	7	8	7.34	7.44	-0.275085	0.0114773
H. inermis	7	8	7.97	8.07	-0.343892	0.000320967
H. inermis	7	8	7.22	7.32	-0.304164	0.00676244
H. inermis	7	8	6.45	6.55	-0.268873	0.0124845
H. inermis	7	8	6.72	6.82	-0.3	0.00743758
H. inermis	7	8	7.2	7.3	-0.296997	0.00792456
H. inermis	7	8	5.23	5.33	0.11093	0.0740659
H. inermis	7	8	4.85	4.95	-0.120406	0.036557
H. inermis	7	8	6.97	7.07	-0.304505	0.0067071
H. inermis	7	8	5.16	5.26	0.12431	0.0762352
H. inermis	7	8	5.52	5.62	0.190318	0.0869378
H. inermis	7	8	7.87	7.97	-0.33495	0.00177085
H. inermis	7	8	7.96	8.06	-0.341844	0.000653002
H. inermis	7	8	5.07	5.17	0.152843	0.0808615
H. inermis	7	8	7.35	7.45	-0.263481	0.0133589
H. inermis	7	8	5.83	5.93	0.0691548	0.0672924
H. inermis	7	8	6.23	6.33	-0.238497	0.0174097
H. inermis	7	8	5.88	5.98	-0.00422569	0.0553945
H. inermis	7	8	6.98	7.08	-0.301843	0.00713875
H. inermis	7	8	5.99	6.09	-0.073101	0.044227
H. inermis	7	8	6.49	6.59	-0.266006	0.0129494
H. inermis	7	8	6.96	7.06	-0.299386	0.00753719
H. inermis	7	8	6.52	6.62	-0.279044	0.0108354
H. inermis	7	8	7.9	8	-0.336929	0.00144988
H. inermis	7	8	4.12	4.22	-0.345872	0
H. inermis	7	8	7.06	7.16	-0.309147	0.00595449
