# Supplementary material for: Molecular mechanisms and topological consequences of drastic chromosomal rearrangements of muntjac deer
Source: Nat Commun. 2021 Nov 25;12:6858. doi: 10.1038/s41467-021-27091-0 (PMC8617201; doi:10.1038/s41467-021-27091-0)
Supplement: Supplementary file 13 — Source data [file 41467_2021_27091_MOESM13_ESM.zip › source data/supplementary figure 16b.xlsx]

## Sheet: Sheet1
significant interactions of female M. crinifrons	significant interactions of M. reevesi	length type	shared or specific
chr4_2198_chr4_2228	chr3_2209_chr3_2239	<5Mb	female MCR_sharedwith_MRE
chr4_26425_chr4_26541	chrX_5835_chrX_5950	<5Mb	female MCR_sharedwith_MRE
chr1_1783_chr1_1803	chr17_1785_chr17_1805	<5Mb	female MCR_sharedwith_MRE
chr4_15434_chr4_15439	chr4_6968_chr4_6973	<5Mb	female MCR_sharedwith_MRE
chr1_1971_chr1_1981	chr17_1972_chr17_1982	<5Mb	female MCR_sharedwith_MRE
chr1_26130_chr1_26131	chr6_4849_chr6_4850	<5Mb	female MCR_sharedwith_MRE
chr1_26130_chr1_26131	chr6_4849_chr6_4851	<5Mb	female MCR_sharedwith_MRE
chr4_29000_chr4_29110	chrX_3257_chrX_3371	<5Mb	female MCR_sharedwith_MRE
chr1_16275_chr1_16282	chr9_3655_chr9_3662	<5Mb	female MCR_sharedwith_MRE
chr1_16274_chr1_16282	chr9_3655_chr9_3663	<5Mb	female MCR_sharedwith_MRE
chr1_16277_chr1_16282	chr9_3655_chr9_3660	<5Mb	female MCR_sharedwith_MRE
chr1_16276_chr1_16282	chr9_3655_chr9_3661	<5Mb	female MCR_sharedwith_MRE
chr1_24323_chr1_24326	chr21_997_chr21_1000	<5Mb	female MCR_sharedwith_MRE
chr1_4073_chr1_4167	chr8_1041_chr8_1135	<5Mb	female MCR_sharedwith_MRE
chr1_4073_chr1_4166	chr8_1041_chr8_1134	<5Mb	female MCR_sharedwith_MRE
chr4_10919_chr4_10933	chr12_701_chr12_716	<5Mb	female MCR_sharedwith_MRE
chr4_11023_chr4_11074	chr12_557_chr12_608	<5Mb	female MCR_sharedwith_MRE
chr4_29120_chr4_29314	chrX_3056_chrX_3248	<5Mb	female MCR_sharedwith_MRE
chr2_11579_chr2_11639	chr14_1008_chr14_1069	<5Mb	female MCR_sharedwith_MRE
chr4_11966_chr4_11999	chr22_2152_chr22_2184	<5Mb	female MCR_sharedwith_MRE
chr2_15453_chr2_15468	chr13_541_chr13_556	<5Mb	female MCR_sharedwith_MRE
chr4_4993_chr4_5028	chr3_5004_chr3_5039	<5Mb	female MCR_sharedwith_MRE
chr4_4992_chr4_5027	chr3_5004_chr3_5038	<5Mb	female MCR_sharedwith_MRE
chr4_4993_chr4_5026	chr3_5004_chr3_5037	<5Mb	female MCR_sharedwith_MRE
chr4_4993_chr4_5025	chr3_5004_chr3_5036	<5Mb	female MCR_sharedwith_MRE
chr4_4992_chr4_5024	chr3_5004_chr3_5035	<5Mb	female MCR_sharedwith_MRE
chr4_4992_chr4_5023	chr3_5004_chr3_5034	<5Mb	female MCR_sharedwith_MRE
chr2_10634_chr2_10659	chr14_1988_chr14_2013	<5Mb	female MCR_sharedwith_MRE
chr4_4994_chr4_5021	chr3_5004_chr3_5032	<5Mb	female MCR_sharedwith_MRE
chr4_4994_chr4_5020	chr3_5004_chr3_5031	<5Mb	female MCR_sharedwith_MRE
chr4_4992_chr4_5019	chr3_5004_chr3_5030	<5Mb	female MCR_sharedwith_MRE
chr4_5198_chr4_5214	chr3_5195_chr3_5210	<5Mb	female MCR_sharedwith_MRE
chr2_29802_chr2_29833	chr7_2397_chr7_2428	<5Mb	female MCR_sharedwith_MRE
chr1_6771_chr1_6772	chr8_3817_chr8_3819	<5Mb	female MCR_sharedwith_MRE
chr1_6771_chr1_6772	chr8_3817_chr8_3818	<5Mb	female MCR_sharedwith_MRE
chr3_19606_chr3_19618	chr1_4267_chr1_4279	<5Mb	female MCR_sharedwith_MRE
chr2_10614_chr2_10619	chr14_2029_chr14_2034	<5Mb	female MCR_sharedwith_MRE
chr3_19608_chr3_19617	chr1_4267_chr1_4277	<5Mb	female MCR_sharedwith_MRE
chr3_20247_chr3_20274	chr1_3608_chr1_3634	<5Mb	female MCR_sharedwith_MRE
chr3_23178_chr3_23211	chr1_676_chr1_708	<5Mb	female MCR_sharedwith_MRE
chr3_20249_chr3_20274	chr1_3608_chr1_3632	<5Mb	female MCR_sharedwith_MRE
chr3_20250_chr3_20274	chr1_3608_chr1_3631	<5Mb	female MCR_sharedwith_MRE
chr3_20252_chr3_20274	chr1_3608_chr1_3630	<5Mb	female MCR_sharedwith_MRE
chr4_14336_chr4_14376	chr4_5870_chr4_5911	<5Mb	female MCR_sharedwith_MRE
chr1_14515_chr1_14556	chr19_1814_chr19_1855	<5Mb	female MCR_sharedwith_MRE
chr2_7538_chr2_7625	chr2_6030_chr2_6120	<5Mb	female MCR_sharedwith_MRE
chr4_14336_chr4_14375	chr4_5870_chr4_5910	<5Mb	female MCR_sharedwith_MRE
chr4_23016_chr4_23075	chr1_13255_chr1_13314	<5Mb	female MCR_sharedwith_MRE
chr2_9765_chr2_9850	chr14_2801_chr14_2887	<5Mb	female MCR_sharedwith_MRE
chr4_23017_chr4_23079	chr1_13255_chr1_13317	<5Mb	female MCR_sharedwith_MRE
chr4_8620_chr4_8632	chr12_3002_chr12_3015	<5Mb	female MCR_sharedwith_MRE
chr4_23016_chr4_23073	chr1_13255_chr1_13312	<5Mb	female MCR_sharedwith_MRE
chr4_23016_chr4_23074	chr1_13255_chr1_13313	<5Mb	female MCR_sharedwith_MRE
chr1_3809_chr1_3827	chr8_777_chr8_795	<5Mb	female MCR_sharedwith_MRE
chr1_3809_chr1_3826	chr8_777_chr8_794	<5Mb	female MCR_sharedwith_MRE
chr1_3809_chr1_3829	chr8_777_chr8_797	<5Mb	female MCR_sharedwith_MRE
chr1_33301_chr1_33306	chr5_3755_chr5_3761	<5Mb	female MCR_sharedwith_MRE
chr1_3809_chr1_3825	chr8_777_chr8_793	<5Mb	female MCR_sharedwith_MRE
chr1_3809_chr1_3824	chr8_777_chr8_792	<5Mb	female MCR_sharedwith_MRE
chr1_3809_chr1_3831	chr8_777_chr8_799	<5Mb	female MCR_sharedwith_MRE
chr2_13762_chr2_13763	chr13_2260_chr13_2261	<5Mb	female MCR_sharedwith_MRE
chr4_13605_chr4_13609	chr22_536_chr22_540	<5Mb	female MCR_sharedwith_MRE
chr4_10917_chr4_10933	chr12_701_chr12_718	<5Mb	female MCR_sharedwith_MRE
chr4_29698_chr4_29810	chrX_2564_chrX_2674	<5Mb	female MCR_sharedwith_MRE
chr1_673_chr1_683	chr17_674_chr17_683	<5Mb	female MCR_sharedwith_MRE
chr4_8624_chr4_8632	chr12_3002_chr12_3011	<5Mb	female MCR_sharedwith_MRE
chr3_7576_chr3_7590	chr4_3107_chr4_3118	<5Mb	female MCR_sharedwith_MRE
chr4_10916_chr4_10933	chr12_701_chr12_719	<5Mb	female MCR_sharedwith_MRE
chr3_7578_chr3_7590	chr4_3107_chr4_3116	<5Mb	female MCR_sharedwith_MRE
chr3_7577_chr3_7590	chr4_3107_chr4_3117	<5Mb	female MCR_sharedwith_MRE
chr2_21787_chr2_21788	chr11_2512_chr11_2513	<5Mb	female MCR_sharedwith_MRE
chr2_10615_chr2_10622	chr14_2025_chr14_2032	<5Mb	female MCR_sharedwith_MRE
chr1_1826_chr1_1839	chr17_1828_chr17_1840	<5Mb	female MCR_sharedwith_MRE
chr2_29802_chr2_29831	chr7_2397_chr7_2426	<5Mb	female MCR_sharedwith_MRE
chr4_29895_chr4_29968	chrX_2401_chrX_2472	<5Mb	female MCR_sharedwith_MRE
chr2_24969_chr2_24984	chr10_2404_chr10_2420	<5Mb	female MCR_sharedwith_MRE
chr1_27530_chr1_27551	chr6_3424_chr6_3447	<5Mb	female MCR_sharedwith_MRE
chr4_29697_chr4_29857	chrX_2516_chrX_2677	<5Mb	female MCR_sharedwith_MRE
chr3_6152_chr3_6236	chr20_2173_chr20_2258	<5Mb	female MCR_sharedwith_MRE
chr3_6151_chr3_6234	chr20_2173_chr20_2256	<5Mb	female MCR_sharedwith_MRE
chr3_6151_chr3_6235	chr20_2173_chr20_2257	<5Mb	female MCR_sharedwith_MRE
chr4_23173_chr4_23174	chr1_13411_chr1_13413	<5Mb	female MCR_sharedwith_MRE
chr4_23173_chr4_23174	chr1_13411_chr1_13412	<5Mb	female MCR_sharedwith_MRE
chr4_23173_chr4_23176	chr1_13411_chr1_13415	<5Mb	female MCR_sharedwith_MRE
chr3_6151_chr3_6232	chr20_2173_chr20_2253	<5Mb	female MCR_sharedwith_MRE
chr1_16490_chr1_16519	chr9_3417_chr9_3445	<5Mb	female MCR_sharedwith_MRE
chr1_33802_chr1_33808	chr5_3261_chr5_3267	<5Mb	female MCR_sharedwith_MRE
chr1_33803_chr1_33808	chr5_3261_chr5_3266	<5Mb	female MCR_sharedwith_MRE
chr1_33804_chr1_33808	chr5_3261_chr5_3265	<5Mb	female MCR_sharedwith_MRE
chr1_33805_chr1_33808	chr5_3261_chr5_3264	<5Mb	female MCR_sharedwith_MRE
chr2_24815_chr2_24843	chr10_2542_chr10_2571	<5Mb	female MCR_sharedwith_MRE
chr1_33806_chr1_33807	chr5_3261_chr5_3262	<5Mb	female MCR_sharedwith_MRE
chr2_24812_chr2_24843	chr10_2542_chr10_2573	<5Mb	female MCR_sharedwith_MRE
chr2_24812_chr2_24843	chr10_2542_chr10_2572	<5Mb	female MCR_sharedwith_MRE
chr2_14880_chr2_14967	chr13_1045_chr13_1132	<5Mb	female MCR_sharedwith_MRE
chr2_14880_chr2_14967	chr13_1045_chr13_1131	<5Mb	female MCR_sharedwith_MRE
chr2_10610_chr2_10622	chr14_2025_chr14_2037	<5Mb	female MCR_sharedwith_MRE
chr1_18193_chr1_18203	chr9_1728_chr9_1739	<5Mb	female MCR_sharedwith_MRE
chr1_18193_chr1_18203	chr9_1728_chr9_1738	<5Mb	female MCR_sharedwith_MRE
chr1_33800_chr1_33808	chr5_3261_chr5_3269	<5Mb	female MCR_sharedwith_MRE
chr1_33801_chr1_33808	chr5_3261_chr5_3268	<5Mb	female MCR_sharedwith_MRE
chr1_1995_chr1_2004	chr17_1996_chr17_2006	<5Mb	female MCR_sharedwith_MRE
chr2_8361_chr2_8367	chr2_5282_chr2_5288	<5Mb	female MCR_sharedwith_MRE
chr2_8360_chr2_8367	chr2_5282_chr2_5289	<5Mb	female MCR_sharedwith_MRE
chr1_1122_chr1_1138	chr17_1124_chr17_1140	<5Mb	female MCR_sharedwith_MRE
chr1_2165_chr1_2182	chr17_2169_chr17_2186	<5Mb	female MCR_sharedwith_MRE
chr2_8363_chr2_8367	chr2_5282_chr2_5286	<5Mb	female MCR_sharedwith_MRE
chr2_8362_chr2_8367	chr2_5282_chr2_5287	<5Mb	female MCR_sharedwith_MRE
chr4_13603_chr4_13609	chr22_536_chr22_542	<5Mb	female MCR_sharedwith_MRE
chr2_8365_chr2_8368	chr2_5282_chr2_5283	<5Mb	female MCR_sharedwith_MRE
chr4_7457_chr4_7472	chr3_7462_chr3_7477	<5Mb	female MCR_sharedwith_MRE
chr4_7457_chr4_7471	chr3_7462_chr3_7476	<5Mb	female MCR_sharedwith_MRE
chr4_7457_chr4_7470	chr3_7462_chr3_7475	<5Mb	female MCR_sharedwith_MRE
chr4_7457_chr4_7469	chr3_7462_chr3_7474	<5Mb	female MCR_sharedwith_MRE
chr4_7457_chr4_7468	chr3_7462_chr3_7473	<5Mb	female MCR_sharedwith_MRE
chr4_7457_chr4_7467	chr3_7462_chr3_7472	<5Mb	female MCR_sharedwith_MRE
chr4_7457_chr4_7466	chr3_7462_chr3_7471	<5Mb	female MCR_sharedwith_MRE
chr4_7457_chr4_7465	chr3_7462_chr3_7470	<5Mb	female MCR_sharedwith_MRE
chr3_1594_chr3_1595	chr2_1571_chr2_1572	<5Mb	female MCR_sharedwith_MRE
chr1_11798_chr1_11842	chr5_1473_chr5_1518	<5Mb	female MCR_sharedwith_MRE
chr1_11798_chr1_11842	chr5_1473_chr5_1519	<5Mb	female MCR_sharedwith_MRE
chr4_28972_chr4_29004	chrX_3366_chrX_3399	<5Mb	female MCR_sharedwith_MRE
chr4_7457_chr4_7474	chr3_7462_chr3_7479	<5Mb	female MCR_sharedwith_MRE
chr4_7457_chr4_7473	chr3_7462_chr3_7478	<5Mb	female MCR_sharedwith_MRE
chr3_747_chr3_799	chr2_736_chr2_789	<5Mb	female MCR_sharedwith_MRE
chr3_747_chr3_798	chr2_736_chr2_788	<5Mb	female MCR_sharedwith_MRE
chr2_24444_chr2_24452	chr10_2934_chr10_2942	<5Mb	female MCR_sharedwith_MRE
chr2_27165_chr2_27372	chr10_24_chr10_230	<5Mb	female MCR_sharedwith_MRE
chr2_27162_chr2_27372	chr10_24_chr10_233	<5Mb	female MCR_sharedwith_MRE
chr3_747_chr3_795	chr2_736_chr2_785	<5Mb	female MCR_sharedwith_MRE
chr3_747_chr3_795	chr2_736_chr2_784	<5Mb	female MCR_sharedwith_MRE
chr3_747_chr3_797	chr2_736_chr2_787	<5Mb	female MCR_sharedwith_MRE
chr3_746_chr3_796	chr2_736_chr2_786	<5Mb	female MCR_sharedwith_MRE
chr4_6777_chr4_6778	chr3_6774_chr3_6775	<5Mb	female MCR_sharedwith_MRE
chr1_9081_chr1_9085	chr18_1255_chr18_1259	<5Mb	female MCR_sharedwith_MRE
chr2_10848_chr2_10877	chr14_1770_chr14_1799	<5Mb	female MCR_sharedwith_MRE
chr3_5668_chr3_5670	chr20_1686_chr20_1688	<5Mb	female MCR_sharedwith_MRE
chr2_16185_chr2_16224	chr15_3099_chr15_3138	<5Mb	female MCR_sharedwith_MRE
chr4_7891_chr4_7955	chr12_3683_chr12_3749	<5Mb	female MCR_sharedwith_MRE
chr1_17219_chr1_17226	chr9_2706_chr9_2713	<5Mb	female MCR_sharedwith_MRE
chr1_17219_chr1_17226	chr9_2706_chr9_2712	<5Mb	female MCR_sharedwith_MRE
chr1_2360_chr1_2415	chr17_2362_chr17_2417	<5Mb	female MCR_sharedwith_MRE
chr1_17218_chr1_17226	chr9_2706_chr9_2714	<5Mb	female MCR_sharedwith_MRE
chr1_6063_chr1_6064	chr8_3032_chr8_3033	<5Mb	female MCR_sharedwith_MRE
chr1_13798_chr1_13842	chr19_1098_chr19_1144	<5Mb	female MCR_sharedwith_MRE
chr1_13798_chr1_13843	chr19_1098_chr19_1145	<5Mb	female MCR_sharedwith_MRE
chr1_13798_chr1_13844	chr19_1098_chr19_1146	<5Mb	female MCR_sharedwith_MRE
chr1_6609_chr1_6623	chr8_3626_chr8_3640	<5Mb	female MCR_sharedwith_MRE
chr2_18307_chr2_18315	chr15_996_chr15_1004	<5Mb	female MCR_sharedwith_MRE
chr2_18306_chr2_18315	chr15_996_chr15_1005	<5Mb	female MCR_sharedwith_MRE
chr2_18305_chr2_18315	chr15_996_chr15_1006	<5Mb	female MCR_sharedwith_MRE
chr1_6109_chr1_6110	chr8_3078_chr8_3079	<5Mb	female MCR_sharedwith_MRE
chr3_12631_chr3_12646	chr4_324_chr4_339	<5Mb	female MCR_sharedwith_MRE
chr2_18309_chr2_18315	chr15_996_chr15_1002	<5Mb	female MCR_sharedwith_MRE
chr2_18308_chr2_18315	chr15_996_chr15_1003	<5Mb	female MCR_sharedwith_MRE
chr4_13639_chr4_13647	chr22_498_chr22_506	<5Mb	female MCR_sharedwith_MRE
chr2_16185_chr2_16224	chr15_3099_chr15_3139	<5Mb	female MCR_sharedwith_MRE
chr4_8209_chr4_8276	chr12_3361_chr12_3430	<5Mb	female MCR_sharedwith_MRE
chr2_18303_chr2_18315	chr15_996_chr15_1008	<5Mb	female MCR_sharedwith_MRE
chr4_12243_chr4_12262	chr22_1888_chr22_1907	<5Mb	female MCR_sharedwith_MRE
chr2_22815_chr2_22839	chr11_3546_chr11_3570	<5Mb	female MCR_sharedwith_MRE
chr3_17146_chr3_17218	chr1_6664_chr1_6737	<5Mb	female MCR_sharedwith_MRE
chr4_10163_chr4_10195	chr12_1438_chr12_1471	<5Mb	female MCR_sharedwith_MRE
chr2_10631_chr2_10659	chr14_1988_chr14_2016	<5Mb	female MCR_sharedwith_MRE
chr2_6993_chr2_7011	chr2_6645_chr2_6664	<5Mb	female MCR_sharedwith_MRE
chr1_33980_chr1_33981	chr5_3088_chr5_3089	<5Mb	female MCR_sharedwith_MRE
chr2_6996_chr2_7012	chr2_6645_chr2_6661	<5Mb	female MCR_sharedwith_MRE
chr2_6996_chr2_7012	chr2_6645_chr2_6660	<5Mb	female MCR_sharedwith_MRE
chr2_6994_chr2_7012	chr2_6645_chr2_6663	<5Mb	female MCR_sharedwith_MRE
chr2_6995_chr2_7012	chr2_6645_chr2_6662	<5Mb	female MCR_sharedwith_MRE
chr4_10920_chr4_10931	chr12_703_chr12_715	<5Mb	female MCR_sharedwith_MRE
chr1_17114_chr1_17131	chr9_2802_chr9_2819	<5Mb	female MCR_sharedwith_MRE
chr2_1579_chr2_1776	chr2_11889_chr2_12086	<5Mb	female MCR_sharedwith_MRE
chr4_31962_chr4_31981	chrX_342_chrX_360	<5Mb	female MCR_sharedwith_MRE
chr2_2899_chr2_2915	chr2_10742_chr2_10759	<5Mb	female MCR_sharedwith_MRE
chr1_28437_chr1_28460	chr6_2504_chr6_2527	<5Mb	female MCR_sharedwith_MRE
chr4_13706_chr4_13709	chr22_436_chr22_439	<5Mb	female MCR_sharedwith_MRE
chr3_9629_chr3_9871	chr4_3794_chr4_4038	<5Mb	female MCR_sharedwith_MRE
chr2_2899_chr2_2915	chr2_10742_chr2_10758	<5Mb	female MCR_sharedwith_MRE
chr3_5157_chr3_5158	chr20_1178_chr20_1179	<5Mb	female MCR_sharedwith_MRE
chr2_10636_chr2_10659	chr14_1988_chr14_2011	<5Mb	female MCR_sharedwith_MRE
chr1_19358_chr1_19375	chr9_522_chr9_539	<5Mb	female MCR_sharedwith_MRE
chr3_12874_chr3_12904	chr4_65_chr4_95	<5Mb	female MCR_sharedwith_MRE
chr1_19360_chr1_19375	chr9_522_chr9_537	<5Mb	female MCR_sharedwith_MRE
chr1_19361_chr1_19375	chr9_522_chr9_536	<5Mb	female MCR_sharedwith_MRE
chr1_19362_chr1_19375	chr9_522_chr9_535	<5Mb	female MCR_sharedwith_MRE
chr3_12640_chr3_12646	chr4_324_chr4_330	<5Mb	female MCR_sharedwith_MRE
chr3_9629_chr3_9871	chr4_3794_chr4_4036	<5Mb	female MCR_sharedwith_MRE
chr3_8052_chr3_8053	chr4_5603_chr4_5604	<5Mb	female MCR_sharedwith_MRE
chr4_30488_chr4_30489	chrX_1880_chrX_1881	<5Mb	female MCR_sharedwith_MRE
chr2_2885_chr2_2895	chr2_10762_chr2_10773	<5Mb	female MCR_sharedwith_MRE
chr2_2886_chr2_2895	chr2_10762_chr2_10772	<5Mb	female MCR_sharedwith_MRE
chr2_28571_chr2_28637	chr7_1171_chr7_1236	<5Mb	female MCR_sharedwith_MRE
chr2_28572_chr2_28638	chr7_1171_chr7_1237	<5Mb	female MCR_sharedwith_MRE
chr2_2881_chr2_2895	chr2_10762_chr2_10777	<5Mb	female MCR_sharedwith_MRE
chr2_2882_chr2_2895	chr2_10762_chr2_10776	<5Mb	female MCR_sharedwith_MRE
chr2_2883_chr2_2895	chr2_10762_chr2_10775	<5Mb	female MCR_sharedwith_MRE
chr2_2884_chr2_2895	chr2_10762_chr2_10774	<5Mb	female MCR_sharedwith_MRE
chr2_2879_chr2_2895	chr2_10762_chr2_10779	<5Mb	female MCR_sharedwith_MRE
chr2_2880_chr2_2895	chr2_10762_chr2_10778	<5Mb	female MCR_sharedwith_MRE
chr2_28573_chr2_28639	chr7_1171_chr7_1238	<5Mb	female MCR_sharedwith_MRE
chr2_28572_chr2_28640	chr7_1171_chr7_1239	<5Mb	female MCR_sharedwith_MRE
chr2_9478_chr2_9482	chr2_4167_chr2_4170	<5Mb	female MCR_sharedwith_MRE
chr1_2967_chr1_2968	chr17_2967_chr17_2968	<5Mb	female MCR_sharedwith_MRE
chr4_29690_chr4_29861	chrX_2513_chrX_2688	<5Mb	female MCR_sharedwith_MRE
chr3_18000_chr3_18030	chr1_5850_chr1_5881	<5Mb	female MCR_sharedwith_MRE
chr3_18001_chr3_18031	chr1_5850_chr1_5880	<5Mb	female MCR_sharedwith_MRE
chr3_17998_chr3_18031	chr1_5850_chr1_5883	<5Mb	female MCR_sharedwith_MRE
chr3_17999_chr3_18031	chr1_5850_chr1_5882	<5Mb	female MCR_sharedwith_MRE
chr1_591_chr1_618	chr17_591_chr17_619	<5Mb	female MCR_sharedwith_MRE
chr4_29693_chr4_29861	chrX_2513_chrX_2683	<5Mb	female MCR_sharedwith_MRE
chr2_14955_chr2_14959	chr13_1054_chr13_1058	<5Mb	female MCR_sharedwith_MRE
chr2_10608_chr2_10618	chr14_2029_chr14_2039	<5Mb	female MCR_sharedwith_MRE
chr3_9304_chr3_9305	chr4_4353_chr4_4354	<5Mb	female MCR_sharedwith_MRE
chr4_10154_chr4_10155	chr12_1479_chr12_1480	<5Mb	female MCR_sharedwith_MRE
chr3_6406_chr3_6411	chr20_2428_chr20_2432	<5Mb	female MCR_sharedwith_MRE
chr4_2076_chr4_2120	chr3_2086_chr3_2130	<5Mb	female MCR_sharedwith_MRE
chr4_2076_chr4_2121	chr3_2086_chr3_2131	<5Mb	female MCR_sharedwith_MRE
chr4_2075_chr4_2122	chr3_2086_chr3_2132	<5Mb	female MCR_sharedwith_MRE
chr4_2077_chr4_2123	chr3_2086_chr3_2133	<5Mb	female MCR_sharedwith_MRE
chr4_11128_chr4_11138	chr12_493_chr12_503	<5Mb	female MCR_sharedwith_MRE
chr4_11129_chr4_11138	chr12_493_chr12_502	<5Mb	female MCR_sharedwith_MRE
chr4_11130_chr4_11138	chr12_493_chr12_501	<5Mb	female MCR_sharedwith_MRE
chr4_11131_chr4_11138	chr12_493_chr12_500	<5Mb	female MCR_sharedwith_MRE
chr1_24004_chr1_24010	chr21_1316_chr21_1321	<5Mb	female MCR_sharedwith_MRE
chr1_24006_chr1_24009	chr21_1316_chr21_1320	<5Mb	female MCR_sharedwith_MRE
chr1_7536_chr1_7571	chr8_4582_chr8_4616	<5Mb	female MCR_sharedwith_MRE
chr4_10917_chr4_10929	chr12_705_chr12_718	<5Mb	female MCR_sharedwith_MRE
chr3_17779_chr3_17782	chr1_6103_chr1_6104	<5Mb	female MCR_sharedwith_MRE
chr4_26810_chr4_26813	chrX_5562_chrX_5565	<5Mb	female MCR_sharedwith_MRE
chr4_10921_chr4_10929	chr12_705_chr12_714	<5Mb	female MCR_sharedwith_MRE
chr4_10920_chr4_10929	chr12_705_chr12_715	<5Mb	female MCR_sharedwith_MRE
chr4_10919_chr4_10929	chr12_705_chr12_716	<5Mb	female MCR_sharedwith_MRE
chr4_6601_chr4_6696	chr3_6597_chr3_6693	<5Mb	female MCR_sharedwith_MRE
chr4_10925_chr4_10929	chr12_705_chr12_710	<5Mb	female MCR_sharedwith_MRE
chr2_25736_chr2_25771	chr10_1626_chr10_1661	<5Mb	female MCR_sharedwith_MRE
chr4_10923_chr4_10929	chr12_705_chr12_712	<5Mb	female MCR_sharedwith_MRE
chr4_10922_chr4_10929	chr12_705_chr12_713	<5Mb	female MCR_sharedwith_MRE
chr4_6946_chr4_7043	chr3_6947_chr3_7048	<5Mb	female MCR_sharedwith_MRE
chr4_8544_chr4_8596	chr12_3039_chr12_3091	<5Mb	female MCR_sharedwith_MRE
chr1_8705_chr1_8773	chr18_1570_chr18_1638	<5Mb	female MCR_sharedwith_MRE
chr2_14396_chr2_14405	chr13_1618_chr13_1627	<5Mb	female MCR_sharedwith_MRE
chr4_21318_chr4_21321	chr1_11558_chr1_11560	<5Mb	female MCR_sharedwith_MRE
chr2_21887_chr2_21916	chr11_2613_chr11_2642	<5Mb	female MCR_sharedwith_MRE
chr2_21887_chr2_21917	chr11_2613_chr11_2643	<5Mb	female MCR_sharedwith_MRE
chr2_21887_chr2_21914	chr11_2613_chr11_2640	<5Mb	female MCR_sharedwith_MRE
chr1_8706_chr1_8773	chr18_1570_chr18_1636	<5Mb	female MCR_sharedwith_MRE
chr1_6246_chr1_6277	chr8_3216_chr8_3247	<5Mb	female MCR_sharedwith_MRE
chr4_10975_chr4_11145	chr12_486_chr12_658	<5Mb	female MCR_sharedwith_MRE
chr2_21887_chr2_21918	chr11_2613_chr11_2644	<5Mb	female MCR_sharedwith_MRE
chr1_23969_chr1_24013	chr21_1311_chr21_1357	<5Mb	female MCR_sharedwith_MRE
chr3_19615_chr3_19618	chr1_4267_chr1_4270	<5Mb	female MCR_sharedwith_MRE
chr2_27260_chr2_27320	chr10_77_chr10_136	<5Mb	female MCR_sharedwith_MRE
chr4_13638_chr4_13647	chr22_498_chr22_507	<5Mb	female MCR_sharedwith_MRE
chr4_21080_chr4_21189	chr1_11319_chr1_11429	<5Mb	female MCR_sharedwith_MRE
chr4_21081_chr4_21188	chr1_11319_chr1_11428	<5Mb	female MCR_sharedwith_MRE
chr4_25000_chr4_25022	chr3_9156_chr3_9178	<5Mb	female MCR_sharedwith_MRE
chr4_25000_chr4_25023	chr3_9156_chr3_9179	<5Mb	female MCR_sharedwith_MRE
chr4_21080_chr4_21180	chr1_11319_chr1_11420	<5Mb	female MCR_sharedwith_MRE
chr4_25000_chr4_25021	chr3_9156_chr3_9176	<5Mb	female MCR_sharedwith_MRE
chr2_28770_chr2_28831	chr7_1368_chr7_1429	<5Mb	female MCR_sharedwith_MRE
chr4_1024_chr4_1040	chr3_1033_chr3_1047	<5Mb	female MCR_sharedwith_MRE
chr4_3821_chr4_3863	chr3_3836_chr3_3878	<5Mb	female MCR_sharedwith_MRE
chr4_3821_chr4_3864	chr3_3836_chr3_3879	<5Mb	female MCR_sharedwith_MRE
chr2_27410_chr2_27411	chr7_11_chr7_12	<5Mb	female MCR_sharedwith_MRE
chr4_3821_chr4_3861	chr3_3836_chr3_3876	<5Mb	female MCR_sharedwith_MRE
chr4_3820_chr4_3862	chr3_3836_chr3_3877	<5Mb	female MCR_sharedwith_MRE
chr2_30566_chr2_30661	chr7_3162_chr7_3257	<5Mb	female MCR_sharedwith_MRE
chr2_25872_chr2_25884	chr10_1511_chr10_1525	<5Mb	female MCR_sharedwith_MRE
chr2_29089_chr2_29090	chr7_1688_chr7_1689	<5Mb	female MCR_sharedwith_MRE
chr4_6956_chr4_6977	chr3_6958_chr3_6981	<5Mb	female MCR_sharedwith_MRE
chr4_6956_chr4_6976	chr3_6958_chr3_6980	<5Mb	female MCR_sharedwith_MRE
chr4_6957_chr4_6979	chr3_6958_chr3_6983	<5Mb	female MCR_sharedwith_MRE
chr4_6956_chr4_6978	chr3_6958_chr3_6982	<5Mb	female MCR_sharedwith_MRE
chr4_6956_chr4_6981	chr3_6958_chr3_6985	<5Mb	female MCR_sharedwith_MRE
chr4_6957_chr4_6980	chr3_6958_chr3_6984	<5Mb	female MCR_sharedwith_MRE
chr2_17142_chr2_17335	chr15_1982_chr15_2175	<5Mb	female MCR_sharedwith_MRE
chr4_6957_chr4_6982	chr3_6958_chr3_6986	<5Mb	female MCR_sharedwith_MRE
chr3_14451_chr3_14475	chr1_9421_chr1_9444	<5Mb	female MCR_sharedwith_MRE
chr2_28770_chr2_28830	chr7_1368_chr7_1428	<5Mb	female MCR_sharedwith_MRE
chr4_19037_chr4_19041	chr3_11710_chr3_11714	<5Mb	female MCR_sharedwith_MRE
chr4_19037_chr4_19042	chr3_11710_chr3_11715	<5Mb	female MCR_sharedwith_MRE
chr3_14452_chr3_14475	chr1_9421_chr1_9443	<5Mb	female MCR_sharedwith_MRE
chr1_26269_chr1_26292	chr6_4691_chr6_4712	<5Mb	female MCR_sharedwith_MRE
chr1_26268_chr1_26290	chr6_4691_chr6_4713	<5Mb	female MCR_sharedwith_MRE
chr1_26271_chr1_26290	chr6_4691_chr6_4710	<5Mb	female MCR_sharedwith_MRE
chr1_26270_chr1_26291	chr6_4691_chr6_4711	<5Mb	female MCR_sharedwith_MRE
chr4_13757_chr4_13761	chr22_384_chr22_388	<5Mb	female MCR_sharedwith_MRE
chr1_26268_chr1_26292	chr6_4691_chr6_4714	<5Mb	female MCR_sharedwith_MRE
chr4_7534_chr4_7747	chr3_7540_chr3_7754	<5Mb	female MCR_sharedwith_MRE
chr2_26113_chr2_26120	chr10_1277_chr10_1283	<5Mb	female MCR_sharedwith_MRE
chr1_3377_chr1_3378	chr8_343_chr8_344	<5Mb	female MCR_sharedwith_MRE
chr2_10925_chr2_10969	chr14_1679_chr14_1724	<5Mb	female MCR_sharedwith_MRE
chr3_22809_chr3_22810	chr1_1074_chr1_1075	<5Mb	female MCR_sharedwith_MRE
chr2_4060_chr2_4102	chr2_9554_chr2_9596	<5Mb	female MCR_sharedwith_MRE
chr2_4059_chr2_4102	chr2_9554_chr2_9597	<5Mb	female MCR_sharedwith_MRE
chr2_2206_chr2_2224	chr2_11440_chr2_11457	<5Mb	female MCR_sharedwith_MRE
chr2_4061_chr2_4102	chr2_9554_chr2_9595	<5Mb	female MCR_sharedwith_MRE
chr2_4063_chr2_4103	chr2_9554_chr2_9592	<5Mb	female MCR_sharedwith_MRE
chr2_2212_chr2_2223	chr2_11440_chr2_11450	<5Mb	female MCR_sharedwith_MRE
chr4_28156_chr4_28157	chrX_4204_chrX_4205	<5Mb	female MCR_sharedwith_MRE
chr2_2204_chr2_2223	chr2_11440_chr2_11459	<5Mb	female MCR_sharedwith_MRE
chr2_2204_chr2_2223	chr2_11440_chr2_11458	<5Mb	female MCR_sharedwith_MRE
chr2_4058_chr2_4102	chr2_9554_chr2_9598	<5Mb	female MCR_sharedwith_MRE
chr3_6707_chr3_6727	chr20_2708_chr20_2728	<5Mb	female MCR_sharedwith_MRE
chr1_20812_chr1_20814	chr16_927_chr16_929	<5Mb	female MCR_sharedwith_MRE
chr4_26314_chr4_26321	chrX_6046_chrX_6053	<5Mb	female MCR_sharedwith_MRE
chr1_20812_chr1_20813	chr16_927_chr16_928	<5Mb	female MCR_sharedwith_MRE
chr1_16600_chr1_16602	chr9_3334_chr9_3336	<5Mb	female MCR_sharedwith_MRE
chr1_6944_chr1_6989	chr8_3990_chr8_4035	<5Mb	female MCR_sharedwith_MRE
chr1_2900_chr1_2901	chr17_2900_chr17_2902	<5Mb	female MCR_sharedwith_MRE
chr1_16601_chr1_16602	chr9_3334_chr9_3335	<5Mb	female MCR_sharedwith_MRE
chr3_9095_chr3_9126	chr4_4530_chr4_4561	<5Mb	female MCR_sharedwith_MRE
chr3_9096_chr3_9127	chr4_4530_chr4_4560	<5Mb	female MCR_sharedwith_MRE
chr1_16682_chr1_16697	chr9_3239_chr9_3254	<5Mb	female MCR_sharedwith_MRE
chr2_16055_chr2_16247	chr15_3075_chr15_3269	<5Mb	female MCR_sharedwith_MRE
chr1_12431_chr1_12446	chr5_2102_chr5_2117	<5Mb	female MCR_sharedwith_MRE
chr1_12432_chr1_12445	chr5_2102_chr5_2116	<5Mb	female MCR_sharedwith_MRE
chr2_9784_chr2_9849	chr14_2801_chr14_2867	<5Mb	female MCR_sharedwith_MRE
chr1_3809_chr1_3828	chr8_777_chr8_796	<5Mb	female MCR_sharedwith_MRE
chr1_12431_chr1_12442	chr5_2102_chr5_2113	<5Mb	female MCR_sharedwith_MRE
chr3_18943_chr3_18968	chr1_4911_chr1_4938	<5Mb	female MCR_sharedwith_MRE
chr1_12432_chr1_12440	chr5_2102_chr5_2111	<5Mb	female MCR_sharedwith_MRE
chr1_12431_chr1_12439	chr5_2102_chr5_2110	<5Mb	female MCR_sharedwith_MRE
chr3_18945_chr3_18968	chr1_4911_chr1_4935	<5Mb	female MCR_sharedwith_MRE
chr3_18946_chr3_18967	chr1_4911_chr1_4934	<5Mb	female MCR_sharedwith_MRE
chr3_18943_chr3_18968	chr1_4911_chr1_4937	<5Mb	female MCR_sharedwith_MRE
chr1_6171_chr1_6199	chr8_3142_chr8_3169	<5Mb	female MCR_sharedwith_MRE
chr3_18948_chr3_18968	chr1_4911_chr1_4931	<5Mb	female MCR_sharedwith_MRE
chr3_18949_chr3_18969	chr1_4911_chr1_4930	<5Mb	female MCR_sharedwith_MRE
chr3_18947_chr3_18968	chr1_4911_chr1_4933	<5Mb	female MCR_sharedwith_MRE
chr3_18948_chr3_18968	chr1_4911_chr1_4932	<5Mb	female MCR_sharedwith_MRE
chr4_18994_chr4_19034	chr3_11667_chr3_11706	<5Mb	female MCR_sharedwith_MRE
chr4_18994_chr4_19034	chr3_11667_chr3_11707	<5Mb	female MCR_sharedwith_MRE
chr2_2310_chr2_2312	chr2_11346_chr2_11348	<5Mb	female MCR_sharedwith_MRE
chr2_2309_chr2_2312	chr2_11346_chr2_11349	<5Mb	female MCR_sharedwith_MRE
chr2_28993_chr2_29002	chr7_1592_chr7_1600	<5Mb	female MCR_sharedwith_MRE
chr4_18994_chr4_19030	chr3_11667_chr3_11703	<5Mb	female MCR_sharedwith_MRE
chr2_28993_chr2_29004	chr7_1592_chr7_1602	<5Mb	female MCR_sharedwith_MRE
chr2_28994_chr2_29005	chr7_1592_chr7_1603	<5Mb	female MCR_sharedwith_MRE
chr1_362_chr1_371	chr17_360_chr17_369	<5Mb	female MCR_sharedwith_MRE
chr2_2311_chr2_2312	chr2_11346_chr2_11347	<5Mb	female MCR_sharedwith_MRE
chr4_18994_chr4_19035	chr3_11667_chr3_11708	<5Mb	female MCR_sharedwith_MRE
chr4_18994_chr4_19036	chr3_11667_chr3_11709	<5Mb	female MCR_sharedwith_MRE
chr2_10947_chr2_10948	chr14_1700_chr14_1701	<5Mb	female MCR_sharedwith_MRE
chr1_13288_chr1_13289	chr19_580_chr19_581	<5Mb	female MCR_sharedwith_MRE
chr1_25237_chr1_25292	chr21_29_chr21_84	<5Mb	female MCR_sharedwith_MRE
chr1_24403_chr1_24408	chr21_915_chr21_920	<5Mb	female MCR_sharedwith_MRE
chr3_7397_chr3_7406	chr20_3392_chr20_3401	<5Mb	female MCR_sharedwith_MRE
chr4_22701_chr4_22714	chr1_12943_chr1_12956	<5Mb	female MCR_sharedwith_MRE
chr2_31137_chr2_31138	chr7_3741_chr7_3742	<5Mb	female MCR_sharedwith_MRE
chr2_27184_chr2_27373	chr10_23_chr10_211	<5Mb	female MCR_sharedwith_MRE
chr2_27185_chr2_27373	chr10_23_chr10_210	<5Mb	female MCR_sharedwith_MRE
chr2_30604_chr2_30631	chr7_3200_chr7_3226	<5Mb	female MCR_sharedwith_MRE
chr2_27183_chr2_27373	chr10_23_chr10_212	<5Mb	female MCR_sharedwith_MRE
chr4_31658_chr4_31660	chrX_671_chrX_675	<5Mb	female MCR_sharedwith_MRE
chr4_23267_chr4_23336	chr1_13505_chr1_13575	<5Mb	female MCR_sharedwith_MRE
chr1_362_chr1_365	chr17_360_chr17_363	<5Mb	female MCR_sharedwith_MRE
chr3_3651_chr3_3686	chr2_3630_chr2_3665	<5Mb	female MCR_sharedwith_MRE
chr2_16078_chr2_16235	chr15_3087_chr15_3247	<5Mb	female MCR_sharedwith_MRE
chr3_3651_chr3_3686	chr2_3630_chr2_3666	<5Mb	female MCR_sharedwith_MRE
chr4_22701_chr4_22710	chr1_12943_chr1_12952	<5Mb	female MCR_sharedwith_MRE
chr1_362_chr1_363	chr17_360_chr17_361	<5Mb	female MCR_sharedwith_MRE
chr2_13394_chr2_13413	chr13_2618_chr13_2638	<5Mb	female MCR_sharedwith_MRE
chr4_18979_chr4_19007	chr3_11652_chr3_11680	<5Mb	female MCR_sharedwith_MRE
chr4_28983_chr4_28984	chrX_3386_chrX_3387	<5Mb	female MCR_sharedwith_MRE
chr2_14631_chr2_14682	chr13_1340_chr13_1391	<5Mb	female MCR_sharedwith_MRE
chr4_11002_chr4_11115	chr12_516_chr12_630	<5Mb	female MCR_sharedwith_MRE
chr4_24462_chr4_24466	chr3_8618_chr3_8621	<5Mb	female MCR_sharedwith_MRE
chr2_28841_chr2_28879	chr7_1439_chr7_1478	<5Mb	female MCR_sharedwith_MRE
chr2_11594_chr2_11754	chr14_893_chr14_1054	<5Mb	female MCR_sharedwith_MRE
chr3_12360_chr3_12384	chr4_585_chr4_610	<5Mb	female MCR_sharedwith_MRE
chr2_26108_chr2_26120	chr10_1277_chr10_1288	<5Mb	female MCR_sharedwith_MRE
chr4_9291_chr4_9338	chr12_2297_chr12_2345	<5Mb	female MCR_sharedwith_MRE
chr1_6944_chr1_6985	chr8_3990_chr8_4031	<5Mb	female MCR_sharedwith_MRE
chr4_9289_chr4_9337	chr12_2297_chr12_2347	<5Mb	female MCR_sharedwith_MRE
chr4_9290_chr4_9339	chr12_2297_chr12_2346	<5Mb	female MCR_sharedwith_MRE
chr4_9295_chr4_9337	chr12_2297_chr12_2341	<5Mb	female MCR_sharedwith_MRE
chr4_9296_chr4_9338	chr12_2297_chr12_2340	<5Mb	female MCR_sharedwith_MRE
chr4_9293_chr4_9338	chr12_2297_chr12_2343	<5Mb	female MCR_sharedwith_MRE
chr4_9294_chr4_9339	chr12_2297_chr12_2342	<5Mb	female MCR_sharedwith_MRE
chr1_16293_chr1_16314	chr9_3622_chr9_3644	<5Mb	female MCR_sharedwith_MRE
chr1_16292_chr1_16314	chr9_3622_chr9_3645	<5Mb	female MCR_sharedwith_MRE
chr4_23666_chr4_23667	chr3_7829_chr3_7830	<5Mb	female MCR_sharedwith_MRE
chr1_16294_chr1_16313	chr9_3622_chr9_3643	<5Mb	female MCR_sharedwith_MRE
chr2_14513_chr2_14521	chr13_1503_chr13_1511	<5Mb	female MCR_sharedwith_MRE
chr4_18098_chr4_18337	chr3_10773_chr3_11012	<5Mb	female MCR_sharedwith_MRE
chr2_6125_chr2_6127	chr2_7531_chr2_7532	<5Mb	female MCR_sharedwith_MRE
chr4_13516_chr4_13538	chr22_606_chr22_628	<5Mb	female MCR_sharedwith_MRE
chr3_12923_chr3_12940	chr4_30_chr4_46	<5Mb	female MCR_sharedwith_MRE
chr3_7205_chr3_7228	chr20_3206_chr20_3229	<5Mb	female MCR_sharedwith_MRE
chr2_26107_chr2_26120	chr10_1277_chr10_1289	<5Mb	female MCR_sharedwith_MRE
chr4_827_chr4_901	chr3_836_chr3_910	<5Mb	female MCR_sharedwith_MRE
chr3_2377_chr3_2378	chr2_2359_chr2_2360	<5Mb	female MCR_sharedwith_MRE
chr3_16984_chr3_17038	chr1_6843_chr1_6896	<5Mb	female MCR_sharedwith_MRE
chr3_16983_chr3_17038	chr1_6843_chr1_6897	<5Mb	female MCR_sharedwith_MRE
chr3_16986_chr3_17038	chr1_6843_chr1_6894	<5Mb	female MCR_sharedwith_MRE
chr3_16985_chr3_17038	chr1_6843_chr1_6895	<5Mb	female MCR_sharedwith_MRE
chr3_16988_chr3_17038	chr1_6843_chr1_6892	<5Mb	female MCR_sharedwith_MRE
chr3_16987_chr3_17038	chr1_6843_chr1_6893	<5Mb	female MCR_sharedwith_MRE
chr3_22635_chr3_22754	chr1_1127_chr1_1246	<5Mb	female MCR_sharedwith_MRE
chr3_22633_chr3_22755	chr1_1127_chr1_1247	<5Mb	female MCR_sharedwith_MRE
chr3_22821_chr3_22922	chr1_961_chr1_1062	<5Mb	female MCR_sharedwith_MRE
chr3_22620_chr3_22760	chr1_1121_chr1_1261	<5Mb	female MCR_sharedwith_MRE
chr3_22619_chr3_22760	chr1_1121_chr1_1262	<5Mb	female MCR_sharedwith_MRE
chr3_22618_chr3_22760	chr1_1121_chr1_1263	<5Mb	female MCR_sharedwith_MRE
chr3_22617_chr3_22760	chr1_1121_chr1_1264	<5Mb	female MCR_sharedwith_MRE
chr3_22617_chr3_22760	chr1_1121_chr1_1265	<5Mb	female MCR_sharedwith_MRE
chr3_16982_chr3_17038	chr1_6843_chr1_6898	<5Mb	female MCR_sharedwith_MRE
chr3_16981_chr3_17038	chr1_6843_chr1_6899	<5Mb	female MCR_sharedwith_MRE
chr4_10710_chr4_10716	chr12_919_chr12_925	<5Mb	female MCR_sharedwith_MRE
chr3_3471_chr3_3473	chr2_3454_chr2_3456	<5Mb	female MCR_sharedwith_MRE
chr4_25879_chr4_25902	chrX_6478_chrX_6501	<5Mb	female MCR_sharedwith_MRE
chr4_25874_chr4_25902	chrX_6478_chrX_6506	<5Mb	female MCR_sharedwith_MRE
chr2_14059_chr2_14063	chr13_1960_chr13_1964	<5Mb	female MCR_sharedwith_MRE
chr4_25875_chr4_25902	chrX_6478_chrX_6505	<5Mb	female MCR_sharedwith_MRE
chr2_7174_chr2_7176	chr2_6481_chr2_6484	<5Mb	female MCR_sharedwith_MRE
chr4_8542_chr4_8595	chr12_3039_chr12_3093	<5Mb	female MCR_sharedwith_MRE
chr4_10418_chr4_10441	chr12_1192_chr12_1214	<5Mb	female MCR_sharedwith_MRE
chr3_1144_chr3_1145	chr2_1128_chr2_1129	<5Mb	female MCR_sharedwith_MRE
chr4_22734_chr4_22758	chr1_12977_chr1_13000	<5Mb	female MCR_sharedwith_MRE
chr4_31868_chr4_31876	chrX_457_chrX_464	<5Mb	female MCR_sharedwith_MRE
chr4_13517_chr4_13537	chr22_606_chr22_626	<5Mb	female MCR_sharedwith_MRE
chr1_6607_chr1_6621	chr8_3624_chr8_3638	<5Mb	female MCR_sharedwith_MRE
chr4_17744_chr4_17757	chr3_10417_chr3_10430	<5Mb	female MCR_sharedwith_MRE
chr4_17777_chr4_17816	chr3_10451_chr3_10490	<5Mb	female MCR_sharedwith_MRE
chr3_6447_chr3_6478	chr20_2495_chr20_2526	<5Mb	female MCR_sharedwith_MRE
chr2_19994_chr2_19995	chr11_719_chr11_720	<5Mb	female MCR_sharedwith_MRE
chr1_5253_chr1_5254	chr8_2224_chr8_2225	<5Mb	female MCR_sharedwith_MRE
chr1_6613_chr1_6620	chr8_3630_chr8_3637	<5Mb	female MCR_sharedwith_MRE
chr4_13644_chr4_13647	chr22_498_chr22_501	<5Mb	female MCR_sharedwith_MRE
chr3_5346_chr3_5360	chr20_1366_chr20_1380	<5Mb	female MCR_sharedwith_MRE
chr2_22689_chr2_22706	chr11_3421_chr11_3437	<5Mb	female MCR_sharedwith_MRE
chr4_9895_chr4_9989	chr12_1645_chr12_1739	<5Mb	female MCR_sharedwith_MRE
chr1_16487_chr1_16518	chr9_3417_chr9_3449	<5Mb	female MCR_sharedwith_MRE
chr3_5739_chr3_5740	chr20_1757_chr20_1758	<5Mb	female MCR_sharedwith_MRE
chr4_31868_chr4_31876	chrX_457_chrX_465	<5Mb	female MCR_sharedwith_MRE
chr3_16022_chr3_16023	chr1_7866_chr1_7867	<5Mb	female MCR_sharedwith_MRE
chr4_13517_chr4_13537	chr22_606_chr22_627	<5Mb	female MCR_sharedwith_MRE
chr1_32001_chr1_32012	chr5_5049_chr5_5060	<5Mb	female MCR_sharedwith_MRE
chr4_28453_chr4_28454	chrX_3908_chrX_3909	<5Mb	female MCR_sharedwith_MRE
chr2_21451_chr2_21500	chr11_2177_chr11_2227	<5Mb	female MCR_sharedwith_MRE
chr2_21451_chr2_21494	chr11_2177_chr11_2222	<5Mb	female MCR_sharedwith_MRE
chr2_23795_chr2_23819	chr10_3570_chr10_3595	<5Mb	female MCR_sharedwith_MRE
chr3_15348_chr3_15371	chr1_8517_chr1_8542	<5Mb	female MCR_sharedwith_MRE
chr2_3516_chr2_3519	chr2_10135_chr2_10136	<5Mb	female MCR_sharedwith_MRE
chr3_5346_chr3_5360	chr20_1366_chr20_1381	<5Mb	female MCR_sharedwith_MRE
chr3_15348_chr3_15371	chr1_8517_chr1_8541	<5Mb	female MCR_sharedwith_MRE
chr2_24367_chr2_24377	chr10_3009_chr10_3018	<5Mb	female MCR_sharedwith_MRE
chr2_21451_chr2_21501	chr11_2177_chr11_2228	<5Mb	female MCR_sharedwith_MRE
chr2_24367_chr2_24377	chr10_3009_chr10_3019	<5Mb	female MCR_sharedwith_MRE
chr4_5313_chr4_5314	chr3_5309_chr3_5310	<5Mb	female MCR_sharedwith_MRE
chr2_2229_chr2_2232	chr2_11432_chr2_11434	<5Mb	female MCR_sharedwith_MRE
chr2_27637_chr2_27638	chr7_237_chr7_238	<5Mb	female MCR_sharedwith_MRE
chr4_13515_chr4_13543	chr22_601_chr22_630	<5Mb	female MCR_sharedwith_MRE
chr4_21294_chr4_21302	chr1_11534_chr1_11541	<5Mb	female MCR_sharedwith_MRE
chr3_3698_chr3_3705	chr2_3678_chr2_3683	<5Mb	female MCR_sharedwith_MRE
chr3_6151_chr3_6233	chr20_2173_chr20_2255	<5Mb	female MCR_sharedwith_MRE
chr3_4673_chr3_4737	chr20_699_chr20_762	<5Mb	female MCR_sharedwith_MRE
chr3_23168_chr3_23212	chr1_675_chr1_718	<5Mb	female MCR_sharedwith_MRE
chr3_23168_chr3_23212	chr1_675_chr1_719	<5Mb	female MCR_sharedwith_MRE
chr3_23170_chr3_23212	chr1_675_chr1_716	<5Mb	female MCR_sharedwith_MRE
chr3_23170_chr3_23212	chr1_675_chr1_717	<5Mb	female MCR_sharedwith_MRE
chr3_23172_chr3_23212	chr1_675_chr1_714	<5Mb	female MCR_sharedwith_MRE
chr3_23171_chr3_23212	chr1_675_chr1_715	<5Mb	female MCR_sharedwith_MRE
chr3_23174_chr3_23212	chr1_675_chr1_712	<5Mb	female MCR_sharedwith_MRE
chr3_23173_chr3_23212	chr1_675_chr1_713	<5Mb	female MCR_sharedwith_MRE
chr4_21721_chr4_21755	chr1_11966_chr1_12000	<5Mb	female MCR_sharedwith_MRE
chr1_7772_chr1_7804	chr18_2542_chr18_2574	<5Mb	female MCR_sharedwith_MRE
chr1_7775_chr1_7804	chr18_2542_chr18_2571	<5Mb	female MCR_sharedwith_MRE
chr1_7776_chr1_7804	chr18_2542_chr18_2570	<5Mb	female MCR_sharedwith_MRE
chr1_7773_chr1_7804	chr18_2542_chr18_2573	<5Mb	female MCR_sharedwith_MRE
chr1_16418_chr1_16419	chr9_3516_chr9_3517	<5Mb	female MCR_sharedwith_MRE
chr4_2126_chr4_2128	chr3_2137_chr3_2138	<5Mb	female MCR_sharedwith_MRE
chr1_22405_chr1_22406	chr16_2516_chr16_2517	<5Mb	female MCR_sharedwith_MRE
chr1_7767_chr1_7804	chr18_2542_chr18_2579	<5Mb	female MCR_sharedwith_MRE
chr3_7833_chr3_7849	chr4_2844_chr4_2861	<5Mb	female MCR_sharedwith_MRE
chr4_10995_chr4_11110	chr12_521_chr12_637	<5Mb	female MCR_sharedwith_MRE
chr3_12855_chr3_12858	chr4_111_chr4_114	<5Mb	female MCR_sharedwith_MRE
chr4_19396_chr4_19397	chr3_12069_chr3_12070	<5Mb	female MCR_sharedwith_MRE
chr3_12854_chr3_12859	chr4_111_chr4_116	<5Mb	female MCR_sharedwith_MRE
chr4_19396_chr4_19404	chr3_12069_chr3_12076	<5Mb	female MCR_sharedwith_MRE
chr4_19397_chr4_19405	chr3_12069_chr3_12077	<5Mb	female MCR_sharedwith_MRE
chr3_12856_chr3_12859	chr4_111_chr4_113	<5Mb	female MCR_sharedwith_MRE
chr3_12857_chr3_12859	chr4_111_chr4_112	<5Mb	female MCR_sharedwith_MRE
chr2_4042_chr2_4140	chr2_9517_chr2_9613	<5Mb	female MCR_sharedwith_MRE
chr4_19397_chr4_19406	chr3_12069_chr3_12078	<5Mb	female MCR_sharedwith_MRE
chr2_4046_chr2_4141	chr2_9517_chr2_9611	<5Mb	female MCR_sharedwith_MRE
chr3_6052_chr3_6114	chr20_2074_chr20_2136	<5Mb	female MCR_sharedwith_MRE
chr1_13768_chr1_13769	chr19_1065_chr19_1066	<5Mb	female MCR_sharedwith_MRE
chr4_10993_chr4_11110	chr12_521_chr12_639	<5Mb	female MCR_sharedwith_MRE
chr4_10994_chr4_11110	chr12_521_chr12_638	<5Mb	female MCR_sharedwith_MRE
chr1_33459_chr1_33483	chr5_3594_chr5_3619	<5Mb	female MCR_sharedwith_MRE
chr4_4350_chr4_4377	chr3_4364_chr3_4392	<5Mb	female MCR_sharedwith_MRE
chr1_1773_chr1_1774	chr17_1774_chr17_1776	<5Mb	female MCR_sharedwith_MRE
chr4_4350_chr4_4376	chr3_4364_chr3_4390	<5Mb	female MCR_sharedwith_MRE
chr3_13872_chr3_13876	chr1_10014_chr1_10018	<5Mb	female MCR_sharedwith_MRE
chr3_13871_chr3_13876	chr1_10014_chr1_10019	<5Mb	female MCR_sharedwith_MRE
chr3_17405_chr3_17431	chr1_6450_chr1_6476	<5Mb	female MCR_sharedwith_MRE
chr1_5950_chr1_5953	chr8_2919_chr8_2921	<5Mb	female MCR_sharedwith_MRE
chr3_13875_chr3_13876	chr1_10014_chr1_10015	<5Mb	female MCR_sharedwith_MRE
chr3_13874_chr3_13876	chr1_10014_chr1_10016	<5Mb	female MCR_sharedwith_MRE
chr3_13873_chr3_13876	chr1_10014_chr1_10017	<5Mb	female MCR_sharedwith_MRE
chr1_33462_chr1_33483	chr5_3594_chr5_3615	<5Mb	female MCR_sharedwith_MRE
chr3_3698_chr3_3710	chr2_3678_chr2_3689	<5Mb	female MCR_sharedwith_MRE
chr1_33461_chr1_33483	chr5_3594_chr5_3617	<5Mb	female MCR_sharedwith_MRE
chr1_33461_chr1_33483	chr5_3594_chr5_3616	<5Mb	female MCR_sharedwith_MRE
chr3_12974_chr3_12983	chr1_10917_chr1_10926	<5Mb	female MCR_sharedwith_MRE
chr2_26145_chr2_26171	chr10_1225_chr10_1251	<5Mb	female MCR_sharedwith_MRE
chr3_3698_chr3_3709	chr2_3678_chr2_3688	<5Mb	female MCR_sharedwith_MRE
chr3_13317_chr3_13334	chr1_10559_chr1_10573	<5Mb	female MCR_sharedwith_MRE
chr3_13318_chr3_13334	chr1_10559_chr1_10572	<5Mb	female MCR_sharedwith_MRE
chr3_13318_chr3_13334	chr1_10559_chr1_10571	<5Mb	female MCR_sharedwith_MRE
chr2_8266_chr2_8296	chr2_5353_chr2_5383	<5Mb	female MCR_sharedwith_MRE
chr4_30252_chr4_30316	chrX_2052_chrX_2116	<5Mb	female MCR_sharedwith_MRE
chr1_9512_chr1_9513	chr18_825_chr18_826	<5Mb	female MCR_sharedwith_MRE
chr1_25662_chr1_25693	chr6_5289_chr6_5319	<5Mb	female MCR_sharedwith_MRE
chr1_25663_chr1_25693	chr6_5289_chr6_5318	<5Mb	female MCR_sharedwith_MRE
chr3_4718_chr3_4729	chr20_743_chr20_754	<5Mb	female MCR_sharedwith_MRE
chr3_4718_chr3_4730	chr20_743_chr20_755	<5Mb	female MCR_sharedwith_MRE
chr3_4718_chr3_4728	chr20_743_chr20_753	<5Mb	female MCR_sharedwith_MRE
chr4_5591_chr4_5602	chr3_5587_chr3_5598	<5Mb	female MCR_sharedwith_MRE
chr4_5591_chr4_5603	chr3_5587_chr3_5599	<5Mb	female MCR_sharedwith_MRE
chr4_5591_chr4_5600	chr3_5587_chr3_5596	<5Mb	female MCR_sharedwith_MRE
chr4_5591_chr4_5601	chr3_5587_chr3_5597	<5Mb	female MCR_sharedwith_MRE
chr1_25668_chr1_25694	chr6_5289_chr6_5313	<5Mb	female MCR_sharedwith_MRE
chr1_25668_chr1_25694	chr6_5289_chr6_5312	<5Mb	female MCR_sharedwith_MRE
chr1_25666_chr1_25694	chr6_5289_chr6_5315	<5Mb	female MCR_sharedwith_MRE
chr4_5591_chr4_5597	chr3_5587_chr3_5593	<5Mb	female MCR_sharedwith_MRE
chr1_25664_chr1_25693	chr6_5289_chr6_5317	<5Mb	female MCR_sharedwith_MRE
chr2_8261_chr2_8295	chr2_5353_chr2_5387	<5Mb	female MCR_sharedwith_MRE
chr1_24995_chr1_25015	chr21_306_chr21_326	<5Mb	female MCR_sharedwith_MRE
chr1_25226_chr1_25252	chr21_69_chr21_96	<5Mb	female MCR_sharedwith_MRE
chr2_28593_chr2_28651	chr7_1193_chr7_1250	<5Mb	female MCR_sharedwith_MRE
chr1_32825_chr1_32826	chr5_4236_chr5_4237	<5Mb	female MCR_sharedwith_MRE
chr2_8805_chr2_8831	chr2_4818_chr2_4843	<5Mb	female MCR_sharedwith_MRE
chr4_13658_chr4_13660	chr22_484_chr22_487	<5Mb	female MCR_sharedwith_MRE
chr1_32822_chr1_32826	chr5_4236_chr5_4239	<5Mb	female MCR_sharedwith_MRE
chr1_24993_chr1_25015	chr21_306_chr21_328	<5Mb	female MCR_sharedwith_MRE
chr1_29031_chr1_29083	chr6_1880_chr6_1931	<5Mb	female MCR_sharedwith_MRE
chr4_31454_chr4_31469	chrX_871_chrX_886	<5Mb	female MCR_sharedwith_MRE
chr1_9364_chr1_9381	chr18_958_chr18_975	<5Mb	female MCR_sharedwith_MRE
chr4_31456_chr4_31469	chrX_871_chrX_884	<5Mb	female MCR_sharedwith_MRE
chr1_25226_chr1_25252	chr21_69_chr21_95	<5Mb	female MCR_sharedwith_MRE
chr4_31458_chr4_31469	chrX_871_chrX_882	<5Mb	female MCR_sharedwith_MRE
chr2_14877_chr2_14968	chr13_1045_chr13_1135	<5Mb	female MCR_sharedwith_MRE
chr1_15498_chr1_15510	chr19_2803_chr19_2815	<5Mb	female MCR_sharedwith_MRE
chr2_14877_chr2_14968	chr13_1045_chr13_1134	<5Mb	female MCR_sharedwith_MRE
chr2_8261_chr2_8295	chr2_5353_chr2_5388	<5Mb	female MCR_sharedwith_MRE
chr4_31452_chr4_31469	chrX_871_chrX_888	<5Mb	female MCR_sharedwith_MRE
chr4_19359_chr4_19360	chr3_12031_chr3_12032	<5Mb	female MCR_sharedwith_MRE
chr2_25657_chr2_25668	chr10_1729_chr10_1740	<5Mb	female MCR_sharedwith_MRE
chr3_7362_chr3_7372	chr20_3356_chr20_3367	<5Mb	female MCR_sharedwith_MRE
chr3_7362_chr3_7372	chr20_3356_chr20_3366	<5Mb	female MCR_sharedwith_MRE
chr3_7362_chr3_7372	chr20_3356_chr20_3365	<5Mb	female MCR_sharedwith_MRE
chr3_7362_chr3_7375	chr20_3356_chr20_3369	<5Mb	female MCR_sharedwith_MRE
chr3_7362_chr3_7375	chr20_3356_chr20_3368	<5Mb	female MCR_sharedwith_MRE
chr2_15514_chr2_15529	chr13_481_chr13_495	<5Mb	female MCR_sharedwith_MRE
chr3_1835_chr3_1836	chr2_1812_chr2_1813	<5Mb	female MCR_sharedwith_MRE
chr2_18988_chr2_19006	chr15_293_chr15_310	<5Mb	female MCR_sharedwith_MRE
chr3_7620_chr3_7634	chr4_3062_chr4_3076	<5Mb	female MCR_sharedwith_MRE
chr3_7621_chr3_7634	chr4_3062_chr4_3075	<5Mb	female MCR_sharedwith_MRE
chr3_7622_chr3_7634	chr4_3062_chr4_3074	<5Mb	female MCR_sharedwith_MRE
chr3_7623_chr3_7634	chr4_3062_chr4_3073	<5Mb	female MCR_sharedwith_MRE
chr3_7624_chr3_7634	chr4_3062_chr4_3072	<5Mb	female MCR_sharedwith_MRE
chr3_7625_chr3_7634	chr4_3062_chr4_3071	<5Mb	female MCR_sharedwith_MRE
chr3_7626_chr3_7634	chr4_3062_chr4_3070	<5Mb	female MCR_sharedwith_MRE
chr1_32408_chr1_32459	chr5_4602_chr5_4653	<5Mb	female MCR_sharedwith_MRE
chr3_231_chr3_232	chr2_234_chr2_235	<5Mb	female MCR_sharedwith_MRE
chr3_13482_chr3_13506	chr1_10384_chr1_10410	<5Mb	female MCR_sharedwith_MRE
chr1_8881_chr1_8882	chr18_1461_chr18_1462	<5Mb	female MCR_sharedwith_MRE
chr4_6948_chr4_7044	chr3_6950_chr3_7049	<5Mb	female MCR_sharedwith_MRE
chr3_13480_chr3_13506	chr1_10384_chr1_10413	<5Mb	female MCR_sharedwith_MRE
chr2_25043_chr2_25049	chr10_2340_chr10_2346	<5Mb	female MCR_sharedwith_MRE
chr2_25042_chr2_25049	chr10_2340_chr10_2347	<5Mb	female MCR_sharedwith_MRE
chr1_32196_chr1_32225	chr5_4836_chr5_4865	<5Mb	female MCR_sharedwith_MRE
chr3_2878_chr3_2895	chr2_2861_chr2_2877	<5Mb	female MCR_sharedwith_MRE
chr1_32198_chr1_32225	chr5_4836_chr5_4863	<5Mb	female MCR_sharedwith_MRE
chr1_32199_chr1_32225	chr5_4836_chr5_4862	<5Mb	female MCR_sharedwith_MRE
chr2_13719_chr2_13720	chr13_2302_chr13_2304	<5Mb	female MCR_sharedwith_MRE
chr2_25048_chr2_25049	chr10_2340_chr10_2341	<5Mb	female MCR_sharedwith_MRE
chr1_25234_chr1_25235	chr21_85_chr21_87	<5Mb	female MCR_sharedwith_MRE
chr1_34618_chr1_34630	chr5_2443_chr5_2455	<5Mb	female MCR_sharedwith_MRE
chr3_2878_chr3_2896	chr2_2861_chr2_2878	<5Mb	female MCR_sharedwith_MRE
chr3_2878_chr3_2897	chr2_2861_chr2_2879	<5Mb	female MCR_sharedwith_MRE
chr2_25042_chr2_25049	chr10_2340_chr10_2348	<5Mb	female MCR_sharedwith_MRE
chr2_30639_chr2_30844	chr7_3233_chr7_3448	<5Mb	female MCR_sharedwith_MRE
chr4_22848_chr4_22851	chr1_13092_chr1_13094	<5Mb	female MCR_sharedwith_MRE
chr4_22848_chr4_22851	chr1_13092_chr1_13095	<5Mb	female MCR_sharedwith_MRE
chr3_1278_chr3_1279	chr2_1256_chr2_1257	<5Mb	female MCR_sharedwith_MRE
chr1_902_chr1_923	chr17_902_chr17_923	<5Mb	female MCR_sharedwith_MRE
chr4_22848_chr4_22850	chr1_13092_chr1_13093	<5Mb	female MCR_sharedwith_MRE
chr1_20319_chr1_20320	chr16_435_chr16_437	<5Mb	female MCR_sharedwith_MRE
chr1_3976_chr1_4000	chr8_944_chr8_968	<5Mb	female MCR_sharedwith_MRE
chr1_20319_chr1_20320	chr16_435_chr16_436	<5Mb	female MCR_sharedwith_MRE
chr1_28581_chr1_28582	chr6_2382_chr6_2383	<5Mb	female MCR_sharedwith_MRE
chr2_29723_chr2_29730	chr7_2319_chr7_2325	<5Mb	female MCR_sharedwith_MRE
chr2_24874_chr2_24877	chr10_2511_chr10_2514	<5Mb	female MCR_sharedwith_MRE
chr3_2249_chr3_2264	chr2_2233_chr2_2248	<5Mb	female MCR_sharedwith_MRE
chr3_2249_chr3_2265	chr2_2233_chr2_2249	<5Mb	female MCR_sharedwith_MRE
chr4_26781_chr4_27014	chrX_5375_chrX_5593	<5Mb	female MCR_sharedwith_MRE
chr3_2249_chr3_2264	chr2_2233_chr2_2247	<5Mb	female MCR_sharedwith_MRE
chr1_15201_chr1_15228	chr19_2504_chr19_2530	<5Mb	female MCR_sharedwith_MRE
chr3_6940_chr3_6942	chr20_2943_chr20_2945	<5Mb	female MCR_sharedwith_MRE
chr2_17772_chr2_17808	chr15_1504_chr15_1540	<5Mb	female MCR_sharedwith_MRE
chr1_950_chr1_968	chr17_949_chr17_969	<5Mb	female MCR_sharedwith_MRE
chr1_21998_chr1_22000	chr16_2110_chr16_2112	<5Mb	female MCR_sharedwith_MRE
chr4_31251_chr4_31252	chrX_1089_chrX_1090	<5Mb	female MCR_sharedwith_MRE
chr1_27972_chr1_28087	chr6_2879_chr6_3002	<5Mb	female MCR_sharedwith_MRE
chr4_8541_chr4_8596	chr12_3039_chr12_3095	<5Mb	female MCR_sharedwith_MRE
chr2_22690_chr2_22707	chr11_3421_chr11_3438	<5Mb	female MCR_sharedwith_MRE
chr1_24251_chr1_24260	chr21_1063_chr21_1072	<5Mb	female MCR_sharedwith_MRE
chr2_2221_chr2_2242	chr2_11421_chr2_11443	<5Mb	female MCR_sharedwith_MRE
chr2_2221_chr2_2242	chr2_11421_chr2_11442	<5Mb	female MCR_sharedwith_MRE
chr3_17273_chr3_17277	chr1_6605_chr1_6609	<5Mb	female MCR_sharedwith_MRE
chr3_17274_chr3_17277	chr1_6605_chr1_6608	<5Mb	female MCR_sharedwith_MRE
chr2_2217_chr2_2241	chr2_11421_chr2_11446	<5Mb	female MCR_sharedwith_MRE
chr2_2219_chr2_2243	chr2_11421_chr2_11445	<5Mb	female MCR_sharedwith_MRE
chr1_28630_chr1_28642	chr6_2321_chr6_2333	<5Mb	female MCR_sharedwith_MRE
chr2_2214_chr2_2242	chr2_11421_chr2_11449	<5Mb	female MCR_sharedwith_MRE
chr2_2215_chr2_2243	chr2_11421_chr2_11448	<5Mb	female MCR_sharedwith_MRE
chr1_15201_chr1_15229	chr19_2504_chr19_2533	<5Mb	female MCR_sharedwith_MRE
chr1_696_chr1_697	chr17_696_chr17_697	<5Mb	female MCR_sharedwith_MRE
chr2_19667_chr2_19673	chr11_399_chr11_405	<5Mb	female MCR_sharedwith_MRE
chr4_7812_chr4_7830	chr12_3809_chr12_3827	<5Mb	female MCR_sharedwith_MRE
chr4_7813_chr4_7830	chr12_3809_chr12_3826	<5Mb	female MCR_sharedwith_MRE
chr4_7813_chr4_7830	chr12_3809_chr12_3825	<5Mb	female MCR_sharedwith_MRE
chr4_7830_chr4_8034	chr12_3605_chr12_3808	<5Mb	female MCR_sharedwith_MRE
chr1_32562_chr1_32598	chr5_4462_chr5_4499	<5Mb	female MCR_sharedwith_MRE
chr1_32564_chr1_32599	chr5_4462_chr5_4498	<5Mb	female MCR_sharedwith_MRE
chr1_11984_chr1_11985	chr5_1660_chr5_1661	<5Mb	female MCR_sharedwith_MRE
chr1_32566_chr1_32599	chr5_4462_chr5_4495	<5Mb	female MCR_sharedwith_MRE
chr1_32567_chr1_32599	chr5_4462_chr5_4494	<5Mb	female MCR_sharedwith_MRE
chr3_2698_chr3_2752	chr2_2681_chr2_2735	<5Mb	female MCR_sharedwith_MRE
chr1_32565_chr1_32599	chr5_4462_chr5_4496	<5Mb	female MCR_sharedwith_MRE
chr1_32570_chr1_32598	chr5_4462_chr5_4491	<5Mb	female MCR_sharedwith_MRE
chr1_32571_chr1_32599	chr5_4462_chr5_4490	<5Mb	female MCR_sharedwith_MRE
chr1_32568_chr1_32598	chr5_4462_chr5_4493	<5Mb	female MCR_sharedwith_MRE
chr1_11798_chr1_11842	chr5_1473_chr5_1517	<5Mb	female MCR_sharedwith_MRE
chr4_31510_chr4_31530	chrX_802_chrX_822	<5Mb	female MCR_sharedwith_MRE
chr1_7815_chr1_7906	chr18_2440_chr18_2531	<5Mb	female MCR_sharedwith_MRE
chr1_3733_chr1_3737	chr8_701_chr8_705	<5Mb	female MCR_sharedwith_MRE
chr4_31509_chr4_31530	chrX_802_chrX_823	<5Mb	female MCR_sharedwith_MRE
chr2_30328_chr2_30329	chr7_2924_chr7_2925	<5Mb	female MCR_sharedwith_MRE
chr1_6060_chr1_6061	chr8_3029_chr8_3030	<5Mb	female MCR_sharedwith_MRE
chr4_3610_chr4_3654	chr3_3626_chr3_3669	<5Mb	female MCR_sharedwith_MRE
chr4_31511_chr4_31530	chrX_802_chrX_821	<5Mb	female MCR_sharedwith_MRE
chr4_6952_chr4_7041	chr3_6954_chr3_7046	<5Mb	female MCR_sharedwith_MRE
chr4_6952_chr4_7041	chr3_6954_chr3_7045	<5Mb	female MCR_sharedwith_MRE
chr4_23159_chr4_23161	chr1_13398_chr1_13399	<5Mb	female MCR_sharedwith_MRE
chr4_6952_chr4_7044	chr3_6954_chr3_7049	<5Mb	female MCR_sharedwith_MRE
chr2_30328_chr2_30332	chr7_2924_chr7_2928	<5Mb	female MCR_sharedwith_MRE
chr4_3611_chr4_3650	chr3_3626_chr3_3666	<5Mb	female MCR_sharedwith_MRE
chr2_6744_chr2_6753	chr2_6905_chr2_6914	<5Mb	female MCR_sharedwith_MRE
chr2_6743_chr2_6753	chr2_6905_chr2_6915	<5Mb	female MCR_sharedwith_MRE
chr2_6742_chr2_6753	chr2_6905_chr2_6916	<5Mb	female MCR_sharedwith_MRE
chr3_23070_chr3_23111	chr1_773_chr1_813	<5Mb	female MCR_sharedwith_MRE
chr2_6748_chr2_6753	chr2_6905_chr2_6910	<5Mb	female MCR_sharedwith_MRE
chr3_23068_chr3_23111	chr1_773_chr1_815	<5Mb	female MCR_sharedwith_MRE
chr2_6746_chr2_6753	chr2_6905_chr2_6912	<5Mb	female MCR_sharedwith_MRE
chr4_2788_chr4_2792	chr3_2799_chr3_2802	<5Mb	female MCR_sharedwith_MRE
chr4_16164_chr4_16165	chr4_7699_chr4_7701	<5Mb	female MCR_sharedwith_MRE
chr4_3823_chr4_3871	chr3_3837_chr3_3885	<5Mb	female MCR_sharedwith_MRE
chr4_3823_chr4_3871	chr3_3837_chr3_3886	<5Mb	female MCR_sharedwith_MRE
chr4_18227_chr4_18276	chr3_10901_chr3_10950	<5Mb	female MCR_sharedwith_MRE
chr2_6740_chr2_6753	chr2_6905_chr2_6918	<5Mb	female MCR_sharedwith_MRE
chr2_6739_chr2_6753	chr2_6905_chr2_6919	<5Mb	female MCR_sharedwith_MRE
chr2_31842_chr2_31850	chr7_4448_chr7_4456	<5Mb	female MCR_sharedwith_MRE
chr4_331_chr4_332	chr3_338_chr3_339	<5Mb	female MCR_sharedwith_MRE
chr2_21304_chr2_21313	chr11_2031_chr11_2040	<5Mb	female MCR_sharedwith_MRE
chr1_3291_chr1_3292	chr8_258_chr8_259	<5Mb	female MCR_sharedwith_MRE
chr1_24248_chr1_24260	chr21_1063_chr21_1075	<5Mb	female MCR_sharedwith_MRE
chr4_12842_chr4_12845	chr22_1340_chr22_1343	<5Mb	female MCR_sharedwith_MRE
chr1_2324_chr1_2328	chr17_2329_chr17_2330	<5Mb	female MCR_sharedwith_MRE
chr2_18942_chr2_18980	chr15_320_chr15_357	<5Mb	female MCR_sharedwith_MRE
chr2_22565_chr2_22621	chr11_3296_chr11_3352	<5Mb	female MCR_sharedwith_MRE
chr2_15824_chr2_15834	chr13_174_chr13_184	<5Mb	female MCR_sharedwith_MRE
chr4_26310_chr4_26321	chrX_6046_chrX_6057	<5Mb	female MCR_sharedwith_MRE
chr2_11602_chr2_11754	chr14_893_chr14_1046	<5Mb	female MCR_sharedwith_MRE
chr1_12968_chr1_12987	chr19_251_chr19_271	<5Mb	female MCR_sharedwith_MRE
chr4_31492_chr4_31535	chrX_798_chrX_843	<5Mb	female MCR_sharedwith_MRE
chr1_21417_chr1_21418	chr16_1531_chr16_1532	<5Mb	female MCR_sharedwith_MRE
chr4_27081_chr4_27118	chrX_5263_chrX_5299	<5Mb	female MCR_sharedwith_MRE
chr4_16612_chr4_16639	chr4_8148_chr4_8176	<5Mb	female MCR_sharedwith_MRE
chr1_973_chr1_979	chr17_974_chr17_980	<5Mb	female MCR_sharedwith_MRE
chr2_22565_chr2_22625	chr11_3296_chr11_3356	<5Mb	female MCR_sharedwith_MRE
chr1_24391_chr1_24488	chr21_833_chr21_932	<5Mb	female MCR_sharedwith_MRE
chr4_21774_chr4_21781	chr1_12019_chr1_12026	<5Mb	female MCR_sharedwith_MRE
chr4_21774_chr4_21782	chr1_12019_chr1_12027	<5Mb	female MCR_sharedwith_MRE
chr4_21774_chr4_21779	chr1_12019_chr1_12024	<5Mb	female MCR_sharedwith_MRE
chr4_21774_chr4_21780	chr1_12019_chr1_12025	<5Mb	female MCR_sharedwith_MRE
chr4_21774_chr4_21777	chr1_12019_chr1_12022	<5Mb	female MCR_sharedwith_MRE
chr4_21774_chr4_21778	chr1_12019_chr1_12023	<5Mb	female MCR_sharedwith_MRE
chr4_21774_chr4_21776	chr1_12019_chr1_12020	<5Mb	female MCR_sharedwith_MRE
chr4_21774_chr4_21776	chr1_12019_chr1_12021	<5Mb	female MCR_sharedwith_MRE
chr2_28105_chr2_28232	chr7_703_chr7_831	<5Mb	female MCR_sharedwith_MRE
chr1_950_chr1_967	chr17_949_chr17_968	<5Mb	female MCR_sharedwith_MRE
chr2_28105_chr2_28235	chr7_703_chr7_834	<5Mb	female MCR_sharedwith_MRE
chr4_21774_chr4_21783	chr1_12019_chr1_12028	<5Mb	female MCR_sharedwith_MRE
chr4_21774_chr4_21784	chr1_12019_chr1_12029	<5Mb	female MCR_sharedwith_MRE
chr4_2555_chr4_2556	chr3_2562_chr3_2563	<5Mb	female MCR_sharedwith_MRE
chr1_2030_chr1_2035	chr17_2032_chr17_2036	<5Mb	female MCR_sharedwith_MRE
chr1_2031_chr1_2036	chr17_2032_chr17_2037	<5Mb	female MCR_sharedwith_MRE
chr1_16415_chr1_16481	chr9_3454_chr9_3520	<5Mb	female MCR_sharedwith_MRE
chr4_13558_chr4_13569	chr22_576_chr22_586	<5Mb	female MCR_sharedwith_MRE
chr1_2031_chr1_2037	chr17_2032_chr17_2038	<5Mb	female MCR_sharedwith_MRE
chr3_11310_chr3_11313	chr4_1672_chr4_1673	<5Mb	female MCR_sharedwith_MRE
chr1_19793_chr1_19845	chr9_42_chr9_94	<5Mb	female MCR_sharedwith_MRE
chr2_28482_chr2_28490	chr7_1081_chr7_1089	<5Mb	female MCR_sharedwith_MRE
chr1_11290_chr1_11291	chr5_965_chr5_966	<5Mb	female MCR_sharedwith_MRE
chr4_524_chr4_525	chr3_532_chr3_533	<5Mb	female MCR_sharedwith_MRE
chr1_10750_chr1_10783	chr5_425_chr5_458	<5Mb	female MCR_sharedwith_MRE
chr1_10750_chr1_10784	chr5_425_chr5_459	<5Mb	female MCR_sharedwith_MRE
chr4_524_chr4_528	chr3_532_chr3_536	<5Mb	female MCR_sharedwith_MRE
chr4_523_chr4_529	chr3_532_chr3_537	<5Mb	female MCR_sharedwith_MRE
chr4_524_chr4_526	chr3_532_chr3_534	<5Mb	female MCR_sharedwith_MRE
chr4_524_chr4_527	chr3_532_chr3_535	<5Mb	female MCR_sharedwith_MRE
chr4_17922_chr4_17961	chr3_10596_chr3_10635	<5Mb	female MCR_sharedwith_MRE
chr1_10750_chr1_10779	chr5_425_chr5_453	<5Mb	female MCR_sharedwith_MRE
chr4_17922_chr4_17963	chr3_10596_chr3_10637	<5Mb	female MCR_sharedwith_MRE
chr4_17922_chr4_17962	chr3_10596_chr3_10636	<5Mb	female MCR_sharedwith_MRE
chr4_17922_chr4_17957	chr3_10596_chr3_10631	<5Mb	female MCR_sharedwith_MRE
chr4_17922_chr4_17956	chr3_10596_chr3_10630	<5Mb	female MCR_sharedwith_MRE
chr4_17922_chr4_17959	chr3_10596_chr3_10633	<5Mb	female MCR_sharedwith_MRE
chr1_10750_chr1_10780	chr5_425_chr5_455	<5Mb	female MCR_sharedwith_MRE
chr4_21099_chr4_21118	chr1_11337_chr1_11357	<5Mb	female MCR_sharedwith_MRE
chr4_26912_chr4_26973	chrX_5333_chrX_5461	<5Mb	female MCR_sharedwith_MRE
chr4_21098_chr4_21117	chr1_11337_chr1_11355	<5Mb	female MCR_sharedwith_MRE
chr4_21855_chr4_21869	chr1_12100_chr1_12114	<5Mb	female MCR_sharedwith_MRE
chr3_22715_chr3_22716	chr1_1168_chr1_1169	<5Mb	female MCR_sharedwith_MRE
chr2_21768_chr2_21808	chr11_2495_chr11_2534	<5Mb	female MCR_sharedwith_MRE
chr1_13079_chr1_13090	chr19_366_chr19_377	<5Mb	female MCR_sharedwith_MRE
chr4_24493_chr4_24566	chr3_8649_chr3_8722	<5Mb	female MCR_sharedwith_MRE
chr2_21769_chr2_21810	chr11_2495_chr11_2537	<5Mb	female MCR_sharedwith_MRE
chr2_21769_chr2_21804	chr11_2495_chr11_2530	<5Mb	female MCR_sharedwith_MRE
chr2_21769_chr2_21805	chr11_2495_chr11_2531	<5Mb	female MCR_sharedwith_MRE
chr2_21769_chr2_21806	chr11_2495_chr11_2532	<5Mb	female MCR_sharedwith_MRE
chr4_21099_chr4_21118	chr1_11337_chr1_11358	<5Mb	female MCR_sharedwith_MRE
chr4_30486_chr4_30543	chrX_1825_chrX_1884	<5Mb	female MCR_sharedwith_MRE
chr1_13024_chr1_13257	chr19_311_chr19_547	<5Mb	female MCR_sharedwith_MRE
chr3_7327_chr3_7346	chr20_3321_chr20_3340	<5Mb	female MCR_sharedwith_MRE
chr3_17677_chr3_17678	chr1_6205_chr1_6206	<5Mb	female MCR_sharedwith_MRE
chr4_30528_chr4_30543	chrX_1827_chrX_1841	<5Mb	female MCR_sharedwith_MRE
chr2_27084_chr2_27085	chr10_312_chr10_313	<5Mb	female MCR_sharedwith_MRE
chr4_9797_chr4_9798	chr12_1835_chr12_1837	<5Mb	female MCR_sharedwith_MRE
chr4_9797_chr4_9798	chr12_1835_chr12_1836	<5Mb	female MCR_sharedwith_MRE
chr3_17676_chr3_17679	chr1_6205_chr1_6208	<5Mb	female MCR_sharedwith_MRE
chr4_30481_chr4_30545	chrX_1825_chrX_1888	<5Mb	female MCR_sharedwith_MRE
chr1_24244_chr1_24260	chr21_1063_chr21_1079	<5Mb	female MCR_sharedwith_MRE
chr2_26093_chr2_26104	chr10_1292_chr10_1303	<5Mb	female MCR_sharedwith_MRE
chr2_4071_chr2_4137	chr2_9518_chr2_9585	<5Mb	female MCR_sharedwith_MRE
chr2_4072_chr2_4138	chr2_9518_chr2_9584	<5Mb	female MCR_sharedwith_MRE
chr4_23416_chr4_23470	chr1_13656_chr1_13709	<5Mb	female MCR_sharedwith_MRE
chr2_4070_chr2_4138	chr2_9518_chr2_9586	<5Mb	female MCR_sharedwith_MRE
chr2_4067_chr2_4138	chr2_9518_chr2_9589	<5Mb	female MCR_sharedwith_MRE
chr4_19629_chr4_19654	chr3_12294_chr3_12320	<5Mb	female MCR_sharedwith_MRE
chr4_13957_chr4_13963	chr22_178_chr22_185	<5Mb	female MCR_sharedwith_MRE
chr1_16036_chr1_16037	chr9_3898_chr9_3899	<5Mb	female MCR_sharedwith_MRE
chr4_19630_chr4_19656	chr3_12294_chr3_12321	<5Mb	female MCR_sharedwith_MRE
chr1_13331_chr1_13332	chr19_622_chr19_624	<5Mb	female MCR_sharedwith_MRE
chr1_34438_chr1_34459	chr5_2615_chr5_2637	<5Mb	female MCR_sharedwith_MRE
chr3_17852_chr3_17869	chr1_6011_chr1_6029	<5Mb	female MCR_sharedwith_MRE
chr1_6947_chr1_6970	chr8_3994_chr8_4016	<5Mb	female MCR_sharedwith_MRE
chr1_34439_chr1_34459	chr5_2615_chr5_2636	<5Mb	female MCR_sharedwith_MRE
chr2_16551_chr2_16552	chr15_2770_chr15_2771	<5Mb	female MCR_sharedwith_MRE
chr4_27893_chr4_27894	chrX_4473_chrX_4475	<5Mb	female MCR_sharedwith_MRE
chr1_34436_chr1_34459	chr5_2615_chr5_2639	<5Mb	female MCR_sharedwith_MRE
chr1_24086_chr1_24100	chr21_1225_chr21_1239	<5Mb	female MCR_sharedwith_MRE
chr1_19927_chr1_19928	chr16_42_chr16_43	<5Mb	female MCR_sharedwith_MRE
chr1_34437_chr1_34459	chr5_2615_chr5_2638	<5Mb	female MCR_sharedwith_MRE
chr1_1239_chr1_1241	chr17_1241_chr17_1243	<5Mb	female MCR_sharedwith_MRE
chr4_29000_chr4_29106	chrX_3262_chrX_3371	<5Mb	female MCR_sharedwith_MRE
chr2_28302_chr2_28303	chr7_901_chr7_902	<5Mb	female MCR_sharedwith_MRE
chr3_2226_chr3_2243	chr2_2210_chr2_2227	<5Mb	female MCR_sharedwith_MRE
chr3_2226_chr3_2242	chr2_2210_chr2_2226	<5Mb	female MCR_sharedwith_MRE
chr3_2226_chr3_2241	chr2_2210_chr2_2225	<5Mb	female MCR_sharedwith_MRE
chr3_2226_chr3_2240	chr2_2210_chr2_2224	<5Mb	female MCR_sharedwith_MRE
chr3_2226_chr3_2239	chr2_2210_chr2_2223	<5Mb	female MCR_sharedwith_MRE
chr3_2226_chr3_2238	chr2_2210_chr2_2222	<5Mb	female MCR_sharedwith_MRE
chr3_2226_chr3_2237	chr2_2210_chr2_2221	<5Mb	female MCR_sharedwith_MRE
chr3_2226_chr3_2236	chr2_2210_chr2_2220	<5Mb	female MCR_sharedwith_MRE
chr1_7203_chr1_7205	chr8_4248_chr8_4250	<5Mb	female MCR_sharedwith_MRE
chr1_7203_chr1_7209	chr8_4248_chr8_4253	<5Mb	female MCR_sharedwith_MRE
chr1_13331_chr1_13332	chr19_622_chr19_623	<5Mb	female MCR_sharedwith_MRE
chr3_20541_chr3_20587	chr1_3294_chr1_3341	<5Mb	female MCR_sharedwith_MRE
chr3_2226_chr3_2244	chr2_2210_chr2_2228	<5Mb	female MCR_sharedwith_MRE
chr4_6954_chr4_7040	chr3_6956_chr3_7044	<5Mb	female MCR_sharedwith_MRE
chr4_6954_chr4_7042	chr3_6956_chr3_7047	<5Mb	female MCR_sharedwith_MRE
chr3_5271_chr3_5272	chr20_1293_chr20_1294	<5Mb	female MCR_sharedwith_MRE
chr3_7366_chr3_7372	chr20_3360_chr20_3367	<5Mb	female MCR_sharedwith_MRE
chr4_24024_chr4_24032	chr3_8186_chr3_8193	<5Mb	female MCR_sharedwith_MRE
chr4_24024_chr4_24031	chr3_8186_chr3_8192	<5Mb	female MCR_sharedwith_MRE
chr4_24024_chr4_24030	chr3_8186_chr3_8191	<5Mb	female MCR_sharedwith_MRE
chr4_24024_chr4_24029	chr3_8186_chr3_8190	<5Mb	female MCR_sharedwith_MRE
chr3_20750_chr3_20754	chr1_3128_chr1_3131	<5Mb	female MCR_sharedwith_MRE
chr3_20750_chr3_20754	chr1_3128_chr1_3130	<5Mb	female MCR_sharedwith_MRE
chr4_24024_chr4_24034	chr3_8186_chr3_8195	<5Mb	female MCR_sharedwith_MRE
chr4_24024_chr4_24033	chr3_8186_chr3_8194	<5Mb	female MCR_sharedwith_MRE
chr4_3272_chr4_3324	chr3_3286_chr3_3338	<5Mb	female MCR_sharedwith_MRE
chr1_13797_chr1_13846	chr19_1098_chr19_1148	<5Mb	female MCR_sharedwith_MRE
chr3_11879_chr3_11904	chr4_1073_chr4_1099	<5Mb	female MCR_sharedwith_MRE
chr3_11880_chr3_11904	chr4_1073_chr4_1098	<5Mb	female MCR_sharedwith_MRE
chr1_16643_chr1_16645	chr9_3291_chr9_3293	<5Mb	female MCR_sharedwith_MRE
chr1_16643_chr1_16645	chr9_3291_chr9_3292	<5Mb	female MCR_sharedwith_MRE
chr4_2417_chr4_2418	chr3_2426_chr3_2427	<5Mb	female MCR_sharedwith_MRE
chr4_6595_chr4_6726	chr3_6592_chr3_6723	<5Mb	female MCR_sharedwith_MRE
chr3_11886_chr3_11904	chr4_1073_chr4_1092	<5Mb	female MCR_sharedwith_MRE
chr4_6594_chr4_6724	chr3_6592_chr3_6721	<5Mb	female MCR_sharedwith_MRE
chr2_9464_chr2_9465	chr2_4182_chr2_4183	<5Mb	female MCR_sharedwith_MRE
chr2_9464_chr2_9465	chr2_4182_chr2_4184	<5Mb	female MCR_sharedwith_MRE
chr2_9463_chr2_9466	chr2_4182_chr2_4185	<5Mb	female MCR_sharedwith_MRE
chr4_6596_chr4_6728	chr3_6592_chr3_6725	<5Mb	female MCR_sharedwith_MRE
chr3_11884_chr3_11904	chr4_1073_chr4_1094	<5Mb	female MCR_sharedwith_MRE
chr1_13325_chr1_13326	chr19_617_chr19_618	<5Mb	female MCR_sharedwith_MRE
chr3_22020_chr3_22223	chr1_1660_chr1_1862	<5Mb	female MCR_sharedwith_MRE
chr3_22019_chr3_22222	chr1_1660_chr1_1863	<5Mb	female MCR_sharedwith_MRE
chr1_1152_chr1_1155	chr17_1153_chr17_1157	<5Mb	female MCR_sharedwith_MRE
chr1_12621_chr1_12622	chr5_2290_chr5_2291	<5Mb	female MCR_sharedwith_MRE
chr1_6848_chr1_6853	chr8_3894_chr8_3899	<5Mb	female MCR_sharedwith_MRE
chr2_17194_chr2_17221	chr15_2095_chr15_2122	<5Mb	female MCR_sharedwith_MRE
chr2_17195_chr2_17221	chr15_2095_chr15_2121	<5Mb	female MCR_sharedwith_MRE
chr2_17196_chr2_17221	chr15_2095_chr15_2120	<5Mb	female MCR_sharedwith_MRE
chr1_8106_chr1_8172	chr18_2175_chr18_2241	<5Mb	female MCR_sharedwith_MRE
chr1_8106_chr1_8172	chr18_2175_chr18_2242	<5Mb	female MCR_sharedwith_MRE
chr2_26603_chr2_26707	chr10_687_chr10_793	<5Mb	female MCR_sharedwith_MRE
chr2_26604_chr2_26707	chr10_687_chr10_792	<5Mb	female MCR_sharedwith_MRE
chr3_13840_chr3_13853	chr1_10038_chr1_10050	<5Mb	female MCR_sharedwith_MRE
chr3_13840_chr3_13853	chr1_10038_chr1_10051	<5Mb	female MCR_sharedwith_MRE
chr1_16278_chr1_16484	chr9_3451_chr9_3659	<5Mb	female MCR_sharedwith_MRE
chr2_23095_chr2_23130	chr11_3825_chr11_3860	<5Mb	female MCR_sharedwith_MRE
chr2_26601_chr2_26707	chr10_687_chr10_795	<5Mb	female MCR_sharedwith_MRE
chr2_26602_chr2_26707	chr10_687_chr10_794	<5Mb	female MCR_sharedwith_MRE
chr1_1398_chr1_1399	chr17_1399_chr17_1400	<5Mb	female MCR_sharedwith_MRE
chr1_22968_chr1_22973	chr21_2344_chr21_2349	<5Mb	female MCR_sharedwith_MRE
chr1_2142_chr1_2145	chr17_2146_chr17_2149	<5Mb	female MCR_sharedwith_MRE
chr4_29342_chr4_29354	chrX_3015_chrX_3026	<5Mb	female MCR_sharedwith_MRE
chr4_3896_chr4_3909	chr3_3911_chr3_3924	<5Mb	female MCR_sharedwith_MRE
chr4_30228_chr4_30231	chrX_2136_chrX_2139	<5Mb	female MCR_sharedwith_MRE
chr1_2142_chr1_2143	chr17_2146_chr17_2147	<5Mb	female MCR_sharedwith_MRE
chr1_24753_chr1_24905	chr21_416_chr21_567	<5Mb	female MCR_sharedwith_MRE
chr4_30232_chr4_30233	chrX_2136_chrX_2137	<5Mb	female MCR_sharedwith_MRE
chr1_2849_chr1_2850	chr17_2850_chr17_2851	<5Mb	female MCR_sharedwith_MRE
chr4_32057_chr4_32058	chrX_265_chrX_266	<5Mb	female MCR_sharedwith_MRE
chr4_2122_chr4_2123	chr3_2132_chr3_2133	<5Mb	female MCR_sharedwith_MRE
chr3_15816_chr3_15817	chr1_8071_chr1_8072	<5Mb	female MCR_sharedwith_MRE
chr3_5907_chr3_5908	chr20_1928_chr20_1929	<5Mb	female MCR_sharedwith_MRE
chr1_17720_chr1_17721	chr9_2211_chr9_2212	<5Mb	female MCR_sharedwith_MRE
chr3_5745_chr3_5746	chr20_1764_chr20_1765	<5Mb	female MCR_sharedwith_MRE
chr2_27215_chr2_27328	chr10_70_chr10_181	<5Mb	female MCR_sharedwith_MRE
chr4_29358_chr4_29388	chrX_2980_chrX_3010	<5Mb	female MCR_sharedwith_MRE
chr2_24748_chr2_24749	chr10_2638_chr10_2639	<5Mb	female MCR_sharedwith_MRE
chr1_9658_chr1_9749	chr18_585_chr18_680	<5Mb	female MCR_sharedwith_MRE
chr2_859_chr2_884	chr2_12780_chr2_12806	<5Mb	female MCR_sharedwith_MRE
chr1_9657_chr1_9748	chr18_585_chr18_682	<5Mb	female MCR_sharedwith_MRE
chr1_17264_chr1_17274	chr9_2658_chr9_2668	<5Mb	female MCR_sharedwith_MRE
chr1_17265_chr1_17274	chr9_2658_chr9_2667	<5Mb	female MCR_sharedwith_MRE
chr1_17266_chr1_17274	chr9_2658_chr9_2666	<5Mb	female MCR_sharedwith_MRE
chr1_13797_chr1_13845	chr19_1098_chr19_1147	<5Mb	female MCR_sharedwith_MRE
chr1_17269_chr1_17274	chr9_2658_chr9_2663	<5Mb	female MCR_sharedwith_MRE
chr1_17270_chr1_17274	chr9_2658_chr9_2662	<5Mb	female MCR_sharedwith_MRE
chr2_6509_chr2_6510	chr2_7149_chr2_7150	<5Mb	female MCR_sharedwith_MRE
chr3_13651_chr3_13655	chr1_10234_chr1_10238	<5Mb	female MCR_sharedwith_MRE
chr1_27556_chr1_27603	chr6_3372_chr6_3420	<5Mb	female MCR_sharedwith_MRE
chr4_27579_chr4_27581	chrX_4810_chrX_4812	<5Mb	female MCR_sharedwith_MRE
chr1_10770_chr1_10771	chr5_445_chr5_446	<5Mb	female MCR_sharedwith_MRE
chr2_14332_chr2_14339	chr13_1684_chr13_1691	<5Mb	female MCR_sharedwith_MRE
chr1_5755_chr1_5760	chr8_2721_chr8_2727	<5Mb	female MCR_sharedwith_MRE
chr2_17744_chr2_17754	chr15_1558_chr15_1568	<5Mb	female MCR_sharedwith_MRE
chr4_11555_chr4_11624	chr12_5_chr12_75	<5Mb	female MCR_sharedwith_MRE
chr2_19656_chr2_19660	chr11_388_chr11_392	<5Mb	female MCR_sharedwith_MRE
chr3_2224_chr3_2239	chr2_2208_chr2_2223	<5Mb	female MCR_sharedwith_MRE
chr4_24455_chr4_24466	chr3_8611_chr3_8622	<5Mb	female MCR_sharedwith_MRE
chr4_24455_chr4_24467	chr3_8611_chr3_8623	<5Mb	female MCR_sharedwith_MRE
chr4_24455_chr4_24464	chr3_8611_chr3_8620	<5Mb	female MCR_sharedwith_MRE
chr4_24455_chr4_24465	chr3_8611_chr3_8621	<5Mb	female MCR_sharedwith_MRE
chr2_6508_chr2_6510	chr2_7149_chr2_7151	<5Mb	female MCR_sharedwith_MRE
chr3_15355_chr3_15361	chr1_8528_chr1_8534	<5Mb	female MCR_sharedwith_MRE
chr4_24455_chr4_24468	chr3_8611_chr3_8624	<5Mb	female MCR_sharedwith_MRE
chr4_24455_chr4_24469	chr3_8611_chr3_8625	<5Mb	female MCR_sharedwith_MRE
chr3_1890_chr3_1914	chr2_1866_chr2_1891	<5Mb	female MCR_sharedwith_MRE
chr3_1890_chr3_1913	chr2_1866_chr2_1890	<5Mb	female MCR_sharedwith_MRE
chr3_1890_chr3_1916	chr2_1866_chr2_1893	<5Mb	female MCR_sharedwith_MRE
chr3_1890_chr3_1915	chr2_1866_chr2_1892	<5Mb	female MCR_sharedwith_MRE
chr3_1890_chr3_1918	chr2_1866_chr2_1895	<5Mb	female MCR_sharedwith_MRE
chr3_1890_chr3_1917	chr2_1866_chr2_1894	<5Mb	female MCR_sharedwith_MRE
chr2_16024_chr2_16026	chr15_3298_chr15_3300	<5Mb	female MCR_sharedwith_MRE
chr1_12221_chr1_12222	chr5_1890_chr5_1891	<5Mb	female MCR_sharedwith_MRE
chr4_18231_chr4_18321	chr3_10905_chr3_10995	<5Mb	female MCR_sharedwith_MRE
chr4_18231_chr4_18322	chr3_10905_chr3_10996	<5Mb	female MCR_sharedwith_MRE
chr4_18231_chr4_18323	chr3_10905_chr3_10997	<5Mb	female MCR_sharedwith_MRE
chr1_14486_chr1_14504	chr19_1785_chr19_1803	<5Mb	female MCR_sharedwith_MRE
chr4_22734_chr4_22748	chr1_12976_chr1_12990	<5Mb	female MCR_sharedwith_MRE
chr4_22734_chr4_22748	chr1_12976_chr1_12991	<5Mb	female MCR_sharedwith_MRE
chr4_29106_chr4_29315	chrX_3055_chrX_3261	<5Mb	female MCR_sharedwith_MRE
chr2_22816_chr2_22840	chr11_3548_chr11_3570	<5Mb	female MCR_sharedwith_MRE
chr4_11002_chr4_11040	chr12_591_chr12_631	<5Mb	female MCR_sharedwith_MRE
chr1_31086_chr1_31089	chr5_5968_chr5_5971	<5Mb	female MCR_sharedwith_MRE
chr1_31087_chr1_31088	chr5_5968_chr5_5970	<5Mb	female MCR_sharedwith_MRE
chr1_31084_chr1_31089	chr5_5968_chr5_5973	<5Mb	female MCR_sharedwith_MRE
chr4_12679_chr4_12690	chr22_1499_chr22_1510	<5Mb	female MCR_sharedwith_MRE
chr2_26213_chr2_26214	chr10_1181_chr10_1182	<5Mb	female MCR_sharedwith_MRE
chr4_12677_chr4_12690	chr22_1499_chr22_1512	<5Mb	female MCR_sharedwith_MRE
chr3_2273_chr3_2274	chr2_2256_chr2_2257	<5Mb	female MCR_sharedwith_MRE
chr3_2407_chr3_2431	chr2_2389_chr2_2413	<5Mb	female MCR_sharedwith_MRE
chr3_2407_chr3_2430	chr2_2389_chr2_2412	<5Mb	female MCR_sharedwith_MRE
chr2_4062_chr2_4135	chr2_9521_chr2_9594	<5Mb	female MCR_sharedwith_MRE
chr2_4061_chr2_4135	chr2_9521_chr2_9595	<5Mb	female MCR_sharedwith_MRE
chr3_2407_chr3_2435	chr2_2389_chr2_2417	<5Mb	female MCR_sharedwith_MRE
chr3_2407_chr3_2434	chr2_2389_chr2_2416	<5Mb	female MCR_sharedwith_MRE
chr3_2407_chr3_2433	chr2_2389_chr2_2415	<5Mb	female MCR_sharedwith_MRE
chr3_2407_chr3_2432	chr2_2389_chr2_2414	<5Mb	female MCR_sharedwith_MRE
chr1_9355_chr1_9384	chr18_955_chr18_984	<5Mb	female MCR_sharedwith_MRE
chr1_9354_chr1_9384	chr18_955_chr18_985	<5Mb	female MCR_sharedwith_MRE
chr3_2407_chr3_2437	chr2_2389_chr2_2419	<5Mb	female MCR_sharedwith_MRE
chr3_2407_chr3_2436	chr2_2389_chr2_2418	<5Mb	female MCR_sharedwith_MRE
chr1_9359_chr1_9384	chr18_955_chr18_980	<5Mb	female MCR_sharedwith_MRE
chr3_9512_chr3_9544	chr4_4122_chr4_4153	<5Mb	female MCR_sharedwith_MRE
chr2_4058_chr2_4135	chr2_9521_chr2_9598	<5Mb	female MCR_sharedwith_MRE
chr4_11554_chr4_11624	chr12_5_chr12_77	<5Mb	female MCR_sharedwith_MRE
chr2_3577_chr2_3602	chr2_10054_chr2_10079	<5Mb	female MCR_sharedwith_MRE
chr4_2087_chr4_2115	chr3_2098_chr3_2125	<5Mb	female MCR_sharedwith_MRE
chr2_29085_chr2_29130	chr7_1684_chr7_1729	<5Mb	female MCR_sharedwith_MRE
chr1_13965_chr1_13979	chr19_1267_chr19_1281	<5Mb	female MCR_sharedwith_MRE
chr4_19969_chr4_19998	chr3_12635_chr3_12664	<5Mb	female MCR_sharedwith_MRE
chr2_29085_chr2_29127	chr7_1684_chr7_1727	<5Mb	female MCR_sharedwith_MRE
chr2_29085_chr2_29127	chr7_1684_chr7_1726	<5Mb	female MCR_sharedwith_MRE
chr4_19969_chr4_19999	chr3_12635_chr3_12665	<5Mb	female MCR_sharedwith_MRE
chr1_30224_chr1_30240	chr6_712_chr6_729	<5Mb	female MCR_sharedwith_MRE
chr4_21046_chr4_21176	chr1_11286_chr1_11415	<5Mb	female MCR_sharedwith_MRE
chr1_5714_chr1_5716	chr8_2686_chr8_2687	<5Mb	female MCR_sharedwith_MRE
chr4_19969_chr4_20000	chr3_12635_chr3_12666	<5Mb	female MCR_sharedwith_MRE
chr1_30225_chr1_30240	chr6_712_chr6_728	<5Mb	female MCR_sharedwith_MRE
chr4_27131_chr4_27264	chrX_5116_chrX_5248	<5Mb	female MCR_sharedwith_MRE
chr2_18271_chr2_18301	chr15_1010_chr15_1040	<5Mb	female MCR_sharedwith_MRE
chr4_11813_chr4_11822	chr22_2328_chr22_2337	<5Mb	female MCR_sharedwith_MRE
chr4_11555_chr4_11624	chr12_5_chr12_76	<5Mb	female MCR_sharedwith_MRE
chr2_18007_chr2_18023	chr15_1290_chr15_1307	<5Mb	female MCR_sharedwith_MRE
chr4_2066_chr4_2110	chr3_2075_chr3_2120	<5Mb	female MCR_sharedwith_MRE
chr2_3485_chr2_3515	chr2_10138_chr2_10168	<5Mb	female MCR_sharedwith_MRE
chr1_13965_chr1_13978	chr19_1267_chr19_1280	<5Mb	female MCR_sharedwith_MRE
chr3_3986_chr3_3992	chr20_12_chr20_18	<5Mb	female MCR_sharedwith_MRE
chr4_2066_chr4_2117	chr3_2075_chr3_2127	<5Mb	female MCR_sharedwith_MRE
chr4_2066_chr4_2119	chr3_2075_chr3_2129	<5Mb	female MCR_sharedwith_MRE
chr2_9118_chr2_9145	chr2_4503_chr2_4531	<5Mb	female MCR_sharedwith_MRE
chr2_26218_chr2_26219	chr10_1177_chr10_1178	<5Mb	female MCR_sharedwith_MRE
chr2_14953_chr2_14967	chr13_1046_chr13_1060	<5Mb	female MCR_sharedwith_MRE
chr2_14952_chr2_14967	chr13_1046_chr13_1061	<5Mb	female MCR_sharedwith_MRE
chr2_14951_chr2_14967	chr13_1046_chr13_1062	<5Mb	female MCR_sharedwith_MRE
chr2_14950_chr2_14967	chr13_1046_chr13_1063	<5Mb	female MCR_sharedwith_MRE
chr2_29059_chr2_29069	chr7_1658_chr7_1667	<5Mb	female MCR_sharedwith_MRE
chr2_29060_chr2_29068	chr7_1658_chr7_1666	<5Mb	female MCR_sharedwith_MRE
chr2_29060_chr2_29067	chr7_1658_chr7_1665	<5Mb	female MCR_sharedwith_MRE
chr2_29060_chr2_29066	chr7_1658_chr7_1664	<5Mb	female MCR_sharedwith_MRE
chr2_29059_chr2_29065	chr7_1658_chr7_1663	<5Mb	female MCR_sharedwith_MRE
chr2_29059_chr2_29064	chr7_1658_chr7_1662	<5Mb	female MCR_sharedwith_MRE
chr2_29060_chr2_29063	chr7_1658_chr7_1661	<5Mb	female MCR_sharedwith_MRE
chr2_8325_chr2_8377	chr2_5272_chr2_5323	<5Mb	female MCR_sharedwith_MRE
chr1_5848_chr1_5898	chr8_2815_chr8_2865	<5Mb	female MCR_sharedwith_MRE
chr2_29059_chr2_29071	chr7_1658_chr7_1669	<5Mb	female MCR_sharedwith_MRE
chr2_29059_chr2_29070	chr7_1658_chr7_1668	<5Mb	female MCR_sharedwith_MRE
chr4_26410_chr4_26413	chrX_5963_chrX_5966	<5Mb	female MCR_sharedwith_MRE
chr1_30232_chr1_30239	chr6_712_chr6_721	<5Mb	female MCR_sharedwith_MRE
chr1_1311_chr1_1317	chr17_1313_chr17_1319	<5Mb	female MCR_sharedwith_MRE
chr1_13685_chr1_13686	chr19_976_chr19_977	<5Mb	female MCR_sharedwith_MRE
chr1_30233_chr1_30241	chr6_712_chr6_720	<5Mb	female MCR_sharedwith_MRE
chr1_5710_chr1_5731	chr8_2681_chr8_2702	<5Mb	female MCR_sharedwith_MRE
chr1_5710_chr1_5729	chr8_2681_chr8_2700	<5Mb	female MCR_sharedwith_MRE
chr4_9573_chr4_9585	chr12_2047_chr12_2060	<5Mb	female MCR_sharedwith_MRE
chr1_30230_chr1_30240	chr6_712_chr6_723	<5Mb	female MCR_sharedwith_MRE
chr2_21884_chr2_21886	chr11_2611_chr11_2612	<5Mb	female MCR_sharedwith_MRE
chr3_15490_chr3_15515	chr1_8375_chr1_8399	<5Mb	female MCR_sharedwith_MRE
chr3_15490_chr3_15515	chr1_8375_chr1_8398	<5Mb	female MCR_sharedwith_MRE
chr1_30231_chr1_30240	chr6_712_chr6_722	<5Mb	female MCR_sharedwith_MRE
chr2_27337_chr2_27388	chr10_8_chr10_58	<5Mb	female MCR_sharedwith_MRE
chr1_22556_chr1_22602	chr16_2667_chr16_2714	<5Mb	female MCR_sharedwith_MRE
chr3_40_chr3_52	chr2_46_chr2_59	<5Mb	female MCR_sharedwith_MRE
chr3_15498_chr3_15514	chr1_8375_chr1_8391	<5Mb	female MCR_sharedwith_MRE
chr3_15499_chr3_15514	chr1_8375_chr1_8390	<5Mb	female MCR_sharedwith_MRE
chr1_10406_chr1_10566	chr5_74_chr5_235	<5Mb	female MCR_sharedwith_MRE
chr3_15498_chr3_15514	chr1_8375_chr1_8392	<5Mb	female MCR_sharedwith_MRE
chr1_10406_chr1_10563	chr5_74_chr5_233	<5Mb	female MCR_sharedwith_MRE
chr4_16734_chr4_16735	chr4_8271_chr4_8272	<5Mb	female MCR_sharedwith_MRE
chr2_27342_chr2_27388	chr10_8_chr10_52	<5Mb	female MCR_sharedwith_MRE
chr1_10406_chr1_10562	chr5_74_chr5_230	<5Mb	female MCR_sharedwith_MRE
chr1_25232_chr1_25238	chr21_83_chr21_89	<5Mb	female MCR_sharedwith_MRE
chr1_13241_chr1_13264	chr19_531_chr19_555	<5Mb	female MCR_sharedwith_MRE
chr4_11822_chr4_11865	chr22_2286_chr22_2328	<5Mb	female MCR_sharedwith_MRE
chr2_29908_chr2_29909	chr7_2502_chr7_2503	<5Mb	female MCR_sharedwith_MRE
chr3_17724_chr3_17745	chr1_6138_chr1_6159	<5Mb	female MCR_sharedwith_MRE
chr2_29085_chr2_29101	chr7_1685_chr7_1700	<5Mb	female MCR_sharedwith_MRE
chr2_29085_chr2_29101	chr7_1685_chr7_1701	<5Mb	female MCR_sharedwith_MRE
chr3_7195_chr3_7236	chr20_3196_chr20_3236	<5Mb	female MCR_sharedwith_MRE
chr4_11830_chr4_11863	chr22_2286_chr22_2320	<5Mb	female MCR_sharedwith_MRE
chr1_29743_chr1_29761	chr6_1193_chr6_1212	<5Mb	female MCR_sharedwith_MRE
chr3_7195_chr3_7231	chr20_3196_chr20_3232	<5Mb	female MCR_sharedwith_MRE
chr1_29744_chr1_29762	chr6_1193_chr6_1210	<5Mb	female MCR_sharedwith_MRE
chr1_29743_chr1_29761	chr6_1193_chr6_1211	<5Mb	female MCR_sharedwith_MRE
chr4_11229_chr4_11252	chr12_379_chr12_402	<5Mb	female MCR_sharedwith_MRE
chr3_16277_chr3_16278	chr1_7611_chr1_7612	<5Mb	female MCR_sharedwith_MRE
chr3_2368_chr3_2369	chr2_2350_chr2_2351	<5Mb	female MCR_sharedwith_MRE
chr4_14140_chr4_14245	chr4_5675_chr4_5779	<5Mb	female MCR_sharedwith_MRE
chr4_18780_chr4_18839	chr3_11452_chr3_11511	<5Mb	female MCR_sharedwith_MRE
chr1_8130_chr1_8144	chr18_2202_chr18_2218	<5Mb	female MCR_sharedwith_MRE
chr4_18780_chr4_18842	chr3_11452_chr3_11515	<5Mb	female MCR_sharedwith_MRE
chr4_18780_chr4_18842	chr3_11452_chr3_11514	<5Mb	female MCR_sharedwith_MRE
chr4_18780_chr4_18845	chr3_11452_chr3_11517	<5Mb	female MCR_sharedwith_MRE
chr4_18780_chr4_18844	chr3_11452_chr3_11516	<5Mb	female MCR_sharedwith_MRE
chr4_18780_chr4_18847	chr3_11452_chr3_11519	<5Mb	female MCR_sharedwith_MRE
chr4_18780_chr4_18846	chr3_11452_chr3_11518	<5Mb	female MCR_sharedwith_MRE
chr1_26491_chr1_26546	chr6_4437_chr6_4491	<5Mb	female MCR_sharedwith_MRE
chr3_7202_chr3_7235	chr20_3203_chr20_3236	<5Mb	female MCR_sharedwith_MRE
chr2_11659_chr2_11718	chr14_929_chr14_989	<5Mb	female MCR_sharedwith_MRE
chr1_22556_chr1_22604	chr16_2667_chr16_2716	<5Mb	female MCR_sharedwith_MRE
chr2_2572_chr2_2573	chr2_11084_chr2_11086	<5Mb	female MCR_sharedwith_MRE
chr4_12678_chr4_12686	chr22_1503_chr22_1511	<5Mb	female MCR_sharedwith_MRE
chr4_12677_chr4_12686	chr22_1503_chr22_1512	<5Mb	female MCR_sharedwith_MRE
chr2_2572_chr2_2573	chr2_11084_chr2_11085	<5Mb	female MCR_sharedwith_MRE
chr2_11667_chr2_11718	chr14_929_chr14_980	<5Mb	female MCR_sharedwith_MRE
chr2_23197_chr2_23373	chr11_3927_chr11_4102	<5Mb	female MCR_sharedwith_MRE
chr2_11661_chr2_11718	chr14_929_chr14_985	<5Mb	female MCR_sharedwith_MRE
chr2_11661_chr2_11718	chr14_929_chr14_986	<5Mb	female MCR_sharedwith_MRE
chr2_26630_chr2_26637	chr10_759_chr10_766	<5Mb	female MCR_sharedwith_MRE
chr2_30556_chr2_30666	chr7_3151_chr7_3262	<5Mb	female MCR_sharedwith_MRE
chr2_7761_chr2_7764	chr2_5891_chr2_5894	<5Mb	female MCR_sharedwith_MRE
chr1_20790_chr1_20826	chr16_905_chr16_943	<5Mb	female MCR_sharedwith_MRE
chr4_4720_chr4_4721	chr3_4733_chr3_4734	<5Mb	female MCR_sharedwith_MRE
chr2_14529_chr2_14761	chr13_1251_chr13_1496	<5Mb	female MCR_sharedwith_MRE
chr4_2772_chr4_2795	chr3_2782_chr3_2805	<5Mb	female MCR_sharedwith_MRE
chr4_2772_chr4_2794	chr3_2782_chr3_2804	<5Mb	female MCR_sharedwith_MRE
chr4_10404_chr4_10442	chr12_1190_chr12_1228	<5Mb	female MCR_sharedwith_MRE
chr4_10403_chr4_10442	chr12_1190_chr12_1229	<5Mb	female MCR_sharedwith_MRE
chr2_16707_chr2_16713	chr15_2607_chr15_2613	<5Mb	female MCR_sharedwith_MRE
chr4_10408_chr4_10442	chr12_1190_chr12_1224	<5Mb	female MCR_sharedwith_MRE
chr4_23020_chr4_23043	chr1_13259_chr1_13282	<5Mb	female MCR_sharedwith_MRE
chr4_10406_chr4_10441	chr12_1190_chr12_1226	<5Mb	female MCR_sharedwith_MRE
chr4_10405_chr4_10442	chr12_1190_chr12_1227	<5Mb	female MCR_sharedwith_MRE
chr4_10412_chr4_10442	chr12_1190_chr12_1220	<5Mb	female MCR_sharedwith_MRE
chr4_10411_chr4_10442	chr12_1190_chr12_1221	<5Mb	female MCR_sharedwith_MRE
chr4_10410_chr4_10442	chr12_1190_chr12_1222	<5Mb	female MCR_sharedwith_MRE
chr3_14561_chr3_14563	chr1_9334_chr1_9335	<5Mb	female MCR_sharedwith_MRE
chr2_7133_chr2_7145	chr2_6512_chr2_6525	<5Mb	female MCR_sharedwith_MRE
chr2_7134_chr2_7146	chr2_6512_chr2_6524	<5Mb	female MCR_sharedwith_MRE
chr2_7131_chr2_7146	chr2_6512_chr2_6527	<5Mb	female MCR_sharedwith_MRE
chr2_7132_chr2_7145	chr2_6512_chr2_6526	<5Mb	female MCR_sharedwith_MRE
chr2_7137_chr2_7146	chr2_6512_chr2_6521	<5Mb	female MCR_sharedwith_MRE
chr4_23020_chr4_23041	chr1_13259_chr1_13280	<5Mb	female MCR_sharedwith_MRE
chr2_7136_chr2_7146	chr2_6512_chr2_6522	<5Mb	female MCR_sharedwith_MRE
chr2_16249_chr2_16261	chr15_3062_chr15_3074	<5Mb	female MCR_sharedwith_MRE
chr4_29924_chr4_29967	chrX_2402_chrX_2444	<5Mb	female MCR_sharedwith_MRE
chr1_589_chr1_604	chr17_589_chr17_604	<5Mb	female MCR_sharedwith_MRE
chr1_589_chr1_605	chr17_589_chr17_605	<5Mb	female MCR_sharedwith_MRE
chr1_589_chr1_605	chr17_589_chr17_606	<5Mb	female MCR_sharedwith_MRE
chr1_589_chr1_607	chr17_589_chr17_607	<5Mb	female MCR_sharedwith_MRE
chr1_24584_chr1_24593	chr21_727_chr21_736	<5Mb	female MCR_sharedwith_MRE
chr1_24583_chr1_24593	chr21_727_chr21_737	<5Mb	female MCR_sharedwith_MRE
chr1_24586_chr1_24593	chr21_727_chr21_734	<5Mb	female MCR_sharedwith_MRE
chr1_8710_chr1_8779	chr18_1564_chr18_1633	<5Mb	female MCR_sharedwith_MRE
chr2_3494_chr2_3513	chr2_10140_chr2_10159	<5Mb	female MCR_sharedwith_MRE
chr1_17101_chr1_17134	chr9_2800_chr9_2832	<5Mb	female MCR_sharedwith_MRE
chr2_9451_chr2_9495	chr2_4153_chr2_4197	<5Mb	female MCR_sharedwith_MRE
chr1_17103_chr1_17134	chr9_2800_chr9_2830	<5Mb	female MCR_sharedwith_MRE
chr4_12706_chr4_12719	chr22_1468_chr22_1482	<5Mb	female MCR_sharedwith_MRE
chr2_19616_chr2_19624	chr11_348_chr11_355	<5Mb	female MCR_sharedwith_MRE
chr2_19616_chr2_19624	chr11_348_chr11_357	<5Mb	female MCR_sharedwith_MRE
chr2_28204_chr2_28220	chr7_803_chr7_819	<5Mb	female MCR_sharedwith_MRE
chr4_2720_chr4_2736	chr3_2729_chr3_2745	<5Mb	female MCR_sharedwith_MRE
chr4_2720_chr4_2736	chr3_2729_chr3_2744	<5Mb	female MCR_sharedwith_MRE
chr4_22895_chr4_23009	chr1_13134_chr1_13248	<5Mb	female MCR_sharedwith_MRE
chr4_29040_chr4_29054	chrX_3313_chrX_3327	<5Mb	female MCR_sharedwith_MRE
chr4_10994_chr4_11106	chr12_526_chr12_638	<5Mb	female MCR_sharedwith_MRE
chr4_2720_chr4_2731	chr3_2729_chr3_2740	<5Mb	female MCR_sharedwith_MRE
chr2_16246_chr2_16261	chr15_3062_chr15_3077	<5Mb	female MCR_sharedwith_MRE
chr4_2719_chr4_2732	chr3_2729_chr3_2742	<5Mb	female MCR_sharedwith_MRE
chr4_10999_chr4_11106	chr12_526_chr12_634	<5Mb	female MCR_sharedwith_MRE
chr2_21795_chr2_21796	chr11_2520_chr11_2521	<5Mb	female MCR_sharedwith_MRE
chr4_10996_chr4_11105	chr12_526_chr12_636	<5Mb	female MCR_sharedwith_MRE
chr4_10994_chr4_11106	chr12_526_chr12_637	<5Mb	female MCR_sharedwith_MRE
chr4_11002_chr4_11106	chr12_526_chr12_630	<5Mb	female MCR_sharedwith_MRE
chr4_11002_chr4_11106	chr12_526_chr12_631	<5Mb	female MCR_sharedwith_MRE
chr2_21794_chr2_21800	chr11_2520_chr11_2526	<5Mb	female MCR_sharedwith_MRE
chr2_21794_chr2_21801	chr11_2520_chr11_2527	<5Mb	female MCR_sharedwith_MRE
chr2_19076_chr2_19085	chr15_214_chr15_222	<5Mb	female MCR_sharedwith_MRE
chr2_31558_chr2_31609	chr7_4163_chr7_4215	<5Mb	female MCR_sharedwith_MRE
chr3_19673_chr3_19674	chr1_4212_chr1_4213	<5Mb	female MCR_sharedwith_MRE
chr1_7992_chr1_7993	chr18_2355_chr18_2356	<5Mb	female MCR_sharedwith_MRE
chr4_1639_chr4_1655	chr3_1647_chr3_1663	<5Mb	female MCR_sharedwith_MRE
chr1_19359_chr1_19375	chr9_522_chr9_538	<5Mb	female MCR_sharedwith_MRE
chr4_32300_chr4_32322	chrX_7_chrX_30	<5Mb	female MCR_sharedwith_MRE
chr4_1639_chr4_1654	chr3_1647_chr3_1662	<5Mb	female MCR_sharedwith_MRE
chr3_3718_chr3_3738	chr2_3697_chr2_3718	<5Mb	female MCR_sharedwith_MRE
chr3_3718_chr3_3740	chr2_3697_chr2_3719	<5Mb	female MCR_sharedwith_MRE
chr1_4958_chr1_4959	chr8_1929_chr8_1930	<5Mb	female MCR_sharedwith_MRE
chr3_19670_chr3_19674	chr1_4212_chr1_4216	<5Mb	female MCR_sharedwith_MRE
chr2_14979_chr2_15016	chr13_997_chr13_1034	<5Mb	female MCR_sharedwith_MRE
chr3_3718_chr3_3731	chr2_3697_chr2_3710	<5Mb	female MCR_sharedwith_MRE
chr3_3718_chr3_3732	chr2_3697_chr2_3711	<5Mb	female MCR_sharedwith_MRE
chr3_3718_chr3_3733	chr2_3697_chr2_3712	<5Mb	female MCR_sharedwith_MRE
chr3_3718_chr3_3734	chr2_3697_chr2_3713	<5Mb	female MCR_sharedwith_MRE
chr3_3718_chr3_3735	chr2_3697_chr2_3714	<5Mb	female MCR_sharedwith_MRE
chr3_3718_chr3_3736	chr2_3697_chr2_3715	<5Mb	female MCR_sharedwith_MRE
chr3_3718_chr3_3737	chr2_3697_chr2_3716	<5Mb	female MCR_sharedwith_MRE
chr3_3718_chr3_3738	chr2_3697_chr2_3717	<5Mb	female MCR_sharedwith_MRE
chr3_14451_chr3_14515	chr1_9381_chr1_9444	<5Mb	female MCR_sharedwith_MRE
chr3_14450_chr3_14515	chr1_9381_chr1_9445	<5Mb	female MCR_sharedwith_MRE
chr3_21210_chr3_21239	chr1_2642_chr1_2673	<5Mb	female MCR_sharedwith_MRE
chr3_21211_chr3_21241	chr1_2642_chr1_2672	<5Mb	female MCR_sharedwith_MRE
chr3_21209_chr3_21240	chr1_2642_chr1_2674	<5Mb	female MCR_sharedwith_MRE
chr3_14453_chr3_14515	chr1_9381_chr1_9442	<5Mb	female MCR_sharedwith_MRE
chr3_14452_chr3_14515	chr1_9381_chr1_9443	<5Mb	female MCR_sharedwith_MRE
chr3_20461_chr3_20468	chr1_3414_chr1_3421	<5Mb	female MCR_sharedwith_MRE
chr1_19364_chr1_19375	chr9_522_chr9_533	<5Mb	female MCR_sharedwith_MRE
chr4_1335_chr4_1343	chr3_1343_chr3_1351	<5Mb	female MCR_sharedwith_MRE
chr2_28395_chr2_28433	chr7_995_chr7_1032	<5Mb	female MCR_sharedwith_MRE
chr4_30486_chr4_30489	chrX_1880_chrX_1883	<5Mb	female MCR_sharedwith_MRE
chr1_16609_chr1_16618	chr9_3318_chr9_3327	<5Mb	female MCR_sharedwith_MRE
chr1_16610_chr1_16618	chr9_3318_chr9_3326	<5Mb	female MCR_sharedwith_MRE
chr1_16611_chr1_16618	chr9_3318_chr9_3325	<5Mb	female MCR_sharedwith_MRE
chr4_2211_chr4_2238	chr3_2222_chr3_2249	<5Mb	female MCR_sharedwith_MRE
chr1_16613_chr1_16618	chr9_3318_chr9_3323	<5Mb	female MCR_sharedwith_MRE
chr1_16614_chr1_16618	chr9_3318_chr9_3322	<5Mb	female MCR_sharedwith_MRE
chr1_16615_chr1_16618	chr9_3318_chr9_3321	<5Mb	female MCR_sharedwith_MRE
chr1_16616_chr1_16618	chr9_3318_chr9_3320	<5Mb	female MCR_sharedwith_MRE
chr4_10706_chr4_10716	chr12_919_chr12_929	<5Mb	female MCR_sharedwith_MRE
chr4_2211_chr4_2235	chr3_2222_chr3_2246	<5Mb	female MCR_sharedwith_MRE
chr4_2212_chr4_2233	chr3_2222_chr3_2244	<5Mb	female MCR_sharedwith_MRE
chr4_2211_chr4_2234	chr3_2222_chr3_2245	<5Mb	female MCR_sharedwith_MRE
chr2_28572_chr2_28635	chr7_1171_chr7_1234	<5Mb	female MCR_sharedwith_MRE
chr2_23630_chr2_23669	chr10_3699_chr10_3740	<5Mb	female MCR_sharedwith_MRE
chr2_31563_chr2_31585	chr7_4167_chr7_4191	<5Mb	female MCR_sharedwith_MRE
chr2_7364_chr2_7365	chr2_6293_chr2_6294	<5Mb	female MCR_sharedwith_MRE
chr1_14965_chr1_14998	chr19_2264_chr19_2297	<5Mb	female MCR_sharedwith_MRE
chr1_14965_chr1_14997	chr19_2264_chr19_2296	<5Mb	female MCR_sharedwith_MRE
chr1_14965_chr1_14996	chr19_2264_chr19_2295	<5Mb	female MCR_sharedwith_MRE
chr1_14965_chr1_14995	chr19_2264_chr19_2294	<5Mb	female MCR_sharedwith_MRE
chr1_14964_chr1_14994	chr19_2264_chr19_2293	<5Mb	female MCR_sharedwith_MRE
chr1_14966_chr1_14993	chr19_2264_chr19_2292	<5Mb	female MCR_sharedwith_MRE
chr2_14912_chr2_14955	chr13_1058_chr13_1100	<5Mb	female MCR_sharedwith_MRE
chr3_7206_chr3_7208	chr20_3207_chr20_3209	<5Mb	female MCR_sharedwith_MRE
chr2_24227_chr2_24228	chr10_3158_chr10_3159	<5Mb	female MCR_sharedwith_MRE
chr4_29822_chr4_29850	chrX_2525_chrX_2552	<5Mb	female MCR_sharedwith_MRE
chr4_29821_chr4_29850	chrX_2525_chrX_2553	<5Mb	female MCR_sharedwith_MRE
chr4_29824_chr4_29850	chrX_2525_chrX_2550	<5Mb	female MCR_sharedwith_MRE
chr2_16595_chr2_16596	chr15_2725_chr15_2726	<5Mb	female MCR_sharedwith_MRE
chr3_18533_chr3_18569	chr1_5314_chr1_5349	<5Mb	female MCR_sharedwith_MRE
chr3_18533_chr3_18569	chr1_5314_chr1_5348	<5Mb	female MCR_sharedwith_MRE
chr1_25176_chr1_25178	chr21_143_chr21_144	<5Mb	female MCR_sharedwith_MRE
chr2_2606_chr2_2610	chr2_11047_chr2_11051	<5Mb	female MCR_sharedwith_MRE
chr4_3964_chr4_3993	chr3_3978_chr3_4007	<5Mb	female MCR_sharedwith_MRE
chr3_18538_chr3_18568	chr1_5314_chr1_5344	<5Mb	female MCR_sharedwith_MRE
chr4_3964_chr4_3992	chr3_3978_chr3_4005	<5Mb	female MCR_sharedwith_MRE
chr2_28573_chr2_28634	chr7_1171_chr7_1233	<5Mb	female MCR_sharedwith_MRE
chr3_18541_chr3_18568	chr1_5314_chr1_5341	<5Mb	female MCR_sharedwith_MRE
chr4_3964_chr4_3988	chr3_3978_chr3_4002	<5Mb	female MCR_sharedwith_MRE
chr1_5013_chr1_5069	chr8_1984_chr8_2039	<5Mb	female MCR_sharedwith_MRE
chr1_5011_chr1_5068	chr8_1984_chr8_2038	<5Mb	female MCR_sharedwith_MRE
chr4_29540_chr4_29609	chrX_2761_chrX_2828	<5Mb	female MCR_sharedwith_MRE
chr2_14980_chr2_15016	chr13_997_chr13_1033	<5Mb	female MCR_sharedwith_MRE
chr4_21868_chr4_21869	chr1_12112_chr1_12113	<5Mb	female MCR_sharedwith_MRE
chr4_31488_chr4_31495	chrX_837_chrX_847	<5Mb	female MCR_sharedwith_MRE
chr1_15624_chr1_15647	chr19_2928_chr19_2952	<5Mb	female MCR_sharedwith_MRE
chr2_31070_chr2_31088	chr7_3673_chr7_3693	<5Mb	female MCR_sharedwith_MRE
chr4_20619_chr4_20664	chr3_13295_chr3_13338	<5Mb	female MCR_sharedwith_MRE
chr4_3890_chr4_3908	chr3_3906_chr3_3923	<5Mb	female MCR_sharedwith_MRE
chr2_9841_chr2_9855	chr14_2796_chr14_2810	<5Mb	female MCR_sharedwith_MRE
chr4_20619_chr4_20664	chr3_13295_chr3_13339	<5Mb	female MCR_sharedwith_MRE
chr3_14867_chr3_14868	chr1_9022_chr1_9023	<5Mb	female MCR_sharedwith_MRE
chr1_20931_chr1_20985	chr16_1046_chr16_1099	<5Mb	female MCR_sharedwith_MRE
chr2_13799_chr2_13800	chr13_2222_chr13_2223	<5Mb	female MCR_sharedwith_MRE
chr4_21601_chr4_21606	chr1_11841_chr1_11846	<5Mb	female MCR_sharedwith_MRE
chr4_21601_chr4_21605	chr1_11841_chr1_11845	<5Mb	female MCR_sharedwith_MRE
chr4_21602_chr4_21604	chr1_11841_chr1_11844	<5Mb	female MCR_sharedwith_MRE
chr1_6655_chr1_6658	chr8_3672_chr8_3674	<5Mb	female MCR_sharedwith_MRE
chr4_21602_chr4_21603	chr1_11841_chr1_11842	<5Mb	female MCR_sharedwith_MRE
chr2_19656_chr2_19665	chr11_388_chr11_397	<5Mb	female MCR_sharedwith_MRE
chr1_24135_chr1_24185	chr21_1140_chr21_1190	<5Mb	female MCR_sharedwith_MRE
chr4_26807_chr4_26831	chrX_5544_chrX_5568	<5Mb	female MCR_sharedwith_MRE
chr3_6743_chr3_6784	chr20_2744_chr20_2786	<5Mb	female MCR_sharedwith_MRE
chr1_22991_chr1_22996	chr21_2321_chr21_2326	<5Mb	female MCR_sharedwith_MRE
chr1_23528_chr1_23529	chr21_1798_chr21_1799	<5Mb	female MCR_sharedwith_MRE
chr1_17756_chr1_17757	chr9_2174_chr9_2176	<5Mb	female MCR_sharedwith_MRE
chr1_7821_chr1_7824	chr18_2522_chr18_2525	<5Mb	female MCR_sharedwith_MRE
chr1_17758_chr1_17759	chr9_2174_chr9_2175	<5Mb	female MCR_sharedwith_MRE
chr3_8149_chr3_8259	chr4_5397_chr4_5508	<5Mb	female MCR_sharedwith_MRE
chr2_28604_chr2_28619	chr7_1203_chr7_1219	<5Mb	female MCR_sharedwith_MRE
chr3_8152_chr3_8259	chr4_5397_chr4_5504	<5Mb	female MCR_sharedwith_MRE
chr3_8149_chr3_8259	chr4_5397_chr4_5507	<5Mb	female MCR_sharedwith_MRE
chr4_10354_chr4_10432	chr12_1201_chr12_1278	<5Mb	female MCR_sharedwith_MRE
chr4_15978_chr4_15981	chr4_7515_chr4_7517	<5Mb	female MCR_sharedwith_MRE
chr4_15978_chr4_15981	chr4_7515_chr4_7516	<5Mb	female MCR_sharedwith_MRE
chr2_10913_chr2_10978	chr14_1669_chr14_1735	<5Mb	female MCR_sharedwith_MRE
chr2_10914_chr2_10978	chr14_1669_chr14_1734	<5Mb	female MCR_sharedwith_MRE
chr1_33700_chr1_33713	chr5_3358_chr5_3370	<5Mb	female MCR_sharedwith_MRE
chr1_33699_chr1_33712	chr5_3358_chr5_3371	<5Mb	female MCR_sharedwith_MRE
chr1_33698_chr1_33712	chr5_3358_chr5_3372	<5Mb	female MCR_sharedwith_MRE
chr1_33697_chr1_33711	chr5_3358_chr5_3373	<5Mb	female MCR_sharedwith_MRE
chr1_950_chr1_967	chr17_949_chr17_967	<5Mb	female MCR_sharedwith_MRE
chr1_2828_chr1_2829	chr17_2829_chr17_2830	<5Mb	female MCR_sharedwith_MRE
chr4_15978_chr4_15983	chr4_7515_chr4_7519	<5Mb	female MCR_sharedwith_MRE
chr4_15978_chr4_15982	chr4_7515_chr4_7518	<5Mb	female MCR_sharedwith_MRE
chr4_31765_chr4_31780	chrX_553_chrX_567	<5Mb	female MCR_sharedwith_MRE
chr4_11716_chr4_11726	chr22_2425_chr22_2434	<5Mb	female MCR_sharedwith_MRE
chr4_11715_chr4_11726	chr22_2425_chr22_2435	<5Mb	female MCR_sharedwith_MRE
chr4_11718_chr4_11725	chr22_2425_chr22_2432	<5Mb	female MCR_sharedwith_MRE
chr4_11717_chr4_11726	chr22_2425_chr22_2433	<5Mb	female MCR_sharedwith_MRE
chr4_11719_chr4_11726	chr22_2425_chr22_2431	<5Mb	female MCR_sharedwith_MRE
chr4_26818_chr4_26820	chrX_5555_chrX_5557	<5Mb	female MCR_sharedwith_MRE
chr4_26819_chr4_26820	chrX_5555_chrX_5556	<5Mb	female MCR_sharedwith_MRE
chr1_25256_chr1_25272	chr21_48_chr21_64	<5Mb	female MCR_sharedwith_MRE
chr4_23321_chr4_23349	chr1_13560_chr1_13588	<5Mb	female MCR_sharedwith_MRE
chr4_23321_chr4_23350	chr1_13560_chr1_13589	<5Mb	female MCR_sharedwith_MRE
chr2_31716_chr2_31738	chr7_4323_chr7_4345	<5Mb	female MCR_sharedwith_MRE
chr2_9627_chr2_9628	chr2_4020_chr2_4021	<5Mb	female MCR_sharedwith_MRE
chr4_263_chr4_265	chr3_271_chr3_273	<5Mb	female MCR_sharedwith_MRE
chr4_263_chr4_264	chr3_271_chr3_272	<5Mb	female MCR_sharedwith_MRE
chr2_2212_chr2_2238	chr2_11425_chr2_11451	<5Mb	female MCR_sharedwith_MRE
chr4_23320_chr4_23348	chr1_13560_chr1_13586	<5Mb	female MCR_sharedwith_MRE
chr4_23320_chr4_23348	chr1_13560_chr1_13587	<5Mb	female MCR_sharedwith_MRE
chr2_16040_chr2_16046	chr15_3278_chr15_3283	<5Mb	female MCR_sharedwith_MRE
chr2_16042_chr2_16046	chr15_3278_chr15_3282	<5Mb	female MCR_sharedwith_MRE
chr2_16036_chr2_16046	chr15_3278_chr15_3287	<5Mb	female MCR_sharedwith_MRE
chr2_16039_chr2_16046	chr15_3278_chr15_3285	<5Mb	female MCR_sharedwith_MRE
chr3_9246_chr3_9247	chr4_4410_chr4_4411	<5Mb	female MCR_sharedwith_MRE
chr2_6784_chr2_6789	chr2_6869_chr2_6874	<5Mb	female MCR_sharedwith_MRE
chr2_6783_chr2_6789	chr2_6869_chr2_6875	<5Mb	female MCR_sharedwith_MRE
chr2_6782_chr2_6789	chr2_6869_chr2_6876	<5Mb	female MCR_sharedwith_MRE
chr2_16036_chr2_16046	chr15_3278_chr15_3288	<5Mb	female MCR_sharedwith_MRE
chr2_6788_chr2_6789	chr2_6869_chr2_6870	<5Mb	female MCR_sharedwith_MRE
chr1_21991_chr1_22016	chr16_2102_chr16_2128	<5Mb	female MCR_sharedwith_MRE
chr2_6786_chr2_6789	chr2_6869_chr2_6872	<5Mb	female MCR_sharedwith_MRE
chr2_6785_chr2_6789	chr2_6869_chr2_6873	<5Mb	female MCR_sharedwith_MRE
chr1_17247_chr1_17328	chr9_2603_chr9_2685	<5Mb	female MCR_sharedwith_MRE
chr1_10019_chr1_10056	chr18_278_chr18_315	<5Mb	female MCR_sharedwith_MRE
chr1_3242_chr1_3385	chr8_208_chr8_353	<5Mb	female MCR_sharedwith_MRE
chr3_13487_chr3_13490	chr1_10402_chr1_10405	<5Mb	female MCR_sharedwith_MRE
chr3_7241_chr3_7242	chr20_3243_chr20_3244	<5Mb	female MCR_sharedwith_MRE
chr3_7241_chr3_7244	chr20_3243_chr20_3247	<5Mb	female MCR_sharedwith_MRE
chr1_4035_chr1_4067	chr8_1002_chr8_1035	<5Mb	female MCR_sharedwith_MRE
chr1_3037_chr1_3046	chr8_5_chr8_15	<5Mb	female MCR_sharedwith_MRE
chr4_29070_chr4_29088	chrX_3278_chrX_3299	<5Mb	female MCR_sharedwith_MRE
chr1_15090_chr1_15177	chr19_2389_chr19_2480	<5Mb	female MCR_sharedwith_MRE
chr1_22607_chr1_22621	chr16_2719_chr16_2733	<5Mb	female MCR_sharedwith_MRE
chr3_14949_chr3_14957	chr1_8932_chr1_8940	<5Mb	female MCR_sharedwith_MRE
chr4_23334_chr4_23339	chr1_13572_chr1_13578	<5Mb	female MCR_sharedwith_MRE
chr2_20933_chr2_20934	chr11_1657_chr11_1659	<5Mb	female MCR_sharedwith_MRE
chr1_19526_chr1_19626	chr9_239_chr9_371	<5Mb	female MCR_sharedwith_MRE
chr4_32087_chr4_32088	chrX_230_chrX_231	<5Mb	female MCR_sharedwith_MRE
chr1_3241_chr1_3391	chr8_208_chr8_359	<5Mb	female MCR_sharedwith_MRE
chr2_2210_chr2_2238	chr2_11425_chr2_11453	<5Mb	female MCR_sharedwith_MRE
chr4_21079_chr4_21185	chr1_11317_chr1_11426	<5Mb	female MCR_sharedwith_MRE
chr2_15778_chr2_15790	chr13_218_chr13_230	<5Mb	female MCR_sharedwith_MRE
chr1_4035_chr1_4066	chr8_1002_chr8_1034	<5Mb	female MCR_sharedwith_MRE
chr2_10570_chr2_10630	chr14_2017_chr14_2077	<5Mb	female MCR_sharedwith_MRE
chr2_2995_chr2_2996	chr2_10660_chr2_10661	<5Mb	female MCR_sharedwith_MRE
chr2_2994_chr2_2996	chr2_10660_chr2_10662	<5Mb	female MCR_sharedwith_MRE
chr2_2993_chr2_2996	chr2_10660_chr2_10663	<5Mb	female MCR_sharedwith_MRE
chr2_2992_chr2_2996	chr2_10660_chr2_10664	<5Mb	female MCR_sharedwith_MRE
chr1_21990_chr1_22014	chr16_2102_chr16_2126	<5Mb	female MCR_sharedwith_MRE
chr4_23214_chr4_23215	chr1_13453_chr1_13454	<5Mb	female MCR_sharedwith_MRE
chr2_26049_chr2_26123	chr10_1272_chr10_1346	<5Mb	female MCR_sharedwith_MRE
chr2_26049_chr2_26123	chr10_1272_chr10_1347	<5Mb	female MCR_sharedwith_MRE
chr2_19656_chr2_19664	chr11_388_chr11_396	<5Mb	female MCR_sharedwith_MRE
chr1_24758_chr1_24902	chr21_419_chr21_562	<5Mb	female MCR_sharedwith_MRE
chr1_34207_chr1_34261	chr5_2808_chr5_2861	<5Mb	female MCR_sharedwith_MRE
chr4_5906_chr4_5913	chr3_5901_chr3_5908	<5Mb	female MCR_sharedwith_MRE
chr1_34204_chr1_34261	chr5_2808_chr5_2864	<5Mb	female MCR_sharedwith_MRE
chr3_3030_chr3_3069	chr2_3011_chr2_3050	<5Mb	female MCR_sharedwith_MRE
chr1_17383_chr1_17397	chr9_2534_chr9_2550	<5Mb	female MCR_sharedwith_MRE
chr1_17382_chr1_17398	chr9_2534_chr9_2551	<5Mb	female MCR_sharedwith_MRE
chr1_17381_chr1_17398	chr9_2534_chr9_2553	<5Mb	female MCR_sharedwith_MRE
chr1_17378_chr1_17398	chr9_2534_chr9_2555	<5Mb	female MCR_sharedwith_MRE
chr3_23741_chr3_23864	chr1_22_chr1_147	<5Mb	female MCR_sharedwith_MRE
chr2_23010_chr2_23030	chr11_3739_chr11_3760	<5Mb	female MCR_sharedwith_MRE
chr2_23010_chr2_23031	chr11_3739_chr11_3761	<5Mb	female MCR_sharedwith_MRE
chr2_14877_chr2_14950	chr13_1063_chr13_1135	<5Mb	female MCR_sharedwith_MRE
chr2_23009_chr2_23033	chr11_3739_chr11_3763	<5Mb	female MCR_sharedwith_MRE
chr2_23008_chr2_23034	chr11_3739_chr11_3764	<5Mb	female MCR_sharedwith_MRE
chr2_23009_chr2_23035	chr11_3739_chr11_3765	<5Mb	female MCR_sharedwith_MRE
chr2_23009_chr2_23036	chr11_3739_chr11_3766	<5Mb	female MCR_sharedwith_MRE
chr1_14050_chr1_14051	chr19_1352_chr19_1353	<5Mb	female MCR_sharedwith_MRE
chr1_34445_chr1_34447	chr5_2629_chr5_2630	<5Mb	female MCR_sharedwith_MRE
chr4_5906_chr4_5908	chr3_5901_chr3_5903	<5Mb	female MCR_sharedwith_MRE
chr3_15706_chr3_15720	chr1_8168_chr1_8182	<5Mb	female MCR_sharedwith_MRE
chr3_15705_chr3_15720	chr1_8168_chr1_8183	<5Mb	female MCR_sharedwith_MRE
chr1_34441_chr1_34446	chr5_2629_chr5_2634	<5Mb	female MCR_sharedwith_MRE
chr1_34440_chr1_34446	chr5_2629_chr5_2635	<5Mb	female MCR_sharedwith_MRE
chr4_5906_chr4_5907	chr3_5901_chr3_5902	<5Mb	female MCR_sharedwith_MRE
chr2_11651_chr2_11733	chr14_913_chr14_996	<5Mb	female MCR_sharedwith_MRE
chr4_1671_chr4_1697	chr3_1679_chr3_1705	<5Mb	female MCR_sharedwith_MRE
chr1_14050_chr1_14055	chr19_1352_chr19_1357	<5Mb	female MCR_sharedwith_MRE
chr3_11342_chr3_11389	chr4_1595_chr4_1642	<5Mb	female MCR_sharedwith_MRE
chr4_1671_chr4_1696	chr3_1679_chr3_1704	<5Mb	female MCR_sharedwith_MRE
chr2_8018_chr2_8021	chr2_5635_chr2_5637	<5Mb	female MCR_sharedwith_MRE
chr2_8018_chr2_8021	chr2_5635_chr2_5636	<5Mb	female MCR_sharedwith_MRE
chr3_11338_chr3_11388	chr4_1595_chr4_1645	<5Mb	female MCR_sharedwith_MRE
chr2_28116_chr2_28236	chr7_713_chr7_835	<5Mb	female MCR_sharedwith_MRE
chr4_5906_chr4_5912	chr3_5901_chr3_5907	<5Mb	female MCR_sharedwith_MRE
chr2_8016_chr2_8020	chr2_5635_chr2_5639	<5Mb	female MCR_sharedwith_MRE
chr1_33687_chr1_33719	chr5_3351_chr5_3383	<5Mb	female MCR_sharedwith_MRE
chr4_8169_chr4_8298	chr12_3340_chr12_3470	<5Mb	female MCR_sharedwith_MRE
chr4_5906_chr4_5911	chr3_5901_chr3_5906	<5Mb	female MCR_sharedwith_MRE
chr4_1019_chr4_1043	chr3_1027_chr3_1051	<5Mb	female MCR_sharedwith_MRE
chr4_1019_chr4_1044	chr3_1027_chr3_1052	<5Mb	female MCR_sharedwith_MRE
chr3_16715_chr3_16716	chr1_7172_chr1_7173	<5Mb	female MCR_sharedwith_MRE
chr3_16715_chr3_16716	chr1_7172_chr1_7174	<5Mb	female MCR_sharedwith_MRE
chr3_16714_chr3_16717	chr1_7172_chr1_7175	<5Mb	female MCR_sharedwith_MRE
chr3_16713_chr3_16717	chr1_7172_chr1_7176	<5Mb	female MCR_sharedwith_MRE
chr3_16712_chr3_16717	chr1_7172_chr1_7177	<5Mb	female MCR_sharedwith_MRE
chr3_16711_chr3_16717	chr1_7172_chr1_7178	<5Mb	female MCR_sharedwith_MRE
chr3_16710_chr3_16717	chr1_7172_chr1_7179	<5Mb	female MCR_sharedwith_MRE
chr4_12679_chr4_12722	chr22_1464_chr22_1509	<5Mb	female MCR_sharedwith_MRE
chr4_1671_chr4_1692	chr3_1679_chr3_1700	<5Mb	female MCR_sharedwith_MRE
chr4_9797_chr4_9798	chr12_1835_chr12_1838	<5Mb	female MCR_sharedwith_MRE
chr4_10916_chr4_10929	chr12_705_chr12_719	<5Mb	female MCR_sharedwith_MRE
chr2_30628_chr2_30630	chr7_3223_chr7_3225	<5Mb	female MCR_sharedwith_MRE
chr2_30628_chr2_30629	chr7_3223_chr7_3224	<5Mb	female MCR_sharedwith_MRE
chr1_30681_chr1_30689	chr6_268_chr6_277	<5Mb	female MCR_sharedwith_MRE
chr2_1901_chr2_1913	chr2_11750_chr2_11764	<5Mb	female MCR_sharedwith_MRE
chr2_1901_chr2_1913	chr2_11750_chr2_11763	<5Mb	female MCR_sharedwith_MRE
chr2_1902_chr2_1914	chr2_11750_chr2_11762	<5Mb	female MCR_sharedwith_MRE
chr2_1903_chr2_1914	chr2_11750_chr2_11761	<5Mb	female MCR_sharedwith_MRE
chr2_1904_chr2_1914	chr2_11750_chr2_11760	<5Mb	female MCR_sharedwith_MRE
chr3_11158_chr3_11252	chr4_1732_chr4_1830	<5Mb	female MCR_sharedwith_MRE
chr1_30679_chr1_30690	chr6_268_chr6_279	<5Mb	female MCR_sharedwith_MRE
chr1_30680_chr1_30689	chr6_268_chr6_278	<5Mb	female MCR_sharedwith_MRE
chr3_6343_chr3_6344	chr20_2364_chr20_2365	<5Mb	female MCR_sharedwith_MRE
chr1_22994_chr1_23093	chr21_2223_chr21_2324	<5Mb	female MCR_sharedwith_MRE
chr1_15952_chr1_15953	chr9_3983_chr9_3985	<5Mb	female MCR_sharedwith_MRE
chr1_15952_chr1_15953	chr9_3983_chr9_3984	<5Mb	female MCR_sharedwith_MRE
chr1_20082_chr1_20139	chr16_195_chr16_252	<5Mb	female MCR_sharedwith_MRE
chr1_34493_chr1_34496	chr5_2579_chr5_2580	<5Mb	female MCR_sharedwith_MRE
chr2_7446_chr2_7447	chr2_6210_chr2_6211	<5Mb	female MCR_sharedwith_MRE
chr2_9948_chr2_9949	chr14_2699_chr14_2700	<5Mb	female MCR_sharedwith_MRE
chr4_31769_chr4_31857	chrX_477_chrX_563	<5Mb	female MCR_sharedwith_MRE
chr2_8652_chr2_8653	chr2_4994_chr2_4995	<5Mb	female MCR_sharedwith_MRE
chr1_2139_chr1_2145	chr17_2143_chr17_2149	<5Mb	female MCR_sharedwith_MRE
chr4_24206_chr4_24208	chr3_8368_chr3_8369	<5Mb	female MCR_sharedwith_MRE
chr2_24386_chr2_24393	chr10_2993_chr10_3000	<5Mb	female MCR_sharedwith_MRE
chr2_24385_chr2_24393	chr10_2993_chr10_3001	<5Mb	female MCR_sharedwith_MRE
chr4_19792_chr4_19793	chr3_12459_chr3_12460	<5Mb	female MCR_sharedwith_MRE
chr4_132_chr4_291	chr3_140_chr3_299	<5Mb	female MCR_sharedwith_MRE
chr2_18277_chr2_18287	chr15_1025_chr15_1034	<5Mb	female MCR_sharedwith_MRE
chr2_18276_chr2_18287	chr15_1025_chr15_1035	<5Mb	female MCR_sharedwith_MRE
chr2_18276_chr2_18287	chr15_1025_chr15_1036	<5Mb	female MCR_sharedwith_MRE
chr2_18281_chr2_18287	chr15_1025_chr15_1030	<5Mb	female MCR_sharedwith_MRE
chr2_18280_chr2_18287	chr15_1025_chr15_1031	<5Mb	female MCR_sharedwith_MRE
chr2_18279_chr2_18287	chr15_1025_chr15_1032	<5Mb	female MCR_sharedwith_MRE
chr4_10924_chr4_10929	chr12_705_chr12_711	<5Mb	female MCR_sharedwith_MRE
chr1_2505_chr1_2515	chr17_2507_chr17_2516	<5Mb	female MCR_sharedwith_MRE
chr1_2505_chr1_2515	chr17_2507_chr17_2517	<5Mb	female MCR_sharedwith_MRE
chr2_30900_chr2_30921	chr7_3505_chr7_3525	<5Mb	female MCR_sharedwith_MRE
chr2_3010_chr2_3013	chr2_10644_chr2_10648	<5Mb	female MCR_sharedwith_MRE
chr2_5512_chr2_5535	chr2_8123_chr2_8146	<5Mb	female MCR_sharedwith_MRE
chr2_3012_chr2_3013	chr2_10644_chr2_10645	<5Mb	female MCR_sharedwith_MRE
chr2_3010_chr2_3011	chr2_10644_chr2_10646	<5Mb	female MCR_sharedwith_MRE
chr3_16266_chr3_16267	chr1_7622_chr1_7623	<5Mb	female MCR_sharedwith_MRE
chr2_678_chr2_680	chr2_12985_chr2_12987	<5Mb	female MCR_sharedwith_MRE
chr1_2505_chr1_2516	chr17_2507_chr17_2518	<5Mb	female MCR_sharedwith_MRE
chr1_2505_chr1_2517	chr17_2507_chr17_2519	<5Mb	female MCR_sharedwith_MRE
chr1_11686_chr1_11697	chr5_1359_chr5_1371	<5Mb	female MCR_sharedwith_MRE
chr3_2583_chr3_2584	chr2_2567_chr2_2568	<5Mb	female MCR_sharedwith_MRE
chr2_679_chr2_680	chr2_12985_chr2_12986	<5Mb	female MCR_sharedwith_MRE
chr3_4710_chr3_4737	chr20_735_chr20_762	<5Mb	female MCR_sharedwith_MRE
chr3_4202_chr3_4203	chr20_228_chr20_229	<5Mb	female MCR_sharedwith_MRE
chr4_26818_chr4_26915	chrX_5458_chrX_5557	<5Mb	female MCR_sharedwith_MRE
chr4_22566_chr4_22642	chr1_12808_chr1_12886	<5Mb	female MCR_sharedwith_MRE
chr1_12020_chr1_12033	chr5_1696_chr5_1708	<5Mb	female MCR_sharedwith_MRE
chr1_12020_chr1_12033	chr5_1696_chr5_1709	<5Mb	female MCR_sharedwith_MRE
chr3_4867_chr3_4878	chr20_892_chr20_903	<5Mb	female MCR_sharedwith_MRE
chr1_32860_chr1_32869	chr5_4192_chr5_4201	<5Mb	female MCR_sharedwith_MRE
chr1_4099_chr1_4148	chr8_1068_chr8_1116	<5Mb	female MCR_sharedwith_MRE
chr2_12858_chr2_12910	chr13_3122_chr13_3174	<5Mb	female MCR_sharedwith_MRE
chr1_4100_chr1_4146	chr8_1068_chr8_1114	<5Mb	female MCR_sharedwith_MRE
chr1_4100_chr1_4147	chr8_1068_chr8_1115	<5Mb	female MCR_sharedwith_MRE
chr3_14453_chr3_14461	chr1_9434_chr1_9443	<5Mb	female MCR_sharedwith_MRE
chr3_14453_chr3_14461	chr1_9434_chr1_9442	<5Mb	female MCR_sharedwith_MRE
chr3_14454_chr3_14461	chr1_9434_chr1_9441	<5Mb	female MCR_sharedwith_MRE
chr3_14455_chr3_14461	chr1_9434_chr1_9440	<5Mb	female MCR_sharedwith_MRE
chr4_29212_chr4_29241	chrX_3128_chrX_3156	<5Mb	female MCR_sharedwith_MRE
chr1_8704_chr1_8773	chr18_1570_chr18_1639	<5Mb	female MCR_sharedwith_MRE
chr4_22566_chr4_22642	chr1_12808_chr1_12885	<5Mb	female MCR_sharedwith_MRE
chr1_9600_chr1_9601	chr18_736_chr18_737	<5Mb	female MCR_sharedwith_MRE
chr3_19698_chr3_19731	chr1_4153_chr1_4188	<5Mb	female MCR_sharedwith_MRE
chr2_20138_chr2_20151	chr11_863_chr11_876	<5Mb	female MCR_sharedwith_MRE
chr2_10944_chr2_10962	chr14_1686_chr14_1704	<5Mb	female MCR_sharedwith_MRE
chr4_2097_chr4_2109	chr3_2107_chr3_2119	<5Mb	female MCR_sharedwith_MRE
chr4_2097_chr4_2106	chr3_2107_chr3_2116	<5Mb	female MCR_sharedwith_MRE
chr2_30494_chr2_30495	chr7_3091_chr7_3092	<5Mb	female MCR_sharedwith_MRE
chr4_2097_chr4_2105	chr3_2107_chr3_2115	<5Mb	female MCR_sharedwith_MRE
chr2_16778_chr2_16779	chr15_2539_chr15_2540	<5Mb	female MCR_sharedwith_MRE
chr4_12635_chr4_12649	chr22_1541_chr22_1554	<5Mb	female MCR_sharedwith_MRE
chr1_2139_chr1_2140	chr17_2143_chr17_2144	<5Mb	female MCR_sharedwith_MRE
chr1_1278_chr1_1280	chr17_1280_chr17_1281	<5Mb	female MCR_sharedwith_MRE
chr3_4201_chr3_4203	chr20_226_chr20_228	<5Mb	female MCR_sharedwith_MRE
chr2_20138_chr2_20150	chr11_863_chr11_875	<5Mb	female MCR_sharedwith_MRE
chr1_11687_chr1_11697	chr5_1360_chr5_1371	<5Mb	female MCR_sharedwith_MRE
chr1_31110_chr1_31123	chr5_5933_chr5_5948	<5Mb	female MCR_sharedwith_MRE
chr1_8706_chr1_8773	chr18_1570_chr18_1637	<5Mb	female MCR_sharedwith_MRE
chr4_18259_chr4_18323	chr3_10934_chr3_10997	<5Mb	female MCR_sharedwith_MRE
chr2_28599_chr2_28651	chr7_1198_chr7_1250	<5Mb	female MCR_sharedwith_MRE
chr2_29443_chr2_29466	chr7_2040_chr7_2063	<5Mb	female MCR_sharedwith_MRE
chr2_28599_chr2_28657	chr7_1198_chr7_1255	<5Mb	female MCR_sharedwith_MRE
chr1_6102_chr1_6115	chr8_3073_chr8_3085	<5Mb	female MCR_sharedwith_MRE
chr1_8713_chr1_8773	chr18_1570_chr18_1631	<5Mb	female MCR_sharedwith_MRE
chr3_9445_chr3_9495	chr4_4170_chr4_4220	<5Mb	female MCR_sharedwith_MRE
chr3_9444_chr3_9495	chr4_4170_chr4_4221	<5Mb	female MCR_sharedwith_MRE
chr4_12634_chr4_12650	chr22_1541_chr22_1555	<5Mb	female MCR_sharedwith_MRE
chr4_11850_chr4_11860	chr22_2290_chr22_2300	<5Mb	female MCR_sharedwith_MRE
chr3_18863_chr3_18923	chr1_4956_chr1_5018	<5Mb	female MCR_sharedwith_MRE
chr1_8713_chr1_8773	chr18_1570_chr18_1630	<5Mb	female MCR_sharedwith_MRE
chr1_28503_chr1_28523	chr6_2440_chr6_2460	<5Mb	female MCR_sharedwith_MRE
chr4_249_chr4_254	chr3_257_chr3_262	<5Mb	female MCR_sharedwith_MRE
chr1_6103_chr1_6117	chr8_3073_chr8_3087	<5Mb	female MCR_sharedwith_MRE
chr4_249_chr4_255	chr3_257_chr3_263	<5Mb	female MCR_sharedwith_MRE
chr2_30084_chr2_30165	chr7_2678_chr7_2760	<5Mb	female MCR_sharedwith_MRE
chr1_6103_chr1_6111	chr8_3073_chr8_3081	<5Mb	female MCR_sharedwith_MRE
chr1_13801_chr1_13835	chr19_1101_chr19_1138	<5Mb	female MCR_sharedwith_MRE
chr4_13668_chr4_13692	chr22_453_chr22_477	<5Mb	female MCR_sharedwith_MRE
chr4_20355_chr4_20356	chr3_13031_chr3_13032	<5Mb	female MCR_sharedwith_MRE
chr1_6103_chr1_6112	chr8_3073_chr8_3082	<5Mb	female MCR_sharedwith_MRE
chr2_8538_chr2_8569	chr2_5078_chr2_5109	<5Mb	female MCR_sharedwith_MRE
chr2_26977_chr2_26980	chr10_417_chr10_420	<5Mb	female MCR_sharedwith_MRE
chr4_249_chr4_258	chr3_257_chr3_266	<5Mb	female MCR_sharedwith_MRE
chr4_8485_chr4_8503	chr12_3132_chr12_3150	<5Mb	female MCR_sharedwith_MRE
chr2_1880_chr2_1885	chr2_11778_chr2_11784	<5Mb	female MCR_sharedwith_MRE
chr1_13799_chr1_13833	chr19_1101_chr19_1135	<5Mb	female MCR_sharedwith_MRE
chr4_30210_chr4_30243	chrX_2125_chrX_2159	<5Mb	female MCR_sharedwith_MRE
chr4_249_chr4_259	chr3_257_chr3_267	<5Mb	female MCR_sharedwith_MRE
chr4_25022_chr4_25076	chr3_9178_chr3_9231	<5Mb	female MCR_sharedwith_MRE
chr2_2900_chr2_2912	chr2_10745_chr2_10757	<5Mb	female MCR_sharedwith_MRE
chr4_25022_chr4_25078	chr3_9178_chr3_9233	<5Mb	female MCR_sharedwith_MRE
chr4_25023_chr4_25077	chr3_9178_chr3_9232	<5Mb	female MCR_sharedwith_MRE
chr4_25022_chr4_25080	chr3_9178_chr3_9235	<5Mb	female MCR_sharedwith_MRE
chr4_25022_chr4_25078	chr3_9178_chr3_9234	<5Mb	female MCR_sharedwith_MRE
chr4_16900_chr4_16901	chr4_8433_chr4_8434	<5Mb	female MCR_sharedwith_MRE
chr4_16900_chr4_16903	chr4_8433_chr4_8436	<5Mb	female MCR_sharedwith_MRE
chr3_6515_chr3_6521	chr20_2452_chr20_2458	<5Mb	female MCR_sharedwith_MRE
chr2_2899_chr2_2913	chr2_10745_chr2_10758	<5Mb	female MCR_sharedwith_MRE
chr2_2899_chr2_2913	chr2_10745_chr2_10759	<5Mb	female MCR_sharedwith_MRE
chr2_28604_chr2_28619	chr7_1203_chr7_1218	<5Mb	female MCR_sharedwith_MRE
chr4_16893_chr4_16966	chr4_8425_chr4_8499	<5Mb	female MCR_sharedwith_MRE
chr2_26976_chr2_26980	chr10_417_chr10_421	<5Mb	female MCR_sharedwith_MRE
chr1_12553_chr1_12554	chr5_2224_chr5_2225	<5Mb	female MCR_sharedwith_MRE
chr1_25656_chr1_25659	chr6_5323_chr6_5325	<5Mb	female MCR_sharedwith_MRE
chr1_25657_chr1_25658	chr6_5323_chr6_5324	<5Mb	female MCR_sharedwith_MRE
chr4_31489_chr4_31509	chrX_823_chrX_846	<5Mb	female MCR_sharedwith_MRE
chr1_4082_chr1_4086	chr8_1050_chr8_1054	<5Mb	female MCR_sharedwith_MRE
chr3_23178_chr3_23185	chr1_702_chr1_708	<5Mb	female MCR_sharedwith_MRE
chr4_26400_chr4_26550	chrX_5824_chrX_5974	<5Mb	female MCR_sharedwith_MRE
chr3_23179_chr3_23184	chr1_702_chr1_707	<5Mb	female MCR_sharedwith_MRE
chr4_12101_chr4_12158	chr22_1992_chr22_2050	<5Mb	female MCR_sharedwith_MRE
chr4_30265_chr4_30288	chrX_2080_chrX_2103	<5Mb	female MCR_sharedwith_MRE
chr3_19200_chr3_19221	chr1_4673_chr1_4694	<5Mb	female MCR_sharedwith_MRE
chr3_19201_chr3_19221	chr1_4673_chr1_4693	<5Mb	female MCR_sharedwith_MRE
chr3_19202_chr3_19221	chr1_4673_chr1_4692	<5Mb	female MCR_sharedwith_MRE
chr4_26853_chr4_26996	chrX_5355_chrX_5521	<5Mb	female MCR_sharedwith_MRE
chr3_21275_chr3_21350	chr1_2530_chr1_2607	<5Mb	female MCR_sharedwith_MRE
chr2_1084_chr2_1156	chr2_12507_chr2_12579	<5Mb	female MCR_sharedwith_MRE
chr2_20367_chr2_20368	chr11_1090_chr11_1091	<5Mb	female MCR_sharedwith_MRE
chr3_6678_chr3_6685	chr20_2679_chr20_2686	<5Mb	female MCR_sharedwith_MRE
chr1_22963_chr1_22973	chr21_2344_chr21_2355	<5Mb	female MCR_sharedwith_MRE
chr3_6678_chr3_6683	chr20_2679_chr20_2684	<5Mb	female MCR_sharedwith_MRE
chr1_34071_chr1_34074	chr5_2996_chr5_2997	<5Mb	female MCR_sharedwith_MRE
chr3_6678_chr3_6682	chr20_2679_chr20_2683	<5Mb	female MCR_sharedwith_MRE
chr3_6678_chr3_6679	chr20_2679_chr20_2680	<5Mb	female MCR_sharedwith_MRE
chr2_10941_chr2_10962	chr14_1686_chr14_1707	<5Mb	female MCR_sharedwith_MRE
chr1_24390_chr1_24478	chr21_843_chr21_933	<5Mb	female MCR_sharedwith_MRE
chr3_4780_chr3_4804	chr20_805_chr20_828	<5Mb	female MCR_sharedwith_MRE
chr4_1024_chr4_1040	chr3_1033_chr3_1048	<5Mb	female MCR_sharedwith_MRE
chr4_1024_chr4_1041	chr3_1033_chr3_1049	<5Mb	female MCR_sharedwith_MRE
chr1_19510_chr1_19641	chr9_253_chr9_387	<5Mb	female MCR_sharedwith_MRE
chr1_7739_chr1_7740	chr8_4784_chr8_4785	<5Mb	female MCR_sharedwith_MRE
chr3_6838_chr3_6842	chr20_2839_chr20_2843	<5Mb	female MCR_sharedwith_MRE
chr4_24950_chr4_24987	chr3_9105_chr3_9143	<5Mb	female MCR_sharedwith_MRE
chr3_4780_chr3_4801	chr20_805_chr20_825	<5Mb	female MCR_sharedwith_MRE
chr1_4099_chr1_4121	chr8_1067_chr8_1089	<5Mb	female MCR_sharedwith_MRE
chr2_28390_chr2_28468	chr7_989_chr7_1067	<5Mb	female MCR_sharedwith_MRE
chr2_30344_chr2_30352	chr7_2940_chr7_2948	<5Mb	female MCR_sharedwith_MRE
chr4_24948_chr4_24989	chr3_9105_chr3_9145	<5Mb	female MCR_sharedwith_MRE
chr4_24949_chr4_24988	chr3_9105_chr3_9144	<5Mb	female MCR_sharedwith_MRE
chr1_4099_chr1_4115	chr8_1067_chr8_1083	<5Mb	female MCR_sharedwith_MRE
chr1_4099_chr1_4114	chr8_1067_chr8_1082	<5Mb	female MCR_sharedwith_MRE
chr1_4099_chr1_4113	chr8_1067_chr8_1081	<5Mb	female MCR_sharedwith_MRE
chr1_4099_chr1_4112	chr8_1067_chr8_1080	<5Mb	female MCR_sharedwith_MRE
chr2_28390_chr2_28468	chr7_989_chr7_1068	<5Mb	female MCR_sharedwith_MRE
chr1_4099_chr1_4118	chr8_1067_chr8_1086	<5Mb	female MCR_sharedwith_MRE
chr1_4099_chr1_4117	chr8_1067_chr8_1085	<5Mb	female MCR_sharedwith_MRE
chr1_4099_chr1_4116	chr8_1067_chr8_1084	<5Mb	female MCR_sharedwith_MRE
chr3_13001_chr3_13011	chr1_10888_chr1_10899	<5Mb	female MCR_sharedwith_MRE
chr3_4780_chr3_4802	chr20_805_chr20_826	<5Mb	female MCR_sharedwith_MRE
chr4_10374_chr4_10448	chr12_1184_chr12_1258	<5Mb	female MCR_sharedwith_MRE
chr4_10373_chr4_10448	chr12_1184_chr12_1259	<5Mb	female MCR_sharedwith_MRE
chr2_25694_chr2_25695	chr10_1702_chr10_1703	<5Mb	female MCR_sharedwith_MRE
chr4_10378_chr4_10448	chr12_1184_chr12_1254	<5Mb	female MCR_sharedwith_MRE
chr4_702_chr4_715	chr3_710_chr3_724	<5Mb	female MCR_sharedwith_MRE
chr4_10376_chr4_10448	chr12_1184_chr12_1256	<5Mb	female MCR_sharedwith_MRE
chr4_10375_chr4_10448	chr12_1184_chr12_1257	<5Mb	female MCR_sharedwith_MRE
chr4_702_chr4_712	chr3_710_chr3_721	<5Mb	female MCR_sharedwith_MRE
chr4_702_chr4_711	chr3_710_chr3_720	<5Mb	female MCR_sharedwith_MRE
chr4_703_chr4_714	chr3_710_chr3_723	<5Mb	female MCR_sharedwith_MRE
chr4_702_chr4_713	chr3_710_chr3_722	<5Mb	female MCR_sharedwith_MRE
chr1_15243_chr1_15352	chr19_2547_chr19_2655	<5Mb	female MCR_sharedwith_MRE
chr2_10925_chr2_10926	chr14_1723_chr14_1724	<5Mb	female MCR_sharedwith_MRE
chr3_23468_chr3_23474	chr1_414_chr1_421	<5Mb	female MCR_sharedwith_MRE
chr3_4780_chr3_4799	chr20_805_chr20_823	<5Mb	female MCR_sharedwith_MRE
chr2_25887_chr2_25888	chr10_1508_chr10_1509	<5Mb	female MCR_sharedwith_MRE
chr1_27771_chr1_27853	chr6_3121_chr6_3205	<5Mb	female MCR_sharedwith_MRE
chr1_12682_chr1_12691	chr5_2352_chr5_2361	<5Mb	female MCR_sharedwith_MRE
chr1_12682_chr1_12690	chr5_2352_chr5_2360	<5Mb	female MCR_sharedwith_MRE
chr1_16610_chr1_16642	chr9_3294_chr9_3325	<5Mb	female MCR_sharedwith_MRE
chr4_25882_chr4_25899	chrX_6481_chrX_6498	<5Mb	female MCR_sharedwith_MRE
chr4_25881_chr4_25899	chrX_6481_chrX_6499	<5Mb	female MCR_sharedwith_MRE
chr1_12682_chr1_12697	chr5_2352_chr5_2367	<5Mb	female MCR_sharedwith_MRE
chr4_3214_chr4_3215	chr3_3228_chr3_3229	<5Mb	female MCR_sharedwith_MRE
chr1_12682_chr1_12699	chr5_2352_chr5_2369	<5Mb	female MCR_sharedwith_MRE
chr1_12682_chr1_12698	chr5_2352_chr5_2368	<5Mb	female MCR_sharedwith_MRE
chr4_25884_chr4_25900	chrX_6481_chrX_6496	<5Mb	female MCR_sharedwith_MRE
chr3_5351_chr3_5595	chr20_1372_chr20_1611	<5Mb	female MCR_sharedwith_MRE
chr4_23502_chr4_23517	chr1_13741_chr1_13756	<5Mb	female MCR_sharedwith_MRE
chr4_25888_chr4_25899	chrX_6481_chrX_6492	<5Mb	female MCR_sharedwith_MRE
chr4_25887_chr4_25899	chrX_6481_chrX_6493	<5Mb	female MCR_sharedwith_MRE
chr1_8709_chr1_8778	chr18_1564_chr18_1634	<5Mb	female MCR_sharedwith_MRE
chr2_31466_chr2_31467	chr7_4070_chr7_4071	<5Mb	female MCR_sharedwith_MRE
chr4_4151_chr4_4284	chr3_4165_chr3_4298	<5Mb	female MCR_sharedwith_MRE
chr1_9061_chr1_9150	chr18_1189_chr18_1284	<5Mb	female MCR_sharedwith_MRE
chr2_23241_chr2_23257	chr11_3971_chr11_3986	<5Mb	female MCR_sharedwith_MRE
chr1_9059_chr1_9151	chr18_1189_chr18_1286	<5Mb	female MCR_sharedwith_MRE
chr1_7298_chr1_7318	chr8_4343_chr8_4364	<5Mb	female MCR_sharedwith_MRE
chr1_9065_chr1_9150	chr18_1189_chr18_1280	<5Mb	female MCR_sharedwith_MRE
chr1_9064_chr1_9151	chr18_1189_chr18_1281	<5Mb	female MCR_sharedwith_MRE
chr1_9062_chr1_9150	chr18_1189_chr18_1282	<5Mb	female MCR_sharedwith_MRE
chr1_1716_chr1_1731	chr17_1717_chr17_1732	<5Mb	female MCR_sharedwith_MRE
chr3_23221_chr3_23238	chr1_649_chr1_665	<5Mb	female MCR_sharedwith_MRE
chr3_23224_chr3_23238	chr1_649_chr1_664	<5Mb	female MCR_sharedwith_MRE
chr3_23220_chr3_23238	chr1_649_chr1_667	<5Mb	female MCR_sharedwith_MRE
chr3_23221_chr3_23238	chr1_649_chr1_666	<5Mb	female MCR_sharedwith_MRE
chr3_23225_chr3_23238	chr1_649_chr1_662	<5Mb	female MCR_sharedwith_MRE
chr1_6209_chr1_6211	chr8_3179_chr8_3181	<5Mb	female MCR_sharedwith_MRE
chr3_23218_chr3_23238	chr1_649_chr1_669	<5Mb	female MCR_sharedwith_MRE
chr3_23219_chr3_23238	chr1_649_chr1_668	<5Mb	female MCR_sharedwith_MRE
chr4_22008_chr4_22009	chr1_12253_chr1_12254	<5Mb	female MCR_sharedwith_MRE
chr2_30871_chr2_30890	chr7_3474_chr7_3494	<5Mb	female MCR_sharedwith_MRE
chr2_30871_chr2_30891	chr7_3474_chr7_3495	<5Mb	female MCR_sharedwith_MRE
chr1_7778_chr1_7790	chr18_2556_chr18_2569	<5Mb	female MCR_sharedwith_MRE
chr2_30871_chr2_30893	chr7_3474_chr7_3497	<5Mb	female MCR_sharedwith_MRE
chr2_30871_chr2_30886	chr7_3474_chr7_3490	<5Mb	female MCR_sharedwith_MRE
chr2_30871_chr2_30887	chr7_3474_chr7_3491	<5Mb	female MCR_sharedwith_MRE
chr2_30871_chr2_30888	chr7_3474_chr7_3492	<5Mb	female MCR_sharedwith_MRE
chr4_15025_chr4_15039	chr4_6560_chr4_6574	<5Mb	female MCR_sharedwith_MRE
chr1_32742_chr1_32816	chr5_4246_chr5_4318	<5Mb	female MCR_sharedwith_MRE
chr1_32742_chr1_32816	chr5_4246_chr5_4319	<5Mb	female MCR_sharedwith_MRE
chr1_9866_chr1_9984	chr18_350_chr18_468	<5Mb	female MCR_sharedwith_MRE
chr1_7780_chr1_7790	chr18_2556_chr18_2566	<5Mb	female MCR_sharedwith_MRE
chr4_12183_chr4_12239	chr22_1912_chr22_1968	<5Mb	female MCR_sharedwith_MRE
chr2_28565_chr2_28648	chr7_1164_chr7_1247	<5Mb	female MCR_sharedwith_MRE
chr2_28565_chr2_28647	chr7_1164_chr7_1246	<5Mb	female MCR_sharedwith_MRE
chr2_28565_chr2_28646	chr7_1164_chr7_1245	<5Mb	female MCR_sharedwith_MRE
chr4_22041_chr4_22042	chr1_12286_chr1_12287	<5Mb	female MCR_sharedwith_MRE
chr4_11964_chr4_11983	chr22_2167_chr22_2186	<5Mb	female MCR_sharedwith_MRE
chr2_28565_chr2_28643	chr7_1164_chr7_1242	<5Mb	female MCR_sharedwith_MRE
chr2_3552_chr2_3600	chr2_10057_chr2_10104	<5Mb	female MCR_sharedwith_MRE
chr2_28565_chr2_28642	chr7_1164_chr7_1240	<5Mb	female MCR_sharedwith_MRE
chr3_4157_chr3_4170	chr20_183_chr20_196	<5Mb	female MCR_sharedwith_MRE
chr2_4062_chr2_4133	chr2_9523_chr2_9594	<5Mb	female MCR_sharedwith_MRE
chr3_4157_chr3_4168	chr20_183_chr20_194	<5Mb	female MCR_sharedwith_MRE
chr3_4157_chr3_4169	chr20_183_chr20_195	<5Mb	female MCR_sharedwith_MRE
chr3_4157_chr3_4166	chr20_183_chr20_192	<5Mb	female MCR_sharedwith_MRE
chr3_4157_chr3_4167	chr20_183_chr20_193	<5Mb	female MCR_sharedwith_MRE
chr3_4158_chr3_4164	chr20_183_chr20_190	<5Mb	female MCR_sharedwith_MRE
chr2_4061_chr2_4133	chr2_9523_chr2_9595	<5Mb	female MCR_sharedwith_MRE
chr4_21021_chr4_21047	chr1_11260_chr1_11286	<5Mb	female MCR_sharedwith_MRE
chr4_21021_chr4_21048	chr1_11260_chr1_11287	<5Mb	female MCR_sharedwith_MRE
chr4_21021_chr4_21045	chr1_11260_chr1_11284	<5Mb	female MCR_sharedwith_MRE
chr4_21020_chr4_21046	chr1_11260_chr1_11285	<5Mb	female MCR_sharedwith_MRE
chr2_4060_chr2_4133	chr2_9523_chr2_9596	<5Mb	female MCR_sharedwith_MRE
chr4_10989_chr4_11066	chr12_565_chr12_642	<5Mb	female MCR_sharedwith_MRE
chr2_4059_chr2_4133	chr2_9523_chr2_9597	<5Mb	female MCR_sharedwith_MRE
chr4_21021_chr4_21049	chr1_11260_chr1_11288	<5Mb	female MCR_sharedwith_MRE
chr4_21021_chr4_21049	chr1_11260_chr1_11289	<5Mb	female MCR_sharedwith_MRE
chr2_6421_chr2_6422	chr2_7237_chr2_7238	<5Mb	female MCR_sharedwith_MRE
chr3_6516_chr3_6518	chr20_2455_chr20_2456	<5Mb	female MCR_sharedwith_MRE
chr4_31490_chr4_31491	chrX_843_chrX_844	<5Mb	female MCR_sharedwith_MRE
chr2_26084_chr2_26087	chr10_1309_chr10_1311	<5Mb	female MCR_sharedwith_MRE
chr2_26084_chr2_26087	chr10_1309_chr10_1312	<5Mb	female MCR_sharedwith_MRE
chr1_26072_chr1_26167	chr6_4814_chr6_4908	<5Mb	female MCR_sharedwith_MRE
chr4_14484_chr4_14486	chr4_6019_chr4_6021	<5Mb	female MCR_sharedwith_MRE
chr4_13200_chr4_13214	chr22_929_chr22_944	<5Mb	female MCR_sharedwith_MRE
chr1_419_chr1_438	chr17_417_chr17_437	<5Mb	female MCR_sharedwith_MRE
chr4_24731_chr4_24754	chr3_8886_chr3_8909	<5Mb	female MCR_sharedwith_MRE
chr3_11165_chr3_11182	chr4_1805_chr4_1823	<5Mb	female MCR_sharedwith_MRE
chr3_11166_chr3_11182	chr4_1805_chr4_1822	<5Mb	female MCR_sharedwith_MRE
chr3_11163_chr3_11183	chr4_1805_chr4_1825	<5Mb	female MCR_sharedwith_MRE
chr3_11164_chr3_11183	chr4_1805_chr4_1824	<5Mb	female MCR_sharedwith_MRE
chr3_11161_chr3_11183	chr4_1805_chr4_1827	<5Mb	female MCR_sharedwith_MRE
chr3_11162_chr3_11183	chr4_1805_chr4_1826	<5Mb	female MCR_sharedwith_MRE
chr3_11159_chr3_11183	chr4_1805_chr4_1829	<5Mb	female MCR_sharedwith_MRE
chr4_397_chr4_403	chr3_405_chr3_411	<5Mb	female MCR_sharedwith_MRE
chr4_397_chr4_404	chr3_405_chr3_412	<5Mb	female MCR_sharedwith_MRE
chr4_397_chr4_405	chr3_405_chr3_413	<5Mb	female MCR_sharedwith_MRE
chr4_13764_chr4_13776	chr22_369_chr22_381	<5Mb	female MCR_sharedwith_MRE
chr1_21033_chr1_21096	chr16_1148_chr16_1212	<5Mb	female MCR_sharedwith_MRE
chr4_13762_chr4_13775	chr22_369_chr22_383	<5Mb	female MCR_sharedwith_MRE
chr4_13763_chr4_13776	chr22_369_chr22_382	<5Mb	female MCR_sharedwith_MRE
chr1_16661_chr1_16681	chr9_3255_chr9_3275	<5Mb	female MCR_sharedwith_MRE
chr2_22480_chr2_22637	chr11_3211_chr11_3368	<5Mb	female MCR_sharedwith_MRE
chr2_27627_chr2_27646	chr7_228_chr7_246	<5Mb	female MCR_sharedwith_MRE
chr3_13872_chr3_13900	chr1_9990_chr1_10018	<5Mb	female MCR_sharedwith_MRE
chr2_27627_chr2_27644	chr7_228_chr7_244	<5Mb	female MCR_sharedwith_MRE
chr4_19614_chr4_19655	chr3_12279_chr3_12320	<5Mb	female MCR_sharedwith_MRE
chr1_3038_chr1_3053	chr8_7_chr8_22	<5Mb	female MCR_sharedwith_MRE
chr3_22686_chr3_22687	chr1_1196_chr1_1197	<5Mb	female MCR_sharedwith_MRE
chr3_796_chr3_818	chr2_785_chr2_809	<5Mb	female MCR_sharedwith_MRE
chr3_20285_chr3_20388	chr1_3494_chr1_3597	<5Mb	female MCR_sharedwith_MRE
chr3_20286_chr3_20388	chr1_3494_chr1_3596	<5Mb	female MCR_sharedwith_MRE
chr3_22102_chr3_22213	chr1_1670_chr1_1780	<5Mb	female MCR_sharedwith_MRE
chr1_9138_chr1_9139	chr18_1200_chr18_1201	<5Mb	female MCR_sharedwith_MRE
chr1_15479_chr1_15505	chr19_2784_chr19_2810	<5Mb	female MCR_sharedwith_MRE
chr4_10368_chr4_10444	chr12_1188_chr12_1264	<5Mb	female MCR_sharedwith_MRE
chr4_10364_chr4_10444	chr12_1188_chr12_1267	<5Mb	female MCR_sharedwith_MRE
chr3_13873_chr3_13900	chr1_9990_chr1_10017	<5Mb	female MCR_sharedwith_MRE
chr2_31250_chr2_31252	chr7_3854_chr7_3856	<5Mb	female MCR_sharedwith_MRE
chr1_7907_chr1_7909	chr18_2438_chr18_2439	<5Mb	female MCR_sharedwith_MRE
chr2_31698_chr2_31748	chr7_4305_chr7_4356	<5Mb	female MCR_sharedwith_MRE
chr3_6678_chr3_6694	chr20_2679_chr20_2695	<5Mb	female MCR_sharedwith_MRE
chr4_29584_chr4_29598	chrX_2773_chrX_2787	<5Mb	female MCR_sharedwith_MRE
chr3_13875_chr3_13900	chr1_9990_chr1_10015	<5Mb	female MCR_sharedwith_MRE
chr3_2092_chr3_2095	chr2_2077_chr2_2079	<5Mb	female MCR_sharedwith_MRE
chr3_2092_chr3_2094	chr2_2077_chr2_2078	<5Mb	female MCR_sharedwith_MRE
chr4_21509_chr4_21524	chr1_11748_chr1_11763	<5Mb	female MCR_sharedwith_MRE
chr1_637_chr1_644	chr17_637_chr17_644	<5Mb	female MCR_sharedwith_MRE
chr3_22749_chr3_22836	chr1_1048_chr1_1134	<5Mb	female MCR_sharedwith_MRE
chr1_21419_chr1_21420	chr16_1532_chr16_1533	<5Mb	female MCR_sharedwith_MRE
chr4_20402_chr4_20429	chr3_13077_chr3_13103	<5Mb	female MCR_sharedwith_MRE
chr4_20402_chr4_20428	chr3_13077_chr3_13102	<5Mb	female MCR_sharedwith_MRE
chr4_19037_chr4_19039	chr3_11710_chr3_11711	<5Mb	female MCR_sharedwith_MRE
chr1_8719_chr1_8745	chr18_1599_chr18_1624	<5Mb	female MCR_sharedwith_MRE
chr1_22985_chr1_22999	chr21_2318_chr21_2332	<5Mb	female MCR_sharedwith_MRE
chr2_31697_chr2_31746	chr7_4305_chr7_4353	<5Mb	female MCR_sharedwith_MRE
chr4_29921_chr4_29964	chrX_2404_chrX_2446	<5Mb	female MCR_sharedwith_MRE
chr4_29921_chr4_29964	chrX_2404_chrX_2447	<5Mb	female MCR_sharedwith_MRE
chr4_29925_chr4_29965	chrX_2404_chrX_2444	<5Mb	female MCR_sharedwith_MRE
chr1_6844_chr1_6863	chr8_3890_chr8_3909	<5Mb	female MCR_sharedwith_MRE
chr3_4208_chr3_4209	chr20_234_chr20_235	<5Mb	female MCR_sharedwith_MRE
chr2_8779_chr2_8843	chr2_4805_chr2_4870	<5Mb	female MCR_sharedwith_MRE
chr4_12661_chr4_12669	chr22_1520_chr22_1528	<5Mb	female MCR_sharedwith_MRE
chr4_29684_chr4_29885	chrX_2496_chrX_2692	<5Mb	female MCR_sharedwith_MRE
chr4_29683_chr4_29885	chrX_2496_chrX_2693	<5Mb	female MCR_sharedwith_MRE
chr4_29686_chr4_29885	chrX_2496_chrX_2690	<5Mb	female MCR_sharedwith_MRE
chr4_29684_chr4_29885	chrX_2496_chrX_2691	<5Mb	female MCR_sharedwith_MRE
chr2_3757_chr2_3770	chr2_9885_chr2_9898	<5Mb	female MCR_sharedwith_MRE
chr2_3756_chr2_3770	chr2_9885_chr2_9899	<5Mb	female MCR_sharedwith_MRE
chr3_5760_chr3_5761	chr20_1782_chr20_1783	<5Mb	female MCR_sharedwith_MRE
chr4_19037_chr4_19042	chr3_11710_chr3_11716	<5Mb	female MCR_sharedwith_MRE
chr1_6844_chr1_6859	chr8_3890_chr8_3905	<5Mb	female MCR_sharedwith_MRE
chr3_15934_chr3_15935	chr1_7952_chr1_7954	<5Mb	female MCR_sharedwith_MRE
chr2_4918_chr2_5117	chr2_8542_chr2_8740	<5Mb	female MCR_sharedwith_MRE
chr2_3759_chr2_3771	chr2_9885_chr2_9895	<5Mb	female MCR_sharedwith_MRE
chr2_3759_chr2_3771	chr2_9885_chr2_9896	<5Mb	female MCR_sharedwith_MRE
chr3_15935_chr3_15936	chr1_7952_chr1_7953	<5Mb	female MCR_sharedwith_MRE
chr4_29894_chr4_29988	chrX_2379_chrX_2474	<5Mb	female MCR_sharedwith_MRE
chr1_16874_chr1_16917	chr9_3018_chr9_3063	<5Mb	female MCR_sharedwith_MRE
chr1_6844_chr1_6861	chr8_3890_chr8_3907	<5Mb	female MCR_sharedwith_MRE
chr4_11234_chr4_11235	chr12_395_chr12_397	<5Mb	female MCR_sharedwith_MRE
chr3_20256_chr3_20269	chr1_3613_chr1_3626	<5Mb	female MCR_sharedwith_MRE
chr3_7443_chr3_7444	chr4_3261_chr4_3262	<5Mb	female MCR_sharedwith_MRE
chr2_30093_chr2_30162	chr7_2686_chr7_2756	<5Mb	female MCR_sharedwith_MRE
chr3_23325_chr3_23408	chr1_479_chr1_562	<5Mb	female MCR_sharedwith_MRE
chr3_20255_chr3_20269	chr1_3613_chr1_3627	<5Mb	female MCR_sharedwith_MRE
chr2_16615_chr2_16640	chr15_2680_chr15_2706	<5Mb	female MCR_sharedwith_MRE
chr2_26156_chr2_26163	chr10_1233_chr10_1240	<5Mb	female MCR_sharedwith_MRE
chr2_16616_chr2_16640	chr15_2680_chr15_2705	<5Mb	female MCR_sharedwith_MRE
chr2_26155_chr2_26163	chr10_1233_chr10_1241	<5Mb	female MCR_sharedwith_MRE
chr2_14851_chr2_14852	chr13_1160_chr13_1161	<5Mb	female MCR_sharedwith_MRE
chr2_16616_chr2_16640	chr15_2680_chr15_2704	<5Mb	female MCR_sharedwith_MRE
chr3_4654_chr3_4771	chr20_680_chr20_795	<5Mb	female MCR_sharedwith_MRE
chr2_22187_chr2_22220	chr11_2912_chr11_2950	<5Mb	female MCR_sharedwith_MRE
chr4_20973_chr4_20975	chr1_11213_chr1_11214	<5Mb	female MCR_sharedwith_MRE
chr3_2407_chr3_2443	chr2_2388_chr2_2425	<5Mb	female MCR_sharedwith_MRE
chr4_29898_chr4_29960	chrX_2409_chrX_2471	<5Mb	female MCR_sharedwith_MRE
chr2_22203_chr2_22217	chr11_2929_chr11_2948	<5Mb	female MCR_sharedwith_MRE
chr1_8011_chr1_8012	chr18_2334_chr18_2335	<5Mb	female MCR_sharedwith_MRE
chr2_14927_chr2_14960	chr13_1054_chr13_1085	<5Mb	female MCR_sharedwith_MRE
chr2_22186_chr2_22222	chr11_2912_chr11_2953	<5Mb	female MCR_sharedwith_MRE
chr3_6497_chr3_6503	chr20_2470_chr20_2476	<5Mb	female MCR_sharedwith_MRE
chr2_28782_chr2_28803	chr7_1380_chr7_1401	<5Mb	female MCR_sharedwith_MRE
chr3_7336_chr3_7346	chr20_3331_chr20_3340	<5Mb	female MCR_sharedwith_MRE
chr1_16288_chr1_16522	chr9_3414_chr9_3649	<5Mb	female MCR_sharedwith_MRE
chr4_13671_chr4_13692	chr22_453_chr22_474	<5Mb	female MCR_sharedwith_MRE
chr3_12401_chr3_12430	chr4_539_chr4_568	<5Mb	female MCR_sharedwith_MRE
chr3_12401_chr3_12430	chr4_539_chr4_569	<5Mb	female MCR_sharedwith_MRE
chr4_8350_chr4_8372	chr12_3265_chr12_3287	<5Mb	female MCR_sharedwith_MRE
chr3_3264_chr3_3265	chr2_3245_chr2_3246	<5Mb	female MCR_sharedwith_MRE
chr4_8352_chr4_8371	chr12_3265_chr12_3285	<5Mb	female MCR_sharedwith_MRE
chr4_8353_chr4_8372	chr12_3265_chr12_3284	<5Mb	female MCR_sharedwith_MRE
chr2_16185_chr2_16240	chr15_3083_chr15_3138	<5Mb	female MCR_sharedwith_MRE
chr1_2017_chr1_2020	chr17_2018_chr17_2021	<5Mb	female MCR_sharedwith_MRE
chr2_25005_chr2_25022	chr10_2367_chr10_2383	<5Mb	female MCR_sharedwith_MRE
chr3_3720_chr3_3730	chr2_3699_chr2_3709	<5Mb	female MCR_sharedwith_MRE
chr2_28782_chr2_28802	chr7_1380_chr7_1400	<5Mb	female MCR_sharedwith_MRE
chr2_16187_chr2_16241	chr15_3083_chr15_3136	<5Mb	female MCR_sharedwith_MRE
chr2_28462_chr2_28466	chr7_1061_chr7_1064	<5Mb	female MCR_sharedwith_MRE
chr3_3720_chr3_3729	chr2_3699_chr2_3708	<5Mb	female MCR_sharedwith_MRE
chr1_32583_chr1_32593	chr5_4468_chr5_4478	<5Mb	female MCR_sharedwith_MRE
chr4_11746_chr4_11747	chr22_2402_chr22_2405	<5Mb	female MCR_sharedwith_MRE
chr2_12669_chr2_12904	chr13_3129_chr13_3364	<5Mb	female MCR_sharedwith_MRE
chr3_18724_chr3_18743	chr1_5139_chr1_5158	<5Mb	female MCR_sharedwith_MRE
chr2_24827_chr2_24840	chr10_2545_chr10_2557	<5Mb	female MCR_sharedwith_MRE
chr3_4586_chr3_4636	chr20_612_chr20_661	<5Mb	female MCR_sharedwith_MRE
chr1_32584_chr1_32593	chr5_4468_chr5_4477	<5Mb	female MCR_sharedwith_MRE
chr1_32585_chr1_32593	chr5_4468_chr5_4476	<5Mb	female MCR_sharedwith_MRE
chr2_857_chr2_871	chr2_12794_chr2_12808	<5Mb	female MCR_sharedwith_MRE
chr2_857_chr2_871	chr2_12794_chr2_12809	<5Mb	female MCR_sharedwith_MRE
chr1_13540_chr1_13541	chr19_831_chr19_832	<5Mb	female MCR_sharedwith_MRE
chr1_3267_chr1_3363	chr8_234_chr8_330	<5Mb	female MCR_sharedwith_MRE
chr2_28782_chr2_28805	chr7_1380_chr7_1403	<5Mb	female MCR_sharedwith_MRE
chr2_2212_chr2_2223	chr2_11440_chr2_11451	<5Mb	female MCR_sharedwith_MRE
chr2_862_chr2_871	chr2_12794_chr2_12802	<5Mb	female MCR_sharedwith_MRE
chr2_862_chr2_871	chr2_12794_chr2_12803	<5Mb	female MCR_sharedwith_MRE
chr2_2011_chr2_2068	chr2_11594_chr2_11651	<5Mb	female MCR_sharedwith_MRE
chr2_2012_chr2_2068	chr2_11594_chr2_11650	<5Mb	female MCR_sharedwith_MRE
chr2_857_chr2_871	chr2_12794_chr2_12807	<5Mb	female MCR_sharedwith_MRE
chr4_30268_chr4_30288	chrX_2080_chrX_2100	<5Mb	female MCR_sharedwith_MRE
chr4_28348_chr4_28349	chrX_4011_chrX_4012	<5Mb	female MCR_sharedwith_MRE
chr1_3267_chr1_3365	chr8_234_chr8_332	<5Mb	female MCR_sharedwith_MRE
chr1_18136_chr1_18191	chr9_1740_chr9_1795	<5Mb	female MCR_sharedwith_MRE
chr1_3267_chr1_3368	chr8_234_chr8_335	<5Mb	female MCR_sharedwith_MRE
chr1_18136_chr1_18191	chr9_1740_chr9_1796	<5Mb	female MCR_sharedwith_MRE
chr4_31221_chr4_31251	chrX_1089_chrX_1119	<5Mb	female MCR_sharedwith_MRE
chr4_31222_chr4_31252	chrX_1089_chrX_1118	<5Mb	female MCR_sharedwith_MRE
chr1_3267_chr1_3367	chr8_234_chr8_334	<5Mb	female MCR_sharedwith_MRE
chr4_13626_chr4_13627	chr22_517_chr22_519	<5Mb	female MCR_sharedwith_MRE
chr4_13627_chr4_13628	chr22_517_chr22_518	<5Mb	female MCR_sharedwith_MRE
chr1_13880_chr1_13882	chr19_1182_chr19_1183	<5Mb	female MCR_sharedwith_MRE
chr1_3267_chr1_3370	chr8_234_chr8_337	<5Mb	female MCR_sharedwith_MRE
chr2_28782_chr2_28804	chr7_1380_chr7_1402	<5Mb	female MCR_sharedwith_MRE
chr3_14836_chr3_14883	chr1_9008_chr1_9056	<5Mb	female MCR_sharedwith_MRE
chr3_18712_chr3_18714	chr1_5167_chr1_5168	<5Mb	female MCR_sharedwith_MRE
chr1_3267_chr1_3368	chr8_234_chr8_336	<5Mb	female MCR_sharedwith_MRE
chr1_19797_chr1_19849	chr9_38_chr9_90	<5Mb	female MCR_sharedwith_MRE
chr1_19795_chr1_19849	chr9_38_chr9_92	<5Mb	female MCR_sharedwith_MRE
chr4_8653_chr4_8696	chr12_2939_chr12_2982	<5Mb	female MCR_sharedwith_MRE
chr4_8652_chr4_8696	chr12_2939_chr12_2983	<5Mb	female MCR_sharedwith_MRE
chr4_8654_chr4_8696	chr12_2939_chr12_2981	<5Mb	female MCR_sharedwith_MRE
chr4_8649_chr4_8696	chr12_2939_chr12_2986	<5Mb	female MCR_sharedwith_MRE
chr4_9298_chr4_9356	chr12_2280_chr12_2338	<5Mb	female MCR_sharedwith_MRE
chr1_22445_chr1_22446	chr16_2556_chr16_2557	<5Mb	female MCR_sharedwith_MRE
chr2_20181_chr2_20236	chr11_906_chr11_961	<5Mb	female MCR_sharedwith_MRE
chr1_3582_chr1_3583	chr8_550_chr8_551	<5Mb	female MCR_sharedwith_MRE
chr4_31784_chr4_31797	chrX_536_chrX_548	<5Mb	female MCR_sharedwith_MRE
chr4_29893_chr4_29902	chrX_2466_chrX_2475	<5Mb	female MCR_sharedwith_MRE
chr1_5479_chr1_5514	chr8_2451_chr8_2486	<5Mb	female MCR_sharedwith_MRE
chr1_5479_chr1_5515	chr8_2451_chr8_2487	<5Mb	female MCR_sharedwith_MRE
chr1_5479_chr1_5516	chr8_2451_chr8_2488	<5Mb	female MCR_sharedwith_MRE
chr1_5479_chr1_5517	chr8_2451_chr8_2489	<5Mb	female MCR_sharedwith_MRE
chr2_28570_chr2_28640	chr7_1169_chr7_1239	<5Mb	female MCR_sharedwith_MRE
chr2_670_chr2_707	chr2_12957_chr2_12995	<5Mb	female MCR_sharedwith_MRE
chr4_4102_chr4_4129	chr3_4116_chr3_4143	<5Mb	female MCR_sharedwith_MRE
chr2_16283_chr2_16477	chr15_2845_chr15_3041	<5Mb	female MCR_sharedwith_MRE
chr4_5101_chr4_5105	chr3_5097_chr3_5101	<5Mb	female MCR_sharedwith_MRE
chr3_4586_chr3_4636	chr20_612_chr20_662	<5Mb	female MCR_sharedwith_MRE
chr2_23464_chr2_23465	chr11_4194_chr11_4195	<5Mb	female MCR_sharedwith_MRE
chr2_15353_chr2_15373	chr13_637_chr13_657	<5Mb	female MCR_sharedwith_MRE
chr3_1028_chr3_1103	chr2_1018_chr2_1092	<5Mb	female MCR_sharedwith_MRE
chr3_1028_chr3_1103	chr2_1018_chr2_1093	<5Mb	female MCR_sharedwith_MRE
chr4_3655_chr4_3677	chr3_3670_chr3_3692	<5Mb	female MCR_sharedwith_MRE
chr4_3655_chr4_3678	chr3_3670_chr3_3693	<5Mb	female MCR_sharedwith_MRE
chr4_3655_chr4_3679	chr3_3670_chr3_3694	<5Mb	female MCR_sharedwith_MRE
chr3_1027_chr3_1107	chr2_1018_chr2_1097	<5Mb	female MCR_sharedwith_MRE
chr4_3655_chr4_3681	chr3_3670_chr3_3696	<5Mb	female MCR_sharedwith_MRE
chr1_13711_chr1_13712	chr19_1001_chr19_1002	<5Mb	female MCR_sharedwith_MRE
chr4_3656_chr4_3683	chr3_3670_chr3_3698	<5Mb	female MCR_sharedwith_MRE
chr4_3655_chr4_3684	chr3_3670_chr3_3699	<5Mb	female MCR_sharedwith_MRE
chr3_1029_chr3_1109	chr2_1018_chr2_1098	<5Mb	female MCR_sharedwith_MRE
chr1_1994_chr1_2002	chr17_1995_chr17_2003	<5Mb	female MCR_sharedwith_MRE
chr4_18287_chr4_18323	chr3_10961_chr3_10998	<5Mb	female MCR_sharedwith_MRE
chr4_18287_chr4_18324	chr3_10961_chr3_10999	<5Mb	female MCR_sharedwith_MRE
chr4_23820_chr4_23917	chr3_7981_chr3_8079	<5Mb	female MCR_sharedwith_MRE
chr4_31963_chr4_31969	chrX_351_chrX_358	<5Mb	female MCR_sharedwith_MRE
chr3_16638_chr3_16658	chr1_7230_chr1_7250	<5Mb	female MCR_sharedwith_MRE
chr3_16637_chr3_16658	chr1_7230_chr1_7251	<5Mb	female MCR_sharedwith_MRE
chr3_16636_chr3_16658	chr1_7230_chr1_7252	<5Mb	female MCR_sharedwith_MRE
chr3_16635_chr3_16658	chr1_7230_chr1_7253	<5Mb	female MCR_sharedwith_MRE
chr3_16634_chr3_16658	chr1_7230_chr1_7254	<5Mb	female MCR_sharedwith_MRE
chr1_30223_chr1_30242	chr6_710_chr6_730	<5Mb	female MCR_sharedwith_MRE
chr3_13016_chr3_13026	chr1_10874_chr1_10884	<5Mb	female MCR_sharedwith_MRE
chr3_13012_chr3_13025	chr1_10874_chr1_10887	<5Mb	female MCR_sharedwith_MRE
chr4_5328_chr4_5343	chr3_5324_chr3_5339	<5Mb	female MCR_sharedwith_MRE
chr4_5328_chr4_5342	chr3_5324_chr3_5338	<5Mb	female MCR_sharedwith_MRE
chr3_13016_chr3_13026	chr1_10874_chr1_10883	<5Mb	female MCR_sharedwith_MRE
chr2_25947_chr2_25957	chr10_1439_chr10_1449	<5Mb	female MCR_sharedwith_MRE
chr4_5328_chr4_5339	chr3_5324_chr3_5335	<5Mb	female MCR_sharedwith_MRE
chr4_5328_chr4_5338	chr3_5324_chr3_5334	<5Mb	female MCR_sharedwith_MRE
chr4_5328_chr4_5341	chr3_5324_chr3_5337	<5Mb	female MCR_sharedwith_MRE
chr4_5328_chr4_5340	chr3_5324_chr3_5336	<5Mb	female MCR_sharedwith_MRE
chr3_13010_chr3_13025	chr1_10874_chr1_10889	<5Mb	female MCR_sharedwith_MRE
chr4_5329_chr4_5334	chr3_5324_chr3_5330	<5Mb	female MCR_sharedwith_MRE
chr4_5328_chr4_5337	chr3_5324_chr3_5333	<5Mb	female MCR_sharedwith_MRE
chr4_5328_chr4_5336	chr3_5324_chr3_5332	<5Mb	female MCR_sharedwith_MRE
chr2_30088_chr2_30129	chr7_2682_chr7_2723	<5Mb	female MCR_sharedwith_MRE
chr2_30088_chr2_30128	chr7_2682_chr7_2722	<5Mb	female MCR_sharedwith_MRE
chr2_30088_chr2_30127	chr7_2682_chr7_2721	<5Mb	female MCR_sharedwith_MRE
chr2_30088_chr2_30126	chr7_2682_chr7_2720	<5Mb	female MCR_sharedwith_MRE
chr2_30088_chr2_30133	chr7_2682_chr7_2727	<5Mb	female MCR_sharedwith_MRE
chr1_26526_chr1_26645	chr6_4336_chr6_4458	<5Mb	female MCR_sharedwith_MRE
chr2_30088_chr2_30131	chr7_2682_chr7_2725	<5Mb	female MCR_sharedwith_MRE
chr2_30088_chr2_30130	chr7_2682_chr7_2724	<5Mb	female MCR_sharedwith_MRE
chr2_17731_chr2_17742	chr15_1570_chr15_1581	<5Mb	female MCR_sharedwith_MRE
chr2_30088_chr2_30135	chr7_2682_chr7_2729	<5Mb	female MCR_sharedwith_MRE
chr1_26527_chr1_26645	chr6_4336_chr6_4456	<5Mb	female MCR_sharedwith_MRE
chr2_14991_chr2_15023	chr13_989_chr13_1022	<5Mb	female MCR_sharedwith_MRE
chr4_8045_chr4_8157	chr12_3481_chr12_3594	<5Mb	female MCR_sharedwith_MRE
chr1_6947_chr1_6964	chr8_3993_chr8_4011	<5Mb	female MCR_sharedwith_MRE
chr4_10385_chr4_10464	chr12_1169_chr12_1246	<5Mb	female MCR_sharedwith_MRE
chr4_29649_chr4_29855	chrX_2520_chrX_2727	<5Mb	female MCR_sharedwith_MRE
chr1_6947_chr1_6964	chr8_3993_chr8_4010	<5Mb	female MCR_sharedwith_MRE
chr3_726_chr3_735	chr2_713_chr2_724	<5Mb	female MCR_sharedwith_MRE
chr1_22555_chr1_22571	chr16_2665_chr16_2683	<5Mb	female MCR_sharedwith_MRE
chr1_9062_chr1_9146	chr18_1193_chr18_1283	<5Mb	female MCR_sharedwith_MRE
chr1_12463_chr1_12472	chr5_2134_chr5_2143	<5Mb	female MCR_sharedwith_MRE
chr3_4197_chr3_4214	chr20_222_chr20_240	<5Mb	female MCR_sharedwith_MRE
chr1_6947_chr1_6966	chr8_3993_chr8_4012	<5Mb	female MCR_sharedwith_MRE
chr1_9058_chr1_9145	chr18_1193_chr18_1287	<5Mb	female MCR_sharedwith_MRE
chr2_25356_chr2_25359	chr10_2039_chr10_2042	<5Mb	female MCR_sharedwith_MRE
chr1_12343_chr1_12373	chr5_2013_chr5_2043	<5Mb	female MCR_sharedwith_MRE
chr4_29914_chr4_30074	chrX_2294_chrX_2454	<5Mb	female MCR_sharedwith_MRE
chr1_22554_chr1_22573	chr16_2665_chr16_2685	<5Mb	female MCR_sharedwith_MRE
chr1_9056_chr1_9145	chr18_1193_chr18_1289	<5Mb	female MCR_sharedwith_MRE
chr1_1723_chr1_1733	chr17_1724_chr17_1734	<5Mb	female MCR_sharedwith_MRE
chr4_29919_chr4_30075	chrX_2294_chrX_2450	<5Mb	female MCR_sharedwith_MRE
chr1_12343_chr1_12370	chr5_2013_chr5_2040	<5Mb	female MCR_sharedwith_MRE
chr1_22555_chr1_22572	chr16_2665_chr16_2684	<5Mb	female MCR_sharedwith_MRE
chr1_208_chr1_209	chr17_209_chr17_210	<5Mb	female MCR_sharedwith_MRE
chr4_12662_chr4_12669	chr22_1520_chr22_1527	<5Mb	female MCR_sharedwith_MRE
chr1_12463_chr1_12470	chr5_2134_chr5_2140	<5Mb	female MCR_sharedwith_MRE
chr1_22555_chr1_22575	chr16_2665_chr16_2687	<5Mb	female MCR_sharedwith_MRE
chr1_637_chr1_648	chr17_637_chr17_648	<5Mb	female MCR_sharedwith_MRE
chr4_8633_chr4_8644	chr12_2991_chr12_3002	<5Mb	female MCR_sharedwith_MRE
chr4_8635_chr4_8643	chr12_2991_chr12_3000	<5Mb	female MCR_sharedwith_MRE
chr1_6947_chr1_6970	chr8_3993_chr8_4016	<5Mb	female MCR_sharedwith_MRE
chr1_13301_chr1_13302	chr19_592_chr19_593	<5Mb	female MCR_sharedwith_MRE
chr4_1014_chr4_1047	chr3_1022_chr3_1055	<5Mb	female MCR_sharedwith_MRE
chr4_1014_chr4_1046	chr3_1022_chr3_1054	<5Mb	female MCR_sharedwith_MRE
chr4_1014_chr4_1049	chr3_1022_chr3_1057	<5Mb	female MCR_sharedwith_MRE
chr4_1014_chr4_1048	chr3_1022_chr3_1056	<5Mb	female MCR_sharedwith_MRE
chr4_29665_chr4_29677	chrX_2699_chrX_2711	<5Mb	female MCR_sharedwith_MRE
chr4_1015_chr4_1045	chr3_1022_chr3_1053	<5Mb	female MCR_sharedwith_MRE
chr4_1014_chr4_1044	chr3_1022_chr3_1052	<5Mb	female MCR_sharedwith_MRE
chr2_14993_chr2_15023	chr13_989_chr13_1020	<5Mb	female MCR_sharedwith_MRE
chr1_15500_chr1_15503	chr19_2805_chr19_2808	<5Mb	female MCR_sharedwith_MRE
chr1_12463_chr1_12473	chr5_2134_chr5_2144	<5Mb	female MCR_sharedwith_MRE
chr4_1014_chr4_1051	chr3_1022_chr3_1059	<5Mb	female MCR_sharedwith_MRE
chr4_1014_chr4_1050	chr3_1022_chr3_1058	<5Mb	female MCR_sharedwith_MRE
chr4_29648_chr4_29676	chrX_2701_chrX_2727	<5Mb	female MCR_sharedwith_MRE
chr1_16675_chr1_16685	chr9_3251_chr9_3261	<5Mb	female MCR_sharedwith_MRE
chr2_15749_chr2_15754	chr13_254_chr13_259	<5Mb	female MCR_sharedwith_MRE
chr1_19360_chr1_19366	chr9_531_chr9_536	<5Mb	female MCR_sharedwith_MRE
chr4_2094_chr4_2122	chr3_2105_chr3_2132	<5Mb	female MCR_sharedwith_MRE
chr4_2094_chr4_2122	chr3_2105_chr3_2133	<5Mb	female MCR_sharedwith_MRE
chr4_2095_chr4_2120	chr3_2105_chr3_2130	<5Mb	female MCR_sharedwith_MRE
chr4_2095_chr4_2121	chr3_2105_chr3_2131	<5Mb	female MCR_sharedwith_MRE
chr4_2096_chr4_2126	chr3_2105_chr3_2136	<5Mb	female MCR_sharedwith_MRE
chr4_2095_chr4_2125	chr3_2105_chr3_2134	<5Mb	female MCR_sharedwith_MRE
chr1_28519_chr1_28538	chr6_2425_chr6_2444	<5Mb	female MCR_sharedwith_MRE
chr2_9434_chr2_9445	chr2_4204_chr2_4215	<5Mb	female MCR_sharedwith_MRE
chr3_14445_chr3_14521	chr1_9375_chr1_9450	<5Mb	female MCR_sharedwith_MRE
chr3_14444_chr3_14521	chr1_9375_chr1_9451	<5Mb	female MCR_sharedwith_MRE
chr3_14441_chr3_14520	chr1_9375_chr1_9454	<5Mb	female MCR_sharedwith_MRE
chr3_14440_chr3_14520	chr1_9375_chr1_9455	<5Mb	female MCR_sharedwith_MRE
chr3_20461_chr3_20464	chr1_3418_chr1_3421	<5Mb	female MCR_sharedwith_MRE
chr4_10352_chr4_10375	chr12_1258_chr12_1280	<5Mb	female MCR_sharedwith_MRE
chr3_19390_chr3_19396	chr1_4489_chr1_4495	<5Mb	female MCR_sharedwith_MRE
chr3_19389_chr3_19396	chr1_4489_chr1_4496	<5Mb	female MCR_sharedwith_MRE
chr3_8718_chr3_8776	chr4_4880_chr4_4938	<5Mb	female MCR_sharedwith_MRE
chr2_8261_chr2_8282	chr2_5367_chr2_5388	<5Mb	female MCR_sharedwith_MRE
chr1_2635_chr1_2665	chr17_2637_chr17_2667	<5Mb	female MCR_sharedwith_MRE
chr2_28414_chr2_28452	chr7_1013_chr7_1051	<5Mb	female MCR_sharedwith_MRE
chr2_6467_chr2_6501	chr2_7158_chr2_7192	<5Mb	female MCR_sharedwith_MRE
chr2_28414_chr2_28454	chr7_1013_chr7_1053	<5Mb	female MCR_sharedwith_MRE
chr2_28414_chr2_28453	chr7_1013_chr7_1052	<5Mb	female MCR_sharedwith_MRE
chr2_28414_chr2_28456	chr7_1013_chr7_1055	<5Mb	female MCR_sharedwith_MRE
chr3_8718_chr3_8776	chr4_4880_chr4_4937	<5Mb	female MCR_sharedwith_MRE
chr1_7774_chr1_7802	chr18_2544_chr18_2572	<5Mb	female MCR_sharedwith_MRE
chr4_12805_chr4_12828	chr22_1356_chr22_1381	<5Mb	female MCR_sharedwith_MRE
chr4_11034_chr4_11106	chr12_525_chr12_598	<5Mb	female MCR_sharedwith_MRE
chr2_14909_chr2_14961	chr13_1052_chr13_1103	<5Mb	female MCR_sharedwith_MRE
chr1_33699_chr1_33711	chr5_3359_chr5_3371	<5Mb	female MCR_sharedwith_MRE
chr1_33699_chr1_33711	chr5_3359_chr5_3370	<5Mb	female MCR_sharedwith_MRE
chr1_33697_chr1_33711	chr5_3359_chr5_3373	<5Mb	female MCR_sharedwith_MRE
chr1_33698_chr1_33711	chr5_3359_chr5_3372	<5Mb	female MCR_sharedwith_MRE
chr1_33697_chr1_33711	chr5_3359_chr5_3374	<5Mb	female MCR_sharedwith_MRE
chr2_8265_chr2_8282	chr2_5367_chr2_5383	<5Mb	female MCR_sharedwith_MRE
chr1_19364_chr1_19366	chr9_531_chr9_534	<5Mb	female MCR_sharedwith_MRE
chr2_9785_chr2_9849	chr14_2801_chr14_2866	<5Mb	female MCR_sharedwith_MRE
chr1_10093_chr1_10116	chr18_218_chr18_240	<5Mb	female MCR_sharedwith_MRE
chr2_14907_chr2_14961	chr13_1052_chr13_1106	<5Mb	female MCR_sharedwith_MRE
chr1_18572_chr1_18573	chr9_1354_chr9_1355	<5Mb	female MCR_sharedwith_MRE
chr3_16689_chr3_16705	chr1_7185_chr1_7199	<5Mb	female MCR_sharedwith_MRE
chr1_27526_chr1_27596	chr6_3378_chr6_3450	<5Mb	female MCR_sharedwith_MRE
chr4_26550_chr4_26559	chrX_5816_chrX_5825	<5Mb	female MCR_sharedwith_MRE
chr1_4098_chr1_4146	chr8_1066_chr8_1114	<5Mb	female MCR_sharedwith_MRE
chr4_26549_chr4_26558	chrX_5816_chrX_5827	<5Mb	female MCR_sharedwith_MRE
chr4_11037_chr4_11107	chr12_525_chr12_595	<5Mb	female MCR_sharedwith_MRE
chr2_14907_chr2_14961	chr13_1052_chr13_1104	<5Mb	female MCR_sharedwith_MRE
chr4_26552_chr4_26558	chrX_5816_chrX_5823	<5Mb	female MCR_sharedwith_MRE
chr3_3625_chr3_3683	chr2_3605_chr2_3663	<5Mb	female MCR_sharedwith_MRE
chr4_11040_chr4_11107	chr12_525_chr12_592	<5Mb	female MCR_sharedwith_MRE
chr2_23631_chr2_23674	chr10_3694_chr10_3738	<5Mb	female MCR_sharedwith_MRE
chr2_14907_chr2_14961	chr13_1052_chr13_1105	<5Mb	female MCR_sharedwith_MRE
chr4_26961_chr4_26987	chrX_5346_chrX_5410	<5Mb	female MCR_sharedwith_MRE
chr4_26961_chr4_26987	chrX_5346_chrX_5411	<5Mb	female MCR_sharedwith_MRE
chr2_8263_chr2_8283	chr2_5367_chr2_5386	<5Mb	female MCR_sharedwith_MRE
chr1_26010_chr1_26065	chr6_4915_chr6_4971	<5Mb	female MCR_sharedwith_MRE
chr4_31263_chr4_31266	chrX_1074_chrX_1077	<5Mb	female MCR_sharedwith_MRE
chr3_23217_chr3_23305	chr1_582_chr1_670	<5Mb	female MCR_sharedwith_MRE
chr3_23216_chr3_23305	chr1_582_chr1_671	<5Mb	female MCR_sharedwith_MRE
chr3_23211_chr3_23305	chr1_582_chr1_676	<5Mb	female MCR_sharedwith_MRE
chr1_26006_chr1_26066	chr6_4915_chr6_4974	<5Mb	female MCR_sharedwith_MRE
chr3_23213_chr3_23306	chr1_582_chr1_674	<5Mb	female MCR_sharedwith_MRE
chr3_23212_chr3_23305	chr1_582_chr1_675	<5Mb	female MCR_sharedwith_MRE
chr2_9408_chr2_9425	chr2_4225_chr2_4241	<5Mb	female MCR_sharedwith_MRE
chr2_9409_chr2_9425	chr2_4225_chr2_4240	<5Mb	female MCR_sharedwith_MRE
chr2_9406_chr2_9425	chr2_4225_chr2_4243	<5Mb	female MCR_sharedwith_MRE
chr2_9407_chr2_9425	chr2_4225_chr2_4242	<5Mb	female MCR_sharedwith_MRE
chr2_9405_chr2_9425	chr2_4225_chr2_4244	<5Mb	female MCR_sharedwith_MRE
chr4_29576_chr4_29602	chrX_2768_chrX_2795	<5Mb	female MCR_sharedwith_MRE
chr1_4098_chr1_4143	chr8_1066_chr8_1111	<5Mb	female MCR_sharedwith_MRE
chr4_12202_chr4_12210	chr22_1941_chr22_1949	<5Mb	female MCR_sharedwith_MRE
chr1_1723_chr1_1732	chr17_1724_chr17_1733	<5Mb	female MCR_sharedwith_MRE
chr1_14743_chr1_14761	chr19_2041_chr19_2059	<5Mb	female MCR_sharedwith_MRE
chr4_5414_chr4_5432	chr3_5410_chr3_5428	<5Mb	female MCR_sharedwith_MRE
chr3_2925_chr3_2927	chr2_2907_chr2_2909	<5Mb	female MCR_sharedwith_MRE
chr3_2925_chr3_2926	chr2_2907_chr2_2908	<5Mb	female MCR_sharedwith_MRE
chr4_5414_chr4_5429	chr3_5410_chr3_5425	<5Mb	female MCR_sharedwith_MRE
chr4_5414_chr4_5428	chr3_5410_chr3_5424	<5Mb	female MCR_sharedwith_MRE
chr4_5414_chr4_5427	chr3_5410_chr3_5423	<5Mb	female MCR_sharedwith_MRE
chr3_21457_chr3_21458	chr1_2423_chr1_2424	<5Mb	female MCR_sharedwith_MRE
chr4_5414_chr4_5425	chr3_5410_chr3_5421	<5Mb	female MCR_sharedwith_MRE
chr4_5414_chr4_5424	chr3_5410_chr3_5420	<5Mb	female MCR_sharedwith_MRE
chr2_16088_chr2_16090	chr15_3233_chr15_3235	<5Mb	female MCR_sharedwith_MRE
chr3_13993_chr3_14011	chr1_9891_chr1_9909	<5Mb	female MCR_sharedwith_MRE
chr3_13994_chr3_14011	chr1_9891_chr1_9908	<5Mb	female MCR_sharedwith_MRE
chr1_12431_chr1_12447	chr5_2102_chr5_2118	<5Mb	female MCR_sharedwith_MRE
chr2_14848_chr2_14852	chr13_1160_chr13_1164	<5Mb	female MCR_sharedwith_MRE
chr4_24594_chr4_24595	chr3_8751_chr3_8752	<5Mb	female MCR_sharedwith_MRE
chr4_17803_chr4_17811	chr3_10477_chr3_10485	<5Mb	female MCR_sharedwith_MRE
chr1_15500_chr1_15503	chr19_2805_chr19_2807	<5Mb	female MCR_sharedwith_MRE
chr2_28994_chr2_29006	chr7_1592_chr7_1604	<5Mb	female MCR_sharedwith_MRE
chr2_563_chr2_579	chr2_13084_chr2_13101	<5Mb	female MCR_sharedwith_MRE
chr2_29656_chr2_29700	chr7_2250_chr7_2295	<5Mb	female MCR_sharedwith_MRE
chr4_23124_chr4_23171	chr1_13362_chr1_13409	<5Mb	female MCR_sharedwith_MRE
chr4_18994_chr4_19031	chr3_11667_chr3_11704	<5Mb	female MCR_sharedwith_MRE
chr1_951_chr1_967	chr17_951_chr17_968	<5Mb	female MCR_sharedwith_MRE
chr1_951_chr1_968	chr17_951_chr17_969	<5Mb	female MCR_sharedwith_MRE
chr3_19463_chr3_19476	chr1_4410_chr1_4423	<5Mb	female MCR_sharedwith_MRE
chr3_19464_chr3_19476	chr1_4410_chr1_4422	<5Mb	female MCR_sharedwith_MRE
chr3_19465_chr3_19476	chr1_4410_chr1_4421	<5Mb	female MCR_sharedwith_MRE
chr3_19465_chr3_19476	chr1_4410_chr1_4420	<5Mb	female MCR_sharedwith_MRE
chr2_14394_chr2_14410	chr13_1613_chr13_1629	<5Mb	female MCR_sharedwith_MRE
chr3_19459_chr3_19476	chr1_4410_chr1_4426	<5Mb	female MCR_sharedwith_MRE
chr3_19462_chr3_19476	chr1_4410_chr1_4425	<5Mb	female MCR_sharedwith_MRE
chr3_19462_chr3_19476	chr1_4410_chr1_4424	<5Mb	female MCR_sharedwith_MRE
chr3_19456_chr3_19476	chr1_4410_chr1_4429	<5Mb	female MCR_sharedwith_MRE
chr3_19457_chr3_19476	chr1_4410_chr1_4428	<5Mb	female MCR_sharedwith_MRE
chr1_3760_chr1_3775	chr8_729_chr8_742	<5Mb	female MCR_sharedwith_MRE
chr2_28993_chr2_29003	chr7_1592_chr7_1601	<5Mb	female MCR_sharedwith_MRE
chr1_32377_chr1_32388	chr5_4673_chr5_4684	<5Mb	female MCR_sharedwith_MRE
chr4_1270_chr4_1332	chr3_1277_chr3_1339	<5Mb	female MCR_sharedwith_MRE
chr1_32376_chr1_32388	chr5_4673_chr5_4686	<5Mb	female MCR_sharedwith_MRE
chr1_16601_chr1_16613	chr9_3323_chr9_3335	<5Mb	female MCR_sharedwith_MRE
chr4_29064_chr4_29071	chrX_3297_chrX_3303	<5Mb	female MCR_sharedwith_MRE
chr1_15087_chr1_15159	chr19_2386_chr19_2458	<5Mb	female MCR_sharedwith_MRE
chr1_32379_chr1_32387	chr5_4673_chr5_4682	<5Mb	female MCR_sharedwith_MRE
chr1_32378_chr1_32388	chr5_4673_chr5_4683	<5Mb	female MCR_sharedwith_MRE
chr4_21505_chr4_21507	chr1_11744_chr1_11746	<5Mb	female MCR_sharedwith_MRE
chr4_21505_chr4_21508	chr1_11744_chr1_11747	<5Mb	female MCR_sharedwith_MRE
chr4_21505_chr4_21506	chr1_11744_chr1_11745	<5Mb	female MCR_sharedwith_MRE
chr4_2071_chr4_2072	chr3_2081_chr3_2082	<5Mb	female MCR_sharedwith_MRE
chr4_2071_chr4_2079	chr3_2081_chr3_2089	<5Mb	female MCR_sharedwith_MRE
chr2_3218_chr2_3223	chr2_10431_chr2_10436	<5Mb	female MCR_sharedwith_MRE
chr4_12319_chr4_12444	chr22_1707_chr22_1831	<5Mb	female MCR_sharedwith_MRE
chr2_18953_chr2_18968	chr15_330_chr15_345	<5Mb	female MCR_sharedwith_MRE
chr1_624_chr1_667	chr17_623_chr17_667	<5Mb	female MCR_sharedwith_MRE
chr1_8708_chr1_8780	chr18_1564_chr18_1635	<5Mb	female MCR_sharedwith_MRE
chr4_29033_chr4_29090	chrX_3277_chrX_3336	<5Mb	female MCR_sharedwith_MRE
chr4_3615_chr4_3622	chr3_3630_chr3_3637	<5Mb	female MCR_sharedwith_MRE
chr1_722_chr1_732	chr17_722_chr17_731	<5Mb	female MCR_sharedwith_MRE
chr3_13631_chr3_13720	chr1_10168_chr1_10259	<5Mb	female MCR_sharedwith_MRE
chr4_3615_chr4_3617	chr3_3630_chr3_3632	<5Mb	female MCR_sharedwith_MRE
chr4_3615_chr4_3618	chr3_3630_chr3_3633	<5Mb	female MCR_sharedwith_MRE
chr4_3615_chr4_3617	chr3_3630_chr3_3631	<5Mb	female MCR_sharedwith_MRE
chr2_10583_chr2_10635	chr14_2012_chr14_2064	<5Mb	female MCR_sharedwith_MRE
chr4_3615_chr4_3623	chr3_3630_chr3_3638	<5Mb	female MCR_sharedwith_MRE
chr1_11683_chr1_11711	chr5_1356_chr5_1386	<5Mb	female MCR_sharedwith_MRE
chr1_12420_chr1_12426	chr5_2091_chr5_2097	<5Mb	female MCR_sharedwith_MRE
chr1_12420_chr1_12424	chr5_2091_chr5_2096	<5Mb	female MCR_sharedwith_MRE
chr1_12420_chr1_12424	chr5_2091_chr5_2095	<5Mb	female MCR_sharedwith_MRE
chr4_23796_chr4_23797	chr3_7958_chr3_7959	<5Mb	female MCR_sharedwith_MRE
chr1_12420_chr1_12422	chr5_2091_chr5_2093	<5Mb	female MCR_sharedwith_MRE
chr1_12420_chr1_12421	chr5_2091_chr5_2092	<5Mb	female MCR_sharedwith_MRE
chr2_2777_chr2_2876	chr2_10783_chr2_10880	<5Mb	female MCR_sharedwith_MRE
[truncated: 780,400+ more rows]
