# Supplementary material for: Molecular mechanisms and topological consequences of drastic chromosomal rearrangements of muntjac deer
Source: Nat Commun. 2021 Nov 25;12:6858. doi: 10.1038/s41467-021-27091-0 (PMC8617201; doi:10.1038/s41467-021-27091-0)
Supplement: Supplementary file 13 — Source data [file 41467_2021_27091_MOESM13_ESM.zip › source data/supplementary figure 16c.xlsx]

## Sheet: sheet1
chr1	binA_start_position	binA_end_position	binB_start_position	binB_end_position	compartment type
chr1	40000	60000	249880000	249900000	others
chr1	40000	60000	249900000	249920000	others
chr1	40000	60000	254180000	254200000	others
chr1	40000	60000	314700000	314720000	others
chr1	60000	80000	249900000	249920000	others
chr1	80000	100000	5120000	5140000	others
chr1	80000	100000	249900000	249920000	others
chr1	80000	100000	254180000	254200000	others
chr1	120000	140000	249880000	249900000	A-A
chr1	120000	140000	249900000	249920000	A-A
chr1	140000	160000	249880000	249900000	A-A
chr1	140000	160000	249900000	249920000	A-A
chr1	160000	180000	249900000	249920000	A-A
chr1	180000	200000	249900000	249920000	A-A
chr1	200000	220000	249900000	249920000	A-A
chr1	220000	240000	249900000	249920000	A-A
chr1	240000	260000	249880000	249900000	A-A
chr1	240000	260000	249900000	249920000	A-A
chr1	300000	320000	249900000	249920000	A-A
chr1	320000	340000	249880000	249900000	A-A
chr1	360000	380000	5660000	5680000	A-A
chr1	360000	380000	32980000	33000000	A-A
chr1	360000	380000	249900000	249920000	A-A
chr1	440000	460000	249880000	249900000	A-A
chr1	460000	480000	5620000	5640000	A-A
chr1	460000	480000	5800000	5820000	A-A
chr1	460000	480000	249880000	249900000	A-A
chr1	460000	480000	249900000	249920000	A-A
chr1	500000	520000	249900000	249920000	others
chr1	520000	540000	5820000	5840000	others
chr1	560000	580000	5580000	5600000	others
chr1	560000	580000	5640000	5660000	others
chr1	560000	580000	29700000	29720000	others
chr1	580000	600000	5660000	5680000	others
chr1	580000	600000	5800000	5820000	others
chr1	640000	660000	31980000	32000000	A-B
chr1	640000	660000	45260000	45280000	A-B
chr1	680000	700000	249900000	249920000	A-A
chr1	700000	720000	29820000	29840000	A-A
chr1	760000	780000	249900000	249920000	A-A
chr1	920000	940000	32060000	32080000	A-A
chr1	1040000	1060000	32420000	32440000	A-A
chr1	1100000	1120000	10040000	10060000	A-A
chr1	1120000	1140000	249900000	249920000	A-A
chr1	1200000	1220000	18740000	18760000	A-A
chr1	1360000	1380000	6360000	6380000	A-A
chr1	1420000	1440000	9420000	9440000	A-A
chr1	1420000	1440000	28660000	28680000	A-A
chr1	1640000	1660000	78260000	78280000	A-A
chr1	1660000	1680000	62720000	62740000	A-A
chr1	1680000	1700000	10660000	10680000	A-A
chr1	1780000	1800000	249900000	249920000	A-A
chr1	1820000	1840000	29020000	29040000	A-A
chr1	1820000	1840000	32640000	32660000	A-A
chr1	1820000	1840000	249900000	249920000	A-A
chr1	1960000	1980000	46360000	46380000	A-A
chr1	1960000	1980000	249900000	249920000	A-A
chr1	2020000	2040000	16660000	16680000	A-A
chr1	2020000	2040000	16680000	16700000	A-A
chr1	2020000	2040000	17960000	17980000	A-A
chr1	2020000	2040000	46260000	46280000	A-A
chr1	2020000	2040000	46760000	46780000	A-A
chr1	2020000	2040000	52480000	52500000	A-A
chr1	2020000	2040000	53440000	53460000	A-A
chr1	2020000	2040000	63620000	63640000	A-A
chr1	2020000	2040000	74060000	74080000	A-A
chr1	2020000	2040000	81140000	81160000	A-A
chr1	2060000	2080000	249900000	249920000	A-A
chr1	2080000	2100000	249900000	249920000	A-A
chr1	2200000	2220000	9940000	9960000	A-A
chr1	2240000	2260000	44320000	44340000	A-B
chr1	2320000	2340000	44380000	44400000	A-B
chr1	2360000	2380000	29120000	29140000	A-A
chr1	2360000	2380000	29440000	29460000	A-B
chr1	2360000	2380000	44640000	44660000	A-B
chr1	2440000	2460000	29100000	29120000	A-B
chr1	2440000	2460000	29880000	29900000	A-B
chr1	2480000	2500000	45060000	45080000	B-B
chr1	2520000	2540000	10180000	10200000	A-B
chr1	2540000	2560000	29580000	29600000	B-B
chr1	2560000	2580000	29140000	29160000	A-B
chr1	2560000	2580000	31600000	31620000	B-B
chr1	2560000	2580000	31680000	31700000	B-B
chr1	2600000	2620000	45140000	45160000	B-B
chr1	2640000	2660000	29020000	29040000	A-B
chr1	2640000	2660000	249900000	249920000	A-B
chr1	2720000	2740000	31880000	31900000	A-B
chr1	2740000	2760000	79100000	79120000	A-B
chr1	2760000	2780000	29180000	29200000	A-A
chr1	2760000	2780000	31760000	31780000	A-B
chr1	2840000	2860000	29320000	29340000	B-B
chr1	2840000	2860000	44680000	44700000	B-B
chr1	2860000	2880000	30260000	30280000	B-B
chr1	2880000	2900000	29960000	29980000	B-B
chr1	2880000	2900000	44760000	44780000	B-B
chr1	2900000	2920000	30680000	30700000	B-B
chr1	2940000	2960000	29340000	29360000	B-B
chr1	2940000	2960000	31320000	31340000	B-B
chr1	3000000	3020000	29320000	29340000	B-B
chr1	3000000	3020000	29460000	29480000	B-B
chr1	3040000	3060000	29560000	29580000	B-B
chr1	3060000	3080000	30020000	30040000	B-B
chr1	3060000	3080000	30300000	30320000	B-B
chr1	3060000	3080000	30820000	30840000	B-B
chr1	3080000	3100000	30100000	30120000	B-B
chr1	3100000	3120000	30140000	30160000	B-B
chr1	3100000	3120000	30780000	30800000	B-B
chr1	3140000	3160000	30700000	30720000	B-B
chr1	3140000	3160000	44840000	44860000	B-B
chr1	3200000	3220000	29480000	29500000	B-B
chr1	3200000	3220000	31420000	31440000	B-B
chr1	3200000	3220000	44640000	44660000	B-B
chr1	3220000	3240000	30740000	30760000	B-B
chr1	3240000	3260000	29440000	29460000	B-B
chr1	3240000	3260000	30540000	30560000	A-B
chr1	3260000	3280000	30240000	30260000	B-B
chr1	3280000	3300000	30100000	30120000	B-B
chr1	3280000	3300000	44520000	44540000	B-B
chr1	3340000	3360000	29460000	29480000	B-B
chr1	3360000	3380000	29180000	29200000	A-B
chr1	3360000	3380000	29440000	29460000	B-B
chr1	3360000	3380000	30080000	30100000	B-B
chr1	3380000	3400000	29480000	29500000	B-B
chr1	3380000	3400000	30100000	30120000	B-B
chr1	3380000	3400000	31240000	31260000	A-B
chr1	3380000	3400000	44580000	44600000	B-B
chr1	3400000	3420000	29440000	29460000	B-B
chr1	3400000	3420000	29540000	29560000	B-B
chr1	3440000	3460000	31700000	31720000	B-B
chr1	3500000	3520000	44360000	44380000	B-B
chr1	3540000	3560000	29240000	29260000	B-B
chr1	3540000	3560000	30540000	30560000	A-B
chr1	3560000	3580000	29540000	29560000	B-B
chr1	3560000	3580000	44760000	44780000	B-B
chr1	3600000	3620000	29460000	29480000	B-B
chr1	3640000	3660000	44620000	44640000	B-B
chr1	3660000	3680000	29880000	29900000	A-B
chr1	3720000	3740000	29440000	29460000	B-B
chr1	3720000	3740000	29540000	29560000	B-B
chr1	3720000	3740000	29600000	29620000	B-B
chr1	3720000	3740000	44840000	44860000	B-B
chr1	3740000	3760000	29540000	29560000	B-B
chr1	3740000	3760000	29860000	29880000	A-B
chr1	3820000	3840000	29600000	29620000	B-B
chr1	3820000	3840000	30020000	30040000	B-B
chr1	3840000	3860000	216620000	216640000	B-B
chr1	3880000	3900000	29280000	29300000	B-B
chr1	3880000	3900000	29300000	29320000	B-B
chr1	3880000	3900000	30080000	30100000	B-B
chr1	3900000	3920000	29980000	30000000	B-B
chr1	3940000	3960000	44600000	44620000	B-B
chr1	3960000	3980000	29480000	29500000	B-B
chr1	3960000	3980000	31800000	31820000	B-B
chr1	3960000	3980000	44540000	44560000	B-B
chr1	3980000	4000000	29660000	29680000	B-B
chr1	3980000	4000000	30720000	30740000	B-B
chr1	4020000	4040000	31420000	31440000	B-B
chr1	4040000	4060000	30880000	30900000	B-B
chr1	4060000	4080000	30220000	30240000	B-B
chr1	4080000	4100000	29440000	29460000	B-B
chr1	4080000	4100000	29540000	29560000	B-B
chr1	4080000	4100000	30720000	30740000	B-B
chr1	4120000	4140000	29340000	29360000	B-B
chr1	4120000	4140000	29500000	29520000	B-B
chr1	4120000	4140000	44560000	44580000	B-B
chr1	4140000	4160000	29860000	29880000	A-B
chr1	4140000	4160000	30140000	30160000	B-B
chr1	4140000	4160000	44600000	44620000	B-B
chr1	4140000	4160000	44880000	44900000	B-B
chr1	4140000	4160000	44900000	44920000	B-B
chr1	4160000	4180000	29120000	29140000	A-B
chr1	4160000	4180000	29440000	29460000	B-B
chr1	4160000	4180000	29560000	29580000	B-B
chr1	4160000	4180000	32100000	32120000	A-B
chr1	4180000	4200000	32160000	32180000	A-B
chr1	4180000	4200000	44680000	44700000	B-B
chr1	4220000	4240000	29000000	29020000	A-B
chr1	4260000	4280000	29320000	29340000	B-B
chr1	4260000	4280000	45140000	45160000	B-B
chr1	4300000	4320000	29060000	29080000	A-B
chr1	4300000	4320000	30920000	30940000	B-B
chr1	4300000	4320000	31660000	31680000	B-B
chr1	4300000	4320000	32280000	32300000	A-B
chr1	4320000	4340000	29400000	29420000	B-B
chr1	4320000	4340000	30020000	30040000	B-B
chr1	4320000	4340000	30120000	30140000	B-B
chr1	4320000	4340000	44240000	44260000	B-B
chr1	4340000	4360000	29160000	29180000	A-B
chr1	4340000	4360000	30620000	30640000	B-B
chr1	4360000	4380000	29060000	29080000	A-B
chr1	4360000	4380000	31580000	31600000	B-B
chr1	4360000	4380000	31840000	31860000	B-B
chr1	4380000	4400000	31880000	31900000	B-B
chr1	4400000	4420000	29120000	29140000	A-B
chr1	4400000	4420000	30760000	30780000	B-B
chr1	4400000	4420000	32240000	32260000	A-B
chr1	4420000	4440000	30260000	30280000	B-B
chr1	4420000	4440000	44900000	44920000	B-B
chr1	4440000	4460000	15100000	15120000	B-B
chr1	4440000	4460000	30560000	30580000	A-B
chr1	4440000	4460000	44780000	44800000	B-B
chr1	4480000	4500000	29280000	29300000	B-B
chr1	4500000	4520000	29220000	29240000	B-B
chr1	4500000	4520000	29320000	29340000	B-B
chr1	4500000	4520000	29900000	29920000	B-B
chr1	4500000	4520000	29920000	29940000	B-B
chr1	4500000	4520000	32160000	32180000	A-B
chr1	4520000	4540000	29300000	29320000	B-B
chr1	4580000	4600000	15060000	15080000	A-B
chr1	4580000	4600000	31780000	31800000	B-B
chr1	4580000	4600000	31900000	31920000	B-B
chr1	4580000	4600000	31980000	32000000	B-B
chr1	4600000	4620000	29000000	29020000	A-A
chr1	4600000	4620000	45220000	45240000	A-B
chr1	4660000	4680000	249900000	249920000	A-A
chr1	4680000	4700000	16540000	16560000	A-A
chr1	4680000	4700000	32300000	32320000	A-B
chr1	4680000	4700000	37460000	37480000	A-A
chr1	4680000	4700000	45980000	46000000	A-A
chr1	4700000	4720000	45680000	45700000	A-A
chr1	4720000	4740000	28940000	28960000	A-A
chr1	4740000	4760000	18740000	18760000	A-A
chr1	4760000	4780000	31180000	31200000	A-A
chr1	4760000	4780000	35880000	35900000	A-A
chr1	4760000	4780000	249900000	249920000	A-A
chr1	4780000	4800000	249900000	249920000	A-A
chr1	4800000	4820000	28860000	28880000	A-A
chr1	4800000	4820000	31200000	31220000	A-A
chr1	4800000	4820000	33520000	33540000	A-A
chr1	4800000	4820000	35960000	35980000	A-A
chr1	4800000	4820000	46020000	46040000	A-A
chr1	4800000	4820000	249900000	249920000	A-A
chr1	4820000	4840000	16540000	16560000	A-A
chr1	4820000	4840000	16560000	16580000	A-A
chr1	4820000	4840000	17020000	17040000	A-A
chr1	4820000	4840000	29740000	29760000	A-B
chr1	4820000	4840000	74980000	75000000	A-A
chr1	4840000	4860000	16620000	16640000	A-A
chr1	4840000	4860000	32140000	32160000	A-A
chr1	4840000	4860000	32940000	32960000	A-A
chr1	4840000	4860000	36120000	36140000	A-A
chr1	4860000	4880000	18620000	18640000	A-A
chr1	4860000	4880000	32980000	33000000	A-A
chr1	4940000	4960000	31120000	31140000	A-A
chr1	4940000	4960000	55480000	55500000	A-A
chr1	4960000	4980000	16680000	16700000	A-A
chr1	4960000	4980000	18340000	18360000	A-A
chr1	4960000	4980000	30440000	30460000	A-B
chr1	4960000	4980000	41580000	41600000	A-A
chr1	4960000	4980000	50280000	50300000	A-A
chr1	4960000	4980000	55460000	55480000	A-A
chr1	4960000	4980000	55480000	55500000	A-A
chr1	4960000	4980000	78280000	78300000	A-A
chr1	4980000	5000000	10520000	10540000	A-A
chr1	4980000	5000000	33360000	33380000	A-A
chr1	4980000	5000000	55480000	55500000	A-A
chr1	4980000	5000000	55500000	55520000	A-A
chr1	5000000	5020000	17700000	17720000	A-A
chr1	5000000	5020000	32840000	32860000	A-A
chr1	5000000	5020000	249900000	249920000	A-A
chr1	5040000	5060000	17640000	17660000	A-A
chr1	5040000	5060000	20280000	20300000	A-A
chr1	5040000	5060000	30440000	30460000	A-B
chr1	5060000	5080000	10260000	10280000	A-A
chr1	5060000	5080000	18800000	18820000	A-A
chr1	5060000	5080000	25960000	25980000	A-A
chr1	5060000	5080000	28700000	28720000	A-A
chr1	5060000	5080000	31120000	31140000	A-A
chr1	5060000	5080000	33640000	33660000	A-A
chr1	5080000	5100000	10440000	10460000	A-A
chr1	5080000	5100000	10460000	10480000	A-A
chr1	5080000	5100000	18360000	18380000	A-A
chr1	5080000	5100000	18800000	18820000	A-A
chr1	5080000	5100000	23060000	23080000	A-A
chr1	5080000	5100000	24440000	24460000	A-A
chr1	5080000	5100000	26340000	26360000	A-A
chr1	5080000	5100000	26380000	26400000	A-A
chr1	5080000	5100000	30440000	30460000	A-B
chr1	5080000	5100000	31120000	31140000	A-A
chr1	5080000	5100000	55480000	55500000	A-A
chr1	5080000	5100000	70560000	70580000	A-A
chr1	5080000	5100000	77060000	77080000	A-A
chr1	5080000	5100000	77380000	77400000	A-A
chr1	5360000	5380000	24060000	24080000	A-A
chr1	5360000	5380000	32940000	32960000	A-A
chr1	5360000	5380000	249900000	249920000	A-A
chr1	5380000	5400000	16560000	16580000	A-A
chr1	5380000	5400000	16620000	16640000	A-A
chr1	5420000	5440000	32680000	32700000	A-A
chr1	5440000	5460000	29080000	29100000	A-A
chr1	5480000	5500000	33120000	33140000	A-A
chr1	5500000	5520000	36180000	36200000	A-A
chr1	5520000	5540000	45140000	45160000	A-B
chr1	5540000	5560000	29020000	29040000	A-A
chr1	5540000	5560000	32300000	32320000	A-B
chr1	5540000	5560000	35840000	35860000	A-A
chr1	5560000	5580000	29060000	29080000	A-A
chr1	5580000	5600000	18560000	18580000	A-A
chr1	5580000	5600000	26520000	26540000	A-A
chr1	5580000	5600000	31040000	31060000	A-B
chr1	5580000	5600000	32740000	32760000	A-A
chr1	5580000	5600000	32900000	32920000	A-A
chr1	5580000	5600000	33160000	33180000	A-A
chr1	5600000	5620000	31260000	31280000	A-A
chr1	5600000	5620000	32280000	32300000	A-A
chr1	5600000	5620000	35820000	35840000	A-A
chr1	5600000	5620000	36160000	36180000	A-A
chr1	5620000	5640000	15080000	15100000	A-A
chr1	5620000	5640000	29180000	29200000	A-A
chr1	5620000	5640000	249900000	249920000	A-A
chr1	5640000	5660000	15680000	15700000	A-A
chr1	5640000	5660000	32100000	32120000	A-A
chr1	5640000	5660000	35760000	35780000	A-A
chr1	5640000	5660000	35880000	35900000	A-A
chr1	5640000	5660000	36200000	36220000	A-A
chr1	5640000	5660000	45460000	45480000	A-A
chr1	5660000	5680000	29120000	29140000	A-A
chr1	5700000	5720000	36100000	36120000	A-A
chr1	5720000	5740000	32400000	32420000	A-A
chr1	5740000	5760000	36040000	36060000	A-A
chr1	5760000	5780000	33180000	33200000	A-A
chr1	5800000	5820000	16820000	16840000	A-A
chr1	5800000	5820000	18740000	18760000	A-A
chr1	5800000	5820000	36180000	36200000	A-A
chr1	5800000	5820000	37260000	37280000	A-A
chr1	5820000	5840000	16540000	16560000	A-A
chr1	5820000	5840000	32080000	32100000	A-A
chr1	5820000	5840000	36080000	36100000	A-A
chr1	5820000	5840000	36160000	36180000	A-A
chr1	5840000	5860000	41800000	41820000	A-A
chr1	5860000	5880000	16880000	16900000	A-A
chr1	5860000	5880000	28900000	28920000	A-A
chr1	5880000	5900000	11540000	11560000	A-A
chr1	5880000	5900000	32560000	32580000	A-A
chr1	5880000	5900000	35460000	35480000	A-A
chr1	5920000	5940000	34860000	34880000	A-A
chr1	5920000	5940000	36280000	36300000	A-A
chr1	5940000	5960000	28300000	28320000	A-A
chr1	6020000	6040000	27940000	27960000	A-A
chr1	6020000	6040000	28300000	28320000	A-A
chr1	6020000	6040000	34220000	34240000	A-A
chr1	6020000	6040000	553360000	553380000	A-A
chr1	6040000	6060000	12180000	12200000	A-A
chr1	6040000	6060000	17620000	17640000	A-A
chr1	6060000	6080000	35200000	35220000	A-A
chr1	6080000	6100000	17320000	17340000	A-A
chr1	6080000	6100000	345180000	345200000	A-A
chr1	6160000	6180000	12080000	12100000	A-A
chr1	6160000	6180000	35120000	35140000	A-A
chr1	6200000	6220000	411800000	411820000	A-A
chr1	6200000	6220000	411820000	411840000	A-A
chr1	6200000	6220000	474680000	474700000	A-A
chr1	6200000	6220000	474700000	474720000	A-A
chr1	6200000	6220000	474720000	474740000	A-A
chr1	6200000	6220000	575660000	575680000	A-B
chr1	6240000	6260000	14460000	14480000	A-A
chr1	6300000	6320000	27920000	27940000	A-A
chr1	6320000	6340000	36740000	36760000	A-A
chr1	6340000	6360000	34660000	34680000	A-A
chr1	6360000	6380000	18300000	18320000	A-A
chr1	6380000	6400000	12140000	12160000	A-A
chr1	6380000	6400000	18240000	18260000	A-A
chr1	6380000	6400000	33780000	33800000	A-A
chr1	6380000	6400000	33880000	33900000	A-A
chr1	6400000	6420000	17460000	17480000	A-A
chr1	6400000	6420000	42460000	42480000	A-A
chr1	6500000	6520000	14320000	14340000	A-A
chr1	6500000	6520000	14500000	14520000	A-A
chr1	6500000	6520000	18360000	18380000	A-A
chr1	6500000	6520000	19040000	19060000	others
chr1	6500000	6520000	19560000	19580000	A-A
chr1	6500000	6520000	24440000	24460000	A-A
chr1	6500000	6520000	26340000	26360000	A-A
chr1	6500000	6520000	27040000	27060000	A-A
chr1	6500000	6520000	41560000	41580000	A-A
chr1	6520000	6540000	14200000	14220000	A-A
chr1	6520000	6540000	27720000	27740000	A-A
chr1	6520000	6540000	34160000	34180000	A-A
chr1	6520000	6540000	34820000	34840000	A-A
chr1	6540000	6560000	17900000	17920000	A-A
chr1	6540000	6560000	33960000	33980000	A-A
chr1	6540000	6560000	34220000	34240000	A-A
chr1	6580000	6600000	27040000	27060000	A-A
chr1	6580000	6600000	27420000	27440000	A-A
chr1	6600000	6620000	21460000	21480000	A-A
chr1	6620000	6640000	24420000	24440000	A-A
chr1	6620000	6640000	33820000	33840000	A-A
chr1	6620000	6640000	35120000	35140000	A-A
chr1	6660000	6680000	21640000	21660000	A-A
chr1	6660000	6680000	34220000	34240000	A-A
chr1	6720000	6740000	28660000	28680000	A-A
chr1	6720000	6740000	33820000	33840000	A-A
chr1	6740000	6760000	19800000	19820000	A-A
chr1	6740000	6760000	34400000	34420000	A-A
chr1	6760000	6780000	11800000	11820000	A-A
chr1	6760000	6780000	19480000	19500000	A-A
chr1	6760000	6780000	35100000	35120000	A-A
chr1	6780000	6800000	18120000	18140000	A-A
chr1	6780000	6800000	20040000	20060000	A-A
chr1	6800000	6820000	12940000	12960000	A-A
chr1	6800000	6820000	14300000	14320000	A-A
chr1	6800000	6820000	27860000	27880000	A-A
chr1	6800000	6820000	34940000	34960000	A-A
chr1	6800000	6820000	35000000	35020000	A-A
chr1	6800000	6820000	35120000	35140000	A-A
chr1	6820000	6840000	34940000	34960000	A-A
chr1	6860000	6880000	39960000	39980000	A-A
chr1	6860000	6880000	41280000	41300000	A-A
chr1	6920000	6940000	19080000	19100000	others
chr1	6920000	6940000	34200000	34220000	A-A
chr1	6940000	6960000	14260000	14280000	A-A
chr1	6940000	6960000	35200000	35220000	A-A
chr1	6960000	6980000	12180000	12200000	A-A
chr1	6960000	6980000	34160000	34180000	A-A
chr1	7040000	7060000	12280000	12300000	A-A
chr1	7100000	7120000	24420000	24440000	A-A
chr1	7100000	7120000	25480000	25500000	A-A
chr1	7100000	7120000	41560000	41580000	A-A
chr1	7140000	7160000	36180000	36200000	A-A
chr1	7140000	7160000	40980000	41000000	A-A
chr1	7200000	7220000	34640000	34660000	A-A
chr1	7220000	7240000	19500000	19520000	A-A
chr1	7220000	7240000	34420000	34440000	A-A
chr1	7240000	7260000	34760000	34780000	A-A
chr1	7240000	7260000	39360000	39380000	A-A
chr1	7260000	7280000	21720000	21740000	A-A
chr1	7280000	7300000	13980000	14000000	A-A
chr1	7280000	7300000	28140000	28160000	A-A
chr1	7320000	7340000	19080000	19100000	others
chr1	7320000	7340000	34400000	34420000	A-A
chr1	7340000	7360000	35120000	35140000	A-A
chr1	7340000	7360000	40840000	40860000	A-A
chr1	7340000	7360000	41100000	41120000	A-A
chr1	7360000	7380000	21600000	21620000	A-A
chr1	7360000	7380000	34400000	34420000	A-A
chr1	7400000	7420000	34680000	34700000	A-A
chr1	7400000	7420000	38240000	38260000	A-A
chr1	7400000	7420000	40660000	40680000	A-A
chr1	7440000	7460000	34200000	34220000	A-A
chr1	7500000	7520000	24580000	24600000	A-A
chr1	7520000	7540000	14500000	14520000	A-A
chr1	7520000	7540000	34180000	34200000	A-A
chr1	7540000	7560000	17440000	17460000	A-A
chr1	7540000	7560000	34660000	34680000	A-A
chr1	7560000	7580000	21680000	21700000	A-A
chr1	7600000	7620000	34720000	34740000	A-A
chr1	7620000	7640000	21960000	21980000	A-A
chr1	7620000	7640000	23500000	23520000	A-A
chr1	7620000	7640000	35080000	35100000	A-A
chr1	7640000	7660000	21680000	21700000	A-A
chr1	7640000	7660000	34700000	34720000	A-A
chr1	7640000	7660000	34940000	34960000	A-A
chr1	7680000	7700000	19600000	19620000	A-A
chr1	7680000	7700000	34220000	34240000	A-A
chr1	7700000	7720000	33800000	33820000	A-A
chr1	7700000	7720000	33920000	33940000	A-A
chr1	7700000	7720000	38700000	38720000	A-A
chr1	7740000	7760000	22660000	22680000	A-A
chr1	7740000	7760000	38840000	38860000	A-A
chr1	7740000	7760000	41080000	41100000	A-A
chr1	7800000	7820000	626640000	626660000	A-B
chr1	7840000	7860000	36600000	36620000	A-A
chr1	7840000	7860000	38780000	38800000	A-A
chr1	7840000	7860000	39660000	39680000	A-A
chr1	7880000	7900000	33980000	34000000	A-A
chr1	7880000	7900000	35380000	35400000	A-A
chr1	7880000	7900000	41000000	41020000	A-A
chr1	7900000	7920000	34800000	34820000	A-A
chr1	7900000	7920000	36540000	36560000	A-A
chr1	7960000	7980000	13480000	13500000	A-A
chr1	7960000	7980000	14280000	14300000	A-A
chr1	7960000	7980000	14440000	14460000	A-A
chr1	7960000	7980000	19920000	19940000	A-A
chr1	7960000	7980000	20280000	20300000	A-A
chr1	7960000	7980000	21560000	21580000	A-A
chr1	7960000	7980000	21980000	22000000	A-A
chr1	7960000	7980000	26740000	26760000	A-A
chr1	7960000	7980000	33780000	33800000	A-A
chr1	7960000	7980000	34960000	34980000	A-A
chr1	7960000	7980000	36620000	36640000	A-A
chr1	7960000	7980000	36640000	36660000	A-A
chr1	7960000	7980000	36740000	36760000	A-A
chr1	7960000	7980000	37000000	37020000	A-A
chr1	7960000	7980000	37040000	37060000	A-A
chr1	7960000	7980000	38100000	38120000	A-A
chr1	7960000	7980000	38720000	38740000	A-A
chr1	7960000	7980000	38860000	38880000	A-A
chr1	7960000	7980000	39360000	39380000	A-A
chr1	7960000	7980000	41100000	41120000	A-A
chr1	7960000	7980000	41300000	41320000	A-A
chr1	7960000	7980000	41540000	41560000	A-A
chr1	7980000	8000000	17520000	17540000	A-A
chr1	7980000	8000000	35420000	35440000	A-A
chr1	8000000	8020000	18020000	18040000	A-A
chr1	8000000	8020000	19980000	20000000	A-A
chr1	8000000	8020000	27480000	27500000	A-A
chr1	8000000	8020000	27580000	27600000	A-A
chr1	8000000	8020000	40220000	40240000	A-A
chr1	8000000	8020000	41520000	41540000	A-A
chr1	8020000	8040000	21400000	21420000	A-A
chr1	8020000	8040000	21880000	21900000	A-A
chr1	8020000	8040000	36300000	36320000	A-A
chr1	8040000	8060000	18700000	18720000	A-A
chr1	8040000	8060000	23160000	23180000	A-A
chr1	8040000	8060000	41460000	41480000	A-A
chr1	8060000	8080000	17900000	17920000	A-A
chr1	8060000	8080000	35320000	35340000	A-A
chr1	8060000	8080000	37440000	37460000	A-A
chr1	8080000	8100000	13140000	13160000	A-A
chr1	8080000	8100000	18740000	18760000	A-A
chr1	8080000	8100000	36480000	36500000	A-A
chr1	8080000	8100000	36520000	36540000	A-A
chr1	8080000	8100000	37340000	37360000	A-A
chr1	8080000	8100000	39460000	39480000	A-A
chr1	8080000	8100000	40240000	40260000	A-A
chr1	8080000	8100000	40260000	40280000	A-A
chr1	8080000	8100000	41820000	41840000	A-A
chr1	8100000	8120000	18620000	18640000	A-A
chr1	8100000	8120000	21300000	21320000	A-A
chr1	8100000	8120000	21340000	21360000	A-A
chr1	8100000	8120000	24880000	24900000	A-A
chr1	8100000	8120000	26560000	26580000	A-A
chr1	8100000	8120000	35620000	35640000	A-A
chr1	8100000	8120000	35640000	35660000	A-A
chr1	8100000	8120000	35700000	35720000	A-A
chr1	8100000	8120000	35760000	35780000	A-A
chr1	8100000	8120000	39100000	39120000	A-A
chr1	8100000	8120000	41900000	41920000	A-A
chr1	8100000	8120000	42120000	42140000	A-A
chr1	8120000	8140000	24860000	24880000	A-A
chr1	8120000	8140000	39080000	39100000	A-A
chr1	8140000	8160000	16960000	16980000	A-A
chr1	8140000	8160000	17760000	17780000	A-A
chr1	8140000	8160000	21300000	21320000	A-A
chr1	8140000	8160000	41820000	41840000	A-A
chr1	8160000	8180000	25220000	25240000	A-A
chr1	8160000	8180000	36460000	36480000	A-A
chr1	8160000	8180000	39480000	39500000	A-A
chr1	8160000	8180000	40220000	40240000	A-A
chr1	8180000	8200000	36240000	36260000	A-A
chr1	8180000	8200000	39520000	39540000	A-A
chr1	8220000	8240000	18800000	18820000	A-A
chr1	8220000	8240000	40200000	40220000	A-A
chr1	8240000	8260000	17960000	17980000	A-A
chr1	8240000	8260000	36600000	36620000	A-A
chr1	8260000	8280000	21460000	21480000	A-A
chr1	8260000	8280000	24420000	24440000	A-A
chr1	8260000	8280000	25500000	25520000	A-A
chr1	8260000	8280000	33280000	33300000	A-A
chr1	8260000	8280000	37160000	37180000	A-A
chr1	8260000	8280000	40320000	40340000	A-A
chr1	8300000	8320000	21400000	21420000	A-A
chr1	8340000	8360000	38460000	38480000	A-A
chr1	8380000	8400000	40300000	40320000	A-A
chr1	8440000	8460000	20280000	20300000	A-A
chr1	8460000	8480000	21680000	21700000	A-A
chr1	8460000	8480000	25500000	25520000	A-A
chr1	8460000	8480000	25960000	25980000	A-A
chr1	8460000	8480000	38640000	38660000	A-A
chr1	8480000	8500000	25500000	25520000	A-A
chr1	8500000	8520000	25000000	25020000	A-A
chr1	8560000	8580000	18560000	18580000	A-A
chr1	8560000	8580000	18600000	18620000	A-A
chr1	8560000	8580000	22460000	22480000	A-A
chr1	8560000	8580000	26560000	26580000	A-A
chr1	8560000	8580000	34860000	34880000	A-A
chr1	8580000	8600000	17920000	17940000	A-A
chr1	8580000	8600000	21360000	21380000	A-A
chr1	8580000	8600000	26560000	26580000	A-A
chr1	8620000	8640000	25240000	25260000	A-A
chr1	8620000	8640000	37460000	37480000	A-A
chr1	8620000	8640000	39480000	39500000	A-A
chr1	8620000	8640000	43060000	43080000	A-A
chr1	8640000	8660000	36420000	36440000	A-A
chr1	8660000	8680000	21360000	21380000	A-A
chr1	8660000	8680000	35620000	35640000	A-A
chr1	8660000	8680000	36300000	36320000	A-A
chr1	8660000	8680000	40240000	40260000	A-A
chr1	8660000	8680000	41920000	41940000	A-A
chr1	8680000	8700000	18500000	18520000	A-A
chr1	8680000	8700000	23960000	23980000	A-A
chr1	8680000	8700000	25560000	25580000	A-A
chr1	8680000	8700000	36360000	36380000	A-A
chr1	8680000	8700000	38480000	38500000	A-A
chr1	8700000	8720000	18700000	18720000	A-A
chr1	8700000	8720000	18740000	18760000	A-A
chr1	8700000	8720000	25260000	25280000	A-A
chr1	8700000	8720000	26600000	26620000	A-A
chr1	8700000	8720000	39540000	39560000	A-A
chr1	8700000	8720000	40240000	40260000	A-A
chr1	8720000	8740000	25260000	25280000	A-A
chr1	8720000	8740000	27680000	27700000	A-A
chr1	8720000	8740000	36460000	36480000	A-A
chr1	8720000	8740000	37200000	37220000	A-A
chr1	8720000	8740000	39020000	39040000	A-A
chr1	8720000	8740000	39460000	39480000	A-A
chr1	8720000	8740000	41900000	41920000	A-A
chr1	8740000	8760000	17740000	17760000	A-A
chr1	8780000	8800000	18860000	18880000	A-A
chr1	8780000	8800000	37240000	37260000	A-A
chr1	8780000	8800000	42180000	42200000	A-A
chr1	8800000	8820000	40140000	40160000	A-A
chr1	8820000	8840000	42460000	42480000	A-A
chr1	8840000	8860000	23420000	23440000	A-A
chr1	8880000	8900000	39420000	39440000	A-A
chr1	8880000	8900000	40240000	40260000	A-A
chr1	8900000	8920000	38440000	38460000	A-A
chr1	8900000	8920000	40300000	40320000	A-A
chr1	8900000	8920000	41040000	41060000	A-A
chr1	8960000	8980000	17960000	17980000	A-A
chr1	8960000	8980000	21480000	21500000	A-A
chr1	8960000	8980000	21540000	21560000	A-A
chr1	8960000	8980000	21620000	21640000	A-A
chr1	8960000	8980000	21760000	21780000	A-A
chr1	8960000	8980000	27200000	27220000	A-A
chr1	8960000	8980000	41300000	41320000	A-A
chr1	8980000	9000000	18240000	18260000	A-A
chr1	8980000	9000000	33280000	33300000	A-A
chr1	8980000	9000000	41300000	41320000	A-A
chr1	9100000	9120000	42780000	42800000	A-A
chr1	9180000	9200000	21420000	21440000	A-A
chr1	9180000	9200000	21580000	21600000	A-A
chr1	9200000	9220000	34680000	34700000	A-A
chr1	9260000	9280000	33960000	33980000	A-A
chr1	9260000	9280000	37080000	37100000	A-A
chr1	9260000	9280000	40240000	40260000	A-A
chr1	9280000	9300000	34180000	34200000	A-A
chr1	9280000	9300000	37980000	38000000	A-A
chr1	9300000	9320000	34000000	34020000	A-A
chr1	9300000	9320000	34200000	34220000	A-A
chr1	9300000	9320000	40280000	40300000	A-A
chr1	9340000	9360000	21480000	21500000	A-A
chr1	9380000	9400000	17400000	17420000	A-A
chr1	9380000	9400000	21540000	21560000	A-A
chr1	9380000	9400000	21760000	21780000	A-A
chr1	9420000	9440000	36920000	36940000	A-A
chr1	9420000	9440000	40440000	40460000	A-A
chr1	9420000	9440000	41340000	41360000	A-A
chr1	9460000	9480000	21520000	21540000	A-A
chr1	9460000	9480000	21980000	22000000	A-A
chr1	9520000	9540000	21480000	21500000	A-A
chr1	9520000	9540000	25140000	25160000	A-A
chr1	9520000	9540000	27480000	27500000	A-A
chr1	9580000	9600000	27400000	27420000	A-A
chr1	9580000	9600000	37180000	37200000	A-A
chr1	9620000	9640000	17060000	17080000	A-A
chr1	9620000	9640000	41500000	41520000	A-A
chr1	9660000	9680000	36440000	36460000	A-A
chr1	9680000	9700000	18480000	18500000	A-A
chr1	9680000	9700000	18500000	18520000	A-A
chr1	9680000	9700000	18600000	18620000	A-A
chr1	9680000	9700000	36160000	36180000	A-A
chr1	9700000	9720000	17900000	17920000	A-A
chr1	9700000	9720000	36180000	36200000	A-A
chr1	9720000	9740000	21200000	21220000	A-A
chr1	9720000	9740000	24880000	24900000	A-A
chr1	9720000	9740000	26560000	26580000	A-A
chr1	9720000	9740000	35740000	35760000	A-A
chr1	9720000	9740000	35940000	35960000	A-A
chr1	9740000	9760000	16900000	16920000	A-A
chr1	9740000	9760000	24080000	24100000	A-A
chr1	9740000	9760000	35920000	35940000	A-A
chr1	9760000	9780000	18620000	18640000	A-A
chr1	9760000	9780000	36140000	36160000	A-A
chr1	9760000	9780000	36460000	36480000	A-A
chr1	9780000	9800000	16540000	16560000	A-A
chr1	9780000	9800000	16560000	16580000	A-A
chr1	9780000	9800000	20560000	20580000	A-A
chr1	9780000	9800000	35760000	35780000	A-A
chr1	9780000	9800000	36080000	36100000	A-A
chr1	9780000	9800000	36140000	36160000	A-A
chr1	9780000	9800000	37440000	37460000	A-A
chr1	9800000	9820000	16540000	16560000	A-A
chr1	9800000	9820000	35640000	35660000	A-A
chr1	9800000	9820000	36460000	36480000	A-A
chr1	9840000	9860000	16960000	16980000	A-A
chr1	9840000	9860000	35880000	35900000	A-A
chr1	9840000	9860000	35940000	35960000	A-A
chr1	9840000	9860000	36040000	36060000	A-A
chr1	9860000	9880000	18620000	18640000	A-A
chr1	9880000	9900000	21340000	21360000	A-A
chr1	9880000	9900000	37440000	37460000	A-A
chr1	9900000	9920000	16940000	16960000	A-A
chr1	9920000	9940000	35920000	35940000	A-A
chr1	9920000	9940000	36020000	36040000	A-A
chr1	9940000	9960000	36060000	36080000	A-A
chr1	9960000	9980000	26560000	26580000	A-A
chr1	9980000	10000000	37280000	37300000	A-A
chr1	10000000	10020000	36140000	36160000	A-A
chr1	10020000	10040000	15260000	15280000	A-B
chr1	10020000	10040000	18480000	18500000	A-A
chr1	10020000	10040000	21080000	21100000	A-A
chr1	10040000	10060000	15080000	15100000	A-A
chr1	10040000	10060000	17900000	17920000	A-A
chr1	10040000	10060000	18500000	18520000	A-A
chr1	10040000	10060000	35900000	35920000	A-A
chr1	10040000	10060000	36420000	36440000	A-A
chr1	10060000	10080000	36040000	36060000	A-A
chr1	10080000	10100000	23820000	23840000	A-A
chr1	10080000	10100000	37460000	37480000	A-A
chr1	10100000	10120000	20500000	20520000	A-A
chr1	10100000	10120000	25900000	25920000	A-A
chr1	10100000	10120000	37440000	37460000	A-A
chr1	10140000	10160000	35180000	35200000	A-A
chr1	10160000	10180000	16680000	16700000	A-A
chr1	10160000	10180000	16700000	16720000	A-A
chr1	10160000	10180000	17580000	17600000	A-A
chr1	10160000	10180000	41440000	41460000	A-A
chr1	10180000	10200000	21280000	21300000	A-A
chr1	10180000	10200000	37100000	37120000	A-A
chr1	10180000	10200000	569420000	569440000	A-A
chr1	10200000	10220000	18120000	18140000	A-A
chr1	10220000	10240000	33880000	33900000	A-A
chr1	10240000	10260000	25960000	25980000	A-A
chr1	10280000	10300000	26760000	26780000	A-A
chr1	10340000	10360000	39500000	39520000	A-A
chr1	10420000	10440000	17740000	17760000	A-A
chr1	10440000	10460000	24420000	24440000	A-A
chr1	10440000	10460000	25740000	25760000	A-A
chr1	10440000	10460000	27420000	27440000	A-A
chr1	10440000	10460000	33660000	33680000	A-A
chr1	10460000	10480000	17240000	17260000	A-A
chr1	10480000	10500000	35180000	35200000	A-A
chr1	10480000	10500000	35460000	35480000	A-A
chr1	10480000	10500000	39400000	39420000	A-A
chr1	10500000	10520000	41480000	41500000	A-A
chr1	10520000	10540000	17320000	17340000	A-A
chr1	10520000	10540000	25700000	25720000	A-A
chr1	10560000	10580000	290100000	290120000	A-A
chr1	10560000	10580000	290160000	290180000	A-A
chr1	10560000	10580000	314100000	314120000	A-A
chr1	10560000	10580000	460280000	460300000	A-A
chr1	10580000	10600000	290100000	290120000	A-A
chr1	10580000	10600000	290160000	290180000	A-A
chr1	10600000	10620000	18540000	18560000	A-A
chr1	10600000	10620000	36180000	36200000	A-A
chr1	10600000	10620000	36440000	36460000	A-A
chr1	10600000	10620000	290160000	290180000	A-A
chr1	10600000	10620000	314100000	314120000	A-A
chr1	10620000	10640000	24440000	24460000	A-A
chr1	10620000	10640000	290160000	290180000	A-A
chr1	10740000	10760000	36260000	36280000	A-A
chr1	10760000	10780000	35660000	35680000	A-A
chr1	10800000	10820000	24220000	24240000	A-A
chr1	10920000	10940000	41760000	41780000	A-A
chr1	10960000	10980000	35620000	35640000	A-A
chr1	10980000	11000000	36300000	36320000	A-A
chr1	11240000	11260000	35440000	35460000	A-A
chr1	11280000	11300000	36740000	36760000	A-A
chr1	11420000	11440000	55480000	55500000	A-A
chr1	11440000	11460000	17440000	17460000	A-A
chr1	11440000	11460000	26380000	26400000	A-A
chr1	11460000	11480000	18940000	18960000	A-A
chr1	11460000	11480000	25480000	25500000	A-A
chr1	11540000	11560000	19520000	19540000	A-A
chr1	11560000	11580000	41320000	41340000	A-A
chr1	11580000	11600000	20060000	20080000	A-A
chr1	11580000	11600000	21480000	21500000	A-A
chr1	11580000	11600000	41280000	41300000	A-A
chr1	11640000	11660000	27840000	27860000	A-A
chr1	11680000	11700000	34620000	34640000	A-A
chr1	11680000	11700000	197300000	197320000	A-B
chr1	11700000	11720000	489320000	489340000	A-B
chr1	11760000	11780000	19400000	19420000	A-A
chr1	11860000	11880000	41320000	41340000	A-A
chr1	11860000	11880000	622280000	622300000	A-A
chr1	11880000	11900000	561940000	561960000	A-B
chr1	11960000	11980000	34200000	34220000	A-A
chr1	11960000	11980000	34820000	34840000	A-A
chr1	11980000	12000000	27700000	27720000	A-A
chr1	12060000	12080000	39660000	39680000	A-A
chr1	12080000	12100000	17440000	17460000	A-A
chr1	12120000	12140000	19280000	19300000	A-A
chr1	12120000	12140000	21540000	21560000	A-A
chr1	12140000	12160000	17440000	17460000	A-A
chr1	12140000	12160000	21540000	21560000	A-A
chr1	12140000	12160000	21680000	21700000	A-A
chr1	12140000	12160000	34960000	34980000	A-A
chr1	12140000	12160000	40460000	40480000	A-A
chr1	12140000	12160000	46900000	46920000	A-A
chr1	12140000	12160000	76380000	76400000	A-A
chr1	12240000	12260000	22160000	22180000	A-A
chr1	12240000	12260000	39860000	39880000	A-A
chr1	12340000	12360000	24440000	24460000	A-A
chr1	12340000	12360000	39980000	40000000	A-A
chr1	12380000	12400000	39980000	40000000	A-A
chr1	12600000	12620000	40260000	40280000	A-A
chr1	12600000	12620000	41500000	41520000	A-A
chr1	12620000	12640000	40260000	40280000	A-A
chr1	12740000	12760000	27880000	27900000	A-A
chr1	12780000	12800000	39400000	39420000	A-A
chr1	12860000	12880000	41300000	41320000	A-A
chr1	12940000	12960000	25160000	25180000	A-A
chr1	12940000	12960000	25500000	25520000	A-A
chr1	13060000	13080000	27940000	27960000	A-A
chr1	13080000	13100000	41820000	41840000	A-A
chr1	13100000	13120000	36340000	36360000	A-A
chr1	13140000	13160000	40060000	40080000	A-A
chr1	13260000	13280000	191180000	191200000	A-B
chr1	13280000	13300000	191180000	191200000	A-B
chr1	13380000	13400000	38420000	38440000	A-A
chr1	13460000	13480000	27420000	27440000	A-A
chr1	13460000	13480000	28660000	28680000	A-A
chr1	13480000	13500000	38720000	38740000	A-A
chr1	13560000	13580000	38660000	38680000	A-A
chr1	13560000	13580000	39400000	39420000	A-A
chr1	13600000	13620000	42600000	42620000	A-A
chr1	13640000	13660000	40240000	40260000	A-A
chr1	13680000	13700000	34800000	34820000	A-A
chr1	13840000	13860000	38160000	38180000	A-A
chr1	14280000	14300000	36620000	36640000	A-A
chr1	14280000	14300000	40420000	40440000	A-A
chr1	14360000	14380000	21660000	21680000	A-A
chr1	14360000	14380000	28140000	28160000	A-A
chr1	14420000	14440000	33280000	33300000	A-A
chr1	14420000	14440000	33660000	33680000	A-A
chr1	14500000	14520000	39380000	39400000	A-A
chr1	14780000	14800000	29020000	29040000	A-A
chr1	14800000	14820000	20860000	20880000	A-B
chr1	14840000	14860000	29060000	29080000	A-A
chr1	14840000	14860000	37360000	37380000	A-A
chr1	14860000	14880000	35940000	35960000	A-A
chr1	15020000	15040000	32900000	32920000	A-A
chr1	15080000	15100000	35900000	35920000	A-A
chr1	15100000	15120000	29040000	29060000	A-B
chr1	15240000	15260000	35580000	35600000	A-B
chr1	15300000	15320000	36220000	36240000	A-A
chr1	15500000	15520000	45140000	45160000	A-B
chr1	15600000	15620000	37360000	37380000	A-A
chr1	15640000	15660000	214660000	214680000	A-A
chr1	16080000	16100000	223840000	223860000	A-A
chr1	16520000	16540000	35600000	35620000	A-A
chr1	16540000	16560000	35860000	35880000	A-A
chr1	16560000	16580000	43060000	43080000	A-A
chr1	16660000	16680000	25320000	25340000	A-A
chr1	16680000	16700000	25080000	25100000	A-A
chr1	16680000	16700000	63960000	63980000	A-A
chr1	16880000	16900000	43780000	43800000	A-A
chr1	17000000	17020000	42120000	42140000	A-A
chr1	17100000	17120000	27140000	27160000	A-A
chr1	17120000	17140000	28140000	28160000	A-A
chr1	17120000	17140000	633440000	633460000	A-B
chr1	17280000	17300000	35180000	35200000	A-A
chr1	17320000	17340000	28600000	28620000	A-A
chr1	17460000	17480000	25160000	25180000	A-A
chr1	17460000	17480000	33280000	33300000	A-A
chr1	17460000	17480000	35000000	35020000	A-A
chr1	17460000	17480000	35120000	35140000	A-A
chr1	17480000	17500000	27580000	27600000	A-A
chr1	17620000	17640000	25660000	25680000	A-A
chr1	17620000	17640000	27360000	27380000	A-A
chr1	17660000	17680000	25500000	25520000	A-A
chr1	17660000	17680000	37180000	37200000	A-A
chr1	17680000	17700000	37260000	37280000	A-A
chr1	17720000	17740000	24200000	24220000	A-A
chr1	17720000	17740000	35280000	35300000	A-A
chr1	17740000	17760000	41440000	41460000	A-A
chr1	17800000	17820000	37040000	37060000	A-A
chr1	17820000	17840000	27520000	27540000	A-A
chr1	17840000	17860000	26500000	26520000	A-A
chr1	17860000	17880000	26520000	26540000	A-A
chr1	17860000	17880000	34800000	34820000	A-A
chr1	17860000	17880000	36220000	36240000	A-A
chr1	17860000	17880000	36320000	36340000	A-A
chr1	17860000	17880000	40060000	40080000	A-A
chr1	17900000	17920000	39060000	39080000	A-A
chr1	17920000	17940000	25240000	25260000	A-A
chr1	18240000	18260000	25760000	25780000	A-A
chr1	18260000	18280000	23560000	23580000	A-A
chr1	18260000	18280000	46580000	46600000	A-A
chr1	18280000	18300000	25160000	25180000	A-A
chr1	18360000	18380000	34760000	34780000	A-A
chr1	18360000	18380000	35460000	35480000	A-A
chr1	18360000	18380000	35480000	35500000	A-A
chr1	18360000	18380000	41380000	41400000	A-A
chr1	18400000	18420000	25220000	25240000	A-A
chr1	18480000	18500000	36120000	36140000	A-A
chr1	18500000	18520000	24880000	24900000	A-A
chr1	18500000	18520000	37240000	37260000	A-A
chr1	18520000	18540000	36240000	36260000	A-A
chr1	18540000	18560000	47780000	47800000	A-A
chr1	18560000	18580000	36280000	36300000	A-A
chr1	18580000	18600000	24100000	24120000	A-A
chr1	18580000	18600000	37480000	37500000	A-A
chr1	18600000	18620000	35780000	35800000	A-A
chr1	18600000	18620000	35980000	36000000	A-A
chr1	18600000	18620000	36180000	36200000	A-A
chr1	18620000	18640000	35280000	35300000	A-A
chr1	18660000	18680000	36380000	36400000	A-A
chr1	18660000	18680000	37220000	37240000	A-A
chr1	18720000	18740000	26540000	26560000	A-A
chr1	18720000	18740000	36480000	36500000	A-A
chr1	18720000	18740000	36540000	36560000	A-A
chr1	18740000	18760000	36440000	36460000	A-A
chr1	18740000	18760000	42040000	42060000	A-A
chr1	18780000	18800000	35380000	35400000	A-A
chr1	18800000	18820000	24400000	24420000	A-A
chr1	18800000	18820000	24420000	24440000	A-A
chr1	18800000	18820000	25700000	25720000	A-A
chr1	18800000	18820000	25760000	25780000	A-A
chr1	18800000	18820000	26360000	26380000	A-A
chr1	18800000	18820000	28060000	28080000	A-A
chr1	18800000	18820000	30440000	30460000	A-B
chr1	18800000	18820000	35440000	35460000	A-A
chr1	18800000	18820000	35460000	35480000	A-A
chr1	18800000	18820000	39160000	39180000	A-A
chr1	18820000	18840000	24400000	24420000	A-A
chr1	18840000	18860000	36520000	36540000	A-A
chr1	18880000	18900000	28700000	28720000	A-A
chr1	18880000	18900000	30440000	30460000	A-B
chr1	18980000	19000000	48300000	48320000	A-A
chr1	19040000	19060000	34760000	34780000	others
chr1	19040000	19060000	41240000	41260000	others
chr1	19060000	19080000	40940000	40960000	others
chr1	19080000	19100000	34200000	34220000	others
chr1	19080000	19100000	40360000	40380000	others
chr1	19100000	19120000	33980000	34000000	A-A
chr1	19220000	19240000	34460000	34480000	A-A
chr1	19440000	19460000	40980000	41000000	A-A
chr1	19460000	19480000	40640000	40660000	A-A
chr1	19480000	19500000	34740000	34760000	A-A
chr1	19480000	19500000	40680000	40700000	A-A
chr1	19540000	19560000	41300000	41320000	A-A
chr1	19560000	19580000	40440000	40460000	A-A
chr1	19640000	19660000	39360000	39380000	A-A
chr1	19700000	19720000	40880000	40900000	A-A
chr1	19760000	19780000	40940000	40960000	A-A
chr1	19900000	19920000	27400000	27420000	A-A
chr1	19920000	19940000	41160000	41180000	A-A
chr1	19960000	19980000	41040000	41060000	A-A
chr1	20040000	20060000	38680000	38700000	A-A
chr1	20100000	20120000	27200000	27220000	A-A
chr1	20100000	20120000	27420000	27440000	A-A
chr1	20100000	20120000	27880000	27900000	A-A
chr1	20280000	20300000	32580000	32600000	A-A
chr1	20320000	20340000	417920000	417940000	A-A
chr1	20460000	20480000	37140000	37160000	A-A
chr1	21040000	21060000	41920000	41940000	A-A
chr1	21240000	21260000	36140000	36160000	A-A
chr1	21320000	21340000	37320000	37340000	A-A
chr1	21340000	21360000	35360000	35380000	A-A
chr1	21380000	21400000	36340000	36360000	A-A
chr1	21400000	21420000	39080000	39100000	A-A
chr1	21440000	21460000	36500000	36520000	A-A
chr1	21480000	21500000	27400000	27420000	A-A
chr1	21540000	21560000	34120000	34140000	A-A
chr1	21540000	21560000	34940000	34960000	A-A
chr1	21540000	21560000	38100000	38120000	A-A
chr1	21540000	21560000	76380000	76400000	A-A
chr1	21600000	21620000	34000000	34020000	A-A
chr1	21620000	21640000	34440000	34460000	A-A
chr1	21620000	21640000	36740000	36760000	A-A
chr1	21680000	21700000	27840000	27860000	A-A
chr1	21680000	21700000	27860000	27880000	A-A
chr1	21680000	21700000	41300000	41320000	A-A
chr1	21760000	21780000	35140000	35160000	A-A
chr1	21760000	21780000	38760000	38780000	A-A
chr1	21760000	21780000	76400000	76420000	A-A
chr1	21800000	21820000	34740000	34760000	A-A
chr1	21800000	21820000	40060000	40080000	A-A
chr1	21880000	21900000	115720000	115740000	A-A
chr1	21920000	21940000	115720000	115740000	A-A
chr1	21940000	21960000	115720000	115740000	A-A
chr1	21980000	22000000	40440000	40460000	A-A
chr1	22060000	22080000	476340000	476360000	A-B
chr1	22120000	22140000	41900000	41920000	A-A
chr1	22140000	22160000	40620000	40640000	A-A
chr1	22200000	22220000	38860000	38880000	A-A
chr1	22220000	22240000	42760000	42780000	A-A
chr1	22240000	22260000	41580000	41600000	A-A
chr1	22260000	22280000	38660000	38680000	A-A
chr1	22280000	22300000	40360000	40380000	A-A
chr1	22680000	22700000	41180000	41200000	A-A
chr1	22720000	22740000	38700000	38720000	A-A
chr1	22960000	22980000	39840000	39860000	A-A
chr1	23060000	23080000	40980000	41000000	A-A
chr1	23200000	23220000	41740000	41760000	A-A
chr1	23260000	23280000	35440000	35460000	A-A
chr1	23800000	23820000	40100000	40120000	A-A
chr1	24420000	24440000	41580000	41600000	A-A
chr1	24440000	24460000	41540000	41560000	A-A
chr1	24580000	24600000	41300000	41320000	A-A
chr1	24580000	24600000	464400000	464420000	A-A
chr1	24700000	24720000	674520000	674540000	A-A
chr1	24720000	24740000	124880000	124900000	A-B
chr1	24860000	24880000	36440000	36460000	A-A
chr1	25060000	25080000	35480000	35500000	A-A
chr1	25100000	25120000	38100000	38120000	A-A
chr1	25200000	25220000	37200000	37220000	A-A
chr1	25480000	25500000	40480000	40500000	A-A
chr1	25500000	25520000	42760000	42780000	A-A
chr1	25720000	25740000	35460000	35480000	A-A
chr1	25940000	25960000	41860000	41880000	A-A
chr1	25960000	25980000	41580000	41600000	A-A
chr1	26360000	26380000	674780000	674800000	A-A
chr1	26380000	26400000	36720000	36740000	A-A
chr1	26460000	26480000	35520000	35540000	A-A
chr1	26460000	26480000	40200000	40220000	A-A
chr1	26480000	26500000	41580000	41600000	A-A
chr1	26520000	26540000	36500000	36520000	A-A
chr1	26660000	26680000	36420000	36440000	A-A
chr1	26740000	26760000	39580000	39600000	A-A
chr1	26740000	26760000	41380000	41400000	A-A
chr1	26820000	26840000	33760000	33780000	A-A
chr1	27420000	27440000	35460000	35480000	A-A
chr1	27580000	27600000	34220000	34240000	A-A
chr1	27600000	27620000	41540000	41560000	A-A
chr1	27600000	27620000	47140000	47160000	A-A
chr1	27840000	27860000	41080000	41100000	A-A
chr1	27860000	27880000	34260000	34280000	A-A
chr1	27880000	27900000	46900000	46920000	A-A
chr1	27940000	27960000	33920000	33940000	A-A
chr1	27960000	27980000	43140000	43160000	A-A
chr1	27980000	28000000	37040000	37060000	A-A
chr1	28060000	28080000	43620000	43640000	A-A
chr1	28080000	28100000	36820000	36840000	A-A
chr1	28080000	28100000	36840000	36860000	A-A
chr1	28080000	28100000	37040000	37060000	A-A
chr1	28080000	28100000	39880000	39900000	A-A
chr1	28140000	28160000	33660000	33680000	A-A
chr1	28140000	28160000	33900000	33920000	A-A
chr1	28140000	28160000	41240000	41260000	A-A
chr1	28140000	28160000	43220000	43240000	A-A
chr1	28180000	28200000	36800000	36820000	A-A
chr1	28180000	28200000	41320000	41340000	A-A
chr1	28300000	28320000	42900000	42920000	A-A
chr1	28580000	28600000	46640000	46660000	A-A
chr1	28620000	28640000	61120000	61140000	A-A
chr1	28660000	28680000	51500000	51520000	A-A
chr1	28660000	28680000	77900000	77920000	A-A
chr1	28660000	28680000	81260000	81280000	A-A
chr1	28660000	28680000	123740000	123760000	A-A
chr1	28760000	28780000	78500000	78520000	A-A
chr1	28900000	28920000	47660000	47680000	A-A
chr1	28900000	28920000	47960000	47980000	A-A
chr1	29020000	29040000	48140000	48160000	A-A
chr1	29060000	29080000	44100000	44120000	A-A
chr1	29100000	29120000	44820000	44840000	A-B
chr1	29280000	29300000	44140000	44160000	A-B
chr1	29320000	29340000	52080000	52100000	A-B
chr1	29360000	29380000	44160000	44180000	A-B
chr1	29360000	29380000	44660000	44680000	B-B
chr1	29360000	29380000	44700000	44720000	B-B
chr1	29380000	29400000	44760000	44780000	B-B
chr1	29400000	29420000	44440000	44460000	B-B
chr1	29420000	29440000	44560000	44580000	B-B
chr1	29460000	29480000	75120000	75140000	A-B
chr1	29500000	29520000	44860000	44880000	B-B
chr1	29540000	29560000	44600000	44620000	B-B
chr1	29580000	29600000	44840000	44860000	B-B
chr1	29600000	29620000	44500000	44520000	B-B
chr1	29860000	29880000	44660000	44680000	A-B
chr1	29860000	29880000	54300000	54320000	A-B
chr1	29900000	29920000	44640000	44660000	B-B
chr1	29940000	29960000	44700000	44720000	B-B
chr1	29980000	30000000	44320000	44340000	B-B
chr1	29980000	30000000	44440000	44460000	B-B
chr1	30080000	30100000	44940000	44960000	B-B
chr1	30320000	30340000	72300000	72320000	B-B
chr1	30380000	30400000	55380000	55400000	A-B
chr1	30400000	30420000	77160000	77180000	A-B
chr1	30420000	30440000	70580000	70600000	A-B
chr1	30440000	30460000	74340000	74360000	A-B
chr1	30440000	30460000	74540000	74560000	A-B
chr1	30440000	30460000	74560000	74580000	A-B
chr1	30440000	30460000	75380000	75400000	A-B
chr1	30440000	30460000	76820000	76840000	A-B
chr1	30440000	30460000	77060000	77080000	A-B
chr1	30440000	30460000	77180000	77200000	A-B
chr1	30440000	30460000	77200000	77220000	A-B
chr1	30440000	30460000	135980000	136000000	A-B
chr1	30460000	30480000	74560000	74580000	A-B
chr1	30500000	30520000	81060000	81080000	A-A
chr1	30520000	30540000	45300000	45320000	A-B
chr1	30520000	30540000	54000000	54020000	A-A
chr1	30640000	30660000	45300000	45320000	B-B
chr1	30660000	30680000	70160000	70180000	B-B
chr1	30720000	30740000	45240000	45260000	B-B
chr1	30780000	30800000	44640000	44660000	B-B
chr1	30840000	30860000	44420000	44440000	B-B
chr1	30920000	30940000	44640000	44660000	B-B
chr1	30960000	30980000	45760000	45780000	A-B
chr1	31100000	31120000	74840000	74860000	A-A
chr1	31100000	31120000	76860000	76880000	A-A
chr1	31120000	31140000	74540000	74560000	A-A
chr1	31120000	31140000	76080000	76100000	A-A
chr1	31240000	31260000	48140000	48160000	A-A
chr1	31320000	31340000	49320000	49340000	A-B
chr1	31440000	31460000	44840000	44860000	B-B
chr1	31480000	31500000	102600000	102620000	A-B
chr1	31500000	31520000	44340000	44360000	B-B
chr1	31560000	31580000	44740000	44760000	B-B
chr1	31560000	31580000	44920000	44940000	B-B
chr1	31640000	31660000	44620000	44640000	B-B
chr1	31800000	31820000	44240000	44260000	B-B
chr1	31800000	31820000	44320000	44340000	B-B
chr1	31800000	31820000	44520000	44540000	B-B
chr1	31820000	31840000	44620000	44640000	B-B
chr1	31840000	31860000	84140000	84160000	A-B
chr1	31880000	31900000	44860000	44880000	B-B
chr1	31900000	31920000	44640000	44660000	B-B
chr1	31900000	31920000	44760000	44780000	B-B
chr1	31900000	31920000	75120000	75140000	A-B
chr1	31960000	31980000	45280000	45300000	B-B
chr1	32060000	32080000	75360000	75380000	A-A
chr1	32140000	32160000	53020000	53040000	A-A
chr1	32160000	32180000	45020000	45040000	A-B
chr1	32220000	32240000	45280000	45300000	A-B
chr1	32240000	32260000	49280000	49300000	A-A
chr1	32260000	32280000	47760000	47780000	A-A
chr1	32460000	32480000	47600000	47620000	A-A
chr1	32540000	32560000	43720000	43740000	A-A
chr1	32560000	32580000	46560000	46580000	A-A
chr1	32860000	32880000	76800000	76820000	A-A
chr1	33080000	33100000	43900000	43920000	A-A
chr1	33240000	33260000	43700000	43720000	A-A
chr1	33280000	33300000	43200000	43220000	A-A
chr1	33280000	33300000	43620000	43640000	A-A
chr1	33280000	33300000	46300000	46320000	A-A
chr1	33280000	33300000	46320000	46340000	A-A
chr1	33280000	33300000	46940000	46960000	A-A
chr1	33280000	33300000	46960000	46980000	A-A
chr1	33280000	33300000	52540000	52560000	A-A
chr1	33520000	33540000	46680000	46700000	A-A
chr1	33660000	33680000	46580000	46600000	A-A
chr1	33660000	33680000	77440000	77460000	A-A
chr1	33660000	33680000	77900000	77920000	A-A
chr1	33780000	33800000	43240000	43260000	A-A
chr1	33800000	33820000	43240000	43260000	A-A
chr1	33820000	33840000	47140000	47160000	A-A
chr1	33820000	33840000	132240000	132260000	A-A
chr1	33980000	34000000	41020000	41040000	A-A
chr1	34420000	34440000	76420000	76440000	A-A
chr1	34620000	34640000	40840000	40860000	A-A
chr1	34620000	34640000	41240000	41260000	A-A
chr1	34840000	34860000	43080000	43100000	A-A
chr1	34860000	34880000	41040000	41060000	A-A
chr1	34860000	34880000	41440000	41460000	A-A
chr1	34860000	34880000	41480000	41500000	A-A
chr1	35120000	35140000	41300000	41320000	A-A
chr1	35140000	35160000	46920000	46940000	A-A
chr1	35340000	35360000	646980000	647000000	A-B
chr1	35420000	35440000	41560000	41580000	A-A
chr1	35460000	35480000	41540000	41560000	A-A
chr1	36260000	36280000	41440000	41460000	A-A
chr1	36360000	36380000	47560000	47580000	A-A
chr1	36540000	36560000	42160000	42180000	A-A
chr1	36740000	36760000	43600000	43620000	A-A
chr1	36820000	36840000	43620000	43640000	A-A
chr1	36880000	36900000	43620000	43640000	A-A
chr1	37280000	37300000	43060000	43080000	A-A
chr1	37520000	37540000	43020000	43040000	A-A
chr1	38340000	38360000	46880000	46900000	A-A
chr1	40260000	40280000	550360000	550380000	A-A
chr1	40260000	40280000	550380000	550400000	A-A
chr1	40480000	40500000	76380000	76400000	A-A
chr1	41240000	41260000	46580000	46600000	A-A
chr1	42180000	42200000	142780000	142800000	A-A
chr1	42200000	42220000	285360000	285380000	others
chr1	43600000	43620000	78180000	78200000	A-A
chr1	43620000	43640000	78300000	78320000	A-A
chr1	43620000	43640000	91440000	91460000	A-A
chr1	43620000	43640000	91540000	91560000	A-A
chr1	43620000	43640000	116900000	116920000	A-A
chr1	43680000	43700000	48860000	48880000	A-A
chr1	43800000	43820000	115440000	115460000	A-A
chr1	44280000	44300000	75060000	75080000	A-B
chr1	44540000	44560000	49700000	49720000	B-B
chr1	45320000	45340000	198940000	198960000	B-B
chr1	45340000	45360000	75760000	75780000	A-B
chr1	46200000	46220000	131440000	131460000	A-A
chr1	46220000	46240000	150140000	150160000	A-A
chr1	46220000	46240000	425840000	425860000	A-A
chr1	46300000	46320000	51780000	51800000	A-A
chr1	46300000	46320000	52540000	52560000	A-A
chr1	46300000	46320000	62100000	62120000	A-A
chr1	46300000	46320000	62120000	62140000	A-A
chr1	46300000	46320000	83180000	83200000	A-A
chr1	46320000	46340000	51800000	51820000	A-A
chr1	46560000	46580000	77900000	77920000	A-A
chr1	46580000	46600000	83320000	83340000	A-A
chr1	46920000	46940000	143360000	143380000	A-A
chr1	46960000	46980000	113900000	113920000	A-A
chr1	47060000	47080000	412160000	412180000	A-A
chr1	47380000	47400000	75380000	75400000	A-A
chr1	47680000	47700000	293140000	293160000	A-B
chr1	48380000	48400000	124140000	124160000	A-A
chr1	48380000	48400000	124160000	124180000	A-A
chr1	48380000	48400000	207020000	207040000	A-B
chr1	48780000	48800000	115360000	115380000	A-A
chr1	48840000	48860000	78260000	78280000	A-A
chr1	48860000	48880000	114180000	114200000	A-A
chr1	48940000	48960000	131440000	131460000	A-A
chr1	50060000	50080000	141100000	141120000	A-A
chr1	50120000	50140000	63480000	63500000	A-B
chr1	50120000	50140000	86600000	86620000	A-A
chr1	50320000	50340000	94360000	94380000	A-A
chr1	50540000	50560000	91460000	91480000	A-A
chr1	50600000	50620000	142660000	142680000	A-A
chr1	50660000	50680000	439240000	439260000	A-A
chr1	50960000	50980000	76180000	76200000	A-A
chr1	51300000	51320000	369500000	369520000	A-B
chr1	51320000	51340000	369500000	369520000	A-B
chr1	51460000	51480000	117940000	117960000	A-A
chr1	51500000	51520000	63940000	63960000	A-A
chr1	51640000	51660000	113880000	113900000	A-A
chr1	51660000	51680000	133140000	133160000	A-A
chr1	51780000	51800000	117940000	117960000	A-A
chr1	51800000	51820000	60820000	60840000	A-A
chr1	51800000	51820000	115460000	115480000	A-A
chr1	52040000	52060000	217600000	217620000	A-B
chr1	52060000	52080000	217600000	217620000	A-B
chr1	52320000	52340000	512800000	512820000	B-B
chr1	52480000	52500000	81140000	81160000	A-A
chr1	52500000	52520000	77900000	77920000	A-A
chr1	52500000	52520000	137220000	137240000	A-A
chr1	52520000	52540000	60940000	60960000	A-A
chr1	52540000	52560000	60820000	60840000	A-A
chr1	52540000	52560000	61840000	61860000	others
chr1	52620000	52640000	123380000	123400000	A-A
chr1	52920000	52940000	62380000	62400000	A-A
chr1	53400000	53420000	211140000	211160000	A-B
chr1	53440000	53460000	61840000	61860000	others
chr1	53440000	53460000	63980000	64000000	A-A
chr1	53500000	53520000	88640000	88660000	A-A
chr1	53500000	53520000	117920000	117940000	A-A
chr1	53520000	53540000	60280000	60300000	A-B
chr1	53520000	53540000	96900000	96920000	A-A
chr1	53600000	53620000	70560000	70580000	A-A
chr1	53600000	53620000	94140000	94160000	A-A
chr1	53920000	53940000	109240000	109260000	A-A
chr1	54700000	54720000	64360000	64380000	B-B
chr1	55320000	55340000	61100000	61120000	A-A
chr1	55320000	55340000	62180000	62200000	A-A
chr1	55320000	55340000	63480000	63500000	A-B
chr1	55320000	55340000	96380000	96400000	A-B
chr1	55380000	55400000	61440000	61460000	A-A
chr1	55460000	55480000	124240000	124260000	A-A
chr1	55480000	55500000	96480000	96500000	A-A
chr1	56020000	56040000	72780000	72800000	B-B
chr1	56020000	56040000	87700000	87720000	B-B
chr1	56020000	56040000	128700000	128720000	B-B
chr1	56060000	56080000	126980000	127000000	B-B
chr1	56100000	56120000	69080000	69100000	B-B
chr1	56200000	56220000	131720000	131740000	others
chr1	56240000	56260000	131760000	131780000	others
chr1	56260000	56280000	67280000	67300000	B-B
chr1	56260000	56280000	118360000	118380000	B-B
chr1	56280000	56300000	69300000	69320000	B-B
chr1	56300000	56320000	72000000	72020000	B-B
chr1	56300000	56320000	131800000	131820000	B-B
chr1	56320000	56340000	333720000	333740000	A-B
chr1	56380000	56400000	68260000	68280000	B-B
chr1	56380000	56400000	68460000	68480000	B-B
chr1	56400000	56420000	97800000	97820000	B-B
chr1	56400000	56420000	131740000	131760000	others
chr1	56420000	56440000	131820000	131840000	B-B
chr1	56440000	56460000	68100000	68120000	B-B
chr1	56480000	56500000	67920000	67940000	B-B
chr1	56500000	56520000	67820000	67840000	B-B
chr1	56560000	56580000	71680000	71700000	B-B
chr1	56560000	56580000	131820000	131840000	B-B
chr1	56580000	56600000	131720000	131740000	others
chr1	56600000	56620000	71640000	71660000	B-B
chr1	56600000	56620000	97820000	97840000	B-B
chr1	56660000	56680000	68780000	68800000	B-B
chr1	56740000	56760000	67780000	67800000	B-B
chr1	56760000	56780000	98380000	98400000	B-B
chr1	56760000	56780000	131720000	131740000	others
chr1	56780000	56800000	72280000	72300000	B-B
chr1	56820000	56840000	68040000	68060000	B-B
chr1	56820000	56840000	131740000	131760000	others
chr1	56840000	56860000	131740000	131760000	others
chr1	56880000	56900000	67440000	67460000	B-B
chr1	56920000	56940000	72220000	72240000	B-B
chr1	57000000	57020000	68840000	68860000	B-B
chr1	57060000	57080000	67800000	67820000	B-B
chr1	57080000	57100000	97820000	97840000	B-B
chr1	57140000	57160000	218100000	218120000	A-B
chr1	57200000	57220000	131720000	131740000	others
chr1	57240000	57260000	97520000	97540000	B-B
chr1	57340000	57360000	131800000	131820000	B-B
chr1	57380000	57400000	131760000	131780000	others
chr1	57400000	57420000	131740000	131760000	others
chr1	57420000	57440000	68600000	68620000	B-B
chr1	57420000	57440000	131800000	131820000	B-B
chr1	57440000	57460000	105340000	105360000	B-B
chr1	57460000	57480000	131820000	131840000	B-B
chr1	57480000	57500000	131740000	131760000	others
chr1	57500000	57520000	68360000	68380000	B-B
chr1	57520000	57540000	69200000	69220000	B-B
chr1	57520000	57540000	71880000	71900000	B-B
chr1	57520000	57540000	131760000	131780000	others
chr1	57620000	57640000	69580000	69600000	B-B
chr1	57620000	57640000	69680000	69700000	B-B
chr1	57620000	57640000	131720000	131740000	others
chr1	57620000	57640000	131820000	131840000	B-B
chr1	57740000	57760000	98300000	98320000	B-B
chr1	57740000	57760000	131720000	131740000	others
chr1	57740000	57760000	131740000	131760000	others
chr1	57760000	57780000	68740000	68760000	B-B
chr1	57900000	57920000	131720000	131740000	others
chr1	57920000	57940000	68940000	68960000	B-B
chr1	57940000	57960000	131760000	131780000	others
chr1	57980000	58000000	69160000	69180000	B-B
chr1	57980000	58000000	118960000	118980000	B-B
chr1	57980000	58000000	120020000	120040000	others
chr1	58000000	58020000	69840000	69860000	B-B
chr1	58040000	58060000	69220000	69240000	B-B
chr1	58080000	58100000	131760000	131780000	others
chr1	58080000	58100000	131800000	131820000	B-B
chr1	58160000	58180000	121420000	121440000	B-B
chr1	58220000	58240000	131760000	131780000	others
chr1	58240000	58260000	69840000	69860000	B-B
chr1	58320000	58340000	72000000	72020000	B-B
chr1	58400000	58420000	87300000	87320000	B-B
chr1	58420000	58440000	119440000	119460000	B-B
chr1	58420000	58440000	131780000	131800000	others
chr1	58440000	58460000	131760000	131780000	others
chr1	58480000	58500000	68660000	68680000	B-B
chr1	58480000	58500000	69740000	69760000	B-B
chr1	58520000	58540000	131820000	131840000	B-B
chr1	58540000	58560000	131740000	131760000	others
chr1	58540000	58560000	131760000	131780000	others
chr1	58580000	58600000	69860000	69880000	B-B
chr1	58580000	58600000	155680000	155700000	A-B
chr1	58600000	58620000	131760000	131780000	others
chr1	58620000	58640000	131800000	131820000	B-B
chr1	58680000	58700000	131760000	131780000	others
chr1	58680000	58700000	131820000	131840000	B-B
chr1	58700000	58720000	68300000	68320000	B-B
chr1	58700000	58720000	69580000	69600000	B-B
chr1	58700000	58720000	97280000	97300000	B-B
chr1	58700000	58720000	131820000	131840000	B-B
chr1	58800000	58820000	68000000	68020000	B-B
chr1	58800000	58820000	118840000	118860000	B-B
chr1	58860000	58880000	68100000	68120000	B-B
chr1	58860000	58880000	131720000	131740000	others
chr1	58880000	58900000	131740000	131760000	others
chr1	58920000	58940000	67460000	67480000	B-B
chr1	58920000	58940000	119380000	119400000	B-B
chr1	58920000	58940000	131760000	131780000	others
chr1	58940000	58960000	131760000	131780000	others
chr1	58940000	58960000	131800000	131820000	B-B
chr1	58960000	58980000	68780000	68800000	B-B
chr1	58960000	58980000	131740000	131760000	others
chr1	59000000	59020000	71820000	71840000	B-B
chr1	59020000	59040000	69220000	69240000	B-B
chr1	59020000	59040000	71680000	71700000	B-B
chr1	59020000	59040000	131760000	131780000	others
chr1	59040000	59060000	71500000	71520000	B-B
chr1	59060000	59080000	69460000	69480000	B-B
chr1	59060000	59080000	98300000	98320000	B-B
chr1	59060000	59080000	131720000	131740000	others
chr1	59060000	59080000	131740000	131760000	others
chr1	59060000	59080000	131800000	131820000	B-B
chr1	59100000	59120000	67640000	67660000	B-B
chr1	59100000	59120000	68560000	68580000	B-B
chr1	59120000	59140000	98340000	98360000	B-B
chr1	59140000	59160000	68160000	68180000	B-B
chr1	59140000	59160000	98700000	98720000	B-B
chr1	59140000	59160000	131740000	131760000	others
chr1	59160000	59180000	69560000	69580000	B-B
chr1	59180000	59200000	131760000	131780000	others
chr1	59200000	59220000	68800000	68820000	B-B
chr1	59240000	59260000	69160000	69180000	B-B
chr1	59260000	59280000	69100000	69120000	B-B
chr1	59280000	59300000	131740000	131760000	others
chr1	59320000	59340000	67780000	67800000	B-B
chr1	59340000	59360000	69340000	69360000	B-B
chr1	59360000	59380000	69600000	69620000	B-B
chr1	59400000	59420000	68300000	68320000	B-B
chr1	59400000	59420000	79360000	79380000	B-B
chr1	59440000	59460000	68560000	68580000	B-B
chr1	59440000	59460000	98100000	98120000	B-B
chr1	59480000	59500000	67920000	67940000	B-B
chr1	59480000	59500000	200360000	200380000	A-B
chr1	59480000	59500000	200400000	200420000	B-B
chr1	59500000	59520000	68280000	68300000	B-B
chr1	59500000	59520000	200400000	200420000	B-B
chr1	59520000	59540000	67600000	67620000	B-B
chr1	59520000	59540000	200360000	200380000	A-B
chr1	59520000	59540000	200400000	200420000	B-B
chr1	59560000	59580000	67420000	67440000	B-B
chr1	59560000	59580000	67980000	68000000	B-B
chr1	59560000	59580000	200360000	200380000	A-B
chr1	59580000	59600000	68160000	68180000	B-B
chr1	59580000	59600000	69480000	69500000	B-B
chr1	59580000	59600000	200360000	200380000	A-B
chr1	59580000	59600000	200400000	200420000	B-B
chr1	59600000	59620000	69700000	69720000	B-B
chr1	59600000	59620000	131780000	131800000	others
chr1	59600000	59620000	166300000	166320000	others
chr1	59620000	59640000	68860000	68880000	B-B
chr1	59640000	59660000	67960000	67980000	B-B
chr1	59640000	59660000	68460000	68480000	B-B
chr1	59640000	59660000	69860000	69880000	B-B
chr1	59680000	59700000	162080000	162100000	B-B
chr1	59700000	59720000	69240000	69260000	B-B
chr1	59700000	59720000	127020000	127040000	B-B
chr1	59720000	59740000	68680000	68700000	B-B
chr1	59720000	59740000	71920000	71940000	B-B
chr1	59720000	59740000	131740000	131760000	others
chr1	59720000	59740000	131760000	131780000	others
chr1	59740000	59760000	67960000	67980000	B-B
chr1	59760000	59780000	67840000	67860000	B-B
chr1	59800000	59820000	67920000	67940000	B-B
chr1	59800000	59820000	131800000	131820000	B-B
chr1	59860000	59880000	68360000	68380000	B-B
chr1	59860000	59880000	69480000	69500000	B-B
chr1	59900000	59920000	131740000	131760000	others
chr1	59920000	59940000	69760000	69780000	B-B
chr1	59920000	59940000	97480000	97500000	B-B
chr1	59940000	59960000	97600000	97620000	B-B
chr1	59960000	59980000	68840000	68860000	B-B
chr1	59960000	59980000	71440000	71460000	B-B
chr1	59960000	59980000	121580000	121600000	B-B
chr1	59960000	59980000	131720000	131740000	others
chr1	59960000	59980000	131800000	131820000	B-B
chr1	59980000	60000000	68160000	68180000	B-B
chr1	59980000	60000000	105520000	105540000	B-B
chr1	60000000	60020000	67540000	67560000	B-B
chr1	60020000	60040000	69280000	69300000	B-B
chr1	60020000	60040000	240100000	240120000	B-B
chr1	60060000	60080000	68860000	68880000	B-B
chr1	60080000	60100000	131740000	131760000	others
chr1	60200000	60220000	424240000	424260000	B-B
chr1	60280000	60300000	70560000	70580000	A-B
chr1	60280000	60300000	459140000	459160000	B-B
chr1	60560000	60580000	131820000	131840000	B-B
chr1	60600000	60620000	69300000	69320000	B-B
chr1	60680000	60700000	149920000	149940000	B-B
chr1	60760000	60780000	70560000	70580000	A-B
chr1	60760000	60780000	83320000	83340000	A-B
chr1	60760000	60780000	96860000	96880000	A-B
chr1	60760000	60780000	117920000	117940000	A-B
chr1	60760000	60780000	131520000	131540000	A-B
chr1	60760000	60780000	132240000	132260000	A-B
chr1	60780000	60800000	70260000	70280000	B-B
chr1	60780000	60800000	122340000	122360000	A-B
chr1	60780000	60800000	132240000	132260000	A-B
chr1	60780000	60800000	133020000	133040000	A-B
chr1	60820000	60840000	103580000	103600000	A-A
chr1	60840000	60860000	74140000	74160000	A-A
chr1	60840000	60860000	91520000	91540000	A-A
chr1	60840000	60860000	94220000	94240000	A-A
chr1	60840000	60860000	96880000	96900000	A-A
chr1	60840000	60860000	133040000	133060000	A-A
chr1	60860000	60880000	70280000	70300000	A-B
chr1	60860000	60880000	70560000	70580000	A-A
chr1	60860000	60880000	91500000	91520000	A-A
chr1	60880000	60900000	91460000	91480000	A-A
chr1	60880000	60900000	91500000	91520000	A-A
chr1	60880000	60900000	117460000	117480000	A-A
chr1	60880000	60900000	124420000	124440000	A-A
chr1	60880000	60900000	133020000	133040000	A-A
chr1	60940000	60960000	70260000	70280000	A-B
chr1	60940000	60960000	70560000	70580000	A-A
chr1	60940000	60960000	96400000	96420000	A-A
chr1	60940000	60960000	100100000	100120000	A-A
chr1	60940000	60960000	117460000	117480000	A-A
chr1	60980000	61000000	132960000	132980000	A-A
chr1	61020000	61040000	70260000	70280000	A-B
chr1	61020000	61040000	70560000	70580000	A-A
chr1	61040000	61060000	129800000	129820000	A-B
chr1	61120000	61140000	70260000	70280000	A-B
chr1	61120000	61140000	70280000	70300000	A-B
chr1	61120000	61140000	70560000	70580000	A-A
chr1	61120000	61140000	123380000	123400000	A-A
chr1	61120000	61140000	131440000	131460000	A-A
chr1	61120000	61140000	131520000	131540000	A-A
chr1	61140000	61160000	133120000	133140000	A-A
chr1	61200000	61220000	70280000	70300000	A-B
chr1	61200000	61220000	70560000	70580000	A-A
chr1	61200000	61220000	77380000	77400000	A-A
chr1	61200000	61220000	100100000	100120000	A-A
chr1	61200000	61220000	117400000	117420000	A-A
chr1	61200000	61220000	122340000	122360000	A-A
chr1	61200000	61220000	131440000	131460000	A-A
chr1	61200000	61220000	131520000	131540000	A-A
chr1	61220000	61240000	70280000	70300000	A-B
chr1	61220000	61240000	133020000	133040000	A-A
chr1	61340000	61360000	70600000	70620000	A-A
chr1	61440000	61460000	85320000	85340000	A-A
chr1	61840000	61860000	70820000	70840000	others
chr1	61840000	61860000	122380000	122400000	others
chr1	61960000	61980000	70560000	70580000	A-A
chr1	62120000	62140000	74840000	74860000	A-A
chr1	62120000	62140000	106180000	106200000	A-A
chr1	62180000	62200000	74240000	74260000	A-A
chr1	62180000	62200000	135980000	136000000	A-A
chr1	62200000	62220000	70280000	70300000	A-B
chr1	62720000	62740000	106260000	106280000	A-A
chr1	63080000	63100000	575360000	575380000	A-B
chr1	63460000	63480000	80160000	80180000	A-B
chr1	63460000	63480000	91440000	91460000	A-B
chr1	63460000	63480000	284020000	284040000	B-B
chr1	63480000	63500000	70280000	70300000	B-B
chr1	63480000	63500000	70540000	70560000	A-B
chr1	63480000	63500000	70560000	70580000	A-B
chr1	63480000	63500000	81140000	81160000	A-B
chr1	63480000	63500000	91360000	91380000	B-B
chr1	63480000	63500000	91380000	91400000	B-B
chr1	63480000	63500000	96380000	96400000	B-B
chr1	63480000	63500000	96760000	96780000	A-B
chr1	63480000	63500000	96840000	96860000	A-B
chr1	63480000	63500000	122540000	122560000	A-B
chr1	63480000	63500000	131520000	131540000	A-B
chr1	63560000	63580000	91320000	91340000	A-B
chr1	63600000	63620000	74200000	74220000	A-A
chr1	63600000	63620000	79820000	79840000	A-A
chr1	63600000	63620000	106120000	106140000	A-A
chr1	63840000	63860000	74160000	74180000	A-A
chr1	63960000	63980000	70540000	70560000	A-A
chr1	63960000	63980000	96740000	96760000	A-A
chr1	63960000	63980000	103680000	103700000	A-A
chr1	63960000	63980000	106260000	106280000	A-A
chr1	63960000	63980000	112740000	112760000	A-A
chr1	63960000	63980000	115360000	115380000	A-A
chr1	63960000	63980000	117940000	117960000	A-A
chr1	63960000	63980000	122340000	122360000	A-A
chr1	63960000	63980000	122480000	122500000	A-A
chr1	63960000	63980000	123740000	123760000	A-A
chr1	63960000	63980000	131440000	131460000	A-A
chr1	63960000	63980000	133080000	133100000	A-A
chr1	63980000	64000000	70260000	70280000	A-B
chr1	63980000	64000000	70560000	70580000	A-A
chr1	63980000	64000000	117940000	117960000	A-A
chr1	63980000	64000000	132240000	132260000	A-A
chr1	63980000	64000000	135980000	136000000	A-A
chr1	63980000	64000000	136820000	136840000	A-B
chr1	64060000	64080000	70160000	70180000	A-B
chr1	64080000	64100000	70200000	70220000	A-B
chr1	64080000	64100000	70220000	70240000	A-B
chr1	64240000	64260000	70060000	70080000	B-B
chr1	64240000	64260000	70980000	71000000	A-B
chr1	64300000	64320000	70120000	70140000	B-B
chr1	64300000	64320000	71400000	71420000	B-B
chr1	64300000	64320000	133640000	133660000	B-B
chr1	64320000	64340000	70220000	70240000	B-B
chr1	64320000	64340000	70820000	70840000	B-B
chr1	64340000	64360000	70160000	70180000	B-B
chr1	64360000	64380000	70020000	70040000	B-B
chr1	64360000	64380000	70160000	70180000	B-B
chr1	64380000	64400000	70080000	70100000	B-B
chr1	64400000	64420000	537120000	537140000	others
chr1	64440000	64460000	69800000	69820000	B-B
chr1	64460000	64480000	88100000	88120000	B-B
chr1	64520000	64540000	129980000	130000000	B-B
chr1	64640000	64660000	70100000	70120000	B-B
chr1	64900000	64920000	69940000	69960000	B-B
chr1	64920000	64940000	70080000	70100000	B-B
chr1	65020000	65040000	131760000	131780000	others
chr1	65080000	65100000	279080000	279100000	B-B
chr1	65100000	65120000	279080000	279100000	B-B
chr1	65120000	65140000	131820000	131840000	B-B
chr1	65140000	65160000	86960000	86980000	B-B
chr1	65360000	65380000	87300000	87320000	B-B
chr1	65360000	65380000	127140000	127160000	B-B
chr1	66040000	66060000	131720000	131740000	others
chr1	66040000	66060000	131740000	131760000	others
chr1	66280000	66300000	96400000	96420000	A-B
chr1	66280000	66300000	104100000	104120000	B-B
chr1	66440000	66460000	104980000	105000000	B-B
chr1	66480000	66500000	131740000	131760000	others
chr1	66720000	66740000	131800000	131820000	B-B
chr1	66940000	66960000	131760000	131780000	others
chr1	67040000	67060000	131740000	131760000	others
chr1	67040000	67060000	426600000	426620000	B-B
chr1	67220000	67240000	131760000	131780000	others
chr1	67440000	67460000	121220000	121240000	B-B
chr1	67440000	67460000	131720000	131740000	others
chr1	67480000	67500000	131820000	131840000	B-B
chr1	67620000	67640000	131760000	131780000	others
chr1	67760000	67780000	131740000	131760000	others
chr1	67800000	67820000	610660000	610680000	B-B
chr1	67960000	67980000	131720000	131740000	others
chr1	67960000	67980000	131820000	131840000	B-B
chr1	68020000	68040000	131760000	131780000	others
chr1	68100000	68120000	87080000	87100000	B-B
chr1	68100000	68120000	131720000	131740000	others
chr1	68140000	68160000	97840000	97860000	B-B
chr1	68160000	68180000	87320000	87340000	B-B
chr1	68160000	68180000	120980000	121000000	B-B
chr1	68200000	68220000	131740000	131760000	others
chr1	68220000	68240000	131760000	131780000	others
chr1	68280000	68300000	131820000	131840000	B-B
chr1	68340000	68360000	131800000	131820000	B-B
chr1	68360000	68380000	131760000	131780000	others
chr1	68400000	68420000	98340000	98360000	B-B
chr1	68400000	68420000	131720000	131740000	others
chr1	68540000	68560000	131720000	131740000	others
chr1	68600000	68620000	131720000	131740000	others
chr1	68600000	68620000	131820000	131840000	B-B
chr1	68620000	68640000	87540000	87560000	B-B
chr1	68640000	68660000	121260000	121280000	B-B
chr1	68700000	68720000	131720000	131740000	others
chr1	68700000	68720000	131760000	131780000	others
chr1	68700000	68720000	131820000	131840000	B-B
chr1	68720000	68740000	127080000	127100000	B-B
chr1	68720000	68740000	131800000	131820000	B-B
chr1	68740000	68760000	131800000	131820000	B-B
chr1	68780000	68800000	87760000	87780000	B-B
chr1	68780000	68800000	131740000	131760000	others
chr1	68800000	68820000	118480000	118500000	B-B
chr1	68800000	68820000	131740000	131760000	others
chr1	68820000	68840000	131720000	131740000	others
chr1	68820000	68840000	131760000	131780000	others
chr1	68820000	68840000	131820000	131840000	B-B
chr1	68860000	68880000	131720000	131740000	others
chr1	68920000	68940000	131740000	131760000	others
chr1	68980000	69000000	97620000	97640000	B-B
chr1	69000000	69020000	131740000	131760000	others
chr1	69020000	69040000	131780000	131800000	others
chr1	69040000	69060000	87240000	87260000	B-B
chr1	69080000	69100000	131820000	131840000	B-B
chr1	69100000	69120000	196260000	196280000	B-B
chr1	69120000	69140000	131740000	131760000	others
chr1	69120000	69140000	131760000	131780000	others
chr1	69120000	69140000	196260000	196280000	B-B
chr1	69160000	69180000	87340000	87360000	B-B
chr1	69160000	69180000	131780000	131800000	others
chr1	69180000	69200000	131720000	131740000	others
chr1	69180000	69200000	131800000	131820000	B-B
chr1	69180000	69200000	131820000	131840000	B-B
chr1	69240000	69260000	131740000	131760000	others
chr1	69260000	69280000	98220000	98240000	B-B
chr1	69260000	69280000	119020000	119040000	B-B
chr1	69260000	69280000	131820000	131840000	B-B
chr1	69280000	69300000	131760000	131780000	others
chr1	69300000	69320000	131760000	131780000	others
chr1	69320000	69340000	131800000	131820000	B-B
chr1	69340000	69360000	87760000	87780000	B-B
chr1	69480000	69500000	87760000	87780000	B-B
chr1	69480000	69500000	131780000	131800000	others
chr1	69540000	69560000	131820000	131840000	B-B
chr1	69560000	69580000	87880000	87900000	B-B
chr1	69560000	69580000	131780000	131800000	others
chr1	69560000	69580000	458740000	458760000	A-B
chr1	69580000	69600000	87540000	87560000	B-B
chr1	69580000	69600000	131760000	131780000	others
chr1	69580000	69600000	131800000	131820000	B-B
chr1	69600000	69620000	87100000	87120000	B-B
chr1	69600000	69620000	131720000	131740000	others
chr1	69640000	69660000	131820000	131840000	B-B
chr1	69660000	69680000	131760000	131780000	others
chr1	69680000	69700000	87660000	87680000	B-B
chr1	69680000	69700000	131760000	131780000	others
chr1	69820000	69840000	131740000	131760000	others
chr1	69920000	69940000	97420000	97440000	B-B
chr1	69940000	69960000	131740000	131760000	others
chr1	69960000	69980000	131760000	131780000	others
chr1	70260000	70280000	75360000	75380000	A-B
chr1	70260000	70280000	75380000	75400000	A-B
chr1	70260000	70280000	77200000	77220000	A-B
chr1	70260000	70280000	78180000	78200000	A-B
chr1	70260000	70280000	81420000	81440000	A-B
chr1	70260000	70280000	122040000	122060000	A-B
chr1	70260000	70280000	122560000	122580000	A-B
chr1	70260000	70280000	123100000	123120000	A-B
chr1	70260000	70280000	131540000	131560000	A-B
chr1	70260000	70280000	133100000	133120000	A-B
chr1	70260000	70280000	133140000	133160000	A-B
chr1	70260000	70280000	133160000	133180000	A-B
chr1	70260000	70280000	136820000	136840000	B-B
chr1	70260000	70280000	150480000	150500000	A-B
chr1	70280000	70300000	75880000	75900000	A-B
chr1	70280000	70300000	83320000	83340000	A-B
chr1	70280000	70300000	91540000	91560000	A-B
chr1	70280000	70300000	100100000	100120000	A-B
chr1	70280000	70300000	122180000	122200000	A-B
chr1	70280000	70300000	123300000	123320000	A-B
chr1	70280000	70300000	129440000	129460000	B-B
chr1	70280000	70300000	129500000	129520000	A-B
chr1	70280000	70300000	131440000	131460000	A-B
chr1	70280000	70300000	132080000	132100000	B-B
chr1	70280000	70300000	132800000	132820000	A-B
chr1	70280000	70300000	133020000	133040000	A-B
chr1	70280000	70300000	143880000	143900000	A-B
chr1	70280000	70300000	323800000	323820000	B-B
chr1	70300000	70320000	96380000	96400000	A-B
chr1	70320000	70340000	96680000	96700000	A-A
chr1	70520000	70540000	86620000	86640000	A-A
chr1	70520000	70540000	94460000	94480000	A-A
chr1	70520000	70540000	124320000	124340000	A-A
chr1	70520000	70540000	131360000	131380000	A-B
chr1	70540000	70560000	80160000	80180000	A-A
chr1	70540000	70560000	86600000	86620000	A-A
chr1	70540000	70560000	100080000	100100000	A-B
chr1	70540000	70560000	131520000	131540000	A-A
chr1	70540000	70560000	132180000	132200000	A-B
chr1	70540000	70560000	132920000	132940000	A-A
chr1	70540000	70560000	133020000	133040000	A-A
chr1	70540000	70560000	133080000	133100000	A-A
chr1	70540000	70560000	151200000	151220000	A-A
chr1	70560000	70580000	77900000	77920000	A-A
chr1	70560000	70580000	78180000	78200000	A-A
chr1	70560000	70580000	78260000	78280000	A-A
chr1	70560000	70580000	81140000	81160000	A-A
chr1	70560000	70580000	81420000	81440000	A-A
chr1	70560000	70580000	85740000	85760000	A-A
chr1	70560000	70580000	85760000	85780000	A-A
chr1	70560000	70580000	86520000	86540000	A-A
chr1	70560000	70580000	86600000	86620000	A-A
chr1	70560000	70580000	89700000	89720000	A-A
chr1	70560000	70580000	91440000	91460000	A-A
chr1	70560000	70580000	91500000	91520000	A-A
chr1	70560000	70580000	91540000	91560000	A-A
chr1	70560000	70580000	91560000	91580000	A-A
chr1	70560000	70580000	94860000	94880000	A-A
chr1	70560000	70580000	96380000	96400000	A-B
chr1	70560000	70580000	96400000	96420000	A-A
chr1	70560000	70580000	96540000	96560000	A-A
chr1	70560000	70580000	96880000	96900000	A-A
chr1	70560000	70580000	96900000	96920000	A-A
chr1	70560000	70580000	103580000	103600000	A-A
chr1	70560000	70580000	106260000	106280000	A-A
chr1	70560000	70580000	109460000	109480000	A-A
chr1	70560000	70580000	113720000	113740000	A-A
chr1	70560000	70580000	114200000	114220000	A-A
chr1	70560000	70580000	117900000	117920000	A-A
chr1	70560000	70580000	117940000	117960000	A-A
chr1	70560000	70580000	121860000	121880000	A-B
chr1	70560000	70580000	122160000	122180000	A-A
chr1	70560000	70580000	122180000	122200000	A-A
chr1	70560000	70580000	122320000	122340000	A-A
chr1	70560000	70580000	122340000	122360000	A-A
chr1	70560000	70580000	122380000	122400000	A-A
chr1	70560000	70580000	122560000	122580000	A-A
chr1	70560000	70580000	123740000	123760000	A-A
chr1	70560000	70580000	123980000	124000000	A-B
chr1	70560000	70580000	124560000	124580000	A-A
chr1	70560000	70580000	131340000	131360000	A-B
chr1	70560000	70580000	131420000	131440000	A-A
chr1	70560000	70580000	131440000	131460000	A-A
chr1	70560000	70580000	131520000	131540000	A-A
chr1	70560000	70580000	131540000	131560000	A-A
chr1	70560000	70580000	132240000	132260000	A-A
chr1	70560000	70580000	132440000	132460000	A-A
chr1	70560000	70580000	132900000	132920000	A-A
chr1	70560000	70580000	132920000	132940000	A-A
chr1	70560000	70580000	133020000	133040000	A-A
chr1	70560000	70580000	133060000	133080000	A-A
chr1	70560000	70580000	133080000	133100000	A-A
chr1	70560000	70580000	133100000	133120000	A-A
chr1	70560000	70580000	133120000	133140000	A-A
chr1	70560000	70580000	135980000	136000000	A-A
chr1	70560000	70580000	137220000	137240000	A-A
chr1	70560000	70580000	151200000	151220000	A-A
chr1	70580000	70600000	121920000	121940000	A-A
chr1	70580000	70600000	122340000	122360000	A-A
chr1	70580000	70600000	131460000	131480000	A-A
chr1	70580000	70600000	131540000	131560000	A-A
chr1	70580000	70600000	133080000	133100000	A-A
chr1	70660000	70680000	356140000	356160000	A-B
chr1	70800000	70820000	86400000	86420000	A-B
chr1	70980000	71000000	79660000	79680000	A-A
chr1	71140000	71160000	97060000	97080000	A-B
chr1	71140000	71160000	133420000	133440000	others
chr1	71160000	71180000	95860000	95880000	B-B
chr1	71240000	71260000	292880000	292900000	A-B
chr1	71360000	71380000	118300000	118320000	B-B
chr1	71400000	71420000	95460000	95480000	B-B
chr1	71400000	71420000	130680000	130700000	B-B
chr1	71440000	71460000	131820000	131840000	B-B
chr1	71460000	71480000	121520000	121540000	B-B
chr1	71500000	71520000	131720000	131740000	others
chr1	71500000	71520000	131740000	131760000	others
chr1	71580000	71600000	97420000	97440000	B-B
chr1	71640000	71660000	131820000	131840000	B-B
chr1	71660000	71680000	121660000	121680000	B-B
chr1	71700000	71720000	87660000	87680000	B-B
chr1	71760000	71780000	83940000	83960000	A-B
chr1	71800000	71820000	97280000	97300000	B-B
chr1	71860000	71880000	131800000	131820000	B-B
chr1	71880000	71900000	131820000	131840000	B-B
chr1	71900000	71920000	131740000	131760000	others
chr1	71900000	71920000	131780000	131800000	others
chr1	72040000	72060000	131820000	131840000	B-B
chr1	72120000	72140000	131820000	131840000	B-B
chr1	72140000	72160000	131800000	131820000	B-B
chr1	72240000	72260000	131820000	131840000	B-B
chr1	72260000	72280000	131780000	131800000	others
chr1	72300000	72320000	79180000	79200000	B-B
chr1	72320000	72340000	91880000	91900000	B-B
chr1	72320000	72340000	98500000	98520000	B-B
chr1	72480000	72500000	131820000	131840000	B-B
chr1	72540000	72560000	87800000	87820000	B-B
chr1	72540000	72560000	130700000	130720000	B-B
chr1	72820000	72840000	133360000	133380000	B-B
chr1	72840000	72860000	91900000	91920000	B-B
chr1	73180000	73200000	265940000	265960000	B-B
chr1	73280000	73300000	688160000	688180000	B-B
chr1	73480000	73500000	129960000	129980000	B-B
chr1	73980000	74000000	91560000	91580000	A-A
chr1	74000000	74020000	91540000	91560000	A-A
chr1	74020000	74040000	91380000	91400000	A-B
chr1	74020000	74040000	135980000	136000000	A-A
chr1	74040000	74060000	331460000	331480000	A-B
chr1	74060000	74080000	91440000	91460000	A-A
chr1	74060000	74080000	122380000	122400000	A-A
chr1	74060000	74080000	131540000	131560000	A-A
chr1	74060000	74080000	133080000	133100000	A-A
chr1	74060000	74080000	133120000	133140000	A-A
chr1	74060000	74080000	143280000	143300000	A-A
chr1	74080000	74100000	122560000	122580000	A-A
chr1	74100000	74120000	132260000	132280000	A-A
chr1	74100000	74120000	135980000	136000000	A-A
chr1	74120000	74140000	113960000	113980000	A-A
chr1	74140000	74160000	133060000	133080000	A-A
chr1	74140000	74160000	133080000	133100000	A-A
chr1	74200000	74220000	134820000	134840000	A-A
chr1	74220000	74240000	81140000	81160000	A-A
chr1	74340000	74360000	81260000	81280000	A-A
chr1	74340000	74360000	91440000	91460000	A-A
chr1	74340000	74360000	124460000	124480000	A-A
chr1	74340000	74360000	132260000	132280000	A-A
chr1	74540000	74560000	81420000	81440000	A-A
chr1	74560000	74580000	81120000	81140000	A-A
chr1	74560000	74580000	144520000	144540000	A-A
chr1	74640000	74660000	123740000	123760000	A-A
chr1	74660000	74680000	81260000	81280000	A-A
chr1	74660000	74680000	134680000	134700000	A-A
chr1	74760000	74780000	114000000	114020000	A-A
chr1	74780000	74800000	81140000	81160000	A-A
chr1	74840000	74860000	81280000	81300000	A-A
chr1	74840000	74860000	116020000	116040000	A-A
chr1	74840000	74860000	135680000	135700000	A-A
chr1	74840000	74860000	135980000	136000000	A-A
chr1	74860000	74880000	150200000	150220000	A-A
chr1	75380000	75400000	81280000	81300000	A-A
chr1	75520000	75540000	149540000	149560000	A-B
chr1	75560000	75580000	140160000	140180000	A-A
chr1	76000000	76020000	420920000	420940000	A-A
chr1	76000000	76020000	420940000	420960000	A-A
chr1	76120000	76140000	474580000	474600000	A-A
chr1	76120000	76140000	575660000	575680000	A-B
chr1	76320000	76340000	113940000	113960000	A-A
chr1	76340000	76360000	116060000	116080000	A-A
chr1	76340000	76360000	137220000	137240000	A-A
chr1	76340000	76360000	148160000	148180000	A-A
chr1	76360000	76380000	91540000	91560000	A-A
chr1	76380000	76400000	85640000	85660000	A-A
chr1	76380000	76400000	113900000	113920000	A-A
chr1	76380000	76400000	115480000	115500000	A-A
chr1	76380000	76400000	134480000	134500000	A-A
chr1	76380000	76400000	134840000	134860000	A-A
chr1	76380000	76400000	143340000	143360000	A-A
chr1	76440000	76460000	139540000	139560000	A-A
chr1	76480000	76500000	138840000	138860000	A-A
chr1	76500000	76520000	91440000	91460000	A-A
chr1	76580000	76600000	143580000	143600000	A-A
chr1	76820000	76840000	122340000	122360000	A-A
chr1	76840000	76860000	143500000	143520000	A-A
chr1	76860000	76880000	123220000	123240000	A-A
chr1	76860000	76880000	142680000	142700000	A-A
chr1	76880000	76900000	142720000	142740000	A-A
chr1	76920000	76940000	144680000	144700000	A-A
chr1	77040000	77060000	83320000	83340000	A-A
chr1	77360000	77380000	141920000	141940000	A-A
chr1	77380000	77400000	141160000	141180000	A-A
chr1	77440000	77460000	135400000	135420000	A-A
chr1	77440000	77460000	141020000	141040000	A-A
chr1	77440000	77460000	142760000	142780000	A-A
chr1	77500000	77520000	141120000	141140000	A-A
chr1	77640000	77660000	91500000	91520000	A-A
chr1	77640000	77660000	134820000	134840000	A-A
chr1	77780000	77800000	135260000	135280000	A-A
chr1	77900000	77920000	96540000	96560000	A-A
chr1	77900000	77920000	114200000	114220000	A-A
chr1	77900000	77920000	122800000	122820000	A-A
chr1	77900000	77920000	123720000	123740000	A-A
chr1	77900000	77920000	132240000	132260000	A-A
chr1	77900000	77920000	133080000	133100000	A-A
chr1	77900000	77920000	134680000	134700000	A-A
chr1	77900000	77920000	145360000	145380000	A-A
chr1	77920000	77940000	137320000	137340000	A-A
chr1	78160000	78180000	143620000	143640000	A-A
chr1	78180000	78200000	85220000	85240000	A-A
chr1	78180000	78200000	135680000	135700000	A-A
chr1	78180000	78200000	142680000	142700000	A-A
chr1	78180000	78200000	145360000	145380000	A-A
chr1	78200000	78220000	91460000	91480000	A-A
chr1	78220000	78240000	122340000	122360000	A-A
chr1	78240000	78260000	133060000	133080000	A-A
chr1	78260000	78280000	91460000	91480000	A-A
chr1	78260000	78280000	135540000	135560000	A-A
chr1	78260000	78280000	148980000	149000000	A-A
chr1	78280000	78300000	116860000	116880000	A-A
chr1	78320000	78340000	85640000	85660000	A-A
chr1	78320000	78340000	91500000	91520000	A-A
chr1	78320000	78340000	132240000	132260000	A-A
chr1	78320000	78340000	643820000	643840000	A-B
chr1	78340000	78360000	124220000	124240000	A-A
chr1	78340000	78360000	132240000	132260000	A-A
chr1	78340000	78360000	133100000	133120000	A-A
chr1	78340000	78360000	134820000	134840000	A-A
chr1	78340000	78360000	140440000	140460000	A-A
chr1	78340000	78360000	142760000	142780000	A-A
chr1	78340000	78360000	150200000	150220000	A-A
chr1	78380000	78400000	135980000	136000000	A-A
chr1	78440000	78460000	512000000	512020000	A-B
chr1	78440000	78460000	512020000	512040000	A-B
chr1	79240000	79260000	333020000	333040000	A-B
chr1	79360000	79380000	133620000	133640000	B-B
chr1	79800000	79820000	141060000	141080000	A-A
chr1	79820000	79840000	133100000	133120000	A-A
chr1	79840000	79860000	131520000	131540000	A-A
chr1	79840000	79860000	150200000	150220000	A-A
chr1	79960000	79980000	86560000	86580000	A-A
chr1	80480000	80500000	578160000	578180000	A-B
chr1	80500000	80520000	578160000	578180000	A-A
chr1	80540000	80560000	146640000	146660000	A-A
chr1	80540000	80560000	382260000	382280000	A-A
chr1	80640000	80660000	100840000	100860000	B-B
chr1	80840000	80860000	135220000	135240000	A-B
chr1	81100000	81120000	123120000	123140000	A-A
chr1	81100000	81120000	143940000	143960000	A-A
chr1	81140000	81160000	86600000	86620000	A-A
chr1	81140000	81160000	122560000	122580000	A-A
chr1	81140000	81160000	133120000	133140000	A-A
chr1	81140000	81160000	134820000	134840000	A-A
chr1	81140000	81160000	144080000	144100000	A-A
chr1	81160000	81180000	113980000	114000000	A-A
chr1	81240000	81260000	113880000	113900000	A-A
chr1	81260000	81280000	116000000	116020000	A-A
chr1	81280000	81300000	133080000	133100000	A-A
chr1	81400000	81420000	133160000	133180000	A-A
chr1	81420000	81440000	132900000	132920000	A-A
chr1	81420000	81440000	141640000	141660000	A-A
chr1	81420000	81440000	141660000	141680000	A-A
chr1	81440000	81460000	141660000	141680000	A-A
chr1	81440000	81460000	141700000	141720000	A-A
chr1	81620000	81640000	123980000	124000000	A-B
chr1	81620000	81640000	141660000	141680000	A-A
chr1	81680000	81700000	113800000	113820000	A-A
chr1	81820000	81840000	132220000	132240000	A-A
chr1	82040000	82060000	88560000	88580000	A-A
chr1	82540000	82560000	131520000	131540000	A-A
chr1	83060000	83080000	117920000	117940000	A-A
chr1	83060000	83080000	132200000	132220000	A-A
chr1	83080000	83100000	314960000	314980000	A-B
chr1	83160000	83180000	103020000	103040000	A-A
chr1	83180000	83200000	94860000	94880000	A-A
chr1	83200000	83220000	122540000	122560000	A-A
chr1	83320000	83340000	131540000	131560000	A-A
chr1	83320000	83340000	132920000	132940000	A-A
chr1	83320000	83340000	133120000	133140000	A-A
chr1	83320000	83340000	136820000	136840000	A-B
chr1	84600000	84620000	106260000	106280000	A-A
chr1	84600000	84620000	138840000	138860000	A-A
chr1	85220000	85240000	91460000	91480000	A-A
chr1	85220000	85240000	109620000	109640000	A-A
chr1	85220000	85240000	115360000	115380000	A-A
chr1	85220000	85240000	122540000	122560000	A-A
chr1	85220000	85240000	132240000	132260000	A-A
chr1	85240000	85260000	116020000	116040000	A-A
chr1	85480000	85500000	147980000	148000000	A-A
chr1	85600000	85620000	132240000	132260000	A-A
chr1	85640000	85660000	135540000	135560000	A-A
chr1	85780000	85800000	91460000	91480000	A-A
chr1	85780000	85800000	96720000	96740000	A-A
chr1	85880000	85900000	515180000	515200000	A-A
chr1	86440000	86460000	117920000	117940000	A-A
chr1	86440000	86460000	131520000	131540000	A-A
chr1	86480000	86500000	106160000	106180000	A-A
chr1	86480000	86500000	106280000	106300000	A-A
chr1	86480000	86500000	116860000	116880000	A-A
chr1	86480000	86500000	132260000	132280000	A-A
chr1	86500000	86520000	94300000	94320000	A-A
chr1	86500000	86520000	132920000	132940000	A-A
chr1	86520000	86540000	106160000	106180000	A-A
chr1	86520000	86540000	122380000	122400000	A-A
chr1	86520000	86540000	131340000	131360000	A-B
chr1	86520000	86540000	132180000	132200000	A-B
chr1	86520000	86540000	132260000	132280000	A-A
chr1	86520000	86540000	133100000	133120000	A-A
chr1	86600000	86620000	92240000	92260000	A-B
chr1	86600000	86620000	94860000	94880000	A-A
chr1	86600000	86620000	96400000	96420000	A-A
chr1	86600000	86620000	100080000	100100000	A-B
chr1	86600000	86620000	101360000	101380000	A-A
chr1	86600000	86620000	129460000	129480000	A-B
chr1	86600000	86620000	131540000	131560000	A-A
chr1	86600000	86620000	132920000	132940000	A-A
chr1	86600000	86620000	133080000	133100000	A-A
chr1	86600000	86620000	133100000	133120000	A-A
chr1	86600000	86620000	133120000	133140000	A-A
chr1	86600000	86620000	142680000	142700000	A-A
chr1	86600000	86620000	145340000	145360000	A-A
chr1	86820000	86840000	112400000	112420000	A-B
chr1	86920000	86940000	133680000	133700000	B-B
chr1	86960000	86980000	154740000	154760000	B-B
chr1	86980000	87000000	128900000	128920000	B-B
chr1	87060000	87080000	131740000	131760000	others
chr1	87100000	87120000	95500000	95520000	B-B
chr1	87100000	87120000	131740000	131760000	others
chr1	87140000	87160000	98380000	98400000	B-B
chr1	87160000	87180000	131740000	131760000	others
[truncated: 54,346 more rows]
