# Supplementary material for: Molecular mechanisms and topological consequences of drastic chromosomal rearrangements of muntjac deer
Source: Nat Commun. 2021 Nov 25;12:6858. doi: 10.1038/s41467-021-27091-0 (PMC8617201; doi:10.1038/s41467-021-27091-0)
Supplement: Supplementary file 13 — Source data [file 41467_2021_27091_MOESM13_ESM.zip › source data/supplementary figure 20.xlsx]

## Sheet: Sheet1
read id	read length	telomeric sequence start position	telomeric sequence end position	distance of telomeric seuqence with the nearest end	percentage of distance to read length	species and seqencing technology
01d3a77e-67f3-4e99-bc70-c736c366a8b9	16901	15223	15240	1670	9.88107	MGO_nanopore
01e8870a-d9e4-4c6f-b6e9-51ea0c33f09c	16984	12856	12878	4117	24.2405	MGO_nanopore
024202e6-8bc0-4ad3-88ec-e0fb9515544f	50003	48284	48308	1707	3.4138	MGO_nanopore
02e2a3a6-7343-4189-8c51-5c49119041d7	39231	13406	13514	13459	34.3071	MGO_nanopore
02e2a3a6-7343-4189-8c51-5c49119041d7	39231	13559	13611	13584	34.6257	MGO_nanopore
02e2a3a6-7343-4189-8c51-5c49119041d7	39231	13651	13731	13690	34.8959	MGO_nanopore
04356da7-2935-49f1-a3a3-5c36a56e22c2	34372	1843	1876	1858	5.40556	MGO_nanopore
06b6b934-f160-43ef-ad0b-799195696999	28648	5476	5495	5484	19.1427	MGO_nanopore
06b6b934-f160-43ef-ad0b-799195696999	28648	5518	5598	5557	19.3975	MGO_nanopore
0707ea53-154b-47a5-8705-3e18cce3a799	14674	4438	4463	4449	30.3189	MGO_nanopore
07d3e495-a8b2-4f9b-9b11-10964abace61	20783	18477	18551	2269	10.9176	MGO_nanopore
07d3e495-a8b2-4f9b-9b11-10964abace61	20783	18586	18712	2134	10.268	MGO_nanopore
07d82e91-49ee-4746-85ab-324c38787be3	10918	713	733	722	6.61293	MGO_nanopore
08153fda-9670-436f-b288-4ff3436870e2	12974	12463	12492	497	3.83074	MGO_nanopore
085f3d0d-f9cd-4092-a955-3f8bae3560f8	24144	8930	8950	8939	37.0237	MGO_nanopore
09689f62-6e36-4981-a3fd-e555a8ff43e2	34712	23876	23902	10823	31.1794	MGO_nanopore
0a9d14b1-e35b-4aea-8b55-c25f7dcd1129	30623	4550	4573	4560	14.8908	MGO_nanopore
0d2edc02-8dea-40a9-9ed5-b711e31531bb	26274	23455	23579	2757	10.4933	MGO_nanopore
0d2edc02-8dea-40a9-9ed5-b711e31531bb	26274	23691	23728	2565	9.7625	MGO_nanopore
0ef3c0f7-b181-41b2-b8da-6e82845a0332	30871	13202	13234	13217	42.8136	MGO_nanopore
0ef84c12-d9e5-4f27-82fb-03213e97efbe	29906	24129	24404	5640	18.8591	MGO_nanopore
0f27c93d-e381-4633-a5f6-1e560809db43	56116	7225	7359	7291	12.9927	MGO_nanopore
0f6c34f1-bc1d-4c39-a23e-6afa3544f204	21945	12502	12524	9432	42.9802	MGO_nanopore
0fa4c0ee-2d74-4c66-be4c-e405a180ebb0	42224	7678	7709	7692	18.2171	MGO_nanopore
0fa4c0ee-2d74-4c66-be4c-e405a180ebb0	42224	34804	34828	7408	17.5445	MGO_nanopore
142cff6a-3eca-4269-9d2d-4963025b37f5	31301	23868	23914	7410	23.6734	MGO_nanopore
14347c71-7fcf-41d8-a13f-70e178726d4d	23888	7414	7441	7426	31.0867	MGO_nanopore
1552b17b-7aa6-435c-9bbf-62fc2766996b	16739	12090	12115	4637	27.7018	MGO_nanopore
15cf60f6-c2ce-4964-86ed-f0ee6dec70e1	18975	18826	18844	140	0.737813	MGO_nanopore
17e11dcf-1879-4e13-9e87-3866feb94fee	8303	544	575	558	6.72046	MGO_nanopore
18e598b8-ad9d-4fb1-ae3c-4a477776eda7	28995	21791	21877	7161	24.6974	MGO_nanopore
18e598b8-ad9d-4fb1-ae3c-4a477776eda7	28995	21910	22117	6982	24.08	MGO_nanopore
192aa1e6-9179-4274-a81c-ea435cf3ba0f	36411	8691	8712	8700	23.8939	MGO_nanopore
1a992586-8f23-431b-a4c7-9930eebf78a8	28003	3574	3606	3589	12.8165	MGO_nanopore
1bc7e9dd-b475-41ea-8588-3482c8ee30c7	31699	5911	5931	5920	18.6757	MGO_nanopore
1bd8b914-1660-43b7-83dc-a56215e33312	24092	14120	14241	9912	41.1423	MGO_nanopore
1bd8b914-1660-43b7-83dc-a56215e33312	24092	14337	14355	9746	40.4533	MGO_nanopore
1cd9420b-4ff0-415d-a111-15d788bca9a2	45040	1428	1554	1490	3.30817	MGO_nanopore
1cd9420b-4ff0-415d-a111-15d788bca9a2	45040	1572	1770	1670	3.70782	MGO_nanopore
1cd9420b-4ff0-415d-a111-15d788bca9a2	45040	1807	1860	1832	4.0675	MGO_nanopore
1cd9420b-4ff0-415d-a111-15d788bca9a2	45040	1895	1953	1923	4.26954	MGO_nanopore
1cd9420b-4ff0-415d-a111-15d788bca9a2	45040	1989	2147	2067	4.58925	MGO_nanopore
1cd9420b-4ff0-415d-a111-15d788bca9a2	45040	2248	2402	2324	5.15986	MGO_nanopore
1cd9420b-4ff0-415d-a111-15d788bca9a2	45040	2430	2522	2475	5.49512	MGO_nanopore
1cd9420b-4ff0-415d-a111-15d788bca9a2	45040	2671	2762	2715	6.02798	MGO_nanopore
1cd9420b-4ff0-415d-a111-15d788bca9a2	45040	2977	3055	3015	6.69405	MGO_nanopore
1cd9420b-4ff0-415d-a111-15d788bca9a2	45040	3112	3131	3120	6.92718	MGO_nanopore
1cd9420b-4ff0-415d-a111-15d788bca9a2	45040	3143	3295	3218	7.14476	MGO_nanopore
1cd9420b-4ff0-415d-a111-15d788bca9a2	45040	3453	3522	3486	7.73979	MGO_nanopore
1cd9420b-4ff0-415d-a111-15d788bca9a2	45040	3625	3736	3679	8.16829	MGO_nanopore
1cd9420b-4ff0-415d-a111-15d788bca9a2	45040	4148	4188	4167	9.25178	MGO_nanopore
1cd9420b-4ff0-415d-a111-15d788bca9a2	45040	4318	4394	4355	9.66918	MGO_nanopore
1cd9420b-4ff0-415d-a111-15d788bca9a2	45040	4468	4601	4533	10.0644	MGO_nanopore
1cd9420b-4ff0-415d-a111-15d788bca9a2	45040	4641	4692	4665	10.3575	MGO_nanopore
1cd9420b-4ff0-415d-a111-15d788bca9a2	45040	5008	5050	5028	11.1634	MGO_nanopore
1cd9420b-4ff0-415d-a111-15d788bca9a2	45040	5234	5310	5271	11.7029	MGO_nanopore
1cd9420b-4ff0-415d-a111-15d788bca9a2	45040	5574	5686	5629	12.4978	MGO_nanopore
1dfe624e-f7ce-4099-a9ab-dbf6805c0fdb	24866	17964	18073	6848	27.5396	MGO_nanopore
1e78db1c-49f7-4290-9c83-a45141d47902	25466	19217	19241	6237	24.4915	MGO_nanopore
1ea90271-a3d8-473f-94f3-1b6d07445615	18794	9365	9390	9376	49.8883	MGO_nanopore
2031eb51-9453-4e8a-a5a3-db1ca561193e	43347	16177	16258	16216	37.4097	MGO_nanopore
206085ff-06b8-4479-b433-8f648f530672	30946	2104	2123	2112	6.82479	MGO_nanopore
20667ff4-5d57-450b-acba-fd53d2e625d5	17790	10999	11020	6781	38.1169	MGO_nanopore
22baf8d8-d933-4510-b01a-198ab88e8104	56441	13314	13335	13323	23.6052	MGO_nanopore
24aa55a1-4324-4e4b-8bd7-3d0f16fb41d5	17265	9740	9821	7485	43.3536	MGO_nanopore
24aa55a1-4324-4e4b-8bd7-3d0f16fb41d5	17265	9899	10004	7314	42.3632	MGO_nanopore
25cfd6b7-4543-4961-a557-3e880372e22b	14044	1445	1478	1460	10.3959	MGO_nanopore
26edee59-60bf-46db-a449-6f50958e518b	83142	31788	31807	31796	38.243	MGO_nanopore
26edee59-60bf-46db-a449-6f50958e518b	83142	31910	32094	32001	38.4896	MGO_nanopore
26edee59-60bf-46db-a449-6f50958e518b	83142	32107	32172	32138	38.6544	MGO_nanopore
27fbaf4c-22b5-4863-a904-281114089f61	10866	6417	6435	4440	40.8614	MGO_nanopore
28519fb2-c620-46c6-908a-044bdc80f601	32234	28807	28835	3413	10.5882	MGO_nanopore
28c1142c-0b20-4334-96f8-168abbd1bce2	30132	26927	26949	3194	10.6	MGO_nanopore
2a44fcc9-dcde-4a5b-aae4-0ccfcc673905	25375	23638	23665	1724	6.79409	MGO_nanopore
2a990044-c06f-4aab-9765-cdf4bb50d92b	62484	46490	46707	15886	25.4241	MGO_nanopore
2b5a27ed-4b36-4630-b2b0-8adc14a3581d	53526	12635	12653	12643	23.6203	MGO_nanopore
2bd1e7b2-b609-4df0-afb6-e4bdb619443a	15860	2744	2763	2752	17.3518	MGO_nanopore
2bfd1b0e-3655-4273-aad1-455a505e7f79	21037	17190	17352	3766	17.9018	MGO_nanopore
2bfd1b0e-3655-4273-aad1-455a505e7f79	21037	17712	17737	3313	15.7484	MGO_nanopore
2bfd1b0e-3655-4273-aad1-455a505e7f79	21037	17802	17843	3215	15.2826	MGO_nanopore
2bfd1b0e-3655-4273-aad1-455a505e7f79	21037	18067	18224	2892	13.7472	MGO_nanopore
2bfd1b0e-3655-4273-aad1-455a505e7f79	21037	18419	18553	2551	12.1263	MGO_nanopore
2bfd1b0e-3655-4273-aad1-455a505e7f79	21037	18676	18791	2304	10.9521	MGO_nanopore
2d650815-9fa8-49bb-82ff-4181a7c40b9b	33666	18278	18464	15295	45.4316	MGO_nanopore
2d650815-9fa8-49bb-82ff-4181a7c40b9b	33666	18549	18583	15100	44.8524	MGO_nanopore
2e3fddcc-0833-4932-8f8c-f09d102593c3	37389	26130	26152	11248	30.0837	MGO_nanopore
2e791e8c-3dc7-40e4-9cc1-10d187f126a4	44555	33333	33354	11212	25.1644	MGO_nanopore
30bd497e-78c6-43f6-854e-67b5306f4844	12462	2347	2370	2357	18.9135	MGO_nanopore
318fb519-a243-4da1-898d-b5111037250f	12272	10005	10031	2254	18.367	MGO_nanopore
32a6062e-8b37-457e-affd-8b281871fe79	29553	22747	22783	6788	22.9689	MGO_nanopore
32c33f93-f35f-42ad-8c51-b56b9e9814e8	1630	720	753	735	45.092	MGO_nanopore
337c7d9d-ff12-429d-b548-26f14ce0d325	52613	29757	29783	22843	43.417	MGO_nanopore
33d1be7e-9e67-4a0d-be42-447e738114f1	29170	7702	7733	7716	26.4518	MGO_nanopore
345d9154-02e4-4012-84fa-3bd9f587b4c9	34570	18878	19014	15624	45.1953	MGO_nanopore
345d9154-02e4-4012-84fa-3bd9f587b4c9	34570	19151	19201	15394	44.5299	MGO_nanopore
345d9154-02e4-4012-84fa-3bd9f587b4c9	34570	19250	19643	15124	43.7489	MGO_nanopore
345d9154-02e4-4012-84fa-3bd9f587b4c9	34570	19804	19890	14723	42.5889	MGO_nanopore
345d9154-02e4-4012-84fa-3bd9f587b4c9	34570	20033	20147	14480	41.886	MGO_nanopore
345d9154-02e4-4012-84fa-3bd9f587b4c9	34570	20200	20220	14360	41.5389	MGO_nanopore
345d9154-02e4-4012-84fa-3bd9f587b4c9	34570	20366	20466	14154	40.943	MGO_nanopore
345d9154-02e4-4012-84fa-3bd9f587b4c9	34570	20520	20633	13994	40.4802	MGO_nanopore
354a3273-413b-4f0f-9fa3-5d75732537eb	29923	18366	18404	11538	38.559	MGO_nanopore
356f297a-30f5-481d-a8a6-b2d5dc237eda	28495	15532	15819	12820	44.9903	MGO_nanopore
3585ff91-9303-424d-af5e-618570e231d5	39861	466	550	507	1.27192	MGO_nanopore
3585ff91-9303-424d-af5e-618570e231d5	39861	5252	5314	5282	13.251	MGO_nanopore
3585ff91-9303-424d-af5e-618570e231d5	39861	5413	5513	5462	13.7026	MGO_nanopore
3585ff91-9303-424d-af5e-618570e231d5	39861	5682	5870	5775	14.4878	MGO_nanopore
3585ff91-9303-424d-af5e-618570e231d5	39861	6135	6175	6154	15.4386	MGO_nanopore
35b66002-8939-42a0-adf4-5a37255a72a1	25506	7130	7153	7140	27.9934	MGO_nanopore
364905e0-71ee-4893-b98d-e219582a7d46	15282	14129	14153	1141	7.4663	MGO_nanopore
3798a20a-0a1d-49ee-bebd-b7b036865fea	24943	13593	13619	11337	45.4516	MGO_nanopore
37fe0ced-cfdc-43b5-83ae-0122111d148e	23023	8776	8836	8805	38.2444	MGO_nanopore
381021df-e033-49f0-874d-b46e7f5010f5	9245	332	357	343	3.71011	MGO_nanopore
381fe91c-eb08-44d4-8cb4-a4cefa3fe2dd	41024	24284	24311	16727	40.7737	MGO_nanopore
38344fdf-6ab8-4958-a6bd-02a9652193fd	8987	3394	3417	3404	37.8769	MGO_nanopore
38ba794a-4a85-4f48-a449-df8422d1e43c	16005	7782	7803	7791	48.6785	MGO_nanopore
38ba794a-4a85-4f48-a449-df8422d1e43c	16005	7827	7869	7847	49.0284	MGO_nanopore
3c675847-6150-4c6b-a493-5dfe086e8685	20207	18603	18623	1594	7.88836	MGO_nanopore
3d21f6c3-f204-4f43-a0e5-7a28a09c67cc	27764	7914	7937	7924	28.5406	MGO_nanopore
3dc602b8-b0ba-4aa5-8364-37b3f3542ae8	17053	15293	15316	1749	10.2563	MGO_nanopore
3ffd3ba1-33c6-46c9-af5a-6d1ed02b08fa	5634	473	505	488	8.6617	MGO_nanopore
408af1dd-d782-440d-b32a-3d596e177d7c	36299	27683	27729	8593	23.6728	MGO_nanopore
408af1dd-d782-440d-b32a-3d596e177d7c	36299	27773	27859	8483	23.3698	MGO_nanopore
40b0bb9e-8c86-4c42-b165-fca589231168	16158	1080	1104	1091	6.75207	MGO_nanopore
41009dc8-6e4e-47fc-b1de-e258ee9a01e3	18820	30	57	42	0.223167	MGO_nanopore
410e0567-fe4f-419d-be47-2fcaf8e0feba	14011	4289	4313	4300	30.6902	MGO_nanopore
4180f852-0c9e-40d4-849d-9981b6fdb73f	76460	51391	51429	25050	32.7622	MGO_nanopore
41d7c4f2-e480-4393-99c1-0336bb2e5b04	45579	24218	24236	21352	46.8461	MGO_nanopore
41ed779f-5fb4-4d91-99cb-cd3315b8511a	37612	720	822	770	2.04722	MGO_nanopore
41ed779f-5fb4-4d91-99cb-cd3315b8511a	37612	1118	1312	1214	3.22769	MGO_nanopore
41ed779f-5fb4-4d91-99cb-cd3315b8511a	37612	1368	1558	1462	3.88706	MGO_nanopore
41ed779f-5fb4-4d91-99cb-cd3315b8511a	37612	1561	1672	1615	4.29384	MGO_nanopore
4350d2b2-f66b-42ff-9e20-f265159a180a	22770	21212	21240	1544	6.78085	MGO_nanopore
43784cda-2add-4093-95f0-0e26820b720e	32526	8749	8862	8804	27.0676	MGO_nanopore
460c8d36-4100-4261-9f29-476f59699ec5	22667	20322	20340	2336	10.3057	MGO_nanopore
46348163-3ad0-462d-9e18-246a5a7eaecc	30237	11129	11155	11141	36.8456	MGO_nanopore
47224dc8-0879-4f12-80a7-c4c673948eb9	27085	7623	7643	7632	28.178	MGO_nanopore
47e07d6a-d2fe-421b-b907-2251e6dcd5bd	25772	10841	10861	10850	42.1	MGO_nanopore
4807bc30-7e5c-4c12-b863-9828f115d53e	19115	5712	5738	5724	29.9451	MGO_nanopore
480919a6-c350-4c00-87c0-00c7ac778ad1	27340	10981	11015	10997	40.2231	MGO_nanopore
48dcf354-2b16-4616-9aa3-8f186780e84b	12280	7270	7312	4989	40.627	MGO_nanopore
4add1207-2821-417c-9398-0b1092e85cdb	67782	13158	13188	13172	19.4329	MGO_nanopore
4afc511c-63a1-4ab9-a5f8-87fbee8cfc63	10946	2530	2562	2545	23.2505	MGO_nanopore
4c069639-e7e5-4120-bf5d-597385e7602f	12156	6175	6197	5970	49.1115	MGO_nanopore
4c2c538a-e4d3-4c95-9758-1eb31e2bfae7	25635	5081	5100	5089	19.8518	MGO_nanopore
4c68f056-a53f-4268-bc42-a36311fb25e7	50050	16304	16418	16360	32.6873	MGO_nanopore
4c68f056-a53f-4268-bc42-a36311fb25e7	50050	16464	16510	16486	32.9391	MGO_nanopore
4c68f056-a53f-4268-bc42-a36311fb25e7	50050	16548	16702	16624	33.2148	MGO_nanopore
4e80a590-509b-4c6a-8bed-5392f614ff6f	28852	15481	15544	13340	46.236	MGO_nanopore
4e80a590-509b-4c6a-8bed-5392f614ff6f	28852	15559	15910	13118	45.4665	MGO_nanopore
4e80a590-509b-4c6a-8bed-5392f614ff6f	28852	15950	16107	12824	44.4475	MGO_nanopore
4e80a590-509b-4c6a-8bed-5392f614ff6f	28852	16200	16315	12595	43.6538	MGO_nanopore
4e80a590-509b-4c6a-8bed-5392f614ff6f	28852	16363	16426	12458	43.179	MGO_nanopore
4ec1c534-6242-45a2-8962-57179b8acd15	33780	12137	12156	12145	35.9532	MGO_nanopore
4f2548ff-0145-4ea8-9bdd-2c09986ddf80	32703	24054	24085	8634	26.4012	MGO_nanopore
4f749b47-8893-4a1c-94ec-6ee93dae11ef	16504	4657	4697	4676	28.3325	MGO_nanopore
4f749b47-8893-4a1c-94ec-6ee93dae11ef	16504	4791	4894	4841	29.3323	MGO_nanopore
500a3482-a927-41de-a664-6076948e9926	47820	44101	44121	3709	7.75617	MGO_nanopore
5021dfad-64e9-4d9d-93cd-a0af05a90c10	27337	21133	21155	6193	22.6543	MGO_nanopore
52e2a59e-2f26-4d8d-b4f9-2f0cb21df58d	17942	1819	1849	1833	10.2163	MGO_nanopore
53fa3823-aea8-4eaa-879c-d170e477bc25	15687	14842	14866	833	5.31013	MGO_nanopore
54e2a9c7-53ee-489a-9930-3fc1834009b9	33072	7469	7556	7511	22.7111	MGO_nanopore
5738c53a-56e8-4e95-88df-7abf8245e701	24616	10819	10863	10840	44.0364	MGO_nanopore
579caeff-c1a8-439e-b8a2-85ed0af22070	69335	62912	62931	6414	9.25074	MGO_nanopore
599f3748-a017-4368-a4f8-71bfa6fc6640	18233	6536	6560	6547	35.9074	MGO_nanopore
5d2598a3-2733-47be-8234-ed02e1af1f15	20143	8234	8259	8245	40.9323	MGO_nanopore
5f012ad6-5463-46f2-bc0c-05417ddad345	49172	11189	11393	11290	22.9602	MGO_nanopore
5f8cec7e-5653-4b09-8e6b-679a1eef1d2e	53759	14346	14380	14362	26.7155	MGO_nanopore
615696b2-f3f5-4033-adef-49f5e8755aa9	27457	17804	18018	9546	34.7671	MGO_nanopore
623d80d9-9deb-4eba-b12a-4003665edcb7	23943	2546	2572	2558	10.6837	MGO_nanopore
643da45f-8118-43f6-967d-c6d3b7d85f92	11482	8895	8916	2577	22.4438	MGO_nanopore
643da45f-8118-43f6-967d-c6d3b7d85f92	11482	8996	9073	2448	21.3203	MGO_nanopore
64968983-7355-44d4-8d91-01eb7fe0bb22	19509	7222	7255	7237	37.0957	MGO_nanopore
65688ab0-450d-4e1d-89df-380afd0468d5	20615	8830	8876	8852	42.9396	MGO_nanopore
65688ab0-450d-4e1d-89df-380afd0468d5	20615	8971	9002	8985	43.5848	MGO_nanopore
65688ab0-450d-4e1d-89df-380afd0468d5	20615	9030	9128	9078	44.0359	MGO_nanopore
65e8ff3e-1f1a-45c2-aa54-821bb69804d9	58804	1716	1877	1795	3.05251	MGO_nanopore
65e8ff3e-1f1a-45c2-aa54-821bb69804d9	58804	1946	2067	2005	3.40963	MGO_nanopore
6602322f-8774-46f9-830c-c2966169d782	28710	20637	20661	8061	28.0773	MGO_nanopore
66567630-ec44-4f90-ab1e-d0147fde9e3c	39285	11587	11882	11733	29.8664	MGO_nanopore
66567630-ec44-4f90-ab1e-d0147fde9e3c	39285	11993	12344	12167	30.9711	MGO_nanopore
66567630-ec44-4f90-ab1e-d0147fde9e3c	39285	12558	12642	12599	32.0708	MGO_nanopore
66567630-ec44-4f90-ab1e-d0147fde9e3c	39285	12742	12842	12791	32.5595	MGO_nanopore
66567630-ec44-4f90-ab1e-d0147fde9e3c	39285	12895	12969	12931	32.9159	MGO_nanopore
66567630-ec44-4f90-ab1e-d0147fde9e3c	39285	13113	13214	13162	33.5039	MGO_nanopore
66567630-ec44-4f90-ab1e-d0147fde9e3c	39285	13391	13413	13401	34.1123	MGO_nanopore
66567630-ec44-4f90-ab1e-d0147fde9e3c	39285	28132	28151	11144	28.3671	MGO_nanopore
673f4359-3c15-4d35-9f71-2c756667683a	14593	5268	5294	5280	36.1817	MGO_nanopore
694aa622-4641-4439-b057-6786c79d0577	17908	12184	12216	5708	31.874	MGO_nanopore
69975937-8283-44af-a5f9-6d1f1e4f9878	61758	33317	33418	28391	45.9714	MGO_nanopore
69fe43ce-6397-4341-94ea-e0e7bdad2daf	39429	12909	12941	12924	32.7779	MGO_nanopore
6b4bb5ca-104d-4ff5-b2ed-8d81b7649f21	16446	9699	9717	6738	40.9704	MGO_nanopore
6ba70cd9-c30b-4d37-a9f4-8c07e78f6592	21023	4081	4114	4096	19.4834	MGO_nanopore
6bad4e6c-c209-48ac-b73f-b0695e088baf	34641	25603	25631	9024	26.0501	MGO_nanopore
6baebf76-c9d2-4252-b876-c13f3a38a3f8	12352	9127	9151	3213	26.012	MGO_nanopore
6d86c2fc-afd4-4904-8ed7-e6baa381cc15	14621	1116	1137	1125	7.69441	MGO_nanopore
6d86c2fc-afd4-4904-8ed7-e6baa381cc15	14621	1183	1232	1206	8.24841	MGO_nanopore
6db0a9af-3e99-4541-bde9-ed5ccb912b58	60910	36287	36317	24608	40.4006	MGO_nanopore
6e1f503c-68ec-48db-acb2-c4cfbf0fb5a6	23413	23078	23102	323	1.37958	MGO_nanopore
6e408a3e-32c2-4acb-bf14-4d8ae5cb456a	55591	27905	27942	27668	49.7706	MGO_nanopore
6e5ea06e-9d59-4588-94ec-221284337854	46840	35015	35040	11813	25.2199	MGO_nanopore
6f1a84dd-1cf6-4164-b23c-963065f09e32	39695	9672	9694	9682	24.391	MGO_nanopore
70c93c77-7f19-4e59-9464-c6024dab03ec	15267	9234	9258	6021	39.438	MGO_nanopore
71f1dde8-bfac-4d9c-b69c-e107e165a1b2	14711	5155	5181	5167	35.1234	MGO_nanopore
72bfa61a-6939-4df6-9a81-152095642811	31421	30659	30683	750	2.38694	MGO_nanopore
74f88065-85ac-4412-a2ba-5ed57c9d5dc4	14921	12268	12470	2552	17.1034	MGO_nanopore
74f88065-85ac-4412-a2ba-5ed57c9d5dc4	14921	12492	12700	2325	15.5821	MGO_nanopore
74f88065-85ac-4412-a2ba-5ed57c9d5dc4	14921	12748	12858	2118	14.1948	MGO_nanopore
74f88065-85ac-4412-a2ba-5ed57c9d5dc4	14921	12959	13160	1862	12.4791	MGO_nanopore
74f88065-85ac-4412-a2ba-5ed57c9d5dc4	14921	13250	13297	1648	11.0448	MGO_nanopore
74f88065-85ac-4412-a2ba-5ed57c9d5dc4	14921	13419	13629	1397	9.36264	MGO_nanopore
74f88065-85ac-4412-a2ba-5ed57c9d5dc4	14921	13760	14020	1031	6.90972	MGO_nanopore
74f88065-85ac-4412-a2ba-5ed57c9d5dc4	14921	14051	14088	852	5.71007	MGO_nanopore
7522d08b-bbb5-4450-8b5b-bf3e57649265	56205	39693	39889	16414	29.2038	MGO_nanopore
76576536-dfb0-44c5-848a-f57ec25e4d42	38385	24586	24781	13702	35.6962	MGO_nanopore
768f2928-30aa-48d2-8a76-43c3f12fde47	31327	8650	8676	8662	27.6503	MGO_nanopore
76c9de5f-9e01-429d-9cf9-0f1102dedd9d	8089	3056	3097	3075	38.0146	MGO_nanopore
775397fe-624f-44db-9c13-f5ac0018bb70	24717	22586	22610	2119	8.57305	MGO_nanopore
7855deee-f2e3-44c2-a769-cb330bc141a5	11084	9384	9413	1686	15.2111	MGO_nanopore
785c1ae5-3fd6-4ce9-a253-a3c93f56e0c5	20892	7464	7486	7474	35.7745	MGO_nanopore
78b7b618-c730-4bba-9d97-2599fc72a42f	26221	16795	17050	9299	35.4639	MGO_nanopore
79b9808f-1af0-4647-861d-bc64542ddec8	18508	11343	11377	7148	38.6211	MGO_nanopore
7b54c419-4405-43e9-a6f6-19773bd0b835	61630	40814	40837	20805	33.7579	MGO_nanopore
7cdb786c-c89d-4c30-ae6d-94d67cd909bd	23614	13184	13210	10417	44.1137	MGO_nanopore
7d2b9881-c4e1-41b2-a3f6-9b18cdd3f9eb	24784	21623	21666	3140	12.6695	MGO_nanopore
7f5a8239-4e82-499c-bb8e-a970b5f34881	51891	43156	43359	8634	16.6387	MGO_nanopore
7f5a8239-4e82-499c-bb8e-a970b5f34881	51891	43425	43462	8448	16.2803	MGO_nanopore
80078572-a471-46f8-9b2b-d9747f62ff39	16027	12872	12905	3139	19.5857	MGO_nanopore
802f91e4-d2b3-4759-9c49-47d5bb8090a6	63738	26493	26518	26504	41.5827	MGO_nanopore
803e0b1f-8082-4c77-9618-b1666e0a44aa	42522	279	310	293	0.689055	MGO_nanopore
803e0b1f-8082-4c77-9618-b1666e0a44aa	42522	2805	2887	2845	6.69065	MGO_nanopore
81370add-85ae-454e-81ab-261bcd8047d8	28885	8965	8983	8973	31.0646	MGO_nanopore
817ea01f-7a97-4cd0-8e89-d4ff0efa98ee	30656	19227	19251	11417	37.2423	MGO_nanopore
83183179-d84e-486f-97ea-048de07320ad	26726	25601	25621	1115	4.17197	MGO_nanopore
832a8110-c65c-4d1c-843d-dedd5a3f3d62	36442	477	510	492	1.35009	MGO_nanopore
84ce670b-b9f2-47b9-84f1-04023931b59b	40126	19028	19050	19038	47.4455	MGO_nanopore
85cf419f-70d4-4ac8-9c50-a4d31ab6f35c	38121	10254	10278	10265	26.9274	MGO_nanopore
85f649e8-676c-4c14-a7f9-b7174a25aba5	32140	8716	8772	8743	27.2029	MGO_nanopore
85f649e8-676c-4c14-a7f9-b7174a25aba5	32140	8841	8983	8911	27.7256	MGO_nanopore
863a1948-6cc8-4281-a238-103d9fabe9dd	14244	7350	7536	6801	47.7464	MGO_nanopore
86696470-4012-4135-87e7-861fc09c2187	34849	26918	26936	7922	22.7324	MGO_nanopore
876d3490-7caf-451e-89e5-6478f6cfea7c	20215	4449	4478	4462	22.0727	MGO_nanopore
876d3490-7caf-451e-89e5-6478f6cfea7c	20215	9182	9261	9220	45.6097	MGO_nanopore
87e052d7-0bb5-460c-b543-a21f8fe21537	39760	18882	18911	18895	47.5226	MGO_nanopore
891c6b11-c448-41fe-9011-9c0acae26f42	42167	13862	13886	13873	32.9001	MGO_nanopore
8bc725dc-693a-4506-b2a6-2b017efafaae	13559	7054	7071	6497	47.9165	MGO_nanopore
8c2929d3-e3e5-4692-ae58-31b990810ef0	26936	15659	15681	11266	41.8251	MGO_nanopore
8c2e5dcc-4e17-4f24-a92f-f8787ff03810	13023	11281	11307	1729	13.2765	MGO_nanopore
8c8e2ff8-2c1e-440f-910c-17967aa89ad1	20945	3902	3935	3917	18.7014	MGO_nanopore
8cc6a7fc-bec4-465e-bc78-70defc1fe8b0	40646	31823	31841	8814	21.6848	MGO_nanopore
8e93ba6f-4814-49cc-9407-f74b5240e0d1	30130	21958	21984	8159	27.0793	MGO_nanopore
8f535c69-5ba1-44ee-937e-54fcf881bd44	50565	31144	31179	19404	38.3744	MGO_nanopore
8fd30e4f-1d68-48bd-b0b6-96e26cfb979b	45082	18540	18558	18548	41.1428	MGO_nanopore
90917d90-790d-4564-a57d-87c392a54ff2	12024	7866	7898	4142	34.4478	MGO_nanopore
9092327b-c5bc-4279-a159-72a5dfe9b57f	23509	1266	1404	1334	5.67442	MGO_nanopore
9092327b-c5bc-4279-a159-72a5dfe9b57f	23509	1549	1835	1691	7.19299	MGO_nanopore
9092327b-c5bc-4279-a159-72a5dfe9b57f	23509	1964	2203	2082	8.85618	MGO_nanopore
90f9c321-5433-4a8e-b713-4c636cedbbaf	19475	11805	12025	7560	38.819	MGO_nanopore
9191fb7e-d5dc-4dc6-a1b5-ffa878c30f7a	34344	14680	14706	14692	42.7789	MGO_nanopore
93f9cf64-1edc-4cca-972a-a30f334dd4e8	10256	3223	3244	3232	31.5133	MGO_nanopore
9547c263-c8b4-480c-ac55-e84545c99405	33807	2518	2655	2585	7.64635	MGO_nanopore
9547c263-c8b4-480c-ac55-e84545c99405	33807	2701	2808	2753	8.14328	MGO_nanopore
958c903c-4afe-4efe-a1c5-6685f97dbc4a	53725	42644	42677	11065	20.5956	MGO_nanopore
96239d01-ce45-417e-b39c-ef331c5b68b7	23575	14481	14571	9049	38.3839	MGO_nanopore
9852b97c-2221-4227-ba4e-961b33fe97ab	21080	6545	6569	6556	31.1006	MGO_nanopore
9868e59f-cd70-45b6-842a-b5f02e9ca368	21174	7461	7494	7476	35.3075	MGO_nanopore
9a07a7f7-3a62-43d9-b650-be1f5e840bff	59837	49316	49342	10508	17.561	MGO_nanopore
9a7432be-6803-4eb9-a92a-2881be74fb3a	71159	52456	52616	18623	26.171	MGO_nanopore
9f1ca5d7-c718-4c51-8c0b-0452f571c945	38441	11283	11316	11298	29.3905	MGO_nanopore
9f3b0144-c647-4411-b5d3-d656e92c326d	46212	12071	12144	12106	26.1967	MGO_nanopore
9f3b0144-c647-4411-b5d3-d656e92c326d	46212	12194	12294	12243	26.4931	MGO_nanopore
9f3b0144-c647-4411-b5d3-d656e92c326d	46212	12343	12546	12443	26.9259	MGO_nanopore
9f3b0144-c647-4411-b5d3-d656e92c326d	46212	12556	12845	12699	27.4799	MGO_nanopore
9f3b0144-c647-4411-b5d3-d656e92c326d	46212	12904	12985	12943	28.0079	MGO_nanopore
9f3b0144-c647-4411-b5d3-d656e92c326d	46212	13220	13309	13263	28.7003	MGO_nanopore
9f3b0144-c647-4411-b5d3-d656e92c326d	46212	13458	13561	13508	29.2305	MGO_nanopore
9f3b0144-c647-4411-b5d3-d656e92c326d	46212	13596	13703	13648	29.5335	MGO_nanopore
9f3b0144-c647-4411-b5d3-d656e92c326d	46212	13746	13785	13764	29.7845	MGO_nanopore
a0474b72-fb37-4ab1-8cd8-d1ce11aac66c	31611	14889	14922	14904	47.1481	MGO_nanopore
a0575bdb-6372-41c6-b15a-bdbfb3f0851d	38127	24382	24406	13733	36.0191	MGO_nanopore
a0978b9c-d01a-49bf-978e-6102ea216837	15053	175	201	187	1.24228	MGO_nanopore
a0b19f9b-334f-4b59-bbed-add74313ca31	31752	2282	2422	2351	7.40426	MGO_nanopore
a135d5b8-e87f-49eb-893b-6ad3cd407eef	15439	7276	7444	7359	47.665	MGO_nanopore
a185f011-a68a-4d47-a465-c2f6db304b58	10554	7707	7731	2835	26.8619	MGO_nanopore
a2900e83-c2b1-402c-a616-b82a7e83a8f9	20502	5859	5888	5872	28.6411	MGO_nanopore
a2c0c739-7c41-438c-b250-951d5cf7c80b	26107	3058	3084	3070	11.7593	MGO_nanopore
a33a5315-5b70-4677-bdf3-fb102a4a2b56	34214	32782	32800	1423	4.15912	MGO_nanopore
a4a93d3c-e735-454c-9d66-446a1251503e	9580	9033	9059	534	5.57411	MGO_nanopore
a4e69aee-741b-4049-acc0-4dac5b8a91d9	61239	43517	43543	17709	28.9178	MGO_nanopore
a591484f-d7b0-4373-9607-99ad07dfa960	11848	7963	8040	3847	32.4696	MGO_nanopore
a591484f-d7b0-4373-9607-99ad07dfa960	11848	8102	8355	3620	30.5537	MGO_nanopore
a5ac7274-a0c9-4021-a0a7-cad0b3a0067d	10065	302	324	312	3.09985	MGO_nanopore
a5d91b09-e243-4ab0-97b4-baea31899754	18668	13133	13151	5526	29.6015	MGO_nanopore
a65f95fa-d192-4fc0-bf40-450dcba50a4f	27743	18180	18263	9522	34.3222	MGO_nanopore
a65f95fa-d192-4fc0-bf40-450dcba50a4f	27743	18283	18455	9374	33.7887	MGO_nanopore
a66df629-b8ad-4664-a7ca-90fa703d1581	28004	25301	25334	2687	9.59506	MGO_nanopore
a7b0cc48-7421-408f-9f1a-e40d88cf1059	35202	6337	6427	6381	18.1268	MGO_nanopore
a8b4c813-7ada-4fdd-8728-e9a2336c0eb8	15269	6647	6670	6657	43.5981	MGO_nanopore
a90d115f-9abd-4936-8319-202e8ccadbc7	31250	13113	13136	13123	41.9936	MGO_nanopore
aaa5ac68-7eee-49af-9203-28710fdf3e17	25208	7074	7096	7084	28.1022	MGO_nanopore
abeb048c-3162-42f1-a6d4-43620e1bdada	36696	20404	20434	16277	44.3563	MGO_nanopore
ac0ff8d4-8af4-4e9e-b49a-36af2672e449	22017	18786	18817	3216	14.6069	MGO_nanopore
ac3fec28-bc2f-4ae5-a687-951c26d5a350	45625	16120	16148	16133	35.36	MGO_nanopore
ad11b2c3-c084-4024-b36d-198a677dac52	16679	12384	12403	4286	25.697	MGO_nanopore
b14aedd1-4867-4095-8dc7-128afba42e04	32541	16135	16490	16229	49.8725	MGO_nanopore
b2f0836a-4d60-4f01-960f-1945839c9e7f	25355	24937	24958	408	1.60915	MGO_nanopore
b48cd192-a2aa-469d-9304-44fccd94e48d	26215	11144	11173	11157	42.5596	MGO_nanopore
b4e37c0c-9317-454f-b35b-dfc7ca440ddc	45056	35054	35194	9932	22.0437	MGO_nanopore
b5dfdc80-0b72-4ab0-a765-4beecdd003b2	23274	6927	6953	6939	29.8144	MGO_nanopore
b628019e-d647-43fd-9305-83736e79caab	18834	129	146	136	0.722098	MGO_nanopore
b7487392-d3ff-4ee8-b63d-38906db30750	30962	8819	8845	8831	28.5221	MGO_nanopore
b813714c-01c7-47ab-b9fa-6316714f9b57	12450	12343	12374	92	0.738956	MGO_nanopore
b874f63e-8781-4241-8c16-c326c5249e4e	23261	13682	13706	9567	41.1289	MGO_nanopore
b87e7de6-dab2-4acc-bdbb-74fcc5fd8522	10056	3096	3256	3175	31.5732	MGO_nanopore
b8bcbb60-c361-410f-be17-3dc5562c7971	25123	10405	10425	10414	41.4521	MGO_nanopore
b8c10ca1-8f31-4875-84c2-539c73b9fcc3	42340	23461	23489	18865	44.556	MGO_nanopore
b961a187-fcec-4019-bd54-3a368bbf975c	13480	9133	9151	4338	32.181	MGO_nanopore
bac223be-6a84-4dad-81bf-74da42693855	14979	6275	6301	6287	41.9721	MGO_nanopore
bb07c94a-1eae-4a8d-a0e3-e4dd1df716c1	27782	13104	13137	13119	47.2212	MGO_nanopore
bb986ba8-060d-4faa-ba32-3fb8094687ac	31933	25496	25521	6425	20.1203	MGO_nanopore
bbfdadd8-c115-429c-b681-b0be162b63c9	35339	26506	26526	8823	24.9668	MGO_nanopore
bcf8275b-f507-495c-ab51-6f455b701013	20920	10653	10742	10223	48.8671	MGO_nanopore
bcf8275b-f507-495c-ab51-6f455b701013	20920	10821	10985	10017	47.8824	MGO_nanopore
bcf8275b-f507-495c-ab51-6f455b701013	20920	11035	11221	9792	46.8069	MGO_nanopore
bcf8275b-f507-495c-ab51-6f455b701013	20920	11259	11435	9573	45.76	MGO_nanopore
bcf8275b-f507-495c-ab51-6f455b701013	20920	11497	11545	9399	44.9283	MGO_nanopore
bec30f8d-d92e-4479-ba6f-d90ab4e90fee	13312	2535	2561	2547	19.1331	MGO_nanopore
c040f754-969c-4523-93c9-c84726a0e493	48509	38194	38216	10304	21.2414	MGO_nanopore
c177b1d9-9b99-47cf-96d1-9d1ef48a30e7	18959	17986	18024	954	5.03191	MGO_nanopore
c1bc5773-a15d-4b18-9bea-079c7104e469	35301	6939	7012	6974	19.7558	MGO_nanopore
c1bc5773-a15d-4b18-9bea-079c7104e469	35301	7201	7346	7272	20.6	MGO_nanopore
c1bc5773-a15d-4b18-9bea-079c7104e469	35301	7400	7614	7506	21.2629	MGO_nanopore
c1bc5773-a15d-4b18-9bea-079c7104e469	35301	7650	7741	7694	21.7954	MGO_nanopore
c1bc5773-a15d-4b18-9bea-079c7104e469	35301	7871	7929	7899	22.3761	MGO_nanopore
c1bc5773-a15d-4b18-9bea-079c7104e469	35301	8052	8082	8066	22.8492	MGO_nanopore
c1bc5773-a15d-4b18-9bea-079c7104e469	35301	8169	8258	8212	23.2628	MGO_nanopore
c1bc5773-a15d-4b18-9bea-079c7104e469	35301	8396	8654	8524	24.1466	MGO_nanopore
c1bc5773-a15d-4b18-9bea-079c7104e469	35301	8683	8721	8701	24.648	MGO_nanopore
c201c422-107d-45c0-9f9d-b539c8d0b5b0	23650	17110	17148	6521	27.5729	MGO_nanopore
c201c422-107d-45c0-9f9d-b539c8d0b5b0	23650	17304	17605	6196	26.1987	MGO_nanopore
c201c422-107d-45c0-9f9d-b539c8d0b5b0	23650	17691	17956	5827	24.6385	MGO_nanopore
c201c422-107d-45c0-9f9d-b539c8d0b5b0	23650	17994	18091	5608	23.7125	MGO_nanopore
c212ea79-4a31-4107-ba7e-c595a61b3956	13633	9116	9138	4506	33.0522	MGO_nanopore
c324598f-59ed-442d-9169-13fba4b43c04	29856	3487	3560	3522	11.7966	MGO_nanopore
c324598f-59ed-442d-9169-13fba4b43c04	29856	3573	3666	3618	12.1182	MGO_nanopore
c3ce11be-6a2c-4f3c-8b68-b95e67f1ac9e	45078	26916	26934	18153	40.2702	MGO_nanopore
c3d1d0c7-865a-4150-89c5-952c7f3f4c65	28794	16686	16719	12092	41.9949	MGO_nanopore
c51557c8-aac0-445c-b650-597d93d68d84	20677	6611	6715	6662	32.2194	MGO_nanopore
c51557c8-aac0-445c-b650-597d93d68d84	20677	6810	6904	6856	33.1576	MGO_nanopore
c598bae8-76f5-40c1-81d9-0f2784f324e6	32558	27308	27335	5237	16.0851	MGO_nanopore
c598bae8-76f5-40c1-81d9-0f2784f324e6	32558	27425	27588	5052	15.5169	MGO_nanopore
c6872f99-65c6-4713-9b26-167cc84e5503	49695	31088	31119	18592	37.4122	MGO_nanopore
c7cf8cc5-5453-49c3-9793-b56c886048ea	35378	12369	12393	12380	34.9935	MGO_nanopore
c91015a6-08c7-432e-950f-5b6fd799d5ba	19642	12428	12459	7199	36.6511	MGO_nanopore
c949add4-f34d-46b5-8445-3f655824caec	17375	4497	4729	4612	26.5439	MGO_nanopore
c949add4-f34d-46b5-8445-3f655824caec	17375	4757	4830	4792	27.5799	MGO_nanopore
c9956236-df18-4f2c-b398-1110947d9c2f	70788	46332	46358	24443	34.5299	MGO_nanopore
c9d78e63-3739-4408-9421-6948fe0abbb2	17426	7344	7376	7359	42.23	MGO_nanopore
ca1eb3e2-c168-4796-991c-f06f99439614	20793	5763	5788	5774	27.769	MGO_nanopore
ca38945b-8ec9-4c9c-8258-282b76dcd20c	23329	19801	19828	3515	15.0671	MGO_nanopore
cc120b15-b4bd-43fb-9c40-cdb491f001e1	66455	33064	33245	33153	49.8879	MGO_nanopore
ce4f5f96-5c3b-4d80-8a77-79e246f0862f	18692	8154	8180	8166	43.6871	MGO_nanopore
cea9af52-f4ab-4e12-83b0-538d9564c7eb	60451	52507	52528	7934	13.1247	MGO_nanopore
d19e176f-dd64-4420-8124-7a28954f01b4	50079	33119	33142	16949	33.8445	MGO_nanopore
d1fa3b90-2aa8-4572-8db4-98a5c897144a	20876	2109	2143	2125	10.1792	MGO_nanopore
d21d954e-19e3-485f-bddd-311e9d944661	18099	5605	5768	5685	31.4106	MGO_nanopore
d21d954e-19e3-485f-bddd-311e9d944661	18099	5943	6001	5971	32.9908	MGO_nanopore
d21d954e-19e3-485f-bddd-311e9d944661	18099	6035	6136	6084	33.6151	MGO_nanopore
d21d954e-19e3-485f-bddd-311e9d944661	18099	6161	6273	6216	34.3444	MGO_nanopore
d21d954e-19e3-485f-bddd-311e9d944661	18099	6349	6601	6474	35.7699	MGO_nanopore
d21d954e-19e3-485f-bddd-311e9d944661	18099	6733	6768	6749	37.2894	MGO_nanopore
d21d954e-19e3-485f-bddd-311e9d944661	18099	6811	6930	6869	37.9524	MGO_nanopore
d21d954e-19e3-485f-bddd-311e9d944661	18099	7132	7173	7151	39.5105	MGO_nanopore
d21d954e-19e3-485f-bddd-311e9d944661	18099	7359	7392	7374	40.7426	MGO_nanopore
d2caa043-4caa-43aa-a6b3-a5ff406dbdf6	17615	12689	13043	4749	26.96	MGO_nanopore
d35b56fe-1fcb-438a-ad6b-9f5a4ca67480	23122	11855	11889	11250	48.655	MGO_nanopore
d37b5e30-0aa3-4fb4-a6a9-f7ae27c05ba8	22901	10077	10095	10085	44.0374	MGO_nanopore
d425bc8f-d26c-4719-99fe-2d6505d0a157	35942	8079	8097	8087	22.5001	MGO_nanopore
d479401b-5dc3-4711-8e2b-643b10c44d54	37736	31879	31903	5845	15.4892	MGO_nanopore
d68d282d-0e5c-44f3-88f6-8057373a4ea3	39062	10767	10891	10828	27.72	MGO_nanopore
d748637e-9e53-42b4-8b11-57524bc5efc1	39604	6238	6276	6256	15.7964	MGO_nanopore
da66fa6b-416f-4f8c-8b3b-f5c6377c7023	29249	10146	10177	10160	34.7362	MGO_nanopore
dba4216d-ff3a-4a81-93bf-a7ded73773b2	21685	9559	9589	9573	44.1457	MGO_nanopore
dc4be995-5ae1-41be-ba34-41c4c58b2f0f	41455	40006	40037	1434	3.45917	MGO_nanopore
dc721076-6670-4756-a695-cd32d3154861	39160	863	902	881	2.24974	MGO_nanopore
dc7e7490-744f-43d9-9791-cc9697839cec	42220	9266	9539	9401	22.2667	MGO_nanopore
dcc65b16-60c9-4c8d-8a08-b9a97987e567	41595	2564	2597	2579	6.20026	MGO_nanopore
dd02385e-1683-483f-a931-6e36512fa42b	26884	12177	12195	12185	45.3244	MGO_nanopore
df928b71-6edb-4bac-96c9-5d63a44053c3	15723	14420	14453	1287	8.18546	MGO_nanopore
e1222f1c-f276-43a5-a8c5-d665fbc7107b	28810	3738	3848	3792	13.1621	MGO_nanopore
e14e0c06-b065-4c0b-b932-5c46dd0e1e16	9829	8376	8399	1442	14.6709	MGO_nanopore
e1a8a1f2-5856-415b-ab1b-c4a9dce290f8	11482	11096	11118	375	3.26598	MGO_nanopore
e1fac063-54d3-40d8-a57a-39520d40f77e	23792	1801	1837	1818	7.64122	MGO_nanopore
e2a08e0a-9909-4241-8495-64b8c40b37a5	20891	16972	16998	3906	18.697	MGO_nanopore
e4134c0d-31a6-4763-9e5d-60f001b88420	30079	26117	26140	3951	13.1354	MGO_nanopore
e4b59d8d-750f-4153-a0e1-68c72637c904	34132	2306	2326	2315	6.78249	MGO_nanopore
e4eceb00-69ac-4e1b-8352-8d4371910a75	35734	13134	13166	13149	36.7969	MGO_nanopore
e4f80cab-6f4b-4e32-b214-6f9c6354a70b	36214	16655	16679	16666	46.0209	MGO_nanopore
e5cc36c6-1836-490a-b6a8-ba634a68fa0c	26279	22413	22439	3853	14.6619	MGO_nanopore
e5d24d2a-c8f5-46a0-80bc-ddc27fe6eb40	46001	4110	4148	4128	8.97372	MGO_nanopore
e74639cf-b721-4045-96e9-89de2fcb765f	15236	14846	14871	378	2.48097	MGO_nanopore
e7552115-a196-4310-b24c-c99be3831821	17658	12388	12512	5208	29.4937	MGO_nanopore
e8842b57-a181-40d1-ac98-5e3bfee8b19b	33656	25893	25914	7753	23.036	MGO_nanopore
e884ed82-7a91-48a0-aefb-75cd134c9d91	27518	1865	1895	1879	6.82826	MGO_nanopore
ea471bae-2f66-4c1f-bb97-433648455b2c	44229	26702	26726	17515	39.6007	MGO_nanopore
ead705ac-4abb-447d-be46-2bde1329436a	40436	15640	15659	15648	38.6982	MGO_nanopore
ebc6360b-76d1-4e27-84c8-28e761e6aefc	13685	5316	5338	5326	38.9185	MGO_nanopore
ecfaeb34-39c9-41ef-b77a-8cb1ade49348	42488	23774	23806	18698	44.0077	MGO_nanopore
ee3d77bb-d374-4e02-bc32-c8a4d790a9aa	70529	27254	27388	27320	38.7358	MGO_nanopore
ee3d77bb-d374-4e02-bc32-c8a4d790a9aa	70529	32130	32352	32240	45.7117	MGO_nanopore
ee3d77bb-d374-4e02-bc32-c8a4d790a9aa	70529	32456	32760	32607	46.232	MGO_nanopore
ee3d77bb-d374-4e02-bc32-c8a4d790a9aa	70529	32798	32845	32820	46.534	MGO_nanopore
ee3d77bb-d374-4e02-bc32-c8a4d790a9aa	70529	32930	33069	32998	46.7864	MGO_nanopore
ee44481e-fc15-480c-bfa4-859f09669705	47472	12210	12240	12224	25.7499	MGO_nanopore
ee67c82e-4735-4a69-abed-32df25582ad1	7987	2583	2762	2671	33.4418	MGO_nanopore
ee67c82e-4735-4a69-abed-32df25582ad1	7987	2906	3263	3083	38.6002	MGO_nanopore
ee67c82e-4735-4a69-abed-32df25582ad1	7987	3282	3404	3342	41.843	MGO_nanopore
ee69dd15-eb8c-46dc-88ae-ca1a8f56b937	17574	5873	5916	5893	33.5325	MGO_nanopore
ee9a3232-be6f-4578-b56a-4ad1fbf9bb0a	40677	25290	25316	15374	37.7953	MGO_nanopore
ef0e1e48-71f1-412b-ab5e-29080fdb3759	48670	24935	24965	23720	48.7364	MGO_nanopore
ef1e642d-9f1c-4f71-856a-c94e68ba0507	26265	17160	17278	9046	34.4413	MGO_nanopore
efd1a00c-b28a-48cb-9940-0add63b633ef	22140	1531	1769	1649	7.44806	MGO_nanopore
efd1a00c-b28a-48cb-9940-0add63b633ef	22140	1786	1837	1810	8.17525	MGO_nanopore
efdbe7d8-8876-4063-aaed-00a4e1e07ed8	16543	2538	2560	2548	15.4023	MGO_nanopore
f17027e3-af37-44d6-834b-d3859d39806b	18118	7088	7109	7097	39.171	MGO_nanopore
f1f6d688-c1b8-4f2e-a753-92d18ef15c2e	37868	710	735	721	1.90398	MGO_nanopore
f512aafb-4102-4675-ab99-6295c489023f	34354	2605	2629	2616	7.61483	MGO_nanopore
f53e7cfc-4606-450e-bbd8-f435e115cbba	18856	5066	5334	5199	27.5721	MGO_nanopore
f6d79b0c-3c52-4e7f-8ed8-84fac055fbd8	27174	5038	5069	5052	18.5913	MGO_nanopore
f92d1dd2-a027-4710-9f8a-1f403f3ee80f	42150	557	683	619	1.46856	MGO_nanopore
f95c4e1e-c08b-4f43-8095-f1b20c654c6e	40594	30506	30551	10066	24.7968	MGO_nanopore
fa4e61c1-a1bf-489e-92ed-098ece34eaae	64884	25451	25491	25470	39.2547	MGO_nanopore
faa69efa-7493-4a55-a0db-d6aadd91b5ac	9870	8987	9011	871	8.82472	MGO_nanopore
fca4b117-7b97-4c83-b332-88b6fe041d88	41302	31422	31446	9868	23.8923	MGO_nanopore
fcdc7711-da49-4217-af5c-2db890c27162	51627	10038	10071	10053	19.4724	MGO_nanopore
fdd1f5c7-6578-4dbb-9319-883fcbe5a6a7	34154	8901	9013	8956	26.2224	MGO_nanopore
ff1dfa61-c9cd-4dfe-af3c-c461de248a68	13723	2697	2721	2708	19.7333	MGO_nanopore
ff1dfa61-c9cd-4dfe-af3c-c461de248a68	13723	2766	2921	2842	20.7098	MGO_nanopore
ff1dfa61-c9cd-4dfe-af3c-c461de248a68	13723	2962	2995	2977	21.6935	MGO_nanopore
003376e2-a1d0-4170-93b6-bd1a1f7e8a51	61436	20611	20635	20622	33.5666	female MCR_nanopore
00365f00-64d6-458a-a5b7-214386565dd9	36620	11589	11616	11601	31.6794	female MCR_nanopore
0075cafe-a4f3-440e-ae23-e6d0b831be4d	50136	39032	39056	11092	22.1238	female MCR_nanopore
0134e0fb-9900-401e-93f0-09877b621441	61928	55067	55085	6852	11.0645	female MCR_nanopore
0174900b-9ca9-40d3-85d8-25e0d7db940f	57361	55595	55621	1753	3.05608	female MCR_nanopore
01950ae7-8302-4a98-adf8-e49eff074868	46414	20983	21013	20997	45.2385	female MCR_nanopore
01d0b18b-7e0c-4fb7-864e-7dc129741e06	27382	27044	27077	322	1.17596	female MCR_nanopore
01f0e685-e224-441e-a15e-2cdcdbe72969	48328	9260	9286	9272	19.1856	female MCR_nanopore
021c4647-8940-4990-947a-d2a7f69555f4	41446	17085	17112	17097	41.2513	female MCR_nanopore
02cac98c-0bb9-4960-b7f8-c9794b1a5f2a	53325	2402	2427	2413	4.52508	female MCR_nanopore
02e3f367-12b5-45ca-ac3e-c1ca80752007	34855	32132	32164	2707	7.76646	female MCR_nanopore
03337a17-f914-40a2-8eae-49f6919010fe	69081	69045	69073	22	0.0318467	female MCR_nanopore
033e3a09-db7d-480a-91d8-38a094c4bcb7	64586	62654	62688	1915	2.96504	female MCR_nanopore
03f00663-0037-41ee-8a6f-19917f946c1a	46073	14715	14737	14725	31.9602	female MCR_nanopore
040d2a7a-7b77-453f-8fdb-7c0564029b5a	48965	9967	9998	9981	20.3839	female MCR_nanopore
04507cee-6c4b-4859-9cdb-2b9784184286	66493	38304	38327	28178	42.3774	female MCR_nanopore
0487f1b2-5092-4955-b5ad-7b93e7a65ca4	15908	12737	12771	3154	19.8265	female MCR_nanopore
04904207-af21-4786-9285-97dafd60b687	40698	13832	13865	13847	34.0238	female MCR_nanopore
055a8cde-1b1b-437b-b189-d29b42def346	60836	13142	13174	13157	21.627	female MCR_nanopore
05b4db76-73ad-4535-8b4b-79795d5418c5	68160	57004	57029	11144	16.3498	female MCR_nanopore
05bfa598-a501-4e13-914c-88ba05a78537	28452	11068	11097	11081	38.9463	female MCR_nanopore
05d17afa-db98-4a43-bdda-dddb54e335e4	23918	1499	1522	1509	6.30906	female MCR_nanopore
06750d06-b396-45c0-80e8-bab9ea3ba615	30322	25980	26017	4324	14.2603	female MCR_nanopore
0696f442-5a7e-46ec-840b-28206f5554f2	36611	11092	11244	11167	30.5018	female MCR_nanopore
06dea3c9-b920-4449-aafa-6ece1b718d23	24844	17534	17552	7301	29.3874	female MCR_nanopore
074315d5-877b-4e5d-bd17-695f866a9037	60380	28701	28737	28718	47.5621	female MCR_nanopore
074f3770-cef0-44b6-a644-10fec205298a	88593	12188	12221	12203	13.7742	female MCR_nanopore
07c27ba4-5252-4dcd-a4d1-d60c58965441	55202	24310	24332	24320	44.0564	female MCR_nanopore
0866c019-b963-4b05-8206-f6d405b0620c	46987	1834	1856	1844	3.92449	female MCR_nanopore
08ab3acc-4240-4536-933e-3582d644d7b9	62466	56773	56870	5645	9.03692	female MCR_nanopore
08cecd16-6b87-4700-b171-ae3534475c47	26805	21928	21946	4868	18.1608	female MCR_nanopore
09002f7c-534e-49c7-8c3b-4e071b2c0704	52604	2521	2542	2530	4.80952	female MCR_nanopore
0937dab2-84b6-4500-8f15-2bc19f3165b8	32344	282	304	292	0.902795	female MCR_nanopore
0956e217-c1a1-4134-86ed-b6f121042dce	25690	17741	17773	7933	30.8797	female MCR_nanopore
09cf91fa-dc76-4571-a201-fd73c328d713	40673	4837	4862	4848	11.9195	female MCR_nanopore
09dd5616-fa26-4f92-a30e-7d7cd770f5cb	17947	13861	13879	4077	22.7169	female MCR_nanopore
0a9a15bc-8ff3-48fd-a911-0e4f2fb941cb	66378	43787	43811	22579	34.0158	female MCR_nanopore
0b34afda-7f97-4952-987f-2d47e5e3dd0f	21354	3311	3403	3356	15.716	female MCR_nanopore
0b34afda-7f97-4952-987f-2d47e5e3dd0f	21354	3510	3723	3615	16.9289	female MCR_nanopore
0b4497a2-d553-499b-8d59-741561698468	47181	35056	35082	12112	25.6714	female MCR_nanopore
0ba0b880-d57c-4ba7-8acb-8162d16c480e	31112	2045	2195	2119	6.81088	female MCR_nanopore
0c89279c-cca2-4e3e-9161-255639cb0747	71472	58012	58033	13450	18.8186	female MCR_nanopore
0cc6c99b-b5f7-43a5-a57f-a8690332ed52	55261	11706	11733	11718	21.2048	female MCR_nanopore
0d7b9edf-02d7-42e2-98d1-4cbe753a1342	31085	7733	7760	7745	24.9156	female MCR_nanopore
0d7e2821-feac-46a6-80ec-0d3e4001b9e0	47134	29830	29851	17294	36.6911	female MCR_nanopore
0f72bf75-5dd3-4820-94e9-c3fe65f9e2ae	27207	3125	3143	3133	11.5154	female MCR_nanopore
102962ff-dd19-43d9-8bb1-0f6c238ca59d	92601	67774	67806	24811	26.7934	female MCR_nanopore
1050d598-c0f0-463e-9746-4202615609e2	66626	50946	50979	15664	23.5103	female MCR_nanopore
10c045d7-48db-46c1-b4c7-22711a42e428	97515	88816	88839	8688	8.9094	female MCR_nanopore
10dc82c6-5e37-4729-8e69-7793782bfd6d	57415	36013	36047	21385	37.2464	female MCR_nanopore
119a8d13-1fa6-4517-b213-45d2e265442a	42025	13823	14023	13922	33.1279	female MCR_nanopore
11da1f59-101d-4a41-a55b-182daa0f4034	20174	12741	12818	7395	36.6561	female MCR_nanopore
11f30b21-7906-4e11-a5f8-0c3162378898	20812	11566	11599	9230	44.3494	female MCR_nanopore
123b4f39-831c-4262-ab27-74470ded398b	65308	21819	21853	21835	33.4339	female MCR_nanopore
1269b2cd-c34c-4d72-a490-2d4da3333f67	55379	35284	35314	20080	36.2592	female MCR_nanopore
129fda64-6daa-4509-a6b9-9ba6f9546212	26820	12844	12874	12858	47.9418	female MCR_nanopore
1304510f-bdae-4219-9504-6d96a930eb69	16786	72	104	87	0.518289	female MCR_nanopore
1497c9de-9d2b-42ca-adae-f542e80e7c58	8341	4135	4161	4147	49.7183	female MCR_nanopore
150f0b40-fd60-41bf-8175-5d9ee728aad8	39717	10011	10038	10023	25.236	female MCR_nanopore
151b9e14-2d7c-40ac-bf9b-3739c6e9c9ef	19150	1414	1442	1427	7.4517	female MCR_nanopore
160ec5dc-faf0-41d6-8015-6a0cb92a6de0	58687	19444	19475	19458	33.1556	female MCR_nanopore
16964bd6-e868-4c01-8f82-d16fcbf0c8a6	34427	28492	28525	5919	17.1929	female MCR_nanopore
16e2b514-6682-4f70-a044-32ecf329b151	72670	63154	63178	9504	13.0783	female MCR_nanopore
16ea13be-88d9-495c-8ad2-f879b8634787	30882	16560	16581	14312	46.3441	female MCR_nanopore
1732f51e-6014-4446-ae3c-1e4f6d77d76f	29936	18922	18943	11004	36.7584	female MCR_nanopore
178bb9ec-d356-4c05-915c-d8efd2972406	49299	22468	22492	22479	45.5973	female MCR_nanopore
180e1a5f-377e-4a1e-8bbd-a725f59810d3	60041	25932	25958	25944	43.2105	female MCR_nanopore
18186eae-7496-4e9a-b346-ea44b19da275	31552	14132	14165	14147	44.8371	female MCR_nanopore
189ef712-60d6-4a86-ba85-367adfb2ae25	32566	11456	11505	11479	35.2484	female MCR_nanopore
19d7d1fe-c115-48d0-a689-36722846290e	65593	20173	20220	20195	30.7883	female MCR_nanopore
1ae88133-b044-4c00-b197-d81ecb53ebd5	31536	13516	13550	13532	42.9097	female MCR_nanopore
1b056803-fe89-4902-a0c5-e15e104f5428	12786	9492	9516	3282	25.6687	female MCR_nanopore
1b5f2409-0500-4587-b649-604c6bd59c8b	64283	38743	38764	25530	39.715	female MCR_nanopore
1b941827-84ba-445f-a53e-43afbc7eecc4	43911	37334	37352	6568	14.9575	female MCR_nanopore
1b95769f-c991-415c-9451-4a7f7b452286	46045	22655	22688	22670	49.2344	female MCR_nanopore
1c517220-cb3e-48a0-b5f9-19396a0ae46d	20837	20576	20599	250	1.19979	female MCR_nanopore
1d628fe1-f5a0-4474-be91-107947ca8d2f	15681	57	89	72	0.459154	female MCR_nanopore
1d6f934d-08c8-4f44-a622-29f5d3c55b80	78352	16547	16577	16561	21.1367	female MCR_nanopore
1d901400-967c-4e4a-8fb2-323a865aede4	60100	4303	4334	4317	7.18303	female MCR_nanopore
1ed7e634-e9ce-4d27-94a6-bebb9c7dc6ed	10565	6317	6350	4232	40.0568	female MCR_nanopore
1ef447aa-bc8c-4ecb-be89-0395b161c59f	49385	22706	22737	22720	46.0059	female MCR_nanopore
1fc4626a-c638-477c-b95e-7a54ad00b371	44187	30230	30263	13941	31.55	female MCR_nanopore
202d3fa4-cfe9-4f54-bf4b-a2e21c661257	44004	15633	15655	15643	35.549	female MCR_nanopore
2063acb5-4505-4159-91bf-c8e9e78eb719	52920	41580	41609	11326	21.4021	female MCR_nanopore
207289f0-5403-49c8-b836-dff1d566e8b6	39898	16488	16522	16504	41.3655	female MCR_nanopore
21cfa0c7-45ed-4e1f-ad4c-ceda27cd2583	36958	3706	3727	3715	10.052	female MCR_nanopore
222c4f18-1f8f-46ec-9d96-f6c290580135	38481	9609	9642	9624	25.0097	female MCR_nanopore
223accab-ff6a-48d6-b1d2-84c26b2d12ab	12713	740	771	754	5.93094	female MCR_nanopore
225d1722-2de4-47c3-b92d-3e335eae2347	44520	43614	43660	883	1.98338	female MCR_nanopore
2286f004-d0e6-4e22-a781-9e6c02155fd9	45965	19960	20010	19984	43.4766	female MCR_nanopore
228b1b15-bf53-482f-9f73-95c8d1db1d8e	18967	1554	1574	1563	8.24063	female MCR_nanopore
2337062b-57cf-4908-87b9-3344ae56ffc2	19821	13888	14032	5861	29.5696	female MCR_nanopore
2337062b-57cf-4908-87b9-3344ae56ffc2	19821	14252	14350	5520	27.8493	female MCR_nanopore
2337062b-57cf-4908-87b9-3344ae56ffc2	19821	14418	14483	5371	27.0975	female MCR_nanopore
23960e3c-6629-41f4-a53e-c38a159ac061	13275	10748	10770	2516	18.9529	female MCR_nanopore
23b37c00-4a20-4285-9400-b05f4b4f16c5	40210	39223	39245	976	2.42726	female MCR_nanopore
24c38a23-aae8-4408-aa35-2d15a41ad45c	16725	4818	4844	4830	28.8789	female MCR_nanopore
24c46420-be71-4675-9186-8303005481b8	8856	329	358	342	3.86179	female MCR_nanopore
24f46044-783c-4497-8e90-ce2e7bc67de1	34000	7240	7268	7253	21.3324	female MCR_nanopore
25233b24-6962-4ccd-a3d7-5c2e1547bac5	30050	21830	21863	8204	27.3012	female MCR_nanopore
25278ad0-e0ef-4e88-92db-6000af01fa5d	29689	17311	17342	12363	41.6417	female MCR_nanopore
25c6ffdc-db37-4748-bb91-094724c6c730	41010	26813	26837	14185	34.5891	female MCR_nanopore
262edfbc-3ea2-4193-8bd9-dfce93bfffd1	34464	12044	12075	12058	34.9872	female MCR_nanopore
2645f3b6-fccd-43e1-b35c-d7e98c90057b	19828	5807	5827	5816	29.3323	female MCR_nanopore
266f1197-9be3-48a7-a909-08bc91564550	23439	10045	10065	10054	42.8943	female MCR_nanopore
26b1d69c-2e19-475b-b814-a02a7f5cde5f	78903	26595	26675	26634	33.7554	female MCR_nanopore
26b1d69c-2e19-475b-b814-a02a7f5cde5f	78903	26952	26981	26965	34.1749	female MCR_nanopore
26df2b50-00bc-4a84-be94-97127a28002f	42932	29695	29719	13225	30.8045	female MCR_nanopore
26f8be06-6fb2-4e5b-a659-412c1e9581e8	36180	6688	6712	6699	18.5158	female MCR_nanopore
276bbc17-6c25-4250-9b89-95b7804f7bbd	57719	18384	18408	18395	31.8699	female MCR_nanopore
27924ea8-9bf1-487b-ac1b-3f2ad0598c2b	44671	7682	7875	7777	17.4095	female MCR_nanopore
27924ea8-9bf1-487b-ac1b-3f2ad0598c2b	44671	7966	7995	7979	17.8617	female MCR_nanopore
27f1e85b-225b-40d0-b821-354c14610091	60104	16079	16104	16090	26.7703	female MCR_nanopore
2869c36a-de7a-484d-a321-966c37de2b25	16850	14128	14151	2711	16.089	female MCR_nanopore
288e85cf-74d3-4949-b922-ad6b70754944	35992	1978	2001	1988	5.52345	female MCR_nanopore
28c86857-ec7a-46c2-99b1-47a2c1da6762	28539	15513	15533	13016	45.6078	female MCR_nanopore
28c9f2a6-4bed-4dde-8954-5e1c2ae18d9b	48099	12683	12708	12694	26.3914	female MCR_nanopore
28c9f2a6-4bed-4dde-8954-5e1c2ae18d9b	48099	12756	12775	12764	26.5369	female MCR_nanopore
29a197fa-b72e-40e7-b982-5b4ffe573c0d	27400	23956	23977	3434	12.5328	female MCR_nanopore
29b0f933-64ef-427b-b384-11dcaa45b085	37063	19101	19182	17922	48.3555	female MCR_nanopore
29b0f933-64ef-427b-b384-11dcaa45b085	37063	19258	19513	17678	47.6972	female MCR_nanopore
29f7d1a9-f46e-4290-8ab7-592e89df044a	50829	39794	39825	11020	21.6805	female MCR_nanopore
29fcea69-ebe6-4d73-b0c3-7307e302542b	13749	12550	12571	1189	8.6479	female MCR_nanopore
2a13a6b3-83cf-4ffc-9216-6091117c4003	43679	24880	25035	18722	42.8627	female MCR_nanopore
2a79e381-1abb-44e7-9745-3b2c33344822	60690	15501	15523	15511	25.5578	female MCR_nanopore
2ab3b147-5a7e-4312-bb9d-ea3c440e5e85	66094	11778	11801	11788	17.8352	female MCR_nanopore
2b0c8331-a6d2-477e-8554-a156691d3e0e	27033	75	150	111	0.410609	female MCR_nanopore
2b11ebf8-2358-405b-9106-7651668c3a77	49911	13200	13222	13210	26.4671	female MCR_nanopore
2b1264c3-2664-4c82-852d-cc0764df6bb4	73518	71378	71526	2066	2.8102	female MCR_nanopore
2b498546-7938-460a-b363-eea17661d0c4	21516	13378	13398	8128	37.7765	female MCR_nanopore
2b498546-7938-460a-b363-eea17661d0c4	21516	13440	13461	8066	37.4884	female MCR_nanopore
2b757d0f-011f-4b37-be02-b71499397a03	22302	2672	2690	2680	12.0169	female MCR_nanopore
2b77bfc6-7267-44f4-9e42-b6e2074cbab9	24321	3944	3967	3954	16.2576	female MCR_nanopore
2badb882-7096-4a9f-a12c-712904f1cd49	16480	3024	3055	3038	18.4345	female MCR_nanopore
2bf60ee0-bf86-49b4-9517-e9c1d016b162	38624	31026	31044	7589	19.6484	female MCR_nanopore
2c79315f-12a8-4ad6-aec4-2fc67425aee7	46282	40501	40522	5771	12.4692	female MCR_nanopore
2c7af1ce-f66a-491c-8c94-dce877752cd3	16845	9583	9613	7247	43.0217	female MCR_nanopore
2c7d87f7-834b-48d3-a245-5b8bb6051e9d	34216	26467	26489	7738	22.6152	female MCR_nanopore
2d230093-e6bd-4adb-bd0b-04a82745e448	14948	1674	1706	1689	11.2992	female MCR_nanopore
2d6d0b1b-6469-479b-824a-9d772bc5b109	34736	21266	21292	13457	38.7408	female MCR_nanopore
2d92b864-9736-406a-a712-9140e3bc6744	74823	25465	25492	25477	34.0497	female MCR_nanopore
2dbeb922-dfeb-41d4-9cc9-ca78b393031c	66599	29808	29830	29818	44.7724	female MCR_nanopore
2dc01d76-12f1-4510-88be-52bde38387a1	76806	44297	44471	32422	42.2128	female MCR_nanopore
2dc01d76-12f1-4510-88be-52bde38387a1	76806	44493	44743	32188	41.9082	female MCR_nanopore
2dc4d374-c1be-4240-ab45-a463a12b9301	17151	3726	3856	3790	22.0978	female MCR_nanopore
2dd8a2bd-12a2-4cc0-824f-48e791278ace	34665	32480	32509	2171	6.2628	female MCR_nanopore
2e025b7b-69fc-455f-94a9-1700cb9eb839	66667	33197	33219	33207	49.8103	female MCR_nanopore
2e6820da-9d1d-4398-ad26-58aa1b2af95a	30776	13205	13227	13215	42.9393	female MCR_nanopore
2e778052-8dbc-46e6-b2c5-3039bca9bd9b	30144	28914	28936	1219	4.04392	female MCR_nanopore
3036e05e-ee3e-44a6-95db-81e9f162ce0e	12669	9859	9889	2795	22.0617	female MCR_nanopore
30552161-3a25-4631-b8bb-d22b3d030d53	53431	33716	33737	19705	36.8793	female MCR_nanopore
306738fe-261d-4586-97be-f94987d97324	42614	20513	20546	20528	48.172	female MCR_nanopore
30a3223f-15b9-4e23-92b3-5cc8163c101f	25391	19131	19157	6247	24.6032	female MCR_nanopore
30f007cb-9a07-4268-b58e-9282769f814e	7792	1142	1172	1156	14.8357	female MCR_nanopore
31605dca-953e-496c-abc1-6a7e972fd904	41871	34922	34967	6927	16.5437	female MCR_nanopore
31be8aa8-1dfc-472b-8f57-acd72a6fb313	38981	32920	32940	6051	15.5229	female MCR_nanopore
31e6d8c0-8a97-45ab-96a5-6f17917ea5fe	33073	24115	24168	8932	27.0069	female MCR_nanopore
31e6d8c0-8a97-45ab-96a5-6f17917ea5fe	33073	24272	24424	8725	26.381	female MCR_nanopore
321521b7-d66a-4add-9719-b383b495a1a5	17497	2211	2243	2226	12.7222	female MCR_nanopore
33966791-da3f-442e-9726-79fbb15c6c14	44630	21926	21948	21936	49.1508	female MCR_nanopore
33a56c0a-a54f-4928-8f3f-9af33911ead5	60718	9037	9069	9052	14.9083	female MCR_nanopore
33aba9b3-6127-4cd1-848c-89a621009753	23080	6111	6129	6119	26.5121	female MCR_nanopore
33b8f6cb-28c7-41da-851d-cf91e5de2f60	23509	23129	23151	369	1.56961	female MCR_nanopore
33c6b887-19ec-413a-95f1-3fcec29dcc61	21872	3690	3714	3701	16.9212	female MCR_nanopore
33cd1db7-f476-427d-8fab-7966c2018c22	60026	47958	47991	12052	20.078	female MCR_nanopore
33f51546-43ff-4d84-b373-70fce3875dfa	75302	46069	46093	29221	38.8051	female MCR_nanopore
3423a924-f108-4e2a-8cf2-45298f21bfa5	32976	18510	18543	14450	43.8197	female MCR_nanopore
35002393-9ef4-441c-9a5a-b7c8e949e5ec	21132	11664	11749	9426	44.6053	female MCR_nanopore
351f6222-b28b-4be3-adee-c8600d6c45b5	41813	35784	35803	6020	14.3974	female MCR_nanopore
3549c264-984a-46ad-b3f1-f3bd59aac9ef	35672	32681	32706	2979	8.35109	female MCR_nanopore
35a03d93-0c4f-48ab-94ab-c1d6708d3d08	58107	57158	57190	933	1.60566	female MCR_nanopore
36180242-ef13-49ef-95de-8719f3c03700	38531	2213	2233	2222	5.76679	female MCR_nanopore
368289e0-65e0-4cfc-abd0-a22fdd5ffc08	22901	19414	19447	3471	15.1565	female MCR_nanopore
36d891f9-7b29-4157-95ae-896003701145	54771	21707	21740	21722	39.6597	female MCR_nanopore
36d9c6cd-0aa4-40ce-b029-7b0e6d915e1d	64077	44500	44532	19561	30.5273	female MCR_nanopore
36f98f6a-8b6b-4765-bb58-b0521ab1978e	20967	12128	12150	8828	42.1043	female MCR_nanopore
3731c5d1-d66a-4d18-838c-ea81b70f428d	45743	25966	25999	19761	43.2001	female MCR_nanopore
375110d8-832d-4d7b-a019-043c5a5ddf08	17885	15098	15130	2771	15.4934	female MCR_nanopore
38341385-9dc2-4900-942d-61e5c58c4e40	25799	19868	19969	5881	22.7955	female MCR_nanopore
38341385-9dc2-4900-942d-61e5c58c4e40	25799	20010	20055	5767	22.3536	female MCR_nanopore
38341385-9dc2-4900-942d-61e5c58c4e40	25799	20218	20311	5535	21.4543	female MCR_nanopore
38393cda-d9cb-4260-a02a-1eb252a4f407	18906	827	855	840	4.44303	female MCR_nanopore
385c70a3-b61b-43aa-bcf2-0c721d771199	24979	21448	21474	3518	14.0838	female MCR_nanopore
38876762-acb9-49ae-882d-12d674469263	35271	35064	35082	198	0.561368	female MCR_nanopore
389a6e80-8222-4bff-80dd-cff0862289a6	14536	5930	5955	5941	40.8709	female MCR_nanopore
3907a811-fd2f-4508-92ae-7342c7945536	58004	3332	3863	3596	6.19957	female MCR_nanopore
3939a3f0-dfe9-4e2f-a67c-da5dd23206ff	26105	2978	3011	2993	11.4652	female MCR_nanopore
3954a5f6-9a90-4ee5-b37a-d9ecd37c6bf9	37932	19381	19399	18542	48.8822	female MCR_nanopore
3990a1af-46bf-409d-8fdb-bc2d50d91711	55670	1328	1348	1337	2.40165	female MCR_nanopore
39c23c9f-99dc-4eda-996b-2d5544505060	104689	51460	51484	51471	49.1656	female MCR_nanopore
3a83be27-a709-4bda-a701-848e0fc19783	19651	14237	14261	5402	27.4897	female MCR_nanopore
3aba25d1-45e4-4841-a32b-1c5f66805d34	32906	28662	28686	4232	12.8609	female MCR_nanopore
3b379391-703d-4e6a-a31d-e905dfc83b1f	8663	7168	7192	1483	17.1188	female MCR_nanopore
3b554c6b-bbb1-4d4b-a98e-d416dd597e5b	41208	26164	26193	15030	36.4735	female MCR_nanopore
3b57b794-959a-4118-b985-71dbd34587d8	29754	14627	14655	14640	49.2035	female MCR_nanopore
3b5f529d-3f0d-46ca-9569-aadd8e668272	66166	40497	40520	25658	38.7782	female MCR_nanopore
3b5f529d-3f0d-46ca-9569-aadd8e668272	66166	40661	40696	25488	38.5213	female MCR_nanopore
3c07ed61-52d6-4cd7-a271-3c99003a71fb	29232	6258	6276	6266	21.4354	female MCR_nanopore
3c3b2445-e9a4-4928-b64c-c2e1b4a1ec66	43425	21836	21930	21542	49.6074	female MCR_nanopore
3c3b2445-e9a4-4928-b64c-c2e1b4a1ec66	43425	24854	24919	18539	42.692	female MCR_nanopore
3d0a699b-4340-43c4-a259-8e6e7868fe7b	64691	382	421	400	0.618324	female MCR_nanopore
3d7459ee-5154-49b9-b5ce-8f3097bd228b	8095	7230	7283	839	10.3644	female MCR_nanopore
3e1af09f-8e89-441c-a52a-f72cdfd66898	79897	41358	41519	38459	48.1357	female MCR_nanopore
3e1af09f-8e89-441c-a52a-f72cdfd66898	79897	41609	41649	38268	47.8967	female MCR_nanopore
3e2846c4-f27d-45fd-a05b-5b42e64bf6e0	5976	1236	1262	1248	20.8835	female MCR_nanopore
3f486e15-7c39-4ec2-aa52-a1b652041d21	25577	1730	1754	1741	6.8069	female MCR_nanopore
3f65d18e-022a-47e2-976b-d95dd56ccb14	52587	40661	40695	11909	22.6463	female MCR_nanopore
3fa7031a-1071-4bfe-87ca-fb01357af9d0	51521	8667	8700	8682	16.8514	female MCR_nanopore
405e021c-5d73-4ae0-9229-22d485a78898	30943	29942	29975	985	3.18327	female MCR_nanopore
40f5df24-4336-4f34-acfb-4da9424157a6	27178	8857	8881	8868	32.6293	female MCR_nanopore
415acf7d-5ade-4b34-a69e-b076783921d7	31132	29662	29698	1452	4.66401	female MCR_nanopore
41cbb818-afa4-4178-ad09-d994cb40f79c	5150	922	1017	968	18.7961	female MCR_nanopore
41cbb818-afa4-4178-ad09-d994cb40f79c	5150	1067	1147	1106	21.4757	female MCR_nanopore
41cbb818-afa4-4178-ad09-d994cb40f79c	5150	1213	1291	1251	24.2913	female MCR_nanopore
41d5f4ea-1163-4a57-ab7f-48d5ccc161b7	61596	40003	40032	21579	35.0331	female MCR_nanopore
41d63c60-b1b0-4642-be73-9bb3281ad7b4	36447	34920	34942	1516	4.15946	female MCR_nanopore
41da56a8-9fb3-45d8-af8b-1ffd35915023	39336	20501	20534	18819	47.8417	female MCR_nanopore
4300be81-1036-40ec-b26d-2b85e62cff94	13746	9623	9655	4107	29.8778	female MCR_nanopore
433950db-49ba-499a-b09f-928f2f08f63a	51488	9432	9453	9441	18.3363	female MCR_nanopore
434717de-de83-4f98-8d6e-c0f9840bd6d8	1618	632	729	679	41.9654	female MCR_nanopore
434717de-de83-4f98-8d6e-c0f9840bd6d8	1618	742	761	750	46.3535	female MCR_nanopore
4377ff53-6f24-4177-b3f1-2e4a7f36d777	32738	3116	3140	3127	9.55159	female MCR_nanopore
43f48bf0-abe4-498d-a4f1-ef0abc8301b7	14221	12486	12508	1724	12.1229	female MCR_nanopore
44730580-865f-4afd-b70d-f10ec631adc8	30128	14147	14171	14158	46.9928	female MCR_nanopore
44d3f164-3cc4-42fb-8fea-416f6983c860	38455	8830	8856	8842	22.9931	female MCR_nanopore
45788560-12c3-4b7f-bbd5-f1d523a4e8eb	33842	9921	9945	9932	29.3481	female MCR_nanopore
45ae271d-1638-4575-a7f0-3c2c66129420	33743	5406	5430	5417	16.0537	female MCR_nanopore
46ee3199-bbae-4514-b9ed-2908210f7ec1	25038	17436	17463	7589	30.3099	female MCR_nanopore
4701cca5-9559-44ef-8860-1186e8f05c14	35693	4532	4564	4547	12.7392	female MCR_nanopore
475668b5-8416-4c86-961e-4820f322c836	55137	35279	35659	19668	35.6711	female MCR_nanopore
475668b5-8416-4c86-961e-4820f322c836	55137	35717	35916	19321	35.0418	female MCR_nanopore
4846ff21-a378-47c0-829b-88a343b25aa7	43650	17183	17309	17245	39.5074	female MCR_nanopore
4846ff21-a378-47c0-829b-88a343b25aa7	43650	17354	17531	17441	39.9565	female MCR_nanopore
4846ff21-a378-47c0-829b-88a343b25aa7	43650	17562	17885	17722	40.6002	female MCR_nanopore
4846ff21-a378-47c0-829b-88a343b25aa7	43650	17935	18087	18010	41.26	female MCR_nanopore
4846ff21-a378-47c0-829b-88a343b25aa7	43650	18105	18174	18138	41.5533	female MCR_nanopore
4846ff21-a378-47c0-829b-88a343b25aa7	43650	18255	18356	18304	41.9336	female MCR_nanopore
4846ff21-a378-47c0-829b-88a343b25aa7	43650	18400	18625	18511	42.4078	female MCR_nanopore
4846ff21-a378-47c0-829b-88a343b25aa7	43650	18659	18769	18713	42.8706	female MCR_nanopore
49658530-f455-4de3-b5e5-28bb1eca2dcd	22789	19488	19544	3273	14.3622	female MCR_nanopore
49872714-d6b1-427a-8151-2b83ab5265ea	37761	9510	9529	9518	25.2059	female MCR_nanopore
49bbc782-60dc-4e11-869b-b58e14e0fd37	32021	20646	20665	11366	35.4955	female MCR_nanopore
4a71b26f-ca8f-42f8-b677-10a42b300a99	31773	28660	28781	3053	9.60879	female MCR_nanopore
4a71b26f-ca8f-42f8-b677-10a42b300a99	31773	28945	29016	2793	8.79048	female MCR_nanopore
4a71b26f-ca8f-42f8-b677-10a42b300a99	31773	29028	29119	2700	8.49778	female MCR_nanopore
4a8297fc-f2cd-44c2-ab19-0fa4d5cea8e3	47068	29277	29299	17780	37.7751	female MCR_nanopore
4a86d86a-c12c-48d9-bf43-595d52485c05	11926	2653	2685	2668	22.3713	female MCR_nanopore
4b290296-5cc1-4a2f-805a-ac78dfd079e3	40939	14966	14999	14981	36.5935	female MCR_nanopore
4b382942-8ab2-485a-85a3-30e0ae270279	56359	44243	44278	12099	21.4677	female MCR_nanopore
4b5bbdd3-bc37-4255-9212-05b932b92f12	34045	10624	10650	10636	31.241	female MCR_nanopore
4ca67638-837d-4f6d-8902-1528c0ae4998	24985	15269	15290	9706	38.8473	female MCR_nanopore
4cd52c72-01f3-427c-994c-9d69aff1ac43	47851	1832	1871	1850	3.86617	female MCR_nanopore
4db1e8c2-20e1-4c89-8294-d607624dc1d6	35867	14192	14224	14207	39.6102	female MCR_nanopore
4db25d54-d5d8-4af1-ad1f-93c7a7b7bebc	43636	43366	43390	258	0.591255	female MCR_nanopore
4ea0b773-59d7-4fdd-aaa4-66b6f6134473	95290	31067	31091	31078	32.6141	female MCR_nanopore
5037ca41-814a-46be-963c-418a3df07a12	68811	32115	32145	32129	46.6917	female MCR_nanopore
503c2b91-dda2-43c8-bcf2-79d4668cc3c0	25818	13520	13544	12286	47.587	female MCR_nanopore
531bc811-a195-46b2-95b5-39e7e4ba826a	67704	38287	38318	29402	43.4273	female MCR_nanopore
536cd954-5d9e-413c-91b0-3a875f1f131e	8897	38	71	53	0.595706	female MCR_nanopore
53943c8e-f65b-4ff8-a2d8-9f5387c8d852	29294	13729	13753	13740	46.9038	female MCR_nanopore
55b95b63-002d-4c50-bd32-df64dc7952df	58663	18037	18059	18047	30.7639	female MCR_nanopore
55ba1049-8593-4e7a-8529-6a7cfea50db8	64077	55130	55161	8932	13.9395	female MCR_nanopore
55ca1e39-05e3-4d53-adad-748ceeafd163	48086	5166	5198	5181	10.7744	female MCR_nanopore
55d38395-0788-40a9-8d42-3c68055a21bf	22813	5264	5297	5279	23.1403	female MCR_nanopore
563cad67-3e31-4cc3-923d-2804db7315d3	16880	7027	7061	7043	41.7239	female MCR_nanopore
564ea0ff-55ec-4543-b754-ebbbc4b5fb22	18740	3578	3606	3591	19.1622	female MCR_nanopore
568cfa33-7fd2-4bd6-80bb-8972cc6925a9	40735	40069	40102	650	1.59568	female MCR_nanopore
56f0fb9a-bfed-4294-b54e-e50862725f27	68266	26558	26632	26594	38.9564	female MCR_nanopore
57a80a88-61e8-4fc9-9295-8c929d2b5703	18598	8673	8922	8796	47.2954	female MCR_nanopore
57ea913c-c903-46ff-a2c8-940c965c2834	34643	12426	12478	12451	35.9409	female MCR_nanopore
585b23e4-3d22-42b2-b194-6e6446d262bc	45432	25479	25507	19939	43.8876	female MCR_nanopore
59ae3da9-3bf1-4015-9585-7e4c6b4bf4f5	52743	32259	32292	20468	38.807	female MCR_nanopore
59c05da1-2349-4b1f-a04d-ebc146b8cf9f	44600	28356	28380	16232	36.3946	female MCR_nanopore
5a807c30-6555-4bd3-92e2-d0b6461c2bab	68271	14743	14767	14754	21.6109	female MCR_nanopore
5af4bfb8-0eab-4d03-8bd1-540b0ee35822	27318	24330	24361	2973	10.8829	female MCR_nanopore
5b056e38-e6ac-4942-8c85-6df5b6489bed	48649	27927	28086	20643	42.4325	female MCR_nanopore
5b056e38-e6ac-4942-8c85-6df5b6489bed	48649	28221	28275	20401	41.9351	female MCR_nanopore
5b6f80f7-058d-4d38-9180-1f66780eaaa8	63994	4733	4764	4747	7.41788	female MCR_nanopore
5b7085db-90d9-464c-b530-54ff400f836a	39923	22932	22956	16979	42.5294	female MCR_nanopore
5b7690b2-48ea-40ce-9532-2d721906185b	30942	22749	22775	8180	26.4366	female MCR_nanopore
5b7760fa-eac6-441c-96c3-46cb0563cd34	28033	2954	2981	2966	10.5804	female MCR_nanopore
5bcb607d-04e9-46b2-8192-696d2102c283	50038	13179	13212	13194	26.368	female MCR_nanopore
5cf1b9e2-ac1f-4544-a05e-489c0cb15da0	17057	4922	4946	4933	28.9207	female MCR_nanopore
5d0305bf-455c-4d68-a405-d62474faa7ca	53467	53333	53352	125	0.233789	female MCR_nanopore
5d2dbee5-7367-4c04-b579-85875b53cbeb	40020	16171	16196	16182	40.4348	female MCR_nanopore
5df19ba9-85d4-446f-961d-09274b66f6b3	10827	6247	6279	4564	42.1539	female MCR_nanopore
5e04c74e-238b-48ba-9044-b734e6af3a59	39461	39202	39235	243	0.615798	female MCR_nanopore
5e0aec90-de3b-4910-ae98-c5c8616fa605	71595	69766	69788	1818	2.53928	female MCR_nanopore
5e40e16e-7d5e-49a3-abc5-e8e2dcd09a97	68196	64975	65077	3170	4.64837	female MCR_nanopore
5e40e16e-7d5e-49a3-abc5-e8e2dcd09a97	68196	65108	65427	2929	4.29497	female MCR_nanopore
5fe11053-70a4-4718-bce2-a976f7b11a28	24182	20654	20676	3517	14.5439	female MCR_nanopore
60f20ef1-3243-47f2-a5a4-5b3478655039	52678	29631	29649	23038	43.7336	female MCR_nanopore
61c19663-9117-40c3-a4d2-cf790fe72a48	48904	47288	47306	1607	3.28603	female MCR_nanopore
61ec0141-3094-43d5-bd33-bfc7b9918c20	67933	30927	30960	30942	45.5478	female MCR_nanopore
62ed3f66-8c24-4d47-a0c9-f977207b6f7b	51431	16341	16365	16352	31.7941	female MCR_nanopore
63bf413c-5331-42cb-9a47-83707a51e231	55621	26334	26354	26343	47.3616	female MCR_nanopore
641523b4-fd94-47a1-94c3-687bd0ca18bd	23127	15113	15145	7998	34.583	female MCR_nanopore
64558c24-7d19-40d3-a9fc-25c626ea5471	18394	3345	3372	3357	18.2505	female MCR_nanopore
64c2bc7e-8d54-45f8-bcc7-c4ce92bafe2e	18431	17514	17543	903	4.89935	female MCR_nanopore
64d70a5d-7a54-4ece-9e45-b5c9e0c3d4a7	25433	3599	3631	3614	14.2099	female MCR_nanopore
65786ae3-60f3-4b66-b1f3-091d94985690	44121	9010	9379	9193	20.8359	female MCR_nanopore
65786ae3-60f3-4b66-b1f3-091d94985690	44121	9426	9459	9441	21.398	female MCR_nanopore
65e575ac-6c3b-4578-b41a-f75aeb3195fd	18161	5746	5767	5755	31.6888	female MCR_nanopore
660ac56f-f005-4856-a8a7-89e35a39e746	15788	4438	4455	4445	28.1543	female MCR_nanopore
663c887a-3837-4bb4-b659-2151d4004db6	22481	5865	5902	5882	26.1643	female MCR_nanopore
66a15e53-776a-477b-810f-ede4b2aee584	29928	1387	1661	1523	5.08888	female MCR_nanopore
66a15e53-776a-477b-810f-ede4b2aee584	29928	1766	1872	1818	6.07458	female MCR_nanopore
66a15e53-776a-477b-810f-ede4b2aee584	29928	1947	2079	2012	6.7228	female MCR_nanopore
67242e7f-8b2b-40c5-afa2-4fb784df19ae	14535	7744	7764	6781	46.6529	female MCR_nanopore
67fa9089-a144-44aa-9dad-59d24469019d	20803	16321	16435	4425	21.271	female MCR_nanopore
687ef99f-aa65-4ae9-86e4-48158559010a	26092	11680	11758	11718	44.9103	female MCR_nanopore
69590653-568e-4414-8efc-4c20a24ddad5	17115	11695	11877	5329	31.1364	female MCR_nanopore
6a3aa2b8-1ce8-4574-9c44-a1db900c24a7	40735	6938	6970	6953	17.0689	female MCR_nanopore
6a3ae7a5-73b2-477e-acac-d0e30d1fb5ee	50201	16856	16878	16866	33.5969	female MCR_nanopore
6a411050-4db0-4456-97a3-3f62023f3321	27886	1051	1084	1066	3.82271	female MCR_nanopore
6a8f722b-aa6c-42cb-bcfb-ae652143110f	31587	31040	31064	535	1.69373	female MCR_nanopore
6b11664e-f282-4f5d-80aa-48b19255e217	18787	10784	10969	7911	42.1089	female MCR_nanopore
6b11664e-f282-4f5d-80aa-48b19255e217	18787	11015	11149	7705	41.0124	female MCR_nanopore
6be87317-3691-4fc0-9150-954313cfbab2	30547	9850	9884	9866	32.2978	female MCR_nanopore
6c1140dd-447b-4341-b7e6-14a8b20483d2	19178	9852	9876	9314	48.5661	female MCR_nanopore
6c4a05f7-a2de-4acf-afaf-a88dae870fd7	24337	4694	4723	4707	19.3409	female MCR_nanopore
6c8d0b6c-3c5a-468e-95de-dc4432668ba6	31192	15389	15415	15401	49.3748	female MCR_nanopore
6cfad1b8-7275-4daf-a0b2-b58e816fe248	17690	8141	8158	8148	46.0599	female MCR_nanopore
6d80fa08-1c52-4e93-866c-1c0f1cd9495e	30571	10197	10229	10212	33.4042	female MCR_nanopore
6f04c86e-1cf3-487c-99fd-edc234cef220	50262	24687	24709	24697	49.1365	female MCR_nanopore
6fbf9a6b-2a5a-4648-aa30-bda3c68a2fac	34132	3551	3576	3562	10.436	female MCR_nanopore
6ff128a8-7520-48ef-ba5f-e9fbb7d5e60d	65973	4468	4535	4500	6.82097	female MCR_nanopore
6ff128a8-7520-48ef-ba5f-e9fbb7d5e60d	65973	6571	6633	6601	10.0056	female MCR_nanopore
6ff128a8-7520-48ef-ba5f-e9fbb7d5e60d	65973	6844	6877	6859	10.3967	female MCR_nanopore
700bbba9-867c-42a4-abee-3c299a79b3b2	19120	5115	5144	5128	26.8201	female MCR_nanopore
7017306b-74c8-4dd6-8e31-6473efdd8053	22202	18528	18562	3657	16.4715	female MCR_nanopore
7032944b-8d0a-4cc4-884f-594537e3870f	90566	21141	21164	21151	23.3542	female MCR_nanopore
710933ab-76ad-449d-b246-816f54b0e95f	66783	12756	12780	12767	19.1171	female MCR_nanopore
7147525a-c315-4566-9a20-964100476fc4	34983	16478	16505	16490	47.1372	female MCR_nanopore
71600a69-14cc-4f4a-a0ba-bec29948a23c	34238	18786	18810	15440	45.0961	female MCR_nanopore
71d84686-2dd0-4fad-9d26-7d3ff26bfe0d	63028	1820	1841	1829	2.90188	female MCR_nanopore
720050f6-b487-40e0-b6a3-fd8d10c0606e	65150	44493	44527	20640	31.6807	female MCR_nanopore
72766871-7785-401d-b621-95eb7d841cc9	37890	20697	20728	17178	45.3365	female MCR_nanopore
72f1c586-1c05-4768-95f3-35c6922790cf	54501	10835	10868	10850	19.9079	female MCR_nanopore
72fb0078-14bf-456d-bbd0-8e33655c1392	21471	9136	9162	9148	42.6063	female MCR_nanopore
73481247-67cb-4bcf-9d9a-5595cc242d03	25897	13271	13295	12614	48.7083	female MCR_nanopore
73e59d27-33a6-4e33-b9f6-d48eae5d2d71	46344	13629	13653	13640	29.4321	female MCR_nanopore
74562a1b-9f7e-4003-8e49-b441bf9a6228	10269	2806	2830	2817	27.4321	female MCR_nanopore
74a2103e-a61d-4263-84d4-d061f9e63a6d	46101	5525	5558	5540	12.0171	female MCR_nanopore
7505ba54-c9d5-45a1-8fe2-a332e2d87d02	23146	20100	20126	3033	13.1038	female MCR_nanopore
75331f84-6024-4117-be02-7429369d7397	31081	26156	26183	4912	15.8039	female MCR_nanopore
75524f67-b625-4f91-a602-bbe865e855f1	21142	9948	9972	9959	47.1053	female MCR_nanopore
76125ac8-45fe-4bdd-a808-0bb5d02b4f57	36982	6485	6505	6494	17.5599	female MCR_nanopore
76125ac8-45fe-4bdd-a808-0bb5d02b4f57	36982	6577	6678	6626	17.9168	female MCR_nanopore
76125ac8-45fe-4bdd-a808-0bb5d02b4f57	36982	6851	6963	6906	18.6739	female MCR_nanopore
7664506a-3f6a-42db-9554-62025743fd4d	13556	6507	6622	6563	48.414	female MCR_nanopore
76ff0e34-8687-4c8b-a78d-187d84978b5a	62851	48181	48212	14655	23.3171	female MCR_nanopore
7771f4de-553a-4074-831c-f5e8c6552d71	16268	8714	8743	7540	46.3487	female MCR_nanopore
781ac469-94cc-4fd3-851f-58bd6d472067	26373	10574	10598	10585	40.1357	female MCR_nanopore
782fcb54-96d4-4f28-9df7-ed01dbf3ad88	69127	64221	64245	4894	7.07972	female MCR_nanopore
785c3d62-1e7f-41b3-bc46-74dba3fba1eb	7400	3656	3682	3668	49.5676	female MCR_nanopore
78a532a6-f97c-4319-a0de-7e317141ded9	31436	10506	10532	10518	33.4585	female MCR_nanopore
78a8ff8c-401c-4571-91e2-914804160eb3	75854	16386	16412	16398	21.6178	female MCR_nanopore
7948c286-c37b-420b-98a2-cb2df023e824	54421	24256	24276	24265	44.5876	female MCR_nanopore
795280d2-2415-4f4e-a044-8e42ab01ebf4	36173	34887	34920	1270	3.51091	female MCR_nanopore
7a55ead3-dacc-42de-8f9f-9e29a4f4a815	25806	14284	14314	11507	44.5904	female MCR_nanopore
7a6c23db-19be-4a14-aadd-824bb4fc3e53	36900	2964	3137	3049	8.26287	female MCR_nanopore
7ac0f923-0b6c-4be2-8fb3-25e6f8b6882a	37093	31818	32029	5170	13.9379	female MCR_nanopore
7ac0f923-0b6c-4be2-8fb3-25e6f8b6882a	37093	32069	32232	4943	13.326	female MCR_nanopore
7ac0f923-0b6c-4be2-8fb3-25e6f8b6882a	37093	32250	32562	4687	12.6358	female MCR_nanopore
7ac0f923-0b6c-4be2-8fb3-25e6f8b6882a	37093	32606	32711	4435	11.9564	female MCR_nanopore
7ac0f923-0b6c-4be2-8fb3-25e6f8b6882a	37093	32789	32879	4259	11.482	female MCR_nanopore
7ac0f923-0b6c-4be2-8fb3-25e6f8b6882a	37093	32914	33027	4123	11.1153	female MCR_nanopore
7ac0f923-0b6c-4be2-8fb3-25e6f8b6882a	37093	33098	33158	3965	10.6893	female MCR_nanopore
7ac0f923-0b6c-4be2-8fb3-25e6f8b6882a	37093	33216	33244	3863	10.4144	female MCR_nanopore
7ac0f923-0b6c-4be2-8fb3-25e6f8b6882a	37093	33553	33719	3457	9.31982	female MCR_nanopore
7b12fdf2-876a-45c6-8e02-be9bca4372d3	79644	56	282	168	0.210939	female MCR_nanopore
7b12fdf2-876a-45c6-8e02-be9bca4372d3	79644	340	448	393	0.493446	female MCR_nanopore
7b12fdf2-876a-45c6-8e02-be9bca4372d3	79644	522	572	546	0.685551	female MCR_nanopore
7b12fdf2-876a-45c6-8e02-be9bca4372d3	79644	654	755	703	0.882678	female MCR_nanopore
7b12fdf2-876a-45c6-8e02-be9bca4372d3	79644	769	875	821	1.03084	female MCR_nanopore
7b12fdf2-876a-45c6-8e02-be9bca4372d3	79644	1000	1097	1047	1.3146	female MCR_nanopore
7b12fdf2-876a-45c6-8e02-be9bca4372d3	79644	1169	1457	1312	1.64733	female MCR_nanopore
7b12fdf2-876a-45c6-8e02-be9bca4372d3	79644	1541	1638	1588	1.99387	female MCR_nanopore
7b12fdf2-876a-45c6-8e02-be9bca4372d3	79644	1748	1874	1810	2.27261	female MCR_nanopore
7b12fdf2-876a-45c6-8e02-be9bca4372d3	79644	71052	71078	8579	10.7717	female MCR_nanopore
7b2c4c0d-7d60-4e2a-afb6-ee5aa306d189	30540	24042	24069	6485	21.2344	female MCR_nanopore
7b7d1920-6b1c-4044-b648-ebdfe8f924f9	31069	11586	11607	11595	37.3202	female MCR_nanopore
7bd27399-9342-445b-97d3-ee09c3e87324	54727	16983	17005	16993	31.0505	female MCR_nanopore
7bec66a0-aa9a-4def-b4c1-445cccb29e3a	56696	38401	38431	18280	32.2421	female MCR_nanopore
7c6b93b4-31b4-4d0a-baf8-1ff7aaaa902f	69254	68623	68645	620	0.895255	female MCR_nanopore
7c8a7f62-0f9b-4517-b804-390001cab3fd	28682	22629	23045	5845	20.3786	female MCR_nanopore
7faa0dfc-fbe0-4477-bad5-c0071d596881	49932	21146	21172	21158	42.3736	female MCR_nanopore
7ffa0699-6894-4a9e-8754-43ee0715b95c	27605	5078	5107	5091	18.4423	female MCR_nanopore
809db1f0-03ef-47a4-b341-bb248325d2bc	24014	18080	18111	5919	24.6481	female MCR_nanopore
80a19e77-669b-4676-960e-ccae03a424c8	31432	5774	5807	5789	18.4175	female MCR_nanopore
80c31c55-cbc0-43a3-ba05-3c9c6d476a6b	39211	12601	12630	12614	32.1695	female MCR_nanopore
810124ed-a97c-43a0-aab6-002d3c8d95af	29965	24541	24565	5412	18.0611	female MCR_nanopore
81e69688-ce8d-4764-a2be-ca316a5f34e9	27791	76	104	89	0.320248	female MCR_nanopore
8288e316-552e-40cb-b3a5-1314acf9c650	43225	21207	21239	21222	49.0966	female MCR_nanopore
82fccb8f-82e5-42ba-9859-d1385b165703	19279	7830	7854	7841	40.6712	female MCR_nanopore
8355a737-9078-4cb0-af20-458d3783e0c4	35529	24607	24629	10911	30.7101	female MCR_nanopore
83e5c110-f9d1-4f8f-b968-abc3f81aae6d	75194	47312	47334	27871	37.0655	female MCR_nanopore
848c2fd7-5553-46e1-814d-a6725ea4d576	19179	14055	14077	5113	26.6594	female MCR_nanopore
8491c248-7a60-44b5-8518-939ef2029d51	30661	9797	9821	9808	31.9885	female MCR_nanopore
8524c61a-d312-40a2-a120-6894db257019	31132	6763	6783	6772	21.7525	female MCR_nanopore
85e921ac-9946-4d6e-aced-9c26d2b10039	19013	16365	16387	2637	13.8695	female MCR_nanopore
85f19448-6003-4b70-bc3e-e20026012979	22113	4143	4176	4158	18.8034	female MCR_nanopore
868aed52-cc0c-4df4-86b4-9b9fe200a4c2	61383	18605	18647	18625	30.3423	female MCR_nanopore
868aed52-cc0c-4df4-86b4-9b9fe200a4c2	61383	18683	19013	18847	30.7039	female MCR_nanopore
86900a01-3123-416f-ba39-4b40682cd1ef	28004	5307	5360	5332	19.0401	female MCR_nanopore
86900a01-3123-416f-ba39-4b40682cd1ef	28004	5392	5849	5619	20.065	female MCR_nanopore
86900a01-3123-416f-ba39-4b40682cd1ef	28004	5868	5957	5911	21.1077	female MCR_nanopore
86900a01-3123-416f-ba39-4b40682cd1ef	28004	6074	6450	6261	22.3575	female MCR_nanopore
86900a01-3123-416f-ba39-4b40682cd1ef	28004	6493	6578	6534	23.3324	female MCR_nanopore
86900a01-3123-416f-ba39-4b40682cd1ef	28004	6631	7150	6889	24.6001	female MCR_nanopore
86900a01-3123-416f-ba39-4b40682cd1ef	28004	7188	7635	7410	26.4605	female MCR_nanopore
86900a01-3123-416f-ba39-4b40682cd1ef	28004	7640	7859	7748	27.6675	female MCR_nanopore
86900a01-3123-416f-ba39-4b40682cd1ef	28004	7915	8198	8055	28.7637	female MCR_nanopore
86900a01-3123-416f-ba39-4b40682cd1ef	28004	8209	8310	8258	29.4886	female MCR_nanopore
86900a01-3123-416f-ba39-4b40682cd1ef	28004	8327	8528	8426	30.0886	female MCR_nanopore
86900a01-3123-416f-ba39-4b40682cd1ef	28004	8581	8653	8616	30.767	female MCR_nanopore
86900a01-3123-416f-ba39-4b40682cd1ef	28004	8702	8839	8769	31.3134	female MCR_nanopore
86900a01-3123-416f-ba39-4b40682cd1ef	28004	8876	9038	8956	31.9811	female MCR_nanopore
86c58990-25bf-437f-9459-2f2a06611fbb	52182	20200	20231	20214	38.7375	female MCR_nanopore
8769849b-1357-46a0-a3b3-b22bbad0b94b	42881	7225	7263	7243	16.8909	female MCR_nanopore
8769849b-1357-46a0-a3b3-b22bbad0b94b	42881	7290	7352	7320	17.0705	female MCR_nanopore
8828002e-450e-445d-bc44-9aefb26abc02	69550	26265	26287	26275	37.7786	female MCR_nanopore
88744e07-7403-4f12-b91f-608c6f9cfb01	29669	3574	3596	3584	12.0799	female MCR_nanopore
8880a544-b57b-46d4-a6be-b9f9cc46a73a	53273	18450	18468	18458	34.6479	female MCR_nanopore
888f273e-cb0d-47b1-98fb-f3b4a200cc0b	35232	7952	7976	7963	22.6016	female MCR_nanopore
88cb8a34-116a-437d-9b20-cf378ae5af17	58692	54846	54868	3835	6.53411	female MCR_nanopore
89057c0b-881f-44c5-a1b0-db13eeea874f	49139	14922	14943	14931	30.3852	female MCR_nanopore
893e2fab-4f1a-46c2-8eb4-908aa8b3463b	31229	25954	25987	5259	16.8401	female MCR_nanopore
8949526f-6a7b-4275-9167-f5e554f6e914	46513	32377	32401	14124	30.3657	female MCR_nanopore
895dbafc-ea44-48c0-986f-dfc096336bc1	33065	1743	1774	1757	5.31378	female MCR_nanopore
89880cb4-b052-4cd2-a49b-46b93752698f	32036	16560	16579	15467	48.2801	female MCR_nanopore
8aeeada4-63f7-4574-bf48-f0ba8b4c71cc	22549	1905	1995	1949	8.6434	female MCR_nanopore
8aeeada4-63f7-4574-bf48-f0ba8b4c71cc	22549	2029	2083	2055	9.11349	female MCR_nanopore
8ba740f1-c6a5-4d62-bac7-c07824e3d67c	83169	29319	29341	29329	35.2643	female MCR_nanopore
8c2ea1f4-436e-4c47-9144-daf889dc4ad3	75149	66524	66548	8613	11.4612	female MCR_nanopore
8c48b8a6-0fb7-468d-b656-270b6c7f3954	62883	37921	37942	24952	39.68	female MCR_nanopore
8cc1fac9-741c-441f-b86d-fe461a1b1053	37719	31136	31168	6567	17.4103	female MCR_nanopore
8d922f69-d9d8-444c-a9a3-f8f049809234	54807	14546	14773	14658	26.7448	female MCR_nanopore
8da81da4-66d2-4caf-b49b-b5199a33b92d	76271	35735	35753	35743	46.8632	female MCR_nanopore
8dd25a46-8c72-4967-be63-fcb4b0c145de	79990	39433	39459	39445	49.3124	female MCR_nanopore
8e104c3a-c4be-4b74-a7fd-90669d45e9c5	13521	6419	6590	6503	48.0956	female MCR_nanopore
8e104c3a-c4be-4b74-a7fd-90669d45e9c5	13521	6680	6756	6717	49.6783	female MCR_nanopore
8e2e1275-600c-4cc2-88b0-499cd1c47c96	15160	13153	13183	1992	13.1398	female MCR_nanopore
8e87d757-24ab-4dec-8bc6-1fee9443752a	38251	25301	25322	12940	33.8292	female MCR_nanopore
8fabe77e-ece2-4750-89f5-e0fcbf765e90	89777	1656	1702	1678	1.86908	female MCR_nanopore
8fb08bba-4170-462e-b32b-43cbdc0077cc	14801	637	667	651	4.39835	female MCR_nanopore
8fbdf557-18a2-4218-9062-d05001b06a67	38895	9401	9432	9415	24.2062	female MCR_nanopore
9000c2f1-73c3-47d0-8888-36302dbed84b	76696	69099	69132	7581	9.88448	female MCR_nanopore
903006f5-a4a9-4e1a-96be-70ebd0a001c9	7972	1511	1542	1525	19.1295	female MCR_nanopore
906a31f2-2826-49e3-a4ff-3eeeefe28769	38738	13268	13290	13278	34.2764	female MCR_nanopore
9089dc4a-f098-4a76-8495-fcb209f5ff6a	52606	4659	4693	4675	8.88682	female MCR_nanopore
9178ddc9-6762-4176-8c0c-62145461f7c3	49024	2597	2617	2606	5.31576	female MCR_nanopore
918e7b00-7619-43ac-84b5-b3514fd7b92f	10653	6135	6168	4502	42.2604	female MCR_nanopore
925218bf-df1b-4d24-a54e-5bc4af5c37f1	62781	41140	41162	21630	34.4531	female MCR_nanopore
92e0eb29-b466-47fa-adf8-3345268925f1	25088	13427	13471	11639	46.3927	female MCR_nanopore
9319d469-f1d0-4e1e-a9a3-a9057ff9c502	28735	12549	12577	12562	43.7167	female MCR_nanopore
9349de3c-e161-42be-9e29-674c3245c510	48235	28814	28889	19384	40.1866	female MCR_nanopore
9349de3c-e161-42be-9e29-674c3245c510	48235	28943	29365	19081	39.5584	female MCR_nanopore
9351d6f2-918a-450c-9035-9d57cccb28ca	23010	14924	15153	7972	34.6458	female MCR_nanopore
93a4e88c-f15c-48b4-a11c-cb18917fd0f3	57962	44056	44087	13891	23.9657	female MCR_nanopore
9551a442-49ba-48a5-94ad-8e4ffa3acb5e	23935	7639	7670	7653	31.9741	female MCR_nanopore
9588fd4b-373a-4a7a-9184-7cbd11527791	20929	7555	7814	7683	36.7098	female MCR_nanopore
9596d3f5-96fe-4b01-9afa-d45c758fbbfc	23822	15697	15719	8114	34.061	female MCR_nanopore
9597bf78-db22-4ac8-825e-9d9b58c33b05	21767	15472	15491	6286	28.8786	female MCR_nanopore
95e7165d-98a1-4b32-a380-035bed753346	22465	2247	2276	2260	10.0601	female MCR_nanopore
96035e7c-0cdd-4183-a756-82a64156032d	50439	19350	19393	19370	38.4028	female MCR_nanopore
96da49bf-77c3-445f-9dd6-bd4b017f3699	16115	14425	14447	1679	10.4189	female MCR_nanopore
97165d61-570d-4b32-8414-39e3756cdaa2	60848	44496	44518	16341	26.8554	female MCR_nanopore
97c07a02-0b6a-4c70-97c6-91aa748962a1	73094	68433	68570	4593	6.28369	female MCR_nanopore
9847f3eb-0a22-4a92-ad0a-cd7fca65001d	50790	43525	43547	7254	14.2823	female MCR_nanopore
98911fac-6ff9-47e7-b21b-ae45659416f4	38850	12637	12661	12648	32.556	female MCR_nanopore
98ca2b91-23ab-4cce-a4a4-05895ab7540c	24287	11525	11549	11536	47.4987	female MCR_nanopore
992b15c7-3ec6-4570-b481-13300761a5b9	49986	10844	10864	10853	21.7121	female MCR_nanopore
9a047ae3-d957-45e9-a37d-09cb05bc1575	69852	6941	6968	6953	9.9539	female MCR_nanopore
9a2fff7a-6c1b-4087-b40c-ce475aefeb28	41175	9823	10168	9994	24.272	female MCR_nanopore
9a31f893-a2d2-4140-84af-b4a11d1f2481	23314	7623	7657	7639	32.7657	female MCR_nanopore
9a32438b-e859-4e03-ae7a-3d1985c47a54	60895	16813	16952	16881	27.7215	female MCR_nanopore
9a33561a-5fa3-404f-b0ba-fa0f8e909307	14365	6526	6552	6538	45.5134	female MCR_nanopore
9a893fcb-ed2e-4141-8d4f-6040d00bcde5	116295	38133	38621	38376	32.9988	female MCR_nanopore
9b110d6e-b1d9-4fee-a6ba-635eb2daf3a6	60656	32607	32655	28025	46.2032	female MCR_nanopore
9b59b279-3a20-4ef5-8198-10dd2074294b	48177	30459	30485	17705	36.7499	female MCR_nanopore
9b6ea62c-f6d4-4078-ac16-530456a22a9d	37683	20663	20694	17005	45.1264	female MCR_nanopore
9bace790-565e-43a7-bf89-df2921099125	85765	15636	15656	15645	18.2417	female MCR_nanopore
9c2b4038-80de-4665-9d7d-59a96d9e0f1a	15793	286	311	297	1.88058	female MCR_nanopore
9c2b4038-80de-4665-9d7d-59a96d9e0f1a	15793	442	591	515	3.26094	female MCR_nanopore
9c2b4038-80de-4665-9d7d-59a96d9e0f1a	15793	640	821	729	4.61597	female MCR_nanopore
9c70fb85-8e1e-4643-8991-6324d3cf7988	21576	9704	9724	9713	45.0176	female MCR_nanopore
9cfbe093-826a-4eeb-9c45-d23d034eece1	11058	4665	5093	4878	44.1129	female MCR_nanopore
9d10c221-3be6-4a91-a826-4062022aa7ee	29924	23739	23784	6163	20.5955	female MCR_nanopore
9ddeb382-12f9-4785-ac3e-055347970df5	11788	6541	6571	5232	44.3841	female MCR_nanopore
9df1abac-5827-4059-b407-ed04da9453a7	24990	11429	11461	11444	45.7943	female MCR_nanopore
9e53e3d9-4057-44bc-995a-354640af00d3	56754	6021	6045	6032	10.6283	female MCR_nanopore
9eeb3c65-54ec-4800-bcf9-f37fd4364013	28008	14129	14150	13869	49.518	female MCR_nanopore
9f2bc191-faba-4be2-b2fa-b038308f9f67	28578	20661	20808	7844	27.4477	female MCR_nanopore
9f2bc191-faba-4be2-b2fa-b038308f9f67	28578	20943	20976	7619	26.6604	female MCR_nanopore
9f510e48-1bb2-4613-b626-721b97d7d2b4	27725	27175	27198	539	1.94409	female MCR_nanopore
9f7c5891-b20a-42aa-8455-898d676bd42e	50913	21591	21613	21601	42.4273	female MCR_nanopore
9fb7e228-03d6-4858-9f05-2f4e426035a5	34770	10068	10181	10123	29.1142	female MCR_nanopore
9fb7e228-03d6-4858-9f05-2f4e426035a5	34770	10274	10424	10348	29.7613	female MCR_nanopore
9fdd24cf-ed2b-462a-9feb-dc57bae092a0	53561	29942	30035	23573	44.0115	female MCR_nanopore
a00af137-4511-4129-b28b-b7851b7ea8b1	18595	930	959	943	5.07126	female MCR_nanopore
a0120c6f-caec-4ea0-be2e-0f3b7aad0410	47685	45083	45113	2587	5.42519	female MCR_nanopore
a05810e2-0887-4a0a-ac1d-7f2d7893e3c2	21609	12677	12711	8915	41.256	female MCR_nanopore
a09fcb0e-59ba-464e-a2ac-bfa5d43d7814	34192	32965	32985	1217	3.55931	female MCR_nanopore
a0c9a06f-49ff-497c-a59c-f1536a19e626	40775	2674	2716	2694	6.60699	female MCR_nanopore
a0ffc6cf-39cf-401e-aca3-0bb763ea9804	19274	8696	8726	8710	45.1904	female MCR_nanopore
a101f683-c0f9-4311-ad55-f0b3c6cdc7ef	24714	19798	19949	4841	19.5881	female MCR_nanopore
a12a2e2e-480e-4852-b084-2fdeca5ec66c	47621	2818	2840	2828	5.93856	female MCR_nanopore
a14fc9a6-1555-4068-bcba-48cf5b93215d	16094	14388	14421	1690	10.5008	female MCR_nanopore
a1b53c8e-c303-4651-a03d-e9e23ed3b5da	74947	237	259	247	0.329566	female MCR_nanopore
a27079b7-e47b-4d89-b74a-f048e7f4dd19	95849	46316	46339	46326	48.3323	female MCR_nanopore
a3492479-443a-4436-9310-d897c5c3d067	37159	5554	5574	5563	14.9708	female MCR_nanopore
a38d1dd7-3d2a-41fc-8bc4-47d703a8c1e5	46444	29533	29564	16896	36.3793	female MCR_nanopore
a3af53e3-9e17-4df5-a8de-69a00e5c06d1	89863	12140	12170	12154	13.525	female MCR_nanopore
a3c82aec-2750-4d71-aa65-d0795443c9d8	16881	2941	2973	2956	17.5108	female MCR_nanopore
a4107c4a-bd77-4daf-b19a-8faf9ea89176	32207	31596	31629	595	1.84742	female MCR_nanopore
a48b5e8d-860c-478a-9420-c4dea48ee566	77708	42487	42520	35205	45.3042	female MCR_nanopore
a493c07b-8135-4922-8b61-adf2c3ed5af0	58493	56364	56394	2114	3.61411	female MCR_nanopore
a4ec2796-84d1-4176-9321-48f1abcb0955	120664	119903	119929	748	0.619903	female MCR_nanopore
a551329f-eb75-4a63-9095-e276b88780cf	26142	23152	23176	2978	11.3916	female MCR_nanopore
a55bd617-934a-4fb5-bbf1-e960744573a5	24597	13256	13289	11325	46.0422	female MCR_nanopore
a5a610bd-2f24-40af-95b4-f59168a1a70f	88110	64272	64296	23826	27.0412	female MCR_nanopore
a5c34536-916c-4199-b3ef-e0e5aff9b362	77619	71774	71805	5830	7.51105	female MCR_nanopore
a600ad70-13ac-4043-8243-25358ad59d02	38586	20060	20086	18513	47.9785	female MCR_nanopore
a7f448e5-9bf7-48e2-81de-894ae09bebbf	38488	33498	33528	4975	12.9261	female MCR_nanopore
a7fe8c4b-8021-4777-9d54-6d2ed0d336ac	28096	20317	20343	7766	27.6409	female MCR_nanopore
a855c235-4696-4b96-a909-250e3dda489f	25321	9407	9427	9416	37.1865	female MCR_nanopore
a88b4317-05ee-4597-92df-bdfcdb52fb8b	12823	6577	6598	6236	48.6314	female MCR_nanopore
a8f928e5-4c53-4053-ae84-e1d6820924a8	47016	26997	27040	19998	42.5345	female MCR_nanopore
a94c1a14-446c-4cd6-9c7b-0f1eec828929	48837	42412	42430	6416	13.1376	female MCR_nanopore
a94c1a14-446c-4cd6-9c7b-0f1eec828929	48837	42506	42524	6322	12.9451	female MCR_nanopore
a94c1a14-446c-4cd6-9c7b-0f1eec828929	48837	44984	45005	3843	7.86903	female MCR_nanopore
a94c1a14-446c-4cd6-9c7b-0f1eec828929	48837	45362	45393	3460	7.08479	female MCR_nanopore
a94c1a14-446c-4cd6-9c7b-0f1eec828929	48837	47272	47297	1553	3.17997	female MCR_nanopore
a94c1a14-446c-4cd6-9c7b-0f1eec828929	48837	47313	47333	1514	3.10011	female MCR_nanopore
a94c1a14-446c-4cd6-9c7b-0f1eec828929	48837	48080	48109	743	1.52139	female MCR_nanopore
a94fa458-08e1-4c41-b0f6-a6238ba74ae1	40212	17276	17299	17286	42.9872	female MCR_nanopore
a981ccfa-e1f7-4b66-98dc-b53b3fb07c1b	37887	23410	23439	14463	38.174	female MCR_nanopore
a9bd3f3e-ffd6-4bd5-8eff-4f0c4c811ddb	67821	51895	51921	15913	23.4632	female MCR_nanopore
a9cc4334-8d58-4bea-ad38-d4134e06d29e	46930	41859	42014	4994	10.6414	female MCR_nanopore
aac579da-0997-4a67-92a3-3cd4c424e573	52467	35653	35684	16799	32.0182	female MCR_nanopore
ab279c96-cd6e-4595-adf0-3256951cc3fd	18935	3069	3106	3086	16.2979	female MCR_nanopore
ab36d2b4-5b53-4b4c-8af6-b28a74fc4c21	7620	1100	1130	1114	14.6194	female MCR_nanopore
ab5c32ac-04b7-46ab-bff7-1283da637ebb	19129	11867	11891	7250	37.9006	female MCR_nanopore
abbc1fa1-dd4c-4738-8143-9cbe7fbc12f7	38941	6722	6791	6755	17.3468	female MCR_nanopore
abbc1fa1-dd4c-4738-8143-9cbe7fbc12f7	38941	6819	7180	6998	17.9708	female MCR_nanopore
abd3490e-d7d3-415e-a8e9-83078b0e002e	60244	34321	34352	25908	43.0051	female MCR_nanopore
abe0c6af-1e04-4b32-91d3-8abb009ea181	101498	29341	29459	29399	28.9651	female MCR_nanopore
abe0c6af-1e04-4b32-91d3-8abb009ea181	101498	29461	29729	29594	29.1572	female MCR_nanopore
abe40bb9-64a4-4234-81f7-5da9041015e4	41314	14420	14450	14434	34.9373	female MCR_nanopore
ac06a626-c3b0-4907-8afc-724101284944	37711	16253	16325	16288	43.1916	female MCR_nanopore
ac06a626-c3b0-4907-8afc-724101284944	37711	16371	16536	16452	43.6265	female MCR_nanopore
ac06a626-c3b0-4907-8afc-724101284944	37711	16543	16762	16651	44.1542	female MCR_nanopore
ac2cc802-4666-480c-b3b1-18fca5968393	47812	3309	3339	3323	6.95014	female MCR_nanopore
ac798636-30d7-4234-9e71-de84e804d61b	69461	39539	39563	29910	43.0601	female MCR_nanopore
aca926e0-6958-4f25-a933-119d3ced1a05	37376	15838	15869	15852	42.4122	female MCR_nanopore
ad3082af-ad09-4460-8bde-454d00b00255	34557	31744	31774	2798	8.09677	female MCR_nanopore
ad37fe14-5e04-43f3-9a65-913074e6a80f	54975	33919	33954	21039	38.2701	female MCR_nanopore
ad6d06d5-8217-4de0-83b3-816d6e552e99	15819	13812	13906	1960	12.3902	female MCR_nanopore
ad6d06d5-8217-4de0-83b3-816d6e552e99	15819	13948	13965	1863	11.777	female MCR_nanopore
ad9a6719-bcd6-481f-a085-195e850fb462	28694	13768	13794	13780	48.024	female MCR_nanopore
ae8b9af9-1258-4a3b-b4bb-c65bc68b7ed8	34656	4560	4583	4570	13.1867	female MCR_nanopore
aeb1fdf9-db90-437a-93e8-54135582e38e	72547	53803	53827	18732	25.8205	female MCR_nanopore
afbc40a8-85b3-4935-9c22-307dee568b29	39260	2389	2412	2399	6.11055	female MCR_nanopore
afe2600f-35bf-4713-a0fe-b89f3e135a08	2577	388	537	461	17.889	female MCR_nanopore
afe2600f-35bf-4713-a0fe-b89f3e135a08	2577	637	753	694	26.9305	female MCR_nanopore
b00dcc36-a856-4ba4-afa0-a54caf384de8	11945	3985	4011	3997	33.4617	female MCR_nanopore
b01b6e63-fdd6-4711-9840-a736448ddbfa	64226	53862	53886	10352	16.1181	female MCR_nanopore
b092b93c-0faa-4aec-b54b-66cfdb6e663e	61122	55971	55998	5138	8.40614	female MCR_nanopore
b0a549fd-edea-4435-bb1f-60e91dffbcd8	27949	11879	11948	11912	42.6205	female MCR_nanopore
b0a549fd-edea-4435-bb1f-60e91dffbcd8	27949	12036	12059	12046	43.0999	female MCR_nanopore
b0a549fd-edea-4435-bb1f-60e91dffbcd8	27949	12234	12339	12285	43.9551	female MCR_nanopore
b0e75d71-2be3-437a-b2e3-aa3cdf964578	48658	18890	18912	18900	38.8425	female MCR_nanopore
b1139aee-cd43-43d4-af07-89c7054201a4	37584	4668	4701	4683	12.4601	female MCR_nanopore
b123e60c-6fa3-4669-9293-d884af82e5ab	69366	65361	65385	3993	5.75642	female MCR_nanopore
b1362390-32ce-4a9b-baf5-f34523ada4dc	36960	21123	21147	15825	42.8166	female MCR_nanopore
b1a916a6-a918-4989-af77-e9ec655856ec	52565	31480	31505	21073	40.0894	female MCR_nanopore
b1d90940-f394-4591-b8ea-1b114bc06e89	14390	11066	11118	3298	22.9187	female MCR_nanopore
b1d90940-f394-4591-b8ea-1b114bc06e89	14390	11430	11451	2950	20.5003	female MCR_nanopore
b20b937b-ae7e-497b-ba0a-fdd464ec28d7	70993	9001	9023	9011	12.6928	female MCR_nanopore
b282fd9c-90b5-4a0c-86e0-11e5c072d51f	12049	9841	9863	2197	18.2339	female MCR_nanopore
b2ae1f7f-faee-4fc0-bf0b-687a1ee6a7f1	12644	1494	1521	1506	11.9108	female MCR_nanopore
b320c458-9b9b-4e4a-97db-8acca614271c	31441	222	242	231	0.734709	female MCR_nanopore
b326ff85-2a6e-4d8a-b7a6-8ca676327219	70886	49725	49747	21150	29.8366	female MCR_nanopore
b34ea04c-2d5d-4db3-bba1-3cf10464b00e	46709	24818	24854	21873	46.8282	female MCR_nanopore
b34f473b-6458-41cc-bf80-2c6c6a344c26	55432	31072	31228	24282	43.805	female MCR_nanopore
b405e4ba-2d06-4038-9959-0d61fb8462a7	50438	43562	43586	6864	13.6088	female MCR_nanopore
b447530d-57b5-47b4-8723-5c4c79da5f8b	67233	47279	47303	19942	29.661	female MCR_nanopore
b4d6da6b-15ab-4854-b42b-f8ebda8127e2	26691	15174	15303	11453	42.9096	female MCR_nanopore
b510a447-4ce1-4e00-9acb-aed2459cb3b5	26425	21469	21493	4944	18.7096	female MCR_nanopore
b559bd5d-d4e6-4f4d-bf6b-76e8a17d2d18	58109	45520	45538	12580	21.649	female MCR_nanopore
b5900439-ed0b-4759-b3e4-8b3d7c153970	23722	1383	1416	1398	5.89326	female MCR_nanopore
b59bc7b0-ba05-4ad9-a938-69b8d5f51300	72656	26642	26672	26656	36.688	female MCR_nanopore
b5c989da-9662-4c1c-9cc1-df0e451d2a1f	42427	3174	3198	3185	7.50701	female MCR_nanopore
b5d93737-60fb-48ee-98b4-aa2888d28d27	38980	2642	2666	2653	6.80605	female MCR_nanopore
b62a9303-389e-4fd6-a085-7cde11cfacb0	20697	20542	20560	146	0.705416	female MCR_nanopore
b6b76cd4-2158-43cf-b9a7-cbdaf99fb1f6	54020	1794	1826	1809	3.34876	female MCR_nanopore
b6bee684-5e3e-443c-aa98-4cabc70cf10b	23915	10438	10472	10454	43.7132	female MCR_nanopore
b799194f-c868-4d03-85e1-ec6ffdaaede0	23039	13455	13478	9573	41.5513	female MCR_nanopore
b7ac658e-8dce-45ef-9e56-9b0c611e9860	51620	28413	28453	23187	44.9186	female MCR_nanopore
b845ceb1-109d-47fc-830e-ced696cfa30d	45793	28593	28803	17095	37.331	female MCR_nanopore
b845ceb1-109d-47fc-830e-ced696cfa30d	45793	28963	29055	16784	36.6519	female MCR_nanopore
b87b332c-f4da-469b-917f-a602b03a16e3	32235	2770	2798	2783	8.63347	female MCR_nanopore
b8be427b-3f67-472e-8c33-30ec63d952c5	86129	34281	34312	34295	39.8182	female MCR_nanopore
b95452bc-bc9b-4604-a7fe-dbcd01727241	21616	8458	8490	8473	39.1978	female MCR_nanopore
b96d1943-8c62-4f28-8d48-09b59dc171cf	55206	45288	45317	9904	17.9401	female MCR_nanopore
b98c9eba-c2ea-42a8-83f6-8022f29ea513	25453	11082	11106	11093	43.5823	female MCR_nanopore
b992391c-231a-420a-82ba-118a6fa739d2	12943	11085	11111	1845	14.2548	female MCR_nanopore
b998acf3-02bf-4056-963e-5463e3e593e2	30371	14242	14267	14253	46.9296	female MCR_nanopore
b9ba8f30-b25a-4d93-8e45-a7bdcd9c88ce	38129	32750	32771	5369	14.0811	female MCR_nanopore
ba5dd2f8-577d-4e6c-b852-9058c4ea0d77	47075	10024	10055	10038	21.3234	female MCR_nanopore
ba81c849-2908-451a-927e-7d822f94350d	56481	12413	12437	12424	21.9968	female MCR_nanopore
bb88e2ab-25a9-44aa-a95f-bf78f3a73e30	61326	58537	58555	2780	4.53315	female MCR_nanopore
bc0449b0-4ff1-495b-ae42-ed350a35aa1a	15090	13299	13324	1779	11.7893	female MCR_nanopore
bcc68b9b-8029-41a3-8d1c-342d65a0d0b4	73123	26460	26479	26468	36.1965	female MCR_nanopore
bd626b28-b5ab-4d25-906e-4fad966dae0a	50120	21728	21759	21742	43.3799	female MCR_nanopore
be70d5e9-0b78-4ba8-8689-1a0f18924441	60158	46485	46518	13657	22.7019	female MCR_nanopore
be75ddbb-2784-4392-ad3e-7f4bb7dc8526	59241	27017	27045	27030	45.6272	female MCR_nanopore
bea6bb6b-a8c5-4717-b936-b8a4fbb89a44	24239	5878	5910	5893	24.3121	female MCR_nanopore
bef4d020-3d11-44f9-9943-c906dc28b3eb	25594	18552	18574	7031	27.4713	female MCR_nanopore
bf30d045-de2f-4011-a1b9-20f3c5d31eff	33090	9947	10086	10015	30.2659	female MCR_nanopore
bf5e201f-6103-4abb-b13d-7289b82189b3	85345	37891	37999	37944	44.4595	female MCR_nanopore
bf7c93f1-7f48-4fe8-aba8-219235fc2d0a	29354	13381	13414	13396	45.636	female MCR_nanopore
bfc97d1d-c7e2-40a1-9e00-e55061f635c8	41445	22304	22324	19131	46.16	female MCR_nanopore
bfdfa1f9-03d8-4218-b8bc-a4f3c89ebfb1	43472	24534	24563	18924	43.5315	female MCR_nanopore
bff552fe-2c50-49ed-8d92-cf9a5e7107d5	31517	12929	12962	12944	41.0699	female MCR_nanopore
c0059901-bcf9-4eaa-afd1-3a6bd9335543	62558	56628	56654	5917	9.45842	female MCR_nanopore
c03909a1-e063-487e-b72b-4386d37db635	72856	31880	31899	31888	43.7685	female MCR_nanopore
c15c6114-db4d-4a97-9694-3f07fefc330d	46083	14850	14881	14864	32.2548	female MCR_nanopore
c16c6309-1db6-4f14-86a7-70650002def1	49084	13044	13062	13052	26.5911	female MCR_nanopore
c1a947d7-5aa5-4a95-804a-6c14e6cc75f5	52181	26896	26918	25274	48.4353	female MCR_nanopore
c2761227-6587-49ad-8ac3-0ec94ba366dc	34832	5055	5075	5064	14.5384	female MCR_nanopore
c2a713b9-997c-4ba0-a277-e3ee14e24c12	174666	47926	47959	47941	27.4472	female MCR_nanopore
c2d36b98-ad2c-41c5-9a79-a5e068d66d9a	27761	25862	25892	1884	6.7865	female MCR_nanopore
c2edb02b-a4b5-4033-913d-33030fc73cae	17899	11406	11452	6470	36.1473	female MCR_nanopore
c2f290e6-e534-44df-93da-c54b331ccede	35685	8018	8044	8030	22.5025	female MCR_nanopore
c3c6656f-8f60-499c-922b-85bdcd5a6266	65392	27965	28164	28063	42.915	female MCR_nanopore
c3c6656f-8f60-499c-922b-85bdcd5a6266	65392	28216	28401	28307	43.2882	female MCR_nanopore
c41f9787-250f-4818-a82a-c4aa96677468	45582	42017	42048	3550	7.78816	female MCR_nanopore
c46791aa-cd7a-4549-82c0-7e82519e6faf	20508	1715	1800	1756	8.56251	female MCR_nanopore
c46791aa-cd7a-4549-82c0-7e82519e6faf	20508	1920	1944	1931	9.41584	female MCR_nanopore
c4fff0d0-1bbe-42fe-98d5-f7d582684e9c	26118	5993	6013	6002	22.9803	female MCR_nanopore
c587d044-b7d0-476e-b6e4-cb33ded5901a	54590	22563	22587	22574	41.3519	female MCR_nanopore
c5d449b7-624f-4e91-9f5b-900812665302	45583	12687	12706	12695	27.8503	female MCR_nanopore
c5d449b7-624f-4e91-9f5b-900812665302	45583	14833	14860	14845	32.567	female MCR_nanopore
c5d449b7-624f-4e91-9f5b-900812665302	45583	14931	15046	14987	32.8785	female MCR_nanopore
c5d449b7-624f-4e91-9f5b-900812665302	45583	15158	15268	15212	33.3721	female MCR_nanopore
c5f42673-900f-4040-a35a-19f266dbe4bc	40567	29058	29085	11496	28.3383	female MCR_nanopore
c663b5bf-677c-456e-b1c7-0b746c744f2a	69948	56242	56266	13694	19.5774	female MCR_nanopore
c66e0c06-d021-40e1-b357-2ffe577d11e1	18583	11375	11392	7200	38.7451	female MCR_nanopore
c6cbf93b-943e-4ab2-a2f8-39c5fbbecca6	17553	6888	6915	6900	39.3095	female MCR_nanopore
c6d1be7e-dbbe-4da4-9064-9156ecd51cdd	52293	41441	41465	10840	20.7294	female MCR_nanopore
c6f54be8-39f2-4c2e-8a7d-de96732b4ecc	28104	20798	20827	7292	25.9465	female MCR_nanopore
c6fec9ad-cc69-47e8-b93a-7ba9c66e50fb	16655	10819	10856	5818	34.9325	female MCR_nanopore
c7191084-9817-4b41-942a-6eafaf9d4ad9	54849	14420	14444	14431	26.3104	female MCR_nanopore
c7eb9663-0c2d-4706-ad20-fe2beb2b4cb1	50569	10179	10212	10194	20.1586	female MCR_nanopore
c90e2f8f-0429-45a6-8ea7-bbfa36592595	44984	41246	41272	3725	8.28072	female MCR_nanopore
c91615f0-3fda-4d4f-a3c2-e56950cf3ee9	136612	66038	66060	66048	48.3471	female MCR_nanopore
c925730b-9b89-456e-8295-6492ef8c008d	22387	21640	21658	738	3.29656	female MCR_nanopore
c9bcc8f7-54f0-4803-957a-07ed70409077	41556	9675	9708	9690	23.3179	female MCR_nanopore
c9e22238-e3a9-4b38-b88c-952503ba6e5a	60059	23249	23283	23265	38.7369	female MCR_nanopore
c9ee82b7-723b-4798-bb87-445d10683f62	23217	3391	3484	3436	14.7995	female MCR_nanopore
ca1a0b1e-8de9-4039-b000-f5b4d4ea3343	42852	20604	20827	20714	48.3385	female MCR_nanopore
ca1a0b1e-8de9-4039-b000-f5b4d4ea3343	42852	20850	20943	20895	48.7609	female MCR_nanopore
ca1a0b1e-8de9-4039-b000-f5b4d4ea3343	42852	20966	21067	21015	49.0409	female MCR_nanopore
ca2e06c9-7f72-4152-a4e1-2c4e26d04e73	23542	21073	21100	2456	10.4324	female MCR_nanopore
ca46f5fd-9b2d-432a-a602-df5ebb517fc9	30690	29731	29764	943	3.07266	female MCR_nanopore
cac88eb2-889c-46ae-a16b-8b4db2e26124	26066	20495	20526	5556	21.3151	female MCR_nanopore
cb7d58fa-023d-46ef-a971-7e0bd70d581a	26992	25757	25784	1222	4.52727	female MCR_nanopore
cb9749b0-fb19-493d-b22e-285fc1d6da29	77337	47619	47652	29702	38.4059	female MCR_nanopore
cbcbc3d5-22ac-4494-a60d-ff994f8f278e	29251	269	292	279	0.953814	female MCR_nanopore
cbe47ea3-b85e-4459-8d4b-f6047326f70e	126489	95871	95900	30604	24.195	female MCR_nanopore
ccdca2d8-ffdd-448a-9be0-36688ff6c503	52797	49727	49751	3058	5.792	female MCR_nanopore
cd4f89dc-c582-4d24-aa16-2c0eedbc2679	65234	64246	64368	927	1.42104	female MCR_nanopore
ce4fc718-005c-4f6e-811c-6b9e8accb0e0	45005	29159	29183	15834	35.1828	female MCR_nanopore
ced9e39d-f1c9-4748-8221-e7805f9b5075	23182	18088	18108	5084	21.9308	female MCR_nanopore
cf01c322-98c5-42b1-8187-5d8e53eab932	39081	22593	22615	16477	42.1612	female MCR_nanopore
cf2df2ef-ca13-41a1-a609-299787482a04	18187	12586	12618	5585	30.7087	female MCR_nanopore
d02625a5-11d2-4c32-8915-768f09bb1ee4	42755	2664	2682	2672	6.24956	female MCR_nanopore
d0268034-a5e2-4134-88f3-9746821ae1b2	33128	14218	14251	14233	42.9637	female MCR_nanopore
d0e198c6-cde6-4499-973c-cc4750ebddae	22672	17443	17612	5145	22.6932	female MCR_nanopore
d1fcfe37-c7eb-4778-a4f1-124fd2023a7f	39008	31973	32003	7020	17.9963	female MCR_nanopore
d27c44c2-8618-4705-b270-14ad5c779b5e	34764	1170	1209	1188	3.41733	female MCR_nanopore
d2a9e0c8-c9bc-40df-ac71-a0cf78fcf325	19174	18527	18560	631	3.29091	female MCR_nanopore
d384090c-6698-4046-9a42-4d9a019463d9	51642	5933	5953	5942	11.5061	female MCR_nanopore
d3889f75-03a3-42ba-8add-2180e7ced91d	25919	8441	8467	8453	32.6131	female MCR_nanopore
d3ac9b19-332b-4913-a4d3-ea1bd54d3af1	56443	43004	43219	13332	23.6203	female MCR_nanopore
d3ac9b19-332b-4913-a4d3-ea1bd54d3af1	56443	43282	43408	13098	23.2057	female MCR_nanopore
d3aef993-e084-4424-9776-1dd99ab5e7b2	60092	19139	19159	19148	31.8645	female MCR_nanopore
d3b66c2f-526d-4e75-a71a-7bea2f985ace	34269	13291	13312	13300	38.8106	female MCR_nanopore
d47a1fee-3fd7-4a77-982a-d95723af0576	64978	5904	5922	5912	9.09846	female MCR_nanopore
d4fa71d4-02e3-43bf-a661-968808293ff3	13559	8834	8889	4698	34.6486	female MCR_nanopore
d4fa71d4-02e3-43bf-a661-968808293ff3	13559	8962	9060	4548	33.5423	female MCR_nanopore
d4fa71d4-02e3-43bf-a661-968808293ff3	13559	9077	9109	4466	32.9375	female MCR_nanopore
d541a4c1-cf51-4995-82a0-2e88916dcac9	30669	27855	27883	2800	9.12974	female MCR_nanopore
d58c0e4f-fb6f-4a82-9236-c9cf97b83ba5	27151	3061	3083	3071	11.3108	female MCR_nanopore
d58ef820-61b5-4ffa-96a4-9465dbd4ffff	25381	5137	5188	5161	20.3341	female MCR_nanopore
d5b78690-f03c-49b3-add6-f552433b97dc	15623	7238	7263	7249	46.3995	female MCR_nanopore
d5e7f158-8963-4cbc-a89b-463e9b73afb6	20016	17634	17667	2366	11.8205	female MCR_nanopore
d6105d80-0a05-4838-9486-270c77b12134	76724	58854	58872	17861	23.2795	female MCR_nanopore
d6d0ba95-8410-4f90-9c6e-210b15e3f197	16906	13528	13557	3364	19.8983	female MCR_nanopore
d6f38092-f47d-4140-8c9a-8468088cf560	14453	6114	6137	6124	42.3718	female MCR_nanopore
d8a5ea21-1deb-43ce-a1fe-db9698c2705c	22337	10844	10864	10853	48.5875	female MCR_nanopore
d97354ee-97fb-4fe9-af5b-b1331ed62e89	45272	4177	4211	4193	9.2618	female MCR_nanopore
d9c06e9c-3710-4082-a4a4-e3f2702752f5	35542	31225	31254	4303	12.1068	female MCR_nanopore
dac76c45-9133-43c0-9c34-48eccc6974f6	52419	20147	20329	20237	38.6062	female MCR_nanopore
db6dcf8c-21f9-4187-8caa-9d5a30bdde9a	55000	9594	9624	9608	17.4691	female MCR_nanopore
dbd57230-9aad-4f49-9cdc-d9594de4fcd0	63695	57373	57409	6304	9.89717	female MCR_nanopore
dbdf94d8-c835-444f-8ae3-fb1e60740f1b	36826	27018	27050	9792	26.5899	female MCR_nanopore
dbf4d0d6-614c-4383-a7e8-db0001afe171	13488	1634	1836	1734	12.8559	female MCR_nanopore
dc6325e0-1537-4b72-b313-cfbb9c357956	30084	10785	10812	10797	35.8895	female MCR_nanopore
dc6f473b-1bba-42d7-a6ea-7948bc4e0cd1	35231	12110	12132	12120	34.4015	female MCR_nanopore
dcd17172-31d5-40e2-a5a1-72b19c13af99	54341	10062	10083	10071	18.533	female MCR_nanopore
dd29a6c6-72c9-43cc-bf79-c06a8532658d	28071	20975	21006	7081	25.2253	female MCR_nanopore
dd37f4bf-4f8e-4d0f-b1b2-108ad6e867e6	33665	9874	9902	9887	29.3688	female MCR_nanopore
dd3a0c38-516b-4d43-9f42-1a7db1bf3475	30967	7336	7382	7358	23.7608	female MCR_nanopore
dd6d62f7-f69c-46d1-b8df-e5563d9bfd83	42557	38903	38927	3642	8.55793	female MCR_nanopore
de69c9f4-3b5a-4019-8bb0-a57ad8b0010e	34083	16826	16860	16842	49.4147	female MCR_nanopore
debf14c1-98ed-4fd8-8833-12f4701def32	23759	2260	2294	2276	9.57953	female MCR_nanopore
df743361-e9ab-4f92-87ad-10e3f455bdd2	29063	18622	18643	10431	35.891	female MCR_nanopore
dfb7fbab-cc09-499b-a77e-65d660968867	50084	22876	22996	22935	45.7931	female MCR_nanopore
dfb7fbab-cc09-499b-a77e-65d660968867	50084	23043	23198	23119	46.1605	female MCR_nanopore
dfb7fbab-cc09-499b-a77e-65d660968867	50084	23222	23295	23257	46.436	female MCR_nanopore
e0c6c952-a108-4a2e-ae68-bb42edd6153b	8699	5619	5647	3066	35.2454	female MCR_nanopore
e0dfb598-05da-44fb-a963-9ccbca743810	22626	8288	8308	8297	36.6702	female MCR_nanopore
e25e7703-f925-49e1-bd55-f94e670f95c0	46954	30484	30514	16455	35.0449	female MCR_nanopore
e29a3f0d-13ab-4bdb-bb2d-c5cc9be37c63	49510	6119	6137	6127	12.3753	female MCR_nanopore
e3425bf2-5d51-4aa7-a3f3-93b3c73ab2cd	43240	42068	42107	1153	2.66651	female MCR_nanopore
e3425bf2-5d51-4aa7-a3f3-93b3c73ab2cd	43240	42809	42918	377	0.871878	female MCR_nanopore
e3656066-ca6f-45db-818b-4b69c5983341	16968	1040	1071	1054	6.21169	female MCR_nanopore
e470e21e-08aa-43cf-ae63-c80d79047b80	52468	42459	42480	9999	19.0573	female MCR_nanopore
e477fe0c-bc7a-4ef3-820b-3bd2892108d4	97506	40979	41215	41096	42.1471	female MCR_nanopore
e477fe0c-bc7a-4ef3-820b-3bd2892108d4	97506	41327	41412	41368	42.4261	female MCR_nanopore
e4819599-f1bd-46a5-a013-22baac09cbd2	21991	15693	15715	6287	28.589	female MCR_nanopore
e4e0f574-5b63-4026-9a06-9fdf9869d323	44968	29128	29151	15829	35.2006	female MCR_nanopore
e55c7f65-ca7c-4a90-98b4-ba2a9a0e992a	21829	11825	11858	9988	45.7556	female MCR_nanopore
e581892f-4a52-4da1-98ce-57f0fc1202f5	62765	20028	20049	20037	31.9238	female MCR_nanopore
e60f9126-8efa-4735-b4f6-52d81c9cca4c	10268	613	634	622	6.05765	female MCR_nanopore
e6a45cb2-3bd7-4426-bb70-26435e92f496	54727	45919	45952	8792	16.0652	female MCR_nanopore
e6dcb281-95e1-4bf8-8088-bb7b487618e9	21834	16606	16635	5214	23.8802	female MCR_nanopore
e7ab6fc5-4cbf-4a46-92f0-247c4b64ba0d	49529	27988	28012	21529	43.4675	female MCR_nanopore
e7c12106-231a-4de9-95dc-b3e7b5343777	47157	9357	9385	9370	19.8698	female MCR_nanopore
e7dbed8b-8f0e-4cc2-bc6e-42674db9efcc	37449	24012	24030	13428	35.8568	female MCR_nanopore
e8097f16-a8e5-48fe-a3f1-93fc12f1a310	65054	27753	27772	27761	42.6738	female MCR_nanopore
e9a0c762-b660-4c32-8ec2-80277d466464	50191	28947	28997	21219	42.2765	female MCR_nanopore
e9a0c762-b660-4c32-8ec2-80277d466464	50191	29142	29292	20974	41.7884	female MCR_nanopore
e9a0c762-b660-4c32-8ec2-80277d466464	50191	29323	29377	20841	41.5234	female MCR_nanopore
e9a0c762-b660-4c32-8ec2-80277d466464	50191	29418	29526	20719	41.2803	female MCR_nanopore
e9aed43c-f8b2-4c7f-9bed-67edbf2b034d	15711	12588	12609	3113	19.8141	female MCR_nanopore
e9c6a29e-3071-4231-81a0-15a5e050ae08	32194	31909	31927	276	0.857303	female MCR_nanopore
ea44bcf8-46f8-41e7-9008-065795a1fdc1	15616	12872	12901	2730	17.4821	female MCR_nanopore
eabcbfc7-e930-4e56-a2d3-f9ee37db3463	49841	32674	32701	17154	34.4174	female MCR_nanopore
eb23e226-38aa-4cd1-8369-28a9304d3dfa	38685	5561	5591	5575	14.4113	female MCR_nanopore
eb85376e-ea7e-4c44-8be8-ef9e81ee4210	27465	700	722	710	2.58511	female MCR_nanopore
ec92aa89-f0c7-4444-81fe-ca4ca5c6887e	11275	9666	9689	1598	14.1729	female MCR_nanopore
ed313d75-7179-42b0-af31-9ea5f1a7cf70	12551	9926	9955	2611	20.8031	female MCR_nanopore
ed377bd4-0949-4c34-8fd3-06e417dc501a	59202	12668	12692	12679	21.4165	female MCR_nanopore
eea429b1-bc65-460c-8f09-adcf969c4fb4	9209	7670	7687	1531	16.625	female MCR_nanopore
ef385f0b-2023-4e41-a573-a6f8cd3c40c8	70997	22723	22752	22736	32.0239	female MCR_nanopore
ef3bd2d4-6200-43c8-acd6-1867869a210a	54731	41007	41039	13708	25.0461	female MCR_nanopore
ef3c59c0-294d-4327-9947-18ac8de2fa5b	47470	29308	29328	18152	38.2389	female MCR_nanopore
f01341ad-dfc7-43ca-a985-2c5fbeb98f7c	127778	103370	103393	24397	19.0933	female MCR_nanopore
f0252c55-9758-4836-90a3-5db6495ba591	33673	28728	28757	4931	14.6438	female MCR_nanopore
f07048e4-ecb9-461b-b009-dad07e158f8c	28070	3811	3835	3822	13.616	female MCR_nanopore
f0d4186d-aba2-4946-9361-7a9d9584ddaa	27471	21435	21457	6025	21.9322	female MCR_nanopore
f1a30ae8-048c-455e-a4d1-71a018e0f0c0	60822	8517	8539	8527	14.0196	female MCR_nanopore
f20a89e2-f751-4d9f-94f3-fcba71b46d30	53337	41302	41321	12026	22.5472	female MCR_nanopore
f21f9a92-f706-44a5-8e9a-ec1e19e94111	14898	5939	5999	5968	40.0591	female MCR_nanopore
f21f9a92-f706-44a5-8e9a-ec1e19e94111	14898	6164	6335	6248	41.9385	female MCR_nanopore
f21f9a92-f706-44a5-8e9a-ec1e19e94111	14898	6376	6404	6389	42.885	female MCR_nanopore
f224c9ff-4f05-496c-8d17-1f6568a3dabd	51052	26382	26415	24654	48.2919	female MCR_nanopore
f2a1d506-5bb2-468b-acb7-eaef24e6f052	35452	16748	16787	16766	47.2921	female MCR_nanopore
f2cffc03-83f5-4ab5-a1f5-f96a9b2865b8	37804	15110	15144	15126	40.0116	female MCR_nanopore
f2daa0f0-6def-4a21-9486-d781117bb4b4	15737	11706	11739	4015	25.5131	female MCR_nanopore
f336ab56-45e5-498e-a335-9cbdfe825599	28801	8142	8161	8150	28.2976	female MCR_nanopore
f3a0b16a-7f8d-4a4b-80cb-e2736169e240	48982	33461	33482	15511	31.6667	female MCR_nanopore
f3d1d0ef-42a7-4a64-b573-e7e3110cd541	45737	36502	36539	9217	20.1522	female MCR_nanopore
f3f5b151-817d-4279-94b6-1db48cbaaab8	35608	23313	23339	12282	34.4922	female MCR_nanopore
f4601877-a574-488d-b0b9-e1dbe54d672d	8925	6954	6975	1961	21.972	female MCR_nanopore
f4612af7-1585-4334-983b-5058fcd6a68b	37105	34712	34738	2380	6.41423	female MCR_nanopore
f47ac36d-221b-482b-b901-0e324cd14d24	50604	43896	43919	6697	13.2341	female MCR_nanopore
f485e9c0-7e8d-4cf5-81b3-3b0fa50dadbf	44612	30781	30803	13820	30.9782	female MCR_nanopore
f48bab07-fa41-475b-8d56-40f655e71369	28365	22459	22488	5892	20.7721	female MCR_nanopore
f53965eb-5bda-4814-ac42-ce9ea043bb1a	21067	11660	11695	9390	44.5721	female MCR_nanopore
f60179f9-f3ca-492c-a583-67e79085b967	39895	19286	19306	19295	48.3645	female MCR_nanopore
f6327998-fdc8-43c2-921d-89133fdc1772	47075	4165	4187	4175	8.86883	female MCR_nanopore
f6599c32-75ff-42f1-8cb2-ba3d3d558e56	53661	2303	2335	2318	4.31971	female MCR_nanopore
f67594a2-69f2-4357-8e3f-a4702d216e4c	25861	986	1197	1090	4.21484	female MCR_nanopore
f6f2fdff-00ba-4e51-bf7b-2dba51bcf4ca	88893	56586	56617	32292	36.3268	female MCR_nanopore
f743d228-cce1-4d44-8716-fde9d75b6e3f	51712	17823	17845	17833	34.4852	female MCR_nanopore
f8681f48-9a19-4560-afe5-f34537650ea9	51913	40926	40966	10967	21.1257	female MCR_nanopore
f8a479a2-f5f5-4c92-86a8-2170d82f7815	48708	15383	15405	15393	31.6026	female MCR_nanopore
f8e54ee1-a5ce-4da1-bdb5-c268304cf033	78213	62797	62821	15404	19.6949	female MCR_nanopore
f8f07f6c-6ee4-4465-a725-178d636f43f2	13353	814	838	825	6.17839	female MCR_nanopore
f96bc352-7942-4184-aa42-9540882f42d1	62894	57774	57803	5106	8.11842	female MCR_nanopore
f98fb0f9-e53a-442e-9d06-552577573f7c	47619	37222	37253	10382	21.8022	female MCR_nanopore
f9dee61c-25ea-4eab-9aee-6c662d77c2b2	70938	70891	70913	36	0.0507485	female MCR_nanopore
fa26e8b2-4b3f-4c38-84e7-f5d4d7c97555	23986	4574	4592	4582	19.1028	female MCR_nanopore
fa26e8b2-4b3f-4c38-84e7-f5d4d7c97555	23986	19538	19556	4439	18.5066	female MCR_nanopore
fa752b3d-93ff-4a4c-995c-6da06c041d2b	9724	4357	4388	4371	44.9506	female MCR_nanopore
fab6bb4d-72c4-4fb5-bdb0-2ac318ac6e38	132994	101261	101397	31665	23.8093	female MCR_nanopore
fb94f812-c25d-48a6-976a-804a93c17ff7	31727	20460	20585	11205	35.3169	female MCR_nanopore
fb94f812-c25d-48a6-976a-804a93c17ff7	31727	20691	20725	11019	34.7307	female MCR_nanopore
fc27525d-41e8-4fc4-9b95-9bcc2317db06	73714	8572	8600	8585	11.6464	female MCR_nanopore
fc492e6f-7525-47f4-9b5e-f2af8295efb9	24958	19114	19140	5831	23.3633	female MCR_nanopore
fc724feb-f63b-43b0-9519-2e75e6cd8774	45923	4194	4221	4206	9.15881	female MCR_nanopore
fd1c9ce6-1970-4989-b3c3-2b5080abaf51	16075	11457	11481	4606	28.6532	female MCR_nanopore
fe2b0208-5339-4aec-bc50-24f6039ba923	16236	9438	9472	6781	41.7652	female MCR_nanopore
fe4a981d-59c9-4fa6-8e02-214ada7e7543	46165	44868	44902	1280	2.77266	female MCR_nanopore
fee2a528-007c-4a7b-91e8-5e49b2949754	17674	5653	5683	5667	32.064	female MCR_nanopore
ff02887c-e725-4779-8ab0-df5af11270f9	19484	9782	9806	9690	49.7331	female MCR_nanopore
ff26d2b6-a38a-470b-b680-723d605d211f	12956	12305	12327	640	4.9398	female MCR_nanopore
ffa20122-f2f0-4eb2-a846-4338a184bd4f	35913	3871	3901	3885	10.8178	female MCR_nanopore
ffc0706b-7109-42bc-b0f3-7ce52e17bb1a	37575	25058	25100	12496	33.2562	female MCR_nanopore
006a8d08-cd9b-49f5-8892-425df9bf1be0	15913	672	700	685	4.30466	EDA_nanopore
018de2e5-6185-4856-9298-0aabf44e64f1	24284	17808	17840	6460	26.6019	EDA_nanopore
0222b630-9f18-45fa-a943-25b1d127a15d	47653	17297	17320	17307	36.3188	EDA_nanopore
029d89a3-e6bd-46d5-b15a-9684256637b2	14124	8079	8096	6037	42.7428	EDA_nanopore
02abf5a4-f907-4efc-bcc1-0ce34b3c86dc	52208	12493	12532	12511	23.9638	EDA_nanopore
0316f1c7-048c-48ae-8662-505168edb69b	48518	2527	2548	2536	5.22693	EDA_nanopore
033943e8-d510-47fd-8a0c-c6a9d1ff788d	38540	11074	11100	11086	28.7649	EDA_nanopore
035ebedd-661a-4548-ace2-f93531c20214	32408	20121	20144	12276	37.8795	EDA_nanopore
035f3de4-d6e9-4bcd-8226-eac93363a460	25618	19030	19063	6572	25.6538	EDA_nanopore
0385ed8f-da2f-45e4-91e3-ca1330fa9fca	54495	40746	40769	13738	25.2097	EDA_nanopore
04df9ca0-0e5f-4705-ba8a-b8bb6eae0684	36988	28183	28205	8794	23.7753	EDA_nanopore
054377cb-5962-40be-b391-d62102c8ff8e	15743	14578	14595	1157	7.3493	EDA_nanopore
054ccbb5-9bb9-4c2a-8877-e3d033085405	41952	14682	14716	14698	35.0353	EDA_nanopore
0571a1a3-29db-4a21-854f-3dee9efb2715	14646	13762	13785	873	5.96067	EDA_nanopore
05f69000-7768-4fce-a9d4-f12cce72d6c7	30087	25649	25675	4425	14.7073	EDA_nanopore
06f17a91-5d05-4300-96c7-b22472df98b1	10407	7623	7644	2774	26.6551	EDA_nanopore
07e40757-ecc5-47e3-b76d-2b23fa29b6c4	22992	19063	19089	3916	17.032	EDA_nanopore
0840fc65-a85d-4c51-81b9-e84ca763635c	43519	24944	24966	18564	42.6572	EDA_nanopore
08fcf114-2831-4d08-a45c-30b4096c3b73	48162	15792	15815	15802	32.8101	EDA_nanopore
0906b391-9a3c-445b-b71d-a15da6ab3938	62208	15357	15383	15369	24.7058	EDA_nanopore
0aab58d7-5fa5-4fbf-b3a3-e602f5298daa	22956	9101	9123	9111	39.689	EDA_nanopore
0aca7bab-6fcd-4588-8977-aa9d71096462	31210	2989	3015	3001	9.61551	EDA_nanopore
0b831285-c1fd-4e56-9891-b203cc9ba3fd	17772	17097	17118	665	3.74184	EDA_nanopore
0bd577fa-5063-4d28-973e-f732ab0f8112	29681	14388	14421	14403	48.526	EDA_nanopore
0e98a502-dc49-4568-90c3-3631afefdc75	12425	1141	1164	1151	9.26358	EDA_nanopore
0ea0714f-a347-4ff4-9aa1-a831719501bc	35619	24522	24546	11085	31.121	EDA_nanopore
0fa0f7d3-3299-4dbe-8f12-c3ef7c035087	42030	30512	30531	11509	27.3828	EDA_nanopore
10d41780-f3d4-4623-a398-a737dc4b3bcb	55403	53312	53334	2080	3.75431	EDA_nanopore
112fb3fc-5157-4e04-b16d-6d735b315b6d	17370	5953	5987	5969	34.3638	EDA_nanopore
1138fe45-aba7-4919-bf23-289a7649e68f	22769	20605	20631	2151	9.44706	EDA_nanopore
125390bb-b8a9-4b20-b40a-b483a9ed7100	20519	3509	3542	3524	17.1743	EDA_nanopore
12e28830-a7a2-40b7-be8d-7f443efbfc55	10944	5854	5886	5074	46.3633	EDA_nanopore
131554cd-4b53-4334-a4e3-8bff00505db8	60840	36750	36772	24079	39.5776	EDA_nanopore
13ecb2ea-3936-4834-92f2-df9e952c6fe9	39569	24397	24421	15160	38.3128	EDA_nanopore
1566ad0a-0b5c-40c4-a9d6-3cb7de14a6cf	58444	52384	52410	6047	10.3467	EDA_nanopore
18cffc75-fcff-4f1b-99e7-411a885f0671	34505	8277	8307	8291	24.0284	EDA_nanopore
1906201c-62b7-487c-8a58-b7c5d01aebba	91059	5526	5554	5539	6.08287	EDA_nanopore
19188022-d093-4465-8693-c728cc843869	26431	21196	21228	5219	19.7458	EDA_nanopore
1940adb5-bb5d-44d0-97a7-01c5d4021463	78869	45505	45524	33355	42.2916	EDA_nanopore
19b3e9ea-2b58-4bee-a0d8-c33332bdc156	23298	4544	4583	4562	19.5811	EDA_nanopore
19e5dbb6-5921-4352-8687-3351a60e4e2c	61668	47407	47435	14247	23.1027	EDA_nanopore
1b40b29b-5ca8-45f4-8f93-e54f62bbd6f4	23075	4454	4480	4466	19.3543	EDA_nanopore
1b66aced-f3c2-4673-a084-90423f14af84	32617	15622	15640	15630	47.9198	EDA_nanopore
1c6cfa92-1a9e-4bdd-bdc4-de57bde142c5	2046	964	998	980	47.8983	EDA_nanopore
1cbc915d-a6cd-4c8d-8631-a3fd4eacf5ee	29458	1395	1424	1408	4.77969	EDA_nanopore
1cc23fb5-950b-475e-899d-8383a46cf627	63062	35995	36018	27056	42.9038	EDA_nanopore
1dd990ba-3755-49a0-9db9-97278ff48592	62748	45680	45706	17055	27.1801	EDA_nanopore
1e13e3b3-a957-445b-ba77-42d934a353e8	12886	3476	3493	3483	27.0293	EDA_nanopore
1e48e2c5-e1bf-4e8c-bad0-62c76e0d7261	29725	23373	23403	6337	21.3188	EDA_nanopore
1ebdeb80-a1cc-47a4-89f7-c7f33ea1a1c6	11525	5376	5406	5390	46.7679	EDA_nanopore
205ba7a6-0a81-4c9e-96a4-e291e6a24ad2	23490	21548	21574	1929	8.21201	EDA_nanopore
206b2d5b-4d86-47db-b9a1-d1a1f54031c2	37604	10551	10576	10562	28.0874	EDA_nanopore
208e304f-d5f8-4ccd-8853-45553dee76f5	43390	1812	1836	1823	4.20143	EDA_nanopore
20d382d3-7965-4419-ac79-00eede959e84	45073	39165	39191	5895	13.0788	EDA_nanopore
22a54ba6-77be-424c-b580-1c1dfd8165ec	55517	8545	8570	8556	15.4115	EDA_nanopore
231c6452-3084-41f0-a850-7a47775115fe	9351	9274	9291	69	0.737889	EDA_nanopore
238999f9-2e1e-4cf2-a54f-960bab0f777c	13794	5370	5396	5382	39.017	EDA_nanopore
2404fa18-9447-44ff-82f0-945ca88056e8	24242	8114	8138	8125	33.5162	EDA_nanopore
24385515-3a42-4385-857b-5c99016d7cbc	25174	11765	11788	11775	46.7744	EDA_nanopore
24907179-a41c-4169-8da7-ec3e9c949d13	12884	10120	10141	2754	21.3753	EDA_nanopore
26818ed7-5518-48e4-a8ca-05037551ec74	29075	9541	9574	9556	32.8667	EDA_nanopore
2726123c-930e-457b-b102-1a9a751e9787	37049	17997	18020	18007	48.6032	EDA_nanopore
27fb85cc-6bf5-4fed-af35-612e3d6aea17	63550	36054	36080	27483	43.2463	EDA_nanopore
28e0421d-3c77-4344-bf85-7217753648a6	25330	20913	20933	4407	17.3983	EDA_nanopore
2900c69c-d80d-4fe1-846f-6589f99fbe7d	60308	23708	23740	23723	39.3364	EDA_nanopore
2a6d4702-ac7e-4718-a2c5-5ecc788c620d	12458	1095	1127	1110	8.90994	EDA_nanopore
2ac9ba9b-82e6-48b2-83d3-3b8d240292bb	39514	31252	31278	8249	20.8761	EDA_nanopore
2b3a3648-7564-4ff3-99da-6764759bf4c7	11846	7798	7823	4036	34.0706	EDA_nanopore
2ba6042b-7a37-4fb2-80f3-aa0b8ec14632	16385	14371	14391	2004	12.2307	EDA_nanopore
2bb6e6e8-7f47-415d-bc17-d07f8912119d	46642	2664	2689	2675	5.73517	EDA_nanopore
2c4b026a-8eb5-4517-a104-4ea032b1ee9a	11912	11518	11536	385	3.23203	EDA_nanopore
2d1c51a7-65a0-456a-8372-f20d80cfb148	52058	32089	32111	19958	38.338	EDA_nanopore
2d35debd-33e1-4d82-9ef0-fa007ea17684	17984	1384	1406	1394	7.75133	EDA_nanopore
2e6643d4-2ea1-4212-b8de-c0c74cbc4663	14492	2896	2919	2906	20.0524	EDA_nanopore
2f4aeb8e-87e7-44ed-9b8b-370ea5c5849c	38781	29878	29905	8890	22.9236	EDA_nanopore
3060ab2a-e8f3-4f4f-8bbe-de8263c50a78	59043	36388	36411	22644	38.3517	EDA_nanopore
30a5cb53-bca7-4a92-bd72-77d009064be4	36003	17246	17268	17256	47.9293	EDA_nanopore
30baaba2-50ac-4215-9b70-72bf68ff8d8f	43502	16236	16261	16247	37.3477	EDA_nanopore
31a440e3-a780-4b71-a901-ae251416dfb4	19418	18965	18982	445	2.29169	EDA_nanopore
31c86050-b8d1-40fb-941e-6d663c5902c0	3754	3633	3649	113	3.01012	EDA_nanopore
32e1d9f7-04e9-4530-b300-6833f0e9f812	27404	26052	26075	1341	4.89345	EDA_nanopore
33af18d7-3e8f-47a9-9905-9d6960b79a89	47407	21186	21218	21201	44.7212	EDA_nanopore
33c884b3-3624-4710-bc56-fbbb66d9cbed	50987	10832	10858	10844	21.2682	EDA_nanopore
34bb82ce-4cb6-4fcd-b66f-1764b8f78433	27046	25646	25669	1389	5.13569	EDA_nanopore
34bcac4b-da4c-44da-abe6-798312ec2a40	14395	10907	10941	3471	24.1125	EDA_nanopore
35b8df43-0935-43b4-907f-2750ea7dc9c5	28967	6906	6930	6917	23.8789	EDA_nanopore
3715436b-7945-491d-b01b-82498cfc7ba6	40615	27016	27036	13589	33.4581	EDA_nanopore
373a473e-d0c7-4000-b29a-f33f3123ec02	35813	12448	12473	12459	34.789	EDA_nanopore
37836dfb-8e81-46bf-9639-5f615eb21ab2	53322	33801	33833	19505	36.5796	EDA_nanopore
388e6692-ef6f-43ff-831c-33a227e73c96	48139	6423	6447	6434	13.3655	EDA_nanopore
390f64a2-d321-4b06-82e9-67163eb31e40	35054	9720	9746	9732	27.7629	EDA_nanopore
3946c482-42c3-4f57-ab18-98f32dc14929	23195	19156	19179	4028	17.3658	EDA_nanopore
3988e8cb-2a58-4ff2-b31d-b8f0ffe40576	12886	3551	3572	3560	27.6269	EDA_nanopore
3af33515-84c6-4ceb-9de8-f9d16a0eca87	30028	15239	15265	14776	49.2074	EDA_nanopore
3c1553f6-eec5-4457-bd19-ac24aef0db7c	38217	11828	11853	11839	30.9784	EDA_nanopore
3c2b8ee2-7cb9-4e56-8d90-7a4e3f168686	68913	33640	33663	33650	48.8297	EDA_nanopore
3d3e2ab3-47fa-4450-a4ea-ae40920cfbb2	29330	11658	11690	11673	39.7988	EDA_nanopore
3d3f2970-1d4e-4ccf-be9a-409d6b10e80e	40263	15989	16017	16002	39.7437	EDA_nanopore
3d9da318-9406-40e8-a1d3-9491c8af403d	11251	10967	10988	274	2.43534	EDA_nanopore
3e918863-4cba-4a66-9e5d-de508f830d59	80195	14312	14538	14424	17.9862	EDA_nanopore
3f0e13dd-91b0-45d1-9c40-92137ae8f5d7	46367	13312	13340	13325	28.7381	EDA_nanopore
3f8ebbe9-312f-435b-bc5f-63219b11e1e5	15721	12550	12576	3158	20.0878	EDA_nanopore
400b0607-eb72-40d7-b8a1-852cab17c08b	44052	37471	37489	6572	14.9187	EDA_nanopore
40c11e93-6389-44fd-9e28-56968a522f31	52176	13849	13881	13864	26.5716	EDA_nanopore
41522524-8b19-40c7-b38c-a953980cf9d7	30099	10466	10490	10477	34.8085	EDA_nanopore
4169a747-c015-4274-bea5-7902d2c4e18f	49661	22843	22863	22852	46.016	EDA_nanopore
41c1c2ae-d594-4d38-adbc-583d2e18b3e7	22378	645	663	653	2.91804	EDA_nanopore
42894c9f-5804-472e-8e40-098b9d57243c	33941	18115	18143	15812	46.5867	EDA_nanopore
42d384ad-63c5-47a5-9015-ec652c1f5c76	34610	24525	24560	10068	29.0899	EDA_nanopore
4374a31b-1bc0-42a6-b618-f624bb641278	39270	11608	11632	11619	29.5875	EDA_nanopore
4377fc67-32a3-46c1-8d0f-fd079c583c88	38884	165	192	177	0.4552	EDA_nanopore
439d7915-4ea8-4332-86f6-74b9d57b7ffc	49373	23543	23571	23556	47.7103	EDA_nanopore
44ab8e16-48d1-4f92-9b40-81a81e366e03	31747	15981	16007	15753	49.6204	EDA_nanopore
44ce7d5c-5d7b-4acd-be1a-8c03b7af93be	49676	19567	19585	19575	39.4053	EDA_nanopore
459e8aaf-b48e-4671-a2c2-cc7d6d849ef8	49238	21199	21258	21227	43.111	EDA_nanopore
45b20a47-ca40-4bf2-ac14-355cc74b34a3	32701	22567	22599	10118	30.9409	EDA_nanopore
45ce94d1-ef8a-4a82-ac75-5adffdc6cc67	21540	5484	5508	5495	25.5107	EDA_nanopore
4668f589-1daf-4343-ab6e-58ef29434579	56376	37194	37218	19170	34.0038	EDA_nanopore
47255555-93eb-42c6-bef0-b4539c3705a5	35466	31807	31839	3643	10.2718	EDA_nanopore
47640ba2-1596-4c76-9875-bf17e48ceb2c	13888	8091	8124	5781	41.6259	EDA_nanopore
48f6a8ea-4751-4932-9ac8-e3ee63e38784	38622	14861	14887	14873	38.5091	EDA_nanopore
4a574b3d-ecf3-4699-84ae-bf1427d4b3e2	57771	27511	27537	27523	47.6416	EDA_nanopore
4af5e79e-a5a2-4617-a642-1310b476f7ee	86898	61340	61369	25544	29.3954	EDA_nanopore
4bcc0817-3e11-407c-9ba8-305ba28aa5f2	31997	15936	15959	15946	49.8359	EDA_nanopore
4cd9684e-f08e-4e44-8398-97d3f86db628	31587	17550	17572	14026	44.4043	EDA_nanopore
4de7ecf4-4e44-4c64-96fd-0575812a2e94	20674	17120	17154	3537	17.1084	EDA_nanopore
4eabe6e6-da75-48b2-b75b-8c8963beee2a	66611	16050	16072	16060	24.1101	EDA_nanopore
4edd7bc3-1a2b-4e7b-ada7-4b518b3abec3	46077	27570	27594	18495	40.1393	EDA_nanopore
4f4275f2-b765-4558-899b-39372b5ddbb6	15652	15282	15306	358	2.28725	EDA_nanopore
4f65ff3f-74e6-4cc8-9a68-0ab93b225a2f	68310	14654	14682	14667	21.4712	EDA_nanopore
4f944172-1c53-4e1e-84e7-7ec527acabec	20531	2065	2091	2077	10.1164	EDA_nanopore
4ff19b6b-eae3-40fb-b62c-299bd33130fe	34262	7817	7843	7829	22.8504	EDA_nanopore
5191916b-af9a-4e62-9d16-dde63ee4aa04	36732	3301	3327	3313	9.01938	EDA_nanopore
51e94cca-ccbf-4660-95af-57500082be84	5305	4746	4763	551	10.3864	EDA_nanopore
53909fea-a08b-41e0-a1e2-988fedbf6032	78245	71320	71352	6909	8.82996	EDA_nanopore
5402c7d5-cfff-44fe-9baf-ff46b268bffe	37731	24996	25021	12723	33.7203	EDA_nanopore
5467604c-31b9-4203-b7ea-fc3c247f46c5	56638	39480	39509	17144	30.2694	EDA_nanopore
54d7ee49-68fb-40e9-bbd4-e665e791193b	65716	12573	12601	12586	19.1521	EDA_nanopore
54f0b5b4-e7af-4618-bc0c-5ea49a97b21a	19016	3014	3042	3027	15.9182	EDA_nanopore
5829f2ee-8e9a-41b9-b2f6-5a0e17d89078	65098	20461	20494	20476	31.4541	EDA_nanopore
58c4a13c-9487-46a8-8249-4a99e467f2f5	25680	22302	22328	3365	13.1036	EDA_nanopore
58c5631b-0a7f-446f-97c7-b9723b2eab06	10933	1946	1972	1958	17.9091	EDA_nanopore
593de356-4c6d-4449-82af-01b5b53d886f	36056	7754	7780	7766	21.5387	EDA_nanopore
5a3a5687-6bb4-4c89-ae55-52fea094bd9d	28358	15461	15486	12885	45.4369	EDA_nanopore
5a3ea80f-2cda-4e45-beb6-2568932818fc	48829	2373	2395	2383	4.8803	EDA_nanopore
5ac56d56-6a34-48d3-bad7-8d76c3a8ca83	30396	16745	16777	13635	44.8579	EDA_nanopore
5b799f40-6087-465b-a89c-8441e2eb5901	17791	9269	9286	8514	47.8557	EDA_nanopore
5bacc8de-c4bf-4e32-94b5-75190998ef1c	48476	29887	29905	18580	38.3282	EDA_nanopore
5bec30e0-59f8-470d-bdb2-a9eb78968dd4	18565	3956	3973	3963	21.3466	EDA_nanopore
5c1eae81-9f74-4fce-b8f0-a80bff206345	19482	6189	6211	6199	31.8191	EDA_nanopore
5c878e74-a1a8-4747-a660-073c30f44371	57509	28633	28658	28644	49.8079	EDA_nanopore
5cd6fdec-6516-4c7a-b448-e921a8e1590a	27558	1670	1693	1680	6.09623	EDA_nanopore
5dd5be8d-aacd-4a8b-99bf-f1ef5585dbb0	33214	20852	20878	12349	37.1801	EDA_nanopore
5e2acf10-b52c-49b6-a33f-fcb4319e631c	36216	14094	14117	14104	38.9441	EDA_nanopore
5e61d271-6f01-4a45-a7b3-22eb6fbccead	40623	7668	7694	7680	18.9055	EDA_nanopore
5edd6a36-9349-480f-a355-bc9df55a17c9	34011	3215	3238	3225	9.48223	EDA_nanopore
5f71b341-e88e-4a02-9e78-dba91021df71	44941	43267	43293	1661	3.69596	EDA_nanopore
5fba8ed4-6e66-4a69-87d6-100153ffcb3b	10380	1034	1060	1046	10.0771	EDA_nanopore
5fc01e63-3605-48ab-9c9e-d941d55a21f9	17798	7822	7844	7832	44.0049	EDA_nanopore
61028650-a98e-4b81-976e-0378c1ca0a52	41327	22816	22845	18497	44.7577	EDA_nanopore
61ad41b9-4d64-4566-b641-1e7a6df5d672	33309	21325	21351	11971	35.9392	EDA_nanopore
61d87c80-0a57-418e-81cc-7e4f241f59c5	57950	28468	28499	28482	49.1493	EDA_nanopore
6265af23-efb4-407f-8ae7-35192ffb0667	14625	2175	2201	2187	14.9538	EDA_nanopore
62d77cb5-b558-4d99-85db-98ea9f9acf5c	48995	42348	42384	6629	13.53	EDA_nanopore
6565f7b4-eb92-44d0-b69f-0fb3212c0a15	6626	3549	3575	3064	46.2421	EDA_nanopore
6576ec7f-d26d-4d49-9213-36e92c59149a	1228	632	648	588	47.8827	EDA_nanopore
6598bd17-f93a-404f-8c4f-93d9906b85a4	12767	12377	12398	380	2.97642	EDA_nanopore
666dc7d5-0e55-407a-9ead-bded4a9db1bf	44522	11654	11686	11669	26.2095	EDA_nanopore
67491f15-ba27-428e-b8c2-c18814696d94	31830	21188	21221	10626	33.3836	EDA_nanopore
676e4b87-bdcf-4dd6-8167-dbd0d69eb1f9	4343	176	192	183	4.21368	EDA_nanopore
67e82898-f4f6-47eb-8430-f5e1644ba825	35521	11780	11802	11790	33.1916	EDA_nanopore
68948648-2d13-4999-9147-90eb52eca26d	42123	9750	9772	9760	23.1702	EDA_nanopore
689c01e7-5f4a-4636-a2fa-de85730f3c74	45018	36287	36319	8715	19.3589	EDA_nanopore
68da1c77-55b0-4de0-99e2-0801913e9394	68528	4094	4132	4112	6.00047	EDA_nanopore
69d4d7f7-887e-4adb-b750-eacdfdacecc0	45948	4147	4185	4165	9.06459	EDA_nanopore
6a0f7a0d-7fe9-4439-bb80-b79c01dac2b6	68854	4105	4137	4120	5.98368	EDA_nanopore
6a0f7a0d-7fe9-4439-bb80-b79c01dac2b6	68854	64824	64851	4017	5.83408	EDA_nanopore
6ad6c583-f9b0-432d-bc45-9bd4788a31e1	21307	4558	4584	4570	21.4484	EDA_nanopore
6ada4e84-ea1b-4d16-98a0-73edfee3f890	37015	24144	24176	12855	34.7292	EDA_nanopore
6b3a83c1-0bd6-4c2b-84aa-339ecbd38748	41433	17099	17127	17112	41.3004	EDA_nanopore
6b5f1457-6b44-46da-b38b-706088e2a887	41093	32228	32255	8852	21.5414	EDA_nanopore
6c6880df-2799-48ae-b90a-a42003c0841c	44926	21335	21361	21347	47.5159	EDA_nanopore
6d193bfd-caaa-418b-9887-0187f70ea6fc	33249	32764	32795	470	1.41358	EDA_nanopore
6f031f39-1a67-45f8-8004-c9d1d2913416	15573	10294	10317	5268	33.8278	EDA_nanopore
6f4bb7ee-6ca0-4c37-ad73-8bf8856c8f17	15583	7413	7436	7423	47.6352	EDA_nanopore
6f8e5e84-11c3-463e-9484-6303b022a7d0	54942	25577	25600	25587	46.5709	EDA_nanopore
7079d5a1-e141-499b-9442-84a6556cbb44	45628	29536	29561	16080	35.2415	EDA_nanopore
712b92c8-be46-42a0-b63f-bff1f19bc7c0	12409	7562	7584	4836	38.9717	EDA_nanopore
71529a79-8610-468a-b8fe-083c9f0024fb	57013	1805	1829	1816	3.18524	EDA_nanopore
72f21678-ae0d-4568-b8c3-33ee0d14bb10	30022	26943	26975	3063	10.2025	EDA_nanopore
735b3767-54d2-4a15-aefa-5e6e385b5b09	53061	47080	47110	5966	11.2437	EDA_nanopore
73d75020-be45-400f-9395-478c7b6208cd	46515	13079	13104	13090	28.1415	EDA_nanopore
7562fa39-2d62-4ce4-8ed9-7ad8af31dfd0	68674	57325	57382	11321	16.4851	EDA_nanopore
7562fa39-2d62-4ce4-8ed9-7ad8af31dfd0	68674	57513	57732	11052	16.0934	EDA_nanopore
7562fa39-2d62-4ce4-8ed9-7ad8af31dfd0	68674	57734	58059	10778	15.6944	EDA_nanopore
7562fa39-2d62-4ce4-8ed9-7ad8af31dfd0	68674	58076	58335	10469	15.2445	EDA_nanopore
7562fa39-2d62-4ce4-8ed9-7ad8af31dfd0	68674	58349	58469	10265	14.9474	EDA_nanopore
7562fa39-2d62-4ce4-8ed9-7ad8af31dfd0	68674	58514	58652	10091	14.6941	EDA_nanopore
7562fa39-2d62-4ce4-8ed9-7ad8af31dfd0	68674	58666	58881	9901	14.4174	EDA_nanopore
7562fa39-2d62-4ce4-8ed9-7ad8af31dfd0	68674	58945	59620	9392	13.6762	EDA_nanopore
7562fa39-2d62-4ce4-8ed9-7ad8af31dfd0	68674	59650	61819	7940	11.5619	EDA_nanopore
7562fa39-2d62-4ce4-8ed9-7ad8af31dfd0	68674	61864	62119	6683	9.73148	EDA_nanopore
7562fa39-2d62-4ce4-8ed9-7ad8af31dfd0	68674	62121	62246	6491	9.4519	EDA_nanopore
7562fa39-2d62-4ce4-8ed9-7ad8af31dfd0	68674	62247	62927	6087	8.86362	EDA_nanopore
7562fa39-2d62-4ce4-8ed9-7ad8af31dfd0	68674	62932	63217	5600	8.15447	EDA_nanopore
7562fa39-2d62-4ce4-8ed9-7ad8af31dfd0	68674	63244	63536	5284	7.69432	EDA_nanopore
7562fa39-2d62-4ce4-8ed9-7ad8af31dfd0	68674	63575	64244	4765	6.93858	EDA_nanopore
7562fa39-2d62-4ce4-8ed9-7ad8af31dfd0	68674	64253	64446	4325	6.29787	EDA_nanopore
7562fa39-2d62-4ce4-8ed9-7ad8af31dfd0	68674	64455	64705	4094	5.9615	EDA_nanopore
7562fa39-2d62-4ce4-8ed9-7ad8af31dfd0	68674	64814	65081	3727	5.42709	EDA_nanopore
7562fa39-2d62-4ce4-8ed9-7ad8af31dfd0	68674	65097	65708	3272	4.76454	EDA_nanopore
7562fa39-2d62-4ce4-8ed9-7ad8af31dfd0	68674	65736	66027	2793	4.06704	EDA_nanopore
7562fa39-2d62-4ce4-8ed9-7ad8af31dfd0	68674	66092	66580	2338	3.40449	EDA_nanopore
7562fa39-2d62-4ce4-8ed9-7ad8af31dfd0	68674	66589	66702	2029	2.95454	EDA_nanopore
7562fa39-2d62-4ce4-8ed9-7ad8af31dfd0	68674	66739	67397	1606	2.33859	EDA_nanopore
7562fa39-2d62-4ce4-8ed9-7ad8af31dfd0	68674	67399	68414	768	1.11833	EDA_nanopore
7562fa39-2d62-4ce4-8ed9-7ad8af31dfd0	68674	68533	68649	83	0.120861	EDA_nanopore
75887716-de79-4808-b3ba-10e6628ca356	61292	1798	1821	1808	2.94981	EDA_nanopore
75a1dcd1-c158-4172-86dc-4076e0981508	19028	17740	17762	1277	6.71116	EDA_nanopore
7677ca22-6c85-4434-be99-409f9abde2a7	17797	13887	13919	3894	21.8801	EDA_nanopore
783ea03d-65c4-457c-ae83-12528ac99f0a	30991	9374	9395	9383	30.2765	EDA_nanopore
7a4909a5-b588-4cd1-9944-4cbfb58c2a0d	21803	5722	5758	5739	26.3221	EDA_nanopore
7a950cbe-43ff-4c3b-acf0-51aeb7cb1145	36854	459	485	471	1.27802	EDA_nanopore
7bfe4ae1-238e-4666-a2df-f395819725d5	33391	9798	9825	9810	29.3792	EDA_nanopore
7cae8db3-2c96-4644-af27-9a150cdae856	41106	26794	26824	14297	34.7808	EDA_nanopore
7ce3dd7b-c29d-4966-b83b-8ee2461af1bf	33192	26803	26831	6375	19.2064	EDA_nanopore
7cf1fd44-1452-4acb-b437-10cb45b668fc	42795	26842	26868	15940	37.2473	EDA_nanopore
7cf2683f-6f13-4f8c-a55b-3ce4e1d5240a	62504	34318	34375	28158	45.0499	EDA_nanopore
7cf2683f-6f13-4f8c-a55b-3ce4e1d5240a	62504	35067	35095	27423	43.874	EDA_nanopore
7cf2683f-6f13-4f8c-a55b-3ce4e1d5240a	62504	35145	35225	27319	43.7076	EDA_nanopore
7d4e9623-e355-4a33-8b0b-97301446f4e3	78950	66677	66697	12263	15.5326	EDA_nanopore
7d4f393b-47d1-470f-90bc-b553d09bdc4b	44738	14785	14811	14797	33.0748	EDA_nanopore
7d7f03dc-d82e-4c9c-8056-2deed6a85be0	49688	45371	45395	4305	8.66406	EDA_nanopore
7e305c3e-5b59-4a17-a58f-683bf8ae4814	39769	19578	19733	19654	49.4204	EDA_nanopore
7e305c3e-5b59-4a17-a58f-683bf8ae4814	39769	19785	19884	19833	49.8705	EDA_nanopore
7e305c3e-5b59-4a17-a58f-683bf8ae4814	39769	20035	20168	19668	49.4556	EDA_nanopore
7e305c3e-5b59-4a17-a58f-683bf8ae4814	39769	20219	20328	19496	49.0231	EDA_nanopore
7e305c3e-5b59-4a17-a58f-683bf8ae4814	39769	20406	20568	19282	48.485	EDA_nanopore
7e305c3e-5b59-4a17-a58f-683bf8ae4814	39769	20583	20684	19136	48.1179	EDA_nanopore
7e305c3e-5b59-4a17-a58f-683bf8ae4814	39769	20779	20974	18893	47.5069	EDA_nanopore
7e305c3e-5b59-4a17-a58f-683bf8ae4814	39769	21049	21215	18637	46.8631	EDA_nanopore
7e305c3e-5b59-4a17-a58f-683bf8ae4814	39769	21264	21675	18300	46.0157	EDA_nanopore
7e305c3e-5b59-4a17-a58f-683bf8ae4814	39769	21794	22164	17790	44.7333	EDA_nanopore
7e305c3e-5b59-4a17-a58f-683bf8ae4814	39769	22179	22819	17270	43.4258	EDA_nanopore
7e305c3e-5b59-4a17-a58f-683bf8ae4814	39769	22844	23376	16659	41.8894	EDA_nanopore
7e305c3e-5b59-4a17-a58f-683bf8ae4814	39769	23486	23798	16127	40.5517	EDA_nanopore
7e305c3e-5b59-4a17-a58f-683bf8ae4814	39769	23824	23984	15865	39.8929	EDA_nanopore
7e305c3e-5b59-4a17-a58f-683bf8ae4814	39769	23991	24270	15639	39.3246	EDA_nanopore
7e305c3e-5b59-4a17-a58f-683bf8ae4814	39769	24346	24886	15153	38.1025	EDA_nanopore
7e305c3e-5b59-4a17-a58f-683bf8ae4814	39769	24940	25520	14539	36.5586	EDA_nanopore
7e305c3e-5b59-4a17-a58f-683bf8ae4814	39769	25605	25888	14023	35.2611	EDA_nanopore
7e305c3e-5b59-4a17-a58f-683bf8ae4814	39769	25930	26551	13529	34.019	EDA_nanopore
7e305c3e-5b59-4a17-a58f-683bf8ae4814	39769	26573	27203	12881	32.3895	EDA_nanopore
7e305c3e-5b59-4a17-a58f-683bf8ae4814	39769	27251	27858	12215	30.7149	EDA_nanopore
7e305c3e-5b59-4a17-a58f-683bf8ae4814	39769	27871	29200	11234	28.2481	EDA_nanopore
7e305c3e-5b59-4a17-a58f-683bf8ae4814	39769	29305	29715	10259	25.7965	EDA_nanopore
7e305c3e-5b59-4a17-a58f-683bf8ae4814	39769	29737	29865	9968	25.0647	EDA_nanopore
7e305c3e-5b59-4a17-a58f-683bf8ae4814	39769	29867	30178	9747	24.509	EDA_nanopore
7e305c3e-5b59-4a17-a58f-683bf8ae4814	39769	30192	30374	9486	23.8527	EDA_nanopore
7e305c3e-5b59-4a17-a58f-683bf8ae4814	39769	30380	30519	9320	23.4353	EDA_nanopore
7e305c3e-5b59-4a17-a58f-683bf8ae4814	39769	30597	31231	8855	22.2661	EDA_nanopore
7e305c3e-5b59-4a17-a58f-683bf8ae4814	39769	31255	31527	8378	21.0667	EDA_nanopore
7e305c3e-5b59-4a17-a58f-683bf8ae4814	39769	31542	31859	8069	20.2897	EDA_nanopore
7e305c3e-5b59-4a17-a58f-683bf8ae4814	39769	31935	32527	7538	18.9545	EDA_nanopore
7e305c3e-5b59-4a17-a58f-683bf8ae4814	39769	32598	32723	7109	17.8757	EDA_nanopore
7e305c3e-5b59-4a17-a58f-683bf8ae4814	39769	32793	32892	6927	17.4181	EDA_nanopore
7e305c3e-5b59-4a17-a58f-683bf8ae4814	39769	32917	33149	6736	16.9378	EDA_nanopore
7e305c3e-5b59-4a17-a58f-683bf8ae4814	39769	33165	33883	6245	15.7032	EDA_nanopore
7e305c3e-5b59-4a17-a58f-683bf8ae4814	39769	33931	34629	5489	13.8022	EDA_nanopore
7e305c3e-5b59-4a17-a58f-683bf8ae4814	39769	34665	34843	5015	12.6103	EDA_nanopore
7e305c3e-5b59-4a17-a58f-683bf8ae4814	39769	34859	35465	4607	11.5844	EDA_nanopore
7e305c3e-5b59-4a17-a58f-683bf8ae4814	39769	35494	35760	4142	10.4151	EDA_nanopore
7e305c3e-5b59-4a17-a58f-683bf8ae4814	39769	35775	36089	3837	9.64822	EDA_nanopore
7e305c3e-5b59-4a17-a58f-683bf8ae4814	39769	36201	36455	3441	8.65247	EDA_nanopore
7e305c3e-5b59-4a17-a58f-683bf8ae4814	39769	36503	36853	3091	7.77239	EDA_nanopore
7e305c3e-5b59-4a17-a58f-683bf8ae4814	39769	36887	37075	2788	7.01049	EDA_nanopore
7e305c3e-5b59-4a17-a58f-683bf8ae4814	39769	37090	37867	2291	5.76077	EDA_nanopore
7e305c3e-5b59-4a17-a58f-683bf8ae4814	39769	37884	38375	1640	4.12382	EDA_nanopore
7e305c3e-5b59-4a17-a58f-683bf8ae4814	39769	38430	38803	1153	2.89924	EDA_nanopore
7e305c3e-5b59-4a17-a58f-683bf8ae4814	39769	38810	39400	664	1.66964	EDA_nanopore
7e305c3e-5b59-4a17-a58f-683bf8ae4814	39769	39458	39748	166	0.417411	EDA_nanopore
7e7610d5-c989-4cb2-a719-a1f6e8df88bd	48772	7830	7861	7844	16.083	EDA_nanopore
7f7f1f8e-4179-4fe6-964f-35b170f3b09d	27628	12744	12769	12755	46.1669	EDA_nanopore
7ff1e6f0-88c1-4cbb-807d-fddf5ea9e3ac	11992	11377	11399	604	5.03669	EDA_nanopore
81324c4c-a153-4504-b3ca-026042adbcf5	43252	5652	5678	5664	13.0953	EDA_nanopore
81572e1a-37ed-4999-9106-760a163a0ff5	55288	39698	39731	15574	28.1689	EDA_nanopore
818ed3dd-4695-47e0-9d3a-27aefae9220a	26084	22315	22341	3756	14.3996	EDA_nanopore
8216158a-77c1-4643-9a9b-a93c39a63c85	13170	12350	12376	807	6.12756	EDA_nanopore
82743a51-1082-4bc0-91d6-17a222f71627	30913	13205	13228	13215	42.749	EDA_nanopore
82a06533-6648-4174-bec8-82d1b370c7f6	6759	5282	5304	1466	21.6896	EDA_nanopore
836f446d-f771-4cb4-bf53-6bb190b2d037	55776	25777	25797	25786	46.2314	EDA_nanopore
83bbff48-db52-4410-8907-7242071fc144	58574	35815	35844	22745	38.8312	EDA_nanopore
84074a02-0886-455c-b598-b23ea9e4281c	42530	19177	19196	19185	45.1093	EDA_nanopore
85572aba-1600-4cad-9900-b3a0af0b3cf7	39515	10978	11004	10990	27.8122	EDA_nanopore
85f1b29a-f84c-4696-b6d6-dfb0c70a82b2	37190	24084	24114	13091	35.2003	EDA_nanopore
8687d50f-1d27-41d0-ba35-f1d597be7a32	55201	4252	4274	4262	7.72087	EDA_nanopore
86ac24c6-6eed-475e-b1f8-4ba6ed8c488d	33571	12124	12157	12139	36.1592	EDA_nanopore
86ff3bf3-415b-4d56-9117-5c13190d855c	46087	19882	19914	19897	43.1727	EDA_nanopore
88aeaa2e-d6ed-425e-a7f4-e0b4234bb50a	15639	1699	1725	1711	10.9406	EDA_nanopore
88e41e22-69b2-453c-8c75-174fa244bdc1	30915	21429	21456	9473	30.6421	EDA_nanopore
89cb14d2-985f-4ec0-9e63-fb4913498dd2	36622	33054	33080	3555	9.70728	EDA_nanopore
89ffdf10-ad32-4326-8f8f-ec4e0437a7be	21861	15145	15176	6701	30.6528	EDA_nanopore
8a8e4be0-8903-4b33-a7b4-251ca2106b47	41720	16769	16797	16782	40.2253	EDA_nanopore
8a971121-5be7-4d0d-860a-ee1250bdd149	35873	29033	29058	6828	19.0338	EDA_nanopore
8af94fbc-7de5-45ef-b073-62ba02543721	43906	10794	10821	10806	24.6117	EDA_nanopore
8ba4086d-dd98-4186-a089-ed1ad875cb11	50141	43647	43671	6482	12.9275	EDA_nanopore
8c39165d-8714-457c-82a6-0fb2981b7316	57044	38525	38549	18507	32.4434	EDA_nanopore
8c3e5255-b59d-488f-aa66-1459836c8e95	67689	37927	37965	29743	43.9407	EDA_nanopore
8c3eff57-58fa-4f4b-bb3b-9f092a4fa369	25702	15631	15654	10060	39.1409	EDA_nanopore
8ced069c-532f-4f28-9a46-dba2afb32739	48267	22721	22746	22732	47.0964	EDA_nanopore
8d9fda6f-1786-4476-aaf1-1666d69a4e93	41920	19068	19101	19083	45.5224	EDA_nanopore
8d9fda6f-1786-4476-aaf1-1666d69a4e93	41920	19311	19554	19431	46.3526	EDA_nanopore
8d9fda6f-1786-4476-aaf1-1666d69a4e93	41920	19687	19752	19718	47.0372	EDA_nanopore
8d9fda6f-1786-4476-aaf1-1666d69a4e93	41920	19823	19946	19883	47.4308	EDA_nanopore
8d9fda6f-1786-4476-aaf1-1666d69a4e93	41920	19982	20085	20032	47.7863	EDA_nanopore
8d9fda6f-1786-4476-aaf1-1666d69a4e93	41920	20149	20423	20285	48.3898	EDA_nanopore
8d9fda6f-1786-4476-aaf1-1666d69a4e93	41920	20518	20648	20582	49.0983	EDA_nanopore
8d9fda6f-1786-4476-aaf1-1666d69a4e93	41920	20825	20966	20894	49.8426	EDA_nanopore
8d9fda6f-1786-4476-aaf1-1666d69a4e93	41920	21168	21480	20596	49.1317	EDA_nanopore
8d9fda6f-1786-4476-aaf1-1666d69a4e93	41920	21581	21667	20296	48.416	EDA_nanopore
8d9fda6f-1786-4476-aaf1-1666d69a4e93	41920	21964	22058	19909	47.4928	EDA_nanopore
8d9fda6f-1786-4476-aaf1-1666d69a4e93	41920	22067	22168	19803	47.24	EDA_nanopore
8d9fda6f-1786-4476-aaf1-1666d69a4e93	41920	22348	22478	19507	46.5339	EDA_nanopore
8d9fda6f-1786-4476-aaf1-1666d69a4e93	41920	22512	22624	19352	46.1641	EDA_nanopore
8d9fda6f-1786-4476-aaf1-1666d69a4e93	41920	22845	23062	18967	45.2457	EDA_nanopore
8d9fda6f-1786-4476-aaf1-1666d69a4e93	41920	23073	23352	18708	44.6279	EDA_nanopore
8d9fda6f-1786-4476-aaf1-1666d69a4e93	41920	23466	23525	18425	43.9528	EDA_nanopore
8d9fda6f-1786-4476-aaf1-1666d69a4e93	41920	23570	23787	18242	43.5162	EDA_nanopore
8d9fda6f-1786-4476-aaf1-1666d69a4e93	41920	23844	24134	17931	42.7743	EDA_nanopore
8d9fda6f-1786-4476-aaf1-1666d69a4e93	41920	24233	24383	17612	42.0134	EDA_nanopore
8d9fda6f-1786-4476-aaf1-1666d69a4e93	41920	24420	24578	17421	41.5577	EDA_nanopore
8d9fda6f-1786-4476-aaf1-1666d69a4e93	41920	24650	24828	17181	40.9852	EDA_nanopore
8d9fda6f-1786-4476-aaf1-1666d69a4e93	41920	24870	24942	17014	40.5868	EDA_nanopore
8d9fda6f-1786-4476-aaf1-1666d69a4e93	41920	24967	25133	16870	40.2433	EDA_nanopore
8d9fda6f-1786-4476-aaf1-1666d69a4e93	41920	25157	25363	16660	39.7424	EDA_nanopore
8d9fda6f-1786-4476-aaf1-1666d69a4e93	41920	25395	25586	16430	39.1937	EDA_nanopore
8d9fda6f-1786-4476-aaf1-1666d69a4e93	41920	25789	25999	16026	38.23	EDA_nanopore
8d9fda6f-1786-4476-aaf1-1666d69a4e93	41920	26173	26403	15632	37.2901	EDA_nanopore
8d9fda6f-1786-4476-aaf1-1666d69a4e93	41920	26411	26468	15481	36.9299	EDA_nanopore
8d9fda6f-1786-4476-aaf1-1666d69a4e93	41920	26586	26667	15294	36.4838	EDA_nanopore
8d9fda6f-1786-4476-aaf1-1666d69a4e93	41920	26760	26835	15123	36.0759	EDA_nanopore
8d9fda6f-1786-4476-aaf1-1666d69a4e93	41920	26927	27252	14831	35.3793	EDA_nanopore
8d9fda6f-1786-4476-aaf1-1666d69a4e93	41920	27317	27460	14532	34.666	EDA_nanopore
8d9fda6f-1786-4476-aaf1-1666d69a4e93	41920	28378	28484	13489	32.178	EDA_nanopore
8d9fda6f-1786-4476-aaf1-1666d69a4e93	41920	28717	28839	13142	31.3502	EDA_nanopore
8d9fda6f-1786-4476-aaf1-1666d69a4e93	41920	29102	29355	12692	30.2767	EDA_nanopore
8d9fda6f-1786-4476-aaf1-1666d69a4e93	41920	29387	29660	12397	29.573	EDA_nanopore
8d9fda6f-1786-4476-aaf1-1666d69a4e93	41920	29870	30161	11905	28.3993	EDA_nanopore
8d9fda6f-1786-4476-aaf1-1666d69a4e93	41920	30267	30465	11554	27.562	EDA_nanopore
8d9fda6f-1786-4476-aaf1-1666d69a4e93	41920	30621	30884	11168	26.6412	EDA_nanopore
8d9fda6f-1786-4476-aaf1-1666d69a4e93	41920	30996	31165	10840	25.8588	EDA_nanopore
8d9fda6f-1786-4476-aaf1-1666d69a4e93	41920	31357	31697	10393	24.7925	EDA_nanopore
8d9fda6f-1786-4476-aaf1-1666d69a4e93	41920	31765	32061	10007	23.8717	EDA_nanopore
8d9fda6f-1786-4476-aaf1-1666d69a4e93	41920	32488	32720	9316	22.2233	EDA_nanopore
8d9fda6f-1786-4476-aaf1-1666d69a4e93	41920	32865	33023	8976	21.4122	EDA_nanopore
8d9fda6f-1786-4476-aaf1-1666d69a4e93	41920	33207	33416	8609	20.5367	EDA_nanopore
8d9fda6f-1786-4476-aaf1-1666d69a4e93	41920	33527	34212	8051	19.2056	EDA_nanopore
8d9fda6f-1786-4476-aaf1-1666d69a4e93	41920	34233	34437	7585	18.094	EDA_nanopore
8d9fda6f-1786-4476-aaf1-1666d69a4e93	41920	34713	34917	7105	16.949	EDA_nanopore
8d9fda6f-1786-4476-aaf1-1666d69a4e93	41920	35002	35072	6883	16.4194	EDA_nanopore
8d9fda6f-1786-4476-aaf1-1666d69a4e93	41920	35366	35516	6479	15.4556	EDA_nanopore
8d9fda6f-1786-4476-aaf1-1666d69a4e93	41920	35522	35618	6350	15.1479	EDA_nanopore
8d9fda6f-1786-4476-aaf1-1666d69a4e93	41920	35772	35894	6087	14.5205	EDA_nanopore
8d9fda6f-1786-4476-aaf1-1666d69a4e93	41920	36115	36416	5655	13.49	EDA_nanopore
8d9fda6f-1786-4476-aaf1-1666d69a4e93	41920	36531	36740	5285	12.6073	EDA_nanopore
8d9fda6f-1786-4476-aaf1-1666d69a4e93	41920	36819	37044	4989	11.9012	EDA_nanopore
8d9fda6f-1786-4476-aaf1-1666d69a4e93	41920	37121	37205	4757	11.3478	EDA_nanopore
8d9fda6f-1786-4476-aaf1-1666d69a4e93	41920	37260	37439	4571	10.9041	EDA_nanopore
8d9fda6f-1786-4476-aaf1-1666d69a4e93	41920	37547	37751	4271	10.1885	EDA_nanopore
8d9fda6f-1786-4476-aaf1-1666d69a4e93	41920	38103	38372	3683	8.78578	EDA_nanopore
8d9fda6f-1786-4476-aaf1-1666d69a4e93	41920	38452	38581	3404	8.12023	EDA_nanopore
8d9fda6f-1786-4476-aaf1-1666d69a4e93	41920	38853	39076	2956	7.05153	EDA_nanopore
8d9fda6f-1786-4476-aaf1-1666d69a4e93	41920	39258	39399	2592	6.18321	EDA_nanopore
8d9fda6f-1786-4476-aaf1-1666d69a4e93	41920	39639	39847	2177	5.19323	EDA_nanopore
8d9fda6f-1786-4476-aaf1-1666d69a4e93	41920	40007	40174	1830	4.36546	EDA_nanopore
8d9fda6f-1786-4476-aaf1-1666d69a4e93	41920	40355	40570	1458	3.47805	EDA_nanopore
8d9fda6f-1786-4476-aaf1-1666d69a4e93	41920	40742	40828	1135	2.70754	EDA_nanopore
8d9fda6f-1786-4476-aaf1-1666d69a4e93	41920	40867	41057	958	2.28531	EDA_nanopore
8d9fda6f-1786-4476-aaf1-1666d69a4e93	41920	41175	41251	707	1.68655	EDA_nanopore
8d9fda6f-1786-4476-aaf1-1666d69a4e93	41920	41352	41390	549	1.30964	EDA_nanopore
8d9fda6f-1786-4476-aaf1-1666d69a4e93	41920	41535	41808	249	0.593989	EDA_nanopore
8debd48f-61f0-4254-9a4d-fdc3eb23a195	35742	19771	19794	15960	44.6533	EDA_nanopore
8def9b24-51e3-4689-9dcf-ac9740f99697	30532	24687	24714	5832	19.1013	EDA_nanopore
8eb392dc-9c90-45fb-9d97-d8e0559f2a89	46098	31818	31840	14269	30.9536	EDA_nanopore
8f2b9d66-d683-4227-9855-1553a4cbd6f6	14823	1951	1979	1964	13.2497	EDA_nanopore
8fa181e0-ed83-4940-ad33-22097525224e	29588	7633	7658	7644	25.8348	EDA_nanopore
8fc49605-fbdb-4efa-a670-522b3533b0ee	17771	8599	8619	8608	48.4385	EDA_nanopore
8fde9ff0-59eb-46c1-afd7-413ab9eb5539	77608	33025	33197	33110	42.6631	EDA_nanopore
8fde9ff0-59eb-46c1-afd7-413ab9eb5539	77608	33359	33413	33385	43.0175	EDA_nanopore
8fde9ff0-59eb-46c1-afd7-413ab9eb5539	77608	33451	33518	33483	43.1437	EDA_nanopore
90d12f15-52ee-4de2-854e-838e2e392ca6	19765	4940	4961	4949	25.0392	EDA_nanopore
90eedb27-1719-4a1c-abab-41ceccca1650	25584	22927	22975	2633	10.2916	EDA_nanopore
90f7d433-6c9c-46d3-9fb2-9f629bc20fbf	38725	35361	35383	3353	8.65849	EDA_nanopore
913abed9-7a0e-45c2-8dae-1710da484fdb	18267	3418	3438	3427	18.7606	EDA_nanopore
916e736d-ed09-4094-8ed9-86e202dd5395	40510	31970	32002	8524	21.0417	EDA_nanopore
92ee57a5-4b2e-45fb-b4b0-c7cb744e6e8a	17529	2297	2326	2310	13.1782	EDA_nanopore
93168704-4fb7-43b5-8c9d-1a71c0bea0c6	50378	47123	47142	3246	6.44329	EDA_nanopore
935e7474-49cf-4d23-8ba7-859851abc050	15880	14421	14447	1446	9.10579	EDA_nanopore
95279a1e-0090-44cb-ac02-aa609713ace9	39918	17182	17209	17194	43.0733	EDA_nanopore
961595f9-4147-477a-9e58-447eb178b04f	31243	6851	6873	6861	21.9601	EDA_nanopore
97c7a1d5-703d-4641-a408-2fc1599df5f2	26107	2613	2643	2627	10.0624	EDA_nanopore
991301d1-112d-4755-bba0-47cfcf734210	28657	6176	6215	6194	21.6143	EDA_nanopore
994f1851-6814-4cd4-9162-1f6011efc2ec	20498	19705	19727	782	3.81501	EDA_nanopore
9a38bd92-07f0-42ad-877c-334aba875e23	34820	16093	16119	16105	46.2522	EDA_nanopore
9b488cb9-979d-4d5d-a8fa-62422a02967b	48884	13585	13605	13594	27.8087	EDA_nanopore
9b4ec162-890a-4e8d-8640-2a61e00d0aba	26522	22270	22295	4240	15.9867	EDA_nanopore
9b7280ec-e61b-412e-940f-6d85192146af	19850	18064	18086	1775	8.94207	EDA_nanopore
9ba802ac-6b74-46dd-a3cd-398f2f1dfcf0	25707	14316	14342	11378	44.2603	EDA_nanopore
9ceb06ba-aa34-4f3f-b084-aaf53963d5b9	29154	7881	7904	7891	27.0666	EDA_nanopore
9de090b4-1a31-4f92-aa93-b2a857f307a7	31032	27590	27629	3423	11.0305	EDA_nanopore
9e0b46c5-4c56-41c3-ad11-a9e5d6653704	23909	4535	4557	4545	19.0096	EDA_nanopore
9ec3479a-a991-4de7-8726-5f733827f9f4	22859	22565	22595	279	1.22053	EDA_nanopore
9f0cf454-d2f1-4978-b6a8-30b8ea958ef7	17898	12137	12169	5745	32.0986	EDA_nanopore
9f97a22e-8bd3-431e-86c4-e32b9f7005cf	20190	18433	18458	1745	8.64289	EDA_nanopore
9ffd6959-efa4-46ca-98e0-6ac7417131e0	40409	20656	20678	19742	48.8555	EDA_nanopore
a0205806-c8bc-47af-80f9-b2254b438dfa	4080	3786	3804	285	6.98529	EDA_nanopore
a0cc5165-46ac-4e16-9d3f-01f60666807f	42484	39874	39906	2594	6.10583	EDA_nanopore
a0df6ec6-06bf-43e8-b870-846319095fc2	38386	21160	21190	17211	44.8367	EDA_nanopore
a10c235f-a58a-4255-8e1d-0c0b21178c6c	23934	15902	15991	7988	33.3751	EDA_nanopore
a10c235f-a58a-4255-8e1d-0c0b21178c6c	23934	16022	16131	7858	32.832	EDA_nanopore
a10c235f-a58a-4255-8e1d-0c0b21178c6c	23934	16500	16700	7334	30.6426	EDA_nanopore
a10c235f-a58a-4255-8e1d-0c0b21178c6c	23934	17687	17861	6160	25.7374	EDA_nanopore
a181fb26-b97f-4bdf-911e-5f45eb7fb1e5	16848	16358	16382	478	2.83713	EDA_nanopore
a33fc9e4-da12-4358-a328-67af36d31a3d	32048	2267	2289	2277	7.10497	EDA_nanopore
a407a4b2-536d-40c5-8264-f12ca24313ad	30362	13555	13581	13567	44.6841	EDA_nanopore
a40d072d-e187-41df-9bb3-2ec1c4923768	24403	16407	16438	7981	32.705	EDA_nanopore
a422844d-336f-4a58-8506-4e11e3600f9b	36063	19870	19901	16178	44.8604	EDA_nanopore
a5687bcc-9e0f-4ede-836f-c76005ff9dba	39978	16179	16202	16189	40.4948	EDA_nanopore
a801c616-bbff-45b6-bba1-d921ab848d58	54833	6928	6950	6938	12.653	EDA_nanopore
a80bc3ec-fe51-4efa-8e9f-21a7a51db28c	13042	9580	9597	3454	26.4837	EDA_nanopore
a82379b9-02f6-4ac4-8a78-b78a24f07744	40265	11435	11460	11446	28.4267	EDA_nanopore
a9c044cb-e9d2-4c49-a526-5a06380498e0	33519	8485	8551	8517	25.4095	EDA_nanopore
a9ebf1a5-4663-4e09-8335-5b457bf925bb	47277	29083	29105	18183	38.4606	EDA_nanopore
ab6139ab-fb16-4bbb-8f7b-f850c4f8e1d5	44144	16688	16714	16700	37.8307	EDA_nanopore
ac63a727-d33a-44bd-88b1-0f4cc24369d9	33594	1347	1373	1359	4.04537	EDA_nanopore
ac7c00c9-76e0-413b-b263-54b31cd1dbe2	61447	12622	12650	12635	20.5624	EDA_nanopore
ad4b8091-039c-45e3-a06b-e88ac917c220	29803	25373	25401	4416	14.8173	EDA_nanopore
aee203be-bc72-431e-aa6a-46133b9b3127	22077	6446	6464	6454	29.234	EDA_nanopore
b16c3c9a-940b-4195-aa0f-0f9854bf92bd	31100	18993	19019	12094	38.8875	EDA_nanopore
b1c48943-af41-4ea6-a4c5-3fc05ed68a34	38933	13900	13926	13912	35.7332	EDA_nanopore
b2d3cb10-37e3-4dc2-9ba4-bdf2a6785ee4	15016	3623	3644	3632	24.1875	EDA_nanopore
b2dddcc6-1c3d-4e4e-a8c7-ba7242e7a351	74537	66598	66621	7928	10.6363	EDA_nanopore
b2f6cd3c-c5c7-4dab-a580-f62bbf109e67	47768	22152	22174	22162	46.3951	EDA_nanopore
b303c655-aaae-4119-842f-229d4b6b0859	48429	45776	45808	2637	5.44508	EDA_nanopore
b35d46b7-6dfb-40f9-94a5-d842524d7d0a	27831	26728	26750	1092	3.92368	EDA_nanopore
b3a60c0a-492e-43ba-92de-bbe047e0aaac	36463	1163	1196	1178	3.23067	EDA_nanopore
b3e36359-357e-4f0e-87d1-33bf5430fd62	23730	5433	5472	5451	22.9709	EDA_nanopore
b4c504e3-6368-49b4-8a24-e4f2ea8eb43a	16196	10597	10623	5586	34.49	EDA_nanopore
b5f293fd-0e77-426d-a441-b94e88e956fd	24803	7726	7749	7736	31.1898	EDA_nanopore
b699779b-773d-4c84-87d8-a2c7ab92563e	21822	13234	13263	8574	39.2906	EDA_nanopore
b6a6d71b-bc54-4a95-9820-f0c1e69478b5	28521	16682	16703	11829	41.4747	EDA_nanopore
b6cf5e30-c35e-464f-ae54-5113e074724c	32066	11078	11104	11090	34.5849	EDA_nanopore
b6f29c79-4942-4d0b-8be5-adf067800e24	72526	50360	50392	22150	30.5408	EDA_nanopore
b92382d5-27c9-45db-932a-bf3ecf925fd3	47856	23901	23939	23919	49.9812	EDA_nanopore
b934f6e1-5cc5-464e-b89e-be59f09b08d3	43346	40778	40806	2554	5.89212	EDA_nanopore
ba9d35d0-05c2-43c5-87f6-c30c2a13b1f3	31173	9339	9357	9347	29.9843	EDA_nanopore
bb2d4825-ad12-4f8b-ba48-809de04e6d89	46488	17119	17155	17136	36.8611	EDA_nanopore
bb972bc1-7f5f-4ba3-9a33-2e871e5237b4	44128	14109	14135	14121	32.0001	EDA_nanopore
bc8a5772-1eff-4c12-88bc-c798ffe022dc	31791	21655	21689	10119	31.8298	EDA_nanopore
bca2ea5e-5cd5-4c4b-8d69-3943b1975a2e	30991	21967	22001	9007	29.0633	EDA_nanopore
bcbc2f66-c57a-41a5-8936-6f835fcc98eb	51629	32114	32136	19504	37.7772	EDA_nanopore
bcc68572-f457-4406-b6af-585f42cfb468	4486	2839	2863	1635	36.4467	EDA_nanopore
bd8beee6-b220-41c4-86da-201c9bff79bb	50047	32270	32293	17766	35.4986	EDA_nanopore
bda7c111-8e83-4448-b02b-762a87898c01	24490	16452	16484	8022	32.7562	EDA_nanopore
bda9efc6-3364-4da4-a09d-1e947ffb3692	55621	38852	38959	16716	30.0534	EDA_nanopore
bdba391d-4910-4617-88cc-10a4e00f0c0c	46802	31370	31392	15421	32.9494	EDA_nanopore
bef2fb33-0a9d-4aa9-863a-e4c4b36c53c3	24998	10536	10564	10549	42.1994	EDA_nanopore
bf09ffac-e450-4b84-85ab-1cc2342441a0	56917	42683	42705	14223	24.989	EDA_nanopore
c03812d6-55ec-46fc-a508-51959fbc78b4	50396	23449	23471	23459	46.5493	EDA_nanopore
c061f683-5ab5-450e-901d-0722a8e5102e	17788	2382	2405	2392	13.4473	EDA_nanopore
c096ad6c-307a-46d8-851a-a1c508c546e7	21115	16180	16209	4921	23.3057	EDA_nanopore
c1283ebb-e572-459a-b1d3-95af791c4628	44384	2464	2492	2477	5.58084	EDA_nanopore
c14b464d-b94c-4674-b498-f4cdff141637	85103	48630	48651	36463	42.8457	EDA_nanopore
c1f0cb0d-e9ed-488b-a495-1c52808a459b	51155	7243	7269	7255	14.1824	EDA_nanopore
c23eaaca-cd98-490a-bcac-8bfce62d4d14	29018	22089	22122	6913	23.8231	EDA_nanopore
c27e4df2-5088-42f6-b7ba-33f8de1c2b9f	13755	3922	3940	3930	28.5714	EDA_nanopore
c2ce6fe7-0c15-427f-aa17-5f8bf5290c81	12541	3470	3492	3480	27.749	EDA_nanopore
c39ce3a3-621e-4f7d-9690-c7f70c6c3891	48535	20109	20141	20124	41.4629	EDA_nanopore
c3a0dfc8-d331-44d1-994b-992f1e19ae85	28759	6774	6800	6786	23.5961	EDA_nanopore
c4c52177-cde3-416d-b55d-0cccead0e9bb	22644	1047	1079	1062	4.68998	EDA_nanopore
c4fe2c92-421b-49cf-a3fa-307d9e9b1ba1	17243	8441	8463	8451	49.0112	EDA_nanopore
c5149d22-af19-4810-af3b-498e850e376f	26882	22189	22212	4682	17.4169	EDA_nanopore
c53ac2ad-b3bf-4535-a662-b4d44eac356c	31245	20888	20921	10341	33.0965	EDA_nanopore
c58fab9f-8a3e-4ba1-8494-28e364c73fc1	60543	44964	44996	15563	25.7057	EDA_nanopore
c5e1dbac-0afe-4eab-8069-118907f8c74a	30897	9283	9310	9295	30.0838	EDA_nanopore
c67e4381-b395-4cdf-80a1-4ed66d6978df	65686	36674	36708	28995	44.1418	EDA_nanopore
c6968920-a031-49df-b24b-53547137f7e8	11944	10538	10562	1394	11.6711	EDA_nanopore
c6a56b87-052d-47c3-98c4-5e4d6c6f750e	24077	6494	6519	6505	27.0175	EDA_nanopore
c6aed244-0fb4-4d2f-a770-035d680dcc4e	42375	4162	4184	4172	9.84543	EDA_nanopore
c73ff590-e6f4-4794-95f3-0cecb2c9885b	35602	22901	22927	12688	35.6384	EDA_nanopore
c7ef8fdb-20a7-4198-965c-78f7d402e98c	13720	3905	3929	3916	28.5423	EDA_nanopore
c7feddc8-1788-41f4-9ae9-d851cfca75cc	51979	34518	34541	17450	33.5712	EDA_nanopore
c85bc517-306a-43b6-94f9-78560dfd97e1	51351	50608	50634	730	1.42159	EDA_nanopore
c8a66500-7c7f-445c-851f-6bb86f86b0d6	13936	11745	11877	2125	15.2483	EDA_nanopore
c984a041-d6ca-42db-9c10-55d4b8dc7673	6849	5593	5610	1248	18.2216	EDA_nanopore
c9e953ee-1d47-466c-9e4c-e5be058e0a52	24349	19914	19947	4419	18.1486	EDA_nanopore
ca85c9bc-ae08-447e-9fd4-6730afa4cf45	34352	32403	32421	1940	5.64741	EDA_nanopore
cabdc013-8540-4332-a204-e323ecef89e0	35150	22710	22733	12429	35.3599	EDA_nanopore
cb90744e-50dc-45df-b0b1-5b29b3518524	23179	21026	21048	2142	9.24112	EDA_nanopore
cbc9b409-0e92-4c93-834e-0026e638f87a	43910	18837	18861	18848	42.9242	EDA_nanopore
ccb3ad59-5ad3-42e4-bc15-a047c284bdf7	18951	17426	17444	1516	7.99958	EDA_nanopore
ccd77248-a1c3-4c91-a496-95f650e04d6f	25103	1869	1902	1884	7.50508	EDA_nanopore
ce20a952-5d1d-46d5-ac14-8d872a9dba38	49161	11218	11240	11228	22.8392	EDA_nanopore
cf0d7caf-176f-474a-a9a1-13cca34da143	29074	23072	23098	5989	20.5992	EDA_nanopore
cfd81976-4134-4d3d-a5f6-4b35360e4b0c	40748	7207	7230	7217	17.7113	EDA_nanopore
d0c9f394-f297-456e-99de-c35c2d4deb16	56569	14737	14755	14745	26.0655	EDA_nanopore
d16a2e22-4cdb-4b28-b1d5-79e752701341	36601	6357	6395	6375	17.4176	EDA_nanopore
d1e3aeda-e5eb-40ba-9d15-5c4c9577aa2b	19578	18860	18884	706	3.60609	EDA_nanopore
d216bfdb-fe97-483d-920a-6d6724193fa3	45592	24073	24097	21507	47.1727	EDA_nanopore
d2b068d9-d790-45ba-9ea8-1519a4a694c6	27859	13388	13410	13398	48.0922	EDA_nanopore
d2e12464-57d8-4bfc-b0f5-149792539f25	21797	4656	4682	4668	21.4158	EDA_nanopore
d2f0d025-6740-4cd3-8238-514a0b228639	46359	11955	11977	11965	25.8094	EDA_nanopore
d30a0955-ac43-4962-9c33-3e498488845d	35067	24484	24508	10571	30.1452	EDA_nanopore
d384efe1-d7fc-4307-9693-bd2d558bb36c	48630	48217	48265	389	0.799918	EDA_nanopore
d4657866-5dd1-4a79-863e-87b59e6086dd	48889	28086	28108	20792	42.529	EDA_nanopore
d5233c66-7740-46c3-9f6d-0cac2a710dfc	24536	6528	6550	6538	26.6466	EDA_nanopore
d5868eee-708b-41d8-86ef-e4cd1edfc32f	35019	6686	6716	6700	19.1325	EDA_nanopore
d5ba8583-b5fd-4346-aecd-7b0bf9902e44	45030	2301	2332	2315	5.14102	EDA_nanopore
d781adb3-bf07-4655-bbaa-3f68d5e16f46	15349	4122	4144	4132	26.9203	EDA_nanopore
d89d157a-8ecc-4524-8595-c4c8cef0d8e0	30103	18976	18999	11116	36.9266	EDA_nanopore
d8a3c271-2bcc-4cf2-b736-b83bd2b2ec31	42751	19909	19931	19919	46.5931	EDA_nanopore
d9038a77-7082-4ac3-9db2-f41a1337cd9d	55721	40721	40745	14988	26.8983	EDA_nanopore
d92ef8be-9a85-446f-8acc-11dec6d90d1a	18382	5469	5491	5479	29.8063	EDA_nanopore
d96ea4ad-dd36-43da-89df-7a254949c13f	57848	11298	11330	11313	19.5564	EDA_nanopore
dbb20b54-046f-49ab-8092-b822eacd2a3a	64464	51828	51864	12618	19.5737	EDA_nanopore
dbfa747c-0d1b-4eef-b4ca-73bbce730d1d	20675	8238	8263	8249	39.8984	EDA_nanopore
dc6bed98-9ebf-4e9f-8dee-98fec5543178	15648	238	260	248	1.58487	EDA_nanopore
dc6cdd32-fbc2-44df-84a5-2a219d41a634	21490	5734	5773	5752	26.7659	EDA_nanopore
dca334d7-0d8c-4d29-b5a5-ab3c1d2bbe39	59719	10619	10655	10636	17.8101	EDA_nanopore
de132867-cd8b-493b-a77c-5f6ee6c4a30f	11219	4672	4703	4686	41.7684	EDA_nanopore
de1d7ba7-94b5-4a60-85ca-5283a34a3f11	19498	17766	17795	1718	8.81116	EDA_nanopore
de453db0-0f7e-40f1-8cfe-39c5a457a37f	13392	7014	7035	6368	47.5508	EDA_nanopore
ded46753-891c-4388-9f97-90c5d6e6743b	51637	1473	1504	1487	2.87972	EDA_nanopore
dedfb7e8-9b51-4f5b-ac6d-24277dccbe99	41710	5662	5691	5675	13.6058	EDA_nanopore
df2c91e1-2fa6-41e3-94cd-28264bf70792	34513	25661	25688	8839	25.6106	EDA_nanopore
df890757-f6ae-4eb1-9fbd-ace16dcc7a53	54128	49432	49454	4685	8.65541	EDA_nanopore
df989b14-0934-4238-b670-a2642ec6fb85	26852	12056	12078	12066	44.9352	EDA_nanopore
dfa6376c-81eb-48e0-b1af-d130b327d605	42672	34199	34222	8462	19.8303	EDA_nanopore
e12362a1-95df-41ab-930c-573952f6ebc6	60562	7028	7052	7039	11.6228	EDA_nanopore
e222424b-4007-4590-a101-e8caead87411	27500	24141	24169	3345	12.1636	EDA_nanopore
e31bc865-1713-4ee1-81fc-07c3db1d4a15	45749	35908	35930	9830	21.4868	EDA_nanopore
e3a6571e-7c03-4028-a80c-88b4b78c97a2	72468	38703	38735	33749	46.5709	EDA_nanopore
e3f849e6-314f-4667-b048-9508d06150b3	11183	3379	3402	3389	30.3049	EDA_nanopore
e46a601c-e6d0-4abd-8255-c3ad2e42097d	48862	26459	26485	22390	45.8229	EDA_nanopore
e4cfe978-2f4b-4750-b7c7-73207ad95ca9	5783	5506	5528	266	4.59969	EDA_nanopore
e54d0031-683d-4543-beb6-3bf46145675d	23690	22364	22393	1312	5.5382	EDA_nanopore
e692ebcf-c548-4ebd-8f2c-0cde5d593212	32411	28109	28135	4289	13.2332	EDA_nanopore
e7c19d5d-764d-43c1-8f29-7b17a6f6e847	32173	17282	17301	14882	46.2562	EDA_nanopore
e7e40424-cdd1-466c-8937-d83120e90e97	17640	13600	13626	4027	22.8288	EDA_nanopore
e810ba22-c13e-462f-872c-06d995ea3950	38011	13820	13853	13835	36.3974	EDA_nanopore
e8270480-9544-475c-a500-1298006618b3	51286	6010	6044	6026	11.7498	EDA_nanopore
e8581cd2-4fd8-44e9-840b-41899f14e48c	14434	12618	12650	1800	12.4706	EDA_nanopore
e8b561f2-6421-476f-981a-e6e3340c8b1d	39409	10981	11007	10993	27.8946	EDA_nanopore
e8e54990-cfd1-4d9c-b8c3-de62b16eda9d	46725	19979	20011	19994	42.7908	EDA_nanopore
e904c30f-776f-44aa-8935-47f86d306c2b	72744	58489	58518	14241	19.5769	EDA_nanopore
e90711d7-cca7-4d33-a6a9-6216203fa45e	50490	45898	45921	4581	9.07308	EDA_nanopore
e99a2206-a28c-4a85-a1ea-0b5f705961c0	38920	35836	35868	3068	7.88284	EDA_nanopore
ea395f83-7a91-4f73-9017-c875126e3c26	29764	24511	24533	5242	17.6119	EDA_nanopore
eb802c2e-749b-4bf6-90a2-f79e82a325b6	30314	6451	6478	6463	21.3202	EDA_nanopore
ec422243-8222-4235-ad1a-767791ddac2e	54100	8004	8023	8012	14.8096	EDA_nanopore
ecba628e-258e-476d-b8ed-a4d4bb124430	78734	57114	57138	21608	27.4443	EDA_nanopore
ecbccf00-4d4e-4667-b1e2-5e9069daf63f	46604	21320	21352	21335	45.7793	EDA_nanopore
ed7e9376-a4a9-49d5-9cc3-642e2e86c2a8	18068	2111	2134	2121	11.739	EDA_nanopore
ef04ffd5-dcd4-4fa2-b0c1-cda8c62be7d5	52337	19373	19395	19383	37.035	EDA_nanopore
ef6a777c-8ad1-4b72-9831-5c59e19aa543	9544	9009	9169	455	4.76739	EDA_nanopore
efaaad88-d04b-48e3-b584-6b3599ed0563	42690	4581	4603	4591	10.7543	EDA_nanopore
f001d71b-4bbb-41da-aa01-4b070775f43e	48872	47147	47166	1716	3.51121	EDA_nanopore
f04d6649-9376-42b9-bf3f-7558f5b5669b	30897	5032	5058	5044	16.3252	EDA_nanopore
f0dd0283-4441-4337-a4f5-7907646f2e12	48601	19423	19456	19438	39.9951	EDA_nanopore
f12ead4f-d4c5-4eb2-9bde-f9f70a8bb3cf	41681	12267	12294	12279	29.4595	EDA_nanopore
f31194f9-1cf3-48d5-9fdc-316a4286ed51	56381	18680	18712	18695	33.1583	EDA_nanopore
f3218820-4b04-404f-a135-2815efea7b05	37306	29135	29160	8159	21.8705	EDA_nanopore
f34677fc-a9e4-4a59-94a9-b693d6cd0db5	14839	3014	3042	3027	20.3989	EDA_nanopore
f397fa82-abf6-431e-9731-ea0e785c8fe2	26068	4934	4966	4949	18.985	EDA_nanopore
f3ec9555-a275-46e4-bba3-6696250737fa	62726	48176	48206	14535	23.1722	EDA_nanopore
f4969933-1b9f-45ad-bba3-7739b1d58585	35516	4920	4946	4932	13.8867	EDA_nanopore
f4a7dab9-050c-410e-82df-6ce9fdcdd63d	12009	7013	7041	4982	41.4856	EDA_nanopore
f5d0fdad-fa9f-48b7-aab1-f84661e89557	12157	3394	3422	3407	28.025	EDA_nanopore
f5d11f71-496a-4dbf-9ca2-e9d5ca26f69c	51918	29786	29818	22116	42.5979	EDA_nanopore
f5d17196-fa9e-4cc1-a97e-992dd65a0dd2	9223	5363	5383	3850	41.7435	EDA_nanopore
f711b366-39ed-4f27-b2dc-f7dc5eefd4b0	59910	21646	21668	21656	36.1476	EDA_nanopore
f74df61a-3778-417a-ae35-4651c1983ccf	47916	21425	21453	21438	44.7408	EDA_nanopore
f7f84448-48a4-4068-8eff-15ea7a1686c1	27366	726	748	736	2.68947	EDA_nanopore
f8256bba-d623-49d1-9916-3369f6f90e88	25543	5543	5568	5554	21.7437	EDA_nanopore
f825e000-ff52-48d2-8b77-4d515fd689be	39587	14656	14684	14669	37.0551	EDA_nanopore
f85412df-fc23-4d93-b231-315c4987df53	22682	8724	8750	8736	38.5151	EDA_nanopore
f8b43214-0dcf-48fc-87ec-48feab580680	6072	1442	1461	1450	23.8801	EDA_nanopore
faa125d8-70e6-4253-953f-c94f6e60bf9d	35898	7126	7148	7136	19.8785	EDA_nanopore
fad20d0a-607f-43d4-adf0-912045480412	16241	15412	15435	818	5.03664	EDA_nanopore
fafb363c-ea3d-4ae8-9f5d-2e8a3369ffa3	37033	5003	5028	5014	13.5393	EDA_nanopore
fb645ab1-191f-47fa-87b5-20a95e339699	29627	15487	15514	14127	47.6829	EDA_nanopore
fbabf12c-7a23-41ea-85dc-e1e3d361f528	18794	12237	12265	6543	34.8143	EDA_nanopore
fbb1051a-2bbb-4d5c-8684-62405a2000df	32927	13538	13570	13553	41.1607	EDA_nanopore
fbbe545d-4d5d-49dd-abc0-d1a4c50ed3e1	62398	33950	33973	28437	45.5736	EDA_nanopore
fc454135-c983-4d7c-8e3e-2939be85d79a	22959	14230	14255	8717	37.9677	EDA_nanopore
fc97cc39-420c-4dac-a3b4-8e705877038d	17693	6298	6320	6308	35.6525	EDA_nanopore
fcf90d61-2081-4f39-aebb-bbabfbafb457	4243	3715	3740	516	12.1612	EDA_nanopore
fd219992-31e4-4844-9e1f-744d8b65c68b	11379	10770	10795	597	5.24651	EDA_nanopore
fe285f2f-4ed5-4558-95ee-2de9e9416000	62101	34054	34076	28036	45.1458	EDA_nanopore
fe5c15f0-0545-4fc1-9901-3ca5777223af	11670	3338	3356	3346	28.6718	EDA_nanopore
fed58755-47f1-49a8-ae45-83adb49fd8ff	40424	5492	5515	5502	13.6107	EDA_nanopore
fff553a4-9072-4631-9bbd-921603c6d6e9	104339	67558	67596	36762	35.2332	EDA_nanopore
00018678-e8e7-4a1b-9774-d1ddf5a99e5e	50594	21346	21366	21355	42.2086	MRE_nanopore
00152817-65ab-4541-bdab-d118894e8dd8	45427	44013	44032	1405	3.09287	MRE_nanopore
0022c22a-0de5-466f-9922-8d84c4b78420	38585	11395	11421	11407	29.5633	MRE_nanopore
0054e133-d03c-4b13-900a-39aa8be02c93	18778	14552	14578	4213	22.4358	MRE_nanopore
007bfbc7-eb35-4835-b1b6-bbba6a0b6b78	39725	35549	35575	4163	10.4795	MRE_nanopore
007d6250-0ae3-4bbe-b4be-a3095c7242cf	37816	35478	35497	2329	6.15877	MRE_nanopore
0080fc1f-acc4-465f-9d17-4a3e2ec3639b	52891	1759	1784	1770	3.34651	MRE_nanopore
00865609-fea8-43a7-a5e0-13d566a2c18e	47621	7594	7621	7606	15.9719	MRE_nanopore
00a18c6e-64a0-41ee-a3b4-294937123c97	25843	7439	7465	7451	28.8318	MRE_nanopore
00a7b7a7-489a-4416-9d32-3121a3497886	14629	975	993	983	6.71953	MRE_nanopore
00ad8833-cb6a-4f37-8945-387d4eeaef29	53797	35005	35027	18781	34.9109	MRE_nanopore
00b66524-99d5-4102-bbb5-3b6d5a798f34	96616	12479	12498	12487	12.9244	MRE_nanopore
00b6af65-63a6-4b7f-b31c-7939f630845d	50307	32316	32379	17960	35.7008	MRE_nanopore
00c5ce25-a4bf-4633-9bd9-90e5ba80baf8	52716	6041	6060	6049	11.4747	MRE_nanopore
00ca75d0-328e-4b1f-af6e-5d37b4d6f7ec	47968	11262	11285	11272	23.499	MRE_nanopore
00d7aa76-8e86-4a98-abfc-f5b5891856f9	60935	56832	56854	4092	6.71535	MRE_nanopore
00e5f6a4-a90b-42e9-832f-ec504a151e35	59837	23474	23500	23486	39.25	MRE_nanopore
0117908f-162c-4cb1-a27e-62389c10dd0c	48912	37680	37705	11220	22.9392	MRE_nanopore
011ae28f-34c5-4a58-ab0e-b00057294e6d	29353	12558	12576	12566	42.8099	MRE_nanopore
013ab3d8-29c5-4732-acc9-869c9357e001	50440	1831	1849	1839	3.64592	MRE_nanopore
013b55e5-38a5-449e-98eb-83e2d659223d	13646	11191	11216	2443	17.9027	MRE_nanopore
01442b1b-ed60-418d-a64f-af7acbdd1be7	61479	8508	8526	8516	13.8519	MRE_nanopore
01458bac-2a8f-49dc-b2a1-7cceb26883d2	26382	16712	16730	9661	36.6197	MRE_nanopore
014c456e-5a65-43ab-b2be-8d975ecf5cbc	29466	7570	7588	7578	25.7178	MRE_nanopore
015f9fd0-7fcd-42af-8d76-735de0c5ab34	41632	24038	24060	17583	42.2343	MRE_nanopore
0168a787-cc24-48dc-bf82-3ad36ff36972	55584	22142	22174	22157	39.8622	MRE_nanopore
018dd1d7-a668-41d0-bb48-ddcbc006898e	45887	31540	31558	14338	31.2463	MRE_nanopore
019866aa-a952-4211-bc32-f08b1355d42d	53023	39286	39310	13725	25.885	MRE_nanopore
01c69dbc-3019-4e57-b334-9f468c2469e0	38267	8187	8213	8199	21.4258	MRE_nanopore
01d3fb78-ac11-4223-bca1-22b3f67ce90c	40163	20225	20248	19927	49.6153	MRE_nanopore
01d96c77-b4b9-4069-bbeb-c40088cb4bc8	33302	5760	5784	5771	17.3293	MRE_nanopore
01f3e519-7f99-4497-8ad2-e03034a17c5c	40339	13868	13890	13878	34.4034	MRE_nanopore
01f6d4ee-aed2-4e41-bd4e-908687587cbd	69720	13154	13180	13166	18.8841	MRE_nanopore
01f9126a-e676-4660-a456-fa8420308b82	77584	76072	76095	1501	1.93468	MRE_nanopore
0209e8c7-7322-4ce4-9e6a-48bd7c4897f7	44005	40201	40227	3791	8.61493	MRE_nanopore
020b0de4-967d-410b-8b4e-36ef01b0d6e5	35427	20101	20127	15313	43.2241	MRE_nanopore
021a0a7c-8d34-450c-9ead-5cbdde005045	40334	24918	24942	15404	38.1911	MRE_nanopore
022f9c63-4aa7-480e-865a-3ced01ac75a3	31938	15477	15499	15487	48.4908	MRE_nanopore
023073ee-236b-42a8-ae11-cdb93b7f429a	24338	19012	19038	5313	21.8301	MRE_nanopore
023bcb77-a033-4f5d-ade1-e2bd3c370b26	13725	8218	8235	5499	40.0656	MRE_nanopore
023c35af-2455-4abb-83d3-42dfc565a6df	33310	13513	13531	13521	40.5914	MRE_nanopore
0251688f-9166-405f-8ee9-b76fcbdd1e6d	38333	28151	28189	10163	26.5124	MRE_nanopore
026668fb-6764-4b72-8229-f739d1238f91	44482	7697	7723	7709	17.3306	MRE_nanopore
02721deb-984e-4bcf-b638-bc17cfc066df	25214	2705	2728	2715	10.7678	MRE_nanopore
0272fdd4-7fd0-4cc1-8b6c-c75c60f92652	32372	17897	17920	14464	44.6806	MRE_nanopore
027651b4-02e6-4d91-acd0-89a2fb4f3c15	66537	26395	26417	26405	39.6847	MRE_nanopore
02b1f7be-023e-43aa-87b0-1d98b5ab6019	45639	10406	10425	10414	22.8182	MRE_nanopore
02bb094e-6be7-461f-b127-d8a02c5d0f3e	36428	15152	15170	15160	41.6163	MRE_nanopore
02bb8697-614d-413f-8375-bd6a7f2bb8f8	60613	33451	33475	27150	44.7924	MRE_nanopore
02f2aa57-5a93-4383-93ac-647d14bbfc6a	48533	18548	18569	18557	38.2358	MRE_nanopore
02f2c7ef-482d-4509-8293-65aaeafda477	26270	7737	7764	7749	29.4975	MRE_nanopore
031f782b-c9ef-4efd-a280-f5eeb22a92b3	42646	9599	9625	9611	22.5367	MRE_nanopore
03432283-dfe4-4aae-b408-7b0c9b4f294c	35606	9849	9867	9857	27.6835	MRE_nanopore
035469f2-b0f7-4208-ba0d-4c2f48d0f2c2	28676	27614	27636	1051	3.66509	MRE_nanopore
037fd6e9-7ef5-42e2-9712-907291e2698d	19026	16228	16254	2785	14.6379	MRE_nanopore
038f7b91-f83a-4686-aa95-2350831f748c	12987	7028	7045	5951	45.8227	MRE_nanopore
03901eb4-96f8-44b9-bd2c-1c072e16a74b	22198	22144	22162	45	0.202721	MRE_nanopore
0399bf5c-16a7-41b5-b75c-07bcf322e8cd	39179	1331	1355	1342	3.4253	MRE_nanopore
03a8a23a-0027-4e14-91d7-6b713c452fc6	32822	12854	12880	12866	39.1993	MRE_nanopore
03a9532b-26d3-4045-8ad1-a02fcae35fd1	54321	14424	14462	14442	26.5864	MRE_nanopore
03c555b4-1b2f-4b2d-aca3-33a582f5e6ba	34958	32295	32317	2652	7.58625	MRE_nanopore
03f3a02d-487e-4958-a1c9-07b9ef72c260	60794	59395	59430	1382	2.27325	MRE_nanopore
04183128-2fc6-4f61-a675-5b04840ea5bf	41100	20547	20572	20541	49.9781	MRE_nanopore
045a8dfe-fca9-4d45-b605-08e004dca4f7	34483	20343	20367	14128	40.9709	MRE_nanopore
04691bb2-84f2-4cd0-b6e6-cde78b1cb418	52766	24261	24279	24269	45.9936	MRE_nanopore
049590ee-d7d8-4a55-8689-6d2cf949061d	19260	19103	19138	140	0.726895	MRE_nanopore
04b73eb3-c5d6-4dc2-b74d-202dd4ce17be	34680	28247	28265	6424	18.5236	MRE_nanopore
04c3379b-fa11-4052-937a-c0b529e8956a	76640	13753	13778	13764	17.9593	MRE_nanopore
04e67901-cccd-408b-ac4e-2a3243a683c2	92185	34135	34162	34147	37.0418	MRE_nanopore
04fa1504-7735-48eb-88bb-5d4d02722ef1	37894	14831	14852	14840	39.1619	MRE_nanopore
051c945d-90b4-4a87-8d02-a7a2e2305416	38361	36848	36867	1504	3.92065	MRE_nanopore
053e7ee9-5d7e-4acb-95bf-193232831b44	52136	5546	5570	5557	10.6587	MRE_nanopore
0541bfea-47d6-4d2d-855f-64302b699dca	67787	64605	64627	3171	4.67789	MRE_nanopore
0554158e-d90e-4540-be17-c32d17b79d6e	60005	31890	31916	28102	46.8328	MRE_nanopore
055a03f0-6f6e-47c2-b6b6-077b125d9644	28857	19451	19478	9393	32.5502	MRE_nanopore
05676864-ce15-4dd8-b380-c51a0fb4b6d6	44653	24543	24567	20098	45.0093	MRE_nanopore
05756683-b9d9-4d14-a2d9-7fbe4d021427	35389	24895	24993	10445	29.5148	MRE_nanopore
05780136-90b8-4015-9c4b-2c1f3e6764d2	35486	10666	10692	10678	30.0907	MRE_nanopore
058cd514-67d8-4d53-b9b4-61c607ea1e91	30972	27512	27531	3451	11.1423	MRE_nanopore
058e12f0-a651-492a-be38-e228ca4be67f	42364	506	524	514	1.21329	MRE_nanopore
05abafde-c3ce-4967-85d8-f238cc385b7b	23497	13520	13546	9964	42.4054	MRE_nanopore
05b6e2f4-49d5-4a9b-b1ab-93fb665722f4	72571	47386	47405	25176	34.6915	MRE_nanopore
05b7d8d1-d226-4519-8dff-7fdf09bd8e40	23822	10517	10547	10531	44.207	MRE_nanopore
05b7d8d1-d226-4519-8dff-7fdf09bd8e40	23822	10574	10612	10592	44.4631	MRE_nanopore
05db6b16-af59-4817-97dd-a63880992158	34626	31817	31839	2798	8.08063	MRE_nanopore
06015a29-a7a4-42fe-a98e-f90f21835a27	28837	26863	26888	1962	6.80376	MRE_nanopore
06053bce-c152-45a7-b140-b45c4df243c5	35422	2598	2625	2610	7.3683	MRE_nanopore
0609b1cf-6313-481f-86ef-fb43bbebb508	31887	18828	18854	13046	40.9132	MRE_nanopore
0609ca43-1ca8-46d7-a61a-3344c85dfda0	101126	36056	36082	36068	35.6664	MRE_nanopore
060bab49-f565-4297-9a17-279bc92a1ebd	90237	1749	1775	1761	1.95153	MRE_nanopore
060c5892-856f-42cb-aeda-6f4e65eb4dc6	55048	39503	39525	15534	28.219	MRE_nanopore
062ee118-f4a1-4860-9ce2-2da90ef3c101	63583	47560	47581	16013	25.1844	MRE_nanopore
063e6109-5012-4643-ad15-385c83a16242	22770	12180	12218	10571	46.4251	MRE_nanopore
06413277-ea96-4aab-856c-032ac7562c08	41514	25421	25448	16080	38.7339	MRE_nanopore
0648a3d1-6e47-4730-a236-be0270533cf2	24871	16207	16244	8646	34.7634	MRE_nanopore
066172f9-2d7d-49a1-a9cd-a132c808f603	57156	20863	20886	20873	36.5194	MRE_nanopore
06694c38-f424-4056-a845-41a4f2b73a87	15692	7887	7913	7792	49.6559	MRE_nanopore
067bf8d5-da4d-440a-b48d-82a3f53899df	58628	13705	13728	13715	23.3933	MRE_nanopore
067ca9d8-28a2-42cd-891b-d6467b00baa9	40511	20088	20114	20100	49.6162	MRE_nanopore
0685db50-9e99-4466-b71f-4b0be7068a4e	60946	53451	53477	7482	12.2764	MRE_nanopore
06872132-dac4-4cde-9659-406843998999	66273	64013	64045	2244	3.38599	MRE_nanopore
068723b5-0997-4e52-a19a-f453b891a3fe	58848	53046	53064	5793	9.844	MRE_nanopore
0698608c-6610-40cf-a507-93530c70a752	58907	9419	9442	9429	16.0066	MRE_nanopore
06a94b21-2e77-4d7e-8cb0-62c9de95ef13	32929	22119	22144	10798	32.7918	MRE_nanopore
06c07c78-c064-4919-906b-ca797ea7c338	34664	32125	32149	2527	7.28998	MRE_nanopore
06d37f29-2c11-4c5e-b8be-4e82122697ad	23336	22574	22598	750	3.21392	MRE_nanopore
06dedfd2-5f98-450d-a95c-8674e158ce56	50401	3662	3681	3670	7.2816	MRE_nanopore
06e224b2-5e62-497d-860b-31f45bf18025	13421	3059	3078	3067	22.8522	MRE_nanopore
0705a4fd-45cf-44e9-9cd3-6b43e895d9b7	36530	20245	20271	16272	44.5442	MRE_nanopore
07200fb1-849f-4b14-8d0b-db97eb1f35d3	50678	28700	28726	21965	43.3423	MRE_nanopore
0736aa54-de26-49dd-a22a-f88149f50f53	57043	54188	54214	2842	4.98221	MRE_nanopore
074e80b9-04d3-4b3f-8506-b69ae21bc8fe	38227	4381	4405	4392	11.4893	MRE_nanopore
0761da36-6a6a-4683-8f52-4e20aa3a17bb	65124	12383	12401	12391	19.0268	MRE_nanopore
076d60d5-b29b-4d84-b23e-e7e1bab8d539	39405	3649	3676	3661	9.2907	MRE_nanopore
07708fdb-8c6e-4785-937d-dfdfdf7caf32	18487	15160	15184	3315	17.9315	MRE_nanopore
0775a4d8-92c8-459e-8bf2-1e3a1e6ed77c	36120	258	284	270	0.747508	MRE_nanopore
077dd05f-5801-47a4-a637-3b3008cbf090	41036	7570	7606	7587	18.4886	MRE_nanopore
0787c328-602a-40bc-828e-2a17ca071ec4	71969	17167	17191	17178	23.8686	MRE_nanopore
078b967e-56fb-4798-82ca-0c900da06da2	104155	56317	56343	47825	45.9171	MRE_nanopore
0794d9ae-9a6c-4ba4-a667-3ac16b0fa035	8743	6592	6619	2138	24.4538	MRE_nanopore
079aad9a-feaa-4e53-8b04-bd8423a99b57	26612	16714	16739	9886	37.1487	MRE_nanopore
07c91ad8-188d-4e37-9126-5195a95f716e	17151	11243	11285	5887	34.3245	MRE_nanopore
07f2c07e-8476-4536-9734-bd43fd39266a	37520	22056	22094	15445	41.1647	MRE_nanopore
07f5af61-4744-4847-8c85-58e8f2782e09	36455	21815	21836	14630	40.1317	MRE_nanopore
080a6d4c-0126-46d4-8e09-dadec6c38ce7	39986	1351	1374	1361	3.40369	MRE_nanopore
08283d35-1458-45c0-a36d-6dd0ae3f4388	48257	32015	32041	16229	33.6304	MRE_nanopore
0847e7c2-0ffa-47be-ad2b-8c142115ba03	42314	32989	33014	9313	22.0093	MRE_nanopore
08544d3d-960a-40e9-b41a-16edf17bb227	39863	39688	39711	164	0.411409	MRE_nanopore
0865bb78-9a2b-4f8c-97df-0697827414e1	44582	41726	41746	2846	6.38374	MRE_nanopore
0880ca91-ce99-4c72-9a39-4de183097305	64147	1799	1822	1809	2.82009	MRE_nanopore
0891ac69-66f3-41d9-8533-8270d7d0793b	24180	8412	8437	8423	34.8346	MRE_nanopore
089de85a-295f-461c-97a1-33279139687a	53170	34650	34669	18511	34.8147	MRE_nanopore
08ad77e3-98be-4ffa-91cb-f57ee24bac42	71472	26429	26451	26439	36.9921	MRE_nanopore
08b549ce-ceca-464c-a42a-78224b666b77	52568	18467	18488	18476	35.1469	MRE_nanopore
08c4cd62-7943-496e-b25e-b61b710598ea	125562	55682	55704	55692	44.3542	MRE_nanopore
08d36031-681c-48bf-96e1-5b108704f7bf	58264	30743	30767	27509	47.2144	MRE_nanopore
08d60572-4f38-4a3e-936e-cdbb0e0a2152	41074	21709	21734	19353	47.1174	MRE_nanopore
08db3e9c-7809-48fa-bfad-a9451df1d936	15802	10792	10818	4997	31.6226	MRE_nanopore
08db9a75-d187-4273-b889-7e58f35a87a3	88478	74373	74392	14096	15.9316	MRE_nanopore
08e77729-2b77-4dd6-8ccc-44aa3b431a0c	67102	49744	49769	17346	25.8502	MRE_nanopore
08eaddfc-6b7a-4dde-bdf6-1ac32e4d4396	25911	18195	18219	7704	29.7325	MRE_nanopore
08ef32e0-c5e8-4b24-8eea-e77e6562d89a	37900	29182	29201	8709	22.9789	MRE_nanopore
08f10032-d74b-4386-9336-6c54c5cee01e	17870	16066	16093	1791	10.0224	MRE_nanopore
[truncated: 5,538 more rows]
