# Supplementary material for: Molecular mechanisms and topological consequences of drastic chromosomal rearrangements of muntjac deer
Source: Nat Commun. 2021 Nov 25;12:6858. doi: 10.1038/s41467-021-27091-0 (PMC8617201; doi:10.1038/s41467-021-27091-0)
Supplement: Supplementary file 13 — Source data [file 41467_2021_27091_MOESM13_ESM.zip › source data/supplementary figure 21.xlsx]

## Sheet: Sheet1
read id	start	end	blast sequence
dd3a0c38-516b-4d43-9f42-1a7db1bf3475	1	30967	self-blast
dd3a0c38-516b-4d43-9f42-1a7db1bf3475	214	1264	sat-IV
dd3a0c38-516b-4d43-9f42-1a7db1bf3475	1001	1024	self-blast
dd3a0c38-516b-4d43-9f42-1a7db1bf3475	1244	1330	sat-IV
dd3a0c38-516b-4d43-9f42-1a7db1bf3475	1666	1714	sat-IV
dd3a0c38-516b-4d43-9f42-1a7db1bf3475	2160	2196	sat-IV
dd3a0c38-516b-4d43-9f42-1a7db1bf3475	2795	2829	sat-IV
dd3a0c38-516b-4d43-9f42-1a7db1bf3475	2877	2931	sat-IV
dd3a0c38-516b-4d43-9f42-1a7db1bf3475	2983	3013	sat-IV
dd3a0c38-516b-4d43-9f42-1a7db1bf3475	3053	3076	sat-IV
dd3a0c38-516b-4d43-9f42-1a7db1bf3475	3252	3269	self-blast
dd3a0c38-516b-4d43-9f42-1a7db1bf3475	4400	4433	self-blast
dd3a0c38-516b-4d43-9f42-1a7db1bf3475	5093	5124	self-blast
dd3a0c38-516b-4d43-9f42-1a7db1bf3475	6122	6143	self-blast
dd3a0c38-516b-4d43-9f42-1a7db1bf3475	6724	6745	self-blast
dd3a0c38-516b-4d43-9f42-1a7db1bf3475	7336	7382	telomeric sequence
dd3a0c38-516b-4d43-9f42-1a7db1bf3475	7336	7382	telomeric sequence
dd3a0c38-516b-4d43-9f42-1a7db1bf3475	7336	7382	telomeric sequence
dd3a0c38-516b-4d43-9f42-1a7db1bf3475	7336	7382	telomeric sequence
dd3a0c38-516b-4d43-9f42-1a7db1bf3475	7336	7382	telomeric sequence
dd3a0c38-516b-4d43-9f42-1a7db1bf3475	7336	7382	telomeric sequence
dd3a0c38-516b-4d43-9f42-1a7db1bf3475	7336	7373	telomeric sequence
dd3a0c38-516b-4d43-9f42-1a7db1bf3475	7347	7382	telomeric sequence
dd3a0c38-516b-4d43-9f42-1a7db1bf3475	7348	7382	telomeric sequence
dd3a0c38-516b-4d43-9f42-1a7db1bf3475	7568	7591	self-blast
dd3a0c38-516b-4d43-9f42-1a7db1bf3475	7568	7590	sat-IV
dd3a0c38-516b-4d43-9f42-1a7db1bf3475	8187	8220	self-blast
dd3a0c38-516b-4d43-9f42-1a7db1bf3475	9205	9226	self-blast
dd3a0c38-516b-4d43-9f42-1a7db1bf3475	9285	9306	self-blast
dd3a0c38-516b-4d43-9f42-1a7db1bf3475	10731	10778	self-blast
dd3a0c38-516b-4d43-9f42-1a7db1bf3475	11305	11365	self-blast
dd3a0c38-516b-4d43-9f42-1a7db1bf3475	11485	11522	self-blast
dd3a0c38-516b-4d43-9f42-1a7db1bf3475	11707	11731	self-blast
dd3a0c38-516b-4d43-9f42-1a7db1bf3475	11920	11944	self-blast
dd3a0c38-516b-4d43-9f42-1a7db1bf3475	11983	12094	self-blast
dd3a0c38-516b-4d43-9f42-1a7db1bf3475	12122	12141	self-blast
dd3a0c38-516b-4d43-9f42-1a7db1bf3475	12863	12880	self-blast
dd3a0c38-516b-4d43-9f42-1a7db1bf3475	15001	15027	sat-IV
dd3a0c38-516b-4d43-9f42-1a7db1bf3475	15188	15219	self-blast
dd3a0c38-516b-4d43-9f42-1a7db1bf3475	18062	18101	self-blast
dd3a0c38-516b-4d43-9f42-1a7db1bf3475	22329	22367	self-blast
dd3a0c38-516b-4d43-9f42-1a7db1bf3475	22739	22758	self-blast
dd3a0c38-516b-4d43-9f42-1a7db1bf3475	22773	22885	self-blast
dd3a0c38-516b-4d43-9f42-1a7db1bf3475	22925	22949	self-blast
dd3a0c38-516b-4d43-9f42-1a7db1bf3475	23154	23178	self-blast
dd3a0c38-516b-4d43-9f42-1a7db1bf3475	23373	23410	self-blast
dd3a0c38-516b-4d43-9f42-1a7db1bf3475	23523	23581	self-blast
dd3a0c38-516b-4d43-9f42-1a7db1bf3475	24111	24159	self-blast
dd3a0c38-516b-4d43-9f42-1a7db1bf3475	27234	27306	sat-I
dd3a0c38-516b-4d43-9f42-1a7db1bf3475	27234	27305	sat-I
dd3a0c38-516b-4d43-9f42-1a7db1bf3475	27334	27363	sat-I
dd3a0c38-516b-4d43-9f42-1a7db1bf3475	27374	27442	sat-I
dd3a0c38-516b-4d43-9f42-1a7db1bf3475	27454	27783	sat-I
dd3a0c38-516b-4d43-9f42-1a7db1bf3475	27576	27629	sat-I
dd3a0c38-516b-4d43-9f42-1a7db1bf3475	27860	27895	sat-I
dd3a0c38-516b-4d43-9f42-1a7db1bf3475	27987	28104	sat-I
dd3a0c38-516b-4d43-9f42-1a7db1bf3475	27991	28023	sat-I
dd3a0c38-516b-4d43-9f42-1a7db1bf3475	28148	28531	sat-I
dd3a0c38-516b-4d43-9f42-1a7db1bf3475	28156	28219	sat-I
dd3a0c38-516b-4d43-9f42-1a7db1bf3475	28335	28379	sat-I
dd3a0c38-516b-4d43-9f42-1a7db1bf3475	28553	28613	sat-I
dd3a0c38-516b-4d43-9f42-1a7db1bf3475	28744	28841	sat-I
dd3a0c38-516b-4d43-9f42-1a7db1bf3475	28772	28843	sat-I
dd3a0c38-516b-4d43-9f42-1a7db1bf3475	28955	28999	sat-I
dd3a0c38-516b-4d43-9f42-1a7db1bf3475	29070	29102	sat-I
dd3a0c38-516b-4d43-9f42-1a7db1bf3475	29222	29307	sat-I
dd3a0c38-516b-4d43-9f42-1a7db1bf3475	29240	29307	sat-I
dd3a0c38-516b-4d43-9f42-1a7db1bf3475	29364	29391	sat-I
dd3a0c38-516b-4d43-9f42-1a7db1bf3475	29364	29382	sat-I
dd3a0c38-516b-4d43-9f42-1a7db1bf3475	29456	29786	sat-I
dd3a0c38-516b-4d43-9f42-1a7db1bf3475	29871	30036	sat-I
dd3a0c38-516b-4d43-9f42-1a7db1bf3475	29991	30024	sat-I
dd3a0c38-516b-4d43-9f42-1a7db1bf3475	30065	30137	sat-I
dd3a0c38-516b-4d43-9f42-1a7db1bf3475	30151	30195	sat-I
dd3a0c38-516b-4d43-9f42-1a7db1bf3475	30321	30359	sat-I
dd3a0c38-516b-4d43-9f42-1a7db1bf3475	30485	30516	sat-I
dd3a0c38-516b-4d43-9f42-1a7db1bf3475	30544	30606	sat-I
