# Supplementary material for: Molecular mechanisms and topological consequences of drastic chromosomal rearrangements of muntjac deer
Source: Nat Commun. 2021 Nov 25;12:6858. doi: 10.1038/s41467-021-27091-0 (PMC8617201; doi:10.1038/s41467-021-27091-0)
Supplement: Supplementary file 13 — Source data [file 41467_2021_27091_MOESM13_ESM.zip › source data/supplementary figure 22b.xlsx]

## Sheet: Sheet1
mutation tyep	regions	chr	position	reference (BMF)	alteration (BMM individuals)
SNPs	neo-Y regions	chr1	19005305	A	G
SNPs	neo-Y regions	chr1	19006310	G	C
SNPs	neo-Y regions	chr1	19006333	G	T
SNPs	neo-Y regions	chr1	19006379	T	C
SNPs	neo-Y regions	chr1	19006411	C	T
SNPs	neo-Y regions	chr1	19007180	G	C
SNPs	neo-Y regions	chr1	19007452	T	G
SNPs	neo-Y regions	chr1	19008964	T	C
SNPs	neo-Y regions	chr1	19008992	C	G
SNPs	neo-Y regions	chr1	19009198	T	C
SNPs	neo-Y regions	chr1	19009213	T	C
SNPs	neo-Y regions	chr1	19009256	G	A
SNPs	neo-Y regions	chr1	19009442	T	C
SNPs	neo-Y regions	chr1	19009766	C	T
SNPs	neo-Y regions	chr1	19010015	C	T
SNPs	neo-Y regions	chr1	19010798	A	G
SNPs	neo-Y regions	chr1	19012189	G	A
SNPs	neo-Y regions	chr1	19017196	T	C
SNPs	neo-Y regions	chr1	19019714	A	G
SNPs	neo-Y regions	chr1	19020217	G	A
SNPs	neo-Y regions	chr1	19021401	C	A
SNPs	neo-Y regions	chr1	19023987	G	A
SNPs	neo-Y regions	chr1	19024143	G	T
SNPs	neo-Y regions	chr1	19029131	A	T
SNPs	neo-Y regions	chr1	19031496	G	A
SNPs	neo-Y regions	chr1	19032885	C	T
SNPs	neo-Y regions	chr1	19038877	T	A
SNPs	neo-Y regions	chr1	19039258	G	A
SNPs	neo-Y regions	chr1	19039468	A	G
SNPs	neo-Y regions	chr1	19039639	G	A
SNPs	neo-Y regions	chr1	19039671	G	A
SNPs	neo-Y regions	chr1	19039947	G	A
SNPs	neo-Y regions	chr1	19040333	C	A
SNPs	neo-Y regions	chr1	19040446	C	T
SNPs	neo-Y regions	chr1	19040920	T	C
SNPs	neo-Y regions	chr1	19041334	T	C
SNPs	neo-Y regions	chr1	19041368	T	C
SNPs	neo-Y regions	chr1	19041668	G	A
SNPs	neo-Y regions	chr1	19041919	C	T
SNPs	neo-Y regions	chr1	19043178	C	T
SNPs	neo-Y regions	chr1	19043457	C	A
SNPs	neo-Y regions	chr1	19045901	A	G
SNPs	neo-Y regions	chr1	19046051	A	G
SNPs	neo-Y regions	chr1	19046362	G	C
SNPs	neo-Y regions	chr1	19046847	C	T
SNPs	neo-Y regions	chr1	19047160	A	G
SNPs	neo-Y regions	chr1	19047506	G	C
SNPs	neo-Y regions	chr1	19048244	T	C
SNPs	neo-Y regions	chr1	19048268	C	T
SNPs	neo-Y regions	chr1	19049494	C	T
SNPs	neo-Y regions	chr1	19050154	G	A
SNPs	neo-Y regions	chr1	19050474	C	T
SNPs	neo-Y regions	chr1	19050486	C	T
SNPs	neo-Y regions	chr1	19050552	G	A
SNPs	neo-Y regions	chr1	19050592	G	A
SNPs	neo-Y regions	chr1	19052578	C	G
SNPs	neo-Y regions	chr1	19052700	T	A
SNPs	neo-Y regions	chr1	19053427	A	G
SNPs	neo-Y regions	chr1	19053463	G	C
SNPs	neo-Y regions	chr1	19053487	T	C
SNPs	neo-Y regions	chr1	19053752	C	T
SNPs	neo-Y regions	chr1	19053966	A	G
SNPs	neo-Y regions	chr1	19055369	T	A
SNPs	neo-Y regions	chr1	19055412	A	G
SNPs	neo-Y regions	chr1	19055413	G	C
SNPs	neo-Y regions	chr1	19059008	C	T
SNPs	neo-Y regions	chr1	19059076	A	G
SNPs	neo-Y regions	chr1	19059476	A	T
SNPs	neo-Y regions	chr1	19059630	A	G
SNPs	neo-Y regions	chr1	19061586	C	T
SNPs	neo-Y regions	chr1	19061827	G	A
SNPs	neo-Y regions	chr1	19062430	T	C
SNPs	neo-Y regions	chr1	19063925	A	G
SNPs	neo-Y regions	chr1	19064022	G	A
SNPs	neo-Y regions	chr1	19064346	C	T
SNPs	neo-Y regions	chr1	19064764	A	C
SNPs	neo-Y regions	chr1	19064790	C	T
SNPs	neo-Y regions	chr1	19064822	G	T
SNPs	neo-Y regions	chr1	19064944	A	G
SNPs	neo-Y regions	chr1	19065285	A	G
SNPs	neo-Y regions	chr1	19065827	G	A
SNPs	neo-Y regions	chr1	19067388	T	C
SNPs	neo-Y regions	chr1	19067560	A	G
SNPs	neo-Y regions	chr1	19067998	G	A
SNPs	neo-Y regions	chr1	19068201	C	A
SNPs	neo-Y regions	chr1	19068961	A	G
SNPs	neo-Y regions	chr1	19069682	T	C
SNPs	neo-Y regions	chr1	19071124	A	G
SNPs	neo-Y regions	chr1	19071314	C	A
SNPs	neo-Y regions	chr1	19071638	T	C
SNPs	neo-Y regions	chr1	19071985	G	A
SNPs	neo-Y regions	chr1	19072434	G	A
SNPs	neo-Y regions	chr1	19072472	A	T
SNPs	neo-Y regions	chr1	19072957	G	A
SNPs	neo-Y regions	chr1	19073002	A	G
SNPs	neo-Y regions	chr1	19073089	G	A
SNPs	neo-Y regions	chr1	19073721	G	A
SNPs	neo-Y regions	chr1	19073901	C	T
SNPs	neo-Y regions	chr1	19073906	C	T
SNPs	neo-Y regions	chr1	19074025	G	A
SNPs	neo-Y regions	chr1	19074422	T	C
SNPs	neo-Y regions	chr1	19074666	A	T
SNPs	neo-Y regions	chr1	19074781	G	A
SNPs	neo-Y regions	chr1	19075132	A	C
SNPs	neo-Y regions	chr1	19075418	A	G
SNPs	neo-Y regions	chr1	19075578	C	T
SNPs	neo-Y regions	chr1	19075632	A	G
SNPs	neo-Y regions	chr1	19076133	C	T
SNPs	neo-Y regions	chr1	19077618	C	G
SNPs	neo-Y regions	chr1	19077967	G	A
SNPs	neo-Y regions	chr1	19077980	C	T
SNPs	neo-Y regions	chr1	19078231	G	A
SNPs	neo-Y regions	chr1	19078274	G	A
SNPs	neo-Y regions	chr1	19078281	G	A
SNPs	neo-Y regions	chr1	19078634	T	A
SNPs	neo-Y regions	chr1	19078855	G	A
SNPs	neo-Y regions	chr1	19079552	G	A
SNPs	neo-Y regions	chr1	19079629	A	G
SNPs	neo-Y regions	chr1	19080136	C	T
SNPs	neo-Y regions	chr1	19081233	G	A
SNPs	neo-Y regions	chr1	19082124	G	C
SNPs	neo-Y regions	chr1	19082125	C	A
SNPs	neo-Y regions	chr1	19082207	C	T
SNPs	neo-Y regions	chr1	19082269	G	A
SNPs	neo-Y regions	chr1	19082306	A	T
SNPs	neo-Y regions	chr1	19082395	A	T
SNPs	neo-Y regions	chr1	19082547	A	T
SNPs	neo-Y regions	chr1	19082918	G	A
SNPs	neo-Y regions	chr1	19082951	C	A
SNPs	neo-Y regions	chr1	19082998	T	G
SNPs	neo-Y regions	chr1	19083040	G	T
SNPs	neo-Y regions	chr1	19083268	C	A
SNPs	neo-Y regions	chr1	19083322	T	C
SNPs	neo-Y regions	chr1	19083385	G	A
SNPs	neo-Y regions	chr1	19083928	T	C
SNPs	neo-Y regions	chr1	19083943	A	G
SNPs	neo-Y regions	chr1	19084075	G	A
SNPs	neo-Y regions	chr1	19084498	C	T
SNPs	neo-Y regions	chr1	19084499	A	G
SNPs	neo-Y regions	chr1	19084654	C	T
SNPs	neo-Y regions	chr1	19084926	G	C
SNPs	neo-Y regions	chr1	19084972	T	C
SNPs	neo-Y regions	chr1	19085235	C	T
SNPs	neo-Y regions	chr1	19085434	C	T
SNPs	neo-Y regions	chr1	19085876	A	G
SNPs	neo-Y regions	chr1	19085902	G	A
SNPs	neo-Y regions	chr1	19086138	A	G
SNPs	neo-Y regions	chr1	19086856	A	T
SNPs	neo-Y regions	chr1	19087530	G	A
SNPs	neo-Y regions	chr1	19087610	G	A
SNPs	neo-Y regions	chr1	19087710	C	G
SNPs	neo-Y regions	chr1	19088155	C	T
SNPs	neo-Y regions	chr1	19088237	G	A
SNPs	neo-Y regions	chr1	19089121	A	C
SNPs	neo-Y regions	chr1	19089499	A	G
SNPs	neo-Y regions	chr1	19090323	C	T
SNPs	neo-Y regions	chr1	19090905	C	T
SNPs	neo-Y regions	chr1	19091050	G	A
SNPs	neo-Y regions	chr1	19091526	C	A
SNPs	neo-Y regions	chr1	19092322	T	G
SNPs	neo-Y regions	chr1	19092434	A	C
SNPs	neo-Y regions	chr1	19092647	G	A
SNPs	neo-Y regions	chr1	19092687	T	G
SNPs	neo-Y regions	chr1	19093272	C	T
SNPs	neo-Y regions	chr1	19093700	G	C
SNPs	neo-Y regions	chr1	19094114	C	T
SNPs	neo-Y regions	chr1	19094397	G	A
SNPs	neo-Y regions	chr1	19094409	G	A
SNPs	neo-Y regions	chr1	19095000	A	G
SNPs	neo-Y regions	chr1	19095216	A	G
SNPs	neo-Y regions	chr1	19095226	C	G
SNPs	neo-Y regions	chr1	19095837	A	G
SNPs	neo-Y regions	chr1	19095902	G	A
SNPs	neo-Y regions	chr1	19096260	A	T
SNPs	neo-Y regions	chr1	19096361	C	T
SNPs	neo-Y regions	chr1	19096455	A	G
SNPs	neo-Y regions	chr1	19096942	C	T
SNPs	neo-Y regions	chr1	19097248	G	T
SNPs	neo-Y regions	chr1	19100326	G	A
SNPs	neo-Y regions	chr1	19100722	A	C
SNPs	neo-Y regions	chr1	19101076	A	G
SNPs	neo-Y regions	chr1	19101103	A	G
SNPs	neo-Y regions	chr1	19103547	C	T
SNPs	neo-Y regions	chr1	19103698	C	T
SNPs	neo-Y regions	chr1	19103885	G	A
SNPs	neo-Y regions	chr1	19104356	C	A
SNPs	neo-Y regions	chr1	19104665	T	C
SNPs	neo-Y regions	chr1	19105402	C	T
SNPs	neo-Y regions	chr1	19106310	C	T
SNPs	neo-Y regions	chr1	19106341	C	T
SNPs	neo-Y regions	chr1	19106373	C	T
SNPs	neo-Y regions	chr1	19106491	T	C
SNPs	neo-Y regions	chr1	19106532	A	G
SNPs	neo-Y regions	chr1	19107339	G	A
SNPs	neo-Y regions	chr1	19107513	A	G
SNPs	neo-Y regions	chr1	19107610	T	C
SNPs	neo-Y regions	chr1	19108439	C	A
SNPs	neo-Y regions	chr1	19108567	A	G
SNPs	neo-Y regions	chr1	19108706	A	G
SNPs	neo-Y regions	chr1	19108913	A	G
SNPs	neo-Y regions	chr1	19108915	A	T
SNPs	neo-Y regions	chr1	19108919	A	T
SNPs	neo-Y regions	chr1	19109564	C	T
SNPs	neo-Y regions	chr1	19110344	G	T
SNPs	neo-Y regions	chr1	19110473	T	C
SNPs	neo-Y regions	chr1	19111065	A	G
SNPs	neo-Y regions	chr1	19111075	G	C
SNPs	neo-Y regions	chr1	19111321	T	C
SNPs	neo-Y regions	chr1	19111718	T	A
SNPs	neo-Y regions	chr1	19112049	A	T
SNPs	neo-Y regions	chr1	19112136	G	A
SNPs	neo-Y regions	chr1	19112506	C	G
SNPs	neo-Y regions	chr1	19112965	C	G
SNPs	neo-Y regions	chr1	19113447	A	G
SNPs	neo-Y regions	chr1	19113634	T	G
SNPs	neo-Y regions	chr1	19114315	T	C
SNPs	neo-Y regions	chr1	19114812	A	G
SNPs	neo-Y regions	chr1	19115642	T	C
SNPs	neo-Y regions	chr1	19115934	T	C
SNPs	neo-Y regions	chr1	19116175	C	A
SNPs	neo-Y regions	chr1	19116284	G	A
SNPs	neo-Y regions	chr1	19116353	A	G
SNPs	neo-Y regions	chr1	19117117	T	G
SNPs	neo-Y regions	chr1	19117122	A	G
SNPs	neo-Y regions	chr1	19117646	A	G
SNPs	neo-Y regions	chr1	19117663	A	G
SNPs	neo-Y regions	chr1	19117968	A	T
SNPs	neo-Y regions	chr1	19118509	A	G
SNPs	neo-Y regions	chr1	19118568	T	G
SNPs	neo-Y regions	chr1	19118677	A	G
SNPs	neo-Y regions	chr1	19118713	T	A
SNPs	neo-Y regions	chr1	19118720	T	A
SNPs	neo-Y regions	chr1	19118806	G	T
SNPs	neo-Y regions	chr1	19119858	T	C
SNPs	neo-Y regions	chr1	19119882	C	T
SNPs	neo-Y regions	chr1	19119938	T	C
SNPs	neo-Y regions	chr1	19121116	C	T
SNPs	neo-Y regions	chr1	19151179	T	C
SNPs	neo-Y regions	chr1	19158548	C	T
SNPs	neo-Y regions	chr1	19163730	T	C
SNPs	neo-Y regions	chr1	19166354	C	T
SNPs	neo-Y regions	chr1	19178948	T	C
SNPs	neo-Y regions	chr1	19190120	C	T
SNPs	neo-Y regions	chr1	19192181	T	G
SNPs	neo-Y regions	chr1	19193873	T	C
SNPs	neo-Y regions	chr1	19197356	C	T
SNPs	neo-Y regions	chr1	19199997	A	G
SNPs	neo-Y regions	chr1	19201215	G	A
SNPs	neo-Y regions	chr1	19201488	A	G
SNPs	neo-Y regions	chr1	19203606	C	T
SNPs	neo-Y regions	chr1	19204052	C	T
SNPs	neo-Y regions	chr1	19204243	C	T
SNPs	neo-Y regions	chr1	19205092	C	T
SNPs	neo-Y regions	chr1	19207362	A	G
SNPs	neo-Y regions	chr1	19208316	A	G
SNPs	neo-Y regions	chr1	19209511	C	T
SNPs	neo-Y regions	chr1	19210918	C	A
SNPs	neo-Y regions	chr1	19212007	G	A
SNPs	neo-Y regions	chr1	19212206	C	T
SNPs	neo-Y regions	chr1	19212956	T	C
SNPs	neo-Y regions	chr1	19213641	A	T
SNPs	neo-Y regions	chr1	19213739	C	T
SNPs	neo-Y regions	chr1	19213893	C	T
SNPs	neo-Y regions	chr1	19214774	A	T
SNPs	neo-Y regions	chr1	19215793	C	T
SNPs	neo-Y regions	chr1	19216486	A	G
SNPs	neo-Y regions	chr1	19218529	T	C
SNPs	neo-Y regions	chr1	19219633	C	T
SNPs	neo-Y regions	chr1	19220746	A	C
SNPs	neo-Y regions	chr1	19220765	A	G
SNPs	neo-Y regions	chr1	19221496	T	C
SNPs	neo-Y regions	chr1	19221652	C	T
SNPs	neo-Y regions	chr1	19223027	G	A
SNPs	neo-Y regions	chr1	19223268	C	T
SNPs	neo-Y regions	chr1	19226600	T	G
SNPs	neo-Y regions	chr1	19226924	G	A
SNPs	neo-Y regions	chr1	19229695	T	G
SNPs	neo-Y regions	chr1	19230635	A	C
SNPs	neo-Y regions	chr1	19231412	T	C
SNPs	neo-Y regions	chr1	19231425	T	A
SNPs	neo-Y regions	chr1	19231512	T	A
SNPs	neo-Y regions	chr1	19231515	G	A
SNPs	neo-Y regions	chr1	19232351	T	C
SNPs	neo-Y regions	chr1	19233393	G	A
SNPs	neo-Y regions	chr1	19233606	G	A
SNPs	neo-Y regions	chr1	19233632	A	C
SNPs	neo-Y regions	chr1	19235591	C	T
SNPs	neo-Y regions	chr1	19236692	G	A
SNPs	neo-Y regions	chr1	19237703	C	T
SNPs	neo-Y regions	chr1	19239703	G	A
SNPs	neo-Y regions	chr1	19240493	C	T
SNPs	neo-Y regions	chr1	19241149	G	A
SNPs	neo-Y regions	chr1	19254166	T	C
SNPs	neo-Y regions	chr1	19255039	G	A
SNPs	neo-Y regions	chr1	19261140	A	G
SNPs	neo-Y regions	chr1	19261360	T	G
SNPs	neo-Y regions	chr1	19262997	C	T
SNPs	neo-Y regions	chr1	19263197	G	A
SNPs	neo-Y regions	chr1	19265335	G	A
SNPs	neo-Y regions	chr1	19266065	C	A
SNPs	neo-Y regions	chr1	19269731	C	A
SNPs	neo-Y regions	chr1	19272343	C	T
SNPs	neo-Y regions	chr1	19272825	C	T
SNPs	neo-Y regions	chr1	19275007	A	T
SNPs	neo-Y regions	chr1	19276503	A	G
SNPs	neo-Y regions	chr1	19277059	G	A
SNPs	neo-Y regions	chr1	19280317	G	C
SNPs	neo-Y regions	chr1	19280499	C	T
SNPs	neo-Y regions	chr1	19282036	C	T
SNPs	neo-Y regions	chr1	19285795	A	G
SNPs	neo-Y regions	chr1	19288468	C	T
SNPs	neo-Y regions	chr1	19290895	C	A
SNPs	neo-Y regions	chr1	19291861	A	T
SNPs	neo-Y regions	chr1	19292592	A	C
SNPs	neo-Y regions	chr1	19293382	T	C
SNPs	neo-Y regions	chr1	19293383	A	G
SNPs	neo-Y regions	chr1	19293515	G	C
SNPs	neo-Y regions	chr1	19297160	G	A
SNPs	neo-Y regions	chr1	19299035	G	T
SNPs	neo-Y regions	chr1	19300534	C	T
SNPs	neo-Y regions	chr1	19301901	A	C
SNPs	neo-Y regions	chr1	19302930	T	G
SNPs	neo-Y regions	chr1	19303513	C	A
SNPs	neo-Y regions	chr1	19303565	A	G
SNPs	neo-Y regions	chr1	19303810	G	A
SNPs	neo-Y regions	chr1	19308534	T	C
SNPs	neo-Y regions	chr1	19314715	G	A
SNPs	neo-Y regions	chr1	19315087	A	C
SNPs	neo-Y regions	chr1	19315183	T	C
SNPs	neo-Y regions	chr1	19316571	A	C
SNPs	neo-Y regions	chr1	19316577	C	T
SNPs	neo-Y regions	chr1	19316787	C	T
SNPs	neo-Y regions	chr1	19316792	G	C
SNPs	neo-Y regions	chr1	19318258	G	T
SNPs	neo-Y regions	chr1	19318756	A	G
SNPs	neo-Y regions	chr1	19321256	G	A
SNPs	neo-Y regions	chr1	19322024	C	T
SNPs	neo-Y regions	chr1	19322315	G	A
SNPs	neo-Y regions	chr1	19322873	C	A
SNPs	neo-Y regions	chr1	19325223	C	T
SNPs	neo-Y regions	chr1	19325288	T	C
SNPs	neo-Y regions	chr1	19326069	C	T
SNPs	neo-Y regions	chr1	19328032	G	T
SNPs	neo-Y regions	chr1	19328545	C	T
SNPs	neo-Y regions	chr1	19328726	G	A
SNPs	neo-Y regions	chr1	19334279	G	A
SNPs	neo-Y regions	chr1	19336604	C	T
SNPs	neo-Y regions	chr1	19346341	C	G
SNPs	neo-Y regions	chr1	19347137	C	T
SNPs	neo-Y regions	chr1	19347289	G	A
SNPs	neo-Y regions	chr1	19356398	C	G
SNPs	neo-Y regions	chr1	19361690	A	T
SNPs	neo-Y regions	chr1	19369581	T	A
SNPs	neo-Y regions	chr1	19378881	A	G
SNPs	neo-Y regions	chr1	19379140	T	C
SNPs	neo-Y regions	chr1	19379770	C	A
SNPs	neo-Y regions	chr1	19380725	T	A
SNPs	neo-Y regions	chr1	19382208	T	C
SNPs	neo-Y regions	chr1	19383316	A	G
SNPs	neo-Y regions	chr1	19383464	G	A
SNPs	neo-Y regions	chr1	19385762	G	A
SNPs	neo-Y regions	chr1	19388374	C	T
SNPs	neo-Y regions	chr1	19391770	T	C
SNPs	neo-Y regions	chr1	19393293	T	A
SNPs	neo-Y regions	chr1	19393660	T	C
SNPs	neo-Y regions	chr1	19394326	C	T
SNPs	neo-Y regions	chr1	19397602	A	C
SNPs	neo-Y regions	chr1	19397910	T	C
SNPs	neo-Y regions	chr1	19401093	G	A
SNPs	neo-Y regions	chr1	19403761	C	T
SNPs	neo-Y regions	chr1	19404219	T	G
SNPs	neo-Y regions	chr1	19404456	C	A
SNPs	neo-Y regions	chr1	19404887	G	A
SNPs	neo-Y regions	chr1	19405339	T	C
SNPs	neo-Y regions	chr1	19405958	T	C
SNPs	neo-Y regions	chr1	19406363	A	G
SNPs	neo-Y regions	chr1	19407836	A	G
SNPs	neo-Y regions	chr1	19407856	A	G
SNPs	neo-Y regions	chr1	19410187	C	T
SNPs	neo-Y regions	chr1	19411095	A	G
SNPs	neo-Y regions	chr1	19416819	A	C
SNPs	neo-Y regions	chr1	19416985	A	G
SNPs	neo-Y regions	chr1	19417323	C	G
SNPs	neo-Y regions	chr1	19417345	G	A
SNPs	neo-Y regions	chr1	19417446	C	G
SNPs	neo-Y regions	chr1	19419669	G	A
SNPs	neo-Y regions	chr1	19421375	G	A
SNPs	neo-Y regions	chr1	19422641	A	G
SNPs	neo-Y regions	chr1	19422664	G	A
SNPs	neo-Y regions	chr1	19423061	G	A
SNPs	neo-Y regions	chr1	19423816	C	A
SNPs	neo-Y regions	chr1	19424644	G	T
SNPs	neo-Y regions	chr1	19425525	G	A
SNPs	neo-Y regions	chr1	19426047	A	G
SNPs	neo-Y regions	chr1	19426100	T	C
SNPs	neo-Y regions	chr1	19426104	C	T
SNPs	neo-Y regions	chr1	19426391	A	G
SNPs	neo-Y regions	chr1	19430739	G	A
SNPs	neo-Y regions	chr1	19442231	G	A
SNPs	neo-Y regions	chr1	19447460	C	T
SNPs	neo-Y regions	chr1	19451252	G	A
SNPs	neo-Y regions	chr1	19454500	A	T
SNPs	neo-Y regions	chr1	19469063	G	A
SNPs	neo-Y regions	chr1	19470775	G	A
SNPs	neo-Y regions	chr1	19474430	T	C
SNPs	neo-Y regions	chr1	19476031	C	T
SNPs	neo-Y regions	chr1	19483374	T	G
SNPs	neo-Y regions	chr1	19488188	G	A
SNPs	neo-Y regions	chr1	19489947	C	T
SNPs	neo-Y regions	chr1	19493673	C	A
SNPs	neo-Y regions	chr1	19495026	C	T
SNPs	neo-Y regions	chr1	19495124	T	G
SNPs	neo-Y regions	chr1	19495217	G	A
SNPs	neo-Y regions	chr1	19495503	G	A
SNPs	neo-Y regions	chr1	19496136	G	A
SNPs	neo-Y regions	chr1	19500490	C	T
SNPs	neo-Y regions	chr1	19500655	A	C
SNPs	neo-Y regions	chr1	19501750	C	T
SNPs	neo-Y regions	chr1	19502776	A	C
SNPs	neo-Y regions	chr1	19503501	A	T
SNPs	neo-Y regions	chr1	19503795	G	A
SNPs	neo-Y regions	chr1	19504184	T	C
SNPs	neo-Y regions	chr1	19504280	G	A
SNPs	neo-Y regions	chr1	19504524	A	G
SNPs	neo-Y regions	chr1	19504557	A	G
SNPs	neo-Y regions	chr1	19504581	T	C
SNPs	neo-Y regions	chr1	19504610	A	G
SNPs	neo-Y regions	chr1	19505618	G	T
SNPs	neo-Y regions	chr1	19505931	G	A
SNPs	neo-Y regions	chr1	19506513	T	A
SNPs	neo-Y regions	chr1	19506581	C	T
SNPs	neo-Y regions	chr1	19507894	C	T
SNPs	neo-Y regions	chr1	19508338	G	A
SNPs	neo-Y regions	chr1	19508671	C	T
SNPs	neo-Y regions	chr1	19509467	G	A
SNPs	neo-Y regions	chr1	19511949	C	G
SNPs	neo-Y regions	chr1	19511952	T	A
SNPs	neo-Y regions	chr1	19512092	C	G
SNPs	neo-Y regions	chr1	19512096	A	G
SNPs	neo-Y regions	chr1	19512124	A	C
SNPs	neo-Y regions	chr1	19512645	T	C
SNPs	neo-Y regions	chr1	19512717	C	T
SNPs	neo-Y regions	chr1	19514060	T	C
SNPs	neo-Y regions	chr1	19516896	C	T
SNPs	neo-Y regions	chr1	19516899	G	A
SNPs	neo-Y regions	chr1	19517020	C	T
SNPs	neo-Y regions	chr1	19517481	T	G
SNPs	neo-Y regions	chr1	19517958	C	T
SNPs	neo-Y regions	chr1	19518323	C	T
SNPs	neo-Y regions	chr1	19518612	G	A
SNPs	neo-Y regions	chr1	19519426	G	A
SNPs	neo-Y regions	chr1	19522376	C	T
SNPs	neo-Y regions	chr1	19525212	A	G
SNPs	neo-Y regions	chr1	19526530	T	C
SNPs	neo-Y regions	chr1	19526609	C	A
SNPs	neo-Y regions	chr1	19526610	C	G
SNPs	neo-Y regions	chr1	19526742	G	A
SNPs	neo-Y regions	chr1	19526857	C	T
SNPs	neo-Y regions	chr1	19526893	C	A
SNPs	neo-Y regions	chr1	19529501	G	A
SNPs	neo-Y regions	chr1	19529770	C	T
SNPs	neo-Y regions	chr1	19530187	C	G
SNPs	neo-Y regions	chr1	19531046	T	A
SNPs	neo-Y regions	chr1	19532547	C	G
SNPs	neo-Y regions	chr1	19532860	T	C
SNPs	neo-Y regions	chr1	19553299	T	C
SNPs	neo-Y regions	chr1	19562871	G	A
SNPs	neo-Y regions	chr1	19563565	A	T
SNPs	neo-Y regions	chr1	19565450	C	T
SNPs	neo-Y regions	chr1	19566413	A	G
SNPs	neo-Y regions	chr1	19567081	T	G
SNPs	neo-Y regions	chr1	19568020	G	A
SNPs	neo-Y regions	chr1	19568538	G	A
SNPs	neo-Y regions	chr1	19570936	G	A
SNPs	neo-Y regions	chr1	19571513	A	T
SNPs	neo-Y regions	chr1	19572873	C	T
SNPs	neo-Y regions	chr1	19573445	A	G
SNPs	neo-Y regions	chr1	19574852	A	G
SNPs	neo-Y regions	chr1	19575196	C	T
SNPs	neo-Y regions	chr1	19586887	C	T
SNPs	neo-Y regions	chr1	19594329	T	C
SNPs	neo-Y regions	chr1	19594948	T	A
SNPs	neo-Y regions	chr1	19596242	G	A
SNPs	neo-Y regions	chr1	19597292	T	C
SNPs	neo-Y regions	chr1	19600879	T	C
SNPs	neo-Y regions	chr1	19600885	C	T
SNPs	neo-Y regions	chr1	19601531	G	A
SNPs	neo-Y regions	chr1	19601537	G	A
SNPs	neo-Y regions	chr1	19602876	C	T
SNPs	neo-Y regions	chr1	19605996	A	G
SNPs	neo-Y regions	chr1	19606269	T	C
SNPs	neo-Y regions	chr1	19607341	G	A
SNPs	neo-Y regions	chr1	19611540	G	A
SNPs	neo-Y regions	chr1	19613094	A	G
SNPs	neo-Y regions	chr1	19614301	A	G
SNPs	neo-Y regions	chr1	19614375	A	G
SNPs	neo-Y regions	chr1	19614395	C	G
SNPs	neo-Y regions	chr1	19614855	G	A
SNPs	neo-Y regions	chr1	19615909	C	T
SNPs	neo-Y regions	chr1	19615917	T	C
SNPs	neo-Y regions	chr1	19616691	C	T
SNPs	neo-Y regions	chr1	19620406	C	T
SNPs	neo-Y regions	chr1	19621462	C	T
SNPs	neo-Y regions	chr1	19621687	C	T
SNPs	neo-Y regions	chr1	19622098	A	G
SNPs	neo-Y regions	chr1	19622161	A	C
SNPs	neo-Y regions	chr1	19622613	T	A
SNPs	neo-Y regions	chr1	19623019	C	T
SNPs	neo-Y regions	chr1	19624426	G	A
SNPs	neo-Y regions	chr1	19625386	C	T
SNPs	neo-Y regions	chr1	19625398	C	A
SNPs	neo-Y regions	chr1	19629012	A	G
SNPs	neo-Y regions	chr1	19629697	C	A
SNPs	neo-Y regions	chr1	19629771	C	T
SNPs	neo-Y regions	chr1	19631103	C	T
SNPs	neo-Y regions	chr1	19635774	C	T
SNPs	neo-Y regions	chr1	19637463	C	T
SNPs	neo-Y regions	chr1	19640789	C	A
SNPs	neo-Y regions	chr1	19641183	G	T
SNPs	neo-Y regions	chr1	19641326	T	A
SNPs	neo-Y regions	chr1	19641359	C	G
SNPs	neo-Y regions	chr1	19641365	T	C
SNPs	neo-Y regions	chr1	19641371	A	C
SNPs	neo-Y regions	chr1	19641731	A	G
SNPs	neo-Y regions	chr1	19641790	G	A
SNPs	neo-Y regions	chr1	19641825	A	C
SNPs	neo-Y regions	chr1	19644313	A	G
SNPs	neo-Y regions	chr1	19645604	A	T
SNPs	neo-Y regions	chr1	19646158	C	T
SNPs	neo-Y regions	chr1	19647358	G	A
SNPs	neo-Y regions	chr1	19647496	A	G
SNPs	neo-Y regions	chr1	19647520	A	G
SNPs	neo-Y regions	chr1	19648672	A	C
SNPs	neo-Y regions	chr1	19649328	C	G
SNPs	neo-Y regions	chr1	19649489	G	A
SNPs	neo-Y regions	chr1	19649938	G	A
SNPs	neo-Y regions	chr1	19650385	G	A
SNPs	neo-Y regions	chr1	19651396	A	C
SNPs	neo-Y regions	chr1	19652243	T	A
SNPs	neo-Y regions	chr1	19652687	T	C
SNPs	neo-Y regions	chr1	19655458	C	A
SNPs	neo-Y regions	chr1	19657086	G	A
SNPs	neo-Y regions	chr1	19657295	C	T
SNPs	neo-Y regions	chr1	19658147	G	A
SNPs	neo-Y regions	chr1	19659436	G	A
SNPs	neo-Y regions	chr1	19661747	A	G
SNPs	neo-Y regions	chr1	19662176	T	C
SNPs	neo-Y regions	chr1	19662738	G	A
SNPs	neo-Y regions	chr1	19662739	G	A
SNPs	neo-Y regions	chr1	19663665	T	A
SNPs	neo-Y regions	chr1	19664055	A	T
SNPs	neo-Y regions	chr1	19664441	A	T
SNPs	neo-Y regions	chr1	19664698	G	A
SNPs	neo-Y regions	chr1	19666582	T	A
SNPs	neo-Y regions	chr1	19666628	T	C
SNPs	neo-Y regions	chr1	19666640	C	T
SNPs	neo-Y regions	chr1	19666659	T	C
SNPs	neo-Y regions	chr1	19666706	T	C
SNPs	neo-Y regions	chr1	19666796	T	G
SNPs	neo-Y regions	chr1	19666805	G	T
SNPs	neo-Y regions	chr1	19666876	C	T
SNPs	neo-Y regions	chr1	19667212	C	T
SNPs	neo-Y regions	chr1	19667282	G	A
SNPs	neo-Y regions	chr1	19667552	G	A
SNPs	neo-Y regions	chr1	19667633	A	G
SNPs	neo-Y regions	chr1	19667911	G	A
SNPs	neo-Y regions	chr1	19667957	C	T
SNPs	neo-Y regions	chr1	19668081	G	A
SNPs	neo-Y regions	chr1	19668089	C	T
SNPs	neo-Y regions	chr1	19668112	T	C
SNPs	neo-Y regions	chr1	19668994	A	C
SNPs	neo-Y regions	chr1	19670028	C	T
SNPs	neo-Y regions	chr1	19670047	A	G
SNPs	neo-Y regions	chr1	19670140	C	T
SNPs	neo-Y regions	chr1	19670181	A	G
SNPs	neo-Y regions	chr1	19670235	T	C
SNPs	neo-Y regions	chr1	19670599	G	A
SNPs	neo-Y regions	chr1	19671133	T	C
SNPs	neo-Y regions	chr1	19671402	A	G
SNPs	neo-Y regions	chr1	19671530	C	T
SNPs	neo-Y regions	chr1	19671830	T	C
SNPs	neo-Y regions	chr1	19672012	C	A
SNPs	neo-Y regions	chr1	19672074	A	G
SNPs	neo-Y regions	chr1	19672290	T	G
SNPs	neo-Y regions	chr1	19672396	C	A
SNPs	neo-Y regions	chr1	19672437	C	T
SNPs	neo-Y regions	chr1	19672805	G	A
SNPs	neo-Y regions	chr1	19674599	T	C
SNPs	neo-Y regions	chr1	19674689	C	T
SNPs	neo-Y regions	chr1	19675314	G	A
SNPs	neo-Y regions	chr1	19675709	T	G
SNPs	neo-Y regions	chr1	19677047	G	T
SNPs	neo-Y regions	chr1	19679837	A	G
SNPs	neo-Y regions	chr1	19680354	C	T
SNPs	neo-Y regions	chr1	19681331	C	T
SNPs	neo-Y regions	chr1	19681729	T	C
SNPs	neo-Y regions	chr1	19683060	A	G
SNPs	neo-Y regions	chr1	19684512	A	G
SNPs	neo-Y regions	chr1	19684746	A	C
SNPs	neo-Y regions	chr1	19684827	G	A
SNPs	neo-Y regions	chr1	19686282	G	C
SNPs	neo-Y regions	chr1	19686454	G	C
SNPs	neo-Y regions	chr1	19689778	C	T
SNPs	neo-Y regions	chr1	19690059	G	T
SNPs	neo-Y regions	chr1	19691002	A	C
SNPs	neo-Y regions	chr1	19691101	G	C
SNPs	neo-Y regions	chr1	19692029	G	A
SNPs	neo-Y regions	chr1	19693246	T	C
SNPs	neo-Y regions	chr1	19693249	T	C
SNPs	neo-Y regions	chr1	19693394	C	G
SNPs	neo-Y regions	chr1	19693571	T	C
SNPs	neo-Y regions	chr1	19693573	A	G
SNPs	neo-Y regions	chr1	19693796	C	T
SNPs	neo-Y regions	chr1	19693880	G	A
SNPs	neo-Y regions	chr1	19693930	A	C
SNPs	neo-Y regions	chr1	19693938	G	A
SNPs	neo-Y regions	chr1	19694004	T	C
SNPs	neo-Y regions	chr1	19694006	T	C
SNPs	neo-Y regions	chr1	19694265	C	T
SNPs	neo-Y regions	chr1	19694274	T	C
SNPs	neo-Y regions	chr1	19695093	C	T
SNPs	neo-Y regions	chr1	19696019	G	A
SNPs	neo-Y regions	chr1	19696151	C	T
SNPs	neo-Y regions	chr1	19697860	T	G
SNPs	neo-Y regions	chr1	19701809	C	T
SNPs	neo-Y regions	chr1	19702302	T	C
SNPs	neo-Y regions	chr1	19702305	T	A
SNPs	neo-Y regions	chr1	19702308	T	G
SNPs	neo-Y regions	chr1	19702311	C	A
SNPs	neo-Y regions	chr1	19704000	C	T
SNPs	neo-Y regions	chr1	19704286	A	C
SNPs	neo-Y regions	chr1	19704393	G	A
SNPs	neo-Y regions	chr1	19704989	G	A
SNPs	neo-Y regions	chr1	19705198	C	T
SNPs	neo-Y regions	chr1	19705246	A	G
SNPs	neo-Y regions	chr1	19705476	G	A
SNPs	neo-Y regions	chr1	19707012	C	T
SNPs	neo-Y regions	chr1	19707078	G	T
SNPs	neo-Y regions	chr1	19707283	C	G
SNPs	neo-Y regions	chr1	19708537	G	A
SNPs	neo-Y regions	chr1	19708586	G	C
SNPs	neo-Y regions	chr1	19708870	G	T
SNPs	neo-Y regions	chr1	19709536	T	A
SNPs	neo-Y regions	chr1	19709537	C	A
SNPs	neo-Y regions	chr1	19709595	A	G
SNPs	neo-Y regions	chr1	19710439	C	T
SNPs	neo-Y regions	chr1	19710718	G	T
SNPs	neo-Y regions	chr1	19710780	A	G
SNPs	neo-Y regions	chr1	19710846	T	C
SNPs	neo-Y regions	chr1	19711710	G	A
SNPs	neo-Y regions	chr1	19712361	A	T
SNPs	neo-Y regions	chr1	19714635	T	C
SNPs	neo-Y regions	chr1	19716998	G	C
SNPs	neo-Y regions	chr1	19722199	C	A
SNPs	neo-Y regions	chr1	19728705	A	G
SNPs	neo-Y regions	chr1	19730482	A	G
SNPs	neo-Y regions	chr1	19734883	T	C
SNPs	neo-Y regions	chr1	19738949	G	A
SNPs	neo-Y regions	chr1	19742375	G	A
SNPs	neo-Y regions	chr1	19743830	C	G
SNPs	neo-Y regions	chr1	19748087	C	T
SNPs	neo-Y regions	chr1	19748422	G	C
SNPs	neo-Y regions	chr1	19755010	C	T
SNPs	neo-Y regions	chr1	19759880	T	G
SNPs	neo-Y regions	chr1	19760774	A	G
SNPs	neo-Y regions	chr1	19761639	G	A
SNPs	neo-Y regions	chr1	19770457	C	A
SNPs	neo-Y regions	chr1	19770481	A	G
SNPs	neo-Y regions	chr1	19777845	G	T
SNPs	neo-Y regions	chr1	19780753	C	T
SNPs	neo-Y regions	chr1	19783181	T	C
SNPs	neo-Y regions	chr1	19783332	A	G
SNPs	neo-Y regions	chr1	19785450	G	A
SNPs	neo-Y regions	chr1	19785552	A	G
SNPs	neo-Y regions	chr1	19786907	G	C
SNPs	neo-Y regions	chr1	19787743	T	C
SNPs	neo-Y regions	chr1	19790458	G	A
SNPs	neo-Y regions	chr1	19797443	T	C
SNPs	neo-Y regions	chr1	19797985	G	A
SNPs	neo-Y regions	chr1	19806107	G	A
SNPs	neo-Y regions	chr1	19808526	C	T
SNPs	neo-Y regions	chr1	19811913	G	T
SNPs	neo-Y regions	chr1	19813452	C	T
SNPs	neo-Y regions	chr1	19824771	G	A
SNPs	neo-Y regions	chr1	19828974	A	G
SNPs	neo-Y regions	chr1	19835448	A	G
SNPs	neo-Y regions	chr1	19842940	A	G
SNPs	neo-Y regions	chr1	19844342	A	G
SNPs	neo-Y regions	chr1	19845245	A	G
SNPs	neo-Y regions	chr1	19845968	G	A
SNPs	neo-Y regions	chr1	19847190	C	T
SNPs	neo-Y regions	chr1	19848078	G	T
SNPs	neo-Y regions	chr1	19851149	C	T
SNPs	neo-Y regions	chr1	19851282	A	T
SNPs	neo-Y regions	chr1	19852203	A	G
SNPs	neo-Y regions	chr1	19854055	A	T
SNPs	neo-Y regions	chr1	19855162	T	A
SNPs	neo-Y regions	chr1	19855824	G	T
SNPs	neo-Y regions	chr1	19856370	T	G
SNPs	neo-Y regions	chr1	19856451	G	A
SNPs	neo-Y regions	chr1	19857397	G	T
SNPs	neo-Y regions	chr1	19858069	T	G
SNPs	neo-Y regions	chr1	19858490	G	T
SNPs	neo-Y regions	chr1	19858686	G	A
SNPs	neo-Y regions	chr1	19859794	C	T
SNPs	neo-Y regions	chr1	19860795	A	G
SNPs	neo-Y regions	chr1	19861737	A	G
SNPs	neo-Y regions	chr1	19864106	C	T
SNPs	neo-Y regions	chr1	19867882	C	T
SNPs	neo-Y regions	chr1	19868826	C	T
SNPs	neo-Y regions	chr1	19868827	C	T
SNPs	neo-Y regions	chr1	19870532	A	G
SNPs	neo-Y regions	chr1	19873362	C	G
SNPs	neo-Y regions	chr1	19874046	G	A
SNPs	neo-Y regions	chr1	19874063	C	T
SNPs	neo-Y regions	chr1	19874304	C	T
SNPs	neo-Y regions	chr1	19874893	T	C
SNPs	neo-Y regions	chr1	19875021	A	G
SNPs	neo-Y regions	chr1	19876049	G	A
SNPs	neo-Y regions	chr1	19879746	G	A
SNPs	neo-Y regions	chr1	19879779	A	C
SNPs	neo-Y regions	chr1	19880734	G	A
SNPs	neo-Y regions	chr1	19880788	G	T
SNPs	neo-Y regions	chr1	19881115	G	A
SNPs	neo-Y regions	chr1	19881119	G	A
SNPs	neo-Y regions	chr1	19885635	C	T
SNPs	neo-Y regions	chr1	19886061	C	T
SNPs	neo-Y regions	chr1	19886256	C	T
SNPs	neo-Y regions	chr1	19886368	G	A
SNPs	neo-Y regions	chr1	19886569	T	C
SNPs	neo-Y regions	chr1	19886953	G	A
SNPs	neo-Y regions	chr1	19890092	C	G
SNPs	neo-Y regions	chr1	19890104	T	G
SNPs	neo-Y regions	chr1	19890703	G	A
SNPs	neo-Y regions	chr1	19892130	A	C
SNPs	neo-Y regions	chr1	19896506	T	A
SNPs	neo-Y regions	chr1	19896929	G	A
SNPs	neo-Y regions	chr1	19896953	G	A
SNPs	neo-Y regions	chr1	19897198	C	T
SNPs	neo-Y regions	chr1	19897734	G	A
SNPs	neo-Y regions	chr1	19900390	G	T
SNPs	neo-Y regions	chr1	19901298	G	C
SNPs	neo-Y regions	chr1	19903283	G	A
SNPs	neo-Y regions	chr1	19903404	C	T
SNPs	neo-Y regions	chr1	19907804	C	T
SNPs	neo-Y regions	chr1	19907997	C	T
SNPs	neo-Y regions	chr1	19910769	T	C
SNPs	neo-Y regions	chr1	19911081	C	T
SNPs	neo-Y regions	chr1	19913656	G	C
SNPs	neo-Y regions	chr1	19930391	C	T
SNPs	neo-Y regions	chr1	19963531	C	T
SNPs	neo-Y regions	chr1	19964656	T	C
SNPs	neo-Y regions	chr1	19964659	G	A
SNPs	neo-Y regions	chr1	19964750	G	A
SNPs	neo-Y regions	chr1	19965164	G	A
SNPs	neo-Y regions	chr1	19965263	C	T
SNPs	neo-Y regions	chr1	19965825	C	T
SNPs	neo-Y regions	chr1	19965887	C	T
SNPs	neo-Y regions	chr1	19966115	G	A
SNPs	neo-Y regions	chr1	19966546	G	C
SNPs	neo-Y regions	chr1	19966914	C	T
SNPs	neo-Y regions	chr1	19971969	C	T
SNPs	neo-Y regions	chr1	19972551	G	A
SNPs	neo-Y regions	chr1	19976963	G	C
SNPs	neo-Y regions	chr1	19992602	C	T
SNPs	neo-Y regions	chr1	19997691	C	T
SNPs	neo-Y regions	chr1	20001202	C	T
SNPs	neo-Y regions	chr1	20002104	C	T
SNPs	neo-Y regions	chr1	20002888	G	A
SNPs	neo-Y regions	chr1	20009078	A	G
SNPs	neo-Y regions	chr1	20009445	T	C
SNPs	neo-Y regions	chr1	20014541	C	T
SNPs	neo-Y regions	chr1	20014582	G	A
SNPs	neo-Y regions	chr1	20014945	C	T
SNPs	neo-Y regions	chr1	20014978	G	A
SNPs	neo-Y regions	chr1	20015073	C	A
SNPs	neo-Y regions	chr1	20018103	T	A
SNPs	neo-Y regions	chr1	20019030	A	G
SNPs	neo-Y regions	chr1	20019441	G	A
SNPs	neo-Y regions	chr1	20019778	T	C
SNPs	neo-Y regions	chr1	20020062	A	G
SNPs	neo-Y regions	chr1	20020174	C	T
SNPs	neo-Y regions	chr1	20021086	C	T
SNPs	neo-Y regions	chr1	20021136	C	T
SNPs	neo-Y regions	chr1	20023181	C	T
SNPs	neo-Y regions	chr1	20025510	C	T
SNPs	neo-Y regions	chr1	20026571	A	C
SNPs	neo-Y regions	chr1	20026930	G	A
SNPs	neo-Y regions	chr1	20030141	A	G
SNPs	neo-Y regions	chr1	20031641	T	C
SNPs	neo-Y regions	chr1	20035776	A	G
SNPs	neo-Y regions	chr1	20035995	T	C
SNPs	neo-Y regions	chr1	20036642	G	C
SNPs	neo-Y regions	chr1	20038953	C	T
SNPs	neo-Y regions	chr1	20039657	G	A
SNPs	neo-Y regions	chr1	20041059	G	A
SNPs	neo-Y regions	chr1	20043507	C	G
SNPs	neo-Y regions	chr1	20045452	T	G
SNPs	neo-Y regions	chr1	20045790	T	C
SNPs	neo-Y regions	chr1	20046272	C	G
SNPs	neo-Y regions	chr1	20051361	G	A
SNPs	neo-Y regions	chr1	20056554	C	A
SNPs	neo-Y regions	chr1	20056933	T	C
SNPs	neo-Y regions	chr1	20060344	C	G
SNPs	neo-Y regions	chr1	20065287	T	G
SNPs	neo-Y regions	chr1	20065912	C	T
SNPs	neo-Y regions	chr1	20073087	G	A
SNPs	neo-Y regions	chr1	20077528	C	T
SNPs	neo-Y regions	chr1	20082788	C	T
SNPs	neo-Y regions	chr1	20084483	G	C
SNPs	neo-Y regions	chr1	20085341	A	G
SNPs	neo-Y regions	chr1	20086400	C	T
SNPs	neo-Y regions	chr1	20086930	C	T
SNPs	neo-Y regions	chr1	20088929	G	A
SNPs	neo-Y regions	chr1	20094183	C	G
SNPs	neo-Y regions	chr1	20095663	C	G
SNPs	neo-Y regions	chr1	20095775	T	C
SNPs	neo-Y regions	chr1	20096586	C	T
SNPs	neo-Y regions	chr1	20102301	G	A
SNPs	neo-Y regions	chr1	20102344	A	G
SNPs	neo-Y regions	chr1	20103494	A	T
SNPs	neo-Y regions	chr1	20103893	T	C
SNPs	neo-Y regions	chr1	20108432	C	T
SNPs	neo-Y regions	chr1	20113604	C	G
SNPs	neo-Y regions	chr1	20116609	A	C
SNPs	neo-Y regions	chr1	20117570	T	G
SNPs	neo-Y regions	chr1	20118496	A	G
SNPs	neo-Y regions	chr1	20123084	G	C
SNPs	neo-Y regions	chr1	20126296	C	T
SNPs	neo-Y regions	chr1	20129067	C	G
SNPs	neo-Y regions	chr1	20141068	G	A
SNPs	neo-Y regions	chr1	20150213	G	A
SNPs	neo-Y regions	chr1	20150256	A	G
SNPs	neo-Y regions	chr1	20152320	C	T
SNPs	neo-Y regions	chr1	20155606	G	A
SNPs	neo-Y regions	chr1	20158355	A	T
SNPs	neo-Y regions	chr1	20159445	G	A
SNPs	neo-Y regions	chr1	20160242	C	T
SNPs	neo-Y regions	chr1	20161254	A	G
SNPs	neo-Y regions	chr1	20162642	T	A
SNPs	neo-Y regions	chr1	20162643	T	A
SNPs	neo-Y regions	chr1	20163079	A	G
SNPs	neo-Y regions	chr1	20166963	T	C
SNPs	neo-Y regions	chr1	20168238	C	T
SNPs	neo-Y regions	chr1	20169502	T	C
SNPs	neo-Y regions	chr1	20170104	G	A
SNPs	neo-Y regions	chr1	20170205	C	G
SNPs	neo-Y regions	chr1	20171000	C	T
SNPs	neo-Y regions	chr1	20174122	G	A
SNPs	neo-Y regions	chr1	20174714	T	C
SNPs	neo-Y regions	chr1	20177460	G	T
SNPs	neo-Y regions	chr1	20179843	C	T
SNPs	neo-Y regions	chr1	20180870	C	G
SNPs	neo-Y regions	chr1	20184760	C	T
SNPs	neo-Y regions	chr1	20184794	A	G
SNPs	neo-Y regions	chr1	20184824	G	A
SNPs	neo-Y regions	chr1	20184892	G	T
SNPs	neo-Y regions	chr1	20189914	A	G
SNPs	neo-Y regions	chr1	20194627	A	G
SNPs	neo-Y regions	chr1	20195611	T	G
SNPs	neo-Y regions	chr1	20195961	C	T
SNPs	neo-Y regions	chr1	20202757	T	C
SNPs	neo-Y regions	chr1	20203330	C	G
SNPs	neo-Y regions	chr1	20203337	T	C
SNPs	neo-Y regions	chr1	20205020	G	C
SNPs	neo-Y regions	chr1	20205596	G	A
SNPs	neo-Y regions	chr1	20206018	T	C
SNPs	neo-Y regions	chr1	20206105	A	G
SNPs	neo-Y regions	chr1	20207241	C	T
SNPs	neo-Y regions	chr1	20207261	G	A
SNPs	neo-Y regions	chr1	20212426	G	A
SNPs	neo-Y regions	chr1	20212713	T	C
SNPs	neo-Y regions	chr1	20220500	C	T
SNPs	neo-Y regions	chr1	20222494	C	T
SNPs	neo-Y regions	chr1	20227190	T	C
SNPs	neo-Y regions	chr1	20229777	C	G
SNPs	neo-Y regions	chr1	20231833	C	G
SNPs	neo-Y regions	chr1	20232858	C	G
SNPs	neo-Y regions	chr1	20236178	C	T
SNPs	neo-Y regions	chr1	20236748	G	T
SNPs	neo-Y regions	chr1	20238609	G	A
SNPs	neo-Y regions	chr1	20238973	C	G
SNPs	neo-Y regions	chr1	20239174	C	A
SNPs	neo-Y regions	chr1	20239460	G	C
SNPs	neo-Y regions	chr1	20240876	G	A
SNPs	neo-Y regions	chr1	20240912	C	T
SNPs	neo-Y regions	chr1	20242118	C	G
SNPs	neo-Y regions	chr1	20242304	A	T
SNPs	neo-Y regions	chr1	20251448	T	C
SNPs	neo-Y regions	chr1	20254794	G	A
SNPs	neo-Y regions	chr1	20258338	G	A
SNPs	neo-Y regions	chr1	20259262	C	T
SNPs	neo-Y regions	chr1	20259304	A	G
SNPs	neo-Y regions	chr1	20259695	G	A
SNPs	neo-Y regions	chr1	20260384	C	T
SNPs	neo-Y regions	chr1	20260593	G	A
SNPs	neo-Y regions	chr1	20260670	T	A
SNPs	neo-Y regions	chr1	20264268	C	T
SNPs	neo-Y regions	chr1	20266092	C	T
SNPs	neo-Y regions	chr1	20268875	C	T
SNPs	neo-Y regions	chr1	20269718	C	T
SNPs	neo-Y regions	chr1	20269991	G	A
SNPs	neo-Y regions	chr1	20273298	C	T
SNPs	neo-Y regions	chr1	20274119	C	T
SNPs	neo-Y regions	chr1	20275246	C	T
SNPs	neo-Y regions	chr1	20275543	A	G
SNPs	neo-Y regions	chr1	20275847	T	C
SNPs	neo-Y regions	chr1	20275848	G	A
SNPs	neo-Y regions	chr1	20275968	G	A
SNPs	neo-Y regions	chr1	20275985	T	C
SNPs	neo-Y regions	chr1	20275992	C	G
SNPs	neo-Y regions	chr1	20276010	C	T
SNPs	neo-Y regions	chr1	20276322	G	T
SNPs	neo-Y regions	chr1	20276565	G	T
SNPs	neo-Y regions	chr1	20276601	G	C
SNPs	neo-Y regions	chr1	20276690	G	A
SNPs	neo-Y regions	chr1	20276737	T	G
SNPs	neo-Y regions	chr1	20276907	A	T
SNPs	neo-Y regions	chr1	20277069	T	C
SNPs	neo-Y regions	chr1	20277247	T	C
SNPs	neo-Y regions	chr1	20277338	G	C
SNPs	neo-Y regions	chr1	20277356	T	C
SNPs	neo-Y regions	chr1	20277421	T	C
SNPs	neo-Y regions	chr1	20278145	T	C
SNPs	neo-Y regions	chr1	20278200	G	A
SNPs	neo-Y regions	chr1	20278930	A	C
SNPs	neo-Y regions	chr1	20279587	C	T
SNPs	neo-Y regions	chr1	20279854	T	C
SNPs	neo-Y regions	chr1	20279861	A	G
SNPs	neo-Y regions	chr1	20281955	T	C
SNPs	neo-Y regions	chr1	20298063	T	C
SNPs	neo-Y regions	chr1	20300032	G	A
SNPs	neo-Y regions	chr1	20301440	T	A
SNPs	neo-Y regions	chr1	20303333	G	A
SNPs	neo-Y regions	chr1	20303551	A	G
SNPs	neo-Y regions	chr1	20303787	G	A
SNPs	neo-Y regions	chr1	20303905	T	C
SNPs	neo-Y regions	chr1	20304586	G	A
SNPs	neo-Y regions	chr1	20305051	C	A
SNPs	neo-Y regions	chr1	20305470	C	G
SNPs	neo-Y regions	chr1	20305820	T	C
SNPs	neo-Y regions	chr1	20306054	T	C
SNPs	neo-Y regions	chr1	20310754	C	T
SNPs	neo-Y regions	chr1	20310833	C	T
SNPs	neo-Y regions	chr1	20311778	C	G
SNPs	neo-Y regions	chr1	20312802	A	G
SNPs	neo-Y regions	chr1	20313190	A	G
SNPs	neo-Y regions	chr1	20314725	G	A
SNPs	neo-Y regions	chr1	20315688	C	T
SNPs	neo-Y regions	chr1	20318629	G	C
SNPs	neo-Y regions	chr1	20318636	C	T
SNPs	neo-Y regions	chr1	20327048	A	G
SNPs	neo-Y regions	chr1	20327123	G	C
SNPs	neo-Y regions	chr1	20328685	C	T
SNPs	neo-Y regions	chr1	20329443	C	T
SNPs	neo-Y regions	chr1	20330090	T	C
SNPs	neo-Y regions	chr1	20330334	A	C
SNPs	neo-Y regions	chr1	20331762	C	T
SNPs	neo-Y regions	chr1	20332748	G	T
SNPs	neo-Y regions	chr1	20332867	C	T
SNPs	neo-Y regions	chr1	20332907	C	T
SNPs	neo-Y regions	chr1	20333611	G	A
SNPs	neo-Y regions	chr1	20335006	G	A
SNPs	neo-Y regions	chr1	20337411	C	T
SNPs	neo-Y regions	chr1	20337415	C	T
SNPs	neo-Y regions	chr1	20337468	G	C
SNPs	neo-Y regions	chr1	20340753	C	T
SNPs	neo-Y regions	chr1	20351790	G	A
SNPs	neo-Y regions	chr1	20360238	C	G
SNPs	neo-Y regions	chr1	20360324	C	T
SNPs	neo-Y regions	chr1	20362792	G	C
SNPs	neo-Y regions	chr1	20362831	G	A
SNPs	neo-Y regions	chr1	20363213	C	T
SNPs	neo-Y regions	chr1	20363755	C	T
SNPs	neo-Y regions	chr1	20372599	T	C
SNPs	neo-Y regions	chr1	20373011	C	G
SNPs	neo-Y regions	chr1	20374074	A	G
SNPs	neo-Y regions	chr1	20374455	T	C
SNPs	neo-Y regions	chr1	20375016	T	C
SNPs	neo-Y regions	chr1	20375554	G	A
SNPs	neo-Y regions	chr1	20376248	G	A
SNPs	neo-Y regions	chr1	20376258	C	T
SNPs	neo-Y regions	chr1	20376259	A	T
SNPs	neo-Y regions	chr1	20377827	A	G
SNPs	neo-Y regions	chr1	20378967	G	A
SNPs	neo-Y regions	chr1	20379226	G	C
SNPs	neo-Y regions	chr1	20379227	C	G
SNPs	neo-Y regions	chr1	20379229	T	C
SNPs	neo-Y regions	chr1	20379576	C	T
SNPs	neo-Y regions	chr1	20379809	T	C
SNPs	neo-Y regions	chr1	20379901	C	T
SNPs	neo-Y regions	chr1	20385510	C	T
SNPs	neo-Y regions	chr1	20386644	C	T
SNPs	neo-Y regions	chr1	20393510	C	T
SNPs	neo-Y regions	chr1	20394600	C	T
SNPs	neo-Y regions	chr1	20395407	G	A
SNPs	neo-Y regions	chr1	20395456	C	T
SNPs	neo-Y regions	chr1	20395911	C	G
SNPs	neo-Y regions	chr1	20396156	C	T
SNPs	neo-Y regions	chr1	20397214	C	A
SNPs	neo-Y regions	chr1	20397909	G	A
SNPs	neo-Y regions	chr1	20398434	G	A
SNPs	neo-Y regions	chr1	20404389	C	T
SNPs	neo-Y regions	chr1	20406459	T	C
SNPs	neo-Y regions	chr1	20408708	G	A
SNPs	neo-Y regions	chr1	20411304	T	C
SNPs	neo-Y regions	chr1	20411908	T	G
SNPs	neo-Y regions	chr1	20412087	C	T
SNPs	neo-Y regions	chr1	20412413	C	T
SNPs	neo-Y regions	chr1	20412630	C	T
SNPs	neo-Y regions	chr1	20412777	A	G
SNPs	neo-Y regions	chr1	20412813	C	A
SNPs	neo-Y regions	chr1	20412990	T	G
SNPs	neo-Y regions	chr1	20412997	C	T
SNPs	neo-Y regions	chr1	20413026	A	G
SNPs	neo-Y regions	chr1	20413169	C	T
SNPs	neo-Y regions	chr1	20413813	G	C
SNPs	neo-Y regions	chr1	20414234	A	G
SNPs	neo-Y regions	chr1	20414638	A	G
SNPs	neo-Y regions	chr1	20415175	T	C
SNPs	neo-Y regions	chr1	20415704	A	C
SNPs	neo-Y regions	chr1	20415752	A	G
SNPs	neo-Y regions	chr1	20415784	C	T
SNPs	neo-Y regions	chr1	20415907	G	A
SNPs	neo-Y regions	chr1	20418091	A	G
SNPs	neo-Y regions	chr1	20418101	A	G
SNPs	neo-Y regions	chr1	20418105	A	T
SNPs	neo-Y regions	chr1	20418111	T	C
SNPs	neo-Y regions	chr1	20418167	T	G
SNPs	neo-Y regions	chr1	20418169	T	G
SNPs	neo-Y regions	chr1	20418183	G	T
SNPs	neo-Y regions	chr1	20418251	G	A
SNPs	neo-Y regions	chr1	20418254	C	T
SNPs	neo-Y regions	chr1	20418260	G	A
SNPs	neo-Y regions	chr1	20418267	A	G
SNPs	neo-Y regions	chr1	20418396	A	G
SNPs	neo-Y regions	chr1	20418412	A	C
SNPs	neo-Y regions	chr1	20418434	T	C
SNPs	neo-Y regions	chr1	20418439	A	G
SNPs	neo-Y regions	chr1	20418566	A	G
SNPs	neo-Y regions	chr1	20418586	T	C
SNPs	neo-Y regions	chr1	20418712	G	A
SNPs	neo-Y regions	chr1	20418744	C	G
SNPs	neo-Y regions	chr1	20418769	T	C
SNPs	neo-Y regions	chr1	20418807	C	T
SNPs	neo-Y regions	chr1	20418870	T	G
SNPs	neo-Y regions	chr1	20418941	C	T
SNPs	neo-Y regions	chr1	20419097	C	T
SNPs	neo-Y regions	chr1	20419151	T	C
SNPs	neo-Y regions	chr1	20419152	G	A
SNPs	neo-Y regions	chr1	20419204	A	T
SNPs	neo-Y regions	chr1	20419211	T	C
SNPs	neo-Y regions	chr1	20419233	T	C
SNPs	neo-Y regions	chr1	20419246	A	G
SNPs	neo-Y regions	chr1	20419250	A	G
SNPs	neo-Y regions	chr1	20419270	C	A
SNPs	neo-Y regions	chr1	20419503	A	T
SNPs	neo-Y regions	chr1	20419576	T	C
SNPs	neo-Y regions	chr1	20419577	T	A
SNPs	neo-Y regions	chr1	20419662	G	C
SNPs	neo-Y regions	chr1	20419925	G	T
SNPs	neo-Y regions	chr1	20419969	G	A
SNPs	neo-Y regions	chr1	20419987	T	C
SNPs	neo-Y regions	chr1	20420203	C	G
SNPs	neo-Y regions	chr1	20420211	C	T
SNPs	neo-Y regions	chr1	20420213	C	T
SNPs	neo-Y regions	chr1	20420214	A	G
SNPs	neo-Y regions	chr1	20420216	T	C
SNPs	neo-Y regions	chr1	20420251	A	G
SNPs	neo-Y regions	chr1	20420288	C	T
SNPs	neo-Y regions	chr1	20420831	C	T
SNPs	neo-Y regions	chr1	20420839	C	G
SNPs	neo-Y regions	chr1	20421026	C	T
SNPs	neo-Y regions	chr1	20421039	T	A
SNPs	neo-Y regions	chr1	20421058	C	T
SNPs	neo-Y regions	chr1	20421946	G	A
SNPs	neo-Y regions	chr1	20427964	A	C
SNPs	neo-Y regions	chr1	20429950	A	G
SNPs	neo-Y regions	chr1	20432922	G	A
SNPs	neo-Y regions	chr1	20434646	A	G
SNPs	neo-Y regions	chr1	20435022	C	T
SNPs	neo-Y regions	chr1	20435564	A	G
SNPs	neo-Y regions	chr1	20437022	G	A
SNPs	neo-Y regions	chr1	20438944	A	G
SNPs	neo-Y regions	chr1	20443119	C	T
SNPs	neo-Y regions	chr1	20444403	A	G
SNPs	neo-Y regions	chr1	20444748	G	A
SNPs	neo-Y regions	chr1	20445748	C	T
SNPs	neo-Y regions	chr1	20454795	G	A
SNPs	neo-Y regions	chr1	20455989	G	A
SNPs	neo-Y regions	chr1	20456082	G	A
SNPs	neo-Y regions	chr1	20456129	G	A
SNPs	neo-Y regions	chr1	20464176	C	T
SNPs	neo-Y regions	chr1	20464361	G	A
SNPs	neo-Y regions	chr1	20468926	G	C
SNPs	neo-Y regions	chr1	20469758	G	A
SNPs	neo-Y regions	chr1	20471516	C	T
SNPs	neo-Y regions	chr1	20472386	C	T
SNPs	neo-Y regions	chr1	20474675	G	T
SNPs	neo-Y regions	chr1	20474688	C	T
SNPs	neo-Y regions	chr1	20479401	A	G
SNPs	neo-Y regions	chr1	20480975	T	G
SNPs	neo-Y regions	chr1	20482197	C	T
SNPs	neo-Y regions	chr1	20483266	C	T
SNPs	neo-Y regions	chr1	20484806	C	A
SNPs	neo-Y regions	chr1	20485189	C	T
SNPs	neo-Y regions	chr1	20485751	C	T
SNPs	neo-Y regions	chr1	20485903	G	A
SNPs	neo-Y regions	chr1	20486840	C	T
SNPs	neo-Y regions	chr1	20487241	G	A
SNPs	neo-Y regions	chr1	20487565	G	A
SNPs	neo-Y regions	chr1	20487964	C	T
SNPs	neo-Y regions	chr1	20487978	T	G
SNPs	neo-Y regions	chr1	20487987	C	A
SNPs	neo-Y regions	chr1	20487995	A	G
SNPs	neo-Y regions	chr1	20488044	T	C
SNPs	neo-Y regions	chr1	20488066	T	C
SNPs	neo-Y regions	chr1	20488084	G	A
SNPs	neo-Y regions	chr1	20488088	G	C
SNPs	neo-Y regions	chr1	20488110	T	C
SNPs	neo-Y regions	chr1	20488149	T	C
SNPs	neo-Y regions	chr1	20488153	G	A
SNPs	neo-Y regions	chr1	20488191	G	A
SNPs	neo-Y regions	chr1	20488216	C	T
SNPs	neo-Y regions	chr1	20488219	G	A
SNPs	neo-Y regions	chr1	20488261	T	C
SNPs	neo-Y regions	chr1	20489672	C	A
SNPs	neo-Y regions	chr1	20490449	C	T
SNPs	neo-Y regions	chr1	20490485	C	T
SNPs	neo-Y regions	chr1	20490761	T	C
SNPs	neo-Y regions	chr1	20490868	C	G
SNPs	neo-Y regions	chr1	20490957	C	G
SNPs	neo-Y regions	chr1	20490971	C	T
SNPs	neo-Y regions	chr1	20490972	A	G
SNPs	neo-Y regions	chr1	20491294	A	T
SNPs	neo-Y regions	chr1	20491653	C	T,*
SNPs	neo-Y regions	chr1	20492194	T	G
SNPs	neo-Y regions	chr1	20492284	G	C
SNPs	neo-Y regions	chr1	20492296	C	T
SNPs	neo-Y regions	chr1	20492305	C	T
SNPs	neo-Y regions	chr1	20492674	C	G
SNPs	neo-Y regions	chr1	20492714	C	T
SNPs	neo-Y regions	chr1	20492717	C	T
SNPs	neo-Y regions	chr1	20493239	T	C
SNPs	neo-Y regions	chr1	20493306	T	C
SNPs	neo-Y regions	chr1	20493382	T	C
SNPs	neo-Y regions	chr1	20493431	G	A
SNPs	neo-Y regions	chr1	20493691	A	G
SNPs	neo-Y regions	chr1	20494788	A	G
SNPs	neo-Y regions	chr1	20495731	C	T
SNPs	neo-Y regions	chr1	20495764	G	A
SNPs	neo-Y regions	chr1	20495816	A	G
SNPs	neo-Y regions	chr1	20498854	A	T
SNPs	neo-Y regions	chr1	20500367	G	C
SNPs	neo-Y regions	chr1	20500665	G	C
SNPs	neo-Y regions	chr1	20503103	C	T
SNPs	neo-Y regions	chr1	20507045	G	A
SNPs	neo-Y regions	chr1	20508559	T	A
SNPs	neo-Y regions	chr1	20508816	T	C
SNPs	neo-Y regions	chr1	20508989	C	T
SNPs	neo-Y regions	chr1	20508990	G	A
SNPs	neo-Y regions	chr1	20509123	G	A
SNPs	neo-Y regions	chr1	20509135	G	A
SNPs	neo-Y regions	chr1	20509188	T	C
SNPs	neo-Y regions	chr1	20509234	C	T
SNPs	neo-Y regions	chr1	20509466	T	C
SNPs	neo-Y regions	chr1	20510633	T	G
SNPs	neo-Y regions	chr1	20510843	G	A
SNPs	neo-Y regions	chr1	20511029	C	A
SNPs	neo-Y regions	chr1	20511485	C	T
SNPs	neo-Y regions	chr1	20511762	C	G
SNPs	neo-Y regions	chr1	20512425	C	A
SNPs	neo-Y regions	chr1	20512759	T	C
SNPs	neo-Y regions	chr1	20513064	G	A
SNPs	neo-Y regions	chr1	20514149	C	T
SNPs	neo-Y regions	chr1	20514466	T	C
SNPs	neo-Y regions	chr1	20514653	G	A
SNPs	neo-Y regions	chr1	20515509	G	T
SNPs	neo-Y regions	chr1	20516462	A	G
SNPs	neo-Y regions	chr1	20516590	T	C
SNPs	neo-Y regions	chr1	20516976	A	T
SNPs	neo-Y regions	chr1	20518074	G	C
SNPs	neo-Y regions	chr1	20519046	C	T
SNPs	neo-Y regions	chr1	20520988	A	G
SNPs	neo-Y regions	chr1	20522246	C	T
SNPs	neo-Y regions	chr1	20522288	G	A
SNPs	neo-Y regions	chr1	20522300	G	C
SNPs	neo-Y regions	chr1	20522331	T	G
SNPs	neo-Y regions	chr1	20523308	C	T
SNPs	neo-Y regions	chr1	20523450	A	G
SNPs	neo-Y regions	chr1	20523524	C	A
SNPs	neo-Y regions	chr1	20524121	C	T
SNPs	neo-Y regions	chr1	20524139	A	G
SNPs	neo-Y regions	chr1	20524367	G	T
SNPs	neo-Y regions	chr1	20524379	A	G
SNPs	neo-Y regions	chr1	20531390	C	T
SNPs	neo-Y regions	chr1	20533661	G	A
SNPs	neo-Y regions	chr1	20533760	T	C
SNPs	neo-Y regions	chr1	20533839	C	G
SNPs	neo-Y regions	chr1	20534146	G	A
SNPs	neo-Y regions	chr1	20534426	G	A
SNPs	neo-Y regions	chr1	20534591	T	C
SNPs	neo-Y regions	chr1	20534900	G	A
SNPs	neo-Y regions	chr1	20535329	C	T
SNPs	neo-Y regions	chr1	20535457	G	T
SNPs	neo-Y regions	chr1	20535520	C	T
SNPs	neo-Y regions	chr1	20535731	G	A
SNPs	neo-Y regions	chr1	20535990	T	C
SNPs	neo-Y regions	chr1	20536138	C	T
SNPs	neo-Y regions	chr1	20537338	C	T
SNPs	neo-Y regions	chr1	20537343	A	G
SNPs	neo-Y regions	chr1	20537753	C	T
SNPs	neo-Y regions	chr1	20538072	G	A
SNPs	neo-Y regions	chr1	20539822	C	T
SNPs	neo-Y regions	chr1	20540070	C	T
SNPs	neo-Y regions	chr1	20540949	C	T
SNPs	neo-Y regions	chr1	20541304	G	A
SNPs	neo-Y regions	chr1	20541604	G	A
SNPs	neo-Y regions	chr1	20541777	C	T
SNPs	neo-Y regions	chr1	20541959	T	G
SNPs	neo-Y regions	chr1	20542734	G	A
SNPs	neo-Y regions	chr1	20544057	T	C
SNPs	neo-Y regions	chr1	20545379	G	T
SNPs	neo-Y regions	chr1	20545886	G	T
SNPs	neo-Y regions	chr1	20545961	C	T
SNPs	neo-Y regions	chr1	20546167	C	T
SNPs	neo-Y regions	chr1	20546192	C	T
SNPs	neo-Y regions	chr1	20546835	G	A
SNPs	neo-Y regions	chr1	20546840	T	A
SNPs	neo-Y regions	chr1	20546995	A	T
SNPs	neo-Y regions	chr1	20547454	C	T
SNPs	neo-Y regions	chr1	20550140	C	T
SNPs	neo-Y regions	chr1	20553519	T	C
SNPs	neo-Y regions	chr1	20555308	G	A
SNPs	neo-Y regions	chr1	20555677	G	A
SNPs	neo-Y regions	chr1	20556139	C	T
SNPs	neo-Y regions	chr1	20556463	G	A
SNPs	neo-Y regions	chr1	20556616	G	A
SNPs	neo-Y regions	chr1	20556626	G	A
SNPs	neo-Y regions	chr1	20557822	A	G
SNPs	neo-Y regions	chr1	20557935	T	C
SNPs	neo-Y regions	chr1	20558587	A	G
SNPs	neo-Y regions	chr1	20558717	T	C
SNPs	neo-Y regions	chr1	20558740	G	A
SNPs	neo-Y regions	chr1	20559564	G	A
SNPs	neo-Y regions	chr1	20562877	C	T
SNPs	neo-Y regions	chr1	20563750	C	T
SNPs	neo-Y regions	chr1	20566049	T	C
SNPs	neo-Y regions	chr1	20566091	G	A
SNPs	neo-Y regions	chr1	20567659	A	C
SNPs	neo-Y regions	chr1	20569448	G	T
SNPs	neo-Y regions	chr1	20569934	C	T
SNPs	neo-Y regions	chr1	20571779	A	G
SNPs	neo-Y regions	chr1	20572145	C	T
SNPs	neo-Y regions	chr1	20572161	G	A
SNPs	neo-Y regions	chr1	20572286	T	A
SNPs	neo-Y regions	chr1	20572302	G	T
SNPs	neo-Y regions	chr1	20572620	C	G
SNPs	neo-Y regions	chr1	20573153	C	T
SNPs	neo-Y regions	chr1	20573811	A	G
SNPs	neo-Y regions	chr1	20575105	C	T
SNPs	neo-Y regions	chr1	20577483	A	G
SNPs	neo-Y regions	chr1	20579849	G	A
SNPs	neo-Y regions	chr1	20580748	A	G
SNPs	neo-Y regions	chr1	20582657	G	A
SNPs	neo-Y regions	chr1	20582660	A	C
SNPs	neo-Y regions	chr1	20582665	C	T
SNPs	neo-Y regions	chr1	20582714	T	C
SNPs	neo-Y regions	chr1	20582838	C	T
SNPs	neo-Y regions	chr1	20582903	C	T
SNPs	neo-Y regions	chr1	20582918	A	G
SNPs	neo-Y regions	chr1	20582970	C	T
SNPs	neo-Y regions	chr1	20583004	T	A
SNPs	neo-Y regions	chr1	20583364	C	T
SNPs	neo-Y regions	chr1	20583567	T	C
SNPs	neo-Y regions	chr1	20583600	T	C
SNPs	neo-Y regions	chr1	20583651	C	T
SNPs	neo-Y regions	chr1	20583674	A	T
SNPs	neo-Y regions	chr1	20583904	C	T
SNPs	neo-Y regions	chr1	20584275	A	G
SNPs	neo-Y regions	chr1	20584294	A	T
SNPs	neo-Y regions	chr1	20584329	A	G
SNPs	neo-Y regions	chr1	20584518	T	C
SNPs	neo-Y regions	chr1	20584527	C	T
SNPs	neo-Y regions	chr1	20584539	C	T
SNPs	neo-Y regions	chr1	20584623	C	T
SNPs	neo-Y regions	chr1	20584628	G	A
SNPs	neo-Y regions	chr1	20584657	G	A
SNPs	neo-Y regions	chr1	20584669	T	C
SNPs	neo-Y regions	chr1	20584676	T	C
SNPs	neo-Y regions	chr1	20584737	G	T
SNPs	neo-Y regions	chr1	20584852	G	C
SNPs	neo-Y regions	chr1	20584861	A	C
SNPs	neo-Y regions	chr1	20584868	G	A
SNPs	neo-Y regions	chr1	20584905	C	T
SNPs	neo-Y regions	chr1	20584913	T	C
SNPs	neo-Y regions	chr1	20584995	T	C
SNPs	neo-Y regions	chr1	20584996	G	A
SNPs	neo-Y regions	chr1	20585018	A	G
SNPs	neo-Y regions	chr1	20585021	A	T
SNPs	neo-Y regions	chr1	20585026	T	C
SNPs	neo-Y regions	chr1	20585028	T	C
SNPs	neo-Y regions	chr1	20585108	C	T
SNPs	neo-Y regions	chr1	20585114	T	C
SNPs	neo-Y regions	chr1	20585139	G	A
SNPs	neo-Y regions	chr1	20585143	G	A
SNPs	neo-Y regions	chr1	20585165	G	T
SNPs	neo-Y regions	chr1	20585166	T	C
SNPs	neo-Y regions	chr1	20585182	T	C
SNPs	neo-Y regions	chr1	20586378	C	G
SNPs	neo-Y regions	chr1	20587210	C	G
SNPs	neo-Y regions	chr1	20588046	C	T
SNPs	neo-Y regions	chr1	20588193	C	T
SNPs	neo-Y regions	chr1	20588463	A	G
SNPs	neo-Y regions	chr1	20588469	G	A
SNPs	neo-Y regions	chr1	20588566	C	T
SNPs	neo-Y regions	chr1	20588827	A	G
SNPs	neo-Y regions	chr1	20588926	T	G
SNPs	neo-Y regions	chr1	20588931	A	G
SNPs	neo-Y regions	chr1	20588939	G	A
SNPs	neo-Y regions	chr1	20588964	T	C
SNPs	neo-Y regions	chr1	20588968	T	A
SNPs	neo-Y regions	chr1	20589079	G	A
SNPs	neo-Y regions	chr1	20589692	A	G
SNPs	neo-Y regions	chr1	20589821	A	T
SNPs	neo-Y regions	chr1	20589833	G	T
SNPs	neo-Y regions	chr1	20590209	G	A
SNPs	neo-Y regions	chr1	20590572	T	C
SNPs	neo-Y regions	chr1	20590575	A	G
SNPs	neo-Y regions	chr1	20590579	A	T
SNPs	neo-Y regions	chr1	20591936	T	C
SNPs	neo-Y regions	chr1	20592394	A	G
SNPs	neo-Y regions	chr1	20594152	T	C
SNPs	neo-Y regions	chr1	20597518	C	G
SNPs	neo-Y regions	chr1	20598178	G	A
SNPs	neo-Y regions	chr1	20604072	C	A
SNPs	neo-Y regions	chr1	20604787	T	G
SNPs	neo-Y regions	chr1	20605232	T	C
SNPs	neo-Y regions	chr1	20607097	G	T
SNPs	neo-Y regions	chr1	20612879	A	G
SNPs	neo-Y regions	chr1	20618574	C	A
SNPs	neo-Y regions	chr1	20622821	C	G
SNPs	neo-Y regions	chr1	20623604	T	C
SNPs	neo-Y regions	chr1	20623746	C	T
SNPs	neo-Y regions	chr1	20623802	C	T
SNPs	neo-Y regions	chr1	20624039	A	T
SNPs	neo-Y regions	chr1	20625153	T	C
SNPs	neo-Y regions	chr1	20626556	C	G
SNPs	neo-Y regions	chr1	20627997	G	A
SNPs	neo-Y regions	chr1	20628652	G	A
SNPs	neo-Y regions	chr1	20628945	T	A
SNPs	neo-Y regions	chr1	20629591	G	A
SNPs	neo-Y regions	chr1	20635276	G	A
SNPs	neo-Y regions	chr1	20635295	G	C
SNPs	neo-Y regions	chr1	20636398	T	C
SNPs	neo-Y regions	chr1	20637315	T	C
SNPs	neo-Y regions	chr1	20638933	C	T
SNPs	neo-Y regions	chr1	20640954	G	C
SNPs	neo-Y regions	chr1	20641601	T	C
SNPs	neo-Y regions	chr1	20642215	C	T
SNPs	neo-Y regions	chr1	20642512	G	A
SNPs	neo-Y regions	chr1	20644576	C	T
SNPs	neo-Y regions	chr1	20645139	G	A
SNPs	neo-Y regions	chr1	20645163	A	G
SNPs	neo-Y regions	chr1	20645243	A	G
SNPs	neo-Y regions	chr1	20645960	T	C
SNPs	neo-Y regions	chr1	20646119	G	A
SNPs	neo-Y regions	chr1	20646336	G	A
SNPs	neo-Y regions	chr1	20650676	T	C
SNPs	neo-Y regions	chr1	20650885	T	C
SNPs	neo-Y regions	chr1	20651860	G	C
SNPs	neo-Y regions	chr1	20652371	G	A
SNPs	neo-Y regions	chr1	20654332	G	C
SNPs	neo-Y regions	chr1	20655473	T	C
SNPs	neo-Y regions	chr1	20660453	C	T
SNPs	neo-Y regions	chr1	20660988	A	G
SNPs	neo-Y regions	chr1	20662318	T	C
SNPs	neo-Y regions	chr1	20666296	C	G
SNPs	neo-Y regions	chr1	20668292	C	T
SNPs	neo-Y regions	chr1	20668310	G	T
SNPs	neo-Y regions	chr1	20668350	C	T
SNPs	neo-Y regions	chr1	20668379	A	G
SNPs	neo-Y regions	chr1	20668407	T	A
SNPs	neo-Y regions	chr1	20668435	G	A
SNPs	neo-Y regions	chr1	20668698	A	T
SNPs	neo-Y regions	chr1	20668968	C	G
SNPs	neo-Y regions	chr1	20669021	T	C
SNPs	neo-Y regions	chr1	20669584	G	A
SNPs	neo-Y regions	chr1	20669651	G	A
SNPs	neo-Y regions	chr1	20670248	A	T
SNPs	neo-Y regions	chr1	20670261	G	A
SNPs	neo-Y regions	chr1	20670322	A	G
SNPs	neo-Y regions	chr1	20670449	C	T
SNPs	neo-Y regions	chr1	20671938	A	T
SNPs	neo-Y regions	chr1	20672450	T	C
SNPs	neo-Y regions	chr1	20673337	A	T
SNPs	neo-Y regions	chr1	20673411	T	C
SNPs	neo-Y regions	chr1	20675368	A	C
SNPs	neo-Y regions	chr1	20676644	C	A
SNPs	neo-Y regions	chr1	20677708	C	T
SNPs	neo-Y regions	chr1	20677929	T	C
SNPs	neo-Y regions	chr1	20678728	C	G
SNPs	neo-Y regions	chr1	20679267	C	T
SNPs	neo-Y regions	chr1	20679331	C	T
SNPs	neo-Y regions	chr1	20679501	G	A
SNPs	neo-Y regions	chr1	20679802	T	G
SNPs	neo-Y regions	chr1	20680679	G	A
SNPs	neo-Y regions	chr1	20681572	G	C
SNPs	neo-Y regions	chr1	20682249	C	A
SNPs	neo-Y regions	chr1	20682363	C	T
SNPs	neo-Y regions	chr1	20682761	C	T
SNPs	neo-Y regions	chr1	20682947	T	C
SNPs	neo-Y regions	chr1	20683571	G	A
SNPs	neo-Y regions	chr1	20684083	G	A
SNPs	neo-Y regions	chr1	20686476	G	A
SNPs	neo-Y regions	chr1	20686592	G	A
SNPs	neo-Y regions	chr1	20687160	G	A
SNPs	neo-Y regions	chr1	20687248	A	C
SNPs	neo-Y regions	chr1	20689995	C	A
SNPs	neo-Y regions	chr1	20690111	T	C
SNPs	neo-Y regions	chr1	20690339	T	G
SNPs	neo-Y regions	chr1	20690385	C	T
SNPs	neo-Y regions	chr1	20690451	T	A
SNPs	neo-Y regions	chr1	20690949	G	T
SNPs	neo-Y regions	chr1	20691838	T	C
SNPs	neo-Y regions	chr1	20691847	T	C
SNPs	neo-Y regions	chr1	20691974	T	G
SNPs	neo-Y regions	chr1	20692031	A	G
SNPs	neo-Y regions	chr1	20692077	G	A
SNPs	neo-Y regions	chr1	20692308	G	A
SNPs	neo-Y regions	chr1	20692860	A	G
SNPs	neo-Y regions	chr1	20693192	G	A
SNPs	neo-Y regions	chr1	20693310	T	C
SNPs	neo-Y regions	chr1	20694444	A	G
SNPs	neo-Y regions	chr1	20694502	G	A
SNPs	neo-Y regions	chr1	20695021	C	T
SNPs	neo-Y regions	chr1	20695401	G	C
SNPs	neo-Y regions	chr1	20696322	A	G
SNPs	neo-Y regions	chr1	20696419	G	A
SNPs	neo-Y regions	chr1	20696459	G	C
SNPs	neo-Y regions	chr1	20697196	T	C
SNPs	neo-Y regions	chr1	20697748	G	T
SNPs	neo-Y regions	chr1	20697952	T	G
SNPs	neo-Y regions	chr1	20698126	C	A
SNPs	neo-Y regions	chr1	20698205	C	T
SNPs	neo-Y regions	chr1	20698417	A	G
SNPs	neo-Y regions	chr1	20698486	A	G
SNPs	neo-Y regions	chr1	20698573	G	A
SNPs	neo-Y regions	chr1	20698644	A	G
SNPs	neo-Y regions	chr1	20698647	T	G
SNPs	neo-Y regions	chr1	20698669	C	T
SNPs	neo-Y regions	chr1	20698728	C	T
SNPs	neo-Y regions	chr1	20698773	G	A
SNPs	neo-Y regions	chr1	20698842	A	G
SNPs	neo-Y regions	chr1	20698884	T	C
SNPs	neo-Y regions	chr1	20698908	C	T
SNPs	neo-Y regions	chr1	20699033	C	T
SNPs	neo-Y regions	chr1	20699141	T	C
SNPs	neo-Y regions	chr1	20699160	C	T
SNPs	neo-Y regions	chr1	20699201	G	A
SNPs	neo-Y regions	chr1	20699212	C	T
SNPs	neo-Y regions	chr1	20699217	A	T
SNPs	neo-Y regions	chr1	20699254	A	T
SNPs	neo-Y regions	chr1	20699559	C	A
SNPs	neo-Y regions	chr1	20699561	G	A
SNPs	neo-Y regions	chr1	20700885	G	A
SNPs	neo-Y regions	chr1	20700922	C	G
SNPs	neo-Y regions	chr1	20701072	T	C
SNPs	neo-Y regions	chr1	20701112	T	G
SNPs	neo-Y regions	chr1	20701520	T	C
SNPs	neo-Y regions	chr1	20703375	C	A
SNPs	neo-Y regions	chr1	20703853	G	A
SNPs	neo-Y regions	chr1	20703886	C	T
SNPs	neo-Y regions	chr1	20704441	C	G
SNPs	neo-Y regions	chr1	20705122	C	T
SNPs	neo-Y regions	chr1	20705485	C	A
SNPs	neo-Y regions	chr1	20705986	C	T
SNPs	neo-Y regions	chr1	20706453	C	T
SNPs	neo-Y regions	chr1	20706497	T	C
SNPs	neo-Y regions	chr1	20707225	G	A
SNPs	neo-Y regions	chr1	20707295	T	G
SNPs	neo-Y regions	chr1	20707708	G	A
SNPs	neo-Y regions	chr1	20708449	G	T
SNPs	neo-Y regions	chr1	20708818	T	C
SNPs	neo-Y regions	chr1	20709054	A	G
SNPs	neo-Y regions	chr1	20709402	C	G
SNPs	neo-Y regions	chr1	20709409	C	T
SNPs	neo-Y regions	chr1	20712004	C	T
SNPs	neo-Y regions	chr1	20712402	C	A
SNPs	neo-Y regions	chr1	20713995	C	T
SNPs	neo-Y regions	chr1	20714854	C	T
SNPs	neo-Y regions	chr1	20716442	T	C
SNPs	neo-Y regions	chr1	20718314	A	G
SNPs	neo-Y regions	chr1	20720328	C	A
SNPs	neo-Y regions	chr1	20720329	A	G
SNPs	neo-Y regions	chr1	20721552	C	T
SNPs	neo-Y regions	chr1	20723110	C	G
SNPs	neo-Y regions	chr1	20725344	G	A
SNPs	neo-Y regions	chr1	20730455	G	A
SNPs	neo-Y regions	chr1	20731572	T	A
SNPs	neo-Y regions	chr1	20735817	C	A
SNPs	neo-Y regions	chr1	20737901	T	C
SNPs	neo-Y regions	chr1	20738002	G	T
SNPs	neo-Y regions	chr1	20738066	T	C
SNPs	neo-Y regions	chr1	20738488	G	A
SNPs	neo-Y regions	chr1	20742616	G	C
SNPs	neo-Y regions	chr1	20742651	C	T
SNPs	neo-Y regions	chr1	20745022	A	T
SNPs	neo-Y regions	chr1	20751094	C	T
SNPs	neo-Y regions	chr1	20754146	A	T
SNPs	neo-Y regions	chr1	20754151	A	T
SNPs	neo-Y regions	chr1	20757690	T	G
SNPs	neo-Y regions	chr1	20757866	G	A
SNPs	neo-Y regions	chr1	20759809	A	T
SNPs	neo-Y regions	chr1	20766294	G	C
SNPs	neo-Y regions	chr1	20766736	A	G
SNPs	neo-Y regions	chr1	20770703	C	T,*
SNPs	neo-Y regions	chr1	20778861	T	C
SNPs	neo-Y regions	chr1	20785166	T	C
SNPs	neo-Y regions	chr1	20797248	G	A
SNPs	neo-Y regions	chr1	20801353	C	T
SNPs	neo-Y regions	chr1	20801501	G	A
SNPs	neo-Y regions	chr1	20801518	T	C
SNPs	neo-Y regions	chr1	20801556	C	A
SNPs	neo-Y regions	chr1	20801609	T	G
SNPs	neo-Y regions	chr1	20801665	C	T
SNPs	neo-Y regions	chr1	20801758	A	G
SNPs	neo-Y regions	chr1	20802084	T	C
SNPs	neo-Y regions	chr1	20802225	G	C
SNPs	neo-Y regions	chr1	20802582	C	T
SNPs	neo-Y regions	chr1	20803429	T	C
SNPs	neo-Y regions	chr1	20803505	T	C
SNPs	neo-Y regions	chr1	20803597	T	C
SNPs	neo-Y regions	chr1	20804064	A	G
SNPs	neo-Y regions	chr1	20804321	C	T
SNPs	neo-Y regions	chr1	20804592	C	T
SNPs	neo-Y regions	chr1	20804658	T	A
SNPs	neo-Y regions	chr1	20805153	G	A
SNPs	neo-Y regions	chr1	20805410	C	T
SNPs	neo-Y regions	chr1	20805537	C	T
SNPs	neo-Y regions	chr1	20805540	C	G
SNPs	neo-Y regions	chr1	20806027	G	T
SNPs	neo-Y regions	chr1	20806542	C	G
SNPs	neo-Y regions	chr1	20806557	G	A
SNPs	neo-Y regions	chr1	20806573	G	A
SNPs	neo-Y regions	chr1	20806817	C	T
SNPs	neo-Y regions	chr1	20807898	C	G
SNPs	neo-Y regions	chr1	20808199	G	C
SNPs	neo-Y regions	chr1	20808310	C	T
SNPs	neo-Y regions	chr1	20808493	C	T
SNPs	neo-Y regions	chr1	20809572	A	C
SNPs	neo-Y regions	chr1	20809675	G	A
SNPs	neo-Y regions	chr1	20809988	A	G
SNPs	neo-Y regions	chr1	20810524	G	A
SNPs	neo-Y regions	chr1	20810652	A	G
SNPs	neo-Y regions	chr1	20810681	C	T
SNPs	neo-Y regions	chr1	20810940	G	A
SNPs	neo-Y regions	chr1	20811273	T	G
SNPs	neo-Y regions	chr1	20814115	C	T
SNPs	neo-Y regions	chr1	20814679	C	G
SNPs	neo-Y regions	chr1	20814769	A	C
SNPs	neo-Y regions	chr1	20815211	C	T
SNPs	neo-Y regions	chr1	20815490	C	A
SNPs	neo-Y regions	chr1	20816836	C	T
SNPs	neo-Y regions	chr1	20818178	A	G
SNPs	neo-Y regions	chr1	20818314	A	T
SNPs	neo-Y regions	chr1	20821035	C	T
SNPs	neo-Y regions	chr1	20821966	C	T
SNPs	neo-Y regions	chr1	20822464	T	C
SNPs	neo-Y regions	chr1	20822609	C	T
SNPs	neo-Y regions	chr1	20822623	G	T
SNPs	neo-Y regions	chr1	20822764	T	C
SNPs	neo-Y regions	chr1	20823064	T	G
SNPs	neo-Y regions	chr1	20823267	T	C
SNPs	neo-Y regions	chr1	20823327	T	G
SNPs	neo-Y regions	chr1	20823414	T	G
SNPs	neo-Y regions	chr1	20823459	G	C
SNPs	neo-Y regions	chr1	20823612	T	C
SNPs	neo-Y regions	chr1	20823889	T	C
SNPs	neo-Y regions	chr1	20824041	A	C
SNPs	neo-Y regions	chr1	20824100	A	G
SNPs	neo-Y regions	chr1	20824147	T	A
SNPs	neo-Y regions	chr1	20824324	C	T
SNPs	neo-Y regions	chr1	20824811	A	G
SNPs	neo-Y regions	chr1	20824933	G	A
SNPs	neo-Y regions	chr1	20825555	G	A
SNPs	neo-Y regions	chr1	20826234	T	C
SNPs	neo-Y regions	chr1	20826757	G	A
SNPs	neo-Y regions	chr1	20827149	C	T
SNPs	neo-Y regions	chr1	20827311	C	G
SNPs	neo-Y regions	chr1	20827761	T	A
SNPs	neo-Y regions	chr1	20827898	C	T
SNPs	neo-Y regions	chr1	20828714	C	T
SNPs	neo-Y regions	chr1	20828900	G	C
SNPs	neo-Y regions	chr1	20829407	T	G
SNPs	neo-Y regions	chr1	20830953	G	A
SNPs	neo-Y regions	chr1	20832114	T	C
SNPs	neo-Y regions	chr1	20833881	A	G
SNPs	neo-Y regions	chr1	20836943	T	A
SNPs	neo-Y regions	chr1	20839247	C	T
SNPs	neo-Y regions	chr1	20843777	C	T
SNPs	neo-Y regions	chr1	20845317	G	T
SNPs	neo-Y regions	chr1	20850030	A	G
SNPs	neo-Y regions	chr1	20851101	C	T
SNPs	neo-Y regions	chr1	20851995	A	G
SNPs	neo-Y regions	chr1	20853220	T	C
SNPs	neo-Y regions	chr1	20854652	C	A
SNPs	neo-Y regions	chr1	20856138	C	T
SNPs	neo-Y regions	chr1	20857370	T	C
SNPs	neo-Y regions	chr1	20857827	A	G
SNPs	neo-Y regions	chr1	20857890	A	G
SNPs	neo-Y regions	chr1	20858284	T	C
SNPs	neo-Y regions	chr1	20858894	T	C
SNPs	neo-Y regions	chr1	20858895	G	A
SNPs	neo-Y regions	chr1	20859057	T	A
SNPs	neo-Y regions	chr1	20859081	G	A
SNPs	neo-Y regions	chr1	20859132	C	T
SNPs	neo-Y regions	chr1	20859139	G	T
SNPs	neo-Y regions	chr1	20859151	A	G
SNPs	neo-Y regions	chr1	20859185	G	T
SNPs	neo-Y regions	chr1	20859203	C	T
SNPs	neo-Y regions	chr1	20861081	T	C
SNPs	neo-Y regions	chr1	20861713	G	A
SNPs	neo-Y regions	chr1	20863559	C	A
SNPs	neo-Y regions	chr1	20863566	C	T
SNPs	neo-Y regions	chr1	20863653	A	G
SNPs	neo-Y regions	chr1	20865608	T	A
SNPs	neo-Y regions	chr1	20870148	C	G
SNPs	neo-Y regions	chr1	20870566	A	G
SNPs	neo-Y regions	chr1	20871240	T	C
SNPs	neo-Y regions	chr1	20871410	C	T
SNPs	neo-Y regions	chr1	20871493	C	T
SNPs	neo-Y regions	chr1	20872984	C	A
SNPs	neo-Y regions	chr1	20872990	C	T
SNPs	neo-Y regions	chr1	20874493	A	G
SNPs	neo-Y regions	chr1	20874499	G	C
SNPs	neo-Y regions	chr1	20877317	A	G
SNPs	neo-Y regions	chr1	20877964	A	G
SNPs	neo-Y regions	chr1	20878471	T	C
SNPs	neo-Y regions	chr1	20879054	G	C
SNPs	neo-Y regions	chr1	20879588	T	C
SNPs	neo-Y regions	chr1	20880664	T	C
SNPs	neo-Y regions	chr1	20880786	C	T
SNPs	neo-Y regions	chr1	20881246	G	A
SNPs	neo-Y regions	chr1	20881600	C	T
SNPs	neo-Y regions	chr1	20883052	C	A
SNPs	neo-Y regions	chr1	20883930	C	T
SNPs	neo-Y regions	chr1	20884021	G	A
SNPs	neo-Y regions	chr1	20885527	A	G
SNPs	neo-Y regions	chr1	20885834	T	A
SNPs	neo-Y regions	chr1	20886378	C	T
SNPs	neo-Y regions	chr1	20886555	C	T
SNPs	neo-Y regions	chr1	20887354	C	T
SNPs	neo-Y regions	chr1	20887394	G	A
SNPs	neo-Y regions	chr1	20889058	G	A
SNPs	neo-Y regions	chr1	20891307	C	T
SNPs	neo-Y regions	chr1	20898855	G	A
SNPs	neo-Y regions	chr1	20899343	G	C
SNPs	neo-Y regions	chr1	20902410	C	T
SNPs	neo-Y regions	chr1	20904122	A	G
SNPs	neo-Y regions	chr1	20915459	G	C
SNPs	neo-Y regions	chr1	20915488	G	A
SNPs	neo-Y regions	chr1	20915495	A	G
SNPs	neo-Y regions	chr1	20915535	T	C
SNPs	neo-Y regions	chr1	20920544	C	T
SNPs	neo-Y regions	chr1	20921201	G	A
SNPs	neo-Y regions	chr1	20921557	T	G
SNPs	neo-Y regions	chr1	20921560	T	G
SNPs	neo-Y regions	chr1	20921563	T	G
SNPs	neo-Y regions	chr1	20922865	G	T
SNPs	neo-Y regions	chr1	20923671	A	G
SNPs	neo-Y regions	chr1	20925805	A	G
SNPs	neo-Y regions	chr1	20927458	G	A
SNPs	neo-Y regions	chr1	20927760	T	C
SNPs	neo-Y regions	chr1	20930486	C	T
SNPs	neo-Y regions	chr1	20932510	A	G
SNPs	neo-Y regions	chr1	20932582	G	A
SNPs	neo-Y regions	chr1	20934650	C	T
SNPs	neo-Y regions	chr1	20936730	C	T
SNPs	neo-Y regions	chr1	20941902	G	A
SNPs	neo-Y regions	chr1	20945751	C	G
SNPs	neo-Y regions	chr1	20945875	G	C
SNPs	neo-Y regions	chr1	20946427	G	A
SNPs	neo-Y regions	chr1	20946637	A	G
SNPs	neo-Y regions	chr1	20946642	T	G
SNPs	neo-Y regions	chr1	20947598	G	A
SNPs	neo-Y regions	chr1	20949046	A	G
SNPs	neo-Y regions	chr1	20949286	T	C
SNPs	neo-Y regions	chr1	20950439	C	G
SNPs	neo-Y regions	chr1	20950448	G	A
SNPs	neo-Y regions	chr1	20950564	C	G
SNPs	neo-Y regions	chr1	20950579	T	C
SNPs	neo-Y regions	chr1	20950625	A	T
SNPs	neo-Y regions	chr1	20951963	G	A
SNPs	neo-Y regions	chr1	20953044	G	T
SNPs	neo-Y regions	chr1	20953269	G	A
SNPs	neo-Y regions	chr1	20953722	C	T
SNPs	neo-Y regions	chr1	20955170	A	G
SNPs	neo-Y regions	chr1	20957932	A	T
SNPs	neo-Y regions	chr1	20958788	A	G
SNPs	neo-Y regions	chr1	20960913	A	G
SNPs	neo-Y regions	chr1	20962329	T	C
SNPs	neo-Y regions	chr1	20963708	C	T
SNPs	neo-Y regions	chr1	20963840	A	G
SNPs	neo-Y regions	chr1	20966358	A	G
SNPs	neo-Y regions	chr1	20966422	A	G
SNPs	neo-Y regions	chr1	20966778	A	T
SNPs	neo-Y regions	chr1	20967499	G	A
SNPs	neo-Y regions	chr1	20969943	C	T
SNPs	neo-Y regions	chr1	20969945	C	T
SNPs	neo-Y regions	chr1	20970201	A	G
SNPs	neo-Y regions	chr1	20971312	G	A
SNPs	neo-Y regions	chr1	20971350	G	T
SNPs	neo-Y regions	chr1	20971385	T	C
SNPs	neo-Y regions	chr1	20971572	T	C
SNPs	neo-Y regions	chr1	20972534	C	T
SNPs	neo-Y regions	chr1	20975502	G	A
SNPs	neo-Y regions	chr1	20975950	G	T
SNPs	neo-Y regions	chr1	20976115	G	A
SNPs	neo-Y regions	chr1	20976437	G	A
SNPs	neo-Y regions	chr1	20976981	T	C
SNPs	neo-Y regions	chr1	20977153	G	A
SNPs	neo-Y regions	chr1	20977908	G	T
SNPs	neo-Y regions	chr1	20978272	C	A
SNPs	neo-Y regions	chr1	20978523	G	A
SNPs	neo-Y regions	chr1	20979086	G	A
SNPs	neo-Y regions	chr1	20979098	C	T
SNPs	neo-Y regions	chr1	20979369	A	G
SNPs	neo-Y regions	chr1	20979400	C	T
SNPs	neo-Y regions	chr1	20979438	G	T
SNPs	neo-Y regions	chr1	20979856	G	A
SNPs	neo-Y regions	chr1	20980246	A	G
SNPs	neo-Y regions	chr1	20981224	C	T
SNPs	neo-Y regions	chr1	20981475	A	G
SNPs	neo-Y regions	chr1	20981993	T	C
SNPs	neo-Y regions	chr1	20982273	C	T
SNPs	neo-Y regions	chr1	20983115	C	T
SNPs	neo-Y regions	chr1	20983540	A	G
SNPs	neo-Y regions	chr1	20986907	T	C
SNPs	neo-Y regions	chr1	20987120	G	A
SNPs	neo-Y regions	chr1	20988950	T	G
SNPs	neo-Y regions	chr1	20989418	C	T
SNPs	neo-Y regions	chr1	20989812	T	C
SNPs	neo-Y regions	chr1	20993033	C	A
SNPs	neo-Y regions	chr1	20993283	A	T
SNPs	neo-Y regions	chr1	20993346	C	T
SNPs	neo-Y regions	chr1	20994310	G	A
SNPs	neo-Y regions	chr1	20996388	A	G
SNPs	neo-Y regions	chr1	20998064	G	A
SNPs	neo-Y regions	chr1	20998864	A	G
SNPs	neo-Y regions	chr1	20999071	C	T
SNPs	neo-Y regions	chr1	20999302	C	T
SNPs	neo-Y regions	chr1	21000054	G	T
SNPs	neo-Y regions	chr1	21000423	C	A
SNPs	neo-Y regions	chr1	21000838	C	T
SNPs	neo-Y regions	chr1	21000881	C	T
SNPs	neo-Y regions	chr1	21001675	A	C
SNPs	neo-Y regions	chr1	21001689	G	A
SNPs	neo-Y regions	chr1	21002888	T	G
SNPs	neo-Y regions	chr1	21003215	A	C
SNPs	neo-Y regions	chr1	21003246	C	T
SNPs	neo-Y regions	chr1	21003611	A	G
SNPs	neo-Y regions	chr1	21003935	C	T
SNPs	neo-Y regions	chr1	21008939	G	A
SNPs	neo-Y regions	chr1	21012307	C	T
SNPs	neo-Y regions	chr1	21012543	G	A
SNPs	neo-Y regions	chr1	21014003	C	T
SNPs	neo-Y regions	chr1	21014081	C	A
SNPs	neo-Y regions	chr1	21014597	G	A
SNPs	neo-Y regions	chr1	21015218	G	A
SNPs	neo-Y regions	chr1	21016347	C	T
SNPs	neo-Y regions	chr1	21016391	A	G
SNPs	neo-Y regions	chr1	21016645	A	G
SNPs	neo-Y regions	chr1	21016724	C	G
SNPs	neo-Y regions	chr1	21016964	C	A
SNPs	neo-Y regions	chr1	21017215	G	T
SNPs	neo-Y regions	chr1	21018300	G	A
SNPs	neo-Y regions	chr1	21018358	T	C
SNPs	neo-Y regions	chr1	21018697	G	A
SNPs	neo-Y regions	chr1	21019079	C	A
SNPs	neo-Y regions	chr1	21021037	C	T
SNPs	neo-Y regions	chr1	21021995	C	A
SNPs	neo-Y regions	chr1	21022451	T	G
SNPs	neo-Y regions	chr1	21022711	C	T
SNPs	neo-Y regions	chr1	21022888	C	A
SNPs	neo-Y regions	chr1	21023417	G	C
SNPs	neo-Y regions	chr1	21025511	G	C
SNPs	neo-Y regions	chr1	21028457	G	A
SNPs	neo-Y regions	chr1	21029285	C	T
SNPs	neo-Y regions	chr1	21031138	T	C
SNPs	neo-Y regions	chr1	21031711	C	A
SNPs	neo-Y regions	chr1	21031864	G	T
SNPs	neo-Y regions	chr1	21033032	G	A
SNPs	neo-Y regions	chr1	21033355	G	A
SNPs	neo-Y regions	chr1	21033549	G	T
SNPs	neo-Y regions	chr1	21034765	A	G
SNPs	neo-Y regions	chr1	21035688	A	C
SNPs	neo-Y regions	chr1	21035802	A	G
SNPs	neo-Y regions	chr1	21037938	C	T
SNPs	neo-Y regions	chr1	21038441	A	G
SNPs	neo-Y regions	chr1	21038447	C	T
SNPs	neo-Y regions	chr1	21038450	G	C
SNPs	neo-Y regions	chr1	21038618	G	C
SNPs	neo-Y regions	chr1	21039100	G	C
SNPs	neo-Y regions	chr1	21041736	G	A
SNPs	neo-Y regions	chr1	21048692	G	C
SNPs	neo-Y regions	chr1	21049909	C	G
SNPs	neo-Y regions	chr1	21051070	A	G
SNPs	neo-Y regions	chr1	21051127	G	T
SNPs	neo-Y regions	chr1	21062512	G	A
SNPs	neo-Y regions	chr1	21065101	C	G
SNPs	neo-Y regions	chr1	21102949	A	G
SNPs	neo-Y regions	chr1	21113825	A	T
SNPs	neo-Y regions	chr1	21123282	A	G
SNPs	neo-Y regions	chr1	21124788	C	T
SNPs	neo-Y regions	chr1	21138236	A	G
SNPs	neo-Y regions	chr1	21160302	G	A
SNPs	neo-Y regions	chr1	21160644	G	A
SNPs	neo-Y regions	chr1	21164493	A	G
SNPs	neo-Y regions	chr1	21164775	C	T
SNPs	neo-Y regions	chr1	21165198	C	T
SNPs	neo-Y regions	chr1	21168102	G	A
SNPs	neo-Y regions	chr1	21169045	T	C
SNPs	neo-Y regions	chr1	21169210	C	T
SNPs	neo-Y regions	chr1	21169326	G	A
SNPs	neo-Y regions	chr1	21169606	A	G
SNPs	neo-Y regions	chr1	21169935	G	A
SNPs	neo-Y regions	chr1	21171681	T	C
SNPs	neo-Y regions	chr1	21172191	C	T
SNPs	neo-Y regions	chr1	21173283	C	T
SNPs	neo-Y regions	chr1	21174251	G	A
SNPs	neo-Y regions	chr1	21174775	G	A
SNPs	neo-Y regions	chr1	21174993	G	C
SNPs	neo-Y regions	chr1	21176667	A	G
SNPs	neo-Y regions	chr1	21177074	A	G
SNPs	neo-Y regions	chr1	21179635	T	C
SNPs	neo-Y regions	chr1	21180121	C	G
SNPs	neo-Y regions	chr1	21181830	G	A
SNPs	neo-Y regions	chr1	21183541	C	T
SNPs	neo-Y regions	chr1	21184536	C	T
SNPs	neo-Y regions	chr1	21184760	G	A
SNPs	neo-Y regions	chr1	21189186	C	T
SNPs	neo-Y regions	chr1	21190227	T	C
SNPs	neo-Y regions	chr1	21190526	A	G
SNPs	neo-Y regions	chr1	21204368	A	G
SNPs	neo-Y regions	chr1	21211675	C	T
SNPs	neo-Y regions	chr1	21211678	A	G
SNPs	neo-Y regions	chr1	21211679	A	G
SNPs	neo-Y regions	chr1	21213396	T	G
SNPs	neo-Y regions	chr1	21215821	G	A
SNPs	neo-Y regions	chr1	21218919	T	C
SNPs	neo-Y regions	chr1	21219856	A	G
SNPs	neo-Y regions	chr1	21220390	G	A
SNPs	neo-Y regions	chr1	21220871	G	A
SNPs	neo-Y regions	chr1	21221237	A	C
SNPs	neo-Y regions	chr1	21221739	C	T
SNPs	neo-Y regions	chr1	21225700	T	A
SNPs	neo-Y regions	chr1	21225701	C	A
SNPs	neo-Y regions	chr1	21226596	A	T
SNPs	neo-Y regions	chr1	21227185	T	C
SNPs	neo-Y regions	chr1	21227313	G	A
SNPs	neo-Y regions	chr1	21229141	A	T
SNPs	neo-Y regions	chr1	21229142	A	T
SNPs	neo-Y regions	chr1	21232004	A	G
SNPs	neo-Y regions	chr1	21232069	T	A
SNPs	neo-Y regions	chr1	21232112	T	C
SNPs	neo-Y regions	chr1	21232127	C	T
SNPs	neo-Y regions	chr1	21232229	G	A
SNPs	neo-Y regions	chr1	21232423	C	T
SNPs	neo-Y regions	chr1	21232432	T	A
SNPs	neo-Y regions	chr1	21232463	C	T
SNPs	neo-Y regions	chr1	21232508	C	T
SNPs	neo-Y regions	chr1	21232546	A	G
SNPs	neo-Y regions	chr1	21232685	T	C
SNPs	neo-Y regions	chr1	21236088	G	A
SNPs	neo-Y regions	chr1	21236205	C	T
SNPs	neo-Y regions	chr1	21236638	A	C
SNPs	neo-Y regions	chr1	21238251	G	A
SNPs	neo-Y regions	chr1	21239411	A	G
SNPs	neo-Y regions	chr1	21241696	G	A
SNPs	neo-Y regions	chr1	21244528	C	T
SNPs	neo-Y regions	chr1	21244704	G	T
SNPs	neo-Y regions	chr1	21245432	C	T
SNPs	neo-Y regions	chr1	21245855	T	C
SNPs	neo-Y regions	chr1	21247157	A	G
SNPs	neo-Y regions	chr1	21247199	C	A
SNPs	neo-Y regions	chr1	21247237	G	A
SNPs	neo-Y regions	chr1	21247288	A	G
SNPs	neo-Y regions	chr1	21247323	C	G
SNPs	neo-Y regions	chr1	21247348	T	C
SNPs	neo-Y regions	chr1	21247352	C	A
SNPs	neo-Y regions	chr1	21247432	A	G
SNPs	neo-Y regions	chr1	21247526	T	C
SNPs	neo-Y regions	chr1	21247598	T	C
SNPs	neo-Y regions	chr1	21247601	C	G
SNPs	neo-Y regions	chr1	21247655	C	A
SNPs	neo-Y regions	chr1	21247747	T	C
SNPs	neo-Y regions	chr1	21247760	T	C
SNPs	neo-Y regions	chr1	21247805	C	A
SNPs	neo-Y regions	chr1	21247825	T	G
SNPs	neo-Y regions	chr1	21247872	T	C
SNPs	neo-Y regions	chr1	21247893	G	A
SNPs	neo-Y regions	chr1	21247943	C	T
SNPs	neo-Y regions	chr1	21247955	A	G
SNPs	neo-Y regions	chr1	21247957	G	A
SNPs	neo-Y regions	chr1	21247979	T	C
SNPs	neo-Y regions	chr1	21248060	G	A
SNPs	neo-Y regions	chr1	21248302	T	A
SNPs	neo-Y regions	chr1	21248310	A	G
SNPs	neo-Y regions	chr1	21248313	A	G
SNPs	neo-Y regions	chr1	21248539	T	C
SNPs	neo-Y regions	chr1	21248697	G	T
SNPs	neo-Y regions	chr1	21248777	A	G
SNPs	neo-Y regions	chr1	21248811	A	C
SNPs	neo-Y regions	chr1	21248878	G	A
SNPs	neo-Y regions	chr1	21248883	T	C
SNPs	neo-Y regions	chr1	21248908	A	C
SNPs	neo-Y regions	chr1	21248909	C	T
SNPs	neo-Y regions	chr1	21248918	T	A
SNPs	neo-Y regions	chr1	21248968	C	T
SNPs	neo-Y regions	chr1	21248999	T	C
SNPs	neo-Y regions	chr1	21249062	G	C
SNPs	neo-Y regions	chr1	21249094	C	G
SNPs	neo-Y regions	chr1	21249101	A	C
SNPs	neo-Y regions	chr1	21249158	C	T
SNPs	neo-Y regions	chr1	21249162	C	T
SNPs	neo-Y regions	chr1	21249180	C	A
SNPs	neo-Y regions	chr1	21249231	C	T
SNPs	neo-Y regions	chr1	21249254	T	C
SNPs	neo-Y regions	chr1	21249265	A	G
SNPs	neo-Y regions	chr1	21249362	T	A
SNPs	neo-Y regions	chr1	21249375	G	A
SNPs	neo-Y regions	chr1	21249381	T	A
SNPs	neo-Y regions	chr1	21249409	A	G
SNPs	neo-Y regions	chr1	21249564	T	C
SNPs	neo-Y regions	chr1	21249580	A	G
SNPs	neo-Y regions	chr1	21249638	G	A
SNPs	neo-Y regions	chr1	21249698	C	T
SNPs	neo-Y regions	chr1	21250190	A	G
SNPs	neo-Y regions	chr1	21250300	C	T
SNPs	neo-Y regions	chr1	21250328	C	T
SNPs	neo-Y regions	chr1	21250352	T	G
SNPs	neo-Y regions	chr1	21251637	T	C
SNPs	neo-Y regions	chr1	21252052	G	A
SNPs	neo-Y regions	chr1	21252163	C	T
SNPs	neo-Y regions	chr1	21253237	C	T
SNPs	neo-Y regions	chr1	21254503	T	C
SNPs	neo-Y regions	chr1	21254919	C	T
SNPs	neo-Y regions	chr1	21256065	C	T
SNPs	neo-Y regions	chr1	21256413	C	T
SNPs	neo-Y regions	chr1	21256867	C	T
SNPs	neo-Y regions	chr1	21257161	T	A
SNPs	neo-Y regions	chr1	21258720	G	A
SNPs	neo-Y regions	chr1	21259434	A	G
SNPs	neo-Y regions	chr1	21260474	T	C
SNPs	neo-Y regions	chr1	21260479	C	T
SNPs	neo-Y regions	chr1	21260498	G	A
SNPs	neo-Y regions	chr1	21260640	T	C
SNPs	neo-Y regions	chr1	21260688	G	A
SNPs	neo-Y regions	chr1	21260693	A	G
SNPs	neo-Y regions	chr1	21260735	G	C
SNPs	neo-Y regions	chr1	21261054	A	G
SNPs	neo-Y regions	chr1	21261152	G	A
SNPs	neo-Y regions	chr1	21261362	A	C
SNPs	neo-Y regions	chr1	21261431	A	G
SNPs	neo-Y regions	chr1	21261482	A	G
SNPs	neo-Y regions	chr1	21261483	C	G
SNPs	neo-Y regions	chr1	21261610	T	C
SNPs	neo-Y regions	chr1	21261880	C	A,*
SNPs	neo-Y regions	chr1	21261917	A	G
SNPs	neo-Y regions	chr1	21262087	C	T
SNPs	neo-Y regions	chr1	21262160	T	C
SNPs	neo-Y regions	chr1	21262281	A	G
SNPs	neo-Y regions	chr1	21262603	A	C
SNPs	neo-Y regions	chr1	21262647	T	C
SNPs	neo-Y regions	chr1	21262648	G	T
SNPs	neo-Y regions	chr1	21262650	C	T
SNPs	neo-Y regions	chr1	21262894	C	T
SNPs	neo-Y regions	chr1	21262900	G	A
SNPs	neo-Y regions	chr1	21262905	T	A
SNPs	neo-Y regions	chr1	21262923	T	A
SNPs	neo-Y regions	chr1	21262956	T	C
SNPs	neo-Y regions	chr1	21263023	G	A
SNPs	neo-Y regions	chr1	21263137	C	A
SNPs	neo-Y regions	chr1	21263174	A	G
SNPs	neo-Y regions	chr1	21263180	C	T
SNPs	neo-Y regions	chr1	21263241	T	G
SNPs	neo-Y regions	chr1	21263257	T	C
SNPs	neo-Y regions	chr1	21263284	A	C
SNPs	neo-Y regions	chr1	21263435	A	G
SNPs	neo-Y regions	chr1	21263707	C	T
SNPs	neo-Y regions	chr1	21263736	T	C
SNPs	neo-Y regions	chr1	21264062	A	C
SNPs	neo-Y regions	chr1	21264113	G	A
SNPs	neo-Y regions	chr1	21264116	T	C
SNPs	neo-Y regions	chr1	21264144	T	C
SNPs	neo-Y regions	chr1	21264238	C	A
SNPs	neo-Y regions	chr1	21264316	C	T
SNPs	neo-Y regions	chr1	21264361	C	T
[truncated: 781,370+ more rows]
