# Supplementary material for: Molecular mechanisms and topological consequences of drastic chromosomal rearrangements of muntjac deer
Source: Nat Commun. 2021 Nov 25;12:6858. doi: 10.1038/s41467-021-27091-0 (PMC8617201; doi:10.1038/s41467-021-27091-0)
Supplement: Supplementary file 13 — Source data [file 41467_2021_27091_MOESM13_ESM.zip › source data/supplementary figure 23a.xlsx]

## Sheet: sheet1
chr	female_bin	female_Eigenvalue	male_Eigenvalue	region	stable or switched compartment
chr1	2	0.00694195	0.0124247	other regions	Stable A
chr1	3	0.0146097	0.010144	other regions	Stable A
chr1	4	0.0133729	0.0078305	other regions	Stable A
chr1	5	0.00697664	0.00783859	other regions	Stable A
chr1	7	0.003932	0.00908279	other regions	Stable A
chr1	8	0.00381165	0.00963329	other regions	Stable A
chr1	9	0.0090404	0.00716415	other regions	Stable A
chr1	10	0.00783668	0.00694612	other regions	Stable A
chr1	11	0.00500487	0.00745644	other regions	Stable A
chr1	12	0.00459313	0.00814134	other regions	Stable A
chr1	13	0.00580049	0.0117493	other regions	Stable A
chr1	14	0.0088554	0.0111093	other regions	Stable A
chr1	15	0.0148131	0.0116038	other regions	Stable A
chr1	16	0.0137355	0.0117813	other regions	Stable A
chr1	17	0.0144773	0.0121373	other regions	Stable A
chr1	18	0.0151608	0.010914	other regions	Stable A
chr1	19	0.0142507	0.0122056	other regions	Stable A
chr1	20	0.0130948	0.0120111	other regions	Stable A
chr1	21	0.0158443	0.0103456	other regions	Stable A
chr1	22	0.016242	0.00547725	other regions	Stable A
chr1	23	0.00869414	0.00255425	other regions	Stable A
chr1	24	0.00211148	0.001564	other regions	Stable A
chr1	25	-0.000886541	0.000825456	other regions	B to A
chr1	26	-0.00227605	0.0021052	other regions	B to A
chr1	27	-0.00313312	0.00286403	other regions	B to A
chr1	28	0.00080671	0.00041354	other regions	Stable A
chr1	29	-0.000711789	-0.000847085	other regions	Stable B
chr1	30	-0.00521275	-0.00173748	other regions	Stable B
chr1	31	-0.00665656	-0.00283975	other regions	Stable B
chr1	32	-0.00886822	-0.00371002	other regions	Stable B
chr1	33	-0.0105468	-0.00408913	other regions	Stable B
chr1	34	-0.0112928	-0.00501685	other regions	Stable B
chr1	35	-0.0122509	-0.00436364	other regions	Stable B
chr1	36	-0.0119312	-0.00394889	other regions	Stable B
chr1	37	-0.01154	-0.00359511	other regions	Stable B
chr1	38	-0.010979	-0.00393292	other regions	Stable B
chr1	39	-0.0104612	-0.00318078	other regions	Stable B
chr1	40	-0.0108691	-0.00243466	other regions	Stable B
chr1	41	-0.00940928	-0.00122789	other regions	Stable B
chr1	42	-0.007813	-4.83905e-05	other regions	Stable B
chr1	43	-0.00566033	0.000579151	other regions	B to A
chr1	44	-0.00240689	0.00113549	other regions	B to A
chr1	45	-0.00231045	0.00258461	other regions	B to A
chr1	46	-0.0014187	0.00433827	other regions	B to A
chr1	47	0.000183023	0.00656167	other regions	Stable A
chr1	48	0.00337547	0.00849793	other regions	Stable A
chr1	49	0.00660786	0.0106564	other regions	Stable A
chr1	50	0.00947124	0.0119237	other regions	Stable A
chr1	51	0.0144271	0.0121217	other regions	Stable A
chr1	52	0.0143347	0.0086953	other regions	Stable A
chr1	53	0.0140068	0.00874561	other regions	Stable A
chr1	54	0.00830766	0.00691929	other regions	Stable A
chr1	55	0.00812163	0.00611425	other regions	Stable A
chr1	56	0.00417629	0.00612921	other regions	Stable A
chr1	57	0.00288558	0.00747672	other regions	Stable A
chr1	58	0.00349671	0.0104348	other regions	Stable A
chr1	59	0.00518689	0.0126017	other regions	Stable A
chr1	60	0.0123098	0.0122643	other regions	Stable A
chr1	61	0.0135048	0.0107283	other regions	Stable A
chr1	62	0.0129504	0.0116087	other regions	Stable A
chr1	64	0.00847433	0.0120039	other regions	Stable A
chr1	65	0.0117969	0.0117735	other regions	Stable A
chr1	66	0.0125534	0.0105722	other regions	Stable A
chr1	67	0.011522	0.0101345	other regions	Stable A
chr1	68	0.0107104	0.0101333	other regions	Stable A
chr1	69	0.00959439	0.010966	other regions	Stable A
chr1	70	0.0106592	0.0113595	other regions	Stable A
chr1	71	0.0101052	0.0106773	other regions	Stable A
chr1	72	0.0112186	0.00969795	other regions	Stable A
chr1	73	0.0107409	0.0106367	other regions	Stable A
chr1	74	0.00910399	0.00972045	other regions	Stable A
chr1	75	0.0103083	0.0102698	other regions	Stable A
chr1	76	0.00926114	0.0104967	other regions	Stable A
chr1	77	0.00987124	0.0103715	other regions	Stable A
chr1	78	0.00874963	0.0116012	other regions	Stable A
chr1	79	0.0101753	0.0114166	other regions	Stable A
chr1	80	0.0110539	0.0116834	other regions	Stable A
chr1	81	0.011736	0.011732	other regions	Stable A
chr1	82	0.0113388	0.0115149	other regions	Stable A
chr1	83	0.0108021	0.011733	other regions	Stable A
chr1	84	0.0132517	0.0114385	other regions	Stable A
chr1	85	0.0118216	0.0114314	other regions	Stable A
chr1	86	0.0133212	0.0112473	other regions	Stable A
chr1	87	0.0106985	0.0120621	other regions	Stable A
chr1	88	0.00921712	0.0115963	other regions	Stable A
chr1	89	0.0116285	0.0103245	other regions	Stable A
chr1	90	0.0123602	0.00993534	other regions	Stable A
chr1	91	0.0107039	0.00957326	other regions	Stable A
chr1	92	0.00922713	0.0109568	other regions	Stable A
chr1	93	0.00916791	0.0105202	other regions	Stable A
chr1	94	0.0100935	0.00999797	other regions	Stable A
chr1	95	0.0106023	0.0111819	other regions	Stable A
chr1	96	0.0108743	0.0121129	other regions	Stable A
chr1	97	0.0116867	0.0101825	other regions	Stable A
chr1	98	0.0122638	0.00928542	other regions	Stable A
chr1	99	0.0077377	0.00915885	other regions	Stable A
chr1	100	0.00663943	0.0101522	other regions	Stable A
chr1	101	0.00639522	0.0131221	other regions	Stable A
chr1	102	0.0079828	0.0129267	other regions	Stable A
chr1	103	0.0142866	0.012682	other regions	Stable A
chr1	104	0.0161431	0.0130658	other regions	Stable A
chr1	105	0.0138767	0.0139744	other regions	Stable A
chr1	107	0.0100575	0.0124444	other regions	Stable A
chr1	108	0.0116849	0.0119756	other regions	Stable A
chr1	109	0.0113052	0.0117611	other regions	Stable A
chr1	110	0.0121478	0.012358	other regions	Stable A
chr1	111	0.0101662	0.0122011	other regions	Stable A
chr1	112	0.0143801	0.011443	other regions	Stable A
chr1	113	0.0138292	0.0117923	other regions	Stable A
chr1	114	0.0130855	0.0109119	other regions	Stable A
chr1	115	0.0130685	0.0106319	other regions	Stable A
chr1	116	0.011994	0.00974204	other regions	Stable A
chr1	117	0.0106468	0.00921065	other regions	Stable A
chr1	118	0.00940075	0.00901298	other regions	Stable A
chr1	119	0.0091056	0.0105583	other regions	Stable A
chr1	120	0.00883526	0.0089127	other regions	Stable A
chr1	121	0.0107775	0.0101581	other regions	Stable A
chr1	122	0.0100259	0.0106062	other regions	Stable A
chr1	124	0.0120257	0.0108036	other regions	Stable A
chr1	125	0.0130023	0.0114903	other regions	Stable A
chr1	126	0.0134579	0.0113478	other regions	Stable A
chr1	127	0.0141378	0.0109968	other regions	Stable A
chr1	128	0.0142472	0.0103613	other regions	Stable A
chr1	129	0.0135411	0.0100972	other regions	Stable A
chr1	130	0.0130425	0.0120897	other regions	Stable A
chr1	131	0.0143517	0.0117985	other regions	Stable A
chr1	132	0.0155096	0.0118605	other regions	Stable A
chr1	133	0.0133849	0.0114016	other regions	Stable A
chr1	134	0.0162459	0.0116949	other regions	Stable A
chr1	135	0.016759	0.011527	other regions	Stable A
chr1	136	0.0165394	0.0114627	other regions	Stable A
chr1	137	0.0157993	0.0106566	other regions	Stable A
chr1	138	0.0152251	0.00994303	other regions	Stable A
chr1	139	0.0133369	0.0101966	other regions	Stable A
chr1	140	0.0129212	0.0107223	other regions	Stable A
chr1	141	0.0142186	0.0113442	other regions	Stable A
chr1	143	0.0160561	0.0102748	other regions	Stable A
chr1	144	0.0157182	0.00974098	other regions	Stable A
chr1	145	0.0145039	0.011929	other regions	Stable A
chr1	146	0.0141666	0.0110837	other regions	Stable A
chr1	147	0.0165962	0.00889231	other regions	Stable A
chr1	148	0.0131263	0.00625481	other regions	Stable A
chr1	149	0.00632015	0.00519934	other regions	Stable A
chr1	150	0.000400158	0.00521189	other regions	Stable A
chr1	151	0.00165331	0.00420096	other regions	Stable A
chr1	154	0.00753621	0.0105018	other regions	Stable A
chr1	155	0.0122351	0.00804126	other regions	Stable A
chr1	156	0.0152295	0.00316988	other regions	Stable A
chr1	157	0.00215608	0.001868	other regions	Stable A
chr1	158	-0.00637806	0.00273656	other regions	B to A
chr1	159	-0.00796534	0.0107445	other regions	B to A
chr1	160	-0.00333342	0.0115223	other regions	B to A
chr1	161	0.00878444	0.011569	other regions	Stable A
chr1	162	0.0185595	0.0116418	other regions	Stable A
chr1	163	0.0181268	0.00925648	other regions	Stable A
chr1	164	0.0177639	0.00753382	other regions	Stable A
chr1	165	0.012431	0.00794263	other regions	Stable A
chr1	166	0.0103181	0.0115033	other regions	Stable A
chr1	167	0.00628386	0.0099558	other regions	Stable A
chr1	168	0.0153875	0.00947581	other regions	Stable A
chr1	169	0.0131577	0.0106488	other regions	Stable A
chr1	170	0.00890287	0.0113175	other regions	Stable A
chr1	171	0.0108348	0.00998896	other regions	Stable A
chr1	172	0.0145398	0.0106197	other regions	Stable A
chr1	173	0.0150846	0.00900077	other regions	Stable A
chr1	174	0.0140988	0.00964366	other regions	Stable A
chr1	175	0.0125926	0.0111323	other regions	Stable A
chr1	176	0.0117329	0.0113317	other regions	Stable A
chr1	177	0.013532	0.0113669	other regions	Stable A
chr1	178	0.0146929	0.0109602	other regions	Stable A
chr1	179	0.0143457	0.0115274	other regions	Stable A
chr1	180	0.0145733	0.0105119	other regions	Stable A
chr1	181	0.0151355	0.010526	other regions	Stable A
chr1	182	0.0150676	0.0101828	other regions	Stable A
chr1	183	0.0143143	0.0110241	other regions	Stable A
chr1	184	0.0128009	0.0101309	other regions	Stable A
chr1	185	0.0144158	0.00997151	other regions	Stable A
chr1	186	0.0136369	0.00954494	other regions	Stable A
chr1	187	0.0116266	0.00916045	other regions	Stable A
chr1	188	0.0105162	0.00400751	other regions	Stable A
chr1	189	0.0124039	0.00590782	other regions	Stable A
chr1	192	0.0124846	0.00523208	neo-Y-linked_region	Stable A
chr1	195	0.00987997	0.0082566	neo-Y-linked_region	Stable A
chr1	196	0.00997847	0.00950374	neo-Y-linked_region	Stable A
chr1	197	0.0104693	0.0103244	neo-Y-linked_region	Stable A
chr1	198	0.0105269	0.0106826	neo-Y-linked_region	Stable A
chr1	199	0.0110029	0.0110216	neo-Y-linked_region	Stable A
chr1	200	0.0121346	0.0115554	neo-Y-linked_region	Stable A
chr1	201	0.0132222	0.0118293	neo-Y-linked_region	Stable A
chr1	202	0.0137213	0.0125561	neo-Y-linked_region	Stable A
chr1	203	0.0160389	0.0136325	neo-Y-linked_region	Stable A
chr1	204	0.0169317	0.014251	neo-Y-linked_region	Stable A
chr1	205	0.0155791	0.0146541	neo-Y-linked_region	Stable A
chr1	206	0.0176156	0.0146119	neo-Y-linked_region	Stable A
chr1	207	0.00920085	0.0117021	neo-Y-linked_region	Stable A
chr1	211	0.00217036	0.00889984	neo-Y-linked_region	Stable A
chr1	212	0.00765674	0.0116036	neo-Y-linked_region	Stable A
chr1	213	0.00997611	0.0132485	neo-Y-linked_region	Stable A
chr1	214	0.0129373	0.0136972	neo-Y-linked_region	Stable A
chr1	215	0.0118882	0.0141931	neo-Y-linked_region	Stable A
chr1	216	0.0146006	0.0138779	neo-Y-linked_region	Stable A
chr1	217	0.0113621	0.0118645	neo-Y-linked_region	Stable A
chr1	218	0.0108474	0.0108205	neo-Y-linked_region	Stable A
chr1	219	0.010696	0.0104421	neo-Y-linked_region	Stable A
chr1	220	0.0135033	0.0139366	neo-Y-linked_region	Stable A
chr1	221	0.0144388	0.0123751	neo-Y-linked_region	Stable A
chr1	222	0.0124882	0.0129871	neo-Y-linked_region	Stable A
chr1	223	0.0145757	0.0135313	neo-Y-linked_region	Stable A
chr1	224	0.0147399	0.0139238	neo-Y-linked_region	Stable A
chr1	225	0.0146667	0.0124521	neo-Y-linked_region	Stable A
chr1	226	0.0142732	0.0137294	neo-Y-linked_region	Stable A
chr1	227	0.0144517	0.0122144	neo-Y-linked_region	Stable A
chr1	228	0.0127286	0.0118199	neo-Y-linked_region	Stable A
chr1	229	0.0128934	0.0132233	neo-Y-linked_region	Stable A
chr1	230	0.0143455	0.0140894	neo-Y-linked_region	Stable A
chr1	231	0.01409	0.0141594	neo-Y-linked_region	Stable A
chr1	232	0.0158239	0.0144188	neo-Y-linked_region	Stable A
chr1	233	0.0163597	0.0147702	neo-Y-linked_region	Stable A
chr1	234	0.0157253	0.0146459	neo-Y-linked_region	Stable A
chr1	235	0.0144574	0.0146468	neo-Y-linked_region	Stable A
chr1	236	0.0152535	0.0135026	neo-Y-linked_region	Stable A
chr1	237	0.0149012	0.0133015	neo-Y-linked_region	Stable A
chr1	238	0.014878	0.014673	neo-Y-linked_region	Stable A
chr1	239	0.0136947	0.0144778	neo-Y-linked_region	Stable A
chr1	240	0.00944206	0.0134148	neo-Y-linked_region	Stable A
chr1	241	0.00845378	0.0134568	neo-Y-linked_region	Stable A
chr1	242	0.00823623	0.0129075	neo-Y-linked_region	Stable A
chr1	243	0.0130342	0.0138266	neo-Y-linked_region	Stable A
chr1	244	0.0112036	0.0144898	neo-Y-linked_region	Stable A
chr1	245	0.0145251	0.0147949	neo-Y-linked_region	Stable A
chr1	246	0.0157543	0.0146606	neo-Y-linked_region	Stable A
chr1	247	0.0146826	0.0138077	neo-Y-linked_region	Stable A
chr1	248	0.0140005	0.0145197	neo-Y-linked_region	Stable A
chr1	249	0.0157146	0.0150997	neo-Y-linked_region	Stable A
chr1	250	0.0128756	0.0139151	neo-Y-linked_region	Stable A
chr1	251	0.0138263	0.0151066	neo-Y-linked_region	Stable A
chr1	252	0.016152	0.0146248	neo-Y-linked_region	Stable A
chr1	253	0.0149962	0.0145785	neo-Y-linked_region	Stable A
chr1	254	0.0129716	0.0143139	neo-Y-linked_region	Stable A
chr1	255	0.0133386	0.0144099	neo-Y-linked_region	Stable A
chr1	256	0.0145159	0.0148593	neo-Y-linked_region	Stable A
chr1	257	0.0153749	0.0143827	neo-Y-linked_region	Stable A
chr1	258	0.0150755	0.0149144	neo-Y-linked_region	Stable A
chr1	259	0.0152811	0.0145207	neo-Y-linked_region	Stable A
chr1	260	0.0119437	0.0138296	neo-Y-linked_region	Stable A
chr1	261	0.0145373	0.0149769	neo-Y-linked_region	Stable A
chr1	262	0.0141585	0.0150124	neo-Y-linked_region	Stable A
chr1	263	0.0154694	0.0148289	neo-Y-linked_region	Stable A
chr1	264	0.0141508	0.015098	neo-Y-linked_region	Stable A
chr1	265	0.016241	0.0148003	neo-Y-linked_region	Stable A
chr1	266	0.0158644	0.0151105	neo-Y-linked_region	Stable A
chr1	267	0.0110124	0.0130589	neo-Y-linked_region	Stable A
chr1	268	0.0127617	0.014673	neo-Y-linked_region	Stable A
chr1	269	0.0152429	0.0140391	neo-Y-linked_region	Stable A
chr1	270	0.0143695	0.0141027	neo-Y-linked_region	Stable A
chr1	271	0.0143644	0.0141045	neo-Y-linked_region	Stable A
chr1	272	0.013714	0.0131027	neo-Y-linked_region	Stable A
chr1	273	0.0135339	0.012565	neo-Y-linked_region	Stable A
chr1	274	0.0120442	0.0121232	neo-Y-linked_region	Stable A
chr1	275	0.0123963	0.0129936	neo-Y-linked_region	Stable A
chr1	276	0.0125097	0.0128726	neo-Y-linked_region	Stable A
chr1	277	0.0121608	0.0125018	neo-Y-linked_region	Stable A
chr1	278	0.0130527	0.0136337	neo-Y-linked_region	Stable A
chr1	279	0.0132353	0.013288	neo-Y-linked_region	Stable A
chr1	280	0.0125528	0.0122887	neo-Y-linked_region	Stable A
chr1	281	0.0132008	0.0137799	neo-Y-linked_region	Stable A
chr1	282	0.0137858	0.0138483	neo-Y-linked_region	Stable A
chr1	283	0.0136764	0.0129242	neo-Y-linked_region	Stable A
chr1	284	0.0142392	0.014184	neo-Y-linked_region	Stable A
chr1	285	0.0145021	0.0146032	neo-Y-linked_region	Stable A
chr1	286	0.0146949	0.0137931	neo-Y-linked_region	Stable A
chr1	287	0.014995	0.0139114	neo-Y-linked_region	Stable A
chr1	288	0.0142984	0.0140582	neo-Y-linked_region	Stable A
chr1	289	0.0149152	0.0145474	neo-Y-linked_region	Stable A
chr1	290	0.0103518	0.0139667	neo-Y-linked_region	Stable A
chr1	291	0.00922559	0.0102604	neo-Y-linked_region	Stable A
chr1	292	0.00111242	0.00687519	neo-Y-linked_region	Stable A
chr1	293	-0.00213178	0.00436384	neo-Y-linked_region	B to A
chr1	294	-0.00510051	0.00219192	neo-Y-linked_region	B to A
chr1	295	-0.00751267	0.000547599	neo-Y-linked_region	B to A
chr1	296	-0.00921152	0.000255225	neo-Y-linked_region	B to A
chr1	297	-0.00708824	0.00186381	neo-Y-linked_region	B to A
chr1	298	-0.00246459	0.00505691	neo-Y-linked_region	B to A
chr1	299	0.00377464	0.00850778	neo-Y-linked_region	Stable A
chr1	302	-0.00724269	-0.000268665	neo-Y-linked_region	Stable B
chr1	303	-0.00980609	-0.00123989	neo-Y-linked_region	Stable B
chr1	304	-0.00914223	-0.000347164	neo-Y-linked_region	Stable B
chr1	306	0.00772082	0.00886433	neo-Y-linked_region	Stable A
chr1	307	-0.00167284	0.00229354	neo-Y-linked_region	B to A
chr1	308	-0.00453985	0.00088755	neo-Y-linked_region	B to A
chr1	309	-0.00601356	0.000177715	neo-Y-linked_region	B to A
chr1	310	-0.00580122	0.00143819	neo-Y-linked_region	B to A
chr1	311	-0.00199253	0.00577254	neo-Y-linked_region	B to A
chr1	312	0.00767359	0.0130729	neo-Y-linked_region	Stable A
chr1	313	0.00974197	0.00706171	neo-Y-linked_region	Stable A
chr1	314	-0.00265642	0.00229235	neo-Y-linked_region	B to A
chr1	315	-0.00576251	0.00115518	neo-Y-linked_region	B to A
chr1	316	-0.00673504	0.000664054	neo-Y-linked_region	B to A
chr1	317	-0.00792535	0.000310063	neo-Y-linked_region	B to A
chr1	318	-0.00642836	0.00101025	neo-Y-linked_region	B to A
chr1	319	-0.00501837	0.00172641	neo-Y-linked_region	B to A
chr1	320	-0.00394834	0.00389021	neo-Y-linked_region	B to A
chr1	321	0.000289083	0.00719295	neo-Y-linked_region	Stable A
chr1	322	0.00658064	0.0109538	neo-Y-linked_region	Stable A
chr1	323	0.00166824	0.00626187	neo-Y-linked_region	Stable A
chr1	325	0.00331701	0.01055	neo-Y-linked_region	Stable A
chr1	326	0.0133965	0.0148139	neo-Y-linked_region	Stable A
chr1	327	0.0161215	0.0148846	neo-Y-linked_region	Stable A
chr1	328	0.0113193	0.0116077	neo-Y-linked_region	Stable A
chr1	329	0.00628851	0.0113361	neo-Y-linked_region	Stable A
chr1	330	0.01056	0.0124203	neo-Y-linked_region	Stable A
chr1	331	0.00604103	0.0116484	neo-Y-linked_region	Stable A
chr1	332	0.00500296	0.0105129	neo-Y-linked_region	Stable A
chr1	333	0.00812128	0.0134358	neo-Y-linked_region	Stable A
chr1	334	0.0159835	0.014243	neo-Y-linked_region	Stable A
chr1	335	0.0153946	0.0144779	neo-Y-linked_region	Stable A
chr1	336	0.0133492	0.013902	neo-Y-linked_region	Stable A
chr1	337	0.0141842	0.0147052	neo-Y-linked_region	Stable A
chr1	338	0.0157453	0.0135353	neo-Y-linked_region	Stable A
chr1	339	0.0140114	0.0128279	neo-Y-linked_region	Stable A
chr1	340	0.0113264	0.0113246	neo-Y-linked_region	Stable A
chr1	341	0.0113424	0.0126688	neo-Y-linked_region	Stable A
chr1	342	0.0103931	0.0107181	neo-Y-linked_region	Stable A
chr1	343	0.00953863	0.0120427	neo-Y-linked_region	Stable A
chr1	345	0.00766311	0.0106166	neo-Y-linked_region	Stable A
chr1	346	0.00733478	0.0100618	neo-Y-linked_region	Stable A
chr1	347	0.00787933	0.00909704	neo-Y-linked_region	Stable A
chr1	348	0.00912179	0.00945385	neo-Y-linked_region	Stable A
chr1	349	0.0109501	0.0116478	neo-Y-linked_region	Stable A
chr1	350	0.0124315	0.0131239	neo-Y-linked_region	Stable A
chr1	351	0.0116162	0.0122011	neo-Y-linked_region	Stable A
chr1	352	0.0104946	0.0106793	neo-Y-linked_region	Stable A
chr1	353	0.012261	0.0112714	neo-Y-linked_region	Stable A
chr1	354	0.0138005	0.0138547	neo-Y-linked_region	Stable A
chr1	355	0.0130375	0.0141151	neo-Y-linked_region	Stable A
chr1	356	0.0147799	0.0140075	neo-Y-linked_region	Stable A
chr1	357	0.0147229	0.0145469	neo-Y-linked_region	Stable A
chr1	358	0.00770929	0.0126241	neo-Y-linked_region	Stable A
chr1	359	0.00641005	0.0112038	neo-Y-linked_region	Stable A
chr1	360	0.00512667	0.0107766	neo-Y-linked_region	Stable A
chr1	361	0.00374736	0.0102489	neo-Y-linked_region	Stable A
chr1	362	0.00649516	0.0106185	neo-Y-linked_region	Stable A
chr1	363	0.0082268	0.012023	neo-Y-linked_region	Stable A
chr1	364	0.0112007	0.0122741	neo-Y-linked_region	Stable A
chr1	365	0.0129573	0.014229	neo-Y-linked_region	Stable A
chr1	366	0.0109155	0.0135397	neo-Y-linked_region	Stable A
chr1	367	0.0134144	0.0138138	neo-Y-linked_region	Stable A
chr1	368	0.0139821	0.0131097	neo-Y-linked_region	Stable A
chr1	369	0.0129818	0.0125403	neo-Y-linked_region	Stable A
chr1	370	0.0129512	0.0129886	neo-Y-linked_region	Stable A
chr1	371	0.0125456	0.0128387	neo-Y-linked_region	Stable A
chr1	372	0.0140322	0.0133267	neo-Y-linked_region	Stable A
chr1	373	0.0160022	0.014233	neo-Y-linked_region	Stable A
chr1	374	0.0116379	0.0143744	neo-Y-linked_region	Stable A
chr1	376	0.00578721	0.0111553	neo-Y-linked_region	Stable A
chr1	377	0.00956337	0.0123798	neo-Y-linked_region	Stable A
chr1	378	0.0130378	0.0139908	neo-Y-linked_region	Stable A
chr1	379	0.0155301	0.0148082	neo-Y-linked_region	Stable A
chr1	380	0.0147695	0.0142006	neo-Y-linked_region	Stable A
chr1	381	0.0153098	0.0136134	neo-Y-linked_region	Stable A
chr1	382	0.0147493	0.0134483	neo-Y-linked_region	Stable A
chr1	383	0.0137234	0.012377	neo-Y-linked_region	Stable A
chr1	384	0.0125515	0.0132203	neo-Y-linked_region	Stable A
chr1	385	0.0124808	0.0126468	neo-Y-linked_region	Stable A
chr1	386	0.0138859	0.0138967	neo-Y-linked_region	Stable A
chr1	387	0.0143958	0.0137456	neo-Y-linked_region	Stable A
chr1	388	0.014078	0.0125083	neo-Y-linked_region	Stable A
chr1	389	0.0121692	0.0112062	neo-Y-linked_region	Stable A
chr1	391	0.014402	0.0134582	neo-Y-linked_region	Stable A
chr1	392	0.0130259	0.013161	neo-Y-linked_region	Stable A
chr1	393	0.0140105	0.0139108	neo-Y-linked_region	Stable A
chr1	394	0.0155368	0.0139404	neo-Y-linked_region	Stable A
chr1	395	0.014783	0.0131386	neo-Y-linked_region	Stable A
chr1	396	0.0141685	0.0135997	neo-Y-linked_region	Stable A
chr1	397	0.0138975	0.0136741	neo-Y-linked_region	Stable A
chr1	398	0.0141449	0.0125436	neo-Y-linked_region	Stable A
chr1	399	0.013968	0.0123696	neo-Y-linked_region	Stable A
chr1	400	0.013199	0.0131872	neo-Y-linked_region	Stable A
chr1	401	0.0139653	0.0126652	neo-Y-linked_region	Stable A
chr1	402	0.0137883	0.013288	neo-Y-linked_region	Stable A
chr1	403	0.0123285	0.0135038	neo-Y-linked_region	Stable A
chr1	404	0.0117774	0.0133373	neo-Y-linked_region	Stable A
chr1	405	0.0127886	0.0127581	neo-Y-linked_region	Stable A
chr1	406	0.0112941	0.0106449	neo-Y-linked_region	Stable A
chr1	407	0.0104804	0.0105573	neo-Y-linked_region	Stable A
chr1	408	0.0109129	0.0118085	neo-Y-linked_region	Stable A
chr1	409	0.00987927	0.0112165	neo-Y-linked_region	Stable A
chr1	410	0.0106591	0.0113077	neo-Y-linked_region	Stable A
chr1	411	0.0107316	0.0126852	neo-Y-linked_region	Stable A
chr1	412	0.0114482	0.0121692	neo-Y-linked_region	Stable A
chr1	413	0.0100677	0.0113614	neo-Y-linked_region	Stable A
chr1	414	0.010563	0.0109775	neo-Y-linked_region	Stable A
chr1	415	0.0116349	0.0126474	neo-Y-linked_region	Stable A
chr1	416	0.0139876	0.0140928	neo-Y-linked_region	Stable A
chr1	417	0.0151829	0.0143049	neo-Y-linked_region	Stable A
chr1	418	0.0142107	0.0144259	neo-Y-linked_region	Stable A
chr1	419	0.0144618	0.0145056	neo-Y-linked_region	Stable A
chr1	420	0.0111996	0.0141393	neo-Y-linked_region	Stable A
chr1	424	0.0132843	0.0135648	neo-Y-linked_region	Stable A
chr1	425	0.01368	0.0119676	neo-Y-linked_region	Stable A
chr1	426	0.0111292	0.0117348	neo-Y-linked_region	Stable A
chr1	427	0.0121134	0.0128708	neo-Y-linked_region	Stable A
chr1	428	0.0121958	0.0127506	neo-Y-linked_region	Stable A
chr1	429	0.0127767	0.0120967	neo-Y-linked_region	Stable A
chr1	430	0.0125345	0.0126514	neo-Y-linked_region	Stable A
chr1	431	0.0141934	0.0146382	neo-Y-linked_region	Stable A
chr1	432	0.0134793	0.0140616	neo-Y-linked_region	Stable A
chr1	433	0.0154607	0.0135399	neo-Y-linked_region	Stable A
chr1	434	0.0148428	0.0130017	neo-Y-linked_region	Stable A
chr1	435	0.0159275	0.0137344	neo-Y-linked_region	Stable A
chr1	436	0.0168065	0.0152238	neo-Y-linked_region	Stable A
chr1	437	0.0152309	0.0150868	neo-Y-linked_region	Stable A
chr1	438	0.0168494	0.0148827	neo-Y-linked_region	Stable A
chr1	439	0.0169235	0.0154157	neo-Y-linked_region	Stable A
chr1	440	0.0116969	0.0129066	neo-Y-linked_region	Stable A
chr1	441	0.00710117	0.0104661	neo-Y-linked_region	Stable A
chr1	442	0.00461761	0.0091318	neo-Y-linked_region	Stable A
chr1	443	-0.00111577	0.00514026	neo-Y-linked_region	B to A
chr1	444	-0.00447383	0.00326633	neo-Y-linked_region	B to A
chr1	445	-0.00586121	0.00236607	neo-Y-linked_region	B to A
chr1	446	-0.00681644	0.00112294	neo-Y-linked_region	B to A
chr1	447	-0.00913217	0.000186014	neo-Y-linked_region	B to A
chr1	448	-0.00740326	0.000403697	neo-Y-linked_region	B to A
chr1	449	-0.00673489	0.000887085	neo-Y-linked_region	B to A
chr1	450	-0.00574692	0.00146805	neo-Y-linked_region	B to A
chr1	451	-0.00299646	0.00259267	neo-Y-linked_region	B to A
chr1	452	-0.00182485	0.00278644	neo-Y-linked_region	B to A
chr1	453	-0.000947895	0.0036339	neo-Y-linked_region	B to A
chr1	454	-0.000320929	0.00470427	neo-Y-linked_region	B to A
chr1	455	0.00264826	0.00856859	neo-Y-linked_region	Stable A
chr1	456	0.0111967	0.0125769	neo-Y-linked_region	Stable A
chr1	457	0.00878659	0.0112357	neo-Y-linked_region	Stable A
chr1	458	0.0078148	0.00956084	neo-Y-linked_region	Stable A
chr1	459	0.00394123	0.00767042	neo-Y-linked_region	Stable A
chr1	460	0.00321754	0.00771386	neo-Y-linked_region	Stable A
chr1	461	0.00342721	0.00849427	neo-Y-linked_region	Stable A
chr1	462	0.0061367	0.0105978	neo-Y-linked_region	Stable A
chr1	463	0.0117015	0.0141601	neo-Y-linked_region	Stable A
chr1	464	0.0151257	0.0141126	neo-Y-linked_region	Stable A
chr1	467	0.0155109	0.0152603	neo-Y-linked_region	Stable A
chr1	468	0.0151589	0.0139457	neo-Y-linked_region	Stable A
chr1	469	0.0155266	0.0145558	neo-Y-linked_region	Stable A
chr1	470	0.0127746	0.0144864	neo-Y-linked_region	Stable A
chr1	471	0.0116078	0.012168	neo-Y-linked_region	Stable A
chr1	472	0.0126158	0.0131946	neo-Y-linked_region	Stable A
chr1	473	0.0152971	0.0139061	neo-Y-linked_region	Stable A
chr1	474	0.0107781	0.0135486	neo-Y-linked_region	Stable A
chr1	475	0.0139098	0.0123966	neo-Y-linked_region	Stable A
chr1	476	0.013642	0.0145943	neo-Y-linked_region	Stable A
chr1	477	0.0118826	0.0133437	neo-Y-linked_region	Stable A
chr1	478	0.0116313	0.0139979	neo-Y-linked_region	Stable A
chr1	479	0.00785803	0.0121656	neo-Y-linked_region	Stable A
chr1	480	0.00713506	0.0112883	neo-Y-linked_region	Stable A
chr1	481	0.0121644	0.0124228	neo-Y-linked_region	Stable A
chr1	482	0.00560191	0.0120661	neo-Y-linked_region	Stable A
chr1	483	0.00413918	0.00970584	neo-Y-linked_region	Stable A
chr1	484	0.0108526	0.0107159	neo-Y-linked_region	Stable A
chr1	485	0.0144931	0.0139423	neo-Y-linked_region	Stable A
chr1	486	0.013814	0.0126405	neo-Y-linked_region	Stable A
chr1	487	0.0138869	0.0136186	neo-Y-linked_region	Stable A
chr1	488	0.0148663	0.0134721	neo-Y-linked_region	Stable A
chr1	489	0.0139149	0.0136274	neo-Y-linked_region	Stable A
chr1	490	0.0154163	0.0141735	neo-Y-linked_region	Stable A
chr1	491	0.0160786	0.0142225	neo-Y-linked_region	Stable A
chr1	492	0.0061838	0.013006	neo-Y-linked_region	Stable A
chr1	493	0.00326365	0.00961481	neo-Y-linked_region	Stable A
chr1	494	0.00152069	0.00867458	neo-Y-linked_region	Stable A
chr1	495	0.00331398	0.00792631	neo-Y-linked_region	Stable A
chr1	496	0.00359839	0.00833168	neo-Y-linked_region	Stable A
chr1	497	0.00348477	0.00814085	neo-Y-linked_region	Stable A
chr1	500	0.000427466	0.00665118	neo-Y-linked_region	Stable A
chr1	501	0.0114654	0.0102513	neo-Y-linked_region	Stable A
chr1	502	0.0150679	0.014249	neo-Y-linked_region	Stable A
chr1	503	0.0141349	0.0134754	neo-Y-linked_region	Stable A
chr1	504	0.0125645	0.014366	neo-Y-linked_region	Stable A
chr1	505	0.0146531	0.0133557	neo-Y-linked_region	Stable A
chr1	506	0.0148074	0.0134075	neo-Y-linked_region	Stable A
chr1	507	0.0156784	0.0145239	neo-Y-linked_region	Stable A
chr1	508	0.0150143	0.0134793	neo-Y-linked_region	Stable A
chr1	509	0.00990064	0.0137935	neo-Y-linked_region	Stable A
chr1	510	0.0140346	0.0141107	neo-Y-linked_region	Stable A
chr1	511	0.0152673	0.0149139	neo-Y-linked_region	Stable A
chr1	512	0.0153841	0.0132877	neo-Y-linked_region	Stable A
chr1	513	0.00767324	0.00941318	neo-Y-linked_region	Stable A
chr1	514	8.80185e-05	0.00707213	neo-Y-linked_region	Stable A
chr1	515	0.00148161	0.0108295	neo-Y-linked_region	Stable A
chr1	516	0.0145087	0.0142082	neo-Y-linked_region	Stable A
chr1	517	0.0153169	0.0140364	neo-Y-linked_region	Stable A
chr1	518	0.015776	0.0142256	neo-Y-linked_region	Stable A
chr1	525	0.00205934	0.0113458	neo-Y-linked_region	Stable A
chr1	526	0.0144004	0.0143566	neo-Y-linked_region	Stable A
chr1	527	0.0149703	0.0131952	neo-Y-linked_region	Stable A
chr1	528	0.0135228	0.0125142	neo-Y-linked_region	Stable A
chr1	529	0.00762844	0.0108974	neo-Y-linked_region	Stable A
chr1	530	0.00632371	0.00933054	neo-Y-linked_region	Stable A
chr1	531	0.00509078	0.00927726	neo-Y-linked_region	Stable A
chr1	532	0.0043102	0.00936259	neo-Y-linked_region	Stable A
chr1	533	0.00697208	0.0103768	neo-Y-linked_region	Stable A
chr1	534	0.00575197	0.00999751	neo-Y-linked_region	Stable A
chr1	535	0.0109548	0.0119448	neo-Y-linked_region	Stable A
chr1	536	0.0137047	0.0139934	neo-Y-linked_region	Stable A
chr1	537	0.0142504	0.0144973	neo-Y-linked_region	Stable A
chr1	538	0.0133831	0.0106406	neo-Y-linked_region	Stable A
chr1	539	0.00319092	0.0066477	neo-Y-linked_region	Stable A
chr1	540	0.00688346	0.00644893	neo-Y-linked_region	Stable A
chr1	541	0.000198068	0.00212709	neo-Y-linked_region	Stable A
chr1	542	-0.00459919	-0.000231446	neo-Y-linked_region	Stable B
chr1	543	-0.00726504	-0.000989516	neo-Y-linked_region	Stable B
chr1	544	-0.00747758	-0.00102692	neo-Y-linked_region	Stable B
chr1	545	-0.00669093	-0.000965981	neo-Y-linked_region	Stable B
chr1	547	-0.00522689	-0.000893762	neo-Y-linked_region	Stable B
chr1	548	-0.00448454	-7.62433e-05	neo-Y-linked_region	Stable B
chr1	549	-0.00597244	-0.000829418	neo-Y-linked_region	Stable B
chr1	550	-0.00509759	0.00230474	neo-Y-linked_region	B to A
chr1	551	-0.000937672	0.000976756	neo-Y-linked_region	B to A
chr1	552	-0.00333653	0.000483573	neo-Y-linked_region	B to A
chr1	553	-0.00133578	0.00255839	neo-Y-linked_region	B to A
chr1	554	0.00326616	0.00781694	neo-Y-linked_region	Stable A
chr1	555	0.00941819	0.00937655	neo-Y-linked_region	Stable A
chr1	556	0.00722432	0.00755522	neo-Y-linked_region	Stable A
chr1	557	0.000437485	0.00257722	neo-Y-linked_region	Stable A
chr1	559	0.000399565	0.00370708	neo-Y-linked_region	Stable A
chr1	560	-0.00152693	-6.47367e-05	neo-Y-linked_region	Stable B
chr1	561	-0.0108524	-0.00556343	neo-Y-linked_region	Stable B
chr1	562	-0.0119502	-0.00706225	neo-Y-linked_region	Stable B
chr1	563	-0.0123795	-0.00691244	neo-Y-linked_region	Stable B
chr1	564	-0.0121695	-0.00718102	neo-Y-linked_region	Stable B
chr1	565	-0.0116895	-0.00733318	neo-Y-linked_region	Stable B
chr1	566	-0.0117886	-0.00703241	neo-Y-linked_region	Stable B
chr1	567	-0.0113408	-0.00624216	neo-Y-linked_region	Stable B
chr1	568	-0.0118515	-0.00649809	neo-Y-linked_region	Stable B
chr1	569	-0.0109249	-0.00616912	neo-Y-linked_region	Stable B
chr1	570	-0.0108277	-0.0061091	neo-Y-linked_region	Stable B
chr1	571	-0.0108205	-0.00587248	neo-Y-linked_region	Stable B
chr1	572	-0.0107338	-0.00599361	neo-Y-linked_region	Stable B
chr1	573	-0.0106408	-0.00648464	neo-Y-linked_region	Stable B
chr1	574	-0.0106494	-0.00511367	neo-Y-linked_region	Stable B
chr1	575	-0.0109346	-0.00531185	neo-Y-linked_region	Stable B
chr1	576	-0.0108188	-0.00583804	neo-Y-linked_region	Stable B
chr1	577	-0.0109432	-0.00571688	neo-Y-linked_region	Stable B
chr1	578	-0.0104039	-0.00525422	neo-Y-linked_region	Stable B
chr1	579	-0.0108666	-0.0053042	neo-Y-linked_region	Stable B
chr1	580	-0.0106247	-0.00523164	neo-Y-linked_region	Stable B
chr1	581	-0.0107671	-0.0054423	neo-Y-linked_region	Stable B
chr1	582	-0.0103871	-0.00538572	neo-Y-linked_region	Stable B
chr1	583	-0.0106105	-0.00531967	neo-Y-linked_region	Stable B
chr1	584	-0.0105109	-0.00453693	neo-Y-linked_region	Stable B
chr1	585	-0.0105166	-0.00533826	neo-Y-linked_region	Stable B
chr1	586	-0.0106968	-0.00510995	neo-Y-linked_region	Stable B
chr1	587	-0.010308	-0.00531848	neo-Y-linked_region	Stable B
chr1	588	-0.0105329	-0.00453941	neo-Y-linked_region	Stable B
chr1	590	-0.00944661	-0.00590845	neo-Y-linked_region	Stable B
chr1	591	-0.0108866	-0.00679539	neo-Y-linked_region	Stable B
chr1	592	-0.0106728	-0.00508441	neo-Y-linked_region	Stable B
chr1	593	-0.0102761	-0.00508768	neo-Y-linked_region	Stable B
chr1	594	-0.0107997	-0.00520664	neo-Y-linked_region	Stable B
chr1	595	-0.011218	-0.00505666	neo-Y-linked_region	Stable B
chr1	596	-0.00892226	-0.00494268	neo-Y-linked_region	Stable B
chr1	597	-0.00296247	-0.00515121	neo-Y-linked_region	Stable B
chr1	598	-0.00979914	-0.00543041	neo-Y-linked_region	Stable B
chr1	599	-0.0108807	-0.0048862	neo-Y-linked_region	Stable B
chr1	600	-0.0113312	-0.00509997	neo-Y-linked_region	Stable B
chr1	601	-0.0118115	-0.00501869	neo-Y-linked_region	Stable B
chr1	602	-0.0116536	-0.00498851	neo-Y-linked_region	Stable B
chr1	603	-0.0106814	-0.00529078	neo-Y-linked_region	Stable B
chr1	644	-0.00557354	-0.00303183	neo-Y-linked_region	Stable B
chr1	645	-0.00751909	-0.00341402	neo-Y-linked_region	Stable B
chr1	646	-0.00816081	-0.0036928	neo-Y-linked_region	Stable B
chr1	647	-0.00855514	-0.0045846	neo-Y-linked_region	Stable B
chr1	648	-0.0084681	-0.004773	neo-Y-linked_region	Stable B
chr1	649	-0.00924092	-0.00469751	neo-Y-linked_region	Stable B
chr1	650	-0.00907407	-0.00449042	neo-Y-linked_region	Stable B
chr1	651	-0.0090711	-0.00442798	neo-Y-linked_region	Stable B
chr1	652	-0.00932743	-0.00443509	neo-Y-linked_region	Stable B
chr1	653	-0.00919204	-0.00420403	neo-Y-linked_region	Stable B
chr1	654	-0.00920693	-0.0047802	neo-Y-linked_region	Stable B
chr1	655	-0.0100307	-0.00426649	neo-Y-linked_region	Stable B
chr1	656	-0.00932719	-0.00453775	neo-Y-linked_region	Stable B
chr1	657	-0.00861704	-0.00437063	neo-Y-linked_region	Stable B
chr1	658	-0.004939	-0.00490349	neo-Y-linked_region	Stable B
chr1	659	-0.00920519	-0.00556329	neo-Y-linked_region	Stable B
chr1	660	-0.00919078	-0.00482318	neo-Y-linked_region	Stable B
chr1	661	-0.00900741	-0.00487458	neo-Y-linked_region	Stable B
chr1	662	-0.00879554	-0.00486416	neo-Y-linked_region	Stable B
chr1	663	-0.00853577	-0.00288259	neo-Y-linked_region	Stable B
chr1	664	-0.00246054	-0.00455297	neo-Y-linked_region	Stable B
chr1	665	-0.00273645	-0.00564211	neo-Y-linked_region	Stable B
chr1	666	-0.0083068	-0.00490994	neo-Y-linked_region	Stable B
chr1	667	-0.00988293	-0.00502991	neo-Y-linked_region	Stable B
chr1	668	-0.00924017	-0.00507053	neo-Y-linked_region	Stable B
chr1	669	-0.00977059	-0.00533176	neo-Y-linked_region	Stable B
chr1	670	-0.00998652	-0.00520315	neo-Y-linked_region	Stable B
chr1	671	-0.00971517	-0.00454758	neo-Y-linked_region	Stable B
chr1	672	-0.0097615	-0.00471909	neo-Y-linked_region	Stable B
chr1	673	-0.0100067	-0.00484091	neo-Y-linked_region	Stable B
chr1	674	-0.0101238	-0.00450441	neo-Y-linked_region	Stable B
chr1	675	-0.0098244	-0.0047065	neo-Y-linked_region	Stable B
chr1	676	-0.00974152	-0.00485897	neo-Y-linked_region	Stable B
chr1	677	-0.00969828	-0.00465809	neo-Y-linked_region	Stable B
chr1	678	-0.0100015	-0.00253244	neo-Y-linked_region	Stable B
chr1	679	-0.00984987	-0.00416412	neo-Y-linked_region	Stable B
chr1	680	-0.00963187	-0.00451229	neo-Y-linked_region	Stable B
chr1	681	-0.00944133	-0.00461524	neo-Y-linked_region	Stable B
chr1	682	-0.00998603	-0.0044302	neo-Y-linked_region	Stable B
chr1	683	-0.010089	-0.00463185	neo-Y-linked_region	Stable B
chr1	684	-0.00962765	-0.00450549	neo-Y-linked_region	Stable B
chr1	685	-0.00978493	-0.00472891	neo-Y-linked_region	Stable B
chr1	686	-0.0092484	-0.00484622	neo-Y-linked_region	Stable B
chr1	687	-0.00898638	-0.00454608	neo-Y-linked_region	Stable B
chr1	688	-0.00943697	-0.00522003	neo-Y-linked_region	Stable B
chr1	689	-0.00897934	-0.00441894	neo-Y-linked_region	Stable B
chr1	690	-0.00975399	-0.00496386	neo-Y-linked_region	Stable B
chr1	691	-0.00944298	-0.00485629	neo-Y-linked_region	Stable B
chr1	692	-0.00964159	-0.00480384	neo-Y-linked_region	Stable B
chr1	693	-0.00974332	-0.00469488	neo-Y-linked_region	Stable B
chr1	694	-0.00951711	-0.00454446	neo-Y-linked_region	Stable B
chr1	695	-0.00920882	-0.00493685	neo-Y-linked_region	Stable B
chr1	696	-0.00919186	-0.00461178	neo-Y-linked_region	Stable B
chr1	697	-0.00946822	-0.00432726	neo-Y-linked_region	Stable B
chr1	698	-0.00986357	-0.00408188	neo-Y-linked_region	Stable B
chr1	699	-0.00969065	-0.00374457	neo-Y-linked_region	Stable B
chr1	700	-0.00985805	-0.00190842	neo-Y-linked_region	Stable B
chr1	701	-0.00985254	0.00119953	neo-Y-linked_region	B to A
chr1	702	-0.00904102	0.0102822	neo-Y-linked_region	B to A
chr1	703	-0.00571564	0.00611867	neo-Y-linked_region	B to A
chr1	704	0.00347047	0.00859959	neo-Y-linked_region	Stable A
chr1	705	0.00341651	0.0114621	neo-Y-linked_region	Stable A
chr1	706	0.000716042	0.00357072	neo-Y-linked_region	Stable A
chr1	707	0.0101288	0.00537391	neo-Y-linked_region	Stable A
chr1	710	0.0010996	0.002839	neo-Y-linked_region	Stable A
chr1	712	-0.00254039	-0.000304372	neo-Y-linked_region	Stable B
chr1	713	-0.00313835	-0.0032217	neo-Y-linked_region	Stable B
chr1	714	-0.00464594	-0.00487517	neo-Y-linked_region	Stable B
chr1	715	-0.00855414	-0.0050028	neo-Y-linked_region	Stable B
chr1	716	-0.0111131	-0.00553944	neo-Y-linked_region	Stable B
chr1	717	-0.0107991	-0.00443261	neo-Y-linked_region	Stable B
chr1	718	-0.0109417	-0.00503043	neo-Y-linked_region	Stable B
chr1	719	-0.0102244	-0.00503683	neo-Y-linked_region	Stable B
chr1	720	-0.0102407	-0.00403861	neo-Y-linked_region	Stable B
chr1	721	-0.0104841	-0.00415446	neo-Y-linked_region	Stable B
chr1	722	-0.0101639	-0.00355596	neo-Y-linked_region	Stable B
chr1	723	-0.0101584	-0.00429891	neo-Y-linked_region	Stable B
chr1	724	-0.00957799	-0.00373364	neo-Y-linked_region	Stable B
chr1	725	-0.0101203	-0.00423932	neo-Y-linked_region	Stable B
chr1	726	-0.00958885	-0.00367001	neo-Y-linked_region	Stable B
chr1	727	-0.0104715	-0.00289477	neo-Y-linked_region	Stable B
chr1	728	-0.0101188	-0.00207659	neo-Y-linked_region	Stable B
chr1	729	-0.00924777	-0.00252202	neo-Y-linked_region	Stable B
chr1	730	-0.0083644	-0.00259706	neo-Y-linked_region	Stable B
chr1	731	-0.00848993	-0.00190496	neo-Y-linked_region	Stable B
chr1	732	-0.00825864	-0.00250602	neo-Y-linked_region	Stable B
chr1	733	-0.00694245	-0.00213081	neo-Y-linked_region	Stable B
chr1	734	-0.00743775	-0.000893636	neo-Y-linked_region	Stable B
chr1	735	-0.00731587	0.000591615	neo-Y-linked_region	B to A
chr1	736	-0.00822314	0.00208867	neo-Y-linked_region	B to A
chr1	737	-0.00683719	0.0064166	neo-Y-linked_region	B to A
chr1	738	-0.00500934	0.00999003	neo-Y-linked_region	B to A
chr1	739	-0.000608092	0.012375	neo-Y-linked_region	B to A
chr1	740	0.00714883	0.0129443	neo-Y-linked_region	Stable A
chr1	741	0.0103881	0.0134872	neo-Y-linked_region	Stable A
chr1	742	0.0138413	0.0136439	neo-Y-linked_region	Stable A
chr1	743	0.0132249	0.0123702	neo-Y-linked_region	Stable A
chr1	744	0.0126539	0.0105514	neo-Y-linked_region	Stable A
chr1	745	0.013324	0.0128758	neo-Y-linked_region	Stable A
chr1	746	0.00710437	0.0126068	neo-Y-linked_region	Stable A
chr1	747	0.011015	0.0131564	neo-Y-linked_region	Stable A
chr1	748	0.0126163	0.0137162	neo-Y-linked_region	Stable A
chr1	749	0.0121602	0.00812703	neo-Y-linked_region	Stable A
chr1	750	0.013189	0.00630522	neo-Y-linked_region	Stable A
chr1	751	0.00429887	0.00617242	neo-Y-linked_region	Stable A
chr1	752	0.000505553	0.00738308	neo-Y-linked_region	Stable A
chr1	754	0.00102993	0.0075291	neo-Y-linked_region	Stable A
chr1	755	0.00955878	0.00692657	neo-Y-linked_region	Stable A
chr1	756	0.00515505	0.00730412	neo-Y-linked_region	Stable A
chr1	757	0.0015731	0.0089279	neo-Y-linked_region	Stable A
chr1	758	0.00206205	0.0119223	neo-Y-linked_region	Stable A
chr1	759	0.0041493	0.0101078	neo-Y-linked_region	Stable A
chr1	760	0.00930993	0.0137928	neo-Y-linked_region	Stable A
chr1	761	0.00989489	0.0139941	neo-Y-linked_region	Stable A
chr1	762	0.00978347	0.0138529	neo-Y-linked_region	Stable A
chr1	763	0.0126803	0.0120145	neo-Y-linked_region	Stable A
chr1	764	0.0139516	0.0120335	neo-Y-linked_region	Stable A
chr1	765	0.0119263	0.0139551	neo-Y-linked_region	Stable A
chr1	766	0.0119072	0.0137834	neo-Y-linked_region	Stable A
chr1	767	0.0147082	0.0144499	neo-Y-linked_region	Stable A
chr1	768	0.0140078	0.0147473	neo-Y-linked_region	Stable A
chr1	769	0.0146738	0.0117584	neo-Y-linked_region	Stable A
chr1	770	0.0150892	0.0136535	neo-Y-linked_region	Stable A
chr1	771	0.00865451	0.0132955	neo-Y-linked_region	Stable A
chr1	772	0.0130718	0.0130571	neo-Y-linked_region	Stable A
chr1	773	0.010416	0.0147036	neo-Y-linked_region	Stable A
chr1	774	0.0122156	0.0139082	neo-Y-linked_region	Stable A
chr1	775	0.0127014	0.0140525	neo-Y-linked_region	Stable A
chr1	776	0.0153609	0.0131446	neo-Y-linked_region	Stable A
chr1	777	0.0141996	0.0130151	neo-Y-linked_region	Stable A
chr1	778	0.0149822	0.0138079	neo-Y-linked_region	Stable A
chr1	779	0.010734	0.0143955	neo-Y-linked_region	Stable A
chr1	780	0.0111864	0.0136374	neo-Y-linked_region	Stable A
chr1	781	0.0148905	0.0139188	neo-Y-linked_region	Stable A
chr1	782	0.0125331	0.0139023	neo-Y-linked_region	Stable A
chr1	783	0.0147541	0.0139726	neo-Y-linked_region	Stable A
chr1	784	0.0146272	0.0102668	neo-Y-linked_region	Stable A
chr1	785	0.0143889	0.00824636	neo-Y-linked_region	Stable A
chr1	786	0.00634183	0.00828253	neo-Y-linked_region	Stable A
chr1	787	0.00288647	0.0071241	neo-Y-linked_region	Stable A
chr1	788	0.00316379	0.00439596	neo-Y-linked_region	Stable A
chr1	789	0.00234952	0.00238223	neo-Y-linked_region	Stable A
chr1	790	-0.00171788	0.00181331	neo-Y-linked_region	B to A
chr1	791	-0.00498399	0.00200977	neo-Y-linked_region	B to A
chr1	792	-0.00574749	0.0023903	neo-Y-linked_region	B to A
chr1	793	-0.00681852	0.00317623	neo-Y-linked_region	B to A
chr1	794	-0.00548521	0.00543105	neo-Y-linked_region	B to A
chr1	795	-0.00407416	0.00766429	neo-Y-linked_region	B to A
chr1	796	-0.00149789	0.00850444	neo-Y-linked_region	B to A
chr1	797	0.00116897	0.0121736	neo-Y-linked_region	Stable A
chr1	798	0.00340415	0.0141193	neo-Y-linked_region	Stable A
chr1	799	0.0092671	0.00977925	neo-Y-linked_region	Stable A
chr1	800	0.0131943	0.00920065	neo-Y-linked_region	Stable A
chr1	801	0.00415851	0.0110237	neo-Y-linked_region	Stable A
chr1	802	0.00573518	0.00915823	neo-Y-linked_region	Stable A
chr1	803	0.00915386	0.00589809	neo-Y-linked_region	Stable A
chr1	804	0.003146	0.00913866	neo-Y-linked_region	Stable A
chr1	806	0.00385348	0.00687634	neo-Y-linked_region	Stable A
chr1	808	6.18335e-05	0.00496385	neo-Y-linked_region	Stable A
chr1	811	0.000888471	0.0137363	neo-Y-linked_region	Stable A
chr1	812	0.00542167	0.0128742	neo-Y-linked_region	Stable A
chr1	813	0.0132259	0.0134347	neo-Y-linked_region	Stable A
chr1	814	0.013963	0.0134728	neo-Y-linked_region	Stable A
chr1	815	0.0107336	0.0113613	neo-Y-linked_region	Stable A
chr1	816	0.0126345	0.0138744	neo-Y-linked_region	Stable A
chr1	817	0.00974049	0.0135808	neo-Y-linked_region	Stable A
chr1	818	0.0147323	0.0137641	neo-Y-linked_region	Stable A
chr1	819	0.012479	0.0121509	neo-Y-linked_region	Stable A
chr1	820	0.0145679	0.0120719	neo-Y-linked_region	Stable A
chr1	821	0.0121373	0.0128129	neo-Y-linked_region	Stable A
chr1	822	0.0143126	0.0130172	neo-Y-linked_region	Stable A
chr1	823	0.0138018	0.0127431	neo-Y-linked_region	Stable A
chr1	824	0.0101138	0.011965	neo-Y-linked_region	Stable A
chr1	825	0.00700625	0.0121367	neo-Y-linked_region	Stable A
chr1	826	0.00657648	0.0104979	neo-Y-linked_region	Stable A
chr1	827	0.00628842	0.00976392	neo-Y-linked_region	Stable A
chr1	828	0.00274127	0.0110529	neo-Y-linked_region	Stable A
chr1	829	0.00367684	0.0134137	neo-Y-linked_region	Stable A
chr1	830	0.00780201	0.0140238	neo-Y-linked_region	Stable A
chr1	831	0.012876	0.0133788	neo-Y-linked_region	Stable A
chr1	832	0.0145394	0.0136	neo-Y-linked_region	Stable A
chr1	833	0.0134759	0.0134488	neo-Y-linked_region	Stable A
chr1	834	0.0133342	0.0132062	neo-Y-linked_region	Stable A
chr1	835	0.0144379	0.007691	neo-Y-linked_region	Stable A
chr1	836	0.0109785	0.00443759	neo-Y-linked_region	Stable A
chr1	837	0.00245396	0.00289339	neo-Y-linked_region	Stable A
chr1	840	0.000966057	0.00486539	neo-Y-linked_region	Stable A
chr1	841	0.00553149	0.00414218	neo-Y-linked_region	Stable A
chr1	842	0.00197015	0.00253089	neo-Y-linked_region	Stable A
chr1	843	-0.00109632	0.00357411	neo-Y-linked_region	B to A
chr1	844	-0.00368493	0.00532869	neo-Y-linked_region	B to A
chr1	845	-0.000895992	0.00758653	neo-Y-linked_region	B to A
chr1	846	0.00144295	0.0105781	neo-Y-linked_region	Stable A
chr1	847	0.00609215	0.0109433	neo-Y-linked_region	Stable A
chr1	848	0.011827	0.0107359	neo-Y-linked_region	Stable A
chr1	849	0.00939707	0.01196	neo-Y-linked_region	Stable A
chr1	850	0.00831946	0.0106008	neo-Y-linked_region	Stable A
chr1	851	0.0107257	0.0109466	neo-Y-linked_region	Stable A
chr1	852	0.00659066	0.0137087	neo-Y-linked_region	Stable A
chr1	853	0.00876957	0.0135856	neo-Y-linked_region	Stable A
chr1	854	0.014603	0.0132048	neo-Y-linked_region	Stable A
chr1	855	0.0123505	0.0133154	neo-Y-linked_region	Stable A
chr1	856	0.0131117	0.0132191	neo-Y-linked_region	Stable A
chr1	857	0.0120977	0.0134868	neo-Y-linked_region	Stable A
chr1	858	0.0135936	0.0133395	neo-Y-linked_region	Stable A
chr1	859	0.0135235	0.0120809	neo-Y-linked_region	Stable A
chr1	860	0.00647126	0.00908832	neo-Y-linked_region	Stable A
chr1	861	0.0102329	0.00753713	neo-Y-linked_region	Stable A
chr1	862	0.00411857	0.0056184	neo-Y-linked_region	Stable A
chr1	863	0.00102857	0.00734701	neo-Y-linked_region	Stable A
chr1	865	0.0029262	0.0133202	neo-Y-linked_region	Stable A
chr1	866	0.0111046	0.0127397	neo-Y-linked_region	Stable A
chr1	867	0.0118329	0.00965189	neo-Y-linked_region	Stable A
chr1	868	0.0108221	0.00335848	neo-Y-linked_region	Stable A
chr1	869	0.00355531	0.000171709	neo-Y-linked_region	Stable A
chr1	870	-0.00357047	-0.00362073	neo-Y-linked_region	Stable B
chr1	871	-0.00694343	-0.00709141	neo-Y-linked_region	Stable B
chr1	872	-0.0105933	-0.00720212	neo-Y-linked_region	Stable B
chr1	873	-0.0120322	-0.00639839	neo-Y-linked_region	Stable B
chr1	874	-0.0112572	-0.00656989	neo-Y-linked_region	Stable B
chr1	875	-0.0108384	-0.00671105	neo-Y-linked_region	Stable B
chr1	876	-0.0110689	-0.0064926	neo-Y-linked_region	Stable B
chr1	877	-0.011354	-0.00623412	neo-Y-linked_region	Stable B
chr1	878	-0.0106338	-0.00651833	neo-Y-linked_region	Stable B
chr1	879	-0.0109759	-0.00531218	neo-Y-linked_region	Stable B
chr1	880	-0.0111673	-0.00165108	neo-Y-linked_region	Stable B
chr1	881	-0.00952948	-0.00226259	neo-Y-linked_region	Stable B
chr1	882	-0.00656583	0.000999458	neo-Y-linked_region	B to A
chr1	883	-0.00838024	0.00982628	neo-Y-linked_region	B to A
chr1	884	-0.000814977	0.0112547	neo-Y-linked_region	B to A
chr1	885	0.00957498	0.0109912	neo-Y-linked_region	Stable A
chr1	886	0.0107849	0.0112698	neo-Y-linked_region	Stable A
chr1	887	0.0106126	0.0095037	neo-Y-linked_region	Stable A
chr1	888	0.00946226	0.00707067	neo-Y-linked_region	Stable A
chr1	889	0.00461094	0.00332332	neo-Y-linked_region	Stable A
chr1	890	0.000575699	0.00327515	neo-Y-linked_region	Stable A
chr1	891	-0.00235512	0.00603397	neo-Y-linked_region	B to A
chr1	892	-0.000381059	0.00167399	neo-Y-linked_region	B to A
chr1	893	-0.00196667	0.00104064	neo-Y-linked_region	B to A
chr1	894	-0.00485668	-9.0106e-05	neo-Y-linked_region	Stable B
chr1	895	-0.00460601	-0.000518342	neo-Y-linked_region	Stable B
chr1	898	0.00714292	0.0073503	neo-Y-linked_region	Stable A
chr1	899	0.00937367	0.00306636	neo-Y-linked_region	Stable A
chr1	901	-0.00565561	-0.00116319	neo-Y-linked_region	Stable B
chr1	902	-0.00704527	-0.000451784	neo-Y-linked_region	Stable B
chr1	903	-0.00678712	0.0020174	neo-Y-linked_region	B to A
chr1	904	-0.00570704	0.00900717	neo-Y-linked_region	B to A
chr1	905	-0.00158274	0.00620515	neo-Y-linked_region	B to A
chr1	906	0.00227194	0.00662808	neo-Y-linked_region	Stable A
chr1	907	0.00047714	0.0051895	neo-Y-linked_region	Stable A
chr1	908	0.00320497	0.00079777	neo-Y-linked_region	Stable A
chr1	909	-0.00219653	-0.00113815	neo-Y-linked_region	Stable B
chr1	910	-0.00593408	-0.00145503	neo-Y-linked_region	Stable B
chr1	911	-0.00585531	-3.01735e-05	neo-Y-linked_region	Stable B
chr1	912	-0.00539358	0.00315795	neo-Y-linked_region	B to A
chr1	913	-0.00431061	0.00984407	neo-Y-linked_region	B to A
chr1	914	-0.00113307	0.0120494	neo-Y-linked_region	B to A
chr1	915	0.0090447	0.0120135	neo-Y-linked_region	Stable A
chr1	916	0.0125228	0.00945201	neo-Y-linked_region	Stable A
chr1	917	0.0118987	0.00265402	neo-Y-linked_region	Stable A
chr1	919	-0.00518505	-0.00358048	neo-Y-linked_region	Stable B
chr1	920	-0.0069965	-0.00334865	neo-Y-linked_region	Stable B
chr1	921	-0.00826077	-0.00284465	neo-Y-linked_region	Stable B
chr1	924	0.00415353	0.00528869	neo-Y-linked_region	Stable A
chr1	926	-0.00368381	-0.00493882	neo-Y-linked_region	Stable B
chr1	927	-0.00905697	-0.00387899	neo-Y-linked_region	Stable B
chr1	928	-0.0104623	-0.00252687	neo-Y-linked_region	Stable B
chr1	929	-0.00858342	0.00096898	neo-Y-linked_region	B to A
chr1	930	-0.00603006	0.00339711	neo-Y-linked_region	B to A
chr1	931	-0.000806228	0.00105448	neo-Y-linked_region	B to A
chr1	932	-0.00179343	-0.000343808	neo-Y-linked_region	Stable B
chr1	934	0.00421175	0.0075766	neo-Y-linked_region	Stable A
chr1	935	0.00896381	0.000254173	neo-Y-linked_region	Stable A
chr1	937	-0.00468482	0.000648234	neo-Y-linked_region	B to A
chr1	938	-0.00443105	0.00446063	neo-Y-linked_region	B to A
chr1	939	-0.00238741	0.00906632	neo-Y-linked_region	B to A
chr1	940	0.00341578	0.00773838	neo-Y-linked_region	Stable A
chr1	941	0.00452311	0.0111676	neo-Y-linked_region	Stable A
chr1	942	0.00591274	0.0118808	neo-Y-linked_region	Stable A
chr1	943	0.0103623	0.012578	neo-Y-linked_region	Stable A
chr1	944	0.0118277	0.0127061	neo-Y-linked_region	Stable A
chr1	945	0.0131514	0.0112555	neo-Y-linked_region	Stable A
chr1	946	0.0103487	0.0117145	neo-Y-linked_region	Stable A
chr1	947	0.0105192	0.00818413	neo-Y-linked_region	Stable A
chr1	948	0.00626045	0.0100111	neo-Y-linked_region	Stable A
chr1	949	0.00505549	0.0118002	neo-Y-linked_region	Stable A
chr1	950	0.0109303	0.00417884	neo-Y-linked_region	Stable A
chr1	952	-0.00442751	-0.0023615	neo-Y-linked_region	Stable B
chr1	953	-0.00713645	-0.00295428	neo-Y-linked_region	Stable B
chr1	954	-0.00820802	-0.00456266	neo-Y-linked_region	Stable B
chr1	955	-0.00815	-0.00577249	neo-Y-linked_region	Stable B
chr1	956	-0.0111298	-0.00619332	neo-Y-linked_region	Stable B
chr1	957	-0.0112491	-0.0036177	neo-Y-linked_region	Stable B
chr1	958	-0.00987934	-0.000993727	neo-Y-linked_region	Stable B
chr1	959	-0.00861982	0.000225546	neo-Y-linked_region	B to A
chr1	960	-0.00642507	0.00343397	neo-Y-linked_region	B to A
chr1	961	-0.00550794	0.000538651	neo-Y-linked_region	B to A
chr1	962	-0.0029506	0.00365357	neo-Y-linked_region	B to A
chr1	963	-0.00526962	0.0113245	neo-Y-linked_region	B to A
chr1	964	-0.00456557	0.0104681	neo-Y-linked_region	B to A
chr1	965	0.00424537	0.0106209	neo-Y-linked_region	Stable A
chr1	966	0.00724198	0.0109118	neo-Y-linked_region	Stable A
chr1	967	0.00920255	0.0102135	neo-Y-linked_region	Stable A
chr1	968	0.00587437	0.0106959	neo-Y-linked_region	Stable A
chr1	969	0.00983333	0.00291663	neo-Y-linked_region	Stable A
chr1	972	-0.00483102	-0.00634987	neo-Y-linked_region	Stable B
chr1	973	-0.00883563	-0.00651619	neo-Y-linked_region	Stable B
chr1	974	-0.0101115	-0.00611577	neo-Y-linked_region	Stable B
chr1	975	-0.00963675	-0.0065848	neo-Y-linked_region	Stable B
chr1	976	-0.00960605	-0.00634971	neo-Y-linked_region	Stable B
chr1	977	-0.00879443	-0.00572835	neo-Y-linked_region	Stable B
chr1	978	-0.00861842	-0.00585317	neo-Y-linked_region	Stable B
chr1	979	-0.00867773	-0.00659013	neo-Y-linked_region	Stable B
chr1	980	-0.00863791	-0.0066236	neo-Y-linked_region	Stable B
chr1	981	-0.00883985	-0.00610253	neo-Y-linked_region	Stable B
chr1	982	-0.00858332	-0.00573554	neo-Y-linked_region	Stable B
chr1	983	-0.00825813	-0.0054111	neo-Y-linked_region	Stable B
chr1	984	-0.00585781	-0.00532935	neo-Y-linked_region	Stable B
chr1	985	-0.00806664	-0.00512986	neo-Y-linked_region	Stable B
chr1	986	-0.00852283	-0.00520151	neo-Y-linked_region	Stable B
chr1	987	-0.00804038	-0.00520034	neo-Y-linked_region	Stable B
chr1	988	-0.00817807	-0.00434984	neo-Y-linked_region	Stable B
chr1	989	-0.00823313	-0.00485167	neo-Y-linked_region	Stable B
chr1	990	-0.00817467	-0.004535	neo-Y-linked_region	Stable B
chr1	991	-0.008008	-0.00361969	neo-Y-linked_region	Stable B
chr1	992	-0.00782021	-0.00108457	neo-Y-linked_region	Stable B
chr1	993	-0.0080013	-5.77322e-05	neo-Y-linked_region	Stable B
chr1	994	-0.00660338	0.00260151	neo-Y-linked_region	B to A
chr1	995	-0.00428405	0.00146753	neo-Y-linked_region	B to A
chr1	996	-0.00356887	0.00152316	neo-Y-linked_region	B to A
chr1	997	-0.00228645	0.00091609	neo-Y-linked_region	B to A
chr1	998	-0.00405648	0.00131203	neo-Y-linked_region	B to A
chr1	999	-0.00425066	-0.000785132	neo-Y-linked_region	Stable B
chr1	1002	0.00558779	0.010036	neo-Y-linked_region	Stable A
chr1	1003	0.00698634	0.011274	neo-Y-linked_region	Stable A
chr1	1004	0.00782825	0.00817474	neo-Y-linked_region	Stable A
chr1	1005	0.010525	0.0034698	neo-Y-linked_region	Stable A
chr1	1006	0.00395018	0.00174464	neo-Y-linked_region	Stable A
chr1	1007	-0.00137809	0.00340723	neo-Y-linked_region	B to A
chr1	1008	-0.00365233	0.000745039	neo-Y-linked_region	B to A
chr1	1009	-0.00158284	0.000408865	neo-Y-linked_region	B to A
chr1	1010	-0.00362592	0.00472369	neo-Y-linked_region	B to A
chr1	1012	0.00036678	0.0112232	neo-Y-linked_region	Stable A
chr1	1013	0.00687491	0.003773	neo-Y-linked_region	Stable A
chr1	1014	0.0115043	0.00822269	neo-Y-linked_region	Stable A
chr1	1015	0.00880246	0.010705	neo-Y-linked_region	Stable A
chr1	1016	0.00581896	0.0099216	neo-Y-linked_region	Stable A
chr1	1017	0.0103141	0.00956151	neo-Y-linked_region	Stable A
chr1	1018	0.00939136	0.00877702	neo-Y-linked_region	Stable A
chr1	1019	0.010253	0.00919128	neo-Y-linked_region	Stable A
chr1	1020	0.00936095	0.00421275	neo-Y-linked_region	Stable A
chr1	1021	0.00832154	0.00251596	neo-Y-linked_region	Stable A
chr1	1027	0.00170465	0.0077201	neo-Y-linked_region	Stable A
chr1	1028	0.00715739	0.0113436	neo-Y-linked_region	Stable A
chr1	1029	0.00418266	0.0104866	neo-Y-linked_region	Stable A
chr1	1030	0.0112715	0.011892	neo-Y-linked_region	Stable A
chr1	1031	0.00998915	0.00759465	neo-Y-linked_region	Stable A
chr1	1032	0.0128414	0.00665098	neo-Y-linked_region	Stable A
chr1	1033	0.00345229	0.0078721	neo-Y-linked_region	Stable A
chr1	1034	0.0030042	0.00749873	neo-Y-linked_region	Stable A
chr1	1035	0.00728686	0.0108539	neo-Y-linked_region	Stable A
chr1	1036	0.00527456	0.0105567	neo-Y-linked_region	Stable A
chr1	1037	0.00964912	0.00823143	neo-Y-linked_region	Stable A
chr1	1038	0.0105083	0.000774262	neo-Y-linked_region	Stable A
chr1	1040	-0.000288006	-0.00385316	neo-Y-linked_region	Stable B
chr1	1041	-0.00600155	-0.00369652	neo-Y-linked_region	Stable B
chr1	1042	-0.00635749	-0.00620941	neo-Y-linked_region	Stable B
chr1	1043	-0.00374662	-0.00626432	neo-Y-linked_region	Stable B
chr1	1044	-0.00847151	-0.00523607	neo-Y-linked_region	Stable B
chr1	1045	-0.00995058	-0.00585924	neo-Y-linked_region	Stable B
chr1	1046	-0.00958169	-0.00646399	neo-Y-linked_region	Stable B
chr1	1047	-0.00807254	-0.00362558	neo-Y-linked_region	Stable B
chr1	1048	-0.00917402	-0.0043844	neo-Y-linked_region	Stable B
chr1	1049	-0.00684271	-0.00601996	neo-Y-linked_region	Stable B
chr1	1050	-0.00759646	-0.00765606	neo-Y-linked_region	Stable B
chr1	1051	-0.00913227	-0.00795862	neo-Y-linked_region	Stable B
chr1	1052	-0.0104687	-0.00782846	neo-Y-linked_region	Stable B
chr1	1053	-0.0105661	-0.00724924	neo-Y-linked_region	Stable B
chr1	1054	-0.0107211	-0.00782575	neo-Y-linked_region	Stable B
chr1	1055	-0.0103497	-0.00772869	neo-Y-linked_region	Stable B
chr1	1056	-0.0108044	-0.00709269	neo-Y-linked_region	Stable B
chr1	1057	-0.0103716	-0.00507974	neo-Y-linked_region	Stable B
chr1	1058	-0.0103102	-0.00323633	neo-Y-linked_region	Stable B
chr1	1059	-0.00876889	-0.00126223	neo-Y-linked_region	Stable B
chr1	1062	0.00362416	0.0116827	neo-Y-linked_region	Stable A
chr1	1063	0.0109616	0.0100717	neo-Y-linked_region	Stable A
chr1	1064	0.0118386	0.00696039	neo-Y-linked_region	Stable A
chr1	1065	0.00841916	0.00472162	neo-Y-linked_region	Stable A
chr1	1066	0.00260912	0.00649395	neo-Y-linked_region	Stable A
chr1	1067	6.5279e-05	0.00690807	neo-Y-linked_region	Stable A
chr1	1068	0.00366723	0.00621627	neo-Y-linked_region	Stable A
chr1	1069	0.00479622	0.00789696	neo-Y-linked_region	Stable A
chr1	1070	0.0030183	0.000685185	neo-Y-linked_region	Stable A
chr1	1072	-0.00376451	0.000134028	neo-Y-linked_region	B to A
chr1	1073	-0.00534249	0.000991764	neo-Y-linked_region	B to A
chr1	1074	-0.00487338	0.00418743	neo-Y-linked_region	B to A
chr1	1075	-0.00244773	0.00125869	neo-Y-linked_region	B to A
chr1	1076	0.000309247	0.00694476	neo-Y-linked_region	Stable A
chr1	1078	0.00681977	0.00415014	neo-Y-linked_region	Stable A
chr1	1079	0.00148164	0.00563906	neo-Y-linked_region	Stable A
chr1	1081	0.000826665	0.00124031	neo-Y-linked_region	Stable A
chr1	1082	-0.00209483	0.00176911	neo-Y-linked_region	B to A
chr1	1083	-0.00415987	0.00313842	neo-Y-linked_region	B to A
chr1	1084	-0.00317386	0.00436017	neo-Y-linked_region	B to A
chr1	1085	-0.00255905	0.00289727	neo-Y-linked_region	B to A
chr1	1086	-6.06503e-05	0.00132497	neo-Y-linked_region	B to A
chr1	1087	-0.00339355	0.00185882	neo-Y-linked_region	B to A
chr1	1088	-0.00401362	0.00287591	neo-Y-linked_region	B to A
chr1	1089	-0.00303007	0.00380006	neo-Y-linked_region	B to A
chr1	1090	-0.00267371	0.00481155	neo-Y-linked_region	B to A
chr1	1091	-0.000537194	0.00617665	neo-Y-linked_region	B to A
chr1	1092	-0.00170392	0.00822578	neo-Y-linked_region	B to A
chr1	1093	0.00189013	0.0117405	neo-Y-linked_region	Stable A
chr1	1094	0.00536269	0.0128055	neo-Y-linked_region	Stable A
chr1	1095	0.011213	0.0122186	neo-Y-linked_region	Stable A
chr1	1096	0.0143321	0.0125327	neo-Y-linked_region	Stable A
chr1	1097	0.0141126	0.0116427	neo-Y-linked_region	Stable A
chr1	1098	0.0141442	0.00867863	neo-Y-linked_region	Stable A
chr1	1099	0.0113886	0.00588712	neo-Y-linked_region	Stable A
chr1	1100	0.00490718	0.00570579	neo-Y-linked_region	Stable A
chr1	1101	0.00207141	0.00794256	neo-Y-linked_region	Stable A
chr1	1102	0.00347299	0.010858	neo-Y-linked_region	Stable A
chr1	1103	0.0108382	0.0121818	neo-Y-linked_region	Stable A
chr1	1104	0.0123315	0.00761683	neo-Y-linked_region	Stable A
chr1	1105	0.0128947	0.00507156	neo-Y-linked_region	Stable A
chr1	1106	0.00526534	0.00448331	neo-Y-linked_region	Stable A
chr1	1107	0.00213873	0.00382739	neo-Y-linked_region	Stable A
chr1	1108	0.000438664	0.00435159	neo-Y-linked_region	Stable A
chr1	1109	-0.0004326	0.00262402	neo-Y-linked_region	B to A
chr1	1110	-0.000298209	0.00545926	neo-Y-linked_region	B to A
chr1	1111	-0.000964449	0.00930365	neo-Y-linked_region	B to A
chr1	1112	0.00308684	0.00689097	neo-Y-linked_region	Stable A
chr1	1113	0.00360328	0.00560427	neo-Y-linked_region	Stable A
chr1	1114	0.00111212	0.00651215	neo-Y-linked_region	Stable A
chr1	1115	0.000469181	0.00395045	neo-Y-linked_region	Stable A
chr1	1116	0.000230903	0.00204375	neo-Y-linked_region	Stable A
chr1	1119	-0.0050432	-0.000648865	neo-Y-linked_region	Stable B
chr1	1120	-0.00503487	-0.00201567	neo-Y-linked_region	Stable B
chr1	1121	-0.00669972	-0.00197592	neo-Y-linked_region	Stable B
chr1	1122	-0.00741084	-0.00116285	neo-Y-linked_region	Stable B
chr1	1123	-0.00777642	0.000844143	neo-Y-linked_region	B to A
chr1	1124	-0.00650701	0.00252997	neo-Y-linked_region	B to A
chr1	1125	-0.00465067	0.00704628	neo-Y-linked_region	B to A
chr1	1126	-0.00191348	0.0105575	neo-Y-linked_region	B to A
chr1	1127	0.00397361	0.011884	neo-Y-linked_region	Stable A
chr1	1128	0.00865098	0.00838729	neo-Y-linked_region	Stable A
chr1	1129	0.0125434	0.00344202	neo-Y-linked_region	Stable A
chr1	1130	0.00166711	0.0029442	neo-Y-linked_region	Stable A
chr1	1131	-0.00172542	0.00268355	neo-Y-linked_region	B to A
chr1	1132	-0.00218583	0.00224863	neo-Y-linked_region	B to A
chr1	1133	-0.00292641	0.00306873	neo-Y-linked_region	B to A
chr1	1134	-0.0025303	0.00501892	neo-Y-linked_region	B to A
chr1	1135	-0.00112537	0.00597689	neo-Y-linked_region	B to A
chr1	1136	0.000320142	0.00802653	neo-Y-linked_region	Stable A
chr1	1137	0.00102712	0.0119722	neo-Y-linked_region	Stable A
chr1	1138	0.00466238	0.012455	neo-Y-linked_region	Stable A
chr1	1139	0.0130351	0.0121314	neo-Y-linked_region	Stable A
chr1	1140	0.013317	0.0129061	neo-Y-linked_region	Stable A
chr1	1141	0.0133029	0.0119356	neo-Y-linked_region	Stable A
chr1	1142	0.0127553	0.0124678	neo-Y-linked_region	Stable A
chr1	1143	0.0130545	0.0120875	neo-Y-linked_region	Stable A
chr1	1144	0.0140631	0.0129139	neo-Y-linked_region	Stable A
chr1	1145	0.0125121	0.0128451	neo-Y-linked_region	Stable A
chr1	1146	0.0129953	0.0128813	neo-Y-linked_region	Stable A
chr1	1147	0.0141979	0.0115198	neo-Y-linked_region	Stable A
chr1	1150	0.0139976	0.0132591	neo-Y-linked_region	Stable A
chr1	1151	0.0149512	0.012662	neo-Y-linked_region	Stable A
chr1	1152	0.0145359	0.0129256	neo-Y-linked_region	Stable A
chr1	1153	0.0146382	0.0113087	neo-Y-linked_region	Stable A
chr1	1154	0.0127411	0.0124679	neo-Y-linked_region	Stable A
chr1	1155	0.0134067	0.0131369	neo-Y-linked_region	Stable A
chr1	1156	0.0139359	0.00934975	neo-Y-linked_region	Stable A
chr1	1157	0.0135347	0.00617714	neo-Y-linked_region	Stable A
chr1	1158	0.00355605	0.0126131	neo-Y-linked_region	Stable A
chr1	1160	0.0127065	0.0121873	neo-Y-linked_region	Stable A
chr1	1161	0.0144132	0.0116739	neo-Y-linked_region	Stable A
chr1	1162	0.012283	0.00869388	neo-Y-linked_region	Stable A
chr1	1163	0.0101486	0.00471021	neo-Y-linked_region	Stable A
chr1	1164	0.00574761	0.00387249	neo-Y-linked_region	Stable A
chr1	1167	0.00275355	0.00739688	neo-Y-linked_region	Stable A
chr1	1168	0.00836864	0.0117843	neo-Y-linked_region	Stable A
chr1	1169	0.00401253	0.0127395	neo-Y-linked_region	Stable A
chr1	1170	0.0114071	0.0117213	neo-Y-linked_region	Stable A
chr1	1171	0.0126783	0.00964149	neo-Y-linked_region	Stable A
chr1	1172	0.0119738	0.00796114	neo-Y-linked_region	Stable A
chr1	1173	0.00674057	0.0103184	neo-Y-linked_region	Stable A
chr1	1174	0.00471353	0.011964	neo-Y-linked_region	Stable A
chr1	1175	0.00753971	0.0108097	neo-Y-linked_region	Stable A
chr1	1176	0.0126116	0.0115624	neo-Y-linked_region	Stable A
chr1	1177	0.0107945	0.0110438	neo-Y-linked_region	Stable A
chr1	1178	0.0114948	0.0110176	neo-Y-linked_region	Stable A
chr1	1179	0.00801717	0.0108823	neo-Y-linked_region	Stable A
chr1	1180	0.0119617	0.000958748	neo-Y-linked_region	Stable A
chr1	1182	-0.00231206	-0.0034007	neo-Y-linked_region	Stable B
chr1	1183	-0.00604734	-0.00533096	neo-Y-linked_region	Stable B
chr1	1184	-0.00810318	-0.00612037	neo-Y-linked_region	Stable B
chr1	1185	-0.00915257	-0.00616499	neo-Y-linked_region	Stable B
chr1	1186	-0.00914169	-0.00642497	neo-Y-linked_region	Stable B
chr1	1187	-0.00904135	-0.00549394	neo-Y-linked_region	Stable B
chr1	1188	-0.00864387	-0.0057306	neo-Y-linked_region	Stable B
chr1	1189	-0.0080717	-0.00564764	neo-Y-linked_region	Stable B
chr1	1190	-0.00833341	-0.00589444	neo-Y-linked_region	Stable B
chr1	1191	-0.00806588	-0.00590625	neo-Y-linked_region	Stable B
chr1	1192	-0.00774951	-0.00591923	neo-Y-linked_region	Stable B
chr1	1193	-0.00754939	-0.00545499	neo-Y-linked_region	Stable B
chr1	1194	-0.00760338	-0.0058494	neo-Y-linked_region	Stable B
chr1	1195	-0.00733084	-0.00542644	neo-Y-linked_region	Stable B
chr1	1196	-0.00701977	-0.00505812	neo-Y-linked_region	Stable B
chr1	1197	-0.00714743	-0.00517113	neo-Y-linked_region	Stable B
chr1	1198	-0.0066804	-0.00498002	neo-Y-linked_region	Stable B
chr1	1199	-0.00711255	-0.00537018	neo-Y-linked_region	Stable B
chr1	1200	-0.00733072	-0.00522737	neo-Y-linked_region	Stable B
chr1	1202	-0.00667157	-0.00576283	neo-Y-linked_region	Stable B
chr1	1203	-0.00706518	-0.0057781	neo-Y-linked_region	Stable B
chr1	1204	-0.00714005	-0.00515765	neo-Y-linked_region	Stable B
chr1	1205	-0.00697275	-0.00507534	neo-Y-linked_region	Stable B
chr1	1206	-0.00712726	-0.00535426	neo-Y-linked_region	Stable B
chr1	1207	-0.00703459	-0.00527519	neo-Y-linked_region	Stable B
chr1	1208	-0.0068523	-0.00531656	neo-Y-linked_region	Stable B
chr1	1209	-0.00703174	-0.00561579	neo-Y-linked_region	Stable B
chr1	1210	-0.00710245	-0.00577864	neo-Y-linked_region	Stable B
chr1	1211	-0.00724665	-0.00538773	neo-Y-linked_region	Stable B
chr1	1212	-0.00723969	-0.00574296	neo-Y-linked_region	Stable B
chr1	1213	-0.00748288	-0.00586049	neo-Y-linked_region	Stable B
chr1	1214	-0.0080226	-0.00654035	neo-Y-linked_region	Stable B
chr1	1215	-0.00830249	-0.00764845	neo-Y-linked_region	Stable B
chr1	1216	-0.00866275	-0.00624073	neo-Y-linked_region	Stable B
chr1	1217	-0.00897056	0.000907026	neo-Y-linked_region	B to A
chr1	1218	-0.00943725	0.00726823	neo-Y-linked_region	B to A
chr1	1219	-0.00809591	0.00621741	neo-Y-linked_region	B to A
chr1	1220	0.00184871	0.00744169	neo-Y-linked_region	Stable A
chr1	1221	0.00260233	0.00980154	neo-Y-linked_region	Stable A
chr1	1222	0.00521164	0.0109847	neo-Y-linked_region	Stable A
chr1	1223	0.00633744	0.0120414	neo-Y-linked_region	Stable A
chr1	1224	0.00532173	0.0126993	neo-Y-linked_region	Stable A
chr1	1225	0.0117152	0.0116674	neo-Y-linked_region	Stable A
chr1	1226	0.0105174	0.0120611	neo-Y-linked_region	Stable A
chr1	1227	0.0113865	0.0124749	neo-Y-linked_region	Stable A
chr1	1228	0.00994111	0.0118433	neo-Y-linked_region	Stable A
chr1	1229	0.00646339	0.0117035	neo-Y-linked_region	Stable A
chr1	1230	0.00729804	0.012398	neo-Y-linked_region	Stable A
chr1	1231	0.0087928	0.0116938	neo-Y-linked_region	Stable A
chr1	1232	0.0110052	0.0128102	neo-Y-linked_region	Stable A
chr1	1233	0.0110648	0.0126492	neo-Y-linked_region	Stable A
chr1	1234	0.00965847	0.0122818	neo-Y-linked_region	Stable A
chr1	1235	0.0124812	0.0128937	neo-Y-linked_region	Stable A
chr1	1236	0.0119486	0.0118322	neo-Y-linked_region	Stable A
chr1	1237	0.0117075	0.0119922	neo-Y-linked_region	Stable A
chr1	1238	0.011645	0.0120622	neo-Y-linked_region	Stable A
chr1	1239	0.0118039	0.0128136	neo-Y-linked_region	Stable A
chr1	1241	0.0127393	0.0117289	neo-Y-linked_region	Stable A
chr1	1242	0.0105739	0.0111639	neo-Y-linked_region	Stable A
chr1	1243	0.00419027	0.0125344	neo-Y-linked_region	Stable A
chr1	1244	0.0113271	0.0113742	neo-Y-linked_region	Stable A
chr1	1245	0.0107033	0.0075048	neo-Y-linked_region	Stable A
chr1	1246	0.0108279	0.00213643	neo-Y-linked_region	Stable A
chr1	1248	-0.00148062	-0.000727805	neo-Y-linked_region	Stable B
chr1	1249	-0.0043813	0.000218729	neo-Y-linked_region	B to A
chr1	1250	-0.0053244	0.000198083	neo-Y-linked_region	B to A
chr1	1251	-0.00480051	0.00147888	neo-Y-linked_region	B to A
chr1	1252	-0.00381261	-0.00128385	neo-Y-linked_region	Stable B
chr1	1253	-0.00261521	-0.00272889	neo-Y-linked_region	Stable B
chr1	1254	-0.00340178	-0.0038131	neo-Y-linked_region	Stable B
chr1	1255	-0.00547956	-0.00147018	neo-Y-linked_region	Stable B
chr1	1256	-0.00619806	-0.00100445	neo-Y-linked_region	Stable B
chr1	1257	-0.00758237	0.00262354	neo-Y-linked_region	B to A
chr1	1258	-0.00593107	0.00344481	neo-Y-linked_region	B to A
chr1	1259	-0.00415853	0.00394116	neo-Y-linked_region	B to A
chr1	1260	-0.0020905	0.00292819	neo-Y-linked_region	B to A
chr1	1261	-0.00178243	0.00110029	neo-Y-linked_region	B to A
chr1	1262	-0.000164789	0.00487241	neo-Y-linked_region	B to A
chr1	1263	-0.000524894	0.00225568	neo-Y-linked_region	B to A
chr1	1264	0.00303943	0.00389055	neo-Y-linked_region	Stable A
chr1	1267	-0.00393563	-0.00621527	neo-Y-linked_region	Stable B
chr1	1268	-0.00772829	-0.00581968	neo-Y-linked_region	Stable B
chr1	1269	-0.00861721	-0.00617674	neo-Y-linked_region	Stable B
chr1	1270	-0.00841552	-0.0068206	neo-Y-linked_region	Stable B
chr1	1271	-0.00856158	-0.00554344	neo-Y-linked_region	Stable B
chr1	1272	-0.00376413	-0.00309188	neo-Y-linked_region	Stable B
chr1	1273	-0.00630593	-0.00245952	neo-Y-linked_region	Stable B
chr1	1274	-0.00631489	-0.00166048	neo-Y-linked_region	Stable B
chr1	1275	-0.00601632	0.000493515	neo-Y-linked_region	B to A
chr1	1276	-0.00532246	0.00161875	neo-Y-linked_region	B to A
chr1	1277	-0.00421594	0.00349828	neo-Y-linked_region	B to A
chr1	1278	-0.00327523	-0.00357056	neo-Y-linked_region	Stable B
chr1	1279	-0.00103655	-0.00607998	neo-Y-linked_region	Stable B
chr1	1280	-0.00587281	-0.00553252	neo-Y-linked_region	Stable B
chr1	1281	-0.00794021	-0.0058747	neo-Y-linked_region	Stable B
chr1	1282	-0.00766253	-0.00561275	neo-Y-linked_region	Stable B
chr1	1283	-0.00735642	-0.00652686	neo-Y-linked_region	Stable B
chr1	1284	-0.00822416	-0.00558901	neo-Y-linked_region	Stable B
chr1	1285	-0.00777908	-0.00581294	neo-Y-linked_region	Stable B
chr1	1286	-0.00806718	-0.00512487	neo-Y-linked_region	Stable B
chr1	1287	-0.00769594	-0.00493436	neo-Y-linked_region	Stable B
chr1	1288	-0.00732619	-0.00447518	neo-Y-linked_region	Stable B
chr1	1290	-0.00683894	-0.0017769	neo-Y-linked_region	Stable B
chr1	1291	-0.00457243	-0.00412491	neo-Y-linked_region	Stable B
chr1	1292	-0.00541255	-0.00431001	neo-Y-linked_region	Stable B
chr1	1293	-0.00730921	-0.00160134	neo-Y-linked_region	Stable B
chr1	1296	0.00332307	0.00163301	neo-Y-linked_region	Stable A
chr1	1297	0.00252474	0.00193476	neo-Y-linked_region	Stable A
chr1	1299	-0.00139913	-0.00203574	neo-Y-linked_region	Stable B
chr1	1300	-0.00188339	-0.00251453	neo-Y-linked_region	Stable B
chr1	1301	-0.00573955	-0.00281894	neo-Y-linked_region	Stable B
chr1	1302	-0.00628198	-0.00111874	neo-Y-linked_region	Stable B
chr1	1303	-0.00580964	-0.00145326	neo-Y-linked_region	Stable B
chr1	1304	-0.00491803	-0.00193719	neo-Y-linked_region	Stable B
chr1	1305	-0.0048439	-0.00223589	neo-Y-linked_region	Stable B
chr1	1306	-0.0052869	-0.00405581	neo-Y-linked_region	Stable B
chr1	1307	-0.00539645	-0.00436484	neo-Y-linked_region	Stable B
chr1	1308	-0.0069223	-0.00336963	neo-Y-linked_region	Stable B
chr1	1309	-0.00675549	-0.00211855	neo-Y-linked_region	Stable B
chr1	1310	-0.00644841	-0.000343713	neo-Y-linked_region	Stable B
chr1	1311	-0.00515242	0.000388056	neo-Y-linked_region	B to A
chr1	1312	-0.0043567	0.00302363	neo-Y-linked_region	B to A
chr1	1313	-0.00332727	0.00726146	neo-Y-linked_region	B to A
chr1	1314	-0.00187429	0.00842103	neo-Y-linked_region	B to A
chr1	1315	0.00451596	0.00750938	neo-Y-linked_region	Stable A
chr1	1320	-0.00759938	0.000135763	neo-Y-linked_region	B to A
chr1	1321	-0.00443126	0.00496209	neo-Y-linked_region	B to A
chr1	1322	-0.00189255	0.0104648	neo-Y-linked_region	B to A
chr1	1323	0.00507769	0.00860708	neo-Y-linked_region	Stable A
chr1	1324	0.00867347	0.00796598	neo-Y-linked_region	Stable A
chr1	1325	0.00403095	0.00841351	neo-Y-linked_region	Stable A
chr1	1326	0.00595762	0.00747627	neo-Y-linked_region	Stable A
chr1	1327	0.00478528	0.00955473	neo-Y-linked_region	Stable A
chr1	1328	0.00504527	0.0102606	neo-Y-linked_region	Stable A
chr1	1329	0.00544406	0.0106007	neo-Y-linked_region	Stable A
chr1	1330	0.00709693	0.011288	neo-Y-linked_region	Stable A
chr1	1331	0.00896272	0.011683	neo-Y-linked_region	Stable A
chr1	1332	0.00883505	0.00709643	neo-Y-linked_region	Stable A
chr1	1341	0.0013437	0.00805785	neo-Y-linked_region	Stable A
chr1	1342	0.00480009	0.0110428	neo-Y-linked_region	Stable A
chr1	1343	0.00485343	0.0121507	neo-Y-linked_region	Stable A
chr1	1344	0.0113295	0.0114158	neo-Y-linked_region	Stable A
chr1	1345	0.0114671	0.0101685	neo-Y-linked_region	Stable A
chr1	1346	0.01117	0.00612139	neo-Y-linked_region	Stable A
chr1	1347	0.00951512	0.0123006	neo-Y-linked_region	Stable A
chr1	1348	0.0100192	0.01238	neo-Y-linked_region	Stable A
chr1	1349	0.0121691	0.0122431	neo-Y-linked_region	Stable A
chr1	1350	0.0117165	0.0123389	neo-Y-linked_region	Stable A
chr1	1351	0.0110178	0.0104127	neo-Y-linked_region	Stable A
chr1	1352	0.0114349	0.00943909	neo-Y-linked_region	Stable A
chr1	1353	0.00531467	0.0126385	neo-Y-linked_region	Stable A
chr1	1354	0.00513374	0.0109114	neo-Y-linked_region	Stable A
chr1	1355	0.011884	0.0113799	neo-Y-linked_region	Stable A
chr1	1356	0.0102873	0.0130053	neo-Y-linked_region	Stable A
chr1	1357	0.010361	0.012366	neo-Y-linked_region	Stable A
chr1	1358	0.0123566	0.00756657	neo-Y-linked_region	Stable A
chr1	1359	0.00854831	0.00833773	neo-Y-linked_region	Stable A
chr1	1360	0.00240283	0.0122069	neo-Y-linked_region	Stable A
chr1	1361	0.0077485	0.00477352	neo-Y-linked_region	Stable A
chr1	1362	0.0074852	0.00302375	neo-Y-linked_region	Stable A
chr1	1363	-0.000454843	0.00255449	neo-Y-linked_region	B to A
chr1	1364	-0.00205166	0.00104987	neo-Y-linked_region	B to A
chr1	1365	-0.00283801	0.0011024	neo-Y-linked_region	B to A
chr1	1366	-0.00472186	0.0020761	neo-Y-linked_region	B to A
chr1	1367	-0.00398974	0.00430223	neo-Y-linked_region	B to A
chr1	1368	-0.00228668	0.0112305	neo-Y-linked_region	B to A
chr1	1369	-4.85147e-05	0.0117362	neo-Y-linked_region	B to A
chr1	1370	0.00989229	0.0116961	neo-Y-linked_region	Stable A
chr1	1371	0.0107468	0.0109191	neo-Y-linked_region	Stable A
chr1	1372	0.0112098	0.0117129	neo-Y-linked_region	Stable A
chr1	1373	0.00925969	0.0107071	neo-Y-linked_region	Stable A
chr1	1374	0.009846	0.00692334	neo-Y-linked_region	Stable A
chr1	1375	0.00932164	0.00635176	neo-Y-linked_region	Stable A
chr1	1376	0.00283425	0.00428133	neo-Y-linked_region	Stable A
chr1	1377	0.0019795	0.00220797	neo-Y-linked_region	Stable A
chr1	1378	-0.000406845	0.000961788	neo-Y-linked_region	B to A
chr1	1379	-0.00262483	0.000960987	neo-Y-linked_region	B to A
chr1	1380	-0.00370914	0.000115574	neo-Y-linked_region	B to A
chr1	1381	-0.00329236	0.000197641	neo-Y-linked_region	B to A
chr1	1382	-0.00423277	8.69275e-05	neo-Y-linked_region	B to A
chr1	1383	-0.00486149	-0.000452707	neo-Y-linked_region	Stable B
chr1	1384	-0.00527201	0.00150691	neo-Y-linked_region	B to A
chr1	1385	-0.00580969	0.00378867	neo-Y-linked_region	B to A
chr1	1386	-0.0034508	0.00647044	neo-Y-linked_region	B to A
chr1	1387	-0.00124623	0.00838356	neo-Y-linked_region	B to A
chr1	1388	0.000859563	0.00810988	neo-Y-linked_region	Stable A
chr1	1389	0.00588186	0.00923501	neo-Y-linked_region	Stable A
chr1	1390	0.00800906	0.00882258	neo-Y-linked_region	Stable A
chr1	1391	0.00753481	0.00883994	neo-Y-linked_region	Stable A
chr1	1392	0.00767495	0.00860845	neo-Y-linked_region	Stable A
chr1	1393	0.00820575	0.00862419	neo-Y-linked_region	Stable A
chr1	1394	0.00731763	0.00893247	neo-Y-linked_region	Stable A
chr1	1395	0.00658479	0.00994179	neo-Y-linked_region	Stable A
chr1	1396	0.00709721	0.00954558	neo-Y-linked_region	Stable A
chr1	1397	0.00979304	0.00734115	neo-Y-linked_region	Stable A
chr1	1398	0.00743545	0.0112326	neo-Y-linked_region	Stable A
chr1	1399	0.00756919	0.011276	neo-Y-linked_region	Stable A
chr1	1401	0.00676911	0.00622214	neo-Y-linked_region	Stable A
chr1	1402	0.00230949	0.00493729	neo-Y-linked_region	Stable A
chr1	1403	0.000667745	0.00772757	neo-Y-linked_region	Stable A
chr1	1404	0.000566961	0.0120455	neo-Y-linked_region	Stable A
chr1	1405	0.00601446	0.0122839	neo-Y-linked_region	Stable A
chr1	1406	0.0115062	0.00789741	neo-Y-linked_region	Stable A
chr1	1407	0.0102725	0.00610101	neo-Y-linked_region	Stable A
chr1	1408	0.00427969	0.00678606	neo-Y-linked_region	Stable A
chr1	1409	0.00156195	0.0109825	neo-Y-linked_region	Stable A
chr1	1410	0.0026799	0.0130715	neo-Y-linked_region	Stable A
chr1	1411	0.00979809	0.0135136	neo-Y-linked_region	Stable A
chr1	1412	0.0114553	0.0118458	neo-Y-linked_region	Stable A
chr1	1413	0.0130032	0.010547	neo-Y-linked_region	Stable A
chr1	1414	0.00594345	0.00943412	neo-Y-linked_region	Stable A
chr1	1415	0.00716656	0.00893605	neo-Y-linked_region	Stable A
chr1	1416	0.00377108	0.0123184	neo-Y-linked_region	Stable A
chr1	1417	0.00395499	0.00999814	neo-Y-linked_region	Stable A
chr1	1418	0.0104015	0.00890684	neo-Y-linked_region	Stable A
chr1	1419	0.00616289	0.0131395	neo-Y-linked_region	Stable A
chr1	1420	0.00427483	0.0114129	neo-Y-linked_region	Stable A
chr1	1421	0.0102433	0.011608	neo-Y-linked_region	Stable A
chr1	1422	0.00596604	0.00923433	neo-Y-linked_region	Stable A
chr1	1423	0.00598495	0.00859389	neo-Y-linked_region	Stable A
chr1	1424	0.00279436	0.00993535	neo-Y-linked_region	Stable A
chr1	1425	0.00346619	0.0117586	neo-Y-linked_region	Stable A
chr1	1426	0.00727283	0.0126428	neo-Y-linked_region	Stable A
chr1	1427	0.00809729	0.0137186	neo-Y-linked_region	Stable A
chr1	1428	0.0104005	0.0120516	neo-Y-linked_region	Stable A
chr1	1429	0.0119454	0.0083061	neo-Y-linked_region	Stable A
chr1	1430	0.006845	0.0079604	neo-Y-linked_region	Stable A
chr1	1431	0.00181665	0.00901242	neo-Y-linked_region	Stable A
chr1	1432	0.00168786	0.0132207	neo-Y-linked_region	Stable A
chr1	1433	0.00544704	0.0125952	neo-Y-linked_region	Stable A
chr1	1434	0.0122607	0.0128135	neo-Y-linked_region	Stable A
chr1	1435	0.0120312	0.0130743	neo-Y-linked_region	Stable A
chr1	1436	0.0120495	0.0135583	neo-Y-linked_region	Stable A
chr1	1437	0.0120373	0.0117272	neo-Y-linked_region	Stable A
chr1	1438	0.0115353	0.0121116	neo-Y-linked_region	Stable A
chr1	1439	0.0092555	0.0134998	neo-Y-linked_region	Stable A
chr1	1440	0.0103019	0.0129858	neo-Y-linked_region	Stable A
chr1	1441	0.0107042	0.0126061	neo-Y-linked_region	Stable A
chr1	1442	0.00986717	0.0106057	neo-Y-linked_region	Stable A
chr1	1443	0.0111182	0.0118396	neo-Y-linked_region	Stable A
chr1	1444	0.00621978	0.0128493	neo-Y-linked_region	Stable A
chr1	1445	0.0115658	0.0133649	neo-Y-linked_region	Stable A
chr1	1446	0.0135004	0.0103333	neo-Y-linked_region	Stable A
chr1	1447	0.0137745	0.00864393	neo-Y-linked_region	Stable A
chr1	1448	0.00607502	0.00888711	neo-Y-linked_region	Stable A
chr1	1449	0.0055536	0.00626899	neo-Y-linked_region	Stable A
chr1	1450	0.00311551	0.00619795	neo-Y-linked_region	Stable A
chr1	1451	0.000726611	0.00636225	neo-Y-linked_region	Stable A
chr1	1452	0.00123135	0.00811979	neo-Y-linked_region	Stable A
chr1	1453	0.00280678	0.012651	neo-Y-linked_region	Stable A
chr1	1454	0.00558778	0.00892097	neo-Y-linked_region	Stable A
chr1	1455	0.0129166	0.00503537	neo-Y-linked_region	Stable A
chr1	1456	0.00474416	0.00658324	neo-Y-linked_region	Stable A
chr1	1458	0.00109833	0.00550532	neo-Y-linked_region	Stable A
chr1	1460	0.0027071	0.00534788	neo-Y-linked_region	Stable A
chr1	1461	0.00273886	0.00504271	neo-Y-linked_region	Stable A
chr1	1464	0.00171392	0.00908133	neo-Y-linked_region	Stable A
chr1	1465	0.00258944	0.0117233	neo-Y-linked_region	Stable A
chr1	1466	0.00584866	0.0110422	neo-Y-linked_region	Stable A
chr1	1467	0.00861207	0.0100376	neo-Y-linked_region	Stable A
chr1	1468	0.00687197	0.00587536	neo-Y-linked_region	Stable A
chr1	1469	0.00327785	0.00581956	neo-Y-linked_region	Stable A
chr1	1470	-0.000810249	0.00606512	neo-Y-linked_region	B to A
chr1	1471	-0.00081014	0.00598513	neo-Y-linked_region	B to A
chr1	1472	-6.83793e-05	0.00503402	neo-Y-linked_region	B to A
chr1	1473	0.00168862	0.00329701	neo-Y-linked_region	Stable A
chr1	1474	-0.000683983	0.00415782	neo-Y-linked_region	B to A
chr1	1475	-0.00137974	0.00595132	neo-Y-linked_region	B to A
chr1	1476	-0.00110951	0.0109592	neo-Y-linked_region	B to A
chr1	1477	0.00282823	0.0074757	neo-Y-linked_region	Stable A
chr1	1478	0.00838613	0.010733	neo-Y-linked_region	Stable A
chr1	1479	0.00392448	0.0110311	neo-Y-linked_region	Stable A
chr1	1480	0.00826488	0.0113604	neo-Y-linked_region	Stable A
chr1	1481	0.0110998	0.0114654	neo-Y-linked_region	Stable A
chr1	1482	0.0111481	0.0114328	neo-Y-linked_region	Stable A
chr1	1483	0.0121872	0.00736492	neo-Y-linked_region	Stable A
chr1	1484	0.00936695	0.00538451	neo-Y-linked_region	Stable A
chr1	1485	0.00380371	0.00573744	neo-Y-linked_region	Stable A
chr1	1486	0.000916654	0.0102292	neo-Y-linked_region	Stable A
chr1	1487	0.0022296	0.0114491	neo-Y-linked_region	Stable A
chr1	1488	0.0104478	0.0114938	neo-Y-linked_region	Stable A
chr1	1489	0.0117046	0.0110108	neo-Y-linked_region	Stable A
chr1	1490	0.012518	0.0114895	neo-Y-linked_region	Stable A
chr1	1491	0.0118579	0.00864632	neo-Y-linked_region	Stable A
chr1	1492	0.00778334	0.00665118	neo-Y-linked_region	Stable A
chr1	1493	0.00385468	0.00763326	neo-Y-linked_region	Stable A
chr1	1494	0.00167073	0.00635784	neo-Y-linked_region	Stable A
chr1	1495	0.00312194	0.00313115	neo-Y-linked_region	Stable A
chr1	1496	-1.04176e-05	0.00164045	neo-Y-linked_region	B to A
chr1	1497	-0.00171711	0.000155692	neo-Y-linked_region	B to A
chr1	1498	-0.00253882	0.000584438	neo-Y-linked_region	B to A
chr1	1499	-0.00349171	0.00243516	neo-Y-linked_region	B to A
chr1	1500	-0.00318392	0.00700793	neo-Y-linked_region	B to A
chr1	1501	-0.00100139	0.0101774	neo-Y-linked_region	B to A
chr1	1502	0.00328039	0.0108209	neo-Y-linked_region	Stable A
chr1	1503	0.00847806	0.00490385	neo-Y-linked_region	Stable A
chr1	1504	0.00741554	0.00479616	neo-Y-linked_region	Stable A
chr1	1505	0.000755831	0.00850787	neo-Y-linked_region	Stable A
chr1	1506	0.00413468	0.0101565	neo-Y-linked_region	Stable A
chr1	1507	0.00726439	0.00527463	neo-Y-linked_region	Stable A
chr1	1508	0.00713438	0.00356786	neo-Y-linked_region	Stable A
chr1	1509	0.000392196	0.00962029	neo-Y-linked_region	Stable A
chr1	1510	0.00298517	0.00575781	neo-Y-linked_region	Stable A
chr1	1511	0.00836142	0.00712047	neo-Y-linked_region	Stable A
chr1	1512	0.000788859	0.00989376	neo-Y-linked_region	Stable A
chr1	1513	0.00773029	0.00851523	neo-Y-linked_region	Stable A
chr1	1514	0.00989755	0.0059245	neo-Y-linked_region	Stable A
chr1	1515	0.0043697	0.00763779	neo-Y-linked_region	Stable A
chr1	1516	0.00413059	0.00425413	neo-Y-linked_region	Stable A
chr1	1518	-0.00206956	-0.00111658	neo-Y-linked_region	Stable B
chr1	1519	-0.00413382	-0.00305268	neo-Y-linked_region	Stable B
chr1	1520	-0.00508155	-0.00394021	neo-Y-linked_region	Stable B
chr1	1521	-0.00658673	-0.00438231	neo-Y-linked_region	Stable B
chr1	1522	-0.00682949	-0.00417392	neo-Y-linked_region	Stable B
chr1	1523	-0.00670139	-0.00433484	neo-Y-linked_region	Stable B
chr1	1524	-0.0065478	-0.00497667	neo-Y-linked_region	Stable B
chr1	1525	-0.00650308	-0.00443017	neo-Y-linked_region	Stable B
chr1	1526	-0.00731728	-0.00450434	neo-Y-linked_region	Stable B
chr1	1527	-0.00677082	-0.00464176	neo-Y-linked_region	Stable B
chr1	1528	-0.00619536	-0.00313797	neo-Y-linked_region	Stable B
chr1	1529	-0.00673519	-0.000936668	neo-Y-linked_region	Stable B
chr1	1532	-0.00195855	-0.000168913	neo-Y-linked_region	Stable B
chr1	1533	-0.00348445	-0.00131591	neo-Y-linked_region	Stable B
chr1	1534	-0.00321159	-0.00175783	neo-Y-linked_region	Stable B
chr1	1535	-0.00407555	-0.00155058	neo-Y-linked_region	Stable B
chr1	1536	-0.00434008	0.00219825	neo-Y-linked_region	B to A
chr1	1537	-0.00349587	0.000133445	neo-Y-linked_region	B to A
chr1	1538	-0.00123186	0.0007126	neo-Y-linked_region	B to A
chr1	1539	-0.00272021	0.00422428	neo-Y-linked_region	B to A
chr1	1540	-0.00049906	0.0100627	neo-Y-linked_region	B to A
chr1	1544	0.0107674	0.00678972	neo-Y-linked_region	Stable A
chr1	1545	0.0075083	0.0029977	neo-Y-linked_region	Stable A
chr1	1546	0.00253949	0.000646739	neo-Y-linked_region	Stable A
chr1	1548	-0.00208575	-0.000904379	neo-Y-linked_region	Stable B
chr1	1549	-0.00172838	-0.00312229	neo-Y-linked_region	Stable B
chr1	1554	0.00667114	0.00126098	other regions	Stable A
chr1	1555	0.0113435	0.0129027	other regions	Stable A
chr1	1556	0.009037	0.0127721	other regions	Stable A
chr1	1557	0.0106056	0.0119321	other regions	Stable A
chr1	1558	0.00348494	0.00871464	other regions	Stable A
chr1	1559	0.00878403	0.00800682	other regions	Stable A
chr1	1560	0.0136308	0.0145003	other regions	Stable A
chr1	1561	0.0153979	0.0157265	other regions	Stable A
chr1	1562	0.0137757	0.0160105	other regions	Stable A
chr1	1563	0.0109961	0.0151019	other regions	Stable A
chr1	1564	0.0155777	0.0150087	other regions	Stable A
chr1	1565	0.0140757	0.0168426	other regions	Stable A
chr1	1566	0.0137305	0.0152612	other regions	Stable A
chr1	1567	0.0119117	0.0141322	other regions	Stable A
chr1	1568	0.0125334	0.0129375	other regions	Stable A
chr1	1569	0.0136759	0.0129526	other regions	Stable A
chr1	1570	0.0157889	0.0164059	other regions	Stable A
chr1	1571	0.0148714	0.0170174	other regions	Stable A
chr1	1572	0.0116283	0.0137697	other regions	Stable A
chr1	1573	0.0156287	0.0161622	other regions	Stable A
chr1	1574	0.0158657	0.0162441	other regions	Stable A
chr1	1575	0.0149157	0.0163988	other regions	Stable A
chr1	1576	0.0128702	0.0157258	other regions	Stable A
chr1	1577	0.00882826	0.0151011	other regions	Stable A
chr1	1578	0.0031899	0.0106176	other regions	Stable A
chr1	1580	0.000930873	0.00401731	other regions	Stable A
chr1	1581	0.00343158	0.00542662	other regions	Stable A
chr1	1582	0.011256	0.0105953	other regions	Stable A
chr1	1583	0.0152414	0.0161688	other regions	Stable A
chr1	1584	0.00797111	0.00447807	other regions	Stable A
chr1	1585	0.00455489	0.00783949	other regions	Stable A
chr1	1586	0.0116628	0.00903427	other regions	Stable A
chr1	1587	0.0140546	0.0149715	other regions	Stable A
chr1	1588	0.0109142	0.0137008	other regions	Stable A
chr1	1589	0.00510961	0.0121597	other regions	Stable A
chr1	1591	-0.0100442	-0.00656769	other regions	Stable B
chr1	1592	-0.0123479	-0.00902052	other regions	Stable B
chr1	1593	-0.0121487	-0.0122852	other regions	Stable B
chr1	1594	-0.0118403	-0.0126684	other regions	Stable B
chr1	1595	-0.0120572	-0.0130007	other regions	Stable B
chr1	1596	-0.0121132	-0.0123838	other regions	Stable B
chr1	1597	-0.0113017	-0.0113669	other regions	Stable B
chr1	1598	-0.0103863	-0.00899152	other regions	Stable B
chr1	1599	-0.00878678	-0.010168	other regions	Stable B
chr1	1600	-0.0094341	-0.0119397	other regions	Stable B
chr1	1601	-0.0104721	-0.0113308	other regions	Stable B
chr1	1602	-0.011136	-0.0113297	other regions	Stable B
chr1	1603	-0.0107052	-0.00915228	other regions	Stable B
chr1	1604	-0.00876605	-0.00652876	other regions	Stable B
chr1	1605	-0.00642745	-0.00232153	other regions	Stable B
chr1	1607	-0.00220189	-0.000983	other regions	Stable B
chr1	1608	-0.00376657	-0.000394966	other regions	Stable B
chr1	1609	0.000154979	0.00896899	other regions	Stable A
chr1	1610	0.0129929	0.0113588	other regions	Stable A
chr1	1611	0.00861284	0.00895346	other regions	Stable A
chr1	1612	0.00810971	0.0112776	other regions	Stable A
chr1	1613	0.0144496	0.0158383	other regions	Stable A
chr1	1614	0.0115835	0.0119153	other regions	Stable A
chr1	1615	0.000698489	0.00238807	other regions	Stable A
chr1	1616	-0.00416365	-0.00372065	other regions	Stable B
chr1	1617	-0.00748563	-0.00676245	other regions	Stable B
chr1	1618	-0.00894885	-0.00825221	other regions	Stable B
chr1	1619	-0.00943536	-0.00987065	other regions	Stable B
chr1	1620	-0.0105393	-0.0119418	other regions	Stable B
chr1	1621	-0.011577	-0.0133392	other regions	Stable B
chr1	1622	-0.0115788	-0.0127442	other regions	Stable B
chr1	1623	-0.0114118	-0.0134124	other regions	Stable B
chr1	1624	-0.0113865	-0.0138185	other regions	Stable B
chr1	1625	-0.010878	-0.0127431	other regions	Stable B
chr1	1626	-0.00969216	-0.0082467	other regions	Stable B
chr1	1627	-0.00995802	-0.00818295	other regions	Stable B
chr1	1628	-0.00932668	-0.00472227	other regions	Stable B
chr1	1629	-0.0105689	-0.00859055	other regions	Stable B
chr1	1630	-0.00939677	-0.0107543	other regions	Stable B
chr1	1631	-0.0105559	-0.0115879	other regions	Stable B
chr1	1632	-0.0111793	-0.0125891	other regions	Stable B
chr1	1633	-0.00977677	-0.0105016	other regions	Stable B
chr1	1634	-0.00823232	-0.00747539	other regions	Stable B
chr1	1635	-0.00577853	-0.00297172	other regions	Stable B
chr1	1636	-0.00570637	-0.00367446	other regions	Stable B
chr1	1637	-0.00581776	-0.00460045	other regions	Stable B
chr1	1638	-0.00833551	-0.00745586	other regions	Stable B
chr1	1639	-0.00747254	-0.00670425	other regions	Stable B
chr1	1640	-0.00654574	-0.00530717	other regions	Stable B
chr1	1641	-0.00441501	-0.0021967	other regions	Stable B
chr1	1642	0.00480895	0.00781545	other regions	Stable A
chr1	1643	0.00575114	0.0102717	other regions	Stable A
chr1	1644	0.00574189	0.00991086	other regions	Stable A
chr1	1645	0.00630654	0.0100444	other regions	Stable A
chr1	1646	0.0127681	0.0141745	other regions	Stable A
chr1	1647	0.00934538	0.0131044	other regions	Stable A
chr1	1648	0.0130166	0.0138045	other regions	Stable A
chr1	1649	0.0045199	0.0092898	other regions	Stable A
chr1	1650	-0.00497759	-0.0018361	other regions	Stable B
chr1	1651	-0.00877122	-0.00804738	other regions	Stable B
chr1	1652	-0.00999784	-0.0105588	other regions	Stable B
chr1	1653	-0.0105105	-0.011059	other regions	Stable B
chr1	1654	-0.00981792	-0.0104639	other regions	Stable B
chr1	1655	-0.0096112	-0.0103492	other regions	Stable B
chr1	1656	-0.0095504	-0.00888012	other regions	Stable B
chr1	1657	-0.00970511	-0.00856917	other regions	Stable B
chr1	1658	-0.00943911	-0.00896523	other regions	Stable B
chr1	1659	-0.00930751	-0.0106895	other regions	Stable B
chr1	1660	-0.0093915	-0.010104	other regions	Stable B
chr1	1661	-0.00955274	-0.00499448	other regions	Stable B
chr1	1662	-0.00909909	-0.0100499	other regions	Stable B
chr1	1663	-0.0090279	-0.00930113	other regions	Stable B
chr1	1665	-0.00929064	-0.010241	other regions	Stable B
chr1	1666	-0.00940657	-0.00972955	other regions	Stable B
chr1	1667	-0.00877324	-0.00954041	other regions	Stable B
chr1	1668	-0.00901257	-0.00802152	other regions	Stable B
chr1	1670	-0.00908874	-0.00959675	other regions	Stable B
chr1	1671	-0.00821829	-0.00832013	other regions	Stable B
chr1	1672	-0.00904448	-0.00821061	other regions	Stable B
chr1	1673	-0.00832295	-0.00463775	other regions	Stable B
chr1	1674	-0.00796758	-0.00859371	other regions	Stable B
chr1	1675	-0.00748912	-0.00824816	other regions	Stable B
chr1	1676	-0.00745383	-0.00811055	other regions	Stable B
chr1	1677	-0.00674309	-0.0100267	other regions	Stable B
chr1	1678	-0.00817454	-0.0101739	other regions	Stable B
chr1	1679	-0.00797132	-0.00941477	other regions	Stable B
chr1	1680	-0.00789452	-0.00872777	other regions	Stable B
chr1	1681	-0.00747635	-0.00872525	other regions	Stable B
chr1	1682	-0.0078672	-0.00719845	other regions	Stable B
chr1	1684	-0.00784015	-0.00916938	other regions	Stable B
chr1	1685	-0.00767211	-0.00974008	other regions	Stable B
chr1	1686	-0.00717556	-0.00842714	other regions	Stable B
chr1	1689	-0.00526268	-0.00937586	other regions	Stable B
chr1	1690	-0.00801813	-0.00875214	other regions	Stable B
chr1	1691	-0.00750772	-0.00883852	other regions	Stable B
chr1	1692	-0.00762041	-0.00844841	other regions	Stable B
chr1	1694	-0.00841343	-0.00883666	other regions	Stable B
chr1	1695	-0.00801415	-0.00990198	other regions	Stable B
chr1	1696	-0.00822486	-0.00938879	other regions	Stable B
chr1	1697	-0.00802583	-0.00970452	other regions	Stable B
chr1	1698	-0.0080525	-0.0098195	other regions	Stable B
chr1	1699	-0.00807032	-0.00920788	other regions	Stable B
chr1	1700	-0.00847418	-0.00902721	other regions	Stable B
chr1	1701	-0.00829783	-0.00950324	other regions	Stable B
chr1	1702	-0.00814401	-0.00920512	other regions	Stable B
chr1	1703	-0.0079411	-0.00953608	other regions	Stable B
chr1	1704	-0.00796384	-0.00976008	other regions	Stable B
chr1	1705	-0.00762783	-0.00988707	other regions	Stable B
chr1	1706	-0.00763949	-0.00934634	other regions	Stable B
chr1	1707	-0.00852363	-0.00991177	other regions	Stable B
chr1	1709	-0.0083606	-0.0103362	other regions	Stable B
chr1	1710	-0.00842382	-0.0101058	other regions	Stable B
chr1	1711	-0.00898723	-0.00936483	other regions	Stable B
chr1	1712	-0.00938737	-0.0111947	other regions	Stable B
chr1	1714	-0.00952634	-0.0116965	other regions	Stable B
chr1	1715	-0.00966656	-0.0113263	other regions	Stable B
chr1	1716	-0.00960055	-0.0120205	other regions	Stable B
chr1	1717	-0.00991944	-0.0120509	other regions	Stable B
chr1	1718	-0.0102861	-0.0122058	other regions	Stable B
chr1	1719	-0.01033	-0.0114534	other regions	Stable B
chr1	1720	-0.0099201	-0.010028	other regions	Stable B
chr1	1721	-0.00739489	-0.00607331	other regions	Stable B
chr1	1722	4.47813e-05	0.00433753	other regions	Stable A
chr1	1723	0.00737677	0.00701371	other regions	Stable A
chr1	1724	0.00217624	0.00469979	other regions	Stable A
chr1	1725	-0.00163501	-0.00130997	other regions	Stable B
chr1	1726	-0.00534397	-0.00378384	other regions	Stable B
chr1	1727	-0.00842725	-0.00837257	other regions	Stable B
chr1	1728	-0.0109384	-0.0116054	other regions	Stable B
chr1	1729	-0.011523	-0.0127243	other regions	Stable B
chr1	1730	-0.0118206	-0.0124987	other regions	Stable B
chr1	1731	-0.0116383	-0.0112885	other regions	Stable B
chr1	1732	-0.0115411	-0.0117441	other regions	Stable B
chr1	1733	-0.0114311	-0.0111892	other regions	Stable B
chr1	1734	-0.0108404	-0.0103419	other regions	Stable B
chr1	1735	-0.00999927	-0.00384445	other regions	Stable B
chr1	1736	-0.00632887	-0.0047967	other regions	Stable B
chr1	1737	-0.00518947	-0.00404586	other regions	Stable B
chr1	1738	-0.00546159	-0.00450884	other regions	Stable B
chr1	1739	-0.00568392	-0.00311954	other regions	Stable B
chr1	1741	0.00991419	0.0151238	other regions	Stable A
chr1	1742	0.0162149	0.0170693	other regions	Stable A
chr1	1743	0.00895244	0.00571237	other regions	Stable A
chr1	1745	0.00011919	0.00113667	other regions	Stable A
chr1	1746	0.00194669	0.00309499	other regions	Stable A
chr1	1747	0.00438078	0.00419677	other regions	Stable A
chr1	1748	0.00437035	0.00455393	other regions	Stable A
chr1	1749	0.00433992	0.00586621	other regions	Stable A
chr1	1750	0.0111974	0.0105813	other regions	Stable A
chr1	1751	0.0089747	0.0090349	other regions	Stable A
chr1	1752	0.00802111	0.00661095	other regions	Stable A
chr1	1753	0.00943345	0.0100252	other regions	Stable A
chr1	1754	0.0127226	0.0121746	other regions	Stable A
chr1	1755	0.0135882	0.0127199	other regions	Stable A
chr1	1756	0.0118522	0.0114309	other regions	Stable A
chr1	1757	0.00621953	0.00605368	other regions	Stable A
chr1	1758	-0.00280239	-0.00350138	other regions	Stable B
chr1	1759	-0.0100278	-0.0101188	other regions	Stable B
chr1	1760	-0.0119764	-0.0121013	other regions	Stable B
chr1	1761	-0.0104076	-0.0118764	other regions	Stable B
chr1	1762	-0.0106796	-0.0121623	other regions	Stable B
chr1	1763	-0.0095165	-0.0117248	other regions	Stable B
chr1	1764	-0.00870383	-0.0106772	other regions	Stable B
chr1	1765	-0.00860569	-0.0102661	other regions	Stable B
chr1	1766	-0.0083401	-0.00838115	other regions	Stable B
chr1	1767	-0.00812466	-0.0100917	other regions	Stable B
chr1	1768	-0.00751867	-0.0098719	other regions	Stable B
chr1	1769	-0.0072113	-0.00917915	other regions	Stable B
chr1	1770	-0.00799631	-0.00977817	other regions	Stable B
chr1	1773	-0.00826814	-0.00984509	other regions	Stable B
chr1	1774	-0.00803309	-0.00962102	other regions	Stable B
chr1	1776	-0.0086324	-0.0101912	other regions	Stable B
chr1	1777	-0.00857717	-0.0109682	other regions	Stable B
chr1	1778	-0.0086204	-0.00915266	other regions	Stable B
chr1	1779	-0.00838161	-0.00905454	other regions	Stable B
chr1	1780	-0.00889804	-0.00971452	other regions	Stable B
chr1	1782	-0.00958412	-0.00966819	other regions	Stable B
chr1	1783	-0.00934624	-0.0103261	other regions	Stable B
chr1	1784	-0.00954389	-0.0108158	other regions	Stable B
chr1	1785	-0.00992352	-0.011368	other regions	Stable B
chr1	1786	-0.00931481	-0.0118264	other regions	Stable B
chr1	1787	-0.0100417	-0.0115426	other regions	Stable B
chr1	1788	-0.0095881	-0.0105854	other regions	Stable B
chr1	1789	-0.00935017	-0.0100439	other regions	Stable B
chr1	1790	-0.00873693	-0.00865952	other regions	Stable B
chr1	1791	-0.0090741	-0.0104455	other regions	Stable B
chr1	1792	-0.0092712	-0.00989944	other regions	Stable B
chr1	1793	-0.0107809	-0.0108441	other regions	Stable B
chr1	1795	-0.0108949	-0.0107461	other regions	Stable B
chr1	1796	-0.0100816	-0.0112306	other regions	Stable B
chr1	1797	-0.0102039	-0.0114059	other regions	Stable B
chr1	1798	-0.0107371	-0.0116429	other regions	Stable B
chr1	1800	-0.00979633	-0.011254	other regions	Stable B
chr1	1801	-0.00995291	-0.0107891	other regions	Stable B
chr1	1802	-0.00987019	-0.0105328	other regions	Stable B
chr1	1803	-0.00942094	-0.0104316	other regions	Stable B
chr1	1804	-0.00989153	-0.0108408	other regions	Stable B
chr1	1805	-0.00947591	-0.0106506	other regions	Stable B
chr1	1806	-0.0096204	-0.0108027	other regions	Stable B
chr1	1810	-0.00907351	-0.0110717	other regions	Stable B
chr1	1811	-0.00931465	-0.010818	other regions	Stable B
chr1	1812	-0.00894543	-0.0111653	other regions	Stable B
chr1	1813	-0.00871373	-0.0104719	other regions	Stable B
chr1	1814	-0.00873083	-0.00874533	other regions	Stable B
chr1	1815	-0.00527936	-0.00232331	other regions	Stable B
chr1	1816	0.00394245	0.00556531	other regions	Stable A
chr1	1817	0.00888175	0.00999999	other regions	Stable A
chr1	1818	0.0140407	0.0131732	other regions	Stable A
chr1	1819	0.00887564	0.00569726	other regions	Stable A
chr1	1820	0.00122225	0.00147321	other regions	Stable A
chr1	1821	-0.00337296	-0.00293725	other regions	Stable B
chr1	1822	-0.00710403	-0.00651321	other regions	Stable B
chr1	1823	-0.00810025	-0.00853607	other regions	Stable B
chr1	1824	-0.00904384	-0.00944395	other regions	Stable B
chr1	1825	-0.00916311	-0.010276	other regions	Stable B
chr1	1826	-0.00880725	-0.0106696	other regions	Stable B
chr1	1827	-0.00812404	-0.0101506	other regions	Stable B
chr1	1828	-0.00978288	-0.010421	other regions	Stable B
chr1	1829	-0.00904858	-0.00808304	other regions	Stable B
chr1	1830	-0.00890148	-0.0102184	other regions	Stable B
chr1	1831	-0.00861238	-0.00990205	other regions	Stable B
chr1	1832	-0.00839349	-0.0100263	other regions	Stable B
chr1	1833	-0.00815369	-0.00255603	other regions	Stable B
chr1	1834	-0.00829913	-0.00782222	other regions	Stable B
chr1	1835	-0.00817228	-0.00938987	other regions	Stable B
chr1	1836	-0.00846789	-0.00961769	other regions	Stable B
chr1	1838	-0.00835843	-0.00896368	other regions	Stable B
chr1	1840	-0.00877492	-0.00894724	other regions	Stable B
chr1	1842	-0.00818754	-0.00888721	other regions	Stable B
chr1	1845	-0.00804133	-0.00871519	other regions	Stable B
chr1	1846	-0.0073028	-0.00866152	other regions	Stable B
chr1	1847	-0.00750254	-0.00947472	other regions	Stable B
chr1	1848	-0.00750237	-0.00913971	other regions	Stable B
chr1	1849	-0.00793617	-0.008695	other regions	Stable B
chr1	1850	-0.00787643	-0.00951993	other regions	Stable B
chr1	1851	-0.00786298	-0.00985184	other regions	Stable B
chr1	1852	-0.00803998	-0.00921356	other regions	Stable B
chr1	1854	-0.00794904	-0.00835997	other regions	Stable B
chr1	1855	-0.00796353	-0.00946894	other regions	Stable B
chr1	1856	-0.00744801	-0.00964965	other regions	Stable B
chr1	1857	-0.008085	-0.00963784	other regions	Stable B
chr1	1858	-0.00829055	-0.0100571	other regions	Stable B
chr1	1859	-0.00911037	-0.0100638	other regions	Stable B
chr1	1861	-0.00929631	-0.00608301	other regions	Stable B
chr1	1862	-0.0089801	-0.00861256	other regions	Stable B
chr1	1863	-0.00930526	-0.0112557	other regions	Stable B
chr1	1864	-0.0096773	-0.0122953	other regions	Stable B
chr1	1865	-0.0104784	-0.0127168	other regions	Stable B
chr1	1866	-0.0108536	-0.0127249	other regions	Stable B
chr1	1867	-0.0113622	-0.0122773	other regions	Stable B
chr1	1868	-0.0112554	-0.0115728	other regions	Stable B
chr1	1869	-0.00975333	-0.00901441	other regions	Stable B
chr1	1870	-0.00955757	-0.00660406	other regions	Stable B
chr1	1871	0.000585727	0.0086898	other regions	Stable A
chr1	1872	0.0100212	0.00554601	other regions	Stable A
chr1	1873	0.00120186	0.00095622	other regions	Stable A
chr1	1875	0.00384252	0.00192343	other regions	Stable A
chr1	1876	0.00284647	0.00587962	other regions	Stable A
chr1	1877	0.0112205	0.0121366	other regions	Stable A
chr1	1878	0.0122761	0.0122983	other regions	Stable A
chr1	1879	0.0106035	0.00140601	other regions	Stable A
chr1	1880	-0.00148142	-0.00668614	other regions	Stable B
chr1	1881	-0.00283185	-0.0094811	other regions	Stable B
chr1	1882	-0.00670347	-0.0101794	other regions	Stable B
chr1	1883	-0.00916433	-0.0121667	other regions	Stable B
chr1	1884	-0.00986049	-0.0121976	other regions	Stable B
chr1	1885	-0.00907083	-0.011262	other regions	Stable B
chr1	1886	-0.00701371	-0.0103901	other regions	Stable B
chr1	1887	-0.00229531	-0.011191	other regions	Stable B
chr1	1888	-0.00733344	-0.0117992	other regions	Stable B
chr1	1889	-0.0097691	-0.0126568	other regions	Stable B
chr1	1890	-0.010298	-0.0129546	other regions	Stable B
chr1	1891	-0.0120466	-0.0129907	other regions	Stable B
chr1	1892	-0.0125437	-0.01285	other regions	Stable B
chr1	1893	-0.012295	-0.0126838	other regions	Stable B
chr1	1894	-0.0111004	-0.0126972	other regions	Stable B
chr1	1895	-0.0113932	-0.0104358	other regions	Stable B
chr1	1896	-0.00988021	-0.0086013	other regions	Stable B
chr1	1897	-0.00728228	-0.00349903	other regions	Stable B
chr1	1898	0.000783696	0.00628248	other regions	Stable A
chr1	1899	0.0034326	0.00563354	other regions	Stable A
chr1	1901	-0.00705606	-0.00708464	other regions	Stable B
chr1	1902	-0.0111423	-0.0112337	other regions	Stable B
chr1	1903	-0.0113663	-0.0116272	other regions	Stable B
chr1	1904	-0.0118075	-0.0125686	other regions	Stable B
chr1	1905	-0.0109953	-0.0125939	other regions	Stable B
chr1	1906	-0.0115293	-0.0133722	other regions	Stable B
chr1	1907	-0.0114708	-0.0125421	other regions	Stable B
chr1	1908	-0.0114322	-0.0133683	other regions	Stable B
chr1	1910	-0.0113529	-0.0132565	other regions	Stable B
chr1	1911	-0.0102794	-0.0125428	other regions	Stable B
chr1	1912	-0.0106326	-0.0126684	other regions	Stable B
chr1	1913	-0.0102843	-0.0130975	other regions	Stable B
chr1	1914	-0.0113932	-0.0125068	other regions	Stable B
chr1	1917	-0.0107583	-0.00933437	other regions	Stable B
chr1	1918	-0.0106003	-0.0110053	other regions	Stable B
chr1	1919	-0.0112569	-0.01283	other regions	Stable B
chr1	1920	-0.0118775	-0.0126692	other regions	Stable B
chr1	1922	-0.0117229	-0.0119442	other regions	Stable B
chr1	1923	-0.0118702	-0.0132534	other regions	Stable B
chr1	1925	-0.0122045	-0.0128347	other regions	Stable B
chr1	1926	-0.0122341	-0.0132234	other regions	Stable B
chr1	1928	-0.0120431	-0.0124814	other regions	Stable B
chr1	1929	-0.0121793	-0.0108976	other regions	Stable B
chr1	1930	-0.00777115	-0.00692312	other regions	Stable B
chr1	1931	-0.00359194	-0.000359002	other regions	Stable B
chr1	1932	0.00014862	0.00266653	other regions	Stable A
chr1	1941	0.0144304	0.0156953	other regions	Stable A
chr1	1942	0.0161683	0.0150527	other regions	Stable A
chr1	1943	0.0115876	0.00323605	other regions	Stable A
chr1	1944	-0.000405738	-0.00100256	other regions	Stable B
chr1	1945	-0.00649824	-0.00720998	other regions	Stable B
chr1	1946	-0.00910291	-0.0102736	other regions	Stable B
chr1	1947	-0.00862266	-0.00801842	other regions	Stable B
chr1	1948	-0.00701334	-0.00383104	other regions	Stable B
chr1	1949	-0.00401882	-0.00126779	other regions	Stable B
chr1	1951	0.0137739	0.0157766	other regions	Stable A
chr1	1952	0.0163078	0.0158737	other regions	Stable A
chr1	1953	0.0130648	0.0148303	other regions	Stable A
chr1	1954	0.0141251	0.0157694	other regions	Stable A
chr1	1955	0.0113485	0.01501	other regions	Stable A
chr1	1956	0.016297	0.0171053	other regions	Stable A
chr1	1957	0.0160405	0.0162521	other regions	Stable A
chr1	1958	0.00199981	0.00718484	other regions	Stable A
chr1	1961	0.00772921	0.00772591	other regions	Stable A
chr1	1962	-0.00958404	-0.00880496	other regions	Stable B
chr1	1963	-0.0116336	-0.0101915	other regions	Stable B
chr1	1964	-0.0107882	-0.00921128	other regions	Stable B
chr1	1965	-0.00813912	-0.00328201	other regions	Stable B
chr1	1966	0.00259403	0.00939574	other regions	Stable A
chr1	1967	0.0122353	0.0154032	other regions	Stable A
chr1	1968	0.0169014	0.0167796	other regions	Stable A
chr1	1969	0.0172098	0.0166732	other regions	Stable A
chr1	1970	0.0165599	0.0162452	other regions	Stable A
chr1	1971	0.00917873	0.0123644	other regions	Stable A
chr1	1972	0.00345463	0.00819304	other regions	Stable A
chr1	1973	0.00137736	0.00567128	other regions	Stable A
chr1	1975	-0.00888809	-0.00849263	other regions	Stable B
chr1	1976	-0.0120687	-0.00513981	other regions	Stable B
chr1	1977	-0.00938797	-0.0117752	other regions	Stable B
chr1	1978	-0.0113	-0.0118305	other regions	Stable B
chr1	1979	-0.0119083	-0.0132945	other regions	Stable B
chr1	1980	-0.0121914	-0.0124166	other regions	Stable B
chr1	1981	-0.0116099	-0.0139559	other regions	Stable B
chr1	1983	-0.0116285	-0.0137948	other regions	Stable B
chr1	1984	-0.011496	-0.0130116	other regions	Stable B
chr1	1985	-0.0113105	-0.0128572	other regions	Stable B
chr1	1987	-0.0117046	-0.0136605	other regions	Stable B
chr1	1988	-0.0110335	-0.0136678	other regions	Stable B
chr1	1989	-0.0116681	-0.0140962	other regions	Stable B
chr1	1990	-0.0117951	-0.0135743	other regions	Stable B
chr1	1991	-0.0116092	-0.013791	other regions	Stable B
chr1	1992	-0.011537	-0.0135644	other regions	Stable B
chr1	1993	-0.0119414	-0.0141322	other regions	Stable B
chr1	1994	-0.0121524	-0.0145274	other regions	Stable B
chr1	1995	-0.011791	-0.0135547	other regions	Stable B
chr1	1996	-0.0115416	-0.0135455	other regions	Stable B
chr1	1997	-0.0115998	-0.0130278	other regions	Stable B
chr1	1998	-0.0107472	-0.0123412	other regions	Stable B
chr1	1999	-0.00969109	-0.00833399	other regions	Stable B
chr1	2000	-0.00627194	-0.00724369	other regions	Stable B
chr1	2001	0.000282039	0.000144244	other regions	Stable A
chr1	2002	-0.0025177	-0.00205199	other regions	Stable B
chr1	2003	0.00859946	0.00825214	other regions	Stable A
chr1	2006	0.000979443	0.00461593	other regions	Stable A
chr1	2007	0.0101181	0.0114796	other regions	Stable A
chr1	2008	0.015309	0.0151317	other regions	Stable A
chr1	2009	0.0017159	0.00680229	other regions	Stable A
chr1	2010	-0.000983848	0.00392822	other regions	B to A
chr1	2011	-0.00216285	0.00146861	other regions	B to A
chr1	2012	-0.00271343	0.000487802	other regions	B to A
chr1	2013	-0.00314034	0.00050478	other regions	B to A
chr1	2014	-0.00567954	-0.000878468	other regions	Stable B
chr1	2015	-0.00597557	-0.00190914	other regions	Stable B
chr1	2016	-0.00625983	-0.0041088	other regions	Stable B
chr1	2017	-0.00514811	-0.00253371	other regions	Stable B
chr1	2018	-0.00592728	-0.00409483	other regions	Stable B
chr1	2019	-0.00214069	-0.000532248	other regions	Stable B
chr1	2020	0.00788123	0.00907613	other regions	Stable A
chr1	2021	0.00503008	0.00838699	other regions	Stable A
chr1	2022	0.0124271	0.0129613	other regions	Stable A
chr1	2023	0.0157673	0.0148906	other regions	Stable A
chr1	2024	0.0124886	0.0153843	other regions	Stable A
chr1	2025	0.00943339	0.0137306	other regions	Stable A
chr1	2026	0.00680229	0.0156582	other regions	Stable A
chr1	2027	0.00773031	0.0154001	other regions	Stable A
chr1	2028	0.0133479	0.0147307	other regions	Stable A
chr1	2029	0.0186138	0.0173559	other regions	Stable A
chr1	2030	0.0119607	0.0145181	other regions	Stable A
chr1	2031	0.00735118	0.0129984	other regions	Stable A
chr1	2032	0.00421787	0.00809348	other regions	Stable A
chr1	2033	0.00632951	0.00870516	other regions	Stable A
chr1	2034	0.013263	0.0131218	other regions	Stable A
chr1	2035	0.0123066	0.0135724	other regions	Stable A
chr1	2036	0.0162267	0.015066	other regions	Stable A
chr1	2037	0.00736758	0.0117566	other regions	Stable A
chr1	2038	0.00218191	0.00517157	other regions	Stable A
chr1	2039	0.000193522	0.00106315	other regions	Stable A
chr1	2042	-0.00436975	-0.00267565	other regions	Stable B
chr1	2043	-0.00461614	-0.0048578	other regions	Stable B
chr1	2044	-0.00673301	-0.00655889	other regions	Stable B
chr1	2045	-0.00844888	-0.00900455	other regions	Stable B
chr1	2046	-0.00912258	-0.0112323	other regions	Stable B
chr1	2047	-0.00376537	-0.0121805	other regions	Stable B
chr1	2048	-0.012176	-0.00301288	other regions	Stable B
chr1	2049	-0.0121679	-0.0134886	other regions	Stable B
chr1	2050	-0.0120925	-0.0131147	other regions	Stable B
chr1	2051	-0.0116618	-0.0133589	other regions	Stable B
chr1	2052	-0.0119544	-0.0131196	other regions	Stable B
chr1	2053	-0.0117001	-0.0130024	other regions	Stable B
chr1	2054	-0.0108903	-0.0115632	other regions	Stable B
chr1	2055	-0.0110203	-0.0114761	other regions	Stable B
chr1	2056	-0.00954404	-0.0102847	other regions	Stable B
chr1	2057	-0.00948221	-0.00933295	other regions	Stable B
chr1	2058	-0.00796069	-0.00684968	other regions	Stable B
chr1	2059	-0.0070441	-0.00548162	other regions	Stable B
chr1	2060	-0.00360171	-0.00180631	other regions	Stable B
chr1	2061	0.00219715	0.00388418	other regions	Stable A
chr1	2063	0.00203962	0.00158816	other regions	Stable A
chr1	2064	0.0115136	0.00840707	other regions	Stable A
chr1	2065	0.00505107	0.00675463	other regions	Stable A
chr1	2069	-0.00848581	-0.00898779	other regions	Stable B
chr1	2070	-0.010698	-0.0102533	other regions	Stable B
chr1	2071	-0.00854115	-0.00627202	other regions	Stable B
chr1	2073	0.00807323	0.0123522	other regions	Stable A
chr1	2074	0.00483497	0.00628431	other regions	Stable A
chr1	2075	0.00932427	0.0126095	other regions	Stable A
chr1	2076	0.0120539	0.0167983	other regions	Stable A
chr1	2077	0.0176442	0.0167714	other regions	Stable A
chr1	2078	0.0121004	0.00924966	other regions	Stable A
chr1	2079	0.0060071	0.0135529	other regions	Stable A
chr1	2083	0.00014312	0.006849	other regions	Stable A
chr1	2084	-0.00185007	-0.00181061	other regions	Stable B
chr1	2086	0.00292285	0.00734481	other regions	Stable A
chr1	2087	0.0114876	0.0108671	other regions	Stable A
chr1	2088	0.0126575	0.00840209	other regions	Stable A
chr1	2089	0.0035279	0.0020726	other regions	Stable A
chr1	2090	-0.00262727	-0.00262672	other regions	Stable B
chr1	2091	-0.00527196	-0.00505381	other regions	Stable B
chr1	2092	-0.00638596	-0.00705185	other regions	Stable B
chr1	2093	-0.00668877	-0.00781913	other regions	Stable B
chr1	2094	-0.00859103	-0.00933498	other regions	Stable B
chr1	2095	-0.00992432	-0.00942292	other regions	Stable B
chr1	2096	-0.0098235	-0.0101171	other regions	Stable B
chr1	2097	-0.00912369	-0.00966945	other regions	Stable B
chr1	2098	-0.0105156	-0.0125908	other regions	Stable B
chr1	2099	-0.0123114	-0.0133897	other regions	Stable B
chr1	2100	-0.0126171	-0.014611	other regions	Stable B
chr1	2101	-0.0124807	-0.0146401	other regions	Stable B
chr1	2102	-0.0125195	-0.0145	other regions	Stable B
chr1	2103	-0.011968	-0.0139482	other regions	Stable B
chr1	2104	-0.0121076	-0.00965689	other regions	Stable B
chr1	2105	-0.0122164	-0.0146406	other regions	Stable B
chr1	2106	-0.012371	-0.0145775	other regions	Stable B
chr1	2107	-0.0120305	-0.0142759	other regions	Stable B
chr1	2108	-0.0123288	-0.0144635	other regions	Stable B
chr1	2109	-0.0121016	-0.0139447	other regions	Stable B
chr1	2110	-0.011946	-0.0139548	other regions	Stable B
chr1	2111	-0.011407	-0.00961751	other regions	Stable B
chr1	2112	-0.0106226	-0.0114348	other regions	Stable B
chr1	2113	-0.00934443	-0.0069272	other regions	Stable B
chr1	2114	0.000268918	0.00597559	other regions	Stable A
chr1	2120	-0.0127006	-0.0129204	other regions	Stable B
chr1	2121	-0.0124956	-0.0128046	other regions	Stable B
chr1	2122	-0.0121543	-0.0142358	other regions	Stable B
chr1	2123	-0.0122192	-0.0143921	other regions	Stable B
chr1	2124	-0.0121774	-0.0142594	other regions	Stable B
chr1	2125	-0.012248	-0.0147228	other regions	Stable B
chr1	2126	-0.011937	-0.0145711	other regions	Stable B
chr1	2127	-0.0126615	-0.0139835	other regions	Stable B
chr1	2128	-0.0130251	-0.0140588	other regions	Stable B
chr1	2129	-0.0129965	-0.0145443	other regions	Stable B
chr1	2130	-0.0126311	-0.0134714	other regions	Stable B
chr1	2131	-0.0107439	-0.011512	other regions	Stable B
chr1	2132	-0.00226226	-0.00418424	other regions	Stable B
chr1	2133	0.0030704	0.00552657	other regions	Stable A
chr1	2134	0.0115856	0.0138932	other regions	Stable A
chr1	2135	0.00857917	0.0114246	other regions	Stable A
chr1	2136	0.00178963	0.00276856	other regions	Stable A
chr1	2137	-0.00401241	-0.00304793	other regions	Stable B
chr1	2138	-0.00648148	-0.00453631	other regions	Stable B
chr1	2139	-0.00713615	-0.00477297	other regions	Stable B
chr1	2140	-0.00735525	-0.00310667	other regions	Stable B
chr1	2142	0.00579776	0.0128777	other regions	Stable A
chr1	2143	0.0124462	0.0154906	other regions	Stable A
chr1	2144	0.0138258	0.0182949	other regions	Stable A
chr1	2145	0.0184803	0.0178808	other regions	Stable A
chr1	2146	0.0154224	0.0140432	other regions	Stable A
chr1	2147	0.0131459	0.0147656	other regions	Stable A
chr1	2148	0.0179371	0.0161506	other regions	Stable A
chr1	2149	0.0129401	0.0105974	other regions	Stable A
chr1	2150	0.011169	0.0136987	other regions	Stable A
chr1	2151	0.0158155	0.0186546	other regions	Stable A
chr1	2152	0.0182569	0.0157088	other regions	Stable A
chr1	2153	0.0128313	0.0132184	other regions	Stable A
chr1	2154	0.0125778	0.0128575	other regions	Stable A
chr1	2155	0.0154228	0.016173	other regions	Stable A
chr1	2156	0.0173988	0.0177135	other regions	Stable A
chr1	2157	0.015427	0.0187748	other regions	Stable A
chr1	2158	0.0193186	0.0169039	other regions	Stable A
chr1	2160	-0.00930642	-0.0079235	other regions	Stable B
chr1	2161	-0.0112762	-0.00982204	other regions	Stable B
chr1	2162	-0.0105718	-0.0110766	other regions	Stable B
chr1	2163	-0.0125907	-0.0136819	other regions	Stable B
chr1	2164	-0.0137885	-0.0128071	other regions	Stable B
chr1	2165	-0.0103521	-0.0110335	other regions	Stable B
chr1	2166	-0.00961145	-0.011432	other regions	Stable B
chr1	2167	-0.0104062	-0.011439	other regions	Stable B
chr1	2168	-0.00965287	-0.0110623	other regions	Stable B
chr1	2169	-0.0116181	-0.0132875	other regions	Stable B
chr1	2170	-0.0131291	-0.0143253	other regions	Stable B
chr1	2171	-0.0133593	-0.0148704	other regions	Stable B
chr1	2172	-0.0133245	-0.0147512	other regions	Stable B
chr1	2173	-0.0131826	-0.013772	other regions	Stable B
chr1	2174	-0.0130467	-0.0134075	other regions	Stable B
chr1	2175	-0.0114593	-0.0106293	other regions	Stable B
chr1	2176	-0.00837711	-0.00528082	other regions	Stable B
chr1	2177	-0.00827839	-0.00477868	other regions	Stable B
chr1	2178	-0.00664089	-0.00208301	other regions	Stable B
chr1	2181	0.010495	0.0141986	other regions	Stable A
chr1	2182	0.017316	0.0167124	other regions	Stable A
chr1	2183	0.0169797	0.0169127	other regions	Stable A
chr1	2184	0.0115785	0.0144513	other regions	Stable A
chr1	2185	0.0138245	0.0145009	other regions	Stable A
chr1	2186	0.00832386	0.011905	other regions	Stable A
chr1	2187	0.00126103	0.00379494	other regions	Stable A
chr1	2188	-0.00967775	-0.00728415	other regions	Stable B
chr1	2189	-0.0120435	-0.0106892	other regions	Stable B
chr1	2190	-0.01205	-0.01443	other regions	Stable B
chr1	2191	-0.0123934	-0.0143694	other regions	Stable B
chr1	2192	-0.0121868	-0.013599	other regions	Stable B
chr1	2193	-0.0118808	-0.0143751	other regions	Stable B
chr1	2194	-0.0114546	-0.0140381	other regions	Stable B
chr1	2195	-0.011752	-0.0138949	other regions	Stable B
chr1	2196	-0.0116265	-0.0136759	other regions	Stable B
chr1	2200	-0.0115213	-0.00242683	other regions	Stable B
chr1	2201	-0.0114893	-0.0127649	other regions	Stable B
chr1	2202	-0.0110947	-0.0138346	other regions	Stable B
chr1	2203	-0.011608	-0.0135898	other regions	Stable B
chr1	2204	-0.0118748	-0.0136976	other regions	Stable B
chr1	2205	-0.0113635	-0.0138104	other regions	Stable B
chr1	2206	-0.0115133	-0.0133623	other regions	Stable B
chr1	2207	-0.0120244	-0.0134765	other regions	Stable B
chr1	2208	-0.0115386	-0.0136894	other regions	Stable B
chr1	2209	-0.0120448	-0.0135212	other regions	Stable B
chr1	2210	-0.0116347	-0.0136584	other regions	Stable B
chr1	2211	-0.0124373	-0.0135788	other regions	Stable B
chr1	2212	-0.0114523	-0.0125469	other regions	Stable B
chr1	2213	-0.011129	-0.0118214	other regions	Stable B
chr1	2214	-0.0111148	-0.0119867	other regions	Stable B
chr1	2215	-0.0114062	-0.0119898	other regions	Stable B
chr1	2216	-0.0115859	-0.0120957	other regions	Stable B
chr1	2217	-0.0109777	-0.0114523	other regions	Stable B
chr1	2218	-0.00975036	-0.0094556	other regions	Stable B
chr1	2219	-0.00840931	-0.00892399	other regions	Stable B
chr1	2220	-0.00750827	-0.00713084	other regions	Stable B
chr1	2221	-0.00642601	-0.00604274	other regions	Stable B
chr1	2222	-0.00499865	-0.00486575	other regions	Stable B
chr1	2223	-0.00269525	-0.00255623	other regions	Stable B
chr1	2225	0.0014767	0.00288469	other regions	Stable A
chr1	2226	0.0071408	0.00574649	other regions	Stable A
chr1	2227	0.0118966	0.0115208	other regions	Stable A
chr1	2228	0.0107738	0.010717	other regions	Stable A
chr1	2229	0.0160888	0.0166094	other regions	Stable A
chr1	2230	0.0150713	0.0145745	other regions	Stable A
chr1	2231	0.0139091	0.0145253	other regions	Stable A
chr1	2232	0.0147848	0.016223	other regions	Stable A
chr1	2233	0.0145185	0.0164947	other regions	Stable A
chr1	2234	0.0166895	0.0169069	other regions	Stable A
chr1	2235	0.0168896	0.0169442	other regions	Stable A
chr1	2236	0.0135036	0.0137161	other regions	Stable A
[truncated: 18,951 more rows]
