# Supplementary material for: Molecular mechanisms and topological consequences of drastic chromosomal rearrangements of muntjac deer
Source: Nat Commun. 2021 Nov 25;12:6858. doi: 10.1038/s41467-021-27091-0 (PMC8617201; doi:10.1038/s41467-021-27091-0)
Supplement: Supplementary file 13 — Source data [file 41467_2021_27091_MOESM13_ESM.zip › source data/supplementary figure 26.xlsx]

## Sheet: Sheet1
TAD	chr	start_bin	end_bin	total bin	missing bin	TAD type	compared species
chr2TAD_143	chr2	3159	3205	47	1	female MCR_overlap_MRE	MRE_vs_female MCR
chr2TAD_142	chr2	3143	3158	16	0	female MCR_spcific	MRE_vs_female MCR
chr2TAD_141	chr2	3129	3142	14	0	female MCR_spcific	MRE_vs_female MCR
chr2TAD_140	chr2	3091	3128	38	2	female MCR_spcific	MRE_vs_female MCR
chr2TAD_147	chr2	3263	3268	6	0	female MCR_spcific	MRE_vs_female MCR
chr2TAD_146	chr2	3252	3262	11	0	female MCR_overlap_MRE	MRE_vs_female MCR
chr2TAD_145	chr2	3229	3251	23	2	female MCR_overlap_MRE	MRE_vs_female MCR
chr2TAD_144	chr2	3206	3228	23	1	female MCR_overlap_MRE	MRE_vs_female MCR
chr2TAD_149	chr2	3295	3311	17	0	female MCR_spcific	MRE_vs_female MCR
chr2TAD_148	chr2	3269	3287	19	0	female MCR_overlap_MRE	MRE_vs_female MCR
chr3TAD_302	chr3	6884	6904	21	0	female MCR_overlap_MRE	MRE_vs_female MCR
chr3TAD_303	chr3	6905	6914	10	1	female MCR_overlap_MRE	MRE_vs_female MCR
chr3TAD_300	chr3	6841	6873	33	2	female MCR_overlap_MRE	MRE_vs_female MCR
chr3TAD_301	chr3	6874	6883	10	0	female MCR_overlap_MRE	MRE_vs_female MCR
chr3TAD_306	chr3	6932	6956	25	1	female MCR_spcific	MRE_vs_female MCR
chr3TAD_307	chr3	6957	6967	11	1	female MCR_spcific	MRE_vs_female MCR
chr3TAD_304	chr3	6915	6921	7	0	female MCR_spcific	MRE_vs_female MCR
chr3TAD_305	chr3	6922	6931	10	0	female MCR_spcific	MRE_vs_female MCR
chr3TAD_308	chr3	6968	6974	7	5	female MCR_spcific	MRE_vs_female MCR
chr3TAD_309	chr3	6975	6980	6	5	female MCR_spcific	MRE_vs_female MCR
chr4TAD_101	chr4	2467	2484	18	0	female MCR_spcific	MRE_vs_female MCR
chr4TAD_100	chr4	2459	2466	8	0	female MCR_spcific	MRE_vs_female MCR
chr4TAD_103	chr4	2526	2531	6	2	female MCR_spcific	MRE_vs_female MCR
chr4TAD_102	chr4	2485	2525	41	1	female MCR_overlap_MRE	MRE_vs_female MCR
chr4TAD_105	chr4	2542	2556	15	0	female MCR_overlap_MRE	MRE_vs_female MCR
chr4TAD_104	chr4	2532	2541	10	9	female MCR_spcific	MRE_vs_female MCR
chr4TAD_107	chr4	2570	2596	27	0	female MCR_overlap_MRE	MRE_vs_female MCR
chr4TAD_106	chr4	2557	2569	13	0	female MCR_overlap_MRE	MRE_vs_female MCR
chr4TAD_109	chr4	2625	2637	13	1	female MCR_overlap_MRE	MRE_vs_female MCR
chr4TAD_108	chr4	2597	2624	28	0	female MCR_overlap_MRE	MRE_vs_female MCR
chr4TAD_459	chr4	11245	11266	22	0	female MCR_overlap_MRE	MRE_vs_female MCR
chr4TAD_458	chr4	11223	11244	22	1	female MCR_spcific	MRE_vs_female MCR
chr2TAD_367	chr2	8520	8555	36	1	female MCR_spcific	MRE_vs_female MCR
chr2TAD_366	chr2	8506	8519	14	1	female MCR_spcific	MRE_vs_female MCR
chr2TAD_365	chr2	8490	8505	16	0	female MCR_spcific	MRE_vs_female MCR
chr2TAD_364	chr2	8448	8489	42	1	female MCR_overlap_MRE	MRE_vs_female MCR
chr2TAD_363	chr2	8432	8446	15	0	female MCR_spcific	MRE_vs_female MCR
chr2TAD_490	chr2	11752	11761	10	0	female MCR_spcific	MRE_vs_female MCR
chr2TAD_361	chr2	8407	8425	19	0	female MCR_spcific	MRE_vs_female MCR
chr2TAD_360	chr2	8375	8406	32	1	female MCR_overlap_MRE	MRE_vs_female MCR
chr2TAD_499	chr2	11944	11964	21	0	female MCR_overlap_MRE	MRE_vs_female MCR
chr2TAD_498	chr2	11930	11943	14	0	female MCR_spcific	MRE_vs_female MCR
chr2TAD_369	chr2	8570	8584	15	0	female MCR_overlap_MRE	MRE_vs_female MCR
chr2TAD_368	chr2	8556	8569	14	0	female MCR_overlap_MRE	MRE_vs_female MCR
chr4TAD_387	chr4	9607	9646	40	2	female MCR_overlap_MRE	MRE_vs_female MCR
chr4TAD_483	chr4	11774	11845	72	22	female MCR_spcific	MRE_vs_female MCR
chr2TAD_569	chr2	13484	13492	9	1	female MCR_spcific	MRE_vs_female MCR
chr2TAD_568	chr2	13471	13483	13	2	female MCR_spcific	MRE_vs_female MCR
chr4TAD_217	chr4	5444	5453	10	0	female MCR_overlap_MRE	MRE_vs_female MCR
chr4TAD_216	chr4	5433	5443	11	0	female MCR_overlap_MRE	MRE_vs_female MCR
chr4TAD_211	chr4	5288	5309	22	1	female MCR_overlap_MRE	MRE_vs_female MCR
chr4TAD_210	chr4	5269	5287	19	0	female MCR_overlap_MRE	MRE_vs_female MCR
chr4TAD_213	chr4	5344	5366	23	1	female MCR_overlap_MRE	MRE_vs_female MCR
chr4TAD_212	chr4	5310	5343	34	1	female MCR_overlap_MRE	MRE_vs_female MCR
chr2TAD_561	chr2	13326	13335	10	0	female MCR_overlap_MRE	MRE_vs_female MCR
chr2TAD_560	chr2	13297	13325	29	0	female MCR_overlap_MRE	MRE_vs_female MCR
chr2TAD_563	chr2	13353	13359	7	0	female MCR_overlap_MRE	MRE_vs_female MCR
chr2TAD_562	chr2	13336	13352	17	1	female MCR_overlap_MRE	MRE_vs_female MCR
chr2TAD_565	chr2	13392	13409	18	0	female MCR_overlap_MRE	MRE_vs_female MCR
chr2TAD_564	chr2	13360	13391	32	2	female MCR_overlap_MRE	MRE_vs_female MCR
chr2TAD_567	chr2	13465	13470	6	0	female MCR_spcific	MRE_vs_female MCR
chr2TAD_566	chr2	13410	13449	40	3	female MCR_spcific	MRE_vs_female MCR
chr2TAD_16	chr2	306	315	10	1	female MCR_overlap_MRE	MRE_vs_female MCR
chr2TAD_17	chr2	316	335	20	0	female MCR_overlap_MRE	MRE_vs_female MCR
chr2TAD_14	chr2	282	291	10	0	female MCR_overlap_MRE	MRE_vs_female MCR
chr2TAD_15	chr2	292	305	14	0	female MCR_overlap_MRE	MRE_vs_female MCR
chr2TAD_12	chr2	235	248	14	0	female MCR_overlap_MRE	MRE_vs_female MCR
chr2TAD_13	chr2	249	281	33	0	female MCR_spcific	MRE_vs_female MCR
chr2TAD_10	chr2	208	221	14	1	female MCR_spcific	MRE_vs_female MCR
chr2TAD_11	chr2	222	234	13	0	female MCR_overlap_MRE	MRE_vs_female MCR
chr2TAD_18	chr2	336	354	19	5	female MCR_spcific	MRE_vs_female MCR
chr2TAD_19	chr2	355	362	8	4	female MCR_spcific	MRE_vs_female MCR
chr1TAD_155	chr1	3249	3295	47	4	female MCR_overlap_MRE	MRE_vs_female MCR
chr1TAD_154	chr1	3237	3248	12	0	female MCR_overlap_MRE	MRE_vs_female MCR
chr1TAD_157	chr1	3338	3343	6	5	female MCR_spcific	MRE_vs_female MCR
chr1TAD_156	chr1	3296	3337	42	5	female MCR_spcific	MRE_vs_female MCR
chr1TAD_151	chr1	3168	3180	13	0	female MCR_overlap_MRE	MRE_vs_female MCR
chr1TAD_150	chr1	3146	3167	22	0	female MCR_spcific	MRE_vs_female MCR
chr1TAD_153	chr1	3199	3236	38	0	female MCR_overlap_MRE	MRE_vs_female MCR
chr1TAD_152	chr1	3181	3198	18	0	female MCR_overlap_MRE	MRE_vs_female MCR
chr1TAD_159	chr1	3385	3395	11	0	female MCR_overlap_MRE	MRE_vs_female MCR
chr1TAD_158	chr1	3344	3384	41	2	female MCR_spcific	MRE_vs_female MCR
chr4TAD_386	chr4	9553	9606	54	0	female MCR_overlap_MRE	MRE_vs_female MCR
chr4TAD_488	chr4	11952	11970	19	0	female MCR_spcific	MRE_vs_female MCR
chr1TAD_339	chr1	7827	7835	9	0	female MCR_spcific	MRE_vs_female MCR
chr1TAD_338	chr1	7804	7826	23	0	female MCR_spcific	MRE_vs_female MCR
chr1TAD_331	chr1	7585	7617	33	1	female MCR_spcific	MRE_vs_female MCR
chr1TAD_330	chr1	7572	7584	13	1	female MCR_overlap_MRE	MRE_vs_female MCR
chr1TAD_333	chr1	7664	7725	62	4	female MCR_overlap_MRE	MRE_vs_female MCR
chr1TAD_332	chr1	7618	7663	46	4	female MCR_overlap_MRE	MRE_vs_female MCR
chr1TAD_335	chr1	7738	7764	27	3	female MCR_spcific	MRE_vs_female MCR
chr1TAD_334	chr1	7726	7737	12	0	female MCR_overlap_MRE	MRE_vs_female MCR
chr1TAD_337	chr1	7780	7803	24	1	female MCR_overlap_MRE	MRE_vs_female MCR
chr1TAD_336	chr1	7765	7779	15	0	female MCR_overlap_MRE	MRE_vs_female MCR
chr4TAD_489	chr4	11971	11986	16	0	female MCR_overlap_MRE	MRE_vs_female MCR
chr1TAD_447	chr1	10601	10623	23	0	female MCR_spcific	MRE_vs_female MCR
chr1TAD_446	chr1	10557	10600	44	3	female MCR_spcific	MRE_vs_female MCR
chr1TAD_445	chr1	10512	10556	45	1	female MCR_spcific	MRE_vs_female MCR
chr1TAD_444	chr1	10462	10511	50	1	female MCR_overlap_MRE	MRE_vs_female MCR
chr1TAD_443	chr1	10443	10461	19	0	female MCR_overlap_MRE	MRE_vs_female MCR
chr1TAD_442	chr1	10424	10442	19	1	female MCR_spcific	MRE_vs_female MCR
chr1TAD_441	chr1	10385	10423	39	0	female MCR_spcific	MRE_vs_female MCR
chr1TAD_440	chr1	10352	10378	27	3	female MCR_overlap_MRE	MRE_vs_female MCR
chr1TAD_449	chr1	10659	10735	77	0	female MCR_overlap_MRE	MRE_vs_female MCR
chr1TAD_448	chr1	10624	10658	35	1	female MCR_overlap_MRE	MRE_vs_female MCR
chr1TAD_209	chr1	4527	4562	36	2	female MCR_overlap_MRE	MRE_vs_female MCR
chr1TAD_208	chr1	4498	4526	29	2	female MCR_spcific	MRE_vs_female MCR
chr1TAD_205	chr1	4424	4434	11	0	female MCR_spcific	MRE_vs_female MCR
chr1TAD_204	chr1	4396	4423	28	0	female MCR_spcific	MRE_vs_female MCR
chr1TAD_207	chr1	4464	4492	29	0	female MCR_overlap_MRE	MRE_vs_female MCR
chr1TAD_206	chr1	4435	4463	29	0	female MCR_spcific	MRE_vs_female MCR
chr1TAD_201	chr1	4319	4336	18	0	female MCR_overlap_MRE	MRE_vs_female MCR
chr1TAD_200	chr1	4288	4318	31	0	female MCR_spcific	MRE_vs_female MCR
chr1TAD_203	chr1	4380	4395	16	0	female MCR_overlap_MRE	MRE_vs_female MCR
chr1TAD_202	chr1	4337	4379	43	1	female MCR_overlap_MRE	MRE_vs_female MCR
chr4TAD_453	chr4	11119	11158	40	1	female MCR_overlap_MRE	MRE_vs_female MCR
chr4TAD_452	chr4	11086	11118	33	0	female MCR_spcific	MRE_vs_female MCR
chr4TAD_451	chr4	11071	11085	15	0	female MCR_spcific	MRE_vs_female MCR
chr4TAD_450	chr4	11051	11070	20	0	female MCR_overlap_MRE	MRE_vs_female MCR
chr4TAD_457	chr4	11197	11221	25	2	female MCR_overlap_MRE	MRE_vs_female MCR
chr4TAD_456	chr4	11187	11196	10	0	female MCR_overlap_MRE	MRE_vs_female MCR
chr4TAD_455	chr4	11168	11186	19	0	female MCR_overlap_MRE	MRE_vs_female MCR
chr4TAD_454	chr4	11159	11165	7	0	female MCR_overlap_MRE	MRE_vs_female MCR
chr3TAD_159	chr3	3632	3647	16	3	female MCR_overlap_MRE	MRE_vs_female MCR
chr3TAD_158	chr3	3619	3631	13	0	female MCR_overlap_MRE	MRE_vs_female MCR
chr3TAD_157	chr3	3596	3618	23	1	female MCR_overlap_MRE	MRE_vs_female MCR
chr3TAD_156	chr3	3584	3595	12	0	female MCR_overlap_MRE	MRE_vs_female MCR
chr3TAD_155	chr3	3574	3583	10	1	female MCR_overlap_MRE	MRE_vs_female MCR
chr3TAD_154	chr3	3548	3567	20	0	female MCR_overlap_MRE	MRE_vs_female MCR
chr3TAD_153	chr3	3538	3547	10	0	female MCR_overlap_MRE	MRE_vs_female MCR
chr3TAD_152	chr3	3531	3537	7	0	female MCR_spcific	MRE_vs_female MCR
chr3TAD_151	chr3	3514	3530	17	0	female MCR_spcific	MRE_vs_female MCR
chr3TAD_150	chr3	3483	3513	31	4	female MCR_overlap_MRE	MRE_vs_female MCR
chr2TAD_495	chr2	11851	11890	40	23	female MCR_spcific	MRE_vs_female MCR
chr3TAD_59	chr3	1339	1346	8	0	female MCR_overlap_MRE	MRE_vs_female MCR
chr2TAD_494	chr2	11835	11850	16	1	female MCR_overlap_MRE	MRE_vs_female MCR
chr3TAD_57	chr3	1283	1308	26	0	female MCR_overlap_MRE	MRE_vs_female MCR
chr3TAD_56	chr3	1271	1282	12	0	female MCR_overlap_MRE	MRE_vs_female MCR
chr3TAD_55	chr3	1252	1270	19	0	female MCR_overlap_MRE	MRE_vs_female MCR
chr3TAD_54	chr3	1241	1251	11	0	female MCR_overlap_MRE	MRE_vs_female MCR
chr3TAD_53	chr3	1234	1240	7	0	female MCR_spcific	MRE_vs_female MCR
chr2TAD_497	chr2	11912	11929	18	0	female MCR_spcific	MRE_vs_female MCR
chr3TAD_51	chr3	1198	1219	22	0	female MCR_overlap_MRE	MRE_vs_female MCR
chr3TAD_50	chr3	1144	1197	54	5	female MCR_overlap_MRE	MRE_vs_female MCR
chr2TAD_496	chr2	11891	11911	21	1	female MCR_overlap_MRE	MRE_vs_female MCR
chr4TAD_391	chr4	9733	9750	18	4	female MCR_overlap_MRE	MRE_vs_female MCR
chr2TAD_491	chr2	11762	11768	7	4	female MCR_spcific	MRE_vs_female MCR
chr4TAD_392	chr4	9751	9765	15	0	female MCR_overlap_MRE	MRE_vs_female MCR
chr2TAD_362	chr2	8426	8431	6	0	female MCR_spcific	MRE_vs_female MCR
chr4TAD_393	chr4	9766	9790	25	2	female MCR_spcific	MRE_vs_female MCR
chr2TAD_493	chr2	11798	11834	37	8	female MCR_spcific	MRE_vs_female MCR
chr2TAD_492	chr2	11769	11797	29	2	female MCR_overlap_MRE	MRE_vs_female MCR
chr1TAD_15	chr1	280	289	10	0	female MCR_overlap_MRE	MRE_vs_female MCR
chr1TAD_14	chr1	265	279	15	0	female MCR_overlap_MRE	MRE_vs_female MCR
chr1TAD_17	chr1	308	314	7	0	female MCR_spcific	MRE_vs_female MCR
chr1TAD_16	chr1	290	307	18	2	female MCR_spcific	MRE_vs_female MCR
chr1TAD_11	chr1	216	224	9	0	female MCR_spcific	MRE_vs_female MCR
chr1TAD_10	chr1	202	215	14	0	female MCR_spcific	MRE_vs_female MCR
chr1TAD_13	chr1	245	264	20	0	female MCR_spcific	MRE_vs_female MCR
chr1TAD_12	chr1	225	244	20	0	female MCR_overlap_MRE	MRE_vs_female MCR
chr1TAD_19	chr1	327	337	11	1	female MCR_overlap_MRE	MRE_vs_female MCR
chr1TAD_18	chr1	315	326	12	0	female MCR_overlap_MRE	MRE_vs_female MCR
chr4TAD_47	chr4	1191	1197	7	0	female MCR_spcific	MRE_vs_female MCR
chr4TAD_46	chr4	1157	1190	34	2	female MCR_spcific	MRE_vs_female MCR
chr4TAD_45	chr4	1125	1156	32	2	female MCR_spcific	MRE_vs_female MCR
chr4TAD_44	chr4	1109	1124	16	0	female MCR_overlap_MRE	MRE_vs_female MCR
chr4TAD_43	chr4	1096	1108	13	0	female MCR_overlap_MRE	MRE_vs_female MCR
chr4TAD_42	chr4	1071	1095	25	0	female MCR_overlap_MRE	MRE_vs_female MCR
chr4TAD_41	chr4	1024	1070	47	0	female MCR_spcific	MRE_vs_female MCR
chr4TAD_40	chr4	968	1023	56	0	female MCR_overlap_MRE	MRE_vs_female MCR
chr4TAD_49	chr4	1215	1236	22	0	female MCR_overlap_MRE	MRE_vs_female MCR
chr4TAD_48	chr4	1200	1214	15	2	female MCR_spcific	MRE_vs_female MCR
chr4TAD_496	chr4	12066	12090	25	1	female MCR_overlap_MRE	MRE_vs_female MCR
chr2TAD_150	chr2	3312	3321	10	0	female MCR_overlap_MRE	MRE_vs_female MCR
chr2TAD_151	chr2	3322	3339	18	0	female MCR_overlap_MRE	MRE_vs_female MCR
chr2TAD_152	chr2	3340	3352	13	1	female MCR_overlap_MRE	MRE_vs_female MCR
chr2TAD_153	chr2	3353	3364	12	1	female MCR_overlap_MRE	MRE_vs_female MCR
chr2TAD_154	chr2	3365	3382	18	0	female MCR_overlap_MRE	MRE_vs_female MCR
chr2TAD_155	chr2	3383	3388	6	0	female MCR_spcific	MRE_vs_female MCR
chr2TAD_156	chr2	3391	3402	12	1	female MCR_spcific	MRE_vs_female MCR
chr2TAD_157	chr2	3403	3433	31	3	female MCR_overlap_MRE	MRE_vs_female MCR
chr2TAD_158	chr2	3434	3441	8	0	female MCR_spcific	MRE_vs_female MCR
chr2TAD_159	chr2	3442	3463	22	0	female MCR_spcific	MRE_vs_female MCR
chr4TAD_495	chr4	12046	12065	20	0	female MCR_overlap_MRE	MRE_vs_female MCR
chr3TAD_377	chr3	8411	8423	13	0	female MCR_overlap_MRE	MRE_vs_female MCR
chr3TAD_376	chr3	8400	8410	11	0	female MCR_spcific	MRE_vs_female MCR
chr3TAD_375	chr3	8368	8399	32	2	female MCR_overlap_MRE	MRE_vs_female MCR
chr3TAD_374	chr3	8352	8367	16	1	female MCR_spcific	MRE_vs_female MCR
chr3TAD_373	chr3	8343	8351	9	0	female MCR_spcific	MRE_vs_female MCR
chr3TAD_372	chr3	8328	8342	15	0	female MCR_spcific	MRE_vs_female MCR
chr3TAD_371	chr3	8311	8327	17	0	female MCR_spcific	MRE_vs_female MCR
chr3TAD_370	chr3	8297	8310	14	0	female MCR_overlap_MRE	MRE_vs_female MCR
chr3TAD_379	chr3	8483	8526	44	3	female MCR_overlap_MRE	MRE_vs_female MCR
chr3TAD_378	chr3	8424	8482	59	1	female MCR_overlap_MRE	MRE_vs_female MCR
chr4TAD_494	chr4	12031	12045	15	0	female MCR_overlap_MRE	MRE_vs_female MCR
chr4TAD_116	chr4	2742	2760	19	0	female MCR_overlap_MRE	MRE_vs_female MCR
chr4TAD_117	chr4	2761	2780	20	0	female MCR_spcific	MRE_vs_female MCR
chr2TAD_488	chr2	11664	11708	45	1	female MCR_overlap_MRE	MRE_vs_female MCR
chr2TAD_489	chr2	11709	11751	43	4	female MCR_overlap_MRE	MRE_vs_female MCR
chr4TAD_112	chr4	2693	2700	8	0	female MCR_overlap_MRE	MRE_vs_female MCR
chr4TAD_113	chr4	2701	2717	17	0	female MCR_overlap_MRE	MRE_vs_female MCR
chr4TAD_110	chr4	2638	2664	27	1	female MCR_spcific	MRE_vs_female MCR
chr4TAD_111	chr4	2665	2692	28	0	female MCR_overlap_MRE	MRE_vs_female MCR
chr2TAD_482	chr2	11515	11540	26	0	female MCR_overlap_MRE	MRE_vs_female MCR
chr2TAD_483	chr2	11541	11565	25	1	female MCR_overlap_MRE	MRE_vs_female MCR
chr2TAD_480	chr2	11477	11503	27	1	female MCR_overlap_MRE	MRE_vs_female MCR
chr2TAD_481	chr2	11504	11512	9	0	female MCR_overlap_MRE	MRE_vs_female MCR
chr2TAD_486	chr2	11618	11635	18	0	female MCR_overlap_MRE	MRE_vs_female MCR
chr2TAD_487	chr2	11636	11663	28	0	female MCR_spcific	MRE_vs_female MCR
chr2TAD_484	chr2	11566	11582	17	0	female MCR_overlap_MRE	MRE_vs_female MCR
chr2TAD_485	chr2	11583	11617	35	0	female MCR_overlap_MRE	MRE_vs_female MCR
chr2TAD_374	chr2	8687	8733	47	2	female MCR_overlap_MRE	MRE_vs_female MCR
chr2TAD_375	chr2	8734	8754	21	2	female MCR_spcific	MRE_vs_female MCR
chr2TAD_376	chr2	8755	8773	19	2	female MCR_spcific	MRE_vs_female MCR
chr2TAD_377	chr2	8774	8816	43	1	female MCR_spcific	MRE_vs_female MCR
chr2TAD_370	chr2	8585	8598	14	2	female MCR_overlap_MRE	MRE_vs_female MCR
chr2TAD_371	chr2	8599	8612	14	0	female MCR_overlap_MRE	MRE_vs_female MCR
chr2TAD_372	chr2	8613	8644	32	1	female MCR_overlap_MRE	MRE_vs_female MCR
chr2TAD_373	chr2	8645	8686	42	1	female MCR_overlap_MRE	MRE_vs_female MCR
chr4TAD_493	chr4	12022	12030	9	0	female MCR_spcific	MRE_vs_female MCR
chr2TAD_378	chr2	8817	8826	10	0	female MCR_overlap_MRE	MRE_vs_female MCR
chr2TAD_379	chr2	8827	8841	15	4	female MCR_spcific	MRE_vs_female MCR
chr3TAD_209	chr3	4689	4716	28	0	female MCR_spcific	MRE_vs_female MCR
chr3TAD_208	chr3	4671	4681	11	1	female MCR_spcific	MRE_vs_female MCR
chr3TAD_203	chr3	4540	4567	28	0	female MCR_overlap_MRE	MRE_vs_female MCR
chr3TAD_202	chr3	4464	4539	76	2	female MCR_overlap_MRE	MRE_vs_female MCR
chr3TAD_201	chr3	4454	4463	10	3	female MCR_spcific	MRE_vs_female MCR
chr3TAD_200	chr3	4436	4453	18	0	female MCR_overlap_MRE	MRE_vs_female MCR
chr3TAD_207	chr3	4655	4670	16	0	female MCR_overlap_MRE	MRE_vs_female MCR
chr3TAD_206	chr3	4623	4654	32	1	female MCR_overlap_MRE	MRE_vs_female MCR
chr3TAD_205	chr3	4613	4622	10	2	female MCR_overlap_MRE	MRE_vs_female MCR
chr3TAD_204	chr3	4568	4612	45	0	female MCR_spcific	MRE_vs_female MCR
chr4TAD_425	chr4	10579	10591	13	0	female MCR_overlap_MRE	MRE_vs_female MCR
chr4TAD_492	chr4	12008	12021	14	0	female MCR_spcific	MRE_vs_female MCR
chr4TAD_208	chr4	5246	5253	8	0	female MCR_overlap_MRE	MRE_vs_female MCR
chr4TAD_209	chr4	5254	5268	15	2	female MCR_overlap_MRE	MRE_vs_female MCR
chr4TAD_202	chr4	5102	5118	17	0	female MCR_spcific	MRE_vs_female MCR
chr4TAD_203	chr4	5120	5139	20	0	female MCR_spcific	MRE_vs_female MCR
chr4TAD_200	chr4	5054	5082	29	0	female MCR_overlap_MRE	MRE_vs_female MCR
chr4TAD_201	chr4	5083	5101	19	1	female MCR_overlap_MRE	MRE_vs_female MCR
chr4TAD_206	chr4	5193	5229	37	0	female MCR_overlap_MRE	MRE_vs_female MCR
chr4TAD_207	chr4	5230	5245	16	0	female MCR_overlap_MRE	MRE_vs_female MCR
chr4TAD_204	chr4	5140	5175	36	0	female MCR_overlap_MRE	MRE_vs_female MCR
chr4TAD_205	chr4	5176	5192	17	0	female MCR_overlap_MRE	MRE_vs_female MCR
chr2TAD_578	chr2	13732	13753	22	2	female MCR_spcific	MRE_vs_female MCR
chr2TAD_579	chr2	13754	13791	38	1	female MCR_spcific	MRE_vs_female MCR
chr2TAD_576	chr2	13680	13699	20	4	female MCR_spcific	MRE_vs_female MCR
chr2TAD_577	chr2	13700	13731	32	7	female MCR_spcific	MRE_vs_female MCR
chr2TAD_574	chr2	13597	13622	26	1	female MCR_overlap_MRE	MRE_vs_female MCR
chr2TAD_575	chr2	13623	13679	57	6	female MCR_overlap_MRE	MRE_vs_female MCR
chr2TAD_572	chr2	13529	13566	38	0	female MCR_overlap_MRE	MRE_vs_female MCR
chr2TAD_573	chr2	13567	13596	30	0	female MCR_overlap_MRE	MRE_vs_female MCR
chr2TAD_570	chr2	13493	13512	20	2	female MCR_spcific	MRE_vs_female MCR
chr2TAD_571	chr2	13513	13528	16	3	female MCR_spcific	MRE_vs_female MCR
chr4TAD_490	chr4	11989	11996	8	0	female MCR_overlap_MRE	MRE_vs_female MCR
chr4TAD_428	chr4	10624	10629	6	0	female MCR_spcific	MRE_vs_female MCR
chr4TAD_429	chr4	10630	10638	9	0	female MCR_overlap_MRE	MRE_vs_female MCR
chr1TAD_148	chr1	3083	3115	33	0	female MCR_spcific	MRE_vs_female MCR
chr1TAD_149	chr1	3116	3145	30	2	female MCR_overlap_MRE	MRE_vs_female MCR
chr1TAD_142	chr1	2907	2921	15	1	female MCR_overlap_MRE	MRE_vs_female MCR
chr1TAD_143	chr1	2922	2936	15	0	female MCR_overlap_MRE	MRE_vs_female MCR
chr1TAD_140	chr1	2873	2892	20	0	female MCR_overlap_MRE	MRE_vs_female MCR
chr1TAD_141	chr1	2893	2906	14	0	female MCR_overlap_MRE	MRE_vs_female MCR
chr1TAD_146	chr1	3047	3069	23	0	female MCR_spcific	MRE_vs_female MCR
chr1TAD_147	chr1	3070	3081	12	0	female MCR_overlap_MRE	MRE_vs_female MCR
chr1TAD_144	chr1	2937	2952	16	0	female MCR_overlap_MRE	MRE_vs_female MCR
chr1TAD_145	chr1	2953	3046	94	3	female MCR_overlap_MRE	MRE_vs_female MCR
chr4TAD_215	chr4	5406	5432	27	0	female MCR_overlap_MRE	MRE_vs_female MCR
chr1TAD_328	chr1	7535	7547	13	0	female MCR_overlap_MRE	MRE_vs_female MCR
chr1TAD_329	chr1	7548	7571	24	0	female MCR_overlap_MRE	MRE_vs_female MCR
chr1TAD_326	chr1	7480	7508	29	1	female MCR_overlap_MRE	MRE_vs_female MCR
chr1TAD_327	chr1	7509	7534	26	0	female MCR_overlap_MRE	MRE_vs_female MCR
chr1TAD_324	chr1	7460	7467	8	0	female MCR_spcific	MRE_vs_female MCR
chr1TAD_325	chr1	7468	7479	12	0	female MCR_overlap_MRE	MRE_vs_female MCR
chr1TAD_322	chr1	7410	7444	35	0	female MCR_spcific	MRE_vs_female MCR
chr1TAD_323	chr1	7445	7459	15	0	female MCR_spcific	MRE_vs_female MCR
chr1TAD_320	chr1	7370	7389	20	0	female MCR_overlap_MRE	MRE_vs_female MCR
chr1TAD_321	chr1	7390	7409	20	0	female MCR_overlap_MRE	MRE_vs_female MCR
chr1TAD_454	chr1	10817	10877	61	1	female MCR_overlap_MRE	MRE_vs_female MCR
chr1TAD_455	chr1	10878	10908	31	0	female MCR_spcific	MRE_vs_female MCR
chr1TAD_456	chr1	10912	10924	13	0	female MCR_spcific	MRE_vs_female MCR
chr1TAD_457	chr1	10925	10965	41	0	female MCR_overlap_MRE	MRE_vs_female MCR
chr1TAD_450	chr1	10736	10766	31	0	female MCR_overlap_MRE	MRE_vs_female MCR
chr1TAD_451	chr1	10767	10803	37	1	female MCR_overlap_MRE	MRE_vs_female MCR
chr1TAD_452	chr1	10804	10809	6	3	female MCR_spcific	MRE_vs_female MCR
chr1TAD_453	chr1	10810	10816	7	0	female MCR_spcific	MRE_vs_female MCR
chr1TAD_458	chr1	10966	10993	28	1	female MCR_spcific	MRE_vs_female MCR
chr1TAD_459	chr1	10994	11024	31	0	female MCR_overlap_MRE	MRE_vs_female MCR
chr1TAD_267	chr1	6019	6048	30	2	female MCR_overlap_MRE	MRE_vs_female MCR
chr1TAD_266	chr1	6009	6017	9	0	female MCR_spcific	MRE_vs_female MCR
chr4TAD_219	chr4	5470	5484	15	1	female MCR_overlap_MRE	MRE_vs_female MCR
chr1TAD_265	chr1	5938	6008	71	1	female MCR_spcific	MRE_vs_female MCR
chr4TAD_218	chr4	5454	5469	16	0	female MCR_overlap_MRE	MRE_vs_female MCR
chr1TAD_212	chr1	4588	4600	13	2	female MCR_spcific	MRE_vs_female MCR
chr1TAD_213	chr1	4602	4670	69	2	female MCR_overlap_MRE	MRE_vs_female MCR
chr1TAD_210	chr1	4563	4574	12	0	female MCR_spcific	MRE_vs_female MCR
chr1TAD_211	chr1	4578	4587	10	0	female MCR_spcific	MRE_vs_female MCR
chr1TAD_216	chr1	4751	4783	33	1	female MCR_spcific	MRE_vs_female MCR
chr1TAD_217	chr1	4788	4821	34	1	female MCR_spcific	MRE_vs_female MCR
chr1TAD_214	chr1	4671	4738	68	2	female MCR_spcific	MRE_vs_female MCR
chr1TAD_215	chr1	4739	4750	12	0	female MCR_overlap_MRE	MRE_vs_female MCR
chr1TAD_263	chr1	5870	5899	30	1	female MCR_overlap_MRE	MRE_vs_female MCR
chr1TAD_218	chr1	4822	4827	6	0	female MCR_overlap_MRE	MRE_vs_female MCR
chr1TAD_219	chr1	4829	4859	31	11	female MCR_spcific	MRE_vs_female MCR
chr1TAD_262	chr1	5840	5869	30	0	female MCR_overlap_MRE	MRE_vs_female MCR
chr4TAD_499	chr4	12120	12139	20	0	female MCR_overlap_MRE	MRE_vs_female MCR
chr1TAD_261	chr1	5820	5839	20	0	female MCR_overlap_MRE	MRE_vs_female MCR
chr1TAD_260	chr1	5783	5819	37	7	female MCR_overlap_MRE	MRE_vs_female MCR
chr1TAD_340	chr1	7836	7841	6	0	female MCR_spcific	MRE_vs_female MCR
chr1TAD_341	chr1	7843	7856	14	1	female MCR_spcific	MRE_vs_female MCR
chr1TAD_342	chr1	7857	7874	18	0	female MCR_spcific	MRE_vs_female MCR
chr4TAD_498	chr4	12109	12119	11	0	female MCR_overlap_MRE	MRE_vs_female MCR
chr1TAD_343	chr1	7875	7883	9	3	female MCR_spcific	MRE_vs_female MCR
chr1TAD_344	chr1	7885	7922	38	5	female MCR_overlap_MRE	MRE_vs_female MCR
chr1TAD_345	chr1	7923	7931	9	2	female MCR_spcific	MRE_vs_female MCR
chr1TAD_346	chr1	7932	7965	34	0	female MCR_overlap_MRE	MRE_vs_female MCR
chr1TAD_347	chr1	7966	8012	47	1	female MCR_overlap_MRE	MRE_vs_female MCR
chr3TAD_148	chr3	3434	3450	17	0	female MCR_spcific	MRE_vs_female MCR
chr3TAD_149	chr3	3451	3482	32	0	female MCR_spcific	MRE_vs_female MCR
chr3TAD_144	chr3	3325	3338	14	0	female MCR_overlap_MRE	MRE_vs_female MCR
chr3TAD_145	chr3	3339	3366	28	1	female MCR_overlap_MRE	MRE_vs_female MCR
chr3TAD_146	chr3	3367	3405	39	0	female MCR_overlap_MRE	MRE_vs_female MCR
chr3TAD_147	chr3	3406	3433	28	1	female MCR_overlap_MRE	MRE_vs_female MCR
chr3TAD_140	chr3	3246	3270	25	8	female MCR_overlap_MRE	MRE_vs_female MCR
chr3TAD_141	chr3	3271	3281	11	0	female MCR_overlap_MRE	MRE_vs_female MCR
chr3TAD_142	chr3	3282	3290	9	0	female MCR_overlap_MRE	MRE_vs_female MCR
chr3TAD_143	chr3	3291	3324	34	1	female MCR_overlap_MRE	MRE_vs_female MCR
chr1TAD_28	chr1	472	488	17	4	female MCR_overlap_MRE	MRE_vs_female MCR
chr1TAD_29	chr1	489	508	20	0	female MCR_overlap_MRE	MRE_vs_female MCR
chr1TAD_20	chr1	338	357	20	0	female MCR_overlap_MRE	MRE_vs_female MCR
chr1TAD_21	chr1	358	368	11	0	female MCR_overlap_MRE	MRE_vs_female MCR
chr1TAD_22	chr1	369	382	14	1	female MCR_overlap_MRE	MRE_vs_female MCR
chr1TAD_23	chr1	383	400	18	0	female MCR_overlap_MRE	MRE_vs_female MCR
chr1TAD_24	chr1	401	411	11	0	female MCR_overlap_MRE	MRE_vs_female MCR
chr1TAD_25	chr1	412	419	8	0	female MCR_overlap_MRE	MRE_vs_female MCR
chr1TAD_26	chr1	427	447	21	0	female MCR_overlap_MRE	MRE_vs_female MCR
chr1TAD_27	chr1	448	471	24	1	female MCR_overlap_MRE	MRE_vs_female MCR
chr4TAD_77	chr4	1873	1883	11	0	female MCR_overlap_MRE	MRE_vs_female MCR
chr4TAD_98	chr4	2419	2445	27	1	female MCR_overlap_MRE	MRE_vs_female MCR
chr4TAD_99	chr4	2446	2458	13	0	female MCR_overlap_MRE	MRE_vs_female MCR
chr4TAD_94	chr4	2316	2349	34	1	female MCR_overlap_MRE	MRE_vs_female MCR
chr4TAD_95	chr4	2350	2370	21	1	female MCR_overlap_MRE	MRE_vs_female MCR
chr4TAD_96	chr4	2371	2398	28	1	female MCR_spcific	MRE_vs_female MCR
chr4TAD_97	chr4	2399	2418	20	1	female MCR_overlap_MRE	MRE_vs_female MCR
chr4TAD_90	chr4	2191	2219	29	0	female MCR_spcific	MRE_vs_female MCR
chr4TAD_91	chr4	2220	2253	34	0	female MCR_spcific	MRE_vs_female MCR
chr4TAD_92	chr4	2254	2291	38	1	female MCR_overlap_MRE	MRE_vs_female MCR
chr4TAD_93	chr4	2292	2315	24	1	female MCR_overlap_MRE	MRE_vs_female MCR
chr2TAD_165	chr2	3555	3563	9	1	female MCR_spcific	MRE_vs_female MCR
chr2TAD_164	chr2	3532	3554	23	1	female MCR_overlap_MRE	MRE_vs_female MCR
chr2TAD_167	chr2	3585	3604	20	0	female MCR_overlap_MRE	MRE_vs_female MCR
chr2TAD_166	chr2	3564	3584	21	0	female MCR_overlap_MRE	MRE_vs_female MCR
chr2TAD_161	chr2	3486	3497	12	0	female MCR_spcific	MRE_vs_female MCR
chr2TAD_160	chr2	3464	3485	22	0	female MCR_spcific	MRE_vs_female MCR
chr2TAD_163	chr2	3508	3531	24	1	female MCR_overlap_MRE	MRE_vs_female MCR
chr2TAD_162	chr2	3498	3507	10	0	female MCR_overlap_MRE	MRE_vs_female MCR
chr4TAD_71	chr4	1675	1753	79	2	female MCR_overlap_MRE	MRE_vs_female MCR
chr2TAD_169	chr2	3647	3697	51	2	female MCR_overlap_MRE	MRE_vs_female MCR
chr2TAD_168	chr2	3605	3646	42	1	female MCR_overlap_MRE	MRE_vs_female MCR
chr3TAD_364	chr3	8209	8222	14	1	female MCR_overlap_MRE	MRE_vs_female MCR
chr3TAD_365	chr3	8223	8234	12	0	female MCR_overlap_MRE	MRE_vs_female MCR
chr3TAD_366	chr3	8235	8270	36	0	female MCR_overlap_MRE	MRE_vs_female MCR
chr3TAD_367	chr3	8271	8281	11	1	female MCR_spcific	MRE_vs_female MCR
chr3TAD_360	chr3	8062	8108	47	2	female MCR_spcific	MRE_vs_female MCR
chr3TAD_361	chr3	8109	8152	44	1	female MCR_overlap_MRE	MRE_vs_female MCR
chr3TAD_362	chr3	8153	8176	24	0	female MCR_spcific	MRE_vs_female MCR
chr3TAD_363	chr3	8177	8208	32	0	female MCR_spcific	MRE_vs_female MCR
chr3TAD_368	chr3	8282	8287	6	0	female MCR_spcific	MRE_vs_female MCR
chr3TAD_369	chr3	8288	8296	9	0	female MCR_overlap_MRE	MRE_vs_female MCR
chr2TAD_349	chr2	8147	8206	60	1	female MCR_overlap_MRE	MRE_vs_female MCR
chr2TAD_348	chr2	8123	8146	24	0	female MCR_overlap_MRE	MRE_vs_female MCR
chr4TAD_477	chr4	11634	11646	13	0	female MCR_overlap_MRE	MRE_vs_female MCR
chr4TAD_476	chr4	11593	11633	41	1	female MCR_spcific	MRE_vs_female MCR
chr4TAD_471	chr4	11493	11503	11	0	female MCR_overlap_MRE	MRE_vs_female MCR
chr4TAD_470	chr4	11453	11492	40	2	female MCR_overlap_MRE	MRE_vs_female MCR
chr4TAD_473	chr4	11526	11543	18	0	female MCR_overlap_MRE	MRE_vs_female MCR
chr4TAD_472	chr4	11504	11525	22	0	female MCR_overlap_MRE	MRE_vs_female MCR
chr2TAD_341	chr2	7933	7949	17	0	female MCR_overlap_MRE	MRE_vs_female MCR
chr2TAD_340	chr2	7923	7932	10	0	female MCR_overlap_MRE	MRE_vs_female MCR
chr2TAD_343	chr2	7961	7976	16	0	female MCR_overlap_MRE	MRE_vs_female MCR
chr2TAD_342	chr2	7950	7960	11	0	female MCR_overlap_MRE	MRE_vs_female MCR
chr2TAD_345	chr2	8058	8063	6	0	female MCR_spcific	MRE_vs_female MCR
chr2TAD_344	chr2	7977	8057	81	8	female MCR_spcific	MRE_vs_female MCR
chr2TAD_347	chr2	8095	8122	28	0	female MCR_overlap_MRE	MRE_vs_female MCR
chr2TAD_346	chr2	8071	8094	24	0	female MCR_spcific	MRE_vs_female MCR
chr3TAD_218	chr3	4863	4886	24	1	female MCR_overlap_MRE	MRE_vs_female MCR
chr3TAD_219	chr3	4887	4922	36	2	female MCR_overlap_MRE	MRE_vs_female MCR
chr3TAD_210	chr3	4717	4756	40	0	female MCR_overlap_MRE	MRE_vs_female MCR
chr3TAD_211	chr3	4757	4775	19	2	female MCR_spcific	MRE_vs_female MCR
chr3TAD_212	chr3	4776	4784	9	0	female MCR_spcific	MRE_vs_female MCR
chr3TAD_213	chr3	4785	4795	11	0	female MCR_overlap_MRE	MRE_vs_female MCR
chr3TAD_214	chr3	4796	4807	12	0	female MCR_overlap_MRE	MRE_vs_female MCR
chr3TAD_215	chr3	4808	4823	16	2	female MCR_spcific	MRE_vs_female MCR
chr3TAD_216	chr3	4824	4846	23	0	female MCR_overlap_MRE	MRE_vs_female MCR
chr3TAD_217	chr3	4847	4862	16	3	female MCR_spcific	MRE_vs_female MCR
chr4TAD_279	chr4	6849	6863	15	0	female MCR_overlap_MRE	MRE_vs_female MCR
chr4TAD_278	chr4	6834	6848	15	0	female MCR_overlap_MRE	MRE_vs_female MCR
chr4TAD_277	chr4	6820	6833	14	0	female MCR_spcific	MRE_vs_female MCR
chr4TAD_276	chr4	6808	6819	12	0	female MCR_overlap_MRE	MRE_vs_female MCR
chr4TAD_275	chr4	6784	6807	24	0	female MCR_overlap_MRE	MRE_vs_female MCR
chr4TAD_274	chr4	6754	6783	30	0	female MCR_overlap_MRE	MRE_vs_female MCR
chr4TAD_273	chr4	6739	6753	15	0	female MCR_spcific	MRE_vs_female MCR
chr4TAD_272	chr4	6698	6738	41	0	female MCR_overlap_MRE	MRE_vs_female MCR
chr4TAD_271	chr4	6691	6697	7	0	female MCR_spcific	MRE_vs_female MCR
chr4TAD_270	chr4	6673	6690	18	0	female MCR_spcific	MRE_vs_female MCR
chr2TAD_583	chr2	13881	13916	36	2	female MCR_overlap_MRE	MRE_vs_female MCR
chr2TAD_582	chr2	13846	13880	35	0	female MCR_overlap_MRE	MRE_vs_female MCR
chr2TAD_581	chr2	13838	13845	8	0	female MCR_overlap_MRE	MRE_vs_female MCR
chr2TAD_580	chr2	13792	13837	46	1	female MCR_overlap_MRE	MRE_vs_female MCR
chr2TAD_587	chr2	14004	14018	15	1	female MCR_overlap_MRE	MRE_vs_female MCR
chr2TAD_586	chr2	13972	14003	32	1	female MCR_overlap_MRE	MRE_vs_female MCR
chr2TAD_585	chr2	13940	13971	32	0	female MCR_overlap_MRE	MRE_vs_female MCR
chr2TAD_584	chr2	13917	13939	23	5	female MCR_overlap_MRE	MRE_vs_female MCR
chr2TAD_589	chr2	14035	14053	19	2	female MCR_overlap_MRE	MRE_vs_female MCR
chr2TAD_588	chr2	14019	14034	16	0	female MCR_overlap_MRE	MRE_vs_female MCR
chr2TAD_38	chr2	711	728	18	0	female MCR_overlap_MRE	MRE_vs_female MCR
chr2TAD_39	chr2	729	749	21	1	female MCR_overlap_MRE	MRE_vs_female MCR
chr2TAD_30	chr2	542	592	51	0	female MCR_overlap_MRE	MRE_vs_female MCR
chr2TAD_31	chr2	593	603	11	1	female MCR_overlap_MRE	MRE_vs_female MCR
chr2TAD_32	chr2	604	613	10	0	female MCR_overlap_MRE	MRE_vs_female MCR
chr2TAD_33	chr2	614	622	9	0	female MCR_overlap_MRE	MRE_vs_female MCR
chr2TAD_34	chr2	623	634	12	0	female MCR_overlap_MRE	MRE_vs_female MCR
chr2TAD_35	chr2	635	677	43	0	female MCR_overlap_MRE	MRE_vs_female MCR
chr2TAD_36	chr2	678	691	14	0	female MCR_overlap_MRE	MRE_vs_female MCR
chr2TAD_37	chr2	692	710	19	0	female MCR_spcific	MRE_vs_female MCR
chr4TAD_303	chr4	7392	7412	21	0	female MCR_overlap_MRE	MRE_vs_female MCR
chr4TAD_302	chr4	7382	7391	10	0	female MCR_spcific	MRE_vs_female MCR
chr4TAD_301	chr4	7372	7380	9	0	female MCR_spcific	MRE_vs_female MCR
chr4TAD_300	chr4	7341	7371	31	0	female MCR_overlap_MRE	MRE_vs_female MCR
chr4TAD_307	chr4	7477	7486	10	2	female MCR_overlap_MRE	MRE_vs_female MCR
chr4TAD_306	chr4	7438	7476	39	0	female MCR_overlap_MRE	MRE_vs_female MCR
chr4TAD_305	chr4	7427	7437	11	1	female MCR_spcific	MRE_vs_female MCR
chr4TAD_304	chr4	7413	7426	14	0	female MCR_overlap_MRE	MRE_vs_female MCR
chr4TAD_309	chr4	7504	7510	7	0	female MCR_spcific	MRE_vs_female MCR
chr4TAD_308	chr4	7494	7503	10	0	female MCR_spcific	MRE_vs_female MCR
chr1TAD_139	chr1	2862	2869	8	3	female MCR_spcific	MRE_vs_female MCR
chr1TAD_138	chr1	2855	2861	7	0	female MCR_spcific	MRE_vs_female MCR
chr1TAD_137	chr1	2843	2854	12	0	female MCR_spcific	MRE_vs_female MCR
chr1TAD_136	chr1	2826	2842	17	0	female MCR_spcific	MRE_vs_female MCR
chr1TAD_135	chr1	2815	2825	11	0	female MCR_overlap_MRE	MRE_vs_female MCR
chr1TAD_134	chr1	2797	2814	18	0	female MCR_overlap_MRE	MRE_vs_female MCR
chr1TAD_133	chr1	2778	2796	19	0	female MCR_overlap_MRE	MRE_vs_female MCR
chr1TAD_132	chr1	2762	2777	16	1	female MCR_overlap_MRE	MRE_vs_female MCR
chr1TAD_131	chr1	2724	2761	38	1	female MCR_spcific	MRE_vs_female MCR
chr1TAD_130	chr1	2676	2723	48	3	female MCR_overlap_MRE	MRE_vs_female MCR
chr1TAD_681	chr1	16494	16513	20	0	female MCR_overlap_MRE	MRE_vs_female MCR
chr1TAD_680	chr1	16479	16493	15	0	female MCR_overlap_MRE	MRE_vs_female MCR
chr1TAD_683	chr1	16532	16557	26	0	female MCR_overlap_MRE	MRE_vs_female MCR
chr1TAD_682	chr1	16514	16531	18	0	female MCR_overlap_MRE	MRE_vs_female MCR
chr1TAD_685	chr1	16595	16604	10	1	female MCR_overlap_MRE	MRE_vs_female MCR
chr1TAD_684	chr1	16563	16594	32	0	female MCR_overlap_MRE	MRE_vs_female MCR
chr1TAD_687	chr1	16618	16625	8	0	female MCR_overlap_MRE	MRE_vs_female MCR
chr1TAD_686	chr1	16605	16617	13	0	female MCR_overlap_MRE	MRE_vs_female MCR
chr1TAD_689	chr1	16634	16641	8	0	female MCR_spcific	MRE_vs_female MCR
chr1TAD_688	chr1	16626	16633	8	0	female MCR_overlap_MRE	MRE_vs_female MCR
chr1TAD_669	chr1	16303	16317	15	0	female MCR_overlap_MRE	MRE_vs_female MCR
chr1TAD_668	chr1	16277	16302	26	1	female MCR_overlap_MRE	MRE_vs_female MCR
chr1TAD_663	chr1	16159	16187	29	1	female MCR_overlap_MRE	MRE_vs_female MCR
chr1TAD_662	chr1	16138	16158	21	1	female MCR_overlap_MRE	MRE_vs_female MCR
chr1TAD_661	chr1	16125	16134	10	0	female MCR_overlap_MRE	MRE_vs_female MCR
chr1TAD_660	chr1	16108	16124	17	1	female MCR_overlap_MRE	MRE_vs_female MCR
chr1TAD_667	chr1	16256	16276	21	1	female MCR_spcific	MRE_vs_female MCR
chr1TAD_666	chr1	16234	16255	22	3	female MCR_overlap_MRE	MRE_vs_female MCR
chr1TAD_665	chr1	16228	16233	6	0	female MCR_spcific	MRE_vs_female MCR
chr1TAD_664	chr1	16188	16227	40	0	female MCR_spcific	MRE_vs_female MCR
chr1TAD_595	chr1	14682	14694	13	0	female MCR_spcific	MRE_vs_female MCR
chr1TAD_594	chr1	14652	14681	30	0	female MCR_overlap_MRE	MRE_vs_female MCR
chr1TAD_597	chr1	14710	14726	17	0	female MCR_overlap_MRE	MRE_vs_female MCR
chr1TAD_596	chr1	14695	14709	15	0	female MCR_spcific	MRE_vs_female MCR
chr1TAD_591	chr1	14512	14553	42	0	female MCR_overlap_MRE	MRE_vs_female MCR
chr1TAD_590	chr1	14492	14511	20	0	female MCR_overlap_MRE	MRE_vs_female MCR
chr1TAD_593	chr1	14601	14651	51	1	female MCR_overlap_MRE	MRE_vs_female MCR
chr1TAD_592	chr1	14554	14600	47	0	female MCR_overlap_MRE	MRE_vs_female MCR
chr1TAD_599	chr1	14743	14768	26	0	female MCR_spcific	MRE_vs_female MCR
chr1TAD_598	chr1	14727	14742	16	0	female MCR_overlap_MRE	MRE_vs_female MCR
chr1TAD_269	chr1	6081	6093	13	0	female MCR_spcific	MRE_vs_female MCR
chr1TAD_268	chr1	6049	6080	32	16	female MCR_spcific	MRE_vs_female MCR
chr3TAD_9	chr3	248	263	16	3	female MCR_overlap_MRE	MRE_vs_female MCR
chr3TAD_8	chr3	226	247	22	10	female MCR_overlap_MRE	MRE_vs_female MCR
chr3TAD_3	chr3	91	107	17	1	female MCR_spcific	MRE_vs_female MCR
chr3TAD_2	chr3	54	90	37	2	female MCR_overlap_MRE	MRE_vs_female MCR
chr3TAD_1	chr3	1	53	53	4	female MCR_spcific	MRE_vs_female MCR
chr3TAD_7	chr3	171	225	55	1	female MCR_overlap_MRE	MRE_vs_female MCR
chr3TAD_6	chr3	150	170	21	0	female MCR_overlap_MRE	MRE_vs_female MCR
chr3TAD_5	chr3	117	149	33	0	female MCR_overlap_MRE	MRE_vs_female MCR
chr3TAD_4	chr3	108	116	9	0	female MCR_spcific	MRE_vs_female MCR
chr4TAD_389	chr4	9689	9707	19	1	female MCR_overlap_MRE	MRE_vs_female MCR
chr1TAD_469	chr1	11305	11320	16	0	female MCR_overlap_MRE	MRE_vs_female MCR
chr1TAD_468	chr1	11291	11304	14	0	female MCR_overlap_MRE	MRE_vs_female MCR
chr1TAD_461	chr1	11085	11134	50	0	female MCR_overlap_MRE	MRE_vs_female MCR
chr1TAD_460	chr1	11025	11084	60	0	female MCR_overlap_MRE	MRE_vs_female MCR
chr1TAD_463	chr1	11159	11183	25	1	female MCR_spcific	MRE_vs_female MCR
chr1TAD_462	chr1	11135	11158	24	1	female MCR_spcific	MRE_vs_female MCR
chr1TAD_465	chr1	11211	11250	40	0	female MCR_overlap_MRE	MRE_vs_female MCR
chr1TAD_464	chr1	11187	11210	24	3	female MCR_spcific	MRE_vs_female MCR
chr1TAD_467	chr1	11281	11290	10	0	female MCR_overlap_MRE	MRE_vs_female MCR
chr1TAD_466	chr1	11251	11280	30	0	female MCR_overlap_MRE	MRE_vs_female MCR
chr3TAD_171	chr3	3878	3896	19	0	female MCR_overlap_MRE	MRE_vs_female MCR
chr3TAD_170	chr3	3862	3877	16	0	female MCR_overlap_MRE	MRE_vs_female MCR
chr3TAD_173	chr3	3908	3927	20	1	female MCR_spcific	MRE_vs_female MCR
chr3TAD_172	chr3	3897	3907	11	0	female MCR_overlap_MRE	MRE_vs_female MCR
chr3TAD_175	chr3	3935	3966	32	0	female MCR_spcific	MRE_vs_female MCR
chr3TAD_174	chr3	3928	3934	7	1	female MCR_spcific	MRE_vs_female MCR
chr3TAD_177	chr3	3984	4039	56	10	female MCR_spcific	MRE_vs_female MCR
chr3TAD_176	chr3	3967	3983	17	0	female MCR_overlap_MRE	MRE_vs_female MCR
chr3TAD_179	chr3	4051	4073	23	3	female MCR_overlap_MRE	MRE_vs_female MCR
chr3TAD_178	chr3	4040	4050	11	0	female MCR_spcific	MRE_vs_female MCR
chr4TAD_530	chr4	12713	12725	13	2	female MCR_spcific	MRE_vs_female MCR
chr1TAD_39	chr1	644	669	26	0	female MCR_spcific	MRE_vs_female MCR
chr1TAD_38	chr1	638	643	6	0	female MCR_spcific	MRE_vs_female MCR
chr1TAD_37	chr1	624	637	14	0	female MCR_spcific	MRE_vs_female MCR
chr1TAD_36	chr1	614	623	10	0	female MCR_overlap_MRE	MRE_vs_female MCR
chr1TAD_35	chr1	586	607	22	0	female MCR_overlap_MRE	MRE_vs_female MCR
chr1TAD_34	chr1	576	585	10	0	female MCR_overlap_MRE	MRE_vs_female MCR
chr1TAD_33	chr1	556	575	20	0	female MCR_overlap_MRE	MRE_vs_female MCR
chr1TAD_32	chr1	548	555	8	0	female MCR_overlap_MRE	MRE_vs_female MCR
chr1TAD_31	chr1	537	547	11	0	female MCR_overlap_MRE	MRE_vs_female MCR
chr1TAD_30	chr1	509	536	28	1	female MCR_overlap_MRE	MRE_vs_female MCR
chr3TAD_517	chr3	11610	11621	12	1	female MCR_overlap_MRE	MRE_vs_female MCR
chr3TAD_516	chr3	11578	11609	32	2	female MCR_overlap_MRE	MRE_vs_female MCR
chr3TAD_515	chr3	11568	11577	10	3	female MCR_spcific	MRE_vs_female MCR
chr3TAD_514	chr3	11513	11567	55	1	female MCR_spcific	MRE_vs_female MCR
chr3TAD_513	chr3	11488	11510	23	0	female MCR_spcific	MRE_vs_female MCR
chr3TAD_512	chr3	11472	11487	16	0	female MCR_overlap_MRE	MRE_vs_female MCR
chr3TAD_511	chr3	11461	11471	11	1	female MCR_overlap_MRE	MRE_vs_female MCR
chr3TAD_510	chr3	11422	11460	39	3	female MCR_overlap_MRE	MRE_vs_female MCR
chr3TAD_519	chr3	11654	11661	8	0	female MCR_overlap_MRE	MRE_vs_female MCR
chr3TAD_518	chr3	11622	11653	32	2	female MCR_overlap_MRE	MRE_vs_female MCR
chr4TAD_527	chr4	12638	12647	10	1	female MCR_overlap_MRE	MRE_vs_female MCR
chr4TAD_83	chr4	2010	2017	8	0	female MCR_overlap_MRE	MRE_vs_female MCR
chr4TAD_82	chr4	1958	2009	52	1	female MCR_overlap_MRE	MRE_vs_female MCR
chr2TAD_178	chr2	3889	3920	32	2	female MCR_overlap_MRE	MRE_vs_female MCR
chr2TAD_179	chr2	3921	3937	17	0	female MCR_overlap_MRE	MRE_vs_female MCR
chr4TAD_87	chr4	2089	2142	54	4	female MCR_overlap_MRE	MRE_vs_female MCR
chr4TAD_86	chr4	2077	2088	12	1	female MCR_overlap_MRE	MRE_vs_female MCR
chr4TAD_85	chr4	2048	2076	29	0	female MCR_overlap_MRE	MRE_vs_female MCR
chr4TAD_84	chr4	2018	2038	21	0	female MCR_spcific	MRE_vs_female MCR
chr2TAD_172	chr2	3766	3798	33	1	female MCR_overlap_MRE	MRE_vs_female MCR
chr2TAD_173	chr2	3799	3814	16	0	female MCR_spcific	MRE_vs_female MCR
chr2TAD_170	chr2	3698	3704	7	0	female MCR_spcific	MRE_vs_female MCR
chr2TAD_171	chr2	3705	3765	61	4	female MCR_overlap_MRE	MRE_vs_female MCR
chr2TAD_176	chr2	3849	3859	11	0	female MCR_overlap_MRE	MRE_vs_female MCR
chr2TAD_177	chr2	3865	3888	24	1	female MCR_overlap_MRE	MRE_vs_female MCR
chr2TAD_174	chr2	3817	3824	8	0	female MCR_overlap_MRE	MRE_vs_female MCR
chr2TAD_175	chr2	3825	3848	24	1	female MCR_overlap_MRE	MRE_vs_female MCR
chr3TAD_359	chr3	8033	8061	29	1	female MCR_overlap_MRE	MRE_vs_female MCR
chr3TAD_358	chr3	7972	8032	61	2	female MCR_overlap_MRE	MRE_vs_female MCR
chr3TAD_429	chr3	9615	9647	33	9	female MCR_spcific	MRE_vs_female MCR
chr3TAD_428	chr3	9600	9614	15	0	female MCR_overlap_MRE	MRE_vs_female MCR
chr3TAD_351	chr3	7770	7807	38	1	female MCR_overlap_MRE	MRE_vs_female MCR
chr3TAD_350	chr3	7743	7769	27	3	female MCR_spcific	MRE_vs_female MCR
chr3TAD_353	chr3	7816	7828	13	1	female MCR_spcific	MRE_vs_female MCR
chr3TAD_352	chr3	7808	7814	7	0	female MCR_spcific	MRE_vs_female MCR
chr3TAD_355	chr3	7852	7860	9	0	female MCR_overlap_MRE	MRE_vs_female MCR
chr3TAD_354	chr3	7829	7851	23	1	female MCR_spcific	MRE_vs_female MCR
chr3TAD_357	chr3	7891	7971	81	3	female MCR_spcific	MRE_vs_female MCR
chr3TAD_356	chr3	7862	7890	29	0	female MCR_overlap_MRE	MRE_vs_female MCR
chr3TAD_199	chr3	4425	4435	11	0	female MCR_overlap_MRE	MRE_vs_female MCR
chr3TAD_198	chr3	4416	4424	9	0	female MCR_spcific	MRE_vs_female MCR
chr3TAD_193	chr3	4345	4381	37	0	female MCR_overlap_MRE	MRE_vs_female MCR
chr3TAD_192	chr3	4334	4344	11	1	female MCR_overlap_MRE	MRE_vs_female MCR
chr3TAD_191	chr3	4326	4333	8	0	female MCR_overlap_MRE	MRE_vs_female MCR
chr3TAD_190	chr3	4312	4325	14	0	female MCR_overlap_MRE	MRE_vs_female MCR
chr3TAD_197	chr3	4408	4415	8	0	female MCR_spcific	MRE_vs_female MCR
chr3TAD_196	chr3	4397	4407	11	0	female MCR_overlap_MRE	MRE_vs_female MCR
chr3TAD_195	chr3	4390	4396	7	0	female MCR_overlap_MRE	MRE_vs_female MCR
chr3TAD_194	chr3	4382	4389	8	0	female MCR_spcific	MRE_vs_female MCR
chr2TAD_358	chr2	8343	8349	7	0	female MCR_overlap_MRE	MRE_vs_female MCR
chr2TAD_359	chr2	8350	8374	25	1	female MCR_overlap_MRE	MRE_vs_female MCR
chr2TAD_356	chr2	8296	8332	37	0	female MCR_overlap_MRE	MRE_vs_female MCR
chr2TAD_357	chr2	8333	8342	10	0	female MCR_overlap_MRE	MRE_vs_female MCR
chr2TAD_354	chr2	8265	8281	17	1	female MCR_spcific	MRE_vs_female MCR
chr2TAD_355	chr2	8282	8295	14	0	female MCR_spcific	MRE_vs_female MCR
chr2TAD_352	chr2	8238	8245	8	0	female MCR_overlap_MRE	MRE_vs_female MCR
chr2TAD_353	chr2	8246	8264	19	0	female MCR_overlap_MRE	MRE_vs_female MCR
chr2TAD_350	chr2	8207	8221	15	0	female MCR_overlap_MRE	MRE_vs_female MCR
chr2TAD_351	chr2	8222	8237	16	0	female MCR_overlap_MRE	MRE_vs_female MCR
chr3TAD_229	chr3	5092	5102	11	0	female MCR_overlap_MRE	MRE_vs_female MCR
chr3TAD_228	chr3	5069	5091	23	0	female MCR_spcific	MRE_vs_female MCR
chr3TAD_225	chr3	5003	5043	41	1	female MCR_spcific	MRE_vs_female MCR
chr3TAD_224	chr3	4994	5002	9	0	female MCR_spcific	MRE_vs_female MCR
chr3TAD_227	chr3	5057	5066	10	0	female MCR_spcific	MRE_vs_female MCR
chr3TAD_226	chr3	5044	5056	13	0	female MCR_spcific	MRE_vs_female MCR
chr3TAD_221	chr3	4931	4940	10	0	female MCR_spcific	MRE_vs_female MCR
chr3TAD_220	chr3	4923	4930	8	0	female MCR_spcific	MRE_vs_female MCR
chr3TAD_223	chr3	4950	4993	44	1	female MCR_spcific	MRE_vs_female MCR
chr3TAD_222	chr3	4941	4949	9	0	female MCR_overlap_MRE	MRE_vs_female MCR
chr3TAD_456	chr3	10123	10139	17	1	female MCR_spcific	MRE_vs_female MCR
chr3TAD_455	chr3	10071	10122	52	2	female MCR_overlap_MRE	MRE_vs_female MCR
chr4TAD_268	chr4	6653	6659	7	0	female MCR_spcific	MRE_vs_female MCR
chr4TAD_269	chr4	6663	6672	10	0	female MCR_spcific	MRE_vs_female MCR
chr4TAD_264	chr4	6531	6554	24	0	female MCR_overlap_MRE	MRE_vs_female MCR
chr4TAD_265	chr4	6555	6592	38	0	female MCR_overlap_MRE	MRE_vs_female MCR
chr4TAD_266	chr4	6593	6625	33	0	female MCR_overlap_MRE	MRE_vs_female MCR
chr4TAD_267	chr4	6626	6645	20	1	female MCR_overlap_MRE	MRE_vs_female MCR
chr4TAD_260	chr4	6408	6435	28	8	female MCR_overlap_MRE	MRE_vs_female MCR
chr4TAD_261	chr4	6441	6457	17	4	female MCR_overlap_MRE	MRE_vs_female MCR
chr4TAD_262	chr4	6458	6473	16	1	female MCR_overlap_MRE	MRE_vs_female MCR
chr4TAD_263	chr4	6474	6530	57	1	female MCR_spcific	MRE_vs_female MCR
chr2TAD_590	chr2	14054	14067	14	0	female MCR_overlap_MRE	MRE_vs_female MCR
chr2TAD_591	chr2	14068	14095	28	3	female MCR_overlap_MRE	MRE_vs_female MCR
chr2TAD_592	chr2	14101	14121	21	2	female MCR_spcific	MRE_vs_female MCR
chr2TAD_593	chr2	14122	14161	40	0	female MCR_overlap_MRE	MRE_vs_female MCR
chr2TAD_594	chr2	14162	14179	18	0	female MCR_overlap_MRE	MRE_vs_female MCR
chr2TAD_595	chr2	14180	14207	28	0	female MCR_overlap_MRE	MRE_vs_female MCR
chr2TAD_596	chr2	14208	14219	12	0	female MCR_overlap_MRE	MRE_vs_female MCR
chr2TAD_597	chr2	14220	14237	18	0	female MCR_overlap_MRE	MRE_vs_female MCR
chr2TAD_598	chr2	14238	14249	12	0	female MCR_overlap_MRE	MRE_vs_female MCR
chr2TAD_599	chr2	14256	14271	16	0	female MCR_spcific	MRE_vs_female MCR
chr2TAD_29	chr2	509	541	33	2	female MCR_overlap_MRE	MRE_vs_female MCR
chr2TAD_28	chr2	501	508	8	0	female MCR_overlap_MRE	MRE_vs_female MCR
chr2TAD_27	chr2	491	500	10	0	female MCR_overlap_MRE	MRE_vs_female MCR
chr2TAD_26	chr2	475	490	16	1	female MCR_overlap_MRE	MRE_vs_female MCR
chr2TAD_25	chr2	462	474	13	1	female MCR_overlap_MRE	MRE_vs_female MCR
chr2TAD_24	chr2	447	461	15	0	female MCR_overlap_MRE	MRE_vs_female MCR
chr2TAD_23	chr2	418	446	29	2	female MCR_overlap_MRE	MRE_vs_female MCR
chr2TAD_22	chr2	399	417	19	0	female MCR_overlap_MRE	MRE_vs_female MCR
chr2TAD_21	chr2	386	398	13	1	female MCR_overlap_MRE	MRE_vs_female MCR
chr2TAD_20	chr2	364	378	15	0	female MCR_overlap_MRE	MRE_vs_female MCR
chr4TAD_468	chr4	11417	11435	19	11	female MCR_spcific	MRE_vs_female MCR
chr4TAD_469	chr4	11436	11452	17	0	female MCR_spcific	MRE_vs_female MCR
chr4TAD_462	chr4	11317	11327	11	0	female MCR_spcific	MRE_vs_female MCR
chr4TAD_463	chr4	11328	11350	23	2	female MCR_spcific	MRE_vs_female MCR
chr4TAD_460	chr4	11267	11294	28	2	female MCR_spcific	MRE_vs_female MCR
chr4TAD_461	chr4	11295	11316	22	1	female MCR_overlap_MRE	MRE_vs_female MCR
chr4TAD_466	chr4	11385	11397	13	1	female MCR_overlap_MRE	MRE_vs_female MCR
chr4TAD_467	chr4	11405	11416	12	1	female MCR_spcific	MRE_vs_female MCR
chr4TAD_464	chr4	11351	11359	9	0	female MCR_overlap_MRE	MRE_vs_female MCR
chr4TAD_465	chr4	11360	11384	25	0	female MCR_overlap_MRE	MRE_vs_female MCR
chr4TAD_310	chr4	7511	7517	7	0	female MCR_spcific	MRE_vs_female MCR
chr4TAD_311	chr4	7519	7541	23	1	female MCR_spcific	MRE_vs_female MCR
chr4TAD_312	chr4	7542	7611	70	0	female MCR_spcific	MRE_vs_female MCR
chr4TAD_313	chr4	7612	7628	17	1	female MCR_spcific	MRE_vs_female MCR
chr4TAD_314	chr4	7629	7642	14	0	female MCR_spcific	MRE_vs_female MCR
chr4TAD_315	chr4	7643	7670	28	2	female MCR_overlap_MRE	MRE_vs_female MCR
chr4TAD_316	chr4	7671	7687	17	2	female MCR_overlap_MRE	MRE_vs_female MCR
chr4TAD_317	chr4	7688	7698	11	0	female MCR_overlap_MRE	MRE_vs_female MCR
chr4TAD_318	chr4	7699	7715	17	0	female MCR_overlap_MRE	MRE_vs_female MCR
chr4TAD_319	chr4	7716	7730	15	0	female MCR_spcific	MRE_vs_female MCR
chr1TAD_128	chr1	2652	2661	10	0	female MCR_spcific	MRE_vs_female MCR
chr1TAD_129	chr1	2662	2675	14	0	female MCR_spcific	MRE_vs_female MCR
chr4TAD_424	chr4	10566	10578	13	0	female MCR_overlap_MRE	MRE_vs_female MCR
chr1TAD_124	chr1	2565	2582	18	1	female MCR_overlap_MRE	MRE_vs_female MCR
chr1TAD_125	chr1	2583	2597	15	0	female MCR_overlap_MRE	MRE_vs_female MCR
chr1TAD_126	chr1	2598	2619	22	1	female MCR_overlap_MRE	MRE_vs_female MCR
chr1TAD_127	chr1	2620	2651	32	1	female MCR_overlap_MRE	MRE_vs_female MCR
chr1TAD_120	chr1	2409	2427	19	2	female MCR_spcific	MRE_vs_female MCR
chr1TAD_121	chr1	2428	2489	62	4	female MCR_overlap_MRE	MRE_vs_female MCR
chr1TAD_122	chr1	2490	2538	49	4	female MCR_overlap_MRE	MRE_vs_female MCR
chr1TAD_123	chr1	2539	2564	26	2	female MCR_spcific	MRE_vs_female MCR
chr1TAD_696	chr1	16764	16804	41	1	female MCR_spcific	MRE_vs_female MCR
chr1TAD_697	chr1	16805	16833	29	0	female MCR_overlap_MRE	MRE_vs_female MCR
chr1TAD_694	chr1	16703	16722	20	2	female MCR_spcific	MRE_vs_female MCR
chr1TAD_695	chr1	16723	16763	41	3	female MCR_overlap_MRE	MRE_vs_female MCR
chr1TAD_692	chr1	16665	16675	11	3	female MCR_spcific	MRE_vs_female MCR
chr1TAD_693	chr1	16676	16702	27	7	female MCR_spcific	MRE_vs_female MCR
chr1TAD_690	chr1	16644	16652	9	0	female MCR_spcific	MRE_vs_female MCR
chr1TAD_691	chr1	16653	16664	12	0	female MCR_spcific	MRE_vs_female MCR
chr1TAD_698	chr1	16834	16860	27	0	female MCR_overlap_MRE	MRE_vs_female MCR
chr1TAD_699	chr1	16861	16876	16	0	female MCR_overlap_MRE	MRE_vs_female MCR
chr1TAD_223	chr1	4901	4908	8	0	female MCR_overlap_MRE	MRE_vs_female MCR
chr1TAD_678	chr1	16448	16457	10	0	female MCR_overlap_MRE	MRE_vs_female MCR
chr1TAD_679	chr1	16458	16478	21	0	female MCR_overlap_MRE	MRE_vs_female MCR
chr1TAD_670	chr1	16318	16348	31	2	female MCR_overlap_MRE	MRE_vs_female MCR
chr1TAD_671	chr1	16349	16355	7	0	female MCR_spcific	MRE_vs_female MCR
chr1TAD_672	chr1	16361	16368	8	0	female MCR_spcific	MRE_vs_female MCR
chr1TAD_673	chr1	16369	16398	30	3	female MCR_overlap_MRE	MRE_vs_female MCR
chr1TAD_674	chr1	16399	16406	8	0	female MCR_spcific	MRE_vs_female MCR
chr1TAD_675	chr1	16407	16423	17	0	female MCR_spcific	MRE_vs_female MCR
chr1TAD_676	chr1	16424	16438	15	0	female MCR_overlap_MRE	MRE_vs_female MCR
chr1TAD_677	chr1	16439	16447	9	0	female MCR_overlap_MRE	MRE_vs_female MCR
chr1TAD_222	chr1	4894	4900	7	0	female MCR_spcific	MRE_vs_female MCR
chr1TAD_588	chr1	14461	14468	8	0	female MCR_overlap_MRE	MRE_vs_female MCR
chr1TAD_589	chr1	14470	14491	22	0	female MCR_spcific	MRE_vs_female MCR
chr1TAD_582	chr1	14313	14325	13	0	female MCR_overlap_MRE	MRE_vs_female MCR
chr1TAD_583	chr1	14326	14345	20	0	female MCR_overlap_MRE	MRE_vs_female MCR
chr1TAD_580	chr1	14270	14286	17	1	female MCR_overlap_MRE	MRE_vs_female MCR
chr1TAD_581	chr1	14287	14312	26	1	female MCR_overlap_MRE	MRE_vs_female MCR
chr1TAD_586	chr1	14417	14446	30	1	female MCR_overlap_MRE	MRE_vs_female MCR
chr1TAD_587	chr1	14447	14460	14	0	female MCR_overlap_MRE	MRE_vs_female MCR
chr1TAD_584	chr1	14346	14399	54	4	female MCR_overlap_MRE	MRE_vs_female MCR
chr1TAD_585	chr1	14400	14416	17	0	female MCR_overlap_MRE	MRE_vs_female MCR
chr1TAD_274	chr1	6142	6157	16	0	female MCR_overlap_MRE	MRE_vs_female MCR
chr1TAD_275	chr1	6158	6176	19	0	female MCR_overlap_MRE	MRE_vs_female MCR
chr1TAD_276	chr1	6177	6191	15	0	female MCR_overlap_MRE	MRE_vs_female MCR
chr1TAD_277	chr1	6192	6206	15	0	female MCR_overlap_MRE	MRE_vs_female MCR
chr1TAD_270	chr1	6094	6107	14	0	female MCR_spcific	MRE_vs_female MCR
chr1TAD_271	chr1	6108	6122	15	2	female MCR_overlap_MRE	MRE_vs_female MCR
chr1TAD_272	chr1	6123	6130	8	2	female MCR_spcific	MRE_vs_female MCR
chr1TAD_273	chr1	6131	6139	9	1	female MCR_spcific	MRE_vs_female MCR
chr1TAD_278	chr1	6207	6230	24	1	female MCR_overlap_MRE	MRE_vs_female MCR
chr1TAD_279	chr1	6231	6242	12	1	female MCR_overlap_MRE	MRE_vs_female MCR
chr1TAD_478	chr1	11508	11556	49	1	female MCR_overlap_MRE	MRE_vs_female MCR
chr1TAD_479	chr1	11557	11592	36	6	female MCR_spcific	MRE_vs_female MCR
chr1TAD_476	chr1	11478	11489	12	4	female MCR_spcific	MRE_vs_female MCR
chr1TAD_477	chr1	11490	11507	18	0	female MCR_spcific	MRE_vs_female MCR
chr1TAD_474	chr1	11393	11459	67	4	female MCR_overlap_MRE	MRE_vs_female MCR
chr1TAD_475	chr1	11460	11477	18	1	female MCR_spcific	MRE_vs_female MCR
chr1TAD_472	chr1	11349	11366	18	0	female MCR_overlap_MRE	MRE_vs_female MCR
chr1TAD_473	chr1	11367	11392	26	1	female MCR_overlap_MRE	MRE_vs_female MCR
chr1TAD_470	chr1	11321	11337	17	0	female MCR_spcific	MRE_vs_female MCR
chr1TAD_471	chr1	11338	11348	11	1	female MCR_spcific	MRE_vs_female MCR
chr3TAD_166	chr3	3806	3822	17	1	female MCR_overlap_MRE	MRE_vs_female MCR
chr3TAD_167	chr3	3823	3840	18	2	female MCR_overlap_MRE	MRE_vs_female MCR
chr3TAD_164	chr3	3789	3798	10	4	female MCR_spcific	MRE_vs_female MCR
chr3TAD_165	chr3	3799	3805	7	0	female MCR_spcific	MRE_vs_female MCR
chr3TAD_162	chr3	3739	3754	16	0	female MCR_overlap_MRE	MRE_vs_female MCR
chr3TAD_163	chr3	3755	3788	34	2	female MCR_overlap_MRE	MRE_vs_female MCR
chr3TAD_160	chr3	3648	3731	84	12	female MCR_spcific	MRE_vs_female MCR
chr3TAD_161	chr3	3732	3738	7	0	female MCR_overlap_MRE	MRE_vs_female MCR
chr4TAD_81	chr4	1943	1957	15	0	female MCR_overlap_MRE	MRE_vs_female MCR
chr3TAD_168	chr3	3841	3849	9	0	female MCR_spcific	MRE_vs_female MCR
chr3TAD_169	chr3	3850	3861	12	0	female MCR_spcific	MRE_vs_female MCR
chr4TAD_80	chr4	1911	1942	32	0	female MCR_overlap_MRE	MRE_vs_female MCR
chr3TAD_84	chr3	1745	1759	15	2	female MCR_overlap_MRE	MRE_vs_female MCR
chr3TAD_85	chr3	1760	1779	20	2	female MCR_overlap_MRE	MRE_vs_female MCR
chr3TAD_86	chr3	1780	1794	15	0	female MCR_overlap_MRE	MRE_vs_female MCR
chr3TAD_87	chr3	1795	1811	17	0	female MCR_overlap_MRE	MRE_vs_female MCR
chr3TAD_80	chr3	1657	1676	20	0	female MCR_overlap_MRE	MRE_vs_female MCR
chr3TAD_81	chr3	1677	1713	37	0	female MCR_overlap_MRE	MRE_vs_female MCR
chr3TAD_82	chr3	1714	1722	9	0	female MCR_overlap_MRE	MRE_vs_female MCR
chr3TAD_83	chr3	1728	1744	17	0	female MCR_overlap_MRE	MRE_vs_female MCR
chr3TAD_88	chr3	1812	1827	16	0	female MCR_overlap_MRE	MRE_vs_female MCR
chr3TAD_89	chr3	1828	1844	17	0	female MCR_overlap_MRE	MRE_vs_female MCR
chr4TAD_89	chr4	2167	2190	24	0	female MCR_overlap_MRE	MRE_vs_female MCR
chr1TAD_106	chr1	2132	2145	14	0	female MCR_overlap_MRE	MRE_vs_female MCR
chr4TAD_88	chr4	2143	2166	24	0	female MCR_overlap_MRE	MRE_vs_female MCR
chr1TAD_107	chr1	2151	2160	10	0	female MCR_spcific	MRE_vs_female MCR
chr3TAD_504	chr3	11246	11257	12	0	female MCR_spcific	MRE_vs_female MCR
chr3TAD_505	chr3	11258	11279	22	0	female MCR_overlap_MRE	MRE_vs_female MCR
chr3TAD_506	chr3	11280	11312	33	0	female MCR_overlap_MRE	MRE_vs_female MCR
chr3TAD_507	chr3	11313	11344	32	3	female MCR_spcific	MRE_vs_female MCR
chr3TAD_500	chr3	11120	11143	24	1	female MCR_overlap_MRE	MRE_vs_female MCR
chr3TAD_501	chr3	11144	11183	40	0	female MCR_spcific	MRE_vs_female MCR
chr3TAD_502	chr3	11184	11235	52	0	female MCR_overlap_MRE	MRE_vs_female MCR
chr3TAD_503	chr3	11236	11243	8	0	female MCR_spcific	MRE_vs_female MCR
chr3TAD_508	chr3	11345	11374	30	1	female MCR_spcific	MRE_vs_female MCR
chr3TAD_509	chr3	11375	11421	47	0	female MCR_spcific	MRE_vs_female MCR
chr3TAD_292	chr3	6676	6696	21	2	female MCR_spcific	MRE_vs_female MCR
chr3TAD_293	chr3	6697	6704	8	0	female MCR_spcific	MRE_vs_female MCR
chr2TAD_109	chr2	2230	2247	18	0	female MCR_overlap_MRE	MRE_vs_female MCR
chr2TAD_108	chr2	2204	2229	26	1	female MCR_overlap_MRE	MRE_vs_female MCR
chr2TAD_107	chr2	2185	2203	19	1	female MCR_spcific	MRE_vs_female MCR
chr2TAD_106	chr2	2164	2184	21	0	female MCR_spcific	MRE_vs_female MCR
chr2TAD_105	chr2	2146	2163	18	0	female MCR_overlap_MRE	MRE_vs_female MCR
chr2TAD_104	chr2	2118	2145	28	1	female MCR_overlap_MRE	MRE_vs_female MCR
chr2TAD_103	chr2	2101	2117	17	0	female MCR_overlap_MRE	MRE_vs_female MCR
chr2TAD_102	chr2	2086	2100	15	0	female MCR_overlap_MRE	MRE_vs_female MCR
chr2TAD_101	chr2	2073	2085	13	0	female MCR_overlap_MRE	MRE_vs_female MCR
chr2TAD_100	chr2	2030	2072	43	1	female MCR_overlap_MRE	MRE_vs_female MCR
chr3TAD_438	chr3	9759	9769	11	0	female MCR_overlap_MRE	MRE_vs_female MCR
chr3TAD_298	chr3	6800	6830	31	2	female MCR_overlap_MRE	MRE_vs_female MCR
chr1TAD_108	chr1	2161	2173	13	0	female MCR_spcific	MRE_vs_female MCR
chr3TAD_348	chr3	7725	7734	10	2	female MCR_spcific	MRE_vs_female MCR
chr3TAD_299	chr3	6831	6840	10	0	female MCR_overlap_MRE	MRE_vs_female MCR
chr3TAD_346	chr3	7691	7705	15	1	female MCR_spcific	MRE_vs_female MCR
chr3TAD_347	chr3	7706	7724	19	0	female MCR_spcific	MRE_vs_female MCR
chr3TAD_344	chr3	7661	7674	14	3	female MCR_spcific	MRE_vs_female MCR
chr1TAD_109	chr1	2174	2201	28	3	female MCR_overlap_MRE	MRE_vs_female MCR
chr3TAD_342	chr3	7648	7654	7	0	female MCR_spcific	MRE_vs_female MCR
chr3TAD_343	chr3	7655	7660	6	0	female MCR_spcific	MRE_vs_female MCR
chr3TAD_340	chr3	7560	7613	54	0	female MCR_overlap_MRE	MRE_vs_female MCR
chr3TAD_341	chr3	7614	7647	34	0	female MCR_overlap_MRE	MRE_vs_female MCR
chr3TAD_188	chr3	4284	4295	12	1	female MCR_spcific	MRE_vs_female MCR
chr3TAD_189	chr3	4296	4311	16	0	female MCR_spcific	MRE_vs_female MCR
chr3TAD_420	chr3	9449	9473	25	1	female MCR_spcific	MRE_vs_female MCR
chr3TAD_180	chr3	4074	4090	17	3	female MCR_spcific	MRE_vs_female MCR
chr3TAD_181	chr3	4091	4107	17	1	female MCR_spcific	MRE_vs_female MCR
chr3TAD_182	chr3	4108	4153	46	0	female MCR_overlap_MRE	MRE_vs_female MCR
chr3TAD_183	chr3	4154	4166	13	0	female MCR_overlap_MRE	MRE_vs_female MCR
chr3TAD_184	chr3	4167	4191	25	0	female MCR_spcific	MRE_vs_female MCR
chr3TAD_185	chr3	4192	4214	23	0	female MCR_overlap_MRE	MRE_vs_female MCR
chr3TAD_186	chr3	4220	4236	17	1	female MCR_overlap_MRE	MRE_vs_female MCR
chr3TAD_187	chr3	4237	4283	47	1	female MCR_overlap_MRE	MRE_vs_female MCR
chr3TAD_425	chr3	9558	9568	11	3	female MCR_overlap_MRE	MRE_vs_female MCR
chr3TAD_424	chr3	9517	9547	31	16	female MCR_spcific	MRE_vs_female MCR
chr2TAD_613	chr2	14541	14570	30	0	female MCR_spcific	MRE_vs_female MCR
chr2TAD_612	chr2	14530	14540	11	1	female MCR_overlap_MRE	MRE_vs_female MCR
chr2TAD_611	chr2	14512	14529	18	0	female MCR_overlap_MRE	MRE_vs_female MCR
chr2TAD_610	chr2	14478	14511	34	1	female MCR_spcific	MRE_vs_female MCR
chr2TAD_617	chr2	14700	14737	38	0	female MCR_overlap_MRE	MRE_vs_female MCR
chr2TAD_616	chr2	14622	14699	78	6	female MCR_spcific	MRE_vs_female MCR
chr2TAD_615	chr2	14585	14621	37	1	female MCR_overlap_MRE	MRE_vs_female MCR
chr2TAD_614	chr2	14571	14584	14	0	female MCR_spcific	MRE_vs_female MCR
chr2TAD_619	chr2	14750	14758	9	0	female MCR_overlap_MRE	MRE_vs_female MCR
chr2TAD_618	chr2	14738	14749	12	0	female MCR_overlap_MRE	MRE_vs_female MCR
chr3TAD_232	chr3	5198	5252	55	3	female MCR_overlap_MRE	MRE_vs_female MCR
chr3TAD_233	chr3	5253	5261	9	0	female MCR_spcific	MRE_vs_female MCR
chr3TAD_230	chr3	5103	5159	57	3	female MCR_overlap_MRE	MRE_vs_female MCR
chr3TAD_231	chr3	5160	5197	38	3	female MCR_overlap_MRE	MRE_vs_female MCR
chr3TAD_236	chr3	5308	5325	18	0	female MCR_spcific	MRE_vs_female MCR
chr3TAD_237	chr3	5326	5354	29	0	female MCR_overlap_MRE	MRE_vs_female MCR
chr3TAD_234	chr3	5263	5298	36	2	female MCR_overlap_MRE	MRE_vs_female MCR
chr3TAD_235	chr3	5299	5307	9	1	female MCR_spcific	MRE_vs_female MCR
chr3TAD_238	chr3	5355	5377	23	1	female MCR_overlap_MRE	MRE_vs_female MCR
chr3TAD_239	chr3	5378	5410	33	1	female MCR_overlap_MRE	MRE_vs_female MCR
chr2TAD_299	chr2	6883	6892	10	0	female MCR_spcific	MRE_vs_female MCR
chr2TAD_298	chr2	6861	6882	22	0	female MCR_spcific	MRE_vs_female MCR
chr2TAD_297	chr2	6854	6859	6	0	female MCR_spcific	MRE_vs_female MCR
chr2TAD_296	chr2	6844	6849	6	0	female MCR_spcific	MRE_vs_female MCR
chr2TAD_295	chr2	6823	6836	14	0	female MCR_spcific	MRE_vs_female MCR
chr2TAD_294	chr2	6797	6820	24	0	female MCR_spcific	MRE_vs_female MCR
chr2TAD_293	chr2	6760	6796	37	6	female MCR_spcific	MRE_vs_female MCR
chr2TAD_292	chr2	6740	6757	18	0	female MCR_spcific	MRE_vs_female MCR
chr2TAD_291	chr2	6725	6739	15	0	female MCR_spcific	MRE_vs_female MCR
chr2TAD_290	chr2	6706	6724	19	0	female MCR_overlap_MRE	MRE_vs_female MCR
chr4TAD_251	chr4	6235	6269	35	4	female MCR_spcific	MRE_vs_female MCR
chr4TAD_250	chr4	6225	6234	10	4	female MCR_spcific	MRE_vs_female MCR
chr4TAD_253	chr4	6319	6324	6	0	female MCR_spcific	MRE_vs_female MCR
chr4TAD_252	chr4	6270	6316	47	18	female MCR_spcific	MRE_vs_female MCR
chr4TAD_255	chr4	6339	6352	14	2	female MCR_overlap_MRE	MRE_vs_female MCR
chr4TAD_254	chr4	6325	6338	14	0	female MCR_overlap_MRE	MRE_vs_female MCR
chr4TAD_257	chr4	6371	6387	17	4	female MCR_overlap_MRE	MRE_vs_female MCR
chr4TAD_256	chr4	6353	6370	18	0	female MCR_overlap_MRE	MRE_vs_female MCR
chr4TAD_259	chr4	6401	6407	7	0	female MCR_spcific	MRE_vs_female MCR
chr4TAD_258	chr4	6388	6400	13	4	female MCR_overlap_MRE	MRE_vs_female MCR
chr4TAD_529	chr4	12668	12712	45	2	female MCR_overlap_MRE	MRE_vs_female MCR
chr4TAD_528	chr4	12648	12667	20	4	female MCR_spcific	MRE_vs_female MCR
chr4TAD_419	chr4	10469	10502	34	2	female MCR_overlap_MRE	MRE_vs_female MCR
chr4TAD_418	chr4	10430	10468	39	3	female MCR_overlap_MRE	MRE_vs_female MCR
chr4TAD_417	chr4	10369	10429	61	0	female MCR_overlap_MRE	MRE_vs_female MCR
chr4TAD_416	chr4	10357	10367	11	0	female MCR_spcific	MRE_vs_female MCR
chr4TAD_415	chr4	10345	10356	12	5	female MCR_spcific	MRE_vs_female MCR
chr4TAD_414	chr4	10324	10344	21	1	female MCR_spcific	MRE_vs_female MCR
chr4TAD_413	chr4	10305	10323	19	0	female MCR_spcific	MRE_vs_female MCR
chr4TAD_412	chr4	10267	10304	38	3	female MCR_overlap_MRE	MRE_vs_female MCR
chr4TAD_411	chr4	10239	10266	28	0	female MCR_overlap_MRE	MRE_vs_female MCR
chr4TAD_410	chr4	10231	10236	6	0	female MCR_overlap_MRE	MRE_vs_female MCR
chr4TAD_325	chr4	7902	7927	26	0	female MCR_overlap_MRE	MRE_vs_female MCR
chr4TAD_324	chr4	7851	7901	51	2	female MCR_overlap_MRE	MRE_vs_female MCR
chr4TAD_327	chr4	7985	8017	33	1	female MCR_overlap_MRE	MRE_vs_female MCR
chr4TAD_326	chr4	7928	7984	57	3	female MCR_spcific	MRE_vs_female MCR
chr4TAD_321	chr4	7755	7784	30	1	female MCR_overlap_MRE	MRE_vs_female MCR
chr4TAD_320	chr4	7731	7754	24	0	female MCR_overlap_MRE	MRE_vs_female MCR
chr4TAD_323	chr4	7808	7850	43	1	female MCR_overlap_MRE	MRE_vs_female MCR
chr4TAD_322	chr4	7785	7807	23	1	female MCR_overlap_MRE	MRE_vs_female MCR
chr4TAD_329	chr4	8053	8115	63	2	female MCR_overlap_MRE	MRE_vs_female MCR
chr4TAD_328	chr4	8018	8052	35	0	female MCR_spcific	MRE_vs_female MCR
chr1TAD_111	chr1	2223	2235	13	0	female MCR_overlap_MRE	MRE_vs_female MCR
chr1TAD_110	chr1	2202	2222	21	0	female MCR_overlap_MRE	MRE_vs_female MCR
chr2TAD_439	chr2	10363	10381	19	0	female MCR_overlap_MRE	MRE_vs_female MCR
chr1TAD_112	chr1	2236	2260	25	1	female MCR_overlap_MRE	MRE_vs_female MCR
chr1TAD_115	chr1	2284	2294	11	0	female MCR_overlap_MRE	MRE_vs_female MCR
chr1TAD_114	chr1	2275	2283	9	0	female MCR_overlap_MRE	MRE_vs_female MCR
chr1TAD_117	chr1	2326	2355	30	0	female MCR_overlap_MRE	MRE_vs_female MCR
chr1TAD_116	chr1	2295	2325	31	0	female MCR_overlap_MRE	MRE_vs_female MCR
chr1TAD_119	chr1	2376	2408	33	0	female MCR_overlap_MRE	MRE_vs_female MCR
chr1TAD_118	chr1	2356	2375	20	0	female MCR_overlap_MRE	MRE_vs_female MCR
chr2TAD_431	chr2	10152	10158	7	0	female MCR_spcific	MRE_vs_female MCR
chr2TAD_430	chr2	10127	10151	25	0	female MCR_overlap_MRE	MRE_vs_female MCR
chr2TAD_437	chr2	10338	10349	12	0	female MCR_overlap_MRE	MRE_vs_female MCR
chr2TAD_436	chr2	10318	10337	20	0	female MCR_overlap_MRE	MRE_vs_female MCR
chr2TAD_435	chr2	10258	10317	60	2	female MCR_overlap_MRE	MRE_vs_female MCR
chr2TAD_434	chr2	10230	10257	28	0	female MCR_overlap_MRE	MRE_vs_female MCR
chr1TAD_649	chr1	15902	15938	37	1	female MCR_overlap_MRE	MRE_vs_female MCR
chr1TAD_648	chr1	15893	15901	9	1	female MCR_spcific	MRE_vs_female MCR
chr1TAD_645	chr1	15817	15867	51	2	female MCR_spcific	MRE_vs_female MCR
chr1TAD_644	chr1	15744	15816	73	6	female MCR_spcific	MRE_vs_female MCR
chr1TAD_647	chr1	15875	15892	18	0	female MCR_spcific	MRE_vs_female MCR
chr1TAD_646	chr1	15868	15874	7	0	female MCR_overlap_MRE	MRE_vs_female MCR
chr1TAD_641	chr1	15681	15713	33	0	female MCR_spcific	MRE_vs_female MCR
chr1TAD_640	chr1	15640	15680	41	6	female MCR_spcific	MRE_vs_female MCR
chr1TAD_643	chr1	15735	15743	9	0	female MCR_overlap_MRE	MRE_vs_female MCR
chr1TAD_642	chr1	15714	15734	21	1	female MCR_overlap_MRE	MRE_vs_female MCR
chr1TAD_249	chr1	5528	5561	34	0	female MCR_spcific	MRE_vs_female MCR
chr1TAD_248	chr1	5469	5527	59	0	female MCR_spcific	MRE_vs_female MCR
chr1TAD_241	chr1	5296	5324	29	1	female MCR_overlap_MRE	MRE_vs_female MCR
chr1TAD_240	chr1	5243	5295	53	6	female MCR_overlap_MRE	MRE_vs_female MCR
chr1TAD_243	chr1	5352	5363	12	0	female MCR_overlap_MRE	MRE_vs_female MCR
chr1TAD_242	chr1	5325	5351	27	1	female MCR_overlap_MRE	MRE_vs_female MCR
chr1TAD_245	chr1	5377	5395	19	0	female MCR_overlap_MRE	MRE_vs_female MCR
chr1TAD_244	chr1	5364	5376	13	0	female MCR_overlap_MRE	MRE_vs_female MCR
chr1TAD_247	chr1	5438	5468	31	2	female MCR_overlap_MRE	MRE_vs_female MCR
chr1TAD_246	chr1	5396	5437	42	0	female MCR_overlap_MRE	MRE_vs_female MCR
chr1TAD_483	chr1	11710	11789	80	1	female MCR_spcific	MRE_vs_female MCR
chr1TAD_482	chr1	11680	11709	30	0	female MCR_overlap_MRE	MRE_vs_female MCR
chr1TAD_481	chr1	11623	11679	57	1	female MCR_overlap_MRE	MRE_vs_female MCR
chr1TAD_480	chr1	11593	11622	30	4	female MCR_overlap_MRE	MRE_vs_female MCR
chr1TAD_487	chr1	11923	11938	16	0	female MCR_spcific	MRE_vs_female MCR
chr1TAD_486	chr1	11887	11922	36	3	female MCR_spcific	MRE_vs_female MCR
chr1TAD_485	chr1	11861	11886	26	2	female MCR_overlap_MRE	MRE_vs_female MCR
chr1TAD_484	chr1	11795	11860	66	3	female MCR_spcific	MRE_vs_female MCR
chr1TAD_489	chr1	11956	11967	12	1	female MCR_overlap_MRE	MRE_vs_female MCR
chr1TAD_488	chr1	11939	11949	11	0	female MCR_spcific	MRE_vs_female MCR
chr3TAD_99	chr3	2090	2107	18	0	female MCR_overlap_MRE	MRE_vs_female MCR
chr3TAD_98	chr3	2074	2089	16	0	female MCR_overlap_MRE	MRE_vs_female MCR
chr3TAD_93	chr3	1903	1927	25	0	female MCR_overlap_MRE	MRE_vs_female MCR
chr3TAD_92	chr3	1879	1902	24	0	female MCR_spcific	MRE_vs_female MCR
chr3TAD_91	chr3	1858	1878	21	0	female MCR_overlap_MRE	MRE_vs_female MCR
chr3TAD_90	chr3	1845	1857	13	1	female MCR_overlap_MRE	MRE_vs_female MCR
chr3TAD_97	chr3	2001	2073	73	6	female MCR_spcific	MRE_vs_female MCR
chr3TAD_96	chr3	1988	2000	13	1	female MCR_spcific	MRE_vs_female MCR
chr3TAD_95	chr3	1947	1987	41	7	female MCR_overlap_MRE	MRE_vs_female MCR
chr3TAD_94	chr3	1928	1946	19	0	female MCR_overlap_MRE	MRE_vs_female MCR
chr2TAD_118	chr2	2451	2458	8	0	female MCR_overlap_MRE	MRE_vs_female MCR
chr2TAD_119	chr2	2459	2479	21	0	female MCR_overlap_MRE	MRE_vs_female MCR
chr2TAD_114	chr2	2371	2381	11	0	female MCR_spcific	MRE_vs_female MCR
chr2TAD_115	chr2	2382	2410	29	0	female MCR_spcific	MRE_vs_female MCR
chr2TAD_116	chr2	2411	2431	21	0	female MCR_overlap_MRE	MRE_vs_female MCR
chr2TAD_117	chr2	2437	2450	14	0	female MCR_spcific	MRE_vs_female MCR
chr2TAD_110	chr2	2248	2322	75	1	female MCR_overlap_MRE	MRE_vs_female MCR
chr2TAD_111	chr2	2323	2337	15	0	female MCR_overlap_MRE	MRE_vs_female MCR
chr2TAD_112	chr2	2338	2351	14	0	female MCR_overlap_MRE	MRE_vs_female MCR
chr2TAD_113	chr2	2352	2366	15	3	female MCR_overlap_MRE	MRE_vs_female MCR
chr3TAD_409	chr3	9155	9172	18	1	female MCR_overlap_MRE	MRE_vs_female MCR
chr3TAD_408	chr3	9125	9154	30	2	female MCR_overlap_MRE	MRE_vs_female MCR
chr3TAD_405	chr3	9052	9077	26	1	female MCR_spcific	MRE_vs_female MCR
chr3TAD_404	chr3	9033	9051	19	0	female MCR_overlap_MRE	MRE_vs_female MCR
chr3TAD_407	chr3	9092	9124	33	0	female MCR_overlap_MRE	MRE_vs_female MCR
chr3TAD_406	chr3	9078	9091	14	0	female MCR_spcific	MRE_vs_female MCR
chr3TAD_401	chr3	8986	8998	13	1	female MCR_overlap_MRE	MRE_vs_female MCR
chr3TAD_400	chr3	8954	8985	32	0	female MCR_overlap_MRE	MRE_vs_female MCR
chr3TAD_403	chr3	9019	9032	14	0	female MCR_overlap_MRE	MRE_vs_female MCR
chr3TAD_402	chr3	8999	9018	20	0	female MCR_overlap_MRE	MRE_vs_female MCR
chr3TAD_58	chr3	1309	1338	30	0	female MCR_overlap_MRE	MRE_vs_female MCR
chr3TAD_52	chr3	1220	1233	14	0	female MCR_spcific	MRE_vs_female MCR
chr2TAD_600	chr2	14272	14284	13	0	female MCR_overlap_MRE	MRE_vs_female MCR
chr2TAD_601	chr2	14285	14326	42	2	female MCR_overlap_MRE	MRE_vs_female MCR
chr2TAD_602	chr2	14327	14335	9	0	female MCR_overlap_MRE	MRE_vs_female MCR
chr2TAD_603	chr2	14336	14343	8	0	female MCR_spcific	MRE_vs_female MCR
chr2TAD_604	chr2	14345	14365	21	0	female MCR_overlap_MRE	MRE_vs_female MCR
chr2TAD_605	chr2	14366	14378	13	0	female MCR_overlap_MRE	MRE_vs_female MCR
chr2TAD_606	chr2	14379	14415	37	3	female MCR_overlap_MRE	MRE_vs_female MCR
chr2TAD_607	chr2	14416	14440	25	0	female MCR_overlap_MRE	MRE_vs_female MCR
chr2TAD_608	chr2	14441	14465	25	0	female MCR_overlap_MRE	MRE_vs_female MCR
chr2TAD_609	chr2	14466	14477	12	0	female MCR_overlap_MRE	MRE_vs_female MCR
chr3TAD_247	chr3	5635	5669	35	0	female MCR_overlap_MRE	MRE_vs_female MCR
chr3TAD_246	chr3	5593	5634	42	3	female MCR_overlap_MRE	MRE_vs_female MCR
chr3TAD_245	chr3	5578	5592	15	0	female MCR_overlap_MRE	MRE_vs_female MCR
chr3TAD_244	chr3	5523	5577	55	2	female MCR_overlap_MRE	MRE_vs_female MCR
chr3TAD_243	chr3	5516	5522	7	5	female MCR_spcific	MRE_vs_female MCR
chr3TAD_242	chr3	5490	5510	21	0	female MCR_overlap_MRE	MRE_vs_female MCR
chr3TAD_241	chr3	5447	5489	43	1	female MCR_overlap_MRE	MRE_vs_female MCR
chr3TAD_240	chr3	5411	5446	36	1	female MCR_overlap_MRE	MRE_vs_female MCR
chr3TAD_249	chr3	5685	5710	26	0	female MCR_spcific	MRE_vs_female MCR
chr3TAD_248	chr3	5670	5684	15	0	female MCR_overlap_MRE	MRE_vs_female MCR
chr2TAD_288	chr2	6681	6688	8	0	female MCR_spcific	MRE_vs_female MCR
chr2TAD_289	chr2	6689	6703	15	0	female MCR_overlap_MRE	MRE_vs_female MCR
chr2TAD_284	chr2	6558	6577	20	0	female MCR_spcific	MRE_vs_female MCR
chr2TAD_285	chr2	6578	6621	44	1	female MCR_spcific	MRE_vs_female MCR
chr2TAD_286	chr2	6622	6649	28	0	female MCR_spcific	MRE_vs_female MCR
chr2TAD_287	chr2	6650	6680	31	1	female MCR_overlap_MRE	MRE_vs_female MCR
chr2TAD_280	chr2	6413	6444	32	1	female MCR_spcific	MRE_vs_female MCR
chr2TAD_281	chr2	6445	6457	13	0	female MCR_spcific	MRE_vs_female MCR
chr2TAD_282	chr2	6458	6530	73	0	female MCR_spcific	MRE_vs_female MCR
chr2TAD_283	chr2	6531	6557	27	0	female MCR_overlap_MRE	MRE_vs_female MCR
chr4TAD_246	chr4	6096	6115	20	0	female MCR_overlap_MRE	MRE_vs_female MCR
chr4TAD_247	chr4	6118	6138	21	1	female MCR_overlap_MRE	MRE_vs_female MCR
chr4TAD_244	chr4	6054	6083	30	0	female MCR_overlap_MRE	MRE_vs_female MCR
chr4TAD_245	chr4	6084	6095	12	0	female MCR_overlap_MRE	MRE_vs_female MCR
chr4TAD_242	chr4	6017	6029	13	0	female MCR_spcific	MRE_vs_female MCR
chr4TAD_243	chr4	6030	6053	24	0	female MCR_overlap_MRE	MRE_vs_female MCR
chr4TAD_240	chr4	5982	6003	22	0	female MCR_overlap_MRE	MRE_vs_female MCR
chr4TAD_241	chr4	6004	6016	13	0	female MCR_spcific	MRE_vs_female MCR
chr4TAD_248	chr4	6139	6165	27	0	female MCR_overlap_MRE	MRE_vs_female MCR
chr4TAD_249	chr4	6166	6224	59	2	female MCR_overlap_MRE	MRE_vs_female MCR
chr4TAD_145	chr4	3434	3472	39	2	female MCR_overlap_MRE	MRE_vs_female MCR
chr4TAD_144	chr4	3381	3433	53	5	female MCR_overlap_MRE	MRE_vs_female MCR
chr4TAD_147	chr4	3490	3526	37	2	female MCR_overlap_MRE	MRE_vs_female MCR
chr4TAD_146	chr4	3473	3489	17	0	female MCR_overlap_MRE	MRE_vs_female MCR
chr4TAD_408	chr4	10189	10214	26	2	female MCR_overlap_MRE	MRE_vs_female MCR
chr4TAD_409	chr4	10215	10230	16	0	female MCR_overlap_MRE	MRE_vs_female MCR
chr4TAD_404	chr4	10100	10117	18	2	female MCR_spcific	MRE_vs_female MCR
chr4TAD_405	chr4	10118	10126	9	0	female MCR_spcific	MRE_vs_female MCR
chr4TAD_406	chr4	10128	10148	21	0	female MCR_spcific	MRE_vs_female MCR
chr4TAD_407	chr4	10149	10188	40	6	female MCR_overlap_MRE	MRE_vs_female MCR
chr4TAD_400	chr4	9984	10021	38	1	female MCR_overlap_MRE	MRE_vs_female MCR
chr4TAD_401	chr4	10022	10043	22	1	female MCR_overlap_MRE	MRE_vs_female MCR
chr4TAD_402	chr4	10044	10078	35	3	female MCR_overlap_MRE	MRE_vs_female MCR
chr4TAD_403	chr4	10079	10096	18	1	female MCR_spcific	MRE_vs_female MCR
chr4TAD_338	chr4	8331	8345	15	1	female MCR_spcific	MRE_vs_female MCR
chr4TAD_339	chr4	8346	8398	53	6	female MCR_overlap_MRE	MRE_vs_female MCR
chr4TAD_491	chr4	11998	12007	10	1	female MCR_overlap_MRE	MRE_vs_female MCR
chr4TAD_332	chr4	8142	8171	30	2	female MCR_spcific	MRE_vs_female MCR
chr4TAD_333	chr4	8172	8209	38	2	female MCR_overlap_MRE	MRE_vs_female MCR
chr4TAD_330	chr4	8116	8121	6	0	female MCR_spcific	MRE_vs_female MCR
chr4TAD_331	chr4	8122	8136	15	1	female MCR_spcific	MRE_vs_female MCR
chr4TAD_336	chr4	8273	8306	34	2	female MCR_spcific	MRE_vs_female MCR
chr4TAD_337	chr4	8307	8330	24	1	female MCR_spcific	MRE_vs_female MCR
chr4TAD_334	chr4	8210	8217	8	0	female MCR_spcific	MRE_vs_female MCR
chr4TAD_335	chr4	8218	8267	50	1	female MCR_overlap_MRE	MRE_vs_female MCR
chr2TAD_323	chr2	7487	7529	43	0	female MCR_overlap_MRE	MRE_vs_female MCR
chr2TAD_322	chr2	7454	7486	33	1	female MCR_overlap_MRE	MRE_vs_female MCR
chr2TAD_321	chr2	7439	7452	14	1	female MCR_overlap_MRE	MRE_vs_female MCR
chr2TAD_428	chr2	10091	10107	17	1	female MCR_overlap_MRE	MRE_vs_female MCR
chr2TAD_429	chr2	10108	10126	19	1	female MCR_overlap_MRE	MRE_vs_female MCR
chr1TAD_104	chr1	2086	2107	22	0	female MCR_overlap_MRE	MRE_vs_female MCR
chr1TAD_105	chr1	2108	2131	24	0	female MCR_overlap_MRE	MRE_vs_female MCR
chr1TAD_102	chr1	2037	2075	39	1	female MCR_overlap_MRE	MRE_vs_female MCR
chr1TAD_103	chr1	2076	2085	10	0	female MCR_overlap_MRE	MRE_vs_female MCR
chr1TAD_100	chr1	2014	2028	15	0	female MCR_overlap_MRE	MRE_vs_female MCR
chr1TAD_101	chr1	2029	2036	8	0	female MCR_overlap_MRE	MRE_vs_female MCR
chr2TAD_420	chr2	9844	9884	41	2	female MCR_overlap_MRE	MRE_vs_female MCR
chr2TAD_421	chr2	9885	9903	19	6	female MCR_spcific	MRE_vs_female MCR
chr2TAD_422	chr2	9904	9912	9	0	female MCR_overlap_MRE	MRE_vs_female MCR
chr2TAD_423	chr2	9913	9933	21	0	female MCR_overlap_MRE	MRE_vs_female MCR
chr2TAD_424	chr2	9934	9952	19	0	female MCR_overlap_MRE	MRE_vs_female MCR
chr2TAD_425	chr2	9953	10014	62	0	female MCR_overlap_MRE	MRE_vs_female MCR
chr2TAD_426	chr2	10015	10066	52	3	female MCR_overlap_MRE	MRE_vs_female MCR
chr2TAD_427	chr2	10067	10090	24	0	female MCR_overlap_MRE	MRE_vs_female MCR
chr2TAD_325	chr2	7537	7564	28	2	female MCR_spcific	MRE_vs_female MCR
chr2TAD_324	chr2	7530	7536	7	0	female MCR_spcific	MRE_vs_female MCR
chr1TAD_652	chr1	15989	15996	8	0	female MCR_spcific	MRE_vs_female MCR
chr1TAD_653	chr1	15997	16013	17	0	female MCR_spcific	MRE_vs_female MCR
chr1TAD_650	chr1	15939	15979	41	1	female MCR_overlap_MRE	MRE_vs_female MCR
chr1TAD_651	chr1	15980	15988	9	0	female MCR_overlap_MRE	MRE_vs_female MCR
chr1TAD_656	chr1	16053	16064	12	0	female MCR_overlap_MRE	MRE_vs_female MCR
chr1TAD_657	chr1	16065	16080	16	0	female MCR_overlap_MRE	MRE_vs_female MCR
chr1TAD_654	chr1	16014	16038	25	2	female MCR_overlap_MRE	MRE_vs_female MCR
chr1TAD_655	chr1	16039	16050	12	0	female MCR_overlap_MRE	MRE_vs_female MCR
chr1TAD_658	chr1	16081	16096	16	0	female MCR_spcific	MRE_vs_female MCR
chr1TAD_659	chr1	16097	16107	11	0	female MCR_overlap_MRE	MRE_vs_female MCR
chr1TAD_258	chr1	5761	5768	8	0	female MCR_spcific	MRE_vs_female MCR
chr1TAD_259	chr1	5769	5782	14	4	female MCR_overlap_MRE	MRE_vs_female MCR
chr1TAD_256	chr1	5728	5752	25	0	female MCR_spcific	MRE_vs_female MCR
chr1TAD_257	chr1	5755	5760	6	0	female MCR_spcific	MRE_vs_female MCR
chr1TAD_254	chr1	5670	5687	18	0	female MCR_overlap_MRE	MRE_vs_female MCR
chr1TAD_255	chr1	5688	5727	40	2	female MCR_overlap_MRE	MRE_vs_female MCR
chr1TAD_252	chr1	5599	5605	7	0	female MCR_overlap_MRE	MRE_vs_female MCR
chr1TAD_253	chr1	5606	5669	64	2	female MCR_spcific	MRE_vs_female MCR
chr1TAD_250	chr1	5562	5589	28	0	female MCR_overlap_MRE	MRE_vs_female MCR
chr1TAD_251	chr1	5590	5598	9	0	female MCR_overlap_MRE	MRE_vs_female MCR
chr1TAD_490	chr1	11968	11974	7	0	female MCR_overlap_MRE	MRE_vs_female MCR
chr1TAD_491	chr1	11975	11983	9	0	female MCR_overlap_MRE	MRE_vs_female MCR
chr1TAD_492	chr1	11984	11998	15	2	female MCR_overlap_MRE	MRE_vs_female MCR
chr1TAD_493	chr1	11999	12011	13	1	female MCR_overlap_MRE	MRE_vs_female MCR
chr1TAD_494	chr1	12012	12036	25	0	female MCR_spcific	MRE_vs_female MCR
chr1TAD_495	chr1	12037	12069	33	0	female MCR_overlap_MRE	MRE_vs_female MCR
chr1TAD_496	chr1	12070	12093	24	0	female MCR_spcific	MRE_vs_female MCR
chr1TAD_497	chr1	12094	12104	11	0	female MCR_overlap_MRE	MRE_vs_female MCR
chr1TAD_498	chr1	12105	12158	54	2	female MCR_spcific	MRE_vs_female MCR
chr1TAD_499	chr1	12159	12194	36	2	female MCR_overlap_MRE	MRE_vs_female MCR
chr4TAD_214	chr4	5367	5405	39	1	female MCR_overlap_MRE	MRE_vs_female MCR
chr3TAD_526	chr3	11857	11912	56	0	female MCR_spcific	MRE_vs_female MCR
chr3TAD_527	chr3	11913	11944	32	3	female MCR_spcific	MRE_vs_female MCR
chr3TAD_524	chr3	11800	11842	43	0	female MCR_overlap_MRE	MRE_vs_female MCR
chr3TAD_525	chr3	11843	11856	14	0	female MCR_overlap_MRE	MRE_vs_female MCR
chr3TAD_522	chr3	11724	11757	34	0	female MCR_overlap_MRE	MRE_vs_female MCR
chr3TAD_523	chr3	11758	11799	42	1	female MCR_overlap_MRE	MRE_vs_female MCR
chr3TAD_520	chr3	11662	11716	55	5	female MCR_overlap_MRE	MRE_vs_female MCR
chr3TAD_521	chr3	11717	11723	7	0	female MCR_spcific	MRE_vs_female MCR
chr3TAD_22	chr3	562	586	25	6	female MCR_spcific	MRE_vs_female MCR
chr3TAD_23	chr3	591	604	14	0	female MCR_overlap_MRE	MRE_vs_female MCR
chr3TAD_20	chr3	509	514	6	0	female MCR_spcific	MRE_vs_female MCR
chr3TAD_21	chr3	515	556	42	0	female MCR_overlap_MRE	MRE_vs_female MCR
chr3TAD_26	chr3	664	680	17	0	female MCR_overlap_MRE	MRE_vs_female MCR
chr3TAD_27	chr3	681	698	18	0	female MCR_overlap_MRE	MRE_vs_female MCR
chr3TAD_24	chr3	605	648	44	2	female MCR_spcific	MRE_vs_female MCR
chr3TAD_25	chr3	649	663	15	4	female MCR_spcific	MRE_vs_female MCR
chr2TAD_121	chr2	2500	2631	132	4	female MCR_spcific	MRE_vs_female MCR
chr2TAD_120	chr2	2480	2499	20	0	female MCR_overlap_MRE	MRE_vs_female MCR
chr2TAD_123	chr2	2644	2672	29	0	female MCR_overlap_MRE	MRE_vs_female MCR
chr2TAD_122	chr2	2632	2641	10	0	female MCR_spcific	MRE_vs_female MCR
chr2TAD_125	chr2	2699	2730	32	1	female MCR_overlap_MRE	MRE_vs_female MCR
chr2TAD_124	chr2	2673	2698	26	0	female MCR_overlap_MRE	MRE_vs_female MCR
chr2TAD_127	chr2	2764	2782	19	0	female MCR_overlap_MRE	MRE_vs_female MCR
chr2TAD_126	chr2	2731	2763	33	0	female MCR_overlap_MRE	MRE_vs_female MCR
chr2TAD_129	chr2	2814	2857	44	0	female MCR_overlap_MRE	MRE_vs_female MCR
chr2TAD_128	chr2	2783	2813	31	0	female MCR_overlap_MRE	MRE_vs_female MCR
chr3TAD_412	chr3	9209	9236	28	1	female MCR_spcific	MRE_vs_female MCR
chr3TAD_413	chr3	9237	9261	25	0	female MCR_overlap_MRE	MRE_vs_female MCR
chr3TAD_410	chr3	9173	9186	14	0	female MCR_overlap_MRE	MRE_vs_female MCR
chr3TAD_411	chr3	9187	9201	15	0	female MCR_overlap_MRE	MRE_vs_female MCR
chr3TAD_416	chr3	9330	9364	35	2	female MCR_overlap_MRE	MRE_vs_female MCR
chr3TAD_417	chr3	9365	9409	45	2	female MCR_overlap_MRE	MRE_vs_female MCR
chr3TAD_414	chr3	9262	9280	19	1	female MCR_spcific	MRE_vs_female MCR
chr3TAD_415	chr3	9281	9329	49	6	female MCR_spcific	MRE_vs_female MCR
chr3TAD_418	chr3	9410	9416	7	0	female MCR_spcific	MRE_vs_female MCR
chr3TAD_419	chr3	9418	9448	31	0	female MCR_overlap_MRE	MRE_vs_female MCR
chr2TAD_385	chr2	9002	9016	15	2	female MCR_overlap_MRE	MRE_vs_female MCR
chr2TAD_384	chr2	8947	9001	55	5	female MCR_overlap_MRE	MRE_vs_female MCR
chr2TAD_387	chr2	9031	9044	14	0	female MCR_overlap_MRE	MRE_vs_female MCR
chr2TAD_386	chr2	9017	9030	14	1	female MCR_overlap_MRE	MRE_vs_female MCR
chr2TAD_381	chr2	8850	8880	31	0	female MCR_spcific	MRE_vs_female MCR
chr2TAD_380	chr2	8842	8849	8	0	female MCR_overlap_MRE	MRE_vs_female MCR
chr2TAD_383	chr2	8921	8946	26	0	female MCR_spcific	MRE_vs_female MCR
chr2TAD_382	chr2	8881	8920	40	0	female MCR_overlap_MRE	MRE_vs_female MCR
chr2TAD_389	chr2	9056	9066	11	0	female MCR_spcific	MRE_vs_female MCR
chr2TAD_388	chr2	9045	9055	11	0	female MCR_overlap_MRE	MRE_vs_female MCR
chr2TAD_635	chr2	15040	15077	38	0	female MCR_overlap_MRE	MRE_vs_female MCR
chr2TAD_634	chr2	15024	15039	16	0	female MCR_overlap_MRE	MRE_vs_female MCR
chr2TAD_637	chr2	15088	15124	37	0	female MCR_overlap_MRE	MRE_vs_female MCR
chr2TAD_636	chr2	15078	15087	10	0	female MCR_overlap_MRE	MRE_vs_female MCR
chr2TAD_631	chr2	14940	14969	30	1	female MCR_overlap_MRE	MRE_vs_female MCR
chr2TAD_630	chr2	14924	14939	16	0	female MCR_overlap_MRE	MRE_vs_female MCR
chr2TAD_633	chr2	14986	15023	38	0	female MCR_overlap_MRE	MRE_vs_female MCR
chr2TAD_632	chr2	14970	14985	16	1	female MCR_overlap_MRE	MRE_vs_female MCR
chr2TAD_639	chr2	15140	15149	10	0	female MCR_overlap_MRE	MRE_vs_female MCR
chr1TAD_553	chr1	13687	13699	13	1	female MCR_spcific	MRE_vs_female MCR
chr3TAD_254	chr3	5775	5791	17	0	female MCR_overlap_MRE	MRE_vs_female MCR
chr3TAD_255	chr3	5792	5801	10	0	female MCR_overlap_MRE	MRE_vs_female MCR
chr3TAD_256	chr3	5802	5841	40	1	female MCR_spcific	MRE_vs_female MCR
chr1TAD_552	chr1	13681	13686	6	0	female MCR_spcific	MRE_vs_female MCR
chr3TAD_250	chr3	5711	5718	8	2	female MCR_spcific	MRE_vs_female MCR
chr3TAD_251	chr3	5719	5736	18	0	female MCR_overlap_MRE	MRE_vs_female MCR
chr3TAD_252	chr3	5737	5756	20	0	female MCR_overlap_MRE	MRE_vs_female MCR
chr3TAD_253	chr3	5757	5774	18	0	female MCR_overlap_MRE	MRE_vs_female MCR
chr1TAD_555	chr1	13733	13748	16	0	female MCR_overlap_MRE	MRE_vs_female MCR
chr3TAD_258	chr3	5851	5856	6	1	female MCR_overlap_MRE	MRE_vs_female MCR
chr3TAD_259	chr3	5857	5871	15	1	female MCR_overlap_MRE	MRE_vs_female MCR
chr1TAD_554	chr1	13700	13732	33	0	female MCR_overlap_MRE	MRE_vs_female MCR
chr1TAD_225	chr1	4925	4935	11	1	female MCR_spcific	MRE_vs_female MCR
chr1TAD_224	chr1	4912	4924	13	0	female MCR_spcific	MRE_vs_female MCR
chr4TAD_505	chr4	12225	12237	13	0	female MCR_overlap_MRE	MRE_vs_female MCR
chr4TAD_504	chr4	12204	12224	21	12	female MCR_spcific	MRE_vs_female MCR
chr4TAD_507	chr4	12246	12268	23	0	female MCR_overlap_MRE	MRE_vs_female MCR
chr4TAD_506	chr4	12238	12245	8	1	female MCR_overlap_MRE	MRE_vs_female MCR
chr4TAD_501	chr4	12159	12176	18	0	female MCR_overlap_MRE	MRE_vs_female MCR
chr4TAD_500	chr4	12143	12158	16	0	female MCR_overlap_MRE	MRE_vs_female MCR
chr4TAD_503	chr4	12183	12203	21	3	female MCR_spcific	MRE_vs_female MCR
chr4TAD_502	chr4	12177	12182	6	1	female MCR_spcific	MRE_vs_female MCR
chr4TAD_509	chr4	12285	12295	11	2	female MCR_overlap_MRE	MRE_vs_female MCR
chr4TAD_508	chr4	12269	12284	16	1	female MCR_overlap_MRE	MRE_vs_female MCR
chr2TAD_259	chr2	5874	5880	7	0	female MCR_spcific	MRE_vs_female MCR
chr2TAD_258	chr2	5822	5873	52	1	female MCR_overlap_MRE	MRE_vs_female MCR
chr2TAD_253	chr2	5675	5687	13	0	female MCR_overlap_MRE	MRE_vs_female MCR
chr2TAD_252	chr2	5658	5674	17	1	female MCR_overlap_MRE	MRE_vs_female MCR
chr2TAD_251	chr2	5608	5657	50	1	female MCR_overlap_MRE	MRE_vs_female MCR
chr2TAD_250	chr2	5577	5607	31	0	female MCR_overlap_MRE	MRE_vs_female MCR
chr2TAD_257	chr2	5790	5821	32	1	female MCR_overlap_MRE	MRE_vs_female MCR
chr2TAD_256	chr2	5748	5789	42	3	female MCR_overlap_MRE	MRE_vs_female MCR
chr2TAD_255	chr2	5721	5747	27	0	female MCR_overlap_MRE	MRE_vs_female MCR
chr2TAD_254	chr2	5688	5720	33	2	female MCR_overlap_MRE	MRE_vs_female MCR
chr4TAD_431	chr4	10654	10678	25	1	female MCR_overlap_MRE	MRE_vs_female MCR
chr4TAD_430	chr4	10639	10653	15	0	female MCR_overlap_MRE	MRE_vs_female MCR
chr4TAD_433	chr4	10720	10737	18	0	female MCR_overlap_MRE	MRE_vs_female MCR
chr4TAD_432	chr4	10679	10719	41	0	female MCR_spcific	MRE_vs_female MCR
chr4TAD_435	chr4	10765	10778	14	4	female MCR_spcific	MRE_vs_female MCR
chr4TAD_434	chr4	10738	10764	27	0	female MCR_overlap_MRE	MRE_vs_female MCR
chr4TAD_437	chr4	10797	10804	8	1	female MCR_overlap_MRE	MRE_vs_female MCR
chr4TAD_436	chr4	10780	10796	17	3	female MCR_overlap_MRE	MRE_vs_female MCR
chr4TAD_439	chr4	10831	10849	19	4	female MCR_spcific	MRE_vs_female MCR
chr4TAD_438	chr4	10806	10830	25	1	female MCR_overlap_MRE	MRE_vs_female MCR
chr4TAD_349	chr4	8588	8619	32	0	female MCR_overlap_MRE	MRE_vs_female MCR
chr4TAD_348	chr4	8552	8587	36	1	female MCR_overlap_MRE	MRE_vs_female MCR
chr4TAD_347	chr4	8514	8551	38	3	female MCR_overlap_MRE	MRE_vs_female MCR
chr4TAD_346	chr4	8501	8512	12	1	female MCR_overlap_MRE	MRE_vs_female MCR
chr4TAD_345	chr4	8481	8500	20	5	female MCR_spcific	MRE_vs_female MCR
chr4TAD_344	chr4	8461	8480	20	0	female MCR_spcific	MRE_vs_female MCR
chr4TAD_343	chr4	8448	8460	13	0	female MCR_overlap_MRE	MRE_vs_female MCR
chr4TAD_342	chr4	8439	8446	8	0	female MCR_overlap_MRE	MRE_vs_female MCR
chr4TAD_341	chr4	8412	8438	27	0	female MCR_spcific	MRE_vs_female MCR
chr4TAD_340	chr4	8399	8411	13	0	female MCR_spcific	MRE_vs_female MCR
chr4TAD_189	chr4	4692	4740	49	0	female MCR_overlap_MRE	MRE_vs_female MCR
chr4TAD_188	chr4	4629	4691	63	2	female MCR_overlap_MRE	MRE_vs_female MCR
chr4TAD_181	chr4	4375	4407	33	0	female MCR_overlap_MRE	MRE_vs_female MCR
chr4TAD_180	chr4	4358	4370	13	0	female MCR_spcific	MRE_vs_female MCR
chr4TAD_183	chr4	4472	4512	41	4	female MCR_spcific	MRE_vs_female MCR
chr4TAD_182	chr4	4408	4471	64	2	female MCR_overlap_MRE	MRE_vs_female MCR
chr4TAD_185	chr4	4527	4565	39	0	female MCR_spcific	MRE_vs_female MCR
chr4TAD_184	chr4	4513	4526	14	0	female MCR_spcific	MRE_vs_female MCR
chr4TAD_187	chr4	4614	4628	15	0	female MCR_spcific	MRE_vs_female MCR
chr4TAD_186	chr4	4566	4607	42	0	female MCR_spcific	MRE_vs_female MCR
chr2TAD_419	chr2	9827	9843	17	0	female MCR_overlap_MRE	MRE_vs_female MCR
chr2TAD_418	chr2	9793	9823	31	1	female MCR_overlap_MRE	MRE_vs_female MCR
chr2TAD_415	chr2	9692	9723	32	1	female MCR_overlap_MRE	MRE_vs_female MCR
chr2TAD_414	chr2	9670	9691	22	0	female MCR_spcific	MRE_vs_female MCR
chr2TAD_417	chr2	9753	9792	40	4	female MCR_overlap_MRE	MRE_vs_female MCR
chr2TAD_416	chr2	9724	9752	29	0	female MCR_overlap_MRE	MRE_vs_female MCR
chr2TAD_411	chr2	9596	9623	28	4	female MCR_spcific	MRE_vs_female MCR
chr2TAD_410	chr2	9576	9595	20	0	female MCR_spcific	MRE_vs_female MCR
chr2TAD_413	chr2	9646	9669	24	0	female MCR_spcific	MRE_vs_female MCR
chr2TAD_412	chr2	9624	9645	22	3	female MCR_spcific	MRE_vs_female MCR
chr1TAD_399	chr1	9195	9240	46	4	female MCR_spcific	MRE_vs_female MCR
chr1TAD_398	chr1	9157	9194	38	1	female MCR_overlap_MRE	MRE_vs_female MCR
chr1TAD_397	chr1	9131	9156	26	1	female MCR_spcific	MRE_vs_female MCR
chr1TAD_396	chr1	9124	9130	7	0	female MCR_spcific	MRE_vs_female MCR
chr1TAD_395	chr1	9106	9123	18	0	female MCR_overlap_MRE	MRE_vs_female MCR
chr1TAD_394	chr1	9095	9105	11	1	female MCR_spcific	MRE_vs_female MCR
chr1TAD_393	chr1	9063	9094	32	1	female MCR_overlap_MRE	MRE_vs_female MCR
chr1TAD_392	chr1	9024	9062	39	0	female MCR_overlap_MRE	MRE_vs_female MCR
chr1TAD_391	chr1	8992	9023	32	0	female MCR_overlap_MRE	MRE_vs_female MCR
chr1TAD_390	chr1	8940	8991	52	0	female MCR_overlap_MRE	MRE_vs_female MCR
chr4TAD_299	chr4	7325	7340	16	0	female MCR_overlap_MRE	MRE_vs_female MCR
chr4TAD_298	chr4	7302	7324	23	0	female MCR_overlap_MRE	MRE_vs_female MCR
chr4TAD_295	chr4	7227	7239	13	0	female MCR_overlap_MRE	MRE_vs_female MCR
chr4TAD_294	chr4	7192	7226	35	0	female MCR_overlap_MRE	MRE_vs_female MCR
chr4TAD_297	chr4	7251	7301	51	1	female MCR_overlap_MRE	MRE_vs_female MCR
chr4TAD_296	chr4	7240	7250	11	0	female MCR_overlap_MRE	MRE_vs_female MCR
chr4TAD_291	chr4	7151	7159	9	0	female MCR_spcific	MRE_vs_female MCR
chr4TAD_290	chr4	7139	7150	12	0	female MCR_spcific	MRE_vs_female MCR
chr4TAD_293	chr4	7167	7191	25	0	female MCR_overlap_MRE	MRE_vs_female MCR
chr4TAD_292	chr4	7160	7166	7	0	female MCR_spcific	MRE_vs_female MCR
chr1TAD_627	chr1	15404	15421	18	0	female MCR_overlap_MRE	MRE_vs_female MCR
chr1TAD_626	chr1	15398	15403	6	0	female MCR_spcific	MRE_vs_female MCR
chr1TAD_625	chr1	15383	15396	14	0	female MCR_spcific	MRE_vs_female MCR
chr1TAD_624	chr1	15350	15382	33	1	female MCR_overlap_MRE	MRE_vs_female MCR
chr1TAD_623	chr1	15334	15349	16	0	female MCR_overlap_MRE	MRE_vs_female MCR
chr1TAD_622	chr1	15309	15333	25	0	female MCR_overlap_MRE	MRE_vs_female MCR
chr1TAD_621	chr1	15292	15308	17	2	female MCR_spcific	MRE_vs_female MCR
chr1TAD_620	chr1	15267	15291	25	0	female MCR_spcific	MRE_vs_female MCR
chr1TAD_629	chr1	15439	15464	26	5	female MCR_overlap_MRE	MRE_vs_female MCR
chr1TAD_628	chr1	15422	15438	17	1	female MCR_overlap_MRE	MRE_vs_female MCR
chr1TAD_713	chr1	17099	17141	43	0	female MCR_overlap_MRE	MRE_vs_female MCR
chr1TAD_712	chr1	17063	17098	36	0	female MCR_spcific	MRE_vs_female MCR
chr1TAD_711	chr1	17047	17062	16	1	female MCR_spcific	MRE_vs_female MCR
chr1TAD_710	chr1	17026	17046	21	2	female MCR_overlap_MRE	MRE_vs_female MCR
chr1TAD_717	chr1	17206	17237	32	6	female MCR_overlap_MRE	MRE_vs_female MCR
chr1TAD_716	chr1	17184	17205	22	0	female MCR_overlap_MRE	MRE_vs_female MCR
chr1TAD_715	chr1	17157	17183	27	0	female MCR_overlap_MRE	MRE_vs_female MCR
chr1TAD_714	chr1	17142	17156	15	1	female MCR_overlap_MRE	MRE_vs_female MCR
chr1TAD_719	chr1	17278	17301	24	0	female MCR_spcific	MRE_vs_female MCR
chr1TAD_718	chr1	17238	17277	40	0	female MCR_spcific	MRE_vs_female MCR
chr4TAD_440	chr4	10850	10883	34	1	female MCR_overlap_MRE	MRE_vs_female MCR
chr1TAD_539	chr1	13313	13339	27	0	female MCR_overlap_MRE	MRE_vs_female MCR
chr1TAD_538	chr1	13281	13312	32	0	female MCR_spcific	MRE_vs_female MCR
chr4TAD_441	chr4	10884	10895	12	0	female MCR_overlap_MRE	MRE_vs_female MCR
chr1TAD_533	chr1	13130	13152	23	2	female MCR_overlap_MRE	MRE_vs_female MCR
chr1TAD_532	chr1	13105	13123	19	0	female MCR_overlap_MRE	MRE_vs_female MCR
chr1TAD_531	chr1	13093	13104	12	0	female MCR_spcific	MRE_vs_female MCR
chr1TAD_530	chr1	13038	13087	50	2	female MCR_overlap_MRE	MRE_vs_female MCR
chr1TAD_537	chr1	13264	13280	17	1	female MCR_overlap_MRE	MRE_vs_female MCR
chr1TAD_536	chr1	13236	13263	28	0	female MCR_overlap_MRE	MRE_vs_female MCR
chr1TAD_535	chr1	13197	13235	39	1	female MCR_overlap_MRE	MRE_vs_female MCR
chr1TAD_534	chr1	13153	13196	44	0	female MCR_overlap_MRE	MRE_vs_female MCR
chr4TAD_115	chr4	2732	2741	10	0	female MCR_overlap_MRE	MRE_vs_female MCR
chr4TAD_444	chr4	10925	10947	23	0	female MCR_spcific	MRE_vs_female MCR
chr4TAD_445	chr4	10948	10964	17	0	female MCR_overlap_MRE	MRE_vs_female MCR
chr4TAD_446	chr4	10965	10976	12	0	female MCR_overlap_MRE	MRE_vs_female MCR
chr4TAD_447	chr4	10980	11010	31	1	female MCR_spcific	MRE_vs_female MCR
chr4TAD_448	chr4	11011	11039	29	3	female MCR_spcific	MRE_vs_female MCR
chr4TAD_449	chr4	11040	11050	11	0	female MCR_overlap_MRE	MRE_vs_female MCR
chr3TAD_464	chr3	10272	10299	28	4	female MCR_overlap_MRE	MRE_vs_female MCR
chr4TAD_118	chr4	2781	2796	16	0	female MCR_overlap_MRE	MRE_vs_female MCR
chr4TAD_119	chr4	2797	2811	15	0	female MCR_overlap_MRE	MRE_vs_female MCR
chr2TAD_266	chr2	6036	6070	35	2	female MCR_spcific	MRE_vs_female MCR
chr4TAD_149	chr4	3580	3592	13	0	female MCR_overlap_MRE	MRE_vs_female MCR
chr2TAD_275	chr2	6257	6263	7	0	female MCR_spcific	MRE_vs_female MCR
chr2TAD_274	chr2	6219	6256	38	3	female MCR_spcific	MRE_vs_female MCR
chr3TAD_461	chr3	10224	10244	21	0	female MCR_spcific	MRE_vs_female MCR
chr2TAD_277	chr2	6312	6329	18	3	female MCR_spcific	MRE_vs_female MCR
chr2TAD_267	chr2	6071	6089	19	0	female MCR_overlap_MRE	MRE_vs_female MCR
chr2TAD_276	chr2	6266	6311	46	1	female MCR_overlap_MRE	MRE_vs_female MCR
chr1TAD_9	chr1	180	201	22	0	female MCR_overlap_MRE	MRE_vs_female MCR
chr1TAD_8	chr1	163	179	17	0	female MCR_spcific	MRE_vs_female MCR
chr4TAD_148	chr4	3527	3579	53	0	female MCR_overlap_MRE	MRE_vs_female MCR
chr1TAD_5	chr1	115	134	20	0	female MCR_spcific	MRE_vs_female MCR
chr2TAD_271	chr2	6140	6169	30	2	female MCR_spcific	MRE_vs_female MCR
chr1TAD_7	chr1	149	162	14	4	female MCR_spcific	MRE_vs_female MCR
chr1TAD_6	chr1	135	148	14	0	female MCR_spcific	MRE_vs_female MCR
chr1TAD_1	chr1	1	32	32	1	female MCR_overlap_MRE	MRE_vs_female MCR
chr1TAD_3	chr1	57	67	11	0	female MCR_spcific	MRE_vs_female MCR
chr2TAD_270	chr2	6124	6139	16	0	female MCR_overlap_MRE	MRE_vs_female MCR
chr2TAD_273	chr2	6182	6215	34	2	female MCR_spcific	MRE_vs_female MCR
chr3TAD_460	chr3	10214	10223	10	0	female MCR_spcific	MRE_vs_female MCR
chr2TAD_272	chr2	6171	6181	11	0	female MCR_spcific	MRE_vs_female MCR
chr2TAD_136	chr2	3002	3036	35	0	female MCR_overlap_MRE	MRE_vs_female MCR
chr2TAD_137	chr2	3037	3060	24	0	female MCR_overlap_MRE	MRE_vs_female MCR
chr2TAD_134	chr2	2966	2982	17	0	female MCR_overlap_MRE	MRE_vs_female MCR
chr2TAD_135	chr2	2983	3001	19	0	female MCR_overlap_MRE	MRE_vs_female MCR
chr2TAD_132	chr2	2890	2933	44	0	female MCR_spcific	MRE_vs_female MCR
chr2TAD_133	chr2	2934	2965	32	0	female MCR_spcific	MRE_vs_female MCR
chr2TAD_130	chr2	2858	2866	9	0	female MCR_overlap_MRE	MRE_vs_female MCR
chr2TAD_131	chr2	2868	2889	22	0	female MCR_overlap_MRE	MRE_vs_female MCR
chr2TAD_138	chr2	3061	3070	10	0	female MCR_overlap_MRE	MRE_vs_female MCR
chr2TAD_139	chr2	3071	3090	20	1	female MCR_overlap_MRE	MRE_vs_female MCR
chr3TAD_395	chr3	8862	8872	11	0	female MCR_overlap_MRE	MRE_vs_female MCR
chr3TAD_394	chr3	8841	8861	21	0	female MCR_spcific	MRE_vs_female MCR
chr3TAD_397	chr3	8897	8902	6	1	female MCR_spcific	MRE_vs_female MCR
chr3TAD_396	chr3	8873	8896	24	0	female MCR_overlap_MRE	MRE_vs_female MCR
chr3TAD_391	chr3	8813	8824	12	1	female MCR_overlap_MRE	MRE_vs_female MCR
chr3TAD_390	chr3	8801	8811	11	7	female MCR_overlap_MRE	MRE_vs_female MCR
chr3TAD_393	chr3	8833	8838	6	0	female MCR_spcific	MRE_vs_female MCR
chr3TAD_392	chr3	8825	8832	8	0	female MCR_spcific	MRE_vs_female MCR
chr3TAD_399	chr3	8912	8953	42	0	female MCR_overlap_MRE	MRE_vs_female MCR
chr3TAD_398	chr3	8905	8911	7	0	female MCR_spcific	MRE_vs_female MCR
chr3TAD_469	chr3	10403	10423	21	0	female MCR_overlap_MRE	MRE_vs_female MCR
chr3TAD_468	chr3	10382	10402	21	2	female MCR_overlap_MRE	MRE_vs_female MCR
chr2TAD_628	chr2	14889	14895	7	0	female MCR_overlap_MRE	MRE_vs_female MCR
chr2TAD_629	chr2	14896	14923	28	2	female MCR_overlap_MRE	MRE_vs_female MCR
chr2TAD_622	chr2	14792	14801	10	1	female MCR_overlap_MRE	MRE_vs_female MCR
chr2TAD_623	chr2	14802	14826	25	1	female MCR_overlap_MRE	MRE_vs_female MCR
chr2TAD_620	chr2	14760	14780	21	3	female MCR_spcific	MRE_vs_female MCR
chr2TAD_621	chr2	14781	14791	11	0	female MCR_overlap_MRE	MRE_vs_female MCR
chr2TAD_626	chr2	14858	14868	11	0	female MCR_overlap_MRE	MRE_vs_female MCR
chr2TAD_627	chr2	14869	14888	20	0	female MCR_overlap_MRE	MRE_vs_female MCR
chr2TAD_624	chr2	14827	14850	24	0	female MCR_overlap_MRE	MRE_vs_female MCR
chr2TAD_625	chr2	14851	14857	7	1	female MCR_spcific	MRE_vs_female MCR
chr3TAD_269	chr3	6106	6130	25	0	female MCR_overlap_MRE	MRE_vs_female MCR
chr3TAD_268	chr3	6075	6105	31	4	female MCR_overlap_MRE	MRE_vs_female MCR
chr3TAD_261	chr3	5892	5905	14	0	female MCR_overlap_MRE	MRE_vs_female MCR
chr3TAD_260	chr3	5872	5891	20	2	female MCR_overlap_MRE	MRE_vs_female MCR
chr3TAD_263	chr3	5941	5964	24	1	female MCR_overlap_MRE	MRE_vs_female MCR
chr3TAD_262	chr3	5906	5940	35	0	female MCR_spcific	MRE_vs_female MCR
chr3TAD_265	chr3	5989	6024	36	2	female MCR_spcific	MRE_vs_female MCR
chr3TAD_264	chr3	5965	5988	24	0	female MCR_overlap_MRE	MRE_vs_female MCR
chr3TAD_267	chr3	6046	6074	29	2	female MCR_overlap_MRE	MRE_vs_female MCR
chr3TAD_266	chr3	6025	6045	21	0	female MCR_overlap_MRE	MRE_vs_female MCR
chr2TAD_248	chr2	5555	5567	13	0	female MCR_spcific	MRE_vs_female MCR
chr2TAD_249	chr2	5568	5576	9	0	female MCR_spcific	MRE_vs_female MCR
chr2TAD_240	chr2	5391	5407	17	0	female MCR_overlap_MRE	MRE_vs_female MCR
chr2TAD_241	chr2	5408	5421	14	0	female MCR_overlap_MRE	MRE_vs_female MCR
chr2TAD_242	chr2	5422	5432	11	0	female MCR_overlap_MRE	MRE_vs_female MCR
chr2TAD_243	chr2	5433	5444	12	0	female MCR_overlap_MRE	MRE_vs_female MCR
chr2TAD_244	chr2	5445	5490	46	1	female MCR_overlap_MRE	MRE_vs_female MCR
chr2TAD_245	chr2	5491	5527	37	1	female MCR_overlap_MRE	MRE_vs_female MCR
chr2TAD_246	chr2	5528	5543	16	0	female MCR_overlap_MRE	MRE_vs_female MCR
chr2TAD_247	chr2	5544	5554	11	1	female MCR_spcific	MRE_vs_female MCR
chr4TAD_426	chr4	10592	10616	25	0	female MCR_overlap_MRE	MRE_vs_female MCR
chr4TAD_427	chr4	10617	10623	7	0	female MCR_spcific	MRE_vs_female MCR
chr2TAD_398	chr2	9270	9286	17	0	female MCR_overlap_MRE	MRE_vs_female MCR
chr2TAD_399	chr2	9287	9328	42	0	female MCR_overlap_MRE	MRE_vs_female MCR
chr4TAD_422	chr4	10541	10549	9	0	female MCR_overlap_MRE	MRE_vs_female MCR
chr4TAD_423	chr4	10550	10565	16	0	female MCR_overlap_MRE	MRE_vs_female MCR
chr4TAD_420	chr4	10503	10534	32	0	female MCR_overlap_MRE	MRE_vs_female MCR
chr4TAD_421	chr4	10535	10540	6	0	female MCR_overlap_MRE	MRE_vs_female MCR
chr2TAD_392	chr2	9095	9112	18	1	female MCR_overlap_MRE	MRE_vs_female MCR
chr2TAD_393	chr2	9113	9129	17	0	female MCR_overlap_MRE	MRE_vs_female MCR
chr2TAD_390	chr2	9067	9079	13	0	female MCR_overlap_MRE	MRE_vs_female MCR
chr2TAD_391	chr2	9080	9094	15	0	female MCR_overlap_MRE	MRE_vs_female MCR
chr2TAD_396	chr2	9194	9208	15	6	female MCR_spcific	MRE_vs_female MCR
chr2TAD_397	chr2	9209	9269	61	1	female MCR_overlap_MRE	MRE_vs_female MCR
chr2TAD_394	chr2	9130	9164	35	0	female MCR_overlap_MRE	MRE_vs_female MCR
chr2TAD_395	chr2	9165	9193	29	2	female MCR_overlap_MRE	MRE_vs_female MCR
chr4TAD_358	chr4	8883	8889	7	0	female MCR_spcific	MRE_vs_female MCR
chr4TAD_359	chr4	8890	8909	20	1	female MCR_overlap_MRE	MRE_vs_female MCR
chr4TAD_354	chr4	8731	8804	74	2	female MCR_overlap_MRE	MRE_vs_female MCR
chr4TAD_355	chr4	8805	8837	33	2	female MCR_overlap_MRE	MRE_vs_female MCR
chr4TAD_356	chr4	8838	8860	23	0	female MCR_overlap_MRE	MRE_vs_female MCR
chr4TAD_357	chr4	8861	8882	22	1	female MCR_overlap_MRE	MRE_vs_female MCR
chr4TAD_350	chr4	8620	8630	11	0	female MCR_overlap_MRE	MRE_vs_female MCR
chr4TAD_351	chr4	8631	8652	22	0	female MCR_overlap_MRE	MRE_vs_female MCR
chr4TAD_352	chr4	8653	8693	41	1	female MCR_overlap_MRE	MRE_vs_female MCR
chr4TAD_353	chr4	8694	8730	37	2	female MCR_overlap_MRE	MRE_vs_female MCR
chr4TAD_198	chr4	4986	5019	34	1	female MCR_overlap_MRE	MRE_vs_female MCR
chr4TAD_199	chr4	5020	5053	34	2	female MCR_overlap_MRE	MRE_vs_female MCR
chr4TAD_196	chr4	4935	4950	16	0	female MCR_overlap_MRE	MRE_vs_female MCR
chr4TAD_197	chr4	4951	4985	35	0	female MCR_spcific	MRE_vs_female MCR
chr4TAD_194	chr4	4881	4917	37	1	female MCR_overlap_MRE	MRE_vs_female MCR
chr4TAD_195	chr4	4918	4934	17	0	female MCR_overlap_MRE	MRE_vs_female MCR
chr4TAD_192	chr4	4798	4835	38	2	female MCR_overlap_MRE	MRE_vs_female MCR
chr4TAD_193	chr4	4836	4880	45	3	female MCR_overlap_MRE	MRE_vs_female MCR
chr4TAD_190	chr4	4741	4781	41	0	female MCR_overlap_MRE	MRE_vs_female MCR
chr4TAD_191	chr4	4782	4797	16	0	female MCR_spcific	MRE_vs_female MCR
chr2TAD_402	chr2	9359	9384	26	0	female MCR_overlap_MRE	MRE_vs_female MCR
chr2TAD_403	chr2	9385	9455	71	1	female MCR_spcific	MRE_vs_female MCR
chr2TAD_400	chr2	9329	9337	9	0	female MCR_overlap_MRE	MRE_vs_female MCR
chr2TAD_401	chr2	9338	9358	21	1	female MCR_overlap_MRE	MRE_vs_female MCR
chr2TAD_406	chr2	9491	9519	29	0	female MCR_overlap_MRE	MRE_vs_female MCR
chr2TAD_407	chr2	9520	9525	6	0	female MCR_overlap_MRE	MRE_vs_female MCR
chr2TAD_404	chr2	9456	9471	16	1	female MCR_overlap_MRE	MRE_vs_female MCR
chr2TAD_405	chr2	9472	9490	19	2	female MCR_spcific	MRE_vs_female MCR
chr2TAD_408	chr2	9526	9550	25	1	female MCR_overlap_MRE	MRE_vs_female MCR
chr2TAD_409	chr2	9551	9575	25	1	female MCR_spcific	MRE_vs_female MCR
chr4TAD_518	chr4	12474	12483	10	0	female MCR_overlap_MRE	MRE_vs_female MCR
chr4TAD_519	chr4	12484	12500	17	0	female MCR_overlap_MRE	MRE_vs_female MCR
chr4TAD_512	chr4	12315	12326	12	0	female MCR_overlap_MRE	MRE_vs_female MCR
chr4TAD_513	chr4	12327	12360	34	0	female MCR_spcific	MRE_vs_female MCR
chr4TAD_510	chr4	12296	12303	8	0	female MCR_spcific	MRE_vs_female MCR
chr4TAD_511	chr4	12304	12314	11	0	female MCR_overlap_MRE	MRE_vs_female MCR
chr4TAD_516	chr4	12424	12461	38	0	female MCR_spcific	MRE_vs_female MCR
chr4TAD_517	chr4	12462	12473	12	0	female MCR_overlap_MRE	MRE_vs_female MCR
chr4TAD_514	chr4	12361	12393	33	0	female MCR_overlap_MRE	MRE_vs_female MCR
chr4TAD_515	chr4	12394	12423	30	1	female MCR_spcific	MRE_vs_female MCR
chr1TAD_388	chr1	8892	8904	13	0	female MCR_spcific	MRE_vs_female MCR
chr1TAD_389	chr1	8907	8939	33	1	female MCR_overlap_MRE	MRE_vs_female MCR
chr1TAD_384	chr1	8786	8799	14	1	female MCR_spcific	MRE_vs_female MCR
chr1TAD_385	chr1	8800	8809	10	0	female MCR_spcific	MRE_vs_female MCR
chr1TAD_386	chr1	8810	8851	42	1	female MCR_overlap_MRE	MRE_vs_female MCR
chr1TAD_387	chr1	8852	8891	40	0	female MCR_spcific	MRE_vs_female MCR
chr1TAD_380	chr1	8703	8718	16	0	female MCR_overlap_MRE	MRE_vs_female MCR
chr1TAD_381	chr1	8719	8736	18	0	female MCR_overlap_MRE	MRE_vs_female MCR
chr1TAD_382	chr1	8737	8752	16	0	female MCR_overlap_MRE	MRE_vs_female MCR
chr1TAD_383	chr1	8753	8785	33	1	female MCR_overlap_MRE	MRE_vs_female MCR
chr4TAD_282	chr4	6897	6950	54	4	female MCR_overlap_MRE	MRE_vs_female MCR
chr4TAD_283	chr4	6951	6967	17	0	female MCR_spcific	MRE_vs_female MCR
chr4TAD_280	chr4	6864	6877	14	0	female MCR_spcific	MRE_vs_female MCR
chr4TAD_281	chr4	6880	6896	17	0	female MCR_overlap_MRE	MRE_vs_female MCR
chr4TAD_286	chr4	7052	7061	10	0	female MCR_overlap_MRE	MRE_vs_female MCR
chr4TAD_287	chr4	7063	7093	31	2	female MCR_spcific	MRE_vs_female MCR
chr4TAD_284	chr4	6968	6992	25	0	female MCR_overlap_MRE	MRE_vs_female MCR
chr4TAD_285	chr4	6993	7051	59	7	female MCR_overlap_MRE	MRE_vs_female MCR
chr4TAD_288	chr4	7094	7119	26	0	female MCR_overlap_MRE	MRE_vs_female MCR
chr4TAD_289	chr4	7120	7138	19	1	female MCR_spcific	MRE_vs_female MCR
chr1TAD_634	chr1	15556	15563	8	1	female MCR_spcific	MRE_vs_female MCR
chr1TAD_635	chr1	15564	15577	14	0	female MCR_overlap_MRE	MRE_vs_female MCR
chr1TAD_636	chr1	15578	15600	23	3	female MCR_overlap_MRE	MRE_vs_female MCR
chr1TAD_637	chr1	15601	15612	12	5	female MCR_spcific	MRE_vs_female MCR
chr1TAD_630	chr1	15465	15482	18	0	female MCR_spcific	MRE_vs_female MCR
chr1TAD_631	chr1	15484	15515	32	1	female MCR_spcific	MRE_vs_female MCR
chr1TAD_632	chr1	15516	15533	18	0	female MCR_overlap_MRE	MRE_vs_female MCR
chr1TAD_633	chr1	15534	15555	22	0	female MCR_spcific	MRE_vs_female MCR
chr1TAD_638	chr1	15613	15632	20	2	female MCR_spcific	MRE_vs_female MCR
chr1TAD_639	chr1	15633	15639	7	1	female MCR_spcific	MRE_vs_female MCR
chr1TAD_700	chr1	16877	16886	10	0	female MCR_overlap_MRE	MRE_vs_female MCR
chr1TAD_701	chr1	16890	16900	11	0	female MCR_overlap_MRE	MRE_vs_female MCR
chr1TAD_702	chr1	16901	16908	8	0	female MCR_overlap_MRE	MRE_vs_female MCR
chr1TAD_703	chr1	16909	16924	16	0	female MCR_overlap_MRE	MRE_vs_female MCR
chr1TAD_704	chr1	16925	16942	18	0	female MCR_spcific	MRE_vs_female MCR
chr1TAD_705	chr1	16943	16971	29	1	female MCR_overlap_MRE	MRE_vs_female MCR
chr1TAD_706	chr1	16972	16987	16	0	female MCR_overlap_MRE	MRE_vs_female MCR
chr1TAD_707	chr1	16988	16996	9	0	female MCR_overlap_MRE	MRE_vs_female MCR
chr1TAD_708	chr1	16997	17010	14	0	female MCR_overlap_MRE	MRE_vs_female MCR
chr1TAD_709	chr1	17011	17025	15	1	female MCR_overlap_MRE	MRE_vs_female MCR
chr1TAD_528	chr1	12955	13002	48	0	female MCR_overlap_MRE	MRE_vs_female MCR
chr1TAD_529	chr1	13003	13037	35	0	female MCR_overlap_MRE	MRE_vs_female MCR
chr1TAD_520	chr1	12612	12636	25	0	female MCR_spcific	MRE_vs_female MCR
chr1TAD_521	chr1	12637	12757	121	7	female MCR_overlap_MRE	MRE_vs_female MCR
chr1TAD_522	chr1	12758	12795	38	0	female MCR_spcific	MRE_vs_female MCR
chr1TAD_523	chr1	12796	12819	24	1	female MCR_overlap_MRE	MRE_vs_female MCR
chr1TAD_524	chr1	12820	12864	45	4	female MCR_overlap_MRE	MRE_vs_female MCR
chr1TAD_525	chr1	12865	12899	35	2	female MCR_overlap_MRE	MRE_vs_female MCR
chr1TAD_526	chr1	12900	12946	47	2	female MCR_spcific	MRE_vs_female MCR
chr1TAD_527	chr1	12947	12954	8	1	female MCR_spcific	MRE_vs_female MCR
chr3TAD_388	chr3	8727	8761	35	0	female MCR_overlap_MRE	MRE_vs_female MCR
chr3TAD_389	chr3	8762	8800	39	1	female MCR_spcific	MRE_vs_female MCR
chr3TAD_382	chr3	8588	8611	24	1	female MCR_spcific	MRE_vs_female MCR
chr3TAD_383	chr3	8612	8652	41	0	female MCR_overlap_MRE	MRE_vs_female MCR
chr3TAD_380	chr3	8527	8570	44	3	female MCR_overlap_MRE	MRE_vs_female MCR
chr3TAD_381	chr3	8571	8587	17	0	female MCR_spcific	MRE_vs_female MCR
chr3TAD_386	chr3	8679	8704	26	0	female MCR_overlap_MRE	MRE_vs_female MCR
chr3TAD_387	chr3	8705	8726	22	0	female MCR_overlap_MRE	MRE_vs_female MCR
chr3TAD_384	chr3	8653	8670	18	0	female MCR_overlap_MRE	MRE_vs_female MCR
chr3TAD_385	chr3	8671	8678	8	0	female MCR_spcific	MRE_vs_female MCR
chr3TAD_474	chr3	10496	10539	44	1	female MCR_overlap_MRE	MRE_vs_female MCR
chr3TAD_475	chr3	10540	10555	16	0	female MCR_overlap_MRE	MRE_vs_female MCR
chr3TAD_476	chr3	10556	10566	11	0	female MCR_overlap_MRE	MRE_vs_female MCR
chr3TAD_477	chr3	10567	10573	7	0	female MCR_spcific	MRE_vs_female MCR
chr3TAD_470	chr3	10424	10436	13	1	female MCR_overlap_MRE	MRE_vs_female MCR
chr3TAD_471	chr3	10437	10454	18	1	female MCR_overlap_MRE	MRE_vs_female MCR
chr3TAD_472	chr3	10455	10485	31	4	female MCR_overlap_MRE	MRE_vs_female MCR
chr3TAD_473	chr3	10486	10495	10	0	female MCR_spcific	MRE_vs_female MCR
chr4TAD_62	chr4	1456	1469	14	0	female MCR_overlap_MRE	MRE_vs_female MCR
chr3TAD_478	chr3	10574	10582	9	0	female MCR_overlap_MRE	MRE_vs_female MCR
chr3TAD_479	chr3	10583	10597	15	0	female MCR_overlap_MRE	MRE_vs_female MCR
chr4TAD_497	chr4	12091	12108	18	0	female MCR_overlap_MRE	MRE_vs_female MCR
chr3TAD_28	chr3	699	728	30	0	female MCR_overlap_MRE	MRE_vs_female MCR
chr3TAD_29	chr3	729	744	16	0	female MCR_overlap_MRE	MRE_vs_female MCR
chr1TAD_88	chr1	1755	1782	28	2	female MCR_overlap_MRE	MRE_vs_female MCR
chr1TAD_89	chr1	1783	1824	42	0	female MCR_overlap_MRE	MRE_vs_female MCR
chr1TAD_86	chr1	1607	1681	75	3	female MCR_spcific	MRE_vs_female MCR
chr1TAD_87	chr1	1682	1754	73	0	female MCR_overlap_MRE	MRE_vs_female MCR
chr1TAD_84	chr1	1558	1586	29	0	female MCR_overlap_MRE	MRE_vs_female MCR
chr1TAD_85	chr1	1587	1606	20	3	female MCR_overlap_MRE	MRE_vs_female MCR
chr1TAD_82	chr1	1538	1549	12	0	female MCR_spcific	MRE_vs_female MCR
chr1TAD_83	chr1	1550	1557	8	0	female MCR_spcific	MRE_vs_female MCR
chr1TAD_80	chr1	1506	1518	13	2	female MCR_spcific	MRE_vs_female MCR
chr1TAD_81	chr1	1519	1537	19	0	female MCR_spcific	MRE_vs_female MCR
chr2TAD_659	chr2	15676	15715	40	2	female MCR_overlap_MRE	MRE_vs_female MCR
chr2TAD_658	chr2	15599	15675	77	3	female MCR_overlap_MRE	MRE_vs_female MCR
chr2TAD_657	chr2	15549	15598	50	4	female MCR_overlap_MRE	MRE_vs_female MCR
chr2TAD_656	chr2	15528	15548	21	0	female MCR_overlap_MRE	MRE_vs_female MCR
chr2TAD_655	chr2	15502	15527	26	0	female MCR_overlap_MRE	MRE_vs_female MCR
chr2TAD_654	chr2	15496	15501	6	0	female MCR_spcific	MRE_vs_female MCR
chr2TAD_653	chr2	15476	15495	20	0	female MCR_overlap_MRE	MRE_vs_female MCR
chr2TAD_652	chr2	15469	15475	7	0	female MCR_spcific	MRE_vs_female MCR
chr2TAD_651	chr2	15453	15468	16	0	female MCR_overlap_MRE	MRE_vs_female MCR
chr2TAD_650	chr2	15422	15452	31	0	female MCR_overlap_MRE	MRE_vs_female MCR
chr3TAD_278	chr3	6300	6331	32	0	female MCR_spcific	MRE_vs_female MCR
chr3TAD_279	chr3	6332	6390	59	2	female MCR_overlap_MRE	MRE_vs_female MCR
chr3TAD_276	chr3	6276	6288	13	0	female MCR_overlap_MRE	MRE_vs_female MCR
chr3TAD_277	chr3	6289	6299	11	1	female MCR_overlap_MRE	MRE_vs_female MCR
chr3TAD_274	chr3	6222	6237	16	0	female MCR_spcific	MRE_vs_female MCR
chr3TAD_275	chr3	6238	6275	38	0	female MCR_spcific	MRE_vs_female MCR
chr3TAD_272	chr3	6181	6200	20	0	female MCR_overlap_MRE	MRE_vs_female MCR
chr3TAD_273	chr3	6201	6221	21	0	female MCR_overlap_MRE	MRE_vs_female MCR
chr3TAD_270	chr3	6131	6169	39	0	female MCR_overlap_MRE	MRE_vs_female MCR
chr3TAD_271	chr3	6170	6180	11	0	female MCR_overlap_MRE	MRE_vs_female MCR
chr4TAD_32	chr4	796	815	20	0	female MCR_overlap_MRE	MRE_vs_female MCR
chr4TAD_33	chr4	816	830	15	0	female MCR_overlap_MRE	MRE_vs_female MCR
chr4TAD_30	chr4	750	772	23	0	female MCR_spcific	MRE_vs_female MCR
chr4TAD_31	chr4	775	795	21	0	female MCR_spcific	MRE_vs_female MCR
chr4TAD_36	chr4	888	911	24	0	female MCR_overlap_MRE	MRE_vs_female MCR
chr4TAD_37	chr4	912	935	24	0	female MCR_overlap_MRE	MRE_vs_female MCR
chr4TAD_34	chr4	831	859	29	0	female MCR_overlap_MRE	MRE_vs_female MCR
chr4TAD_35	chr4	860	887	28	0	female MCR_overlap_MRE	MRE_vs_female MCR
chr4TAD_38	chr4	936	943	8	0	female MCR_overlap_MRE	MRE_vs_female MCR
chr4TAD_39	chr4	944	967	24	0	female MCR_overlap_MRE	MRE_vs_female MCR
chr2TAD_8	chr2	174	187	14	14	female MCR_spcific	MRE_vs_female MCR
chr2TAD_9	chr2	188	207	20	2	female MCR_spcific	MRE_vs_female MCR
chr2TAD_4	chr2	83	94	12	12	female MCR_spcific	MRE_vs_female MCR
chr2TAD_5	chr2	95	103	9	9	female MCR_spcific	MRE_vs_female MCR
chr2TAD_6	chr2	104	123	20	20	female MCR_spcific	MRE_vs_female MCR
chr2TAD_7	chr2	124	173	50	50	female MCR_spcific	MRE_vs_female MCR
chr2TAD_1	chr2	1	27	27	27	female MCR_spcific	MRE_vs_female MCR
chr2TAD_2	chr2	28	53	26	26	female MCR_spcific	MRE_vs_female MCR
chr2TAD_3	chr2	54	82	29	29	female MCR_spcific	MRE_vs_female MCR
chr2TAD_279	chr2	6346	6412	67	4	female MCR_spcific	MRE_vs_female MCR
chr2TAD_278	chr2	6330	6345	16	0	female MCR_spcific	MRE_vs_female MCR
chr2TAD_98	chr2	2004	2010	7	0	female MCR_overlap_MRE	MRE_vs_female MCR
chr2TAD_99	chr2	2012	2029	18	0	female MCR_overlap_MRE	MRE_vs_female MCR
chr2TAD_96	chr2	1950	1986	37	3	female MCR_spcific	MRE_vs_female MCR
chr2TAD_97	chr2	1992	2003	12	0	female MCR_overlap_MRE	MRE_vs_female MCR
chr2TAD_94	chr2	1920	1939	20	0	female MCR_spcific	MRE_vs_female MCR
chr2TAD_95	chr2	1940	1949	10	0	female MCR_overlap_MRE	MRE_vs_female MCR
chr2TAD_92	chr2	1837	1876	40	0	female MCR_overlap_MRE	MRE_vs_female MCR
chr2TAD_93	chr2	1877	1919	43	1	female MCR_overlap_MRE	MRE_vs_female MCR
chr2TAD_90	chr2	1813	1825	13	0	female MCR_overlap_MRE	MRE_vs_female MCR
chr2TAD_91	chr2	1826	1836	11	0	female MCR_overlap_MRE	MRE_vs_female MCR
chr4TAD_361	chr4	8932	8957	26	1	female MCR_overlap_MRE	MRE_vs_female MCR
chr4TAD_360	chr4	8910	8926	17	0	female MCR_overlap_MRE	MRE_vs_female MCR
chr4TAD_363	chr4	8991	9038	48	2	female MCR_overlap_MRE	MRE_vs_female MCR
chr4TAD_362	chr4	8958	8990	33	3	female MCR_overlap_MRE	MRE_vs_female MCR
chr4TAD_365	chr4	9057	9086	30	0	female MCR_spcific	MRE_vs_female MCR
chr4TAD_364	chr4	9039	9056	18	0	female MCR_spcific	MRE_vs_female MCR
chr4TAD_367	chr4	9097	9107	11	1	female MCR_overlap_MRE	MRE_vs_female MCR
chr4TAD_366	chr4	9087	9094	8	0	female MCR_spcific	MRE_vs_female MCR
chr4TAD_369	chr4	9136	9147	12	0	female MCR_overlap_MRE	MRE_vs_female MCR
chr4TAD_368	chr4	9108	9135	28	0	female MCR_overlap_MRE	MRE_vs_female MCR
chr4TAD_163	chr4	3882	3899	18	2	female MCR_spcific	MRE_vs_female MCR
chr4TAD_162	chr4	3874	3881	8	1	female MCR_overlap_MRE	MRE_vs_female MCR
chr4TAD_161	chr4	3842	3873	32	1	female MCR_spcific	MRE_vs_female MCR
chr4TAD_160	chr4	3836	3841	6	0	female MCR_spcific	MRE_vs_female MCR
chr4TAD_167	chr4	4026	4064	39	1	female MCR_overlap_MRE	MRE_vs_female MCR
chr4TAD_166	chr4	3993	4025	33	0	female MCR_spcific	MRE_vs_female MCR
chr4TAD_165	chr4	3921	3992	72	6	female MCR_overlap_MRE	MRE_vs_female MCR
chr4TAD_164	chr4	3900	3920	21	0	female MCR_spcific	MRE_vs_female MCR
chr4TAD_169	chr4	4091	4149	59	1	female MCR_overlap_MRE	MRE_vs_female MCR
chr4TAD_168	chr4	4065	4090	26	0	female MCR_spcific	MRE_vs_female MCR
chr2TAD_477	chr2	11376	11423	48	2	female MCR_spcific	MRE_vs_female MCR
chr2TAD_476	chr2	11370	11375	6	0	female MCR_overlap_MRE	MRE_vs_female MCR
chr2TAD_475	chr2	11359	11369	11	0	female MCR_overlap_MRE	MRE_vs_female MCR
chr2TAD_474	chr2	11341	11358	18	0	female MCR_overlap_MRE	MRE_vs_female MCR
chr2TAD_473	chr2	11330	11340	11	1	female MCR_overlap_MRE	MRE_vs_female MCR
chr2TAD_472	chr2	11318	11324	7	0	female MCR_overlap_MRE	MRE_vs_female MCR
chr2TAD_471	chr2	11278	11317	40	0	female MCR_overlap_MRE	MRE_vs_female MCR
chr2TAD_470	chr2	11264	11277	14	0	female MCR_overlap_MRE	MRE_vs_female MCR
chr2TAD_479	chr2	11463	11476	14	1	female MCR_spcific	MRE_vs_female MCR
chr2TAD_478	chr2	11424	11462	39	1	female MCR_overlap_MRE	MRE_vs_female MCR
chr4TAD_531	chr4	12726	12757	32	10	female MCR_overlap_MRE	MRE_vs_female MCR
chr4TAD_479	chr4	11659	11692	34	1	female MCR_spcific	MRE_vs_female MCR
chr2TAD_509	chr2	12192	12200	9	0	female MCR_overlap_MRE	MRE_vs_female MCR
chr2TAD_508	chr2	12169	12191	23	0	female MCR_spcific	MRE_vs_female MCR
chr2TAD_503	chr2	12040	12055	16	0	female MCR_spcific	MRE_vs_female MCR
chr2TAD_502	chr2	11999	12039	41	1	female MCR_overlap_MRE	MRE_vs_female MCR
chr2TAD_501	chr2	11985	11998	14	0	female MCR_overlap_MRE	MRE_vs_female MCR
chr2TAD_500	chr2	11965	11984	20	0	female MCR_overlap_MRE	MRE_vs_female MCR
chr2TAD_507	chr2	12153	12168	16	0	female MCR_overlap_MRE	MRE_vs_female MCR
chr2TAD_506	chr2	12140	12152	13	0	female MCR_overlap_MRE	MRE_vs_female MCR
chr2TAD_505	chr2	12092	12139	48	0	female MCR_overlap_MRE	MRE_vs_female MCR
chr2TAD_504	chr2	12056	12091	36	2	female MCR_spcific	MRE_vs_female MCR
chr4TAD_478	chr4	11647	11656	10	0	female MCR_spcific	MRE_vs_female MCR
chr3TAD_257	chr3	5842	5848	7	0	female MCR_overlap_MRE	MRE_vs_female MCR
chr1TAD_285	chr1	6484	6498	15	0	female MCR_overlap_MRE	MRE_vs_female MCR
chr1TAD_284	chr1	6446	6483	38	0	female MCR_spcific	MRE_vs_female MCR
chr1TAD_287	chr1	6510	6531	22	1	female MCR_overlap_MRE	MRE_vs_female MCR
chr1TAD_286	chr1	6499	6507	9	0	female MCR_overlap_MRE	MRE_vs_female MCR
chr1TAD_281	chr1	6256	6261	6	0	female MCR_spcific	MRE_vs_female MCR
chr1TAD_280	chr1	6243	6255	13	0	female MCR_spcific	MRE_vs_female MCR
chr1TAD_283	chr1	6407	6445	39	4	female MCR_spcific	MRE_vs_female MCR
chr1TAD_282	chr1	6270	6406	137	16	female MCR_spcific	MRE_vs_female MCR
chr4TAD_383	chr4	9469	9490	22	0	female MCR_overlap_MRE	MRE_vs_female MCR
chr4TAD_382	chr4	9447	9468	22	0	female MCR_overlap_MRE	MRE_vs_female MCR
chr4TAD_381	chr4	9430	9446	17	1	female MCR_overlap_MRE	MRE_vs_female MCR
chr4TAD_380	chr4	9389	9429	41	2	female MCR_overlap_MRE	MRE_vs_female MCR
chr1TAD_289	chr1	6539	6549	11	0	female MCR_spcific	MRE_vs_female MCR
chr1TAD_288	chr1	6532	6537	6	0	female MCR_spcific	MRE_vs_female MCR
chr4TAD_385	chr4	9528	9552	25	0	female MCR_overlap_MRE	MRE_vs_female MCR
chr4TAD_384	chr4	9491	9527	37	1	female MCR_overlap_MRE	MRE_vs_female MCR
chr1TAD_519	chr1	12604	12611	8	0	female MCR_spcific	MRE_vs_female MCR
chr1TAD_518	chr1	12580	12603	24	0	female MCR_overlap_MRE	MRE_vs_female MCR
chr1TAD_515	chr1	12523	12544	22	0	female MCR_overlap_MRE	MRE_vs_female MCR
chr1TAD_514	chr1	12510	12522	13	0	female MCR_spcific	MRE_vs_female MCR
chr1TAD_517	chr1	12564	12576	13	0	female MCR_overlap_MRE	MRE_vs_female MCR
chr1TAD_516	chr1	12545	12563	19	2	female MCR_overlap_MRE	MRE_vs_female MCR
chr1TAD_511	chr1	12463	12477	15	1	female MCR_spcific	MRE_vs_female MCR
chr1TAD_510	chr1	12433	12462	30	1	female MCR_spcific	MRE_vs_female MCR
chr1TAD_513	chr1	12491	12509	19	1	female MCR_overlap_MRE	MRE_vs_female MCR
chr1TAD_512	chr1	12478	12490	13	0	female MCR_overlap_MRE	MRE_vs_female MCR
chr1TAD_609	chr1	14986	14995	10	0	female MCR_overlap_MRE	MRE_vs_female MCR
chr1TAD_608	chr1	14970	14985	16	0	female MCR_overlap_MRE	MRE_vs_female MCR
chr1TAD_359	chr1	8275	8297	23	1	female MCR_overlap_MRE	MRE_vs_female MCR
chr1TAD_358	chr1	8259	8274	16	0	female MCR_spcific	MRE_vs_female MCR
chr1TAD_353	chr1	8136	8171	36	1	female MCR_overlap_MRE	MRE_vs_female MCR
chr1TAD_352	chr1	8125	8135	11	0	female MCR_spcific	MRE_vs_female MCR
chr1TAD_603	chr1	14836	14855	20	1	female MCR_overlap_MRE	MRE_vs_female MCR
chr1TAD_602	chr1	14822	14835	14	0	female MCR_overlap_MRE	MRE_vs_female MCR
chr1TAD_357	chr1	8247	8257	11	0	female MCR_spcific	MRE_vs_female MCR
chr1TAD_356	chr1	8224	8241	18	2	female MCR_overlap_MRE	MRE_vs_female MCR
chr1TAD_355	chr1	8205	8223	19	0	female MCR_overlap_MRE	MRE_vs_female MCR
chr1TAD_354	chr1	8172	8204	33	1	female MCR_overlap_MRE	MRE_vs_female MCR
chr2TAD_331	chr2	7676	7699	24	0	female MCR_spcific	MRE_vs_female MCR
chr4TAD_2	chr4	92	122	31	0	female MCR_spcific	MRE_vs_female MCR
chr4TAD_3	chr4	123	141	19	0	female MCR_overlap_MRE	MRE_vs_female MCR
chr4TAD_1	chr4	1	91	91	3	female MCR_spcific	MRE_vs_female MCR
chr4TAD_6	chr4	168	182	15	0	female MCR_overlap_MRE	MRE_vs_female MCR
chr4TAD_7	chr4	183	198	16	0	female MCR_overlap_MRE	MRE_vs_female MCR
chr4TAD_4	chr4	142	156	15	0	female MCR_overlap_MRE	MRE_vs_female MCR
chr4TAD_5	chr4	157	167	11	0	female MCR_overlap_MRE	MRE_vs_female MCR
chr4TAD_8	chr4	199	213	15	0	female MCR_overlap_MRE	MRE_vs_female MCR
chr4TAD_9	chr4	214	228	15	0	female MCR_overlap_MRE	MRE_vs_female MCR
chr3TAD_449	chr3	9914	9924	11	0	female MCR_spcific	MRE_vs_female MCR
chr3TAD_448	chr3	9907	9913	7	0	female MCR_spcific	MRE_vs_female MCR
chr3TAD_441	chr3	9812	9819	8	0	female MCR_spcific	MRE_vs_female MCR
chr3TAD_440	chr3	9782	9811	30	0	female MCR_overlap_MRE	MRE_vs_female MCR
chr3TAD_443	chr3	9826	9840	15	1	female MCR_overlap_MRE	MRE_vs_female MCR
chr3TAD_442	chr3	9820	9825	6	1	female MCR_spcific	MRE_vs_female MCR
chr3TAD_445	chr3	9849	9871	23	1	female MCR_overlap_MRE	MRE_vs_female MCR
chr3TAD_444	chr3	9841	9848	8	0	female MCR_overlap_MRE	MRE_vs_female MCR
chr3TAD_447	chr3	9889	9906	18	0	female MCR_overlap_MRE	MRE_vs_female MCR
chr3TAD_446	chr3	9872	9886	15	0	female MCR_overlap_MRE	MRE_vs_female MCR
chr4TAD_388	chr4	9647	9688	42	3	female MCR_overlap_MRE	MRE_vs_female MCR
chr4TAD_442	chr4	10896	10904	9	0	female MCR_overlap_MRE	MRE_vs_female MCR
chr3TAD_39	chr3	933	944	12	0	female MCR_overlap_MRE	MRE_vs_female MCR
chr3TAD_38	chr3	901	932	32	0	female MCR_overlap_MRE	MRE_vs_female MCR
chr1TAD_99	chr1	1973	2013	41	1	female MCR_overlap_MRE	MRE_vs_female MCR
chr1TAD_98	chr1	1963	1972	10	0	female MCR_spcific	MRE_vs_female MCR
chr1TAD_95	chr1	1925	1932	8	0	female MCR_overlap_MRE	MRE_vs_female MCR
chr1TAD_94	chr1	1898	1924	27	1	female MCR_overlap_MRE	MRE_vs_female MCR
chr1TAD_97	chr1	1946	1962	17	0	female MCR_overlap_MRE	MRE_vs_female MCR
chr1TAD_96	chr1	1933	1945	13	1	female MCR_overlap_MRE	MRE_vs_female MCR
chr1TAD_91	chr1	1847	1862	16	0	female MCR_overlap_MRE	MRE_vs_female MCR
chr1TAD_90	chr1	1825	1846	22	0	female MCR_overlap_MRE	MRE_vs_female MCR
chr1TAD_93	chr1	1876	1897	22	1	female MCR_overlap_MRE	MRE_vs_female MCR
chr1TAD_92	chr1	1863	1875	13	0	female MCR_overlap_MRE	MRE_vs_female MCR
chr2TAD_648	chr2	15380	15391	12	0	female MCR_spcific	MRE_vs_female MCR
chr2TAD_649	chr2	15392	15421	30	3	female MCR_overlap_MRE	MRE_vs_female MCR
chr2TAD_644	chr2	15259	15274	16	0	female MCR_overlap_MRE	MRE_vs_female MCR
chr2TAD_645	chr2	15275	15327	53	0	female MCR_overlap_MRE	MRE_vs_female MCR
chr2TAD_646	chr2	15328	15365	38	1	female MCR_overlap_MRE	MRE_vs_female MCR
chr2TAD_647	chr2	15366	15379	14	0	female MCR_spcific	MRE_vs_female MCR
chr2TAD_640	chr2	15150	15171	22	0	female MCR_spcific	MRE_vs_female MCR
chr2TAD_641	chr2	15172	15188	17	1	female MCR_overlap_MRE	MRE_vs_female MCR
chr2TAD_642	chr2	15189	15219	31	0	female MCR_overlap_MRE	MRE_vs_female MCR
chr2TAD_643	chr2	15220	15258	39	1	female MCR_spcific	MRE_vs_female MCR
chr3TAD_283	chr3	6453	6459	7	0	female MCR_spcific	MRE_vs_female MCR
chr3TAD_282	chr3	6436	6452	17	0	female MCR_spcific	MRE_vs_female MCR
chr3TAD_281	chr3	6422	6434	13	0	female MCR_spcific	MRE_vs_female MCR
chr3TAD_280	chr3	6391	6421	31	0	female MCR_overlap_MRE	MRE_vs_female MCR
chr3TAD_287	chr3	6520	6530	11	1	female MCR_overlap_MRE	MRE_vs_female MCR
chr3TAD_286	chr3	6500	6519	20	1	female MCR_overlap_MRE	MRE_vs_female MCR
chr3TAD_285	chr3	6474	6499	26	2	female MCR_overlap_MRE	MRE_vs_female MCR
chr3TAD_284	chr3	6460	6473	14	0	female MCR_spcific	MRE_vs_female MCR
chr3TAD_289	chr3	6562	6610	49	1	female MCR_overlap_MRE	MRE_vs_female MCR
chr3TAD_288	chr3	6531	6561	31	3	female MCR_overlap_MRE	MRE_vs_female MCR
chr2TAD_319	chr2	7391	7416	26	1	female MCR_overlap_MRE	MRE_vs_female MCR
chr4TAD_21	chr4	487	502	16	0	female MCR_overlap_MRE	MRE_vs_female MCR
chr4TAD_20	chr4	450	486	37	1	female MCR_overlap_MRE	MRE_vs_female MCR
chr4TAD_23	chr4	534	567	34	0	female MCR_overlap_MRE	MRE_vs_female MCR
chr4TAD_22	chr4	503	533	31	0	female MCR_overlap_MRE	MRE_vs_female MCR
chr4TAD_25	chr4	597	617	21	0	female MCR_overlap_MRE	MRE_vs_female MCR
chr4TAD_24	chr4	568	596	29	0	female MCR_overlap_MRE	MRE_vs_female MCR
chr4TAD_27	chr4	625	666	42	3	female MCR_overlap_MRE	MRE_vs_female MCR
chr4TAD_26	chr4	618	623	6	0	female MCR_overlap_MRE	MRE_vs_female MCR
chr4TAD_29	chr4	694	749	56	1	female MCR_overlap_MRE	MRE_vs_female MCR
chr4TAD_28	chr4	667	693	27	0	female MCR_overlap_MRE	MRE_vs_female MCR
chr2TAD_262	chr2	5940	5970	31	2	female MCR_overlap_MRE	MRE_vs_female MCR
chr2TAD_263	chr2	5971	5992	22	0	female MCR_overlap_MRE	MRE_vs_female MCR
chr2TAD_260	chr2	5881	5912	32	2	female MCR_spcific	MRE_vs_female MCR
chr2TAD_261	chr2	5913	5936	24	0	female MCR_overlap_MRE	MRE_vs_female MCR
chr2TAD_89	chr2	1781	1812	32	0	female MCR_overlap_MRE	MRE_vs_female MCR
chr2TAD_88	chr2	1772	1780	9	3	female MCR_spcific	MRE_vs_female MCR
chr2TAD_264	chr2	5993	6026	34	0	female MCR_overlap_MRE	MRE_vs_female MCR
chr2TAD_265	chr2	6027	6035	9	1	female MCR_spcific	MRE_vs_female MCR
chr2TAD_85	chr2	1680	1740	61	1	female MCR_spcific	MRE_vs_female MCR
chr2TAD_84	chr2	1643	1679	37	0	female MCR_overlap_MRE	MRE_vs_female MCR
chr2TAD_87	chr2	1759	1771	13	2	female MCR_overlap_MRE	MRE_vs_female MCR
chr2TAD_86	chr2	1741	1758	18	1	female MCR_overlap_MRE	MRE_vs_female MCR
chr2TAD_81	chr2	1608	1621	14	0	female MCR_overlap_MRE	MRE_vs_female MCR
chr2TAD_80	chr2	1593	1607	15	0	female MCR_overlap_MRE	MRE_vs_female MCR
chr2TAD_83	chr2	1631	1642	12	1	female MCR_overlap_MRE	MRE_vs_female MCR
chr2TAD_82	chr2	1622	1628	7	0	female MCR_overlap_MRE	MRE_vs_female MCR
chr4TAD_376	chr4	9302	9316	15	2	female MCR_spcific	MRE_vs_female MCR
chr4TAD_377	chr4	9317	9333	17	0	female MCR_overlap_MRE	MRE_vs_female MCR
chr4TAD_374	chr4	9259	9294	36	1	female MCR_overlap_MRE	MRE_vs_female MCR
chr4TAD_375	chr4	9295	9301	7	0	female MCR_spcific	MRE_vs_female MCR
chr4TAD_372	chr4	9214	9244	31	0	female MCR_overlap_MRE	MRE_vs_female MCR
chr4TAD_373	chr4	9245	9258	14	0	female MCR_overlap_MRE	MRE_vs_female MCR
chr4TAD_370	chr4	9148	9174	27	1	female MCR_overlap_MRE	MRE_vs_female MCR
chr4TAD_371	chr4	9175	9213	39	0	female MCR_overlap_MRE	MRE_vs_female MCR
chr4TAD_378	chr4	9334	9349	16	0	female MCR_overlap_MRE	MRE_vs_female MCR
chr4TAD_379	chr4	9350	9388	39	0	female MCR_overlap_MRE	MRE_vs_female MCR
chr4TAD_170	chr4	4150	4166	17	0	female MCR_overlap_MRE	MRE_vs_female MCR
chr4TAD_171	chr4	4167	4188	22	0	female MCR_overlap_MRE	MRE_vs_female MCR
chr4TAD_172	chr4	4189	4208	20	0	female MCR_spcific	MRE_vs_female MCR
chr4TAD_173	chr4	4215	4243	29	1	female MCR_overlap_MRE	MRE_vs_female MCR
chr4TAD_174	chr4	4244	4256	13	0	female MCR_overlap_MRE	MRE_vs_female MCR
chr4TAD_175	chr4	4257	4298	42	0	female MCR_overlap_MRE	MRE_vs_female MCR
chr4TAD_176	chr4	4299	4311	13	0	female MCR_overlap_MRE	MRE_vs_female MCR
chr4TAD_177	chr4	4312	4327	16	0	female MCR_spcific	MRE_vs_female MCR
chr4TAD_178	chr4	4328	4349	22	0	female MCR_overlap_MRE	MRE_vs_female MCR
chr4TAD_179	chr4	4350	4357	8	1	female MCR_overlap_MRE	MRE_vs_female MCR
chr2TAD_464	chr2	11090	11123	34	5	female MCR_overlap_MRE	MRE_vs_female MCR
chr2TAD_465	chr2	11124	11133	10	0	female MCR_overlap_MRE	MRE_vs_female MCR
chr2TAD_466	chr2	11134	11180	47	5	female MCR_overlap_MRE	MRE_vs_female MCR
chr2TAD_467	chr2	11181	11202	22	0	female MCR_overlap_MRE	MRE_vs_female MCR
chr2TAD_460	chr2	10984	11010	27	0	female MCR_overlap_MRE	MRE_vs_female MCR
chr2TAD_461	chr2	11011	11055	45	1	female MCR_overlap_MRE	MRE_vs_female MCR
chr2TAD_462	chr2	11056	11065	10	0	female MCR_spcific	MRE_vs_female MCR
chr2TAD_463	chr2	11066	11089	24	3	female MCR_spcific	MRE_vs_female MCR
chr2TAD_468	chr2	11203	11237	35	0	female MCR_spcific	MRE_vs_female MCR
chr2TAD_469	chr2	11238	11263	26	0	female MCR_overlap_MRE	MRE_vs_female MCR
chr3TAD_339	chr3	7511	7559	49	1	female MCR_spcific	MRE_vs_female MCR
chr4TAD_523	chr4	12543	12565	23	1	female MCR_overlap_MRE	MRE_vs_female MCR
chr2TAD_518	chr2	12437	12451	15	1	female MCR_overlap_MRE	MRE_vs_female MCR
chr2TAD_519	chr2	12452	12483	32	1	female MCR_overlap_MRE	MRE_vs_female MCR
chr2TAD_510	chr2	12201	12207	7	0	female MCR_overlap_MRE	MRE_vs_female MCR
chr2TAD_511	chr2	12208	12237	30	0	female MCR_overlap_MRE	MRE_vs_female MCR
chr2TAD_512	chr2	12238	12259	22	0	female MCR_overlap_MRE	MRE_vs_female MCR
chr2TAD_513	chr2	12260	12323	64	3	female MCR_overlap_MRE	MRE_vs_female MCR
chr2TAD_514	chr2	12324	12331	8	0	female MCR_spcific	MRE_vs_female MCR
chr2TAD_515	chr2	12332	12348	17	0	female MCR_spcific	MRE_vs_female MCR
chr2TAD_516	chr2	12349	12390	42	1	female MCR_overlap_MRE	MRE_vs_female MCR
chr2TAD_517	chr2	12391	12436	46	4	female MCR_overlap_MRE	MRE_vs_female MCR
chr4TAD_522	chr4	12532	12542	11	1	female MCR_overlap_MRE	MRE_vs_female MCR
chr1TAD_298	chr1	6768	6794	27	1	female MCR_spcific	MRE_vs_female MCR
chr1TAD_299	chr1	6798	6826	29	1	female MCR_spcific	MRE_vs_female MCR
chr1TAD_292	chr1	6599	6620	22	1	female MCR_overlap_MRE	MRE_vs_female MCR
chr1TAD_293	chr1	6627	6636	10	1	female MCR_spcific	MRE_vs_female MCR
chr1TAD_290	chr1	6550	6564	15	0	female MCR_overlap_MRE	MRE_vs_female MCR
chr1TAD_291	chr1	6565	6598	34	0	female MCR_spcific	MRE_vs_female MCR
chr1TAD_296	chr1	6693	6740	48	1	female MCR_overlap_MRE	MRE_vs_female MCR
chr1TAD_297	chr1	6741	6767	27	0	female MCR_overlap_MRE	MRE_vs_female MCR
chr1TAD_294	chr1	6637	6682	46	3	female MCR_overlap_MRE	MRE_vs_female MCR
chr1TAD_295	chr1	6683	6692	10	0	female MCR_spcific	MRE_vs_female MCR
chr4TAD_398	chr4	9913	9964	52	1	female MCR_overlap_MRE	MRE_vs_female MCR
chr4TAD_399	chr4	9965	9983	19	1	female MCR_spcific	MRE_vs_female MCR
chr4TAD_390	chr4	9708	9732	25	1	female MCR_spcific	MRE_vs_female MCR
chr4TAD_114	chr4	2718	2731	14	0	female MCR_overlap_MRE	MRE_vs_female MCR
chr1TAD_720	chr1	17308	17317	10	0	female MCR_spcific	MRE_vs_female MCR
chr1TAD_721	chr1	17318	17349	32	1	female MCR_spcific	MRE_vs_female MCR
chr4TAD_394	chr4	9791	9837	47	1	female MCR_overlap_MRE	MRE_vs_female MCR
chr4TAD_395	chr4	9838	9845	8	0	female MCR_spcific	MRE_vs_female MCR
chr4TAD_396	chr4	9846	9888	43	1	female MCR_spcific	MRE_vs_female MCR
chr4TAD_397	chr4	9889	9912	24	0	female MCR_overlap_MRE	MRE_vs_female MCR
chr1TAD_502	chr1	12249	12282	34	1	female MCR_overlap_MRE	MRE_vs_female MCR
chr1TAD_503	chr1	12283	12288	6	0	female MCR_spcific	MRE_vs_female MCR
chr1TAD_500	chr1	12195	12209	15	1	female MCR_overlap_MRE	MRE_vs_female MCR
chr1TAD_501	chr1	12210	12248	39	0	female MCR_spcific	MRE_vs_female MCR
chr1TAD_506	chr1	12316	12357	42	0	female MCR_overlap_MRE	MRE_vs_female MCR
chr1TAD_507	chr1	12358	12383	26	1	female MCR_spcific	MRE_vs_female MCR
chr1TAD_504	chr1	12289	12302	14	0	female MCR_spcific	MRE_vs_female MCR
chr1TAD_505	chr1	12303	12315	13	0	female MCR_spcific	MRE_vs_female MCR
chr1TAD_508	chr1	12384	12405	22	0	female MCR_overlap_MRE	MRE_vs_female MCR
chr1TAD_509	chr1	12406	12432	27	0	female MCR_overlap_MRE	MRE_vs_female MCR
chr4TAD_526	chr4	12606	12637	32	1	female MCR_overlap_MRE	MRE_vs_female MCR
chr1TAD_348	chr1	8013	8055	43	5	female MCR_spcific	MRE_vs_female MCR
chr1TAD_349	chr1	8056	8082	27	1	female MCR_spcific	MRE_vs_female MCR
chr1TAD_618	chr1	15142	15161	20	2	female MCR_spcific	MRE_vs_female MCR
chr1TAD_619	chr1	15162	15266	105	2	female MCR_spcific	MRE_vs_female MCR
chr1TAD_616	chr1	15110	15125	16	3	female MCR_overlap_MRE	MRE_vs_female MCR
chr1TAD_617	chr1	15126	15141	16	4	female MCR_overlap_MRE	MRE_vs_female MCR
chr1TAD_614	chr1	15088	15100	13	0	female MCR_overlap_MRE	MRE_vs_female MCR
chr1TAD_615	chr1	15101	15109	9	0	female MCR_overlap_MRE	MRE_vs_female MCR
chr1TAD_612	chr1	15056	15079	24	0	female MCR_overlap_MRE	MRE_vs_female MCR
chr1TAD_613	chr1	15080	15087	8	0	female MCR_overlap_MRE	MRE_vs_female MCR
chr1TAD_610	chr1	14996	15026	31	0	female MCR_overlap_MRE	MRE_vs_female MCR
chr1TAD_611	chr1	15027	15055	29	3	female MCR_spcific	MRE_vs_female MCR
chr1TAD_601	chr1	14799	14821	23	0	female MCR_overlap_MRE	MRE_vs_female MCR
chr1TAD_600	chr1	14769	14798	30	0	female MCR_spcific	MRE_vs_female MCR
chr1TAD_351	chr1	8113	8124	12	0	female MCR_spcific	MRE_vs_female MCR
chr1TAD_350	chr1	8083	8112	30	1	female MCR_overlap_MRE	MRE_vs_female MCR
chr3TAD_439	chr3	9770	9781	12	0	female MCR_overlap_MRE	MRE_vs_female MCR
chr1TAD_605	chr1	14872	14892	21	0	female MCR_overlap_MRE	MRE_vs_female MCR
chr2TAD_320	chr2	7417	7438	22	2	female MCR_overlap_MRE	MRE_vs_female MCR
chr1TAD_604	chr1	14856	14871	16	0	female MCR_overlap_MRE	MRE_vs_female MCR
chr1TAD_607	chr1	14957	14969	13	0	female MCR_overlap_MRE	MRE_vs_female MCR
chr1TAD_606	chr1	14893	14956	64	0	female MCR_spcific	MRE_vs_female MCR
chr3TAD_458	chr3	10155	10205	51	1	female MCR_overlap_MRE	MRE_vs_female MCR
chr3TAD_459	chr3	10206	10212	7	0	female MCR_spcific	MRE_vs_female MCR
chr2TAD_327	chr2	7601	7613	13	1	female MCR_overlap_MRE	MRE_vs_female MCR
chr3TAD_457	chr3	10140	10154	15	0	female MCR_spcific	MRE_vs_female MCR
chr3TAD_454	chr3	10036	10070	35	3	female MCR_overlap_MRE	MRE_vs_female MCR
chr3TAD_349	chr3	7735	7742	8	0	female MCR_spcific	MRE_vs_female MCR
chr3TAD_452	chr3	9970	10024	55	0	female MCR_overlap_MRE	MRE_vs_female MCR
chr3TAD_453	chr3	10025	10035	11	0	female MCR_overlap_MRE	MRE_vs_female MCR
chr3TAD_450	chr3	9925	9947	23	2	female MCR_overlap_MRE	MRE_vs_female MCR
chr3TAD_451	chr3	9948	9969	22	0	female MCR_overlap_MRE	MRE_vs_female MCR
chr3TAD_430	chr3	9648	9656	9	1	female MCR_spcific	MRE_vs_female MCR
chr3TAD_431	chr3	9657	9677	21	0	female MCR_overlap_MRE	MRE_vs_female MCR
chr3TAD_432	chr3	9684	9690	7	0	female MCR_spcific	MRE_vs_female MCR
chr3TAD_345	chr3	7675	7690	16	1	female MCR_overlap_MRE	MRE_vs_female MCR
chr2TAD_326	chr2	7565	7600	36	4	female MCR_overlap_MRE	MRE_vs_female MCR
chr3TAD_434	chr3	9717	9723	7	0	female MCR_overlap_MRE	MRE_vs_female MCR
chr3TAD_435	chr3	9724	9744	21	2	female MCR_overlap_MRE	MRE_vs_female MCR
chr3TAD_436	chr3	9745	9752	8	0	female MCR_overlap_MRE	MRE_vs_female MCR
chr3TAD_437	chr3	9753	9758	6	0	female MCR_overlap_MRE	MRE_vs_female MCR
chr2TAD_671	chr2	15955	15966	12	0	female MCR_spcific	MRE_vs_female MCR
chr2TAD_670	chr2	15948	15954	7	0	female MCR_spcific	MRE_vs_female MCR
chr2TAD_673	chr2	15983	16044	62	1	female MCR_overlap_MRE	MRE_vs_female MCR
chr2TAD_672	chr2	15967	15982	16	0	female MCR_overlap_MRE	MRE_vs_female MCR
chr3TAD_290	chr3	6611	6653	43	0	female MCR_spcific	MRE_vs_female MCR
chr3TAD_291	chr3	6654	6670	17	6	female MCR_overlap_MRE	MRE_vs_female MCR
chr1TAD_48	chr1	844	872	29	1	female MCR_overlap_MRE	MRE_vs_female MCR
chr1TAD_49	chr1	873	882	10	0	female MCR_overlap_MRE	MRE_vs_female MCR
chr3TAD_294	chr3	6705	6711	7	0	female MCR_overlap_MRE	MRE_vs_female MCR
chr3TAD_295	chr3	6712	6727	16	1	female MCR_spcific	MRE_vs_female MCR
chr3TAD_296	chr3	6728	6763	36	2	female MCR_spcific	MRE_vs_female MCR
chr3TAD_297	chr3	6764	6799	36	7	female MCR_spcific	MRE_vs_female MCR
chr1TAD_42	chr1	695	703	9	0	female MCR_spcific	MRE_vs_female MCR
chr1TAD_43	chr1	704	721	18	0	female MCR_overlap_MRE	MRE_vs_female MCR
chr1TAD_40	chr1	670	687	18	0	female MCR_overlap_MRE	MRE_vs_female MCR
chr1TAD_41	chr1	688	694	7	0	female MCR_spcific	MRE_vs_female MCR
chr1TAD_46	chr1	810	830	21	0	female MCR_spcific	MRE_vs_female MCR
chr1TAD_47	chr1	831	843	13	0	female MCR_overlap_MRE	MRE_vs_female MCR
chr1TAD_44	chr1	722	761	40	0	female MCR_overlap_MRE	MRE_vs_female MCR
chr1TAD_45	chr1	762	809	48	0	female MCR_spcific	MRE_vs_female MCR
chr4TAD_14	chr4	303	314	12	0	female MCR_spcific	MRE_vs_female MCR
chr4TAD_15	chr4	316	332	17	0	female MCR_spcific	MRE_vs_female MCR
chr4TAD_16	chr4	333	341	9	0	female MCR_overlap_MRE	MRE_vs_female MCR
chr4TAD_17	chr4	342	359	18	0	female MCR_spcific	MRE_vs_female MCR
chr4TAD_10	chr4	229	260	32	1	female MCR_overlap_MRE	MRE_vs_female MCR
chr4TAD_11	chr4	261	277	17	0	female MCR_overlap_MRE	MRE_vs_female MCR
chr4TAD_12	chr4	278	287	10	0	female MCR_overlap_MRE	MRE_vs_female MCR
chr4TAD_13	chr4	288	302	15	0	female MCR_overlap_MRE	MRE_vs_female MCR
chr4TAD_18	chr4	360	410	51	1	female MCR_overlap_MRE	MRE_vs_female MCR
chr4TAD_19	chr4	411	449	39	1	female MCR_overlap_MRE	MRE_vs_female MCR
chr2TAD_217	chr2	4862	4878	17	0	female MCR_spcific	MRE_vs_female MCR
chr2TAD_216	chr2	4850	4861	12	3	female MCR_spcific	MRE_vs_female MCR
chr2TAD_215	chr2	4833	4849	17	3	female MCR_overlap_MRE	MRE_vs_female MCR
chr2TAD_214	chr2	4818	4832	15	2	female MCR_overlap_MRE	MRE_vs_female MCR
chr2TAD_213	chr2	4760	4817	58	2	female MCR_overlap_MRE	MRE_vs_female MCR
chr2TAD_212	chr2	4739	4759	21	0	female MCR_overlap_MRE	MRE_vs_female MCR
chr2TAD_211	chr2	4729	4738	10	1	female MCR_overlap_MRE	MRE_vs_female MCR
chr2TAD_210	chr2	4719	4728	10	0	female MCR_overlap_MRE	MRE_vs_female MCR
chr2TAD_219	chr2	4922	4928	7	0	female MCR_spcific	MRE_vs_female MCR
chr2TAD_218	chr2	4879	4921	43	1	female MCR_overlap_MRE	MRE_vs_female MCR
chr2TAD_187	chr2	4149	4162	14	0	female MCR_overlap_MRE	MRE_vs_female MCR
chr2TAD_186	chr2	4121	4148	28	0	female MCR_overlap_MRE	MRE_vs_female MCR
chr2TAD_185	chr2	4070	4120	51	1	female MCR_spcific	MRE_vs_female MCR
chr2TAD_184	chr2	4061	4069	9	0	female MCR_spcific	MRE_vs_female MCR
chr2TAD_183	chr2	4023	4060	38	0	female MCR_spcific	MRE_vs_female MCR
chr2TAD_182	chr2	4005	4022	18	3	female MCR_spcific	MRE_vs_female MCR
chr2TAD_181	chr2	3968	4004	37	1	female MCR_spcific	MRE_vs_female MCR
chr2TAD_180	chr2	3938	3965	28	2	female MCR_spcific	MRE_vs_female MCR
chr2TAD_189	chr2	4191	4204	14	0	female MCR_overlap_MRE	MRE_vs_female MCR
chr2TAD_188	chr2	4163	4190	28	2	female MCR_overlap_MRE	MRE_vs_female MCR
chr2TAD_459	chr2	10965	10983	19	0	female MCR_overlap_MRE	MRE_vs_female MCR
chr2TAD_458	chr2	10930	10964	35	2	female MCR_spcific	MRE_vs_female MCR
chr2TAD_329	chr2	7641	7661	21	0	female MCR_spcific	MRE_vs_female MCR
chr2TAD_328	chr2	7614	7640	27	0	female MCR_overlap_MRE	MRE_vs_female MCR
chr4TAD_141	chr4	3318	3327	10	1	female MCR_overlap_MRE	MRE_vs_female MCR
chr4TAD_140	chr4	3283	3317	35	3	female MCR_spcific	MRE_vs_female MCR
chr4TAD_143	chr4	3360	3380	21	1	female MCR_overlap_MRE	MRE_vs_female MCR
chr4TAD_142	chr4	3330	3359	30	0	female MCR_overlap_MRE	MRE_vs_female MCR
chr2TAD_451	chr2	10756	10796	41	3	female MCR_overlap_MRE	MRE_vs_female MCR
chr2TAD_450	chr2	10725	10755	31	0	female MCR_overlap_MRE	MRE_vs_female MCR
chr2TAD_453	chr2	10814	10828	15	0	female MCR_overlap_MRE	MRE_vs_female MCR
chr2TAD_452	chr2	10797	10813	17	0	female MCR_overlap_MRE	MRE_vs_female MCR
chr2TAD_455	chr2	10883	10907	25	0	female MCR_overlap_MRE	MRE_vs_female MCR
chr2TAD_454	chr2	10829	10882	54	0	female MCR_overlap_MRE	MRE_vs_female MCR
chr2TAD_457	chr2	10916	10929	14	0	female MCR_overlap_MRE	MRE_vs_female MCR
chr2TAD_456	chr2	10908	10915	8	0	female MCR_overlap_MRE	MRE_vs_female MCR
chr3TAD_433	chr3	9691	9716	26	0	female MCR_spcific	MRE_vs_female MCR
chr2TAD_529	chr2	12648	12677	30	2	female MCR_overlap_MRE	MRE_vs_female MCR
chr2TAD_528	chr2	12641	12647	7	7	female MCR_spcific	MRE_vs_female MCR
chr2TAD_525	chr2	12593	12613	21	0	female MCR_overlap_MRE	MRE_vs_female MCR
chr2TAD_524	chr2	12586	12592	7	4	female MCR_spcific	MRE_vs_female MCR
chr2TAD_527	chr2	12634	12640	7	7	female MCR_spcific	MRE_vs_female MCR
chr2TAD_526	chr2	12614	12633	20	0	female MCR_spcific	MRE_vs_female MCR
chr2TAD_521	chr2	12503	12518	16	1	female MCR_overlap_MRE	MRE_vs_female MCR
chr2TAD_520	chr2	12484	12502	19	0	female MCR_overlap_MRE	MRE_vs_female MCR
chr2TAD_523	chr2	12530	12580	51	14	female MCR_spcific	MRE_vs_female MCR
chr2TAD_522	chr2	12519	12529	11	1	female MCR_overlap_MRE	MRE_vs_female MCR
chr2TAD_58	chr2	1166	1196	31	1	female MCR_overlap_MRE	MRE_vs_female MCR
chr2TAD_59	chr2	1197	1208	12	0	female MCR_overlap_MRE	MRE_vs_female MCR
chr2TAD_52	chr2	998	1038	41	0	female MCR_overlap_MRE	MRE_vs_female MCR
chr2TAD_53	chr2	1039	1051	13	1	female MCR_overlap_MRE	MRE_vs_female MCR
chr2TAD_50	chr2	970	990	21	0	female MCR_spcific	MRE_vs_female MCR
chr2TAD_51	chr2	991	997	7	0	female MCR_spcific	MRE_vs_female MCR
chr2TAD_56	chr2	1129	1152	24	0	female MCR_overlap_MRE	MRE_vs_female MCR
chr2TAD_57	chr2	1153	1165	13	0	female MCR_overlap_MRE	MRE_vs_female MCR
chr2TAD_54	chr2	1052	1099	48	1	female MCR_overlap_MRE	MRE_vs_female MCR
chr2TAD_55	chr2	1100	1128	29	2	female MCR_overlap_MRE	MRE_vs_female MCR
chr1TAD_199	chr1	4265	4287	23	0	female MCR_spcific	MRE_vs_female MCR
chr1TAD_198	chr1	4258	4264	7	0	female MCR_spcific	MRE_vs_female MCR
chr1TAD_191	chr1	4090	4112	23	0	female MCR_overlap_MRE	MRE_vs_female MCR
chr1TAD_190	chr1	4036	4089	54	2	female MCR_overlap_MRE	MRE_vs_female MCR
chr1TAD_193	chr1	4125	4155	31	0	female MCR_spcific	MRE_vs_female MCR
chr1TAD_192	chr1	4113	4124	12	0	female MCR_overlap_MRE	MRE_vs_female MCR
chr1TAD_195	chr1	4190	4231	42	2	female MCR_overlap_MRE	MRE_vs_female MCR
chr1TAD_194	chr1	4156	4189	34	3	female MCR_overlap_MRE	MRE_vs_female MCR
chr1TAD_197	chr1	4247	4256	10	0	female MCR_spcific	MRE_vs_female MCR
chr1TAD_196	chr1	4232	4246	15	2	female MCR_spcific	MRE_vs_female MCR
chr1TAD_577	chr1	14229	14248	20	0	female MCR_overlap_MRE	MRE_vs_female MCR
chr1TAD_576	chr1	14216	14228	13	0	female MCR_spcific	MRE_vs_female MCR
chr1TAD_575	chr1	14189	14215	27	0	female MCR_overlap_MRE	MRE_vs_female MCR
chr1TAD_574	chr1	14164	14188	25	0	female MCR_overlap_MRE	MRE_vs_female MCR
chr1TAD_573	chr1	14148	14163	16	0	female MCR_overlap_MRE	MRE_vs_female MCR
chr1TAD_572	chr1	14128	14147	20	1	female MCR_overlap_MRE	MRE_vs_female MCR
chr1TAD_571	chr1	14098	14127	30	0	female MCR_overlap_MRE	MRE_vs_female MCR
chr1TAD_570	chr1	14083	14097	15	1	female MCR_overlap_MRE	MRE_vs_female MCR
chr1TAD_579	chr1	14264	14269	6	0	female MCR_spcific	MRE_vs_female MCR
chr1TAD_578	chr1	14249	14263	15	0	female MCR_overlap_MRE	MRE_vs_female MCR
chr1TAD_379	chr1	8691	8702	12	0	female MCR_spcific	MRE_vs_female MCR
chr1TAD_378	chr1	8679	8684	6	0	female MCR_spcific	MRE_vs_female MCR
chr1TAD_375	chr1	8623	8631	9	0	female MCR_spcific	MRE_vs_female MCR
chr1TAD_374	chr1	8616	8622	7	0	female MCR_spcific	MRE_vs_female MCR
chr1TAD_377	chr1	8660	8678	19	0	female MCR_overlap_MRE	MRE_vs_female MCR
chr1TAD_376	chr1	8632	8659	28	0	female MCR_overlap_MRE	MRE_vs_female MCR
chr1TAD_371	chr1	8572	8583	12	2	female MCR_spcific	MRE_vs_female MCR
chr1TAD_370	chr1	8547	8571	25	2	female MCR_overlap_MRE	MRE_vs_female MCR
chr1TAD_373	chr1	8606	8615	10	0	female MCR_overlap_MRE	MRE_vs_female MCR
chr1TAD_372	chr1	8584	8605	22	1	female MCR_overlap_MRE	MRE_vs_female MCR
chr1TAD_409	chr1	9491	9513	23	4	female MCR_spcific	MRE_vs_female MCR
chr1TAD_408	chr1	9423	9490	68	1	female MCR_spcific	MRE_vs_female MCR
chr1TAD_403	chr1	9309	9346	38	0	female MCR_spcific	MRE_vs_female MCR
chr1TAD_402	chr1	9301	9308	8	0	female MCR_overlap_MRE	MRE_vs_female MCR
chr1TAD_401	chr1	9273	9299	27	0	female MCR_spcific	MRE_vs_female MCR
chr1TAD_400	chr1	9241	9272	32	2	female MCR_overlap_MRE	MRE_vs_female MCR
chr1TAD_407	chr1	9407	9422	16	0	female MCR_overlap_MRE	MRE_vs_female MCR
chr1TAD_406	chr1	9368	9406	39	1	female MCR_spcific	MRE_vs_female MCR
chr1TAD_405	chr1	9361	9366	6	0	female MCR_spcific	MRE_vs_female MCR
chr1TAD_404	chr1	9347	9360	14	1	female MCR_spcific	MRE_vs_female MCR
chr3TAD_338	chr3	7482	7510	29	0	female MCR_overlap_MRE	MRE_vs_female MCR
chr3TAD_337	chr3	7468	7481	14	0	female MCR_overlap_MRE	MRE_vs_female MCR
chr4TAD_443	chr4	10905	10924	20	1	female MCR_overlap_MRE	MRE_vs_female MCR
chr3TAD_336	chr3	7434	7467	34	1	female MCR_spcific	MRE_vs_female MCR
chr3TAD_113	chr3	2414	2421	8	0	female MCR_overlap_MRE	MRE_vs_female MCR
chr3TAD_112	chr3	2390	2413	24	1	female MCR_overlap_MRE	MRE_vs_female MCR
chr3TAD_111	chr3	2378	2389	12	2	female MCR_overlap_MRE	MRE_vs_female MCR
chr3TAD_110	chr3	2331	2374	44	1	female MCR_spcific	MRE_vs_female MCR
chr3TAD_117	chr3	2474	2507	34	0	female MCR_spcific	MRE_vs_female MCR
chr3TAD_116	chr3	2458	2473	16	4	female MCR_spcific	MRE_vs_female MCR
chr3TAD_115	chr3	2445	2457	13	0	female MCR_spcific	MRE_vs_female MCR
chr3TAD_114	chr3	2422	2444	23	1	female MCR_overlap_MRE	MRE_vs_female MCR
chr3TAD_119	chr3	2530	2574	45	4	female MCR_overlap_MRE	MRE_vs_female MCR
chr3TAD_118	chr3	2509	2529	21	1	female MCR_overlap_MRE	MRE_vs_female MCR
chr3TAD_13	chr3	352	362	11	0	female MCR_overlap_MRE	MRE_vs_female MCR
chr3TAD_12	chr3	317	351	35	0	female MCR_overlap_MRE	MRE_vs_female MCR
chr3TAD_11	chr3	302	316	15	0	female MCR_spcific	MRE_vs_female MCR
chr3TAD_10	chr3	264	301	38	1	female MCR_spcific	MRE_vs_female MCR
chr3TAD_17	chr3	419	448	30	0	female MCR_overlap_MRE	MRE_vs_female MCR
chr3TAD_16	chr3	398	418	21	0	female MCR_overlap_MRE	MRE_vs_female MCR
chr3TAD_15	chr3	370	397	28	0	female MCR_overlap_MRE	MRE_vs_female MCR
chr3TAD_14	chr3	363	369	7	0	female MCR_overlap_MRE	MRE_vs_female MCR
chr3TAD_19	chr3	464	508	45	0	female MCR_overlap_MRE	MRE_vs_female MCR
chr3TAD_18	chr3	449	463	15	0	female MCR_overlap_MRE	MRE_vs_female MCR
chr2TAD_666	chr2	15833	15885	53	1	female MCR_overlap_MRE	MRE_vs_female MCR
chr2TAD_667	chr2	15886	15919	34	2	female MCR_spcific	MRE_vs_female MCR
chr2TAD_664	chr2	15814	15822	9	0	female MCR_overlap_MRE	MRE_vs_female MCR
chr2TAD_665	chr2	15823	15832	10	0	female MCR_spcific	MRE_vs_female MCR
chr2TAD_662	chr2	15747	15768	22	0	female MCR_spcific	MRE_vs_female MCR
chr2TAD_663	chr2	15769	15813	45	1	female MCR_overlap_MRE	MRE_vs_female MCR
chr2TAD_660	chr2	15716	15737	22	0	female MCR_overlap_MRE	MRE_vs_female MCR
chr2TAD_661	chr2	15738	15746	9	0	female MCR_spcific	MRE_vs_female MCR
chr4TAD_521	chr4	12510	12531	22	0	female MCR_overlap_MRE	MRE_vs_female MCR
chr2TAD_668	chr2	15920	15927	8	0	female MCR_overlap_MRE	MRE_vs_female MCR
chr2TAD_669	chr2	15928	15947	20	0	female MCR_overlap_MRE	MRE_vs_female MCR
chr1TAD_59	chr1	1042	1083	42	5	female MCR_spcific	MRE_vs_female MCR
chr1TAD_58	chr1	1010	1037	28	0	female MCR_spcific	MRE_vs_female MCR
chr4TAD_520	chr4	12501	12509	9	0	female MCR_overlap_MRE	MRE_vs_female MCR
chr1TAD_51	chr1	910	920	11	0	female MCR_spcific	MRE_vs_female MCR
chr1TAD_50	chr1	883	909	27	0	female MCR_overlap_MRE	MRE_vs_female MCR
chr1TAD_53	chr1	931	955	25	1	female MCR_spcific	MRE_vs_female MCR
chr1TAD_52	chr1	921	930	10	0	female MCR_spcific	MRE_vs_female MCR
chr1TAD_55	chr1	975	986	12	1	female MCR_spcific	MRE_vs_female MCR
chr1TAD_54	chr1	956	974	19	1	female MCR_overlap_MRE	MRE_vs_female MCR
chr1TAD_57	chr1	993	1006	14	0	female MCR_spcific	MRE_vs_female MCR
chr1TAD_56	chr1	987	992	6	0	female MCR_spcific	MRE_vs_female MCR
chr4TAD_525	chr4	12590	12605	16	0	female MCR_overlap_MRE	MRE_vs_female MCR
chr4TAD_524	chr4	12566	12589	24	0	female MCR_overlap_MRE	MRE_vs_female MCR
chr4TAD_156	chr4	3763	3773	11	0	female MCR_spcific	MRE_vs_female MCR
chr2TAD_204	chr2	4534	4551	18	3	female MCR_overlap_MRE	MRE_vs_female MCR
chr2TAD_205	chr2	4552	4575	24	1	female MCR_overlap_MRE	MRE_vs_female MCR
chr2TAD_206	chr2	4576	4601	26	6	female MCR_overlap_MRE	MRE_vs_female MCR
chr2TAD_207	chr2	4602	4649	48	2	female MCR_overlap_MRE	MRE_vs_female MCR
chr2TAD_200	chr2	4424	4458	35	2	female MCR_overlap_MRE	MRE_vs_female MCR
chr2TAD_201	chr2	4459	4472	14	1	female MCR_overlap_MRE	MRE_vs_female MCR
chr2TAD_202	chr2	4473	4500	28	0	female MCR_overlap_MRE	MRE_vs_female MCR
chr2TAD_203	chr2	4501	4533	33	0	female MCR_overlap_MRE	MRE_vs_female MCR
chr2TAD_208	chr2	4650	4700	51	2	female MCR_spcific	MRE_vs_female MCR
chr2TAD_209	chr2	4701	4718	18	1	female MCR_overlap_MRE	MRE_vs_female MCR
chr2TAD_194	chr2	4251	4267	17	0	female MCR_overlap_MRE	MRE_vs_female MCR
chr2TAD_195	chr2	4268	4291	24	1	female MCR_overlap_MRE	MRE_vs_female MCR
chr2TAD_196	chr2	4292	4381	90	4	female MCR_overlap_MRE	MRE_vs_female MCR
chr2TAD_197	chr2	4382	4390	9	1	female MCR_spcific	MRE_vs_female MCR
chr2TAD_190	chr2	4205	4210	6	0	female MCR_overlap_MRE	MRE_vs_female MCR
chr2TAD_191	chr2	4212	4232	21	0	female MCR_spcific	MRE_vs_female MCR
chr2TAD_192	chr2	4233	4241	9	0	female MCR_overlap_MRE	MRE_vs_female MCR
chr2TAD_193	chr2	4242	4250	9	0	female MCR_overlap_MRE	MRE_vs_female MCR
chr3TAD_333	chr3	7332	7386	55	2	female MCR_overlap_MRE	MRE_vs_female MCR
chr3TAD_332	chr3	7310	7331	22	2	female MCR_overlap_MRE	MRE_vs_female MCR
chr3TAD_331	chr3	7298	7309	12	0	female MCR_spcific	MRE_vs_female MCR
chr3TAD_330	chr3	7286	7297	12	0	female MCR_spcific	MRE_vs_female MCR
chr2TAD_198	chr2	4391	4405	15	0	female MCR_overlap_MRE	MRE_vs_female MCR
chr2TAD_199	chr2	4406	4423	18	0	female MCR_overlap_MRE	MRE_vs_female MCR
chr3TAD_335	chr3	7414	7432	19	0	female MCR_spcific	MRE_vs_female MCR
chr3TAD_334	chr3	7387	7413	27	3	female MCR_spcific	MRE_vs_female MCR
chr4TAD_158	chr4	3813	3819	7	0	female MCR_spcific	MRE_vs_female MCR
chr4TAD_159	chr4	3820	3835	16	0	female MCR_spcific	MRE_vs_female MCR
chr4TAD_482	chr4	11739	11773	35	4	female MCR_overlap_MRE	MRE_vs_female MCR
chr4TAD_152	chr4	3658	3673	16	0	female MCR_overlap_MRE	MRE_vs_female MCR
chr4TAD_153	chr4	3674	3711	38	1	female MCR_overlap_MRE	MRE_vs_female MCR
chr4TAD_150	chr4	3593	3616	24	0	female MCR_spcific	MRE_vs_female MCR
chr4TAD_151	chr4	3617	3657	41	0	female MCR_overlap_MRE	MRE_vs_female MCR
chr3TAD_423	chr3	9499	9516	18	0	female MCR_overlap_MRE	MRE_vs_female MCR
chr4TAD_157	chr4	3774	3812	39	1	female MCR_spcific	MRE_vs_female MCR
chr4TAD_154	chr4	3712	3743	32	0	female MCR_overlap_MRE	MRE_vs_female MCR
chr4TAD_155	chr4	3744	3762	19	1	female MCR_overlap_MRE	MRE_vs_female MCR
chr2TAD_338	chr2	7888	7905	18	0	female MCR_overlap_MRE	MRE_vs_female MCR
chr2TAD_339	chr2	7906	7922	17	0	female MCR_overlap_MRE	MRE_vs_female MCR
chr4TAD_486	chr4	11881	11909	29	1	female MCR_overlap_MRE	MRE_vs_female MCR
chr4TAD_487	chr4	11910	11951	42	1	female MCR_spcific	MRE_vs_female MCR
chr4TAD_480	chr4	11693	11708	16	0	female MCR_overlap_MRE	MRE_vs_female MCR
chr4TAD_481	chr4	11709	11738	30	0	female MCR_overlap_MRE	MRE_vs_female MCR
chr2TAD_448	chr2	10682	10697	16	1	female MCR_overlap_MRE	MRE_vs_female MCR
chr2TAD_449	chr2	10705	10724	20	2	female MCR_spcific	MRE_vs_female MCR
chr2TAD_330	chr2	7662	7675	14	0	female MCR_spcific	MRE_vs_female MCR
chr2TAD_447	chr2	10650	10681	32	3	female MCR_overlap_MRE	MRE_vs_female MCR
chr2TAD_332	chr2	7700	7754	55	0	female MCR_overlap_MRE	MRE_vs_female MCR
chr2TAD_333	chr2	7755	7775	21	0	female MCR_overlap_MRE	MRE_vs_female MCR
chr2TAD_334	chr2	7776	7788	13	0	female MCR_overlap_MRE	MRE_vs_female MCR
chr2TAD_443	chr2	10513	10534	22	1	female MCR_overlap_MRE	MRE_vs_female MCR
chr2TAD_336	chr2	7825	7857	33	1	female MCR_overlap_MRE	MRE_vs_female MCR
chr2TAD_337	chr2	7858	7887	30	0	female MCR_spcific	MRE_vs_female MCR
chr2TAD_445	chr2	10561	10593	33	0	female MCR_overlap_MRE	MRE_vs_female MCR
chr2TAD_442	chr2	10502	10512	11	0	female MCR_spcific	MRE_vs_female MCR
chr3TAD_422	chr3	9486	9498	13	0	female MCR_spcific	MRE_vs_female MCR
[truncated: 12,519 more rows]
