# Supplementary material for: Molecular mechanisms and topological consequences of drastic chromosomal rearrangements of muntjac deer
Source: Nat Commun. 2021 Nov 25;12:6858. doi: 10.1038/s41467-021-27091-0 (PMC8617201; doi:10.1038/s41467-021-27091-0)
Supplement: Supplementary file 13 — Source data [file 41467_2021_27091_MOESM13_ESM.zip › source data/supplementary figure 5a.xlsx]

## Sheet: Sheet1
Species	DNA (%)	LINE (%)	SINE (%)	LTR (%)	TR (%)	Unknown (%)	Total (%)
female M. crinifrons	2.29	31.49	6.86	5.09	1.23	5.04	42.05
male M. crinifrons	2.4	33.23	7.32	5.6	1.74	1.73	44.71
M. reevesi	2.57	31.24	6.83	5.34	1.07	3.59	41.94
H. inermis	2.23	31.35	6.95	5.13	1.08	2.4	41.49
M. gongshanensis	2.33	30.15	6.65	4.89	1.25	1.54	40.96
