# Supplementary material for: Molecular mechanisms and topological consequences of drastic chromosomal rearrangements of muntjac deer
Source: Nat Commun. 2021 Nov 25;12:6858. doi: 10.1038/s41467-021-27091-0 (PMC8617201; doi:10.1038/s41467-021-27091-0)
Supplement: Supplementary file 13 — Source data [file 41467_2021_27091_MOESM13_ESM.zip › source data/supplementary figure 5b (cds and exon).xlsx]

## Sheet: supplementary fig. 5b (stat)
Species	Gene numbers	Average CDS length (bp)	average exon length (bp)	average mRNA length (bp)	Average intron length (bp)	Protein BUSCO (%)	SwissProt	KEGG
female M. crinifrons	21853	1602	169	45470	5157	92.6	18276	14577
male M. crinifrons	21170	1607	167	47572	5344	91.5	17943	14335
M. reevesi	21930	1590	166	47484	5360	92.9	18543	14748
H. inermis	21502	1587	167	47014	5330	92.6	18503	14806
M. gongshanensis	21937	1546	166	45014	5209	89.9	17983	14233

## Sheet: supplementary fig. 5b (cds)
species	cds	length
female MCR	hjf_split_48.146	4068
female MCR	hjf_split_42.154	330
female MCR	hjf_split_49.93	294
female MCR	hjf_split_53.123	1455
female MCR	hjf_split_53.59	549
female MCR	HiC_scaffold_705.57	1950
female MCR	hjf_split_28.166	5463
female MCR	hjf_split_29.130	5937
female MCR	hjf_split_64.151	456
female MCR	hjf_split_04.6	396
female MCR	hjf_split_76.144	993
female MCR	hjf_split_21.176	351
female MCR	hjf_split_01.235	648
female MCR	hjf_split_70.319	351
female MCR	hjf_split_13.103	2703
female MCR	hjf_split_21.117	1443
female MCR	hjf_split_43.82	237
female MCR	hjf_split_81.205	354
female MCR	hjf_split_62.50	411
female MCR	hjf_split_51.102	2025
female MCR	hjf_split_77.180	936
female MCR	hjf_split_76.266	1095
female MCR	hjf_split_40.376	5064
female MCR	hjf_split_26.235	1332
female MCR	hjf_split_50.64	348
female MCR	hjf_split_47.166	3789
female MCR	hjf_split_24.50	756
female MCR	hjf_split_79.21	582
female MCR	hjf_split_00.289	321
female MCR	hjf_split_77.54	2319
female MCR	hjf_split_38.75	660
female MCR	HiC_scaffold_22.1	176
female MCR	hjf_split_42.43	1080
female MCR	hjf_split_83.39	215
female MCR	hjf_split_80.94	1026
female MCR	hjf_split_07.3	2223
female MCR	hjf_split_00.454	2646
female MCR	hjf_split_49.96	3372
female MCR	hjf_split_22.264	3123
female MCR	hjf_split_16.57	576
female MCR	hjf_split_39.123	1677
female MCR	hjf_split_47.298	2436
female MCR	hjf_split_47.33	1215
female MCR	hjf_split_24.344	417
female MCR	hjf_split_81.7	315
female MCR	hjf_split_34.125	1596
female MCR	hjf_split_29.182	3051
female MCR	hjf_split_01.145	2925
female MCR	hjf_split_58.113	3156
female MCR	hjf_split_18.24	1326
female MCR	hjf_split_63.71	851
female MCR	hjf_split_53.31	3408
female MCR	hjf_split_39.103	396
female MCR	hjf_split_43.42	1458
female MCR	hjf_split_59.96	5166
female MCR	hjf_split_55.187	2931
female MCR	hjf_split_62.185	807
female MCR	HiC_scaffold_837.18	192
female MCR	hjf_split_41.16	1881
female MCR	hjf_split_51.71	3444
female MCR	hjf_split_03.106	3468
female MCR	hjf_split_63.26	483
female MCR	hjf_split_21.3	357
female MCR	hjf_split_06.27	1287
female MCR	hjf_split_58.211	546
female MCR	hjf_split_20.262	3300
female MCR	hjf_split_49.115	447
female MCR	hjf_split_73.130	366
female MCR	hjf_split_26.349	996
female MCR	hjf_split_40.121	300
female MCR	hjf_split_47.221	1611
female MCR	hjf_split_55.193	393
female MCR	hjf_split_52.81	1977
female MCR	hjf_split_15.5	1287
female MCR	hjf_split_03.58	519
female MCR	hjf_split_27.61	390
female MCR	hjf_split_83.13	1446
female MCR	hjf_split_64.79	1278
female MCR	hjf_split_48.176	1392
female MCR	hjf_split_50.299	1176
female MCR	hjf_split_35.64	2352
female MCR	hjf_split_65.292	2175
female MCR	hjf_split_31.117	393
female MCR	hjf_split_70.290	756
female MCR	hjf_split_51.193	1062
female MCR	hjf_split_53.142	1509
female MCR	hjf_split_28.208	744
female MCR	hjf_split_22.74	1182
female MCR	hjf_split_21.10	468
female MCR	hjf_split_77.59	1128
female MCR	hjf_split_51.206	2379
female MCR	hjf_split_49.80	249
female MCR	hjf_split_65.107	1080
female MCR	hjf_split_40.402	393
female MCR	hjf_split_38.174	11439
female MCR	hjf_split_57.230	4254
female MCR	hjf_split_62.351	4770
female MCR	hjf_split_24.262	633
female MCR	hjf_split_15.102	1017
female MCR	hjf_split_81.216	780
female MCR	hjf_split_02.53	528
female MCR	hjf_split_00.169	459
female MCR	hjf_split_17.115	276
female MCR	hjf_split_20.108	1722
female MCR	hjf_split_53.109	2385
female MCR	hjf_split_80.149	1620
female MCR	hjf_split_24.31	1764
female MCR	hjf_split_75.181	1269
female MCR	hjf_split_75.116	1788
female MCR	hjf_split_27.413	1116
female MCR	hjf_split_28.71	654
female MCR	hjf_split_00.594	1185
female MCR	HiC_scaffold_837.6	261
female MCR	hjf_split_48.220	561
female MCR	hjf_split_43.219	2052
female MCR	hjf_split_63.151	303
female MCR	hjf_split_10.169	312
female MCR	hjf_split_60.30	7893
female MCR	hjf_split_00.321	1143
female MCR	hjf_split_25.81	3951
female MCR	hjf_split_10.4	342
female MCR	hjf_split_00.400	2115
female MCR	hjf_split_78.94	2181
female MCR	hjf_split_23.8	606
female MCR	hjf_split_26.171	357
female MCR	hjf_split_00.173	1527
female MCR	hjf_split_42.93	255
female MCR	hjf_split_39.291	1095
female MCR	hjf_split_07.60	1494
female MCR	hjf_split_40.70	1533
female MCR	hjf_split_35.211	762
female MCR	hjf_split_73.142	1395
female MCR	HiC_scaffold_6.11	498
female MCR	hjf_split_74.91	468
female MCR	hjf_split_55.335	1356
female MCR	hjf_split_47.37	2964
female MCR	hjf_split_59.158	2940
female MCR	hjf_split_77.151	3486
female MCR	hjf_split_22.10	1680
female MCR	hjf_split_76.236	1323
female MCR	hjf_split_51.6	333
female MCR	hjf_split_39.167	1536
female MCR	hjf_split_34.200	654
female MCR	hjf_split_62.161	2742
female MCR	hjf_split_00.450	1605
female MCR	hjf_split_00.340	1041
female MCR	hjf_split_27.184	465
female MCR	hjf_split_15.115	1743
female MCR	hjf_split_42.178	2337
female MCR	hjf_split_02.179	777
female MCR	hjf_split_26.364	1041
female MCR	hjf_split_59.151	420
female MCR	hjf_split_58.77	279
female MCR	hjf_split_33.104	1794
female MCR	hjf_split_31.134	264
female MCR	HiC_scaffold_342.3	705
female MCR	hjf_split_04.123	183
female MCR	hjf_split_28.223	1248
female MCR	hjf_split_58.394	741
female MCR	hjf_split_35.51	1518
female MCR	hjf_split_72.23	525
female MCR	hjf_split_66.203	270
female MCR	hjf_split_21.166	7617
female MCR	hjf_split_48.160	1695
female MCR	hjf_split_40.231	465
female MCR	HiC_scaffold_437.3	348
female MCR	HiC_scaffold_77.1	3906
female MCR	hjf_split_55.20	1530
female MCR	hjf_split_66.151	2718
female MCR	hjf_split_39.170	1362
female MCR	hjf_split_77.216	210
female MCR	hjf_split_48.33	5466
female MCR	hjf_split_13.31	5199
female MCR	hjf_split_09.84	1758
female MCR	hjf_split_26.4	792
female MCR	hjf_split_48.104	336
female MCR	hjf_split_53.61	4317
female MCR	hjf_split_09.158	2061
female MCR	hjf_split_09.68	942
female MCR	hjf_split_06.83	897
female MCR	hjf_split_40.287	1020
female MCR	hjf_split_33.93	567
female MCR	hjf_split_22.89	2559
female MCR	hjf_split_14.4	369
female MCR	hjf_split_36.38	312
female MCR	hjf_split_29.127	3288
female MCR	hjf_split_73.61	222
female MCR	hjf_split_47.153	378
female MCR	hjf_split_08.289	1425
female MCR	hjf_split_25.125	411
female MCR	hjf_split_07.69	756
female MCR	hjf_split_39.278	1698
female MCR	hjf_split_38.114	210
female MCR	hjf_split_65.36	819
female MCR	hjf_split_70.376	492
female MCR	hjf_split_08.309	984
female MCR	hjf_split_55.141	1443
female MCR	hjf_split_76.50	3051
female MCR	hjf_split_08.152	501
female MCR	hjf_split_33.120	5544
female MCR	hjf_split_16.40	336
female MCR	hjf_split_30.124	1287
female MCR	hjf_split_62.318	474
female MCR	hjf_split_20.139	3720
female MCR	hjf_split_17.138	2136
female MCR	hjf_split_35.165	1152
female MCR	hjf_split_27.260	894
female MCR	hjf_split_15.140	1230
female MCR	hjf_split_51.132	1047
female MCR	hjf_split_54.33	840
female MCR	hjf_split_16.203	303
female MCR	hjf_split_58.225	1125
female MCR	hjf_split_79.116	678
female MCR	hjf_split_14.81	2388
female MCR	hjf_split_57.8	498
female MCR	hjf_split_08.288	1116
female MCR	hjf_split_61.13	1383
female MCR	hjf_split_44.150	570
female MCR	hjf_split_03.68	6765
female MCR	hjf_split_79.258	1989
female MCR	hjf_split_70.273	14439
female MCR	hjf_split_24.257	1470
female MCR	hjf_split_70.221	339
female MCR	hjf_split_51.98	1569
female MCR	hjf_split_12.117	774
female MCR	hjf_split_25.80	399
female MCR	hjf_split_11.74	951
female MCR	hjf_split_82.68	351
female MCR	hjf_split_20.26	5079
female MCR	HiC_scaffold_705.63	969
female MCR	hjf_split_04.63	4959
female MCR	hjf_split_00.367	2244
female MCR	hjf_split_34.143	534
female MCR	hjf_split_82.106	1959
female MCR	hjf_split_31.94	309
female MCR	HiC_scaffold_705.29	966
female MCR	hjf_split_82.134	1194
female MCR	hjf_split_23.1	432
female MCR	hjf_split_57.110	5052
female MCR	hjf_split_22.17	3294
female MCR	HiC_scaffold_353.11	858
female MCR	hjf_split_57.105	498
female MCR	hjf_split_09.19	867
female MCR	hjf_split_58.126	324
female MCR	hjf_split_76.299	2727
female MCR	hjf_split_24.89	1272
female MCR	hjf_split_63.227	396
female MCR	hjf_split_20.287	1014
female MCR	hjf_split_62.219	1905
female MCR	hjf_split_40.307	654
female MCR	hjf_split_36.202	534
female MCR	hjf_split_48.123	624
female MCR	hjf_split_24.614	2145
female MCR	hjf_split_59.283	2490
female MCR	hjf_split_04.119	471
female MCR	hjf_split_00.106	1422
female MCR	hjf_split_80.165	564
female MCR	hjf_split_80.142	2805
female MCR	hjf_split_30.168	471
female MCR	hjf_split_21.69	1944
female MCR	hjf_split_76.308	285
female MCR	hjf_split_07.183	918
female MCR	hjf_split_56.94	2526
female MCR	hjf_split_11.67	1332
female MCR	hjf_split_62.273	519
female MCR	hjf_split_09.40	582
female MCR	hjf_split_78.150	1500
female MCR	hjf_split_47.17	1590
female MCR	hjf_split_21.68	645
female MCR	hjf_split_24.699	384
female MCR	HiC_scaffold_757.3	954
female MCR	hjf_split_03.29	291
female MCR	hjf_split_59.286	1782
female MCR	hjf_split_48.181	795
female MCR	hjf_split_77.185	1035
female MCR	hjf_split_53.149	1518
female MCR	hjf_split_50.34	2955
female MCR	hjf_split_58.285	1509
female MCR	hjf_split_54.268	453
female MCR	hjf_split_00.268	1221
female MCR	hjf_split_82.21	750
female MCR	hjf_split_43.171	1035
female MCR	hjf_split_74.37	987
female MCR	hjf_split_01.277	1914
female MCR	hjf_split_20.290	1337
female MCR	HiC_scaffold_705.115	864
female MCR	hjf_split_37.149	1983
female MCR	hjf_split_00.181	2997
female MCR	hjf_split_10.158	1488
female MCR	hjf_split_28.79	2127
female MCR	hjf_split_24.671	1632
female MCR	hjf_split_75.3	3090
female MCR	hjf_split_75.97	4398
female MCR	hjf_split_16.84	240
female MCR	HiC_scaffold_705.154	915
female MCR	hjf_split_22.245	822
female MCR	hjf_split_21.116	1668
female MCR	hjf_split_16.217	1446
female MCR	hjf_split_51.264	1578
female MCR	hjf_split_13.176	915
female MCR	hjf_split_62.121	2580
female MCR	hjf_split_24.556	3729
female MCR	hjf_split_29.154	1764
female MCR	hjf_split_43.153	3450
female MCR	hjf_split_82.116	204
female MCR	hjf_split_11.11	411
female MCR	hjf_split_60.226	3177
female MCR	hjf_split_57.67	2274
female MCR	hjf_split_41.4	1050
female MCR	hjf_split_57.263	576
female MCR	hjf_split_53.70	231
female MCR	hjf_split_08.454	1413
female MCR	hjf_split_26.104	606
female MCR	hjf_split_00.9	3759
female MCR	hjf_split_82.48	492
female MCR	hjf_split_56.12	417
female MCR	hjf_split_16.189	630
female MCR	hjf_split_25.201	1500
female MCR	hjf_split_43.195	3252
female MCR	hjf_split_00.31	1053
female MCR	hjf_split_26.178	912
female MCR	hjf_split_26.99	840
female MCR	hjf_split_61.66	1017
female MCR	hjf_split_44.132	471
female MCR	hjf_split_39.22	3345
female MCR	hjf_split_24.530	864
female MCR	hjf_split_08.330	906
female MCR	hjf_split_54.167	729
female MCR	hjf_split_65.191	1158
female MCR	HiC_scaffold_7.20	3330
female MCR	hjf_split_37.136	1746
female MCR	hjf_split_00.160	3180
female MCR	hjf_split_43.133	2421
female MCR	hjf_split_80.121	660
female MCR	hjf_split_06.44	4380
female MCR	hjf_split_37.85	213
female MCR	hjf_split_10.160	3681
female MCR	hjf_split_05.140	1131
female MCR	hjf_split_63.13	822
female MCR	hjf_split_09.73	1215
female MCR	hjf_split_28.35	552
female MCR	HiC_scaffold_838.5	1254
female MCR	hjf_split_10.17	9408
female MCR	hjf_split_76.98	6564
female MCR	hjf_split_38.96	660
female MCR	hjf_split_58.269	2514
female MCR	hjf_split_24.451	609
female MCR	hjf_split_50.315	3540
female MCR	hjf_split_24.578	1041
female MCR	hjf_split_16.11	786
female MCR	hjf_split_01.325	2241
female MCR	hjf_split_30.79	2685
female MCR	hjf_split_30.40	2178
female MCR	hjf_split_20.232	1272
female MCR	HiC_scaffold_799.1	702
female MCR	hjf_split_20.195	1323
female MCR	hjf_split_70.59	792
female MCR	hjf_split_62.178	1617
female MCR	hjf_split_69.87	600
female MCR	hjf_split_79.137	2925
female MCR	hjf_split_65.318	2529
female MCR	hjf_split_31.23	2283
female MCR	hjf_split_58.224	3474
female MCR	hjf_split_50.149	636
female MCR	hjf_split_41.154	735
female MCR	hjf_split_58.132	387
female MCR	hjf_split_27.367	357
female MCR	hjf_split_79.223	322
female MCR	hjf_split_01.46	4110
female MCR	hjf_split_44.49	7311
female MCR	hjf_split_58.260	1044
female MCR	hjf_split_59.20	204
female MCR	hjf_split_20.202	3642
female MCR	HiC_scaffold_276.1	3249
female MCR	hjf_split_68.121	648
female MCR	hjf_split_18.22	2817
female MCR	hjf_split_01.408	369
female MCR	hjf_split_17.45	1437
female MCR	hjf_split_76.57	435
female MCR	hjf_split_55.368	267
female MCR	hjf_split_15.73	1527
female MCR	hjf_split_79.154	456
female MCR	HiC_scaffold_48.1	303
female MCR	hjf_split_71.137	210
female MCR	hjf_split_32.109	2391
female MCR	hjf_split_04.343	2178
female MCR	hjf_split_00.622	777
female MCR	hjf_split_71.169	522
female MCR	hjf_split_15.74	966
female MCR	hjf_split_51.35	1350
female MCR	hjf_split_57.40	2205
female MCR	hjf_split_63.195	396
female MCR	hjf_split_03.51	4659
female MCR	hjf_split_69.131	366
female MCR	hjf_split_65.445	489
female MCR	hjf_split_54.216	2730
female MCR	hjf_split_40.323	957
female MCR	hjf_split_44.94	906
female MCR	hjf_split_22.117	723
female MCR	hjf_split_24.274	1071
female MCR	hjf_split_31.122	423
female MCR	hjf_split_19.78	555
female MCR	hjf_split_54.55	2829
female MCR	hjf_split_27.120	3960
female MCR	hjf_split_22.194	858
female MCR	hjf_split_77.255	1137
female MCR	HiC_scaffold_705.5	621
female MCR	hjf_split_50.238	3375
female MCR	hjf_split_60.200	897
female MCR	hjf_split_15.123	214
female MCR	hjf_split_27.169	3420
female MCR	hjf_split_00.153	639
female MCR	hjf_split_41.125	2112
female MCR	hjf_split_77.173	936
female MCR	hjf_split_39.217	891
female MCR	hjf_split_68.117	1404
female MCR	hjf_split_67.77	723
female MCR	hjf_split_19.125	2259
female MCR	hjf_split_54.6	759
female MCR	hjf_split_77.198	1857
female MCR	hjf_split_55.75	1788
female MCR	hjf_split_58.496	258
female MCR	hjf_split_69.62	3042
female MCR	hjf_split_33.15	512
female MCR	hjf_split_25.126	591
female MCR	hjf_split_65.23	1053
female MCR	hjf_split_48.92	2178
female MCR	hjf_split_26.350	3036
female MCR	hjf_split_42.139	1029
female MCR	hjf_split_11.98	339
female MCR	hjf_split_24.174	468
female MCR	hjf_split_03.80	3315
female MCR	hjf_split_58.448	3492
female MCR	hjf_split_38.130	2757
female MCR	hjf_split_60.71	12759
female MCR	hjf_split_28.102	1476
female MCR	hjf_split_04.94	2073
female MCR	hjf_split_82.129	2397
female MCR	hjf_split_24.303	423
female MCR	hjf_split_02.159	279
female MCR	hjf_split_76.183	837
female MCR	hjf_split_53.131	1686
female MCR	hjf_split_18.65	735
female MCR	hjf_split_08.124	660
female MCR	hjf_split_24.676	1881
female MCR	hjf_split_56.61	573
female MCR	hjf_split_81.134	999
female MCR	hjf_split_81.37	1812
female MCR	hjf_split_42.106	624
female MCR	hjf_split_41.193	690
female MCR	hjf_split_19.27	1491
female MCR	hjf_split_14.23	282
female MCR	hjf_split_76.104	393
female MCR	hjf_split_40.141	855
female MCR	hjf_split_63.170	1026
female MCR	hjf_split_24.404	2469
female MCR	hjf_split_04.269	414
female MCR	hjf_split_63.148	765
female MCR	hjf_split_25.134	1158
female MCR	hjf_split_70.345	1509
female MCR	hjf_split_65.257	657
female MCR	hjf_split_27.285	1455
female MCR	hjf_split_50.90	501
female MCR	hjf_split_50.83	2388
female MCR	hjf_split_34.17	3057
female MCR	hjf_split_05.50	264
female MCR	hjf_split_27.229	4470
female MCR	hjf_split_82.159	2421
female MCR	hjf_split_61.77	405
female MCR	hjf_split_40.124	1479
female MCR	hjf_split_35.12	1248
female MCR	hjf_split_33.7	606
female MCR	hjf_split_18.112	393
female MCR	hjf_split_54.179	222
female MCR	hjf_split_63.252	540
female MCR	hjf_split_65.311	975
female MCR	hjf_split_48.261	711
female MCR	hjf_split_61.91	540
female MCR	hjf_split_54.100	1266
female MCR	hjf_split_71.237	321
female MCR	hjf_split_24.632	636
female MCR	hjf_split_26.277	1020
female MCR	hjf_split_24.35	483
female MCR	hjf_split_24.645	1320
female MCR	hjf_split_71.110	1125
female MCR	hjf_split_26.387	441
female MCR	hjf_split_47.119	738
female MCR	hjf_split_60.112	678
female MCR	hjf_split_63.69	2142
female MCR	hjf_split_02.224	540
female MCR	hjf_split_29.46	270
female MCR	hjf_split_50.287	723
female MCR	hjf_split_33.102	1308
female MCR	hjf_split_31.3	2769
female MCR	hjf_split_81.119	1734
female MCR	hjf_split_76.166	933
female MCR	hjf_split_19.194	780
female MCR	hjf_split_01.174	1437
female MCR	hjf_split_55.32	2868
female MCR	hjf_split_11.91	4065
female MCR	hjf_split_10.10	459
female MCR	hjf_split_04.262	252
female MCR	hjf_split_00.410	477
female MCR	hjf_split_35.19	528
female MCR	HiC_scaffold_308.2	891
female MCR	hjf_split_62.253	834
female MCR	hjf_split_03.174	264
female MCR	hjf_split_58.328	1572
female MCR	HiC_scaffold_705.17	3552
female MCR	hjf_split_04.103	837
female MCR	HiC_scaffold_30.1	9795
female MCR	hjf_split_65.57	561
female MCR	hjf_split_70.419	675
female MCR	hjf_split_22.277	549
female MCR	hjf_split_08.329	3342
female MCR	hjf_split_24.114	1005
female MCR	hjf_split_11.147	309
female MCR	HiC_scaffold_311.4	945
female MCR	hjf_split_00.90	2241
female MCR	hjf_split_65.93	780
female MCR	hjf_split_07.123	921
female MCR	hjf_split_34.158	5223
female MCR	hjf_split_00.414	3552
female MCR	hjf_split_54.170	1956
female MCR	hjf_split_41.106	1182
female MCR	hjf_split_35.139	2364
female MCR	hjf_split_56.39	564
female MCR	hjf_split_40.340	1260
female MCR	hjf_split_07.103	399
female MCR	hjf_split_66.6	294
female MCR	hjf_split_50.170	13296
female MCR	hjf_split_40.27	543
female MCR	hjf_split_71.160	576
female MCR	HiC_scaffold_740.5	345
female MCR	hjf_split_55.235	7398
female MCR	hjf_split_75.169	5592
female MCR	hjf_split_08.444	708
female MCR	hjf_split_21.187	750
female MCR	hjf_split_80.68	492
female MCR	hjf_split_27.84	5280
female MCR	hjf_split_50.244	7575
female MCR	hjf_split_20.81	2871
female MCR	hjf_split_65.411	3255
female MCR	hjf_split_24.134	2094
female MCR	hjf_split_24.105	600
female MCR	hjf_split_47.330	1134
female MCR	hjf_split_38.230	1020
female MCR	hjf_split_76.311	2193
female MCR	hjf_split_27.242	759
female MCR	hjf_split_26.64	8622
female MCR	hjf_split_78.22	300
female MCR	hjf_split_63.198	681
female MCR	hjf_split_65.216	441
female MCR	hjf_split_16.69	480
female MCR	hjf_split_44.2	447
female MCR	hjf_split_69.21	891
female MCR	hjf_split_40.59	984
female MCR	hjf_split_01.127	1278
female MCR	hjf_split_58.58	801
female MCR	hjf_split_46.145	312
female MCR	hjf_split_76.185	2703
female MCR	hjf_split_41.128	762
female MCR	hjf_split_35.235	303
female MCR	hjf_split_56.100	431
female MCR	hjf_split_63.33	3045
female MCR	hjf_split_82.83	657
female MCR	hjf_split_12.48	585
female MCR	hjf_split_07.157	1179
female MCR	hjf_split_43.62	3360
female MCR	hjf_split_79.175	430
female MCR	hjf_split_22.206	528
female MCR	hjf_split_18.1	3021
female MCR	hjf_split_19.148	531
female MCR	hjf_split_48.148	3351
female MCR	hjf_split_40.251	714
female MCR	hjf_split_11.108	780
female MCR	hjf_split_01.419	1722
female MCR	hjf_split_47.365	1368
female MCR	hjf_split_55.102	6093
female MCR	hjf_split_71.2	1917
female MCR	hjf_split_70.209	2916
female MCR	hjf_split_62.95	825
female MCR	hjf_split_59.33	1371
female MCR	hjf_split_24.467	7839
female MCR	hjf_split_51.174	543
female MCR	hjf_split_16.38	426
female MCR	hjf_split_05.95	222
female MCR	hjf_split_26.253	1386
female MCR	hjf_split_19.71	210
female MCR	hjf_split_04.77	1134
female MCR	hjf_split_59.330	1692
female MCR	hjf_split_27.231	5100
female MCR	hjf_split_50.209	1665
female MCR	hjf_split_71.95	591
female MCR	hjf_split_62.278	3366
female MCR	hjf_split_78.135	504
female MCR	hjf_split_59.72	1518
female MCR	hjf_split_66.168	3588
female MCR	hjf_split_69.127	297
female MCR	hjf_split_01.340	4386
female MCR	hjf_split_72.94	3219
female MCR	hjf_split_41.35	5586
female MCR	hjf_split_08.99	1959
female MCR	hjf_split_24.624	2985
female MCR	hjf_split_04.11	720
female MCR	hjf_split_39.229	1470
female MCR	hjf_split_14.40	252
female MCR	hjf_split_00.250	1395
female MCR	hjf_split_26.306	4431
female MCR	hjf_split_12.60	1107
female MCR	hjf_split_83.7	2664
female MCR	hjf_split_75.246	5229
female MCR	hjf_split_59.128	213
female MCR	hjf_split_52.63	1170
female MCR	hjf_split_04.337	600
female MCR	hjf_split_57.150	1485
female MCR	hjf_split_55.180	798
female MCR	hjf_split_52.49	516
female MCR	hjf_split_00.479	1062
female MCR	hjf_split_73.78	627
female MCR	hjf_split_15.34	417
female MCR	hjf_split_50.363	1047
female MCR	hjf_split_18.78	237
female MCR	hjf_split_62.99	7047
female MCR	hjf_split_42.171	1911
female MCR	hjf_split_15.135	867
female MCR	hjf_split_48.106	810
female MCR	hjf_split_02.208	1287
female MCR	HiC_scaffold_705.107	4713
female MCR	hjf_split_32.44	6255
female MCR	hjf_split_76.337	603
female MCR	hjf_split_70.238	1077
female MCR	hjf_split_22.84	450
female MCR	hjf_split_27.192	480
female MCR	hjf_split_20.49	933
female MCR	hjf_split_81.161	1899
female MCR	hjf_split_59.192	1011
female MCR	hjf_split_51.321	1377
female MCR	hjf_split_25.241	900
female MCR	hjf_split_08.300	2205
female MCR	hjf_split_40.292	1416
female MCR	hjf_split_24.82	3633
female MCR	hjf_split_08.340	1017
female MCR	hjf_split_41.17	2424
female MCR	hjf_split_46.98	2775
female MCR	hjf_split_23.26	3471
female MCR	hjf_split_71.179	1125
female MCR	hjf_split_27.159	633
female MCR	hjf_split_39.251	723
female MCR	hjf_split_68.83	2541
female MCR	hjf_split_75.57	1005
female MCR	hjf_split_08.251	1368
female MCR	hjf_split_69.264	1137
female MCR	hjf_split_50.386	1050
female MCR	hjf_split_50.456	840
female MCR	hjf_split_78.26	5010
female MCR	hjf_split_48.76	975
female MCR	hjf_split_65.122	867
female MCR	hjf_split_24.323	567
female MCR	hjf_split_24.286	1200
female MCR	hjf_split_82.144	1221
female MCR	hjf_split_40.363	4812
female MCR	hjf_split_17.142	2028
female MCR	hjf_split_71.243	1572
female MCR	hjf_split_59.264	873
female MCR	hjf_split_62.325	747
female MCR	hjf_split_58.193	1671
female MCR	hjf_split_22.251	510
female MCR	hjf_split_17.68	558
female MCR	hjf_split_37.4	4863
female MCR	hjf_split_65.403	1383
female MCR	hjf_split_74.72	522
female MCR	hjf_split_62.333	1392
female MCR	hjf_split_65.135	2352
female MCR	hjf_split_08.253	1320
female MCR	hjf_split_02.119	1833
female MCR	hjf_split_83.117	1743
female MCR	hjf_split_81.203	1284
female MCR	hjf_split_79.265	21780
female MCR	hjf_split_11.176	267
female MCR	hjf_split_73.21	1545
female MCR	hjf_split_60.177	879
female MCR	hjf_split_49.1	701
female MCR	hjf_split_04.252	405
female MCR	hjf_split_66.13	3711
female MCR	hjf_split_22.37	603
female MCR	hjf_split_16.60	903
female MCR	hjf_split_43.49	1119
female MCR	hjf_split_02.84	1092
female MCR	hjf_split_04.321	1221
female MCR	hjf_split_69.14	876
female MCR	hjf_split_10.71	2859
female MCR	hjf_split_45.28	1122
female MCR	HiC_scaffold_838.8	1437
female MCR	hjf_split_35.111	945
female MCR	hjf_split_55.243	1809
female MCR	hjf_split_55.213	1491
female MCR	hjf_split_24.593	405
female MCR	hjf_split_02.125	3312
female MCR	hjf_split_01.391	633
female MCR	hjf_split_64.126	2544
female MCR	hjf_split_02.191	2355
female MCR	hjf_split_76.45	1287
female MCR	hjf_split_76.215	903
female MCR	hjf_split_75.122	6633
female MCR	hjf_split_53.184	4125
female MCR	hjf_split_23.40	669
female MCR	hjf_split_57.194	2172
female MCR	hjf_split_01.404	231
female MCR	hjf_split_01.218	2469
female MCR	hjf_split_60.140	1860
female MCR	hjf_split_58.437	2379
female MCR	hjf_split_40.220	957
female MCR	hjf_split_58.486	810
female MCR	hjf_split_50.12	3033
female MCR	hjf_split_39.246	786
female MCR	hjf_split_20.40	1776
female MCR	hjf_split_33.79	2847
female MCR	hjf_split_50.337	363
female MCR	hjf_split_27.434	201
female MCR	hjf_split_41.89	2973
female MCR	hjf_split_46.100	2766
female MCR	hjf_split_76.80	1338
female MCR	hjf_split_56.48	4176
female MCR	hjf_split_50.327	1221
female MCR	hjf_split_63.112	1632
female MCR	hjf_split_48.209	3246
female MCR	hjf_split_60.88	336
female MCR	hjf_split_39.299	477
female MCR	hjf_split_24.724	3609
female MCR	hjf_split_63.84	1527
female MCR	hjf_split_40.200	936
female MCR	hjf_split_65.236	3018
female MCR	hjf_split_81.125	1416
female MCR	hjf_split_46.110	1941
female MCR	hjf_split_71.47	1941
female MCR	hjf_split_09.29	855
female MCR	hjf_split_48.61	6153
female MCR	hjf_split_24.735	174
female MCR	hjf_split_00.58	1335
female MCR	hjf_split_81.55	624
female MCR	hjf_split_32.106	408
female MCR	hjf_split_22.51	381
female MCR	hjf_split_47.145	1188
female MCR	hjf_split_11.131	1587
female MCR	hjf_split_53.96	1029
female MCR	hjf_split_50.120	6291
female MCR	hjf_split_24.388	4950
female MCR	hjf_split_28.30	684
female MCR	hjf_split_57.247	1008
female MCR	hjf_split_28.182	612
female MCR	hjf_split_79.151	2841
female MCR	hjf_split_62.148	4560
female MCR	hjf_split_42.40	395
female MCR	hjf_split_11.35	1272
female MCR	hjf_split_69.204	1251
female MCR	hjf_split_60.205	777
female MCR	hjf_split_34.76	1434
female MCR	hjf_split_72.79	1512
female MCR	hjf_split_42.77	807
female MCR	hjf_split_60.73	2436
female MCR	hjf_split_42.108	576
female MCR	hjf_split_36.188	1143
female MCR	hjf_split_79.217	3048
female MCR	hjf_split_33.54	1557
female MCR	hjf_split_82.77	549
female MCR	hjf_split_30.100	342
female MCR	hjf_split_20.83	1668
female MCR	hjf_split_47.130	438
female MCR	hjf_split_53.44	714
female MCR	hjf_split_12.114	690
female MCR	HiC_scaffold_355.1	966
female MCR	hjf_split_57.76	1134
female MCR	hjf_split_81.142	666
female MCR	hjf_split_70.134	1449
female MCR	hjf_split_10.78	1242
female MCR	hjf_split_16.16	1395
female MCR	hjf_split_03.163	681
female MCR	hjf_split_27.332	2604
female MCR	hjf_split_38.224	243
female MCR	hjf_split_29.176	1866
female MCR	hjf_split_54.241	3360
female MCR	hjf_split_71.174	546
female MCR	hjf_split_54.70	324
female MCR	hjf_split_82.4	1875
female MCR	hjf_split_69.194	1950
female MCR	hjf_split_10.173	1485
female MCR	hjf_split_20.198	315
female MCR	hjf_split_40.383	2985
female MCR	hjf_split_39.106	2850
female MCR	hjf_split_08.20	1746
female MCR	hjf_split_64.143	591
female MCR	hjf_split_30.115	2085
female MCR	hjf_split_29.95	3735
female MCR	hjf_split_57.215	3492
female MCR	hjf_split_38.65	948
female MCR	hjf_split_03.154	3177
female MCR	hjf_split_70.71	1581
female MCR	hjf_split_05.81	5058
female MCR	hjf_split_72.51	5679
female MCR	hjf_split_34.6	489
female MCR	hjf_split_31.158	444
female MCR	hjf_split_24.492	2091
female MCR	hjf_split_76.97	585
female MCR	hjf_split_62.74	1833
female MCR	hjf_split_51.219	1050
female MCR	hjf_split_70.151	312
female MCR	hjf_split_70.406	615
female MCR	hjf_split_34.85	1488
female MCR	hjf_split_81.102	672
female MCR	hjf_split_66.96	375
female MCR	hjf_split_28.187	3168
female MCR	hjf_split_42.64	2775
female MCR	hjf_split_51.325	1107
female MCR	hjf_split_35.109	1632
female MCR	hjf_split_58.349	558
female MCR	hjf_split_71.194	483
female MCR	hjf_split_80.55	333
female MCR	hjf_split_11.122	1005
female MCR	hjf_split_76.78	3036
female MCR	hjf_split_63.89	2523
female MCR	hjf_split_50.403	612
female MCR	hjf_split_36.104	966
female MCR	hjf_split_18.92	1368
female MCR	hjf_split_40.165	2337
female MCR	hjf_split_30.14	2715
female MCR	hjf_split_24.26	477
female MCR	hjf_split_18.82	3285
female MCR	hjf_split_07.136	657
female MCR	hjf_split_07.14	1422
female MCR	hjf_split_47.359	684
female MCR	hjf_split_80.50	627
female MCR	hjf_split_30.151	978
female MCR	hjf_split_00.225	672
female MCR	hjf_split_80.34	861
female MCR	hjf_split_08.401	960
female MCR	hjf_split_34.242	453
female MCR	hjf_split_47.110	738
female MCR	hjf_split_34.249	1086
female MCR	hjf_split_14.94	3402
female MCR	hjf_split_14.56	3057
female MCR	hjf_split_32.8	261
female MCR	hjf_split_66.80	1260
female MCR	hjf_split_63.103	1155
female MCR	hjf_split_48.1	612
female MCR	hjf_split_22.227	1815
female MCR	hjf_split_76.200	987
female MCR	hjf_split_62.237	4242
female MCR	hjf_split_25.99	3270
female MCR	hjf_split_32.33	711
female MCR	hjf_split_25.66	360
female MCR	hjf_split_49.75	279
female MCR	hjf_split_27.207	924
female MCR	hjf_split_20.38	924
female MCR	hjf_split_13.8	213
female MCR	hjf_split_24.409	2385
female MCR	hjf_split_32.7	1518
female MCR	hjf_split_70.397	3639
female MCR	hjf_split_39.144	4161
female MCR	hjf_split_70.47	708
female MCR	hjf_split_76.161	1488
female MCR	hjf_split_63.129	597
female MCR	HiC_scaffold_170.2	732
female MCR	hjf_split_70.90	1824
female MCR	hjf_split_41.213	654
female MCR	hjf_split_15.51	1806
female MCR	hjf_split_34.243	807
female MCR	hjf_split_51.45	555
female MCR	hjf_split_02.210	1740
female MCR	hjf_split_50.272	1098
female MCR	hjf_split_29.61	876
female MCR	hjf_split_00.514	753
female MCR	hjf_split_59.235	3090
female MCR	hjf_split_26.103	744
female MCR	hjf_split_38.225	264
female MCR	hjf_split_71.152	1701
female MCR	hjf_split_79.107	2001
female MCR	hjf_split_47.342	1707
female MCR	hjf_split_49.6	441
female MCR	hjf_split_23.49	669
female MCR	hjf_split_11.171	3099
female MCR	hjf_split_28.52	1035
female MCR	hjf_split_59.245	762
female MCR	hjf_split_38.49	1017
female MCR	hjf_split_27.429	1074
female MCR	hjf_split_10.148	2592
female MCR	hjf_split_05.146	1884
female MCR	hjf_split_04.122	504
female MCR	hjf_split_59.220	481
female MCR	hjf_split_01.386	10995
female MCR	hjf_split_70.62	1158
female MCR	HiC_scaffold_273.1	671
female MCR	hjf_split_66.198	876
female MCR	hjf_split_40.276	861
female MCR	hjf_split_37.63	4314
female MCR	hjf_split_60.16	618
female MCR	hjf_split_35.188	987
female MCR	hjf_split_13.106	555
female MCR	hjf_split_50.344	348
female MCR	HiC_scaffold_352.12	939
female MCR	hjf_split_38.203	6888
female MCR	hjf_split_34.28	1269
female MCR	hjf_split_44.109	741
female MCR	hjf_split_01.296	1062
female MCR	hjf_split_63.168	1080
female MCR	hjf_split_08.408	336
female MCR	HiC_scaffold_172.3	582
female MCR	hjf_split_24.186	768
female MCR	hjf_split_02.45	243
female MCR	hjf_split_64.112	2040
female MCR	hjf_split_29.149	2811
female MCR	hjf_split_71.20	1158
female MCR	hjf_split_69.43	1011
female MCR	hjf_split_64.41	2850
female MCR	hjf_split_55.205	810
female MCR	hjf_split_46.31	1278
female MCR	hjf_split_01.186	2415
female MCR	hjf_split_13.2	1809
female MCR	hjf_split_29.71	567
female MCR	hjf_split_43.13	1014
female MCR	hjf_split_01.320	885
female MCR	hjf_split_40.12	1887
female MCR	hjf_split_34.256	657
female MCR	hjf_split_34.192	957
female MCR	hjf_split_29.86	1110
female MCR	hjf_split_61.41	3864
female MCR	hjf_split_64.39	1236
female MCR	hjf_split_01.133	660
female MCR	hjf_split_41.46	321
female MCR	hjf_split_08.383	1245
female MCR	hjf_split_40.235	960
female MCR	hjf_split_58.420	175
female MCR	hjf_split_41.243	600
female MCR	hjf_split_36.126	255
female MCR	hjf_split_29.205	411
female MCR	hjf_split_49.27	918
female MCR	hjf_split_16.70	1293
female MCR	hjf_split_66.204	2394
female MCR	HiC_scaffold_705.95	759
female MCR	hjf_split_01.384	1113
female MCR	hjf_split_51.82	1860
female MCR	hjf_split_30.158	477
female MCR	hjf_split_48.115	2484
female MCR	hjf_split_34.195	2562
female MCR	hjf_split_66.191	1359
female MCR	hjf_split_15.96	3336
female MCR	hjf_split_05.3	1491
female MCR	hjf_split_58.288	1515
female MCR	hjf_split_50.340	1338
female MCR	hjf_split_25.89	5403
female MCR	hjf_split_24.653	1095
female MCR	hjf_split_17.135	1761
female MCR	hjf_split_13.132	987
female MCR	hjf_split_59.69	669
female MCR	hjf_split_38.23	1416
female MCR	hjf_split_76.273	471
female MCR	hjf_split_71.220	1824
female MCR	hjf_split_44.16	2166
female MCR	hjf_split_61.43	2364
female MCR	hjf_split_43.156	468
female MCR	hjf_split_01.358	231
female MCR	hjf_split_55.66	5745
female MCR	hjf_split_59.104	1917
female MCR	hjf_split_58.176	783
female MCR	hjf_split_51.101	1761
female MCR	hjf_split_63.48	1212
female MCR	hjf_split_36.88	3654
female MCR	hjf_split_53.243	4311
female MCR	hjf_split_83.102	1044
female MCR	hjf_split_77.16	2835
female MCR	hjf_split_65.264	309
female MCR	hjf_split_43.136	438
female MCR	hjf_split_21.74	2931
female MCR	HiC_scaffold_705.45	1119
female MCR	hjf_split_36.24	1281
female MCR	hjf_split_75.151	14391
female MCR	hjf_split_01.306	315
female MCR	hjf_split_71.122	231
female MCR	hjf_split_53.207	3501
female MCR	hjf_split_09.50	411
female MCR	hjf_split_59.199	1080
female MCR	hjf_split_18.93	6282
female MCR	hjf_split_16.197	2409
female MCR	hjf_split_50.249	978
female MCR	hjf_split_05.119	897
female MCR	hjf_split_01.199	2493
female MCR	hjf_split_50.31	1836
female MCR	hjf_split_59.67	2145
female MCR	hjf_split_54.280	1629
female MCR	hjf_split_34.107	567
female MCR	hjf_split_75.73	1071
female MCR	hjf_split_50.442	1599
female MCR	hjf_split_25.158	3249
female MCR	hjf_split_12.106	1365
female MCR	hjf_split_37.101	4224
female MCR	hjf_split_58.198	780
female MCR	hjf_split_31.76	1179
female MCR	hjf_split_57.208	1470
female MCR	hjf_split_00.24	1677
female MCR	hjf_split_71.259	369
female MCR	hjf_split_08.357	822
female MCR	hjf_split_50.437	1227
female MCR	hjf_split_28.176	1065
female MCR	hjf_split_20.54	549
female MCR	hjf_split_67.151	1338
female MCR	hjf_split_37.27	1488
female MCR	hjf_split_63.100	495
female MCR	hjf_split_77.36	894
female MCR	hjf_split_29.9	1113
female MCR	hjf_split_65.397	1266
female MCR	hjf_split_65.115	1020
female MCR	hjf_split_47.307	1548
female MCR	hjf_split_68.86	4764
female MCR	hjf_split_68.9	1509
female MCR	hjf_split_35.167	1875
female MCR	hjf_split_66.139	1245
female MCR	hjf_split_71.77	717
female MCR	hjf_split_78.113	1554
female MCR	hjf_split_28.111	5205
female MCR	hjf_split_00.118	501
female MCR	hjf_split_16.86	1131
female MCR	hjf_split_20.142	2748
female MCR	hjf_split_62.53	528
female MCR	hjf_split_76.342	3738
female MCR	hjf_split_77.221	528
female MCR	hjf_split_62.344	720
female MCR	hjf_split_36.207	459
female MCR	hjf_split_17.96	870
female MCR	hjf_split_76.284	717
female MCR	hjf_split_71.7	2520
female MCR	hjf_split_49.49	3399
female MCR	hjf_split_24.605	174
female MCR	hjf_split_26.266	1647
female MCR	hjf_split_25.183	1233
female MCR	hjf_split_79.130	567
female MCR	hjf_split_24.54	891
female MCR	hjf_split_40.310	861
female MCR	hjf_split_11.184	2883
female MCR	hjf_split_42.84	276
female MCR	hjf_split_70.305	498
female MCR	hjf_split_19.104	1368
female MCR	hjf_split_63.265	999
female MCR	hjf_split_24.553	1536
female MCR	hjf_split_18.129	1014
female MCR	hjf_split_32.124	999
female MCR	hjf_split_80.136	6663
female MCR	hjf_split_67.29	675
female MCR	hjf_split_59.377	1140
female MCR	hjf_split_54.143	2907
female MCR	hjf_split_77.242	507
female MCR	hjf_split_68.44	330
female MCR	hjf_split_09.92	378
female MCR	hjf_split_11.116	1230
female MCR	hjf_split_41.185	714
female MCR	hjf_split_30.97	1926
female MCR	hjf_split_47.96	480
female MCR	hjf_split_67.117	207
female MCR	hjf_split_14.67	1806
female MCR	hjf_split_09.80	1572
female MCR	hjf_split_59.299	1362
female MCR	hjf_split_70.253	879
female MCR	hjf_split_37.158	915
female MCR	hjf_split_26.214	360
female MCR	hjf_split_29.116	651
female MCR	hjf_split_08.290	2121
female MCR	hjf_split_13.136	3078
female MCR	hjf_split_04.241	1998
female MCR	hjf_split_00.360	885
female MCR	hjf_split_66.130	687
female MCR	hjf_split_58.528	417
female MCR	hjf_split_80.174	1017
female MCR	hjf_split_72.116	1806
female MCR	hjf_split_59.48	1446
female MCR	hjf_split_08.438	3891
female MCR	hjf_split_00.573	933
female MCR	HiC_scaffold_705.156	3162
female MCR	hjf_split_80.86	3198
female MCR	hjf_split_26.205	888
female MCR	hjf_split_55.111	306
female MCR	hjf_split_40.87	1140
female MCR	hjf_split_39.183	1044
female MCR	hjf_split_35.7	1242
female MCR	hjf_split_13.87	1452
female MCR	hjf_split_08.237	972
female MCR	hjf_split_72.65	954
female MCR	hjf_split_70.111	381
female MCR	hjf_split_56.49	1533
female MCR	hjf_split_65.145	2763
female MCR	hjf_split_81.76	1083
female MCR	hjf_split_35.72	1140
female MCR	hjf_split_53.134	1782
female MCR	hjf_split_47.260	480
female MCR	HiC_scaffold_835.4	154
female MCR	hjf_split_24.121	972
female MCR	hjf_split_22.283	1101
female MCR	hjf_split_81.139	1917
female MCR	hjf_split_10.152	5709
female MCR	hjf_split_77.22	495
female MCR	hjf_split_00.389	1689
female MCR	hjf_split_10.103	2358
female MCR	hjf_split_58.523	1251
female MCR	hjf_split_46.16	2331
female MCR	hjf_split_58.483	1395
female MCR	hjf_split_43.197	1791
female MCR	hjf_split_01.92	1368
female MCR	hjf_split_69.115	3246
female MCR	hjf_split_00.127	372
female MCR	hjf_split_69.143	2616
female MCR	hjf_split_65.347	1866
female MCR	hjf_split_51.274	1212
female MCR	hjf_split_65.70	840
female MCR	hjf_split_52.103	162
female MCR	hjf_split_24.462	2031
female MCR	hjf_split_79.168	419
female MCR	hjf_split_21.147	3054
female MCR	hjf_split_08.132	2529
female MCR	hjf_split_25.228	1995
female MCR	hjf_split_40.356	1359
female MCR	hjf_split_26.223	1227
female MCR	hjf_split_53.10	285
female MCR	hjf_split_22.93	2502
female MCR	hjf_split_67.70	1647
female MCR	hjf_split_35.66	3042
female MCR	hjf_split_33.35	528
female MCR	hjf_split_06.19	1116
female MCR	hjf_split_79.272	384
female MCR	hjf_split_77.27	2475
female MCR	hjf_split_70.303	2427
female MCR	hjf_split_65.359	426
female MCR	hjf_split_58.333	1713
female MCR	hjf_split_20.129	957
female MCR	hjf_split_03.188	825
female MCR	hjf_split_70.249	1056
female MCR	hjf_split_62.171	1215
female MCR	hjf_split_53.181	828
female MCR	hjf_split_02.63	543
female MCR	hjf_split_44.46	453
female MCR	hjf_split_19.161	1683
female MCR	HiC_scaffold_352.2	300
female MCR	hjf_split_25.180	900
female MCR	hjf_split_13.80	447
female MCR	hjf_split_15.25	1494
female MCR	hjf_split_75.138	2370
female MCR	hjf_split_69.26	1143
female MCR	hjf_split_34.86	1383
female MCR	hjf_split_08.430	1227
female MCR	hjf_split_24.429	8370
female MCR	HiC_scaffold_353.4	930
female MCR	hjf_split_35.144	2574
female MCR	hjf_split_54.191	492
female MCR	hjf_split_32.74	507
female MCR	hjf_split_73.14	498
female MCR	hjf_split_50.355	1167
female MCR	hjf_split_15.150	1671
female MCR	hjf_split_16.8	675
female MCR	HiC_scaffold_353.5	801
female MCR	hjf_split_27.93	2373
female MCR	hjf_split_76.177	2463
female MCR	hjf_split_44.39	4281
female MCR	hjf_split_44.100	1799
female MCR	hjf_split_44.159	2076
female MCR	hjf_split_20.295	843
female MCR	hjf_split_14.19	618
female MCR	hjf_split_43.85	744
female MCR	hjf_split_68.110	2085
female MCR	hjf_split_61.21	1431
female MCR	hjf_split_48.233	1464
female MCR	hjf_split_40.196	945
female MCR	hjf_split_65.299	1551
female MCR	hjf_split_19.164	1263
female MCR	hjf_split_81.147	1401
female MCR	hjf_split_76.168	1350
female MCR	hjf_split_47.269	915
female MCR	hjf_split_30.171	1545
female MCR	hjf_split_57.146	1305
female MCR	hjf_split_42.191	1299
female MCR	hjf_split_00.507	1056
female MCR	hjf_split_47.213	1413
female MCR	hjf_split_36.97	942
female MCR	hjf_split_55.87	1461
female MCR	hjf_split_50.224	1551
female MCR	hjf_split_34.95	558
female MCR	hjf_split_47.183	2199
female MCR	hjf_split_05.27	255
female MCR	hjf_split_70.434	1494
female MCR	hjf_split_81.21	2253
female MCR	hjf_split_67.124	3363
female MCR	hjf_split_39.3	660
female MCR	hjf_split_05.121	1488
female MCR	hjf_split_47.259	435
female MCR	hjf_split_29.106	906
female MCR	hjf_split_27.39	7512
female MCR	hjf_split_19.199	1020
female MCR	hjf_split_04.316	939
female MCR	hjf_split_44.17	720
female MCR	hjf_split_26.82	459
female MCR	hjf_split_42.195	771
female MCR	hjf_split_83.91	543
female MCR	hjf_split_69.281	462
female MCR	hjf_split_07.165	642
female MCR	hjf_split_07.199	461
female MCR	hjf_split_65.65	1848
female MCR	hjf_split_08.193	5406
female MCR	hjf_split_49.110	1407
female MCR	hjf_split_36.115	939
female MCR	hjf_split_00.539	504
female MCR	hjf_split_01.236	390
female MCR	hjf_split_44.56	2178
female MCR	hjf_split_65.344	663
female MCR	hjf_split_34.211	588
female MCR	hjf_split_25.169	1554
female MCR	hjf_split_41.147	483
female MCR	hjf_split_46.47	306
female MCR	hjf_split_61.75	1113
female MCR	hjf_split_22.145	190
female MCR	hjf_split_30.21	5613
female MCR	hjf_split_19.99	2565
female MCR	hjf_split_31.12	1041
female MCR	hjf_split_54.183	2199
female MCR	hjf_split_01.312	2490
female MCR	HiC_scaffold_705.135	3342
female MCR	hjf_split_26.146	1179
female MCR	hjf_split_08.71	1008
female MCR	hjf_split_00.293	393
female MCR	hjf_split_07.56	987
female MCR	hjf_split_45.63	1002
female MCR	hjf_split_58.342	1899
female MCR	hjf_split_00.493	1128
female MCR	hjf_split_51.68	249
female MCR	hjf_split_36.175	861
female MCR	hjf_split_82.6	789
female MCR	hjf_split_21.47	1107
female MCR	hjf_split_37.165	1989
female MCR	hjf_split_70.215	1254
female MCR	hjf_split_47.250	1443
female MCR	hjf_split_06.75	4464
female MCR	hjf_split_51.355	1035
female MCR	hjf_split_40.308	990
female MCR	hjf_split_48.169	8094
female MCR	hjf_split_41.223	573
female MCR	hjf_split_01.228	1890
female MCR	hjf_split_67.34	627
female MCR	hjf_split_43.147	1797
female MCR	hjf_split_50.127	672
female MCR	hjf_split_28.193	774
female MCR	hjf_split_54.270	411
female MCR	hjf_split_59.162	729
female MCR	hjf_split_30.107	432
female MCR	hjf_split_76.31	789
female MCR	hjf_split_02.143	561
female MCR	hjf_split_38.30	1569
female MCR	hjf_split_04.257	1242
female MCR	hjf_split_17.125	1353
female MCR	hjf_split_08.196	1407
female MCR	hjf_split_08.57	495
female MCR	hjf_split_71.260	2352
female MCR	hjf_split_26.143	411
female MCR	hjf_split_81.140	2736
female MCR	hjf_split_37.176	210
female MCR	hjf_split_07.109	1050
female MCR	hjf_split_53.157	2442
female MCR	HiC_scaffold_277.1	1275
female MCR	hjf_split_56.80	2628
female MCR	hjf_split_10.97	1080
female MCR	hjf_split_04.199	1641
female MCR	hjf_split_24.420	1395
female MCR	hjf_split_01.188	4323
female MCR	hjf_split_34.74	3885
female MCR	HiC_scaffold_311.10	939
female MCR	hjf_split_52.108	267
female MCR	hjf_split_40.319	783
female MCR	hjf_split_30.54	3207
female MCR	hjf_split_60.21	927
female MCR	hjf_split_59.329	171
female MCR	hjf_split_20.130	2268
female MCR	hjf_split_16.180	2220
female MCR	hjf_split_83.73	588
female MCR	hjf_split_69.76	297
female MCR	hjf_split_65.249	360
female MCR	hjf_split_04.55	4209
female MCR	hjf_split_75.209	366
female MCR	hjf_split_36.23	582
female MCR	hjf_split_41.207	5937
female MCR	hjf_split_06.2	2712
female MCR	hjf_split_73.69	327
female MCR	hjf_split_57.156	642
female MCR	hjf_split_83.24	900
female MCR	hjf_split_75.102	1725
female MCR	hjf_split_24.684	525
female MCR	hjf_split_00.300	2259
female MCR	hjf_split_29.69	1152
female MCR	hjf_split_07.52	249
female MCR	hjf_split_77.71	399
female MCR	hjf_split_62.7	4086
female MCR	hjf_split_36.74	1995
female MCR	hjf_split_71.185	258
female MCR	hjf_split_13.41	213
female MCR	hjf_split_02.194	852
female MCR	hjf_split_07.11	1569
female MCR	hjf_split_05.33	711
female MCR	hjf_split_76.44	597
female MCR	hjf_split_31.89	1539
female MCR	hjf_split_54.169	456
female MCR	hjf_split_58.164	639
female MCR	hjf_split_36.193	978
female MCR	hjf_split_72.91	4308
female MCR	hjf_split_37.81	243
female MCR	hjf_split_08.17	1590
female MCR	hjf_split_70.116	393
female MCR	hjf_split_44.83	212
female MCR	hjf_split_40.391	1758
female MCR	hjf_split_00.241	3498
female MCR	hjf_split_71.139	1845
female MCR	hjf_split_62.295	237
female MCR	hjf_split_08.200	297
female MCR	hjf_split_08.320	2004
female MCR	hjf_split_39.67	1143
female MCR	hjf_split_34.38	1725
female MCR	hjf_split_02.40	300
female MCR	hjf_split_31.56	945
female MCR	HiC_scaffold_836.7	2157
female MCR	hjf_split_70.310	1350
female MCR	hjf_split_38.158	297
female MCR	hjf_split_06.6	642
female MCR	hjf_split_58.33	393
female MCR	hjf_split_17.37	720
female MCR	hjf_split_28.81	1272
female MCR	hjf_split_70.124	666
female MCR	hjf_split_18.142	636
female MCR	hjf_split_11.164	4065
female MCR	hjf_split_37.184	324
female MCR	hjf_split_03.61	471
female MCR	hjf_split_54.200	942
female MCR	hjf_split_24.106	537
female MCR	hjf_split_20.57	1116
female MCR	hjf_split_01.435	549
female MCR	hjf_split_51.146	522
female MCR	hjf_split_53.13	678
female MCR	hjf_split_45.22	900
female MCR	hjf_split_58.373	2946
female MCR	hjf_split_11.44	1509
female MCR	hjf_split_02.198	1314
female MCR	hjf_split_58.254	1674
female MCR	hjf_split_77.32	801
female MCR	hjf_split_32.1	179
female MCR	hjf_split_04.143	732
female MCR	hjf_split_69.221	1491
female MCR	hjf_split_63.236	327
female MCR	hjf_split_73.77	585
female MCR	hjf_split_55.175	3861
female MCR	hjf_split_27.27	537
female MCR	hjf_split_40.248	2844
female MCR	hjf_split_71.56	1458
female MCR	hjf_split_01.54	3420
female MCR	hjf_split_47.85	2532
female MCR	hjf_split_79.276	666
female MCR	hjf_split_58.533	5070
female MCR	hjf_split_34.156	4446
female MCR	hjf_split_27.109	285
female MCR	hjf_split_31.106	1605
female MCR	hjf_split_24.362	1968
female MCR	hjf_split_13.37	1248
female MCR	HiC_scaffold_769.1	235
female MCR	hjf_split_39.81	1779
female MCR	hjf_split_62.232	915
female MCR	hjf_split_65.370	1413
female MCR	hjf_split_82.140	429
female MCR	hjf_split_59.342	1416
female MCR	hjf_split_56.22	6972
female MCR	hjf_split_34.234	711
female MCR	hjf_split_27.427	2085
female MCR	hjf_split_27.20	3405
female MCR	hjf_split_38.151	639
female MCR	hjf_split_08.3	3474
female MCR	hjf_split_81.20	2550
female MCR	hjf_split_06.10	939
female MCR	hjf_split_66.177	1725
female MCR	hjf_split_57.119	1761
female MCR	hjf_split_69.215	636
female MCR	hjf_split_43.55	2442
female MCR	hjf_split_26.50	270
female MCR	hjf_split_01.367	315
female MCR	hjf_split_66.87	1152
female MCR	hjf_split_24.509	840
female MCR	hjf_split_40.37	1953
female MCR	hjf_split_31.24	756
female MCR	hjf_split_00.444	2199
female MCR	hjf_split_78.30	708
female MCR	hjf_split_60.53	711
female MCR	hjf_split_18.122	1416
female MCR	hjf_split_31.141	1629
female MCR	hjf_split_75.60	1059
female MCR	hjf_split_49.62	672
female MCR	hjf_split_30.161	741
female MCR	hjf_split_51.50	906
female MCR	hjf_split_16.224	930
female MCR	hjf_split_64.139	990
female MCR	hjf_split_26.23	354
female MCR	hjf_split_35.106	708
female MCR	hjf_split_24.688	1863
female MCR	hjf_split_02.182	939
female MCR	hjf_split_63.208	711
female MCR	hjf_split_59.306	1221
female MCR	hjf_split_59.208	1326
female MCR	hjf_split_55.57	873
female MCR	hjf_split_69.5	612
female MCR	HiC_scaffold_838.24	558
female MCR	hjf_split_66.144	390
female MCR	hjf_split_57.66	1722
female MCR	hjf_split_13.20	384
female MCR	HiC_scaffold_791.1	2007
female MCR	hjf_split_24.310	312
female MCR	hjf_split_63.257	1650
female MCR	hjf_split_12.98	2352
female MCR	hjf_split_29.120	525
female MCR	hjf_split_14.103	3261
female MCR	HiC_scaffold_705.78	3426
female MCR	hjf_split_39.208	651
female MCR	HiC_scaffold_705.44	501
female MCR	hjf_split_39.138	1515
female MCR	hjf_split_75.68	633
female MCR	hjf_split_01.201	1029
female MCR	hjf_split_55.351	1119
female MCR	hjf_split_29.165	1119
female MCR	hjf_split_58.541	2421
female MCR	hjf_split_36.117	1077
female MCR	hjf_split_35.76	954
female MCR	hjf_split_75.43	281
female MCR	hjf_split_59.367	312
female MCR	hjf_split_03.36	2154
female MCR	hjf_split_30.31	1446
female MCR	hjf_split_48.43	2979
female MCR	hjf_split_14.31	1989
female MCR	hjf_split_67.14	420
female MCR	hjf_split_50.292	1134
female MCR	hjf_split_58.85	642
female MCR	hjf_split_48.117	600
female MCR	hjf_split_62.86	774
female MCR	hjf_split_41.54	1380
female MCR	hjf_split_70.181	933
female MCR	hjf_split_32.55	600
female MCR	HiC_scaffold_385.9	284
female MCR	hjf_split_59.121	8262
female MCR	hjf_split_20.164	403
female MCR	hjf_split_19.48	330
female MCR	HiC_scaffold_364.2	4296
female MCR	hjf_split_60.186	822
female MCR	hjf_split_36.183	531
female MCR	hjf_split_77.1	1494
female MCR	hjf_split_00.463	1149
female MCR	HiC_scaffold_838.19	543
female MCR	hjf_split_57.3	3897
female MCR	hjf_split_29.56	2358
female MCR	hjf_split_63.53	16131
female MCR	hjf_split_19.113	1050
female MCR	hjf_split_55.132	891
female MCR	hjf_split_25.173	507
female MCR	hjf_split_78.36	2671
female MCR	HiC_scaffold_705.171	3750
female MCR	hjf_split_70.261	6435
female MCR	hjf_split_00.187	2211
female MCR	hjf_split_79.37	477
female MCR	hjf_split_02.44	384
female MCR	hjf_split_68.63	1935
female MCR	hjf_split_40.314	1188
female MCR	hjf_split_58.40	2190
female MCR	hjf_split_39.116	1344
female MCR	HiC_scaffold_336.1	171
female MCR	hjf_split_24.481	852
female MCR	hjf_split_52.95	2127
female MCR	hjf_split_40.262	603
female MCR	hjf_split_24.76	585
female MCR	hjf_split_69.82	540
female MCR	hjf_split_67.84	1938
female MCR	hjf_split_25.194	1692
female MCR	hjf_split_26.408	741
female MCR	hjf_split_70.167	393
female MCR	hjf_split_27.97	6114
female MCR	hjf_split_65.266	801
female MCR	hjf_split_43.70	3414
female MCR	hjf_split_16.97	1344
female MCR	hjf_split_70.204	477
female MCR	hjf_split_58.368	1257
female MCR	hjf_split_28.67	1620
female MCR	hjf_split_65.83	681
female MCR	hjf_split_58.66	306
female MCR	hjf_split_43.35	2076
female MCR	hjf_split_78.33	1362
female MCR	hjf_split_76.134	1854
female MCR	hjf_split_76.247	2472
female MCR	hjf_split_51.87	468
female MCR	hjf_split_58.70	1065
female MCR	hjf_split_40.370	2778
female MCR	hjf_split_25.213	660
female MCR	hjf_split_65.354	4341
female MCR	hjf_split_35.45	1665
female MCR	hjf_split_11.64	930
female MCR	hjf_split_50.373	1002
female MCR	hjf_split_03.197	480
female MCR	hjf_split_19.201	1947
female MCR	hjf_split_30.136	237
female MCR	hjf_split_21.194	573
female MCR	hjf_split_82.58	549
female MCR	hjf_split_12.94	3444
female MCR	hjf_split_01.257	723
female MCR	hjf_split_11.17	1335
female MCR	hjf_split_25.19	426
female MCR	hjf_split_48.155	564
female MCR	hjf_split_59.85	207
female MCR	hjf_split_08.142	555
female MCR	HiC_scaffold_619.1	1239
female MCR	hjf_split_31.124	324
female MCR	hjf_split_00.188	4347
female MCR	hjf_split_26.242	714
female MCR	hjf_split_65.47	1224
female MCR	hjf_split_55.255	348
female MCR	hjf_split_44.105	2001
female MCR	hjf_split_29.209	390
female MCR	hjf_split_60.64	2445
female MCR	hjf_split_24.225	1731
female MCR	hjf_split_62.82	4257
female MCR	hjf_split_54.42	2478
female MCR	hjf_split_00.297	2073
female MCR	hjf_split_59.255	522
female MCR	hjf_split_78.162	1311
female MCR	hjf_split_25.58	186
female MCR	hjf_split_75.189	396
female MCR	hjf_split_83.2	3708
female MCR	hjf_split_20.165	587
female MCR	hjf_split_69.270	948
female MCR	hjf_split_40.79	636
female MCR	hjf_split_50.320	1995
female MCR	hjf_split_82.42	648
female MCR	hjf_split_41.117	321
female MCR	hjf_split_28.25	687
female MCR	hjf_split_21.161	900
female MCR	HiC_scaffold_705.123	1788
female MCR	hjf_split_26.59	2049
female MCR	hjf_split_00.549	426
female MCR	hjf_split_51.254	1032
female MCR	hjf_split_58.506	2391
female MCR	hjf_split_67.168	201
female MCR	hjf_split_68.105	1647
female MCR	hjf_split_33.128	3192
female MCR	hjf_split_43.168	3780
female MCR	hjf_split_51.345	582
female MCR	HiC_scaffold_316.1	487
female MCR	hjf_split_21.75	1560
female MCR	hjf_split_68.35	1308
female MCR	hjf_split_70.175	363
female MCR	hjf_split_40.114	2106
female MCR	HiC_scaffold_460.1	302
female MCR	hjf_split_26.169	2001
female MCR	hjf_split_62.159	1551
female MCR	hjf_split_03.134	2097
female MCR	hjf_split_45.72	549
female MCR	hjf_split_35.243	2403
female MCR	hjf_split_69.291	2847
female MCR	hjf_split_65.245	3447
female MCR	hjf_split_21.132	8631
female MCR	hjf_split_21.112	987
female MCR	hjf_split_76.3	510
female MCR	hjf_split_42.169	1872
female MCR	hjf_split_46.132	267
female MCR	hjf_split_71.206	1293
female MCR	hjf_split_69.101	411
female MCR	hjf_split_03.75	1710
female MCR	hjf_split_50.402	1092
female MCR	HiC_scaffold_725.1	321
female MCR	hjf_split_18.86	381
female MCR	hjf_split_01.167	1836
female MCR	hjf_split_28.1	1668
female MCR	hjf_split_79.141	678
female MCR	hjf_split_26.410	1503
female MCR	hjf_split_26.162	2445
female MCR	hjf_split_50.275	3081
female MCR	hjf_split_75.215	9117
female MCR	hjf_split_67.67	1143
female MCR	hjf_split_82.138	216
female MCR	hjf_split_14.16	741
female MCR	hjf_split_79.121	3684
female MCR	hjf_split_67.42	456
female MCR	hjf_split_40.355	1470
female MCR	hjf_split_80.158	744
female MCR	hjf_split_62.35	1101
female MCR	hjf_split_38.212	1185
female MCR	hjf_split_51.335	2847
female MCR	hjf_split_53.82	1119
female MCR	hjf_split_07.111	1041
female MCR	hjf_split_26.15	5334
female MCR	hjf_split_28.233	1251
female MCR	hjf_split_01.95	903
female MCR	hjf_split_52.33	663
female MCR	hjf_split_00.483	3384
female MCR	hjf_split_16.79	10584
female MCR	hjf_split_01.35	2472
female MCR	hjf_split_24.307	1722
female MCR	hjf_split_70.35	711
female MCR	hjf_split_58.200	2616
female MCR	hjf_split_64.109	1284
female MCR	hjf_split_41.11	1530
female MCR	hjf_split_02.203	3864
female MCR	hjf_split_57.51	2766
female MCR	hjf_split_22.32	1722
female MCR	hjf_split_04.100	870
female MCR	HiC_scaffold_705.27	1443
female MCR	hjf_split_51.129	1959
female MCR	hjf_split_76.51	2268
female MCR	hjf_split_38.66	477
female MCR	hjf_split_76.228	5097
female MCR	hjf_split_09.146	2568
female MCR	hjf_split_65.183	2520
female MCR	hjf_split_40.47	1530
female MCR	hjf_split_15.110	1356
female MCR	hjf_split_26.77	747
female MCR	hjf_split_59.51	1542
female MCR	hjf_split_25.178	294
female MCR	hjf_split_09.76	4188
female MCR	hjf_split_51.99	993
female MCR	hjf_split_00.351	750
female MCR	hjf_split_01.377	3540
female MCR	HiC_scaffold_795.2	418
female MCR	hjf_split_43.67	2421
female MCR	hjf_split_29.59	276
female MCR	hjf_split_69.318	405
female MCR	hjf_split_26.184	1476
female MCR	hjf_split_26.36	741
female MCR	hjf_split_55.131	1518
female MCR	hjf_split_50.69	1053
female MCR	hjf_split_20.261	972
female MCR	hjf_split_38.164	816
female MCR	hjf_split_33.29	705
female MCR	hjf_split_26.373	300
female MCR	hjf_split_10.44	546
female MCR	hjf_split_07.76	1434
female MCR	hjf_split_62.42	2928
female MCR	hjf_split_46.156	957
female MCR	hjf_split_03.140	330
female MCR	hjf_split_20.134	2205
female MCR	hjf_split_09.124	1575
female MCR	hjf_split_21.83	513
female MCR	hjf_split_00.102	1179
female MCR	HiC_scaffold_308.15	936
female MCR	hjf_split_78.18	657
female MCR	hjf_split_01.274	1251
female MCR	hjf_split_24.315	1440
female MCR	hjf_split_71.183	4647
female MCR	hjf_split_55.277	1215
female MCR	hjf_split_68.10	10344
female MCR	hjf_split_50.48	7428
female MCR	hjf_split_35.134	1023
female MCR	hjf_split_27.248	2970
female MCR	hjf_split_06.92	561
female MCR	hjf_split_09.165	498
female MCR	hjf_split_70.19	834
female MCR	hjf_split_32.30	438
female MCR	hjf_split_38.145	2139
female MCR	hjf_split_51.1	3588
female MCR	hjf_split_00.259	1050
female MCR	hjf_split_37.73	3639
female MCR	hjf_split_32.141	645
female MCR	hjf_split_69.97	723
female MCR	hjf_split_60.234	1983
female MCR	hjf_split_27.416	2343
female MCR	hjf_split_15.109	3546
female MCR	hjf_split_73.73	345
female MCR	hjf_split_65.43	2316
female MCR	hjf_split_19.112	2781
female MCR	hjf_split_24.291	705
female MCR	hjf_split_59.279	741
female MCR	hjf_split_27.146	2937
female MCR	hjf_split_72.58	561
female MCR	hjf_split_57.269	1023
female MCR	hjf_split_01.353	471
female MCR	hjf_split_00.276	2865
female MCR	hjf_split_77.8	441
female MCR	hjf_split_72.89	444
female MCR	hjf_split_04.150	279
female MCR	hjf_split_55.238	1593
female MCR	hjf_split_59.292	3249
female MCR	hjf_split_01.316	1740
female MCR	hjf_split_76.220	648
female MCR	hjf_split_40.331	762
female MCR	hjf_split_29.137	1638
female MCR	hjf_split_41.227	1503
female MCR	hjf_split_49.87	321
female MCR	hjf_split_05.76	570
female MCR	hjf_split_55.322	426
female MCR	hjf_split_30.7	402
female MCR	hjf_split_41.135	912
female MCR	hjf_split_04.89	267
female MCR	hjf_split_67.161	1560
female MCR	hjf_split_00.562	1725
female MCR	hjf_split_18.145	1374
female MCR	hjf_split_00.390	954
female MCR	hjf_split_51.311	210
female MCR	hjf_split_03.144	1140
female MCR	hjf_split_27.187	429
female MCR	hjf_split_08.95	1572
female MCR	hjf_split_28.202	975
female MCR	hjf_split_24.94	729
female MCR	hjf_split_44.28	819
female MCR	hjf_split_43.54	657
female MCR	hjf_split_50.13	636
female MCR	hjf_split_76.261	741
female MCR	hjf_split_74.54	8214
female MCR	hjf_split_22.55	2334
female MCR	hjf_split_53.156	1869
female MCR	hjf_split_31.102	1149
female MCR	HiC_scaffold_7.18	2934
female MCR	hjf_split_60.212	813
female MCR	hjf_split_22.6	423
female MCR	hjf_split_71.30	3621
female MCR	hjf_split_28.47	4635
female MCR	hjf_split_78.184	2178
female MCR	hjf_split_40.90	1068
female MCR	hjf_split_16.111	489
female MCR	HiC_scaffold_705.148	1113
female MCR	hjf_split_54.245	1326
female MCR	hjf_split_53.77	486
female MCR	hjf_split_63.158	813
female MCR	hjf_split_60.120	3558
female MCR	hjf_split_27.47	1203
female MCR	hjf_split_17.31	3726
female MCR	hjf_split_50.74	6624
female MCR	hjf_split_80.9	336
female MCR	hjf_split_07.118	888
female MCR	hjf_split_05.39	288
female MCR	hjf_split_76.154	528
female MCR	hjf_split_63.60	1062
female MCR	hjf_split_51.123	321
female MCR	hjf_split_38.36	936
female MCR	hjf_split_14.70	4512
female MCR	hjf_split_65.424	411
female MCR	hjf_split_36.166	339
female MCR	hjf_split_13.92	471
female MCR	hjf_split_07.102	1032
female MCR	hjf_split_12.38	255
female MCR	hjf_split_29.190	1392
female MCR	hjf_split_15.64	942
female MCR	hjf_split_09.70	5334
female MCR	hjf_split_07.38	1968
female MCR	hjf_split_54.276	1392
female MCR	hjf_split_29.172	2754
female MCR	hjf_split_21.101	867
female MCR	hjf_split_66.114	2328
female MCR	hjf_split_47.3	4365
female MCR	hjf_split_55.286	2949
female MCR	hjf_split_12.16	312
female MCR	hjf_split_27.319	1026
female MCR	hjf_split_09.107	2292
female MCR	hjf_split_55.373	555
female MCR	hjf_split_80.151	1359
female MCR	hjf_split_21.99	4413
female MCR	hjf_split_50.133	936
female MCR	hjf_split_61.103	492
female MCR	hjf_split_03.48	4638
female MCR	hjf_split_73.125	579
female MCR	hjf_split_00.422	1200
female MCR	hjf_split_54.152	1068
female MCR	hjf_split_47.173	1362
female MCR	hjf_split_56.2	4599
female MCR	hjf_split_46.73	2598
female MCR	hjf_split_66.10	5661
female MCR	hjf_split_41.119	1578
female MCR	hjf_split_35.197	420
female MCR	hjf_split_13.46	1116
female MCR	hjf_split_51.215	1062
female MCR	hjf_split_04.190	678
female MCR	hjf_split_22.118	4620
female MCR	hjf_split_18.34	1248
female MCR	HiC_scaffold_7.48	1353
female MCR	hjf_split_17.150	282
female MCR	hjf_split_24.216	591
female MCR	hjf_split_27.238	579
female MCR	hjf_split_27.216	549
female MCR	hjf_split_03.151	1086
female MCR	hjf_split_62.204	603
female MCR	hjf_split_25.237	396
female MCR	HiC_scaffold_7.7	1086
female MCR	hjf_split_40.106	393
female MCR	hjf_split_43.8	3678
female MCR	hjf_split_44.42	888
female MCR	hjf_split_67.155	2100
female MCR	hjf_split_00.96	1575
female MCR	hjf_split_62.202	1119
female MCR	hjf_split_78.55	657
female MCR	hjf_split_54.83	741
female MCR	hjf_split_13.25	4581
female MCR	hjf_split_00.359	1209
female MCR	hjf_split_49.12	2103
female MCR	hjf_split_34.116	240
female MCR	hjf_split_77.139	396
female MCR	hjf_split_49.54	1113
female MCR	hjf_split_45.2	654
female MCR	hjf_split_24.415	2703
female MCR	hjf_split_08.78	2250
female MCR	hjf_split_48.22	1737
female MCR	hjf_split_62.57	258
female MCR	hjf_split_12.77	696
female MCR	hjf_split_32.37	1236
female MCR	hjf_split_54.104	609
female MCR	hjf_split_63.42	1242
female MCR	hjf_split_26.358	3684
female MCR	hjf_split_21.154	1968
female MCR	hjf_split_08.365	1131
female MCR	hjf_split_81.184	774
female MCR	HiC_scaffold_456.2	441
female MCR	hjf_split_44.142	2673
female MCR	hjf_split_55.209	288
female MCR	hjf_split_08.116	711
female MCR	hjf_split_03.158	582
female MCR	hjf_split_05.86	192
female MCR	hjf_split_37.125	3288
female MCR	hjf_split_03.101	5883
female MCR	hjf_split_17.97	615
female MCR	hjf_split_04.70	681
female MCR	hjf_split_48.255	1887
female MCR	hjf_split_55.361	363
female MCR	hjf_split_78.148	399
female MCR	hjf_split_12.42	300
female MCR	hjf_split_76.219	1095
female MCR	hjf_split_00.330	7014
female MCR	hjf_split_52.41	426
female MCR	hjf_split_40.188	1470
female MCR	hjf_split_81.41	627
female MCR	hjf_split_62.281	744
female MCR	hjf_split_24.359	1089
female MCR	hjf_split_34.215	2466
female MCR	hjf_split_34.227	2361
female MCR	hjf_split_77.113	1299
female MCR	hjf_split_35.27	3405
female MCR	hjf_split_55.267	1656
female MCR	hjf_split_28.151	1773
female MCR	hjf_split_57.133	1668
female MCR	hjf_split_42.167	699
female MCR	hjf_split_40.153	507
female MCR	hjf_split_32.153	657
female MCR	hjf_split_47.69	408
female MCR	hjf_split_02.3	1941
female MCR	hjf_split_02.101	5055
female MCR	hjf_split_57.38	1581
female MCR	hjf_split_19.135	957
female MCR	hjf_split_25.150	378
female MCR	hjf_split_24.565	8058
female MCR	hjf_split_65.282	480
female MCR	hjf_split_64.22	7143
female MCR	hjf_split_44.128	1590
female MCR	hjf_split_35.195	3327
female MCR	hjf_split_58.14	3969
female MCR	hjf_split_47.257	3093
female MCR	hjf_split_32.93	666
female MCR	hjf_split_27.291	675
female MCR	hjf_split_65.157	2154
female MCR	hjf_split_47.95	1770
female MCR	hjf_split_59.272	942
female MCR	hjf_split_47.62	1368
female MCR	hjf_split_58.103	885
female MCR	hjf_split_06.52	1626
female MCR	hjf_split_81.62	1242
female MCR	hjf_split_20.272	2781
female MCR	hjf_split_80.83	1095
female MCR	hjf_split_59.138	3336
female MCR	hjf_split_57.90	972
female MCR	hjf_split_31.39	7554
female MCR	hjf_split_66.165	738
female MCR	hjf_split_17.40	2595
female MCR	hjf_split_14.58	1959
female MCR	hjf_split_62.13	1221
female MCR	HiC_scaffold_705.16	1893
female MCR	hjf_split_73.122	669
female MCR	hjf_split_63.6	1266
female MCR	hjf_split_63.16	5529
female MCR	hjf_split_62.225	4326
female MCR	hjf_split_51.144	1518
female MCR	hjf_split_27.122	3825
female MCR	hjf_split_79.63	708
female MCR	hjf_split_03.137	411
female MCR	hjf_split_28.90	507
female MCR	hjf_split_53.238	1692
female MCR	hjf_split_37.99	522
female MCR	hjf_split_71.170	3003
female MCR	hjf_split_70.50	1398
female MCR	hjf_split_26.33	582
female MCR	hjf_split_68.19	2007
female MCR	hjf_split_37.54	1449
female MCR	hjf_split_58.294	999
female MCR	hjf_split_25.165	1509
female MCR	hjf_split_09.46	561
female MCR	HiC_scaffold_533.1	468
female MCR	hjf_split_82.168	747
female MCR	hjf_split_81.69	351
female MCR	hjf_split_42.68	629
female MCR	hjf_split_33.115	540
female MCR	hjf_split_19.157	1758
female MCR	hjf_split_81.123	243
female MCR	hjf_split_54.259	1353
female MCR	hjf_split_35.33	1575
female MCR	hjf_split_52.23	981
female MCR	hjf_split_82.172	2283
female MCR	hjf_split_40.280	1476
female MCR	hjf_split_09.102	5925
female MCR	hjf_split_25.145	876
female MCR	hjf_split_81.84	702
female MCR	hjf_split_69.242	3147
female MCR	hjf_split_65.280	1071
female MCR	hjf_split_55.222	1368
female MCR	hjf_split_64.103	2208
female MCR	hjf_split_00.71	3618
female MCR	hjf_split_70.141	387
female MCR	hjf_split_70.420	1557
female MCR	hjf_split_24.540	7590
female MCR	hjf_split_47.328	258
female MCR	hjf_split_64.92	2748
female MCR	hjf_split_81.51	414
female MCR	hjf_split_75.23	1392
female MCR	hjf_split_18.69	4470
female MCR	hjf_split_08.267	888
female MCR	hjf_split_53.191	1536
female MCR	hjf_split_44.73	897
female MCR	hjf_split_40.72	360
female MCR	hjf_split_82.41	2973
female MCR	hjf_split_36.55	7554
female MCR	hjf_split_27.461	2298
female MCR	hjf_split_39.160	1242
female MCR	hjf_split_44.121	2472
female MCR	hjf_split_57.125	672
female MCR	hjf_split_24.17	603
female MCR	hjf_split_36.18	993
female MCR	hjf_split_33.21	480
female MCR	hjf_split_24.100	1902
female MCR	hjf_split_56.75	1149
female MCR	hjf_split_08.276	2940
female MCR	hjf_split_00.533	1068
female MCR	hjf_split_01.147	870
female MCR	hjf_split_55.121	279
female MCR	hjf_split_36.215	393
female MCR	hjf_split_24.422	2031
female MCR	hjf_split_25.27	6201
female MCR	hjf_split_22.28	6117
female MCR	hjf_split_16.109	2379
female MCR	hjf_split_05.131	252
female MCR	hjf_split_79.283	2649
female MCR	hjf_split_72.103	981
female MCR	hjf_split_63.218	3471
female MCR	hjf_split_27.342	348
female MCR	hjf_split_08.277	330
female MCR	hjf_split_20.254	1215
female MCR	hjf_split_48.157	1809
female MCR	hjf_split_46.4	339
female MCR	hjf_split_20.249	672
female MCR	hjf_split_01.53	2037
female MCR	hjf_split_74.77	5865
female MCR	hjf_split_56.137	720
female MCR	hjf_split_65.50	2703
female MCR	hjf_split_23.34	1254
female MCR	hjf_split_43.226	1998
female MCR	hjf_split_00.311	411
female MCR	hjf_split_69.315	870
female MCR	hjf_split_61.61	2673
female MCR	hjf_split_70.205	1824
female MCR	hjf_split_54.46	1812
female MCR	hjf_split_04.172	1620
female MCR	hjf_split_13.74	225
female MCR	hjf_split_01.349	1017
female MCR	hjf_split_71.145	2331
female MCR	hjf_split_22.120	471
female MCR	hjf_split_07.194	384
female MCR	hjf_split_07.188	216
female MCR	hjf_split_10.54	330
female MCR	hjf_split_66.55	1416
female MCR	hjf_split_02.10	2727
female MCR	hjf_split_44.35	552
female MCR	hjf_split_77.64	507
female MCR	hjf_split_20.128	798
female MCR	hjf_split_65.328	924
female MCR	hjf_split_71.143	462
female MCR	hjf_split_74.98	2256
female MCR	hjf_split_80.111	2085
female MCR	hjf_split_35.203	6960
female MCR	hjf_split_22.287	927
female MCR	hjf_split_42.121	780
female MCR	hjf_split_41.164	204
female MCR	hjf_split_72.86	2256
female MCR	hjf_split_76.26	3438
female MCR	hjf_split_27.349	1047
female MCR	hjf_split_77.98	1989
female MCR	hjf_split_79.94	408
female MCR	hjf_split_50.182	8106
female MCR	hjf_split_58.240	1452
female MCR	hjf_split_36.17	240
female MCR	hjf_split_70.220	237
female MCR	hjf_split_13.73	660
female MCR	hjf_split_58.46	1005
female MCR	hjf_split_51.234	252
female MCR	hjf_split_28.252	819
female MCR	hjf_split_39.180	4443
female MCR	hjf_split_79.206	336
female MCR	hjf_split_55.2	312
[truncated: 106,393 more rows]

## Sheet: supplementary fig. 5b (exon)
species	exon	length
female MCR	hjf_split_48.146	128
female MCR	hjf_split_48.146	82
female MCR	hjf_split_48.146	66
female MCR	hjf_split_48.146	84
female MCR	hjf_split_48.146	78
female MCR	hjf_split_48.146	104
female MCR	hjf_split_48.146	155
female MCR	hjf_split_48.146	143
female MCR	hjf_split_48.146	375
female MCR	hjf_split_48.146	112
female MCR	hjf_split_48.146	260
female MCR	hjf_split_48.146	95
female MCR	hjf_split_48.146	94
female MCR	hjf_split_48.146	233
female MCR	hjf_split_48.146	161
female MCR	hjf_split_48.146	77
female MCR	hjf_split_48.146	117
female MCR	hjf_split_48.146	19
female MCR	hjf_split_48.146	113
female MCR	hjf_split_48.146	178
female MCR	hjf_split_48.146	253
female MCR	hjf_split_48.146	147
female MCR	hjf_split_48.146	168
female MCR	hjf_split_48.146	306
female MCR	hjf_split_48.146	78
female MCR	hjf_split_48.146	241
female MCR	hjf_split_48.146	201
female MCR	hjf_split_42.154	14
female MCR	hjf_split_42.154	111
female MCR	hjf_split_42.154	64
female MCR	hjf_split_42.154	141
female MCR	hjf_split_49.93	294
female MCR	hjf_split_53.123	345
female MCR	hjf_split_53.123	209
female MCR	hjf_split_53.123	61
female MCR	hjf_split_53.123	96
female MCR	hjf_split_53.123	165
female MCR	hjf_split_53.123	126
female MCR	hjf_split_53.123	221
female MCR	hjf_split_53.123	59
female MCR	hjf_split_53.123	173
female MCR	hjf_split_53.59	123
female MCR	hjf_split_53.59	59
female MCR	hjf_split_53.59	157
female MCR	hjf_split_53.59	71
female MCR	hjf_split_53.59	17
female MCR	hjf_split_53.59	55
female MCR	hjf_split_53.59	67
female MCR	HiC_scaffold_705.57	1256
female MCR	HiC_scaffold_705.57	694
female MCR	hjf_split_28.166	31
female MCR	hjf_split_28.166	133
female MCR	hjf_split_28.166	142
female MCR	hjf_split_28.166	188
female MCR	hjf_split_28.166	142
female MCR	hjf_split_28.166	177
female MCR	hjf_split_28.166	161
female MCR	hjf_split_28.166	150
female MCR	hjf_split_28.166	163
female MCR	hjf_split_28.166	102
female MCR	hjf_split_28.166	141
female MCR	hjf_split_28.166	141
female MCR	hjf_split_28.166	115
female MCR	hjf_split_28.166	178
female MCR	hjf_split_28.166	142
female MCR	hjf_split_28.166	188
female MCR	hjf_split_28.166	142
female MCR	hjf_split_28.166	177
female MCR	hjf_split_28.166	161
female MCR	hjf_split_28.166	150
female MCR	hjf_split_28.166	163
female MCR	hjf_split_28.166	49
female MCR	hjf_split_28.166	133
female MCR	hjf_split_28.166	142
female MCR	hjf_split_28.166	188
female MCR	hjf_split_28.166	72
female MCR	hjf_split_28.166	163
female MCR	hjf_split_28.166	162
female MCR	hjf_split_28.166	176
female MCR	hjf_split_28.166	142
female MCR	hjf_split_28.166	188
female MCR	hjf_split_28.166	142
female MCR	hjf_split_28.166	177
female MCR	hjf_split_28.166	161
female MCR	hjf_split_28.166	150
female MCR	hjf_split_28.166	163
female MCR	hjf_split_28.166	168
female MCR	hjf_split_29.130	221
female MCR	hjf_split_29.130	156
female MCR	hjf_split_29.130	125
female MCR	hjf_split_29.130	567
female MCR	hjf_split_29.130	94
female MCR	hjf_split_29.130	202
female MCR	hjf_split_29.130	103
female MCR	hjf_split_29.130	95
female MCR	hjf_split_29.130	114
female MCR	hjf_split_29.130	171
female MCR	hjf_split_29.130	171
female MCR	hjf_split_29.130	76
female MCR	hjf_split_29.130	113
female MCR	hjf_split_29.130	190
female MCR	hjf_split_29.130	99
female MCR	hjf_split_29.130	80
female MCR	hjf_split_29.130	180
female MCR	hjf_split_29.130	183
female MCR	hjf_split_29.130	95
female MCR	hjf_split_29.130	100
female MCR	hjf_split_29.130	135
female MCR	hjf_split_29.130	171
female MCR	hjf_split_29.130	81
female MCR	hjf_split_29.130	92
female MCR	hjf_split_29.130	61
female MCR	hjf_split_29.130	195
female MCR	hjf_split_29.130	132
female MCR	hjf_split_29.130	126
female MCR	hjf_split_29.130	134
female MCR	hjf_split_29.130	116
female MCR	hjf_split_29.130	225
female MCR	hjf_split_29.130	159
female MCR	hjf_split_29.130	122
female MCR	hjf_split_29.130	153
female MCR	hjf_split_29.130	162
female MCR	hjf_split_29.130	90
female MCR	hjf_split_29.130	102
female MCR	hjf_split_29.130	48
female MCR	hjf_split_29.130	103
female MCR	hjf_split_29.130	261
female MCR	hjf_split_29.130	134
female MCR	hjf_split_64.151	456
female MCR	hjf_split_04.6	177
female MCR	hjf_split_04.6	219
female MCR	hjf_split_76.144	336
female MCR	hjf_split_76.144	192
female MCR	hjf_split_76.144	75
female MCR	hjf_split_76.144	102
female MCR	hjf_split_76.144	132
female MCR	hjf_split_76.144	84
female MCR	hjf_split_76.144	72
female MCR	hjf_split_21.176	351
female MCR	hjf_split_01.235	148
female MCR	hjf_split_01.235	143
female MCR	hjf_split_01.235	142
female MCR	hjf_split_01.235	119
female MCR	hjf_split_01.235	65
female MCR	hjf_split_01.235	31
female MCR	hjf_split_70.319	351
female MCR	hjf_split_13.103	493
female MCR	hjf_split_13.103	151
female MCR	hjf_split_13.103	179
female MCR	hjf_split_13.103	142
female MCR	hjf_split_13.103	197
female MCR	hjf_split_13.103	142
female MCR	hjf_split_13.103	206
female MCR	hjf_split_13.103	79
female MCR	hjf_split_13.103	123
female MCR	hjf_split_13.103	281
female MCR	hjf_split_13.103	293
female MCR	hjf_split_13.103	102
female MCR	hjf_split_13.103	174
female MCR	hjf_split_13.103	141
female MCR	hjf_split_21.117	129
female MCR	hjf_split_21.117	142
female MCR	hjf_split_21.117	193
female MCR	hjf_split_21.117	223
female MCR	hjf_split_21.117	603
female MCR	hjf_split_21.117	153
female MCR	hjf_split_43.82	41
female MCR	hjf_split_43.82	52
female MCR	hjf_split_43.82	144
female MCR	hjf_split_81.205	26
female MCR	hjf_split_81.205	92
female MCR	hjf_split_81.205	236
female MCR	hjf_split_62.50	143
female MCR	hjf_split_62.50	79
female MCR	hjf_split_62.50	189
female MCR	hjf_split_51.102	138
female MCR	hjf_split_51.102	69
female MCR	hjf_split_51.102	52
female MCR	hjf_split_51.102	131
female MCR	hjf_split_51.102	63
female MCR	hjf_split_51.102	68
female MCR	hjf_split_51.102	102
female MCR	hjf_split_51.102	1402
female MCR	hjf_split_77.180	936
female MCR	hjf_split_76.266	340
female MCR	hjf_split_76.266	112
female MCR	hjf_split_76.266	153
female MCR	hjf_split_76.266	171
female MCR	hjf_split_76.266	319
female MCR	hjf_split_40.376	210
female MCR	hjf_split_40.376	198
female MCR	hjf_split_40.376	86
female MCR	hjf_split_40.376	113
female MCR	hjf_split_40.376	76
female MCR	hjf_split_40.376	85
female MCR	hjf_split_40.376	89
female MCR	hjf_split_40.376	139
female MCR	hjf_split_40.376	105
female MCR	hjf_split_40.376	114
female MCR	hjf_split_40.376	114
female MCR	hjf_split_40.376	54
female MCR	hjf_split_40.376	219
female MCR	hjf_split_40.376	153
female MCR	hjf_split_40.376	75
female MCR	hjf_split_40.376	127
female MCR	hjf_split_40.376	290
female MCR	hjf_split_40.376	175
female MCR	hjf_split_40.376	61
female MCR	hjf_split_40.376	193
female MCR	hjf_split_40.376	534
female MCR	hjf_split_40.376	162
female MCR	hjf_split_40.376	905
female MCR	hjf_split_40.376	118
female MCR	hjf_split_40.376	147
female MCR	hjf_split_40.376	115
female MCR	hjf_split_40.376	117
female MCR	hjf_split_40.376	133
female MCR	hjf_split_40.376	148
female MCR	hjf_split_40.376	9
female MCR	hjf_split_26.235	36
female MCR	hjf_split_26.235	857
female MCR	hjf_split_26.235	64
female MCR	hjf_split_26.235	172
female MCR	hjf_split_26.235	203
female MCR	hjf_split_50.64	55
female MCR	hjf_split_50.64	98
female MCR	hjf_split_50.64	127
female MCR	hjf_split_50.64	68
female MCR	hjf_split_47.166	83
female MCR	hjf_split_47.166	91
female MCR	hjf_split_47.166	80
female MCR	hjf_split_47.166	104
female MCR	hjf_split_47.166	120
female MCR	hjf_split_47.166	125
female MCR	hjf_split_47.166	97
female MCR	hjf_split_47.166	107
female MCR	hjf_split_47.166	78
female MCR	hjf_split_47.166	99
female MCR	hjf_split_47.166	56
female MCR	hjf_split_47.166	136
female MCR	hjf_split_47.166	82
female MCR	hjf_split_47.166	37
female MCR	hjf_split_47.166	88
female MCR	hjf_split_47.166	77
female MCR	hjf_split_47.166	45
female MCR	hjf_split_47.166	46
female MCR	hjf_split_47.166	112
female MCR	hjf_split_47.166	71
female MCR	hjf_split_47.166	51
female MCR	hjf_split_47.166	88
female MCR	hjf_split_47.166	104
female MCR	hjf_split_47.166	147
female MCR	hjf_split_47.166	89
female MCR	hjf_split_47.166	102
female MCR	hjf_split_47.166	118
female MCR	hjf_split_47.166	89
female MCR	hjf_split_47.166	159
female MCR	hjf_split_47.166	126
female MCR	hjf_split_47.166	38
female MCR	hjf_split_47.166	136
female MCR	hjf_split_47.166	107
female MCR	hjf_split_47.166	75
female MCR	hjf_split_47.166	212
female MCR	hjf_split_47.166	66
female MCR	hjf_split_47.166	94
female MCR	hjf_split_47.166	254
female MCR	hjf_split_24.50	70
female MCR	hjf_split_24.50	104
female MCR	hjf_split_24.50	127
female MCR	hjf_split_24.50	93
female MCR	hjf_split_24.50	194
female MCR	hjf_split_24.50	168
female MCR	hjf_split_79.21	115
female MCR	hjf_split_79.21	126
female MCR	hjf_split_79.21	341
female MCR	hjf_split_00.289	321
female MCR	hjf_split_77.54	69
female MCR	hjf_split_77.54	125
female MCR	hjf_split_77.54	169
female MCR	hjf_split_77.54	161
female MCR	hjf_split_77.54	262
female MCR	hjf_split_77.54	83
female MCR	hjf_split_77.54	138
female MCR	hjf_split_77.54	99
female MCR	hjf_split_77.54	187
female MCR	hjf_split_77.54	157
female MCR	hjf_split_77.54	121
female MCR	hjf_split_77.54	748
female MCR	hjf_split_38.75	210
female MCR	hjf_split_38.75	225
female MCR	hjf_split_38.75	60
female MCR	hjf_split_38.75	53
female MCR	hjf_split_38.75	112
female MCR	HiC_scaffold_22.1	176
female MCR	hjf_split_42.43	17
female MCR	hjf_split_42.43	116
female MCR	hjf_split_42.43	106
female MCR	hjf_split_42.43	127
female MCR	hjf_split_42.43	139
female MCR	hjf_split_42.43	89
female MCR	hjf_split_42.43	114
female MCR	hjf_split_42.43	112
female MCR	hjf_split_42.43	154
female MCR	hjf_split_42.43	106
female MCR	hjf_split_83.39	215
female MCR	hjf_split_80.94	337
female MCR	hjf_split_80.94	161
female MCR	hjf_split_80.94	528
female MCR	hjf_split_07.3	190
female MCR	hjf_split_07.3	93
female MCR	hjf_split_07.3	82
female MCR	hjf_split_07.3	265
female MCR	hjf_split_07.3	91
female MCR	hjf_split_07.3	92
female MCR	hjf_split_07.3	68
female MCR	hjf_split_07.3	64
female MCR	hjf_split_07.3	83
female MCR	hjf_split_07.3	120
female MCR	hjf_split_07.3	86
female MCR	hjf_split_07.3	99
female MCR	hjf_split_07.3	94
female MCR	hjf_split_07.3	187
female MCR	hjf_split_07.3	126
female MCR	hjf_split_07.3	102
female MCR	hjf_split_07.3	187
female MCR	hjf_split_07.3	112
female MCR	hjf_split_07.3	82
female MCR	hjf_split_00.454	229
female MCR	hjf_split_00.454	163
female MCR	hjf_split_00.454	172
female MCR	hjf_split_00.454	85
female MCR	hjf_split_00.454	39
female MCR	hjf_split_00.454	161
female MCR	hjf_split_00.454	124
female MCR	hjf_split_00.454	71
female MCR	hjf_split_00.454	79
female MCR	hjf_split_00.454	54
female MCR	hjf_split_00.454	102
female MCR	hjf_split_00.454	261
female MCR	hjf_split_00.454	168
female MCR	hjf_split_00.454	117
female MCR	hjf_split_00.454	117
female MCR	hjf_split_00.454	704
female MCR	hjf_split_49.96	100
female MCR	hjf_split_49.96	75
female MCR	hjf_split_49.96	116
female MCR	hjf_split_49.96	201
female MCR	hjf_split_49.96	157
female MCR	hjf_split_49.96	1195
female MCR	hjf_split_49.96	170
female MCR	hjf_split_49.96	147
female MCR	hjf_split_49.96	89
female MCR	hjf_split_49.96	202
female MCR	hjf_split_49.96	130
female MCR	hjf_split_49.96	72
female MCR	hjf_split_49.96	90
female MCR	hjf_split_49.96	101
female MCR	hjf_split_49.96	72
female MCR	hjf_split_49.96	101
female MCR	hjf_split_49.96	120
female MCR	hjf_split_49.96	127
female MCR	hjf_split_49.96	107
female MCR	hjf_split_22.264	79
female MCR	hjf_split_22.264	124
female MCR	hjf_split_22.264	107
female MCR	hjf_split_22.264	129
female MCR	hjf_split_22.264	119
female MCR	hjf_split_22.264	474
female MCR	hjf_split_22.264	430
female MCR	hjf_split_22.264	77
female MCR	hjf_split_22.264	47
female MCR	hjf_split_22.264	35
female MCR	hjf_split_22.264	200
female MCR	hjf_split_22.264	253
female MCR	hjf_split_22.264	197
female MCR	hjf_split_22.264	852
female MCR	hjf_split_16.57	57
female MCR	hjf_split_16.57	66
female MCR	hjf_split_16.57	71
female MCR	hjf_split_16.57	97
female MCR	hjf_split_16.57	102
female MCR	hjf_split_16.57	183
female MCR	hjf_split_39.123	1047
female MCR	hjf_split_39.123	125
female MCR	hjf_split_39.123	362
female MCR	hjf_split_39.123	143
female MCR	hjf_split_47.298	411
female MCR	hjf_split_47.298	78
female MCR	hjf_split_47.298	1311
female MCR	hjf_split_47.298	81
female MCR	hjf_split_47.298	102
female MCR	hjf_split_47.298	417
female MCR	hjf_split_47.298	36
female MCR	hjf_split_47.33	51
female MCR	hjf_split_47.33	86
female MCR	hjf_split_47.33	160
female MCR	hjf_split_47.33	87
female MCR	hjf_split_47.33	40
female MCR	hjf_split_47.33	76
female MCR	hjf_split_47.33	106
female MCR	hjf_split_47.33	96
female MCR	hjf_split_47.33	124
female MCR	hjf_split_47.33	122
female MCR	hjf_split_47.33	111
female MCR	hjf_split_47.33	105
female MCR	hjf_split_47.33	51
female MCR	hjf_split_24.344	417
female MCR	hjf_split_81.7	18
female MCR	hjf_split_81.7	99
female MCR	hjf_split_81.7	198
female MCR	hjf_split_34.125	78
female MCR	hjf_split_34.125	63
female MCR	hjf_split_34.125	47
female MCR	hjf_split_34.125	66
female MCR	hjf_split_34.125	32
female MCR	hjf_split_34.125	38
female MCR	hjf_split_34.125	199
female MCR	hjf_split_34.125	95
female MCR	hjf_split_34.125	67
female MCR	hjf_split_34.125	84
female MCR	hjf_split_34.125	26
female MCR	hjf_split_34.125	20
female MCR	hjf_split_34.125	108
female MCR	hjf_split_34.125	31
female MCR	hjf_split_34.125	13
female MCR	hjf_split_34.125	130
female MCR	hjf_split_34.125	50
female MCR	hjf_split_34.125	92
female MCR	hjf_split_34.125	78
female MCR	hjf_split_34.125	156
female MCR	hjf_split_34.125	123
female MCR	hjf_split_29.182	74
female MCR	hjf_split_29.182	186
female MCR	hjf_split_29.182	184
female MCR	hjf_split_29.182	146
female MCR	hjf_split_29.182	132
female MCR	hjf_split_29.182	220
female MCR	hjf_split_29.182	118
female MCR	hjf_split_29.182	166
female MCR	hjf_split_29.182	195
female MCR	hjf_split_29.182	231
female MCR	hjf_split_29.182	117
female MCR	hjf_split_29.182	110
female MCR	hjf_split_29.182	110
female MCR	hjf_split_29.182	225
female MCR	hjf_split_29.182	194
female MCR	hjf_split_29.182	90
female MCR	hjf_split_29.182	205
female MCR	hjf_split_29.182	90
female MCR	hjf_split_29.182	183
female MCR	hjf_split_29.182	75
female MCR	hjf_split_01.145	303
female MCR	hjf_split_01.145	129
female MCR	hjf_split_01.145	184
female MCR	hjf_split_01.145	150
female MCR	hjf_split_01.145	149
female MCR	hjf_split_01.145	117
female MCR	hjf_split_01.145	117
female MCR	hjf_split_01.145	149
female MCR	hjf_split_01.145	192
female MCR	hjf_split_01.145	171
female MCR	hjf_split_01.145	173
female MCR	hjf_split_01.145	185
female MCR	hjf_split_01.145	123
female MCR	hjf_split_01.145	190
female MCR	hjf_split_01.145	236
female MCR	hjf_split_01.145	77
female MCR	hjf_split_01.145	48
female MCR	hjf_split_01.145	108
female MCR	hjf_split_01.145	96
female MCR	hjf_split_01.145	28
female MCR	hjf_split_58.113	73
female MCR	hjf_split_58.113	1601
female MCR	hjf_split_58.113	56
female MCR	hjf_split_58.113	177
female MCR	hjf_split_58.113	184
female MCR	hjf_split_58.113	23
female MCR	hjf_split_58.113	82
female MCR	hjf_split_58.113	115
female MCR	hjf_split_58.113	129
female MCR	hjf_split_58.113	80
female MCR	hjf_split_58.113	74
female MCR	hjf_split_58.113	289
female MCR	hjf_split_58.113	146
female MCR	hjf_split_58.113	127
female MCR	hjf_split_18.24	616
female MCR	hjf_split_18.24	710
female MCR	hjf_split_63.71	43
female MCR	hjf_split_63.71	202
female MCR	hjf_split_63.71	86
female MCR	hjf_split_63.71	13
female MCR	hjf_split_63.71	157
female MCR	hjf_split_63.71	145
female MCR	hjf_split_63.71	109
female MCR	hjf_split_63.71	96
female MCR	hjf_split_53.31	197
female MCR	hjf_split_53.31	98
female MCR	hjf_split_53.31	194
female MCR	hjf_split_53.31	30
female MCR	hjf_split_53.31	63
female MCR	hjf_split_53.31	201
female MCR	hjf_split_53.31	82
female MCR	hjf_split_53.31	94
female MCR	hjf_split_53.31	155
female MCR	hjf_split_53.31	131
female MCR	hjf_split_53.31	30
female MCR	hjf_split_53.31	238
female MCR	hjf_split_53.31	221
female MCR	hjf_split_53.31	136
female MCR	hjf_split_53.31	92
female MCR	hjf_split_53.31	63
female MCR	hjf_split_53.31	132
female MCR	hjf_split_53.31	84
female MCR	hjf_split_53.31	135
female MCR	hjf_split_53.31	147
female MCR	hjf_split_53.31	222
female MCR	hjf_split_53.31	117
female MCR	hjf_split_53.31	75
female MCR	hjf_split_53.31	165
female MCR	hjf_split_53.31	102
female MCR	hjf_split_53.31	47
female MCR	hjf_split_53.31	157
female MCR	hjf_split_39.103	156
female MCR	hjf_split_39.103	240
female MCR	hjf_split_43.42	1458
female MCR	hjf_split_59.96	81
female MCR	hjf_split_59.96	44
female MCR	hjf_split_59.96	75
female MCR	hjf_split_59.96	64
female MCR	hjf_split_59.96	229
female MCR	hjf_split_59.96	95
female MCR	hjf_split_59.96	63
female MCR	hjf_split_59.96	56
female MCR	hjf_split_59.96	80
female MCR	hjf_split_59.96	69
female MCR	hjf_split_59.96	107
female MCR	hjf_split_59.96	42
female MCR	hjf_split_59.96	111
female MCR	hjf_split_59.96	235
female MCR	hjf_split_59.96	114
female MCR	hjf_split_59.96	92
female MCR	hjf_split_59.96	102
female MCR	hjf_split_59.96	138
female MCR	hjf_split_59.96	126
female MCR	hjf_split_59.96	467
female MCR	hjf_split_59.96	133
female MCR	hjf_split_59.96	147
female MCR	hjf_split_59.96	130
female MCR	hjf_split_59.96	578
female MCR	hjf_split_59.96	220
female MCR	hjf_split_59.96	7
female MCR	hjf_split_59.96	65
female MCR	hjf_split_59.96	915
female MCR	hjf_split_59.96	581
female MCR	hjf_split_55.187	66
female MCR	hjf_split_55.187	91
female MCR	hjf_split_55.187	122
female MCR	hjf_split_55.187	61
female MCR	hjf_split_55.187	143
female MCR	hjf_split_55.187	79
female MCR	hjf_split_55.187	136
female MCR	hjf_split_55.187	94
female MCR	hjf_split_55.187	89
female MCR	hjf_split_55.187	125
female MCR	hjf_split_55.187	67
female MCR	hjf_split_55.187	71
female MCR	hjf_split_55.187	167
female MCR	hjf_split_55.187	174
female MCR	hjf_split_55.187	183
female MCR	hjf_split_55.187	22
female MCR	hjf_split_55.187	129
female MCR	hjf_split_55.187	543
female MCR	hjf_split_55.187	207
female MCR	hjf_split_55.187	174
female MCR	hjf_split_55.187	188
female MCR	hjf_split_62.185	100
female MCR	hjf_split_62.185	137
female MCR	hjf_split_62.185	78
female MCR	hjf_split_62.185	167
female MCR	hjf_split_62.185	325
female MCR	HiC_scaffold_837.18	86
female MCR	HiC_scaffold_837.18	106
female MCR	hjf_split_41.16	112
female MCR	hjf_split_41.16	91
female MCR	hjf_split_41.16	1187
female MCR	hjf_split_41.16	491
female MCR	hjf_split_51.71	195
female MCR	hjf_split_51.71	120
female MCR	hjf_split_51.71	86
female MCR	hjf_split_51.71	82
female MCR	hjf_split_51.71	93
female MCR	hjf_split_51.71	70
female MCR	hjf_split_51.71	70
female MCR	hjf_split_51.71	76
female MCR	hjf_split_51.71	133
female MCR	hjf_split_51.71	118
female MCR	hjf_split_51.71	125
female MCR	hjf_split_51.71	60
female MCR	hjf_split_51.71	38
female MCR	hjf_split_51.71	122
female MCR	hjf_split_51.71	72
female MCR	hjf_split_51.71	114
female MCR	hjf_split_51.71	154
female MCR	hjf_split_51.71	114
female MCR	hjf_split_51.71	60
female MCR	hjf_split_51.71	259
female MCR	hjf_split_51.71	162
female MCR	hjf_split_51.71	56
female MCR	hjf_split_51.71	115
female MCR	hjf_split_51.71	155
female MCR	hjf_split_51.71	135
female MCR	hjf_split_51.71	262
female MCR	hjf_split_51.71	177
female MCR	hjf_split_51.71	100
female MCR	hjf_split_51.71	121
female MCR	hjf_split_03.106	154
female MCR	hjf_split_03.106	76
female MCR	hjf_split_03.106	196
female MCR	hjf_split_03.106	80
female MCR	hjf_split_03.106	92
female MCR	hjf_split_03.106	818
female MCR	hjf_split_03.106	203
female MCR	hjf_split_03.106	196
female MCR	hjf_split_03.106	221
female MCR	hjf_split_03.106	246
female MCR	hjf_split_03.106	151
female MCR	hjf_split_03.106	97
female MCR	hjf_split_03.106	146
female MCR	hjf_split_03.106	120
female MCR	hjf_split_03.106	77
female MCR	hjf_split_03.106	175
female MCR	hjf_split_03.106	79
female MCR	hjf_split_03.106	107
female MCR	hjf_split_03.106	165
female MCR	hjf_split_03.106	56
female MCR	hjf_split_03.106	13
female MCR	hjf_split_63.26	93
female MCR	hjf_split_63.26	110
female MCR	hjf_split_63.26	142
female MCR	hjf_split_63.26	97
female MCR	hjf_split_63.26	41
female MCR	hjf_split_21.3	357
female MCR	hjf_split_06.27	22
female MCR	hjf_split_06.27	105
female MCR	hjf_split_06.27	219
female MCR	hjf_split_06.27	142
female MCR	hjf_split_06.27	111
female MCR	hjf_split_06.27	144
female MCR	hjf_split_06.27	544
female MCR	hjf_split_58.211	162
female MCR	hjf_split_58.211	125
female MCR	hjf_split_58.211	111
female MCR	hjf_split_58.211	148
female MCR	hjf_split_20.262	67
female MCR	hjf_split_20.262	193
female MCR	hjf_split_20.262	163
female MCR	hjf_split_20.262	63
female MCR	hjf_split_20.262	216
female MCR	hjf_split_20.262	129
female MCR	hjf_split_20.262	222
female MCR	hjf_split_20.262	102
female MCR	hjf_split_20.262	198
female MCR	hjf_split_20.262	85
female MCR	hjf_split_20.262	54
female MCR	hjf_split_20.262	94
female MCR	hjf_split_20.262	53
female MCR	hjf_split_20.262	78
female MCR	hjf_split_20.262	135
female MCR	hjf_split_20.262	106
female MCR	hjf_split_20.262	225
female MCR	hjf_split_20.262	80
female MCR	hjf_split_20.262	181
female MCR	hjf_split_20.262	147
female MCR	hjf_split_20.262	325
female MCR	hjf_split_20.262	384
female MCR	hjf_split_49.115	170
female MCR	hjf_split_49.115	121
female MCR	hjf_split_49.115	156
female MCR	hjf_split_73.130	31
female MCR	hjf_split_73.130	21
female MCR	hjf_split_73.130	197
female MCR	hjf_split_73.130	57
female MCR	hjf_split_73.130	60
female MCR	hjf_split_26.349	261
female MCR	hjf_split_26.349	176
female MCR	hjf_split_26.349	106
female MCR	hjf_split_26.349	93
female MCR	hjf_split_26.349	212
female MCR	hjf_split_26.349	148
female MCR	hjf_split_40.121	300
female MCR	hjf_split_47.221	131
female MCR	hjf_split_47.221	98
female MCR	hjf_split_47.221	128
female MCR	hjf_split_47.221	104
female MCR	hjf_split_47.221	158
female MCR	hjf_split_47.221	72
female MCR	hjf_split_47.221	138
female MCR	hjf_split_47.221	123
female MCR	hjf_split_47.221	659
female MCR	hjf_split_55.193	393
female MCR	hjf_split_52.81	109
female MCR	hjf_split_52.81	163
female MCR	hjf_split_52.81	152
female MCR	hjf_split_52.81	108
female MCR	hjf_split_52.81	120
female MCR	hjf_split_52.81	116
female MCR	hjf_split_52.81	173
female MCR	hjf_split_52.81	163
female MCR	hjf_split_52.81	191
female MCR	hjf_split_52.81	180
female MCR	hjf_split_52.81	106
female MCR	hjf_split_52.81	218
female MCR	hjf_split_52.81	133
female MCR	hjf_split_52.81	45
female MCR	hjf_split_15.5	233
female MCR	hjf_split_15.5	1054
female MCR	hjf_split_03.58	82
female MCR	hjf_split_03.58	142
female MCR	hjf_split_03.58	88
female MCR	hjf_split_03.58	87
female MCR	hjf_split_03.58	120
female MCR	hjf_split_27.61	56
female MCR	hjf_split_27.61	135
female MCR	hjf_split_27.61	105
female MCR	hjf_split_27.61	94
female MCR	hjf_split_83.13	111
female MCR	hjf_split_83.13	73
female MCR	hjf_split_83.13	145
female MCR	hjf_split_83.13	146
female MCR	hjf_split_83.13	174
female MCR	hjf_split_83.13	116
female MCR	hjf_split_83.13	161
female MCR	hjf_split_83.13	127
female MCR	hjf_split_83.13	78
female MCR	hjf_split_83.13	77
female MCR	hjf_split_83.13	58
female MCR	hjf_split_83.13	111
female MCR	hjf_split_83.13	69
female MCR	hjf_split_64.79	632
female MCR	hjf_split_64.79	646
female MCR	hjf_split_48.176	148
female MCR	hjf_split_48.176	102
female MCR	hjf_split_48.176	123
female MCR	hjf_split_48.176	188
female MCR	hjf_split_48.176	117
female MCR	hjf_split_48.176	125
female MCR	hjf_split_48.176	114
female MCR	hjf_split_48.176	135
female MCR	hjf_split_48.176	188
female MCR	hjf_split_48.176	37
female MCR	hjf_split_48.176	115
female MCR	hjf_split_50.299	134
female MCR	hjf_split_50.299	170
female MCR	hjf_split_50.299	162
female MCR	hjf_split_50.299	173
female MCR	hjf_split_50.299	187
female MCR	hjf_split_50.299	172
female MCR	hjf_split_50.299	116
female MCR	hjf_split_50.299	62
female MCR	hjf_split_35.64	208
female MCR	hjf_split_35.64	180
female MCR	hjf_split_35.64	246
female MCR	hjf_split_35.64	119
female MCR	hjf_split_35.64	129
female MCR	hjf_split_35.64	178
female MCR	hjf_split_35.64	139
female MCR	hjf_split_35.64	104
female MCR	hjf_split_35.64	240
female MCR	hjf_split_35.64	360
female MCR	hjf_split_35.64	161
female MCR	hjf_split_35.64	134
female MCR	hjf_split_35.64	154
female MCR	hjf_split_65.292	88
female MCR	hjf_split_65.292	158
female MCR	hjf_split_65.292	182
female MCR	hjf_split_65.292	85
female MCR	hjf_split_65.292	42
female MCR	hjf_split_65.292	105
female MCR	hjf_split_65.292	60
female MCR	hjf_split_65.292	69
female MCR	hjf_split_65.292	102
female MCR	hjf_split_65.292	71
female MCR	hjf_split_65.292	77
female MCR	hjf_split_65.292	107
female MCR	hjf_split_65.292	31
female MCR	hjf_split_65.292	164
female MCR	hjf_split_65.292	74
female MCR	hjf_split_65.292	72
female MCR	hjf_split_65.292	74
female MCR	hjf_split_65.292	62
female MCR	hjf_split_65.292	100
female MCR	hjf_split_65.292	182
female MCR	hjf_split_65.292	270
female MCR	hjf_split_31.117	393
female MCR	hjf_split_70.290	149
female MCR	hjf_split_70.290	282
female MCR	hjf_split_70.290	270
female MCR	hjf_split_70.290	55
female MCR	hjf_split_51.193	182
female MCR	hjf_split_51.193	198
female MCR	hjf_split_51.193	151
female MCR	hjf_split_51.193	271
female MCR	hjf_split_51.193	260
female MCR	hjf_split_53.142	158
female MCR	hjf_split_53.142	35
female MCR	hjf_split_53.142	221
female MCR	hjf_split_53.142	126
female MCR	hjf_split_53.142	165
female MCR	hjf_split_53.142	96
female MCR	hjf_split_53.142	61
female MCR	hjf_split_53.142	212
female MCR	hjf_split_53.142	303
female MCR	hjf_split_53.142	63
female MCR	hjf_split_53.142	69
female MCR	hjf_split_28.208	744
female MCR	hjf_split_22.74	175
female MCR	hjf_split_22.74	127
female MCR	hjf_split_22.74	111
female MCR	hjf_split_22.74	165
female MCR	hjf_split_22.74	168
female MCR	hjf_split_22.74	140
female MCR	hjf_split_22.74	137
female MCR	hjf_split_22.74	159
female MCR	hjf_split_21.10	51
female MCR	hjf_split_21.10	53
female MCR	hjf_split_21.10	102
female MCR	hjf_split_21.10	37
female MCR	hjf_split_21.10	118
female MCR	hjf_split_21.10	107
female MCR	hjf_split_77.59	47
female MCR	hjf_split_77.59	89
female MCR	hjf_split_77.59	121
female MCR	hjf_split_77.59	871
female MCR	hjf_split_51.206	119
female MCR	hjf_split_51.206	229
female MCR	hjf_split_51.206	136
female MCR	hjf_split_51.206	212
female MCR	hjf_split_51.206	61
female MCR	hjf_split_51.206	110
female MCR	hjf_split_51.206	105
female MCR	hjf_split_51.206	73
female MCR	hjf_split_51.206	120
female MCR	hjf_split_51.206	143
female MCR	hjf_split_51.206	116
female MCR	hjf_split_51.206	226
female MCR	hjf_split_51.206	93
female MCR	hjf_split_51.206	77
female MCR	hjf_split_51.206	157
female MCR	hjf_split_51.206	108
female MCR	hjf_split_51.206	96
female MCR	hjf_split_51.206	135
female MCR	hjf_split_51.206	63
female MCR	hjf_split_49.80	71
female MCR	hjf_split_49.80	178
female MCR	hjf_split_65.107	187
female MCR	hjf_split_65.107	119
female MCR	hjf_split_65.107	118
female MCR	hjf_split_65.107	83
female MCR	hjf_split_65.107	33
female MCR	hjf_split_65.107	162
female MCR	hjf_split_65.107	115
female MCR	hjf_split_65.107	120
female MCR	hjf_split_65.107	143
female MCR	hjf_split_40.402	393
female MCR	hjf_split_38.174	86
female MCR	hjf_split_38.174	262
female MCR	hjf_split_38.174	103
female MCR	hjf_split_38.174	59
female MCR	hjf_split_38.174	25
female MCR	hjf_split_38.174	102
female MCR	hjf_split_38.174	803
female MCR	hjf_split_38.174	256
female MCR	hjf_split_38.174	177
female MCR	hjf_split_38.174	159
female MCR	hjf_split_38.174	180
female MCR	hjf_split_38.174	180
female MCR	hjf_split_38.174	198
female MCR	hjf_split_38.174	119
female MCR	hjf_split_38.174	130
female MCR	hjf_split_38.174	108
female MCR	hjf_split_38.174	132
female MCR	hjf_split_38.174	195
female MCR	hjf_split_38.174	122
female MCR	hjf_split_38.174	109
female MCR	hjf_split_38.174	165
female MCR	hjf_split_38.174	234
female MCR	hjf_split_38.174	162
female MCR	hjf_split_38.174	162
female MCR	hjf_split_38.174	162
female MCR	hjf_split_38.174	114
female MCR	hjf_split_38.174	202
female MCR	hjf_split_38.174	158
female MCR	hjf_split_38.174	202
female MCR	hjf_split_38.174	176
female MCR	hjf_split_38.174	125
female MCR	hjf_split_38.174	124
female MCR	hjf_split_38.174	171
female MCR	hjf_split_38.174	174
female MCR	hjf_split_38.174	120
female MCR	hjf_split_38.174	177
female MCR	hjf_split_38.174	85
female MCR	hjf_split_38.174	192
female MCR	hjf_split_38.174	168
female MCR	hjf_split_38.174	673
female MCR	hjf_split_38.174	2792
female MCR	hjf_split_38.174	226
female MCR	hjf_split_38.174	156
female MCR	hjf_split_38.174	64
female MCR	hjf_split_38.174	174
female MCR	hjf_split_38.174	177
female MCR	hjf_split_38.174	171
female MCR	hjf_split_38.174	96
female MCR	hjf_split_38.174	96
female MCR	hjf_split_38.174	38
female MCR	hjf_split_38.174	96
female MCR	hjf_split_38.174	102
female MCR	hjf_split_57.230	235
female MCR	hjf_split_57.230	83
female MCR	hjf_split_57.230	276
female MCR	hjf_split_57.230	90
female MCR	hjf_split_57.230	34
female MCR	hjf_split_57.230	64
female MCR	hjf_split_57.230	303
female MCR	hjf_split_57.230	88
female MCR	hjf_split_57.230	93
female MCR	hjf_split_57.230	43
female MCR	hjf_split_57.230	45
female MCR	hjf_split_57.230	65
female MCR	hjf_split_57.230	70
female MCR	hjf_split_57.230	68
female MCR	hjf_split_57.230	45
female MCR	hjf_split_57.230	115
female MCR	hjf_split_57.230	137
female MCR	hjf_split_57.230	142
female MCR	hjf_split_57.230	113
female MCR	hjf_split_57.230	163
female MCR	hjf_split_57.230	155
female MCR	hjf_split_57.230	210
female MCR	hjf_split_57.230	177
female MCR	hjf_split_57.230	244
female MCR	hjf_split_57.230	170
female MCR	hjf_split_57.230	97
female MCR	hjf_split_57.230	76
female MCR	hjf_split_57.230	31
female MCR	hjf_split_57.230	99
female MCR	hjf_split_57.230	71
female MCR	hjf_split_57.230	72
female MCR	hjf_split_57.230	214
female MCR	hjf_split_57.230	188
female MCR	hjf_split_57.230	121
female MCR	hjf_split_57.230	57
female MCR	hjf_split_62.351	245
female MCR	hjf_split_62.351	157
female MCR	hjf_split_62.351	141
female MCR	hjf_split_62.351	165
female MCR	hjf_split_62.351	111
female MCR	hjf_split_62.351	133
female MCR	hjf_split_62.351	147
female MCR	hjf_split_62.351	204
female MCR	hjf_split_62.351	137
female MCR	hjf_split_62.351	81
female MCR	hjf_split_62.351	211
female MCR	hjf_split_62.351	110
female MCR	hjf_split_62.351	54
female MCR	hjf_split_62.351	70
female MCR	hjf_split_62.351	145
female MCR	hjf_split_62.351	61
female MCR	hjf_split_62.351	33
female MCR	hjf_split_62.351	186
female MCR	hjf_split_62.351	126
female MCR	hjf_split_62.351	146
female MCR	hjf_split_62.351	166
female MCR	hjf_split_62.351	134
female MCR	hjf_split_62.351	129
female MCR	hjf_split_62.351	93
female MCR	hjf_split_62.351	72
female MCR	hjf_split_62.351	118
female MCR	hjf_split_62.351	210
female MCR	hjf_split_62.351	77
female MCR	hjf_split_62.351	126
female MCR	hjf_split_62.351	126
female MCR	hjf_split_62.351	126
female MCR	hjf_split_62.351	126
female MCR	hjf_split_62.351	604
female MCR	hjf_split_24.262	633
female MCR	hjf_split_15.102	158
female MCR	hjf_split_15.102	209
female MCR	hjf_split_15.102	144
female MCR	hjf_split_15.102	91
female MCR	hjf_split_15.102	121
female MCR	hjf_split_15.102	54
female MCR	hjf_split_15.102	51
female MCR	hjf_split_15.102	30
female MCR	hjf_split_15.102	59
female MCR	hjf_split_15.102	100
female MCR	hjf_split_81.216	780
female MCR	hjf_split_02.53	103
female MCR	hjf_split_02.53	50
female MCR	hjf_split_02.53	24
female MCR	hjf_split_02.53	78
female MCR	hjf_split_02.53	114
female MCR	hjf_split_02.53	109
female MCR	hjf_split_02.53	50
female MCR	hjf_split_00.169	256
female MCR	hjf_split_00.169	98
female MCR	hjf_split_00.169	105
female MCR	hjf_split_17.115	54
female MCR	hjf_split_17.115	57
female MCR	hjf_split_17.115	165
female MCR	hjf_split_20.108	25
female MCR	hjf_split_20.108	110
female MCR	hjf_split_20.108	116
female MCR	hjf_split_20.108	252
female MCR	hjf_split_20.108	114
female MCR	hjf_split_20.108	127
female MCR	hjf_split_20.108	861
female MCR	hjf_split_20.108	117
female MCR	hjf_split_53.109	314
female MCR	hjf_split_53.109	200
female MCR	hjf_split_53.109	214
female MCR	hjf_split_53.109	1516
female MCR	hjf_split_53.109	141
female MCR	hjf_split_80.149	1387
female MCR	hjf_split_80.149	121
female MCR	hjf_split_80.149	112
female MCR	hjf_split_24.31	113
female MCR	hjf_split_24.31	341
female MCR	hjf_split_24.31	151
female MCR	hjf_split_24.31	360
female MCR	hjf_split_24.31	111
female MCR	hjf_split_24.31	85
female MCR	hjf_split_24.31	50
female MCR	hjf_split_24.31	157
female MCR	hjf_split_24.31	396
female MCR	hjf_split_75.181	67
female MCR	hjf_split_75.181	107
female MCR	hjf_split_75.181	115
female MCR	hjf_split_75.181	137
female MCR	hjf_split_75.181	72
female MCR	hjf_split_75.181	55
female MCR	hjf_split_75.181	164
female MCR	hjf_split_75.181	45
female MCR	hjf_split_75.181	58
female MCR	hjf_split_75.181	173
female MCR	hjf_split_75.181	81
female MCR	hjf_split_75.181	58
female MCR	hjf_split_75.181	137
female MCR	hjf_split_75.116	108
female MCR	hjf_split_75.116	122
female MCR	hjf_split_75.116	115
female MCR	hjf_split_75.116	69
female MCR	hjf_split_75.116	108
female MCR	hjf_split_75.116	24
female MCR	hjf_split_75.116	108
female MCR	hjf_split_75.116	129
female MCR	hjf_split_75.116	148
female MCR	hjf_split_75.116	83
female MCR	hjf_split_75.116	76
female MCR	hjf_split_75.116	86
female MCR	hjf_split_75.116	93
female MCR	hjf_split_75.116	108
female MCR	hjf_split_75.116	96
female MCR	hjf_split_75.116	95
female MCR	hjf_split_75.116	55
female MCR	hjf_split_75.116	81
female MCR	hjf_split_75.116	84
female MCR	hjf_split_27.413	852
female MCR	hjf_split_27.413	76
female MCR	hjf_split_27.413	188
female MCR	hjf_split_28.71	654
female MCR	hjf_split_00.594	770
female MCR	hjf_split_00.594	81
female MCR	hjf_split_00.594	156
female MCR	hjf_split_00.594	178
female MCR	HiC_scaffold_837.6	107
female MCR	HiC_scaffold_837.6	154
female MCR	hjf_split_48.220	17
female MCR	hjf_split_48.220	136
female MCR	hjf_split_48.220	117
female MCR	hjf_split_48.220	291
female MCR	hjf_split_43.219	1277
female MCR	hjf_split_43.219	212
female MCR	hjf_split_43.219	252
female MCR	hjf_split_43.219	113
female MCR	hjf_split_43.219	129
female MCR	hjf_split_43.219	69
female MCR	hjf_split_63.151	73
female MCR	hjf_split_63.151	102
female MCR	hjf_split_63.151	84
female MCR	hjf_split_63.151	44
female MCR	hjf_split_10.169	84
female MCR	hjf_split_10.169	73
female MCR	hjf_split_10.169	155
female MCR	hjf_split_60.30	291
female MCR	hjf_split_60.30	154
female MCR	hjf_split_60.30	157
female MCR	hjf_split_60.30	148
female MCR	hjf_split_60.30	148
female MCR	hjf_split_60.30	234
female MCR	hjf_split_60.30	95
female MCR	hjf_split_60.30	238
female MCR	hjf_split_60.30	192
female MCR	hjf_split_60.30	110
female MCR	hjf_split_60.30	88
female MCR	hjf_split_60.30	128
female MCR	hjf_split_60.30	144
female MCR	hjf_split_60.30	103
female MCR	hjf_split_60.30	759
female MCR	hjf_split_60.30	146
female MCR	hjf_split_60.30	112
female MCR	hjf_split_60.30	146
female MCR	hjf_split_60.30	143
female MCR	hjf_split_60.30	214
female MCR	hjf_split_60.30	176
female MCR	hjf_split_60.30	163
female MCR	hjf_split_60.30	96
female MCR	hjf_split_60.30	117
female MCR	hjf_split_60.30	175
female MCR	hjf_split_60.30	457
female MCR	hjf_split_60.30	147
female MCR	hjf_split_60.30	150
female MCR	hjf_split_60.30	1613
female MCR	hjf_split_60.30	177
female MCR	hjf_split_60.30	201
female MCR	hjf_split_60.30	176
female MCR	hjf_split_60.30	165
female MCR	hjf_split_60.30	110
female MCR	hjf_split_60.30	191
female MCR	hjf_split_60.30	29
female MCR	hjf_split_00.321	24
female MCR	hjf_split_00.321	29
female MCR	hjf_split_00.321	1090
female MCR	hjf_split_25.81	76
female MCR	hjf_split_25.81	3434
female MCR	hjf_split_25.81	441
female MCR	hjf_split_10.4	166
female MCR	hjf_split_10.4	85
female MCR	hjf_split_10.4	91
female MCR	hjf_split_00.400	64
female MCR	hjf_split_00.400	146
female MCR	hjf_split_00.400	90
female MCR	hjf_split_00.400	182
female MCR	hjf_split_00.400	192
female MCR	hjf_split_00.400	107
female MCR	hjf_split_00.400	111
female MCR	hjf_split_00.400	137
female MCR	hjf_split_00.400	209
female MCR	hjf_split_00.400	127
female MCR	hjf_split_00.400	111
female MCR	hjf_split_00.400	144
female MCR	hjf_split_00.400	115
female MCR	hjf_split_00.400	37
female MCR	hjf_split_00.400	64
female MCR	hjf_split_00.400	85
female MCR	hjf_split_00.400	194
female MCR	hjf_split_78.94	120
female MCR	hjf_split_78.94	140
female MCR	hjf_split_78.94	139
female MCR	hjf_split_78.94	120
female MCR	hjf_split_78.94	201
female MCR	hjf_split_78.94	53
female MCR	hjf_split_78.94	140
female MCR	hjf_split_78.94	128
female MCR	hjf_split_78.94	256
female MCR	hjf_split_78.94	142
female MCR	hjf_split_78.94	88
female MCR	hjf_split_78.94	174
female MCR	hjf_split_78.94	132
female MCR	hjf_split_78.94	51
female MCR	hjf_split_78.94	96
female MCR	hjf_split_78.94	161
female MCR	hjf_split_78.94	40
female MCR	hjf_split_23.8	14
female MCR	hjf_split_23.8	28
female MCR	hjf_split_23.8	125
female MCR	hjf_split_23.8	98
female MCR	hjf_split_23.8	193
female MCR	hjf_split_23.8	148
female MCR	hjf_split_26.171	357
female MCR	hjf_split_00.173	253
female MCR	hjf_split_00.173	146
female MCR	hjf_split_00.173	627
female MCR	hjf_split_00.173	286
female MCR	hjf_split_00.173	215
female MCR	hjf_split_42.93	52
female MCR	hjf_split_42.93	142
female MCR	hjf_split_42.93	61
female MCR	hjf_split_39.291	560
female MCR	hjf_split_39.291	535
female MCR	hjf_split_07.60	168
female MCR	hjf_split_07.60	141
female MCR	hjf_split_07.60	102
female MCR	hjf_split_07.60	182
female MCR	hjf_split_07.60	158
female MCR	hjf_split_07.60	173
female MCR	hjf_split_07.60	165
female MCR	hjf_split_07.60	188
female MCR	hjf_split_07.60	217
female MCR	hjf_split_40.70	69
female MCR	hjf_split_40.70	75
female MCR	hjf_split_40.70	28
female MCR	hjf_split_40.70	33
female MCR	hjf_split_40.70	244
female MCR	hjf_split_40.70	179
female MCR	hjf_split_40.70	192
female MCR	hjf_split_40.70	137
female MCR	hjf_split_40.70	161
female MCR	hjf_split_40.70	143
female MCR	hjf_split_40.70	272
female MCR	hjf_split_35.211	63
female MCR	hjf_split_35.211	192
female MCR	hjf_split_35.211	75
female MCR	hjf_split_35.211	102
female MCR	hjf_split_35.211	153
female MCR	hjf_split_35.211	84
female MCR	hjf_split_35.211	93
female MCR	hjf_split_73.142	82
female MCR	hjf_split_73.142	103
female MCR	hjf_split_73.142	29
female MCR	hjf_split_73.142	119
female MCR	hjf_split_73.142	175
female MCR	hjf_split_73.142	94
female MCR	hjf_split_73.142	55
female MCR	hjf_split_73.142	165
female MCR	hjf_split_73.142	128
female MCR	hjf_split_73.142	103
female MCR	hjf_split_73.142	203
female MCR	hjf_split_73.142	139
female MCR	HiC_scaffold_6.11	423
female MCR	HiC_scaffold_6.11	75
female MCR	hjf_split_74.91	468
female MCR	hjf_split_55.335	1356
female MCR	hjf_split_47.37	259
female MCR	hjf_split_47.37	119
female MCR	hjf_split_47.37	122
female MCR	hjf_split_47.37	182
female MCR	hjf_split_47.37	420
female MCR	hjf_split_47.37	569
female MCR	hjf_split_47.37	137
female MCR	hjf_split_47.37	224
female MCR	hjf_split_47.37	191
female MCR	hjf_split_47.37	139
female MCR	hjf_split_47.37	65
female MCR	hjf_split_47.37	127
female MCR	hjf_split_47.37	96
female MCR	hjf_split_47.37	222
female MCR	hjf_split_47.37	92
female MCR	hjf_split_59.158	186
female MCR	hjf_split_59.158	1069
female MCR	hjf_split_59.158	93
female MCR	hjf_split_59.158	170
female MCR	hjf_split_59.158	126
female MCR	hjf_split_59.158	114
female MCR	hjf_split_59.158	180
female MCR	hjf_split_59.158	872
female MCR	hjf_split_59.158	73
female MCR	hjf_split_59.158	57
female MCR	hjf_split_77.151	30
female MCR	hjf_split_77.151	126
female MCR	hjf_split_77.151	126
female MCR	hjf_split_77.151	120
female MCR	hjf_split_77.151	126
female MCR	hjf_split_77.151	117
female MCR	hjf_split_77.151	120
female MCR	hjf_split_77.151	126
female MCR	hjf_split_77.151	129
female MCR	hjf_split_77.151	162
female MCR	hjf_split_77.151	126
female MCR	hjf_split_77.151	132
female MCR	hjf_split_77.151	126
female MCR	hjf_split_77.151	127
female MCR	hjf_split_77.151	185
female MCR	hjf_split_77.151	114
female MCR	hjf_split_77.151	132
female MCR	hjf_split_77.151	168
female MCR	hjf_split_77.151	239
female MCR	hjf_split_77.151	132
female MCR	hjf_split_77.151	113
female MCR	hjf_split_77.151	184
female MCR	hjf_split_77.151	198
female MCR	hjf_split_77.151	190
female MCR	hjf_split_77.151	138
female MCR	hjf_split_22.10	72
female MCR	hjf_split_22.10	130
female MCR	hjf_split_22.10	74
female MCR	hjf_split_22.10	102
female MCR	hjf_split_22.10	129
female MCR	hjf_split_22.10	123
female MCR	hjf_split_22.10	74
female MCR	hjf_split_22.10	190
female MCR	hjf_split_22.10	86
female MCR	hjf_split_22.10	117
female MCR	hjf_split_22.10	156
female MCR	hjf_split_22.10	70
female MCR	hjf_split_22.10	58
female MCR	hjf_split_22.10	143
female MCR	hjf_split_22.10	130
female MCR	hjf_split_22.10	26
female MCR	hjf_split_76.236	121
female MCR	hjf_split_76.236	107
female MCR	hjf_split_76.236	83
female MCR	hjf_split_76.236	129
female MCR	hjf_split_76.236	128
female MCR	hjf_split_76.236	107
female MCR	hjf_split_76.236	173
female MCR	hjf_split_76.236	47
female MCR	hjf_split_76.236	83
female MCR	hjf_split_76.236	164
female MCR	hjf_split_76.236	126
female MCR	hjf_split_76.236	55
female MCR	hjf_split_51.6	146
female MCR	hjf_split_51.6	121
female MCR	hjf_split_51.6	66
female MCR	hjf_split_39.167	140
female MCR	hjf_split_39.167	130
female MCR	hjf_split_39.167	105
female MCR	hjf_split_39.167	83
female MCR	hjf_split_39.167	151
female MCR	hjf_split_39.167	124
female MCR	hjf_split_39.167	98
female MCR	hjf_split_39.167	102
female MCR	hjf_split_39.167	140
female MCR	hjf_split_39.167	78
female MCR	hjf_split_39.167	94
female MCR	hjf_split_39.167	99
female MCR	hjf_split_39.167	56
female MCR	hjf_split_39.167	136
female MCR	hjf_split_34.200	108
female MCR	hjf_split_34.200	51
female MCR	hjf_split_34.200	495
female MCR	hjf_split_62.161	161
female MCR	hjf_split_62.161	72
female MCR	hjf_split_62.161	103
female MCR	hjf_split_62.161	109
female MCR	hjf_split_62.161	82
female MCR	hjf_split_62.161	170
female MCR	hjf_split_62.161	127
female MCR	hjf_split_62.161	181
female MCR	hjf_split_62.161	46
female MCR	hjf_split_62.161	34
female MCR	hjf_split_62.161	95
female MCR	hjf_split_62.161	173
female MCR	hjf_split_62.161	110
female MCR	hjf_split_62.161	141
female MCR	hjf_split_62.161	448
female MCR	hjf_split_62.161	79
female MCR	hjf_split_62.161	114
female MCR	hjf_split_62.161	70
female MCR	hjf_split_62.161	97
female MCR	hjf_split_62.161	132
female MCR	hjf_split_62.161	63
female MCR	hjf_split_62.161	54
female MCR	hjf_split_62.161	81
female MCR	hjf_split_00.450	78
female MCR	hjf_split_00.450	51
female MCR	hjf_split_00.450	156
female MCR	hjf_split_00.450	104
female MCR	hjf_split_00.450	120
female MCR	hjf_split_00.450	115
female MCR	hjf_split_00.450	104
female MCR	hjf_split_00.450	191
female MCR	hjf_split_00.450	137
female MCR	hjf_split_00.450	138
female MCR	hjf_split_00.450	191
female MCR	hjf_split_00.450	220
female MCR	hjf_split_00.340	364
female MCR	hjf_split_00.340	142
female MCR	hjf_split_00.340	119
female MCR	hjf_split_00.340	91
female MCR	hjf_split_00.340	107
female MCR	hjf_split_00.340	218
female MCR	hjf_split_27.184	165
female MCR	hjf_split_27.184	205
female MCR	hjf_split_27.184	95
female MCR	hjf_split_15.115	895
female MCR	hjf_split_15.115	84
female MCR	hjf_split_15.115	764
female MCR	hjf_split_42.178	367
female MCR	hjf_split_42.178	235
female MCR	hjf_split_42.178	276
female MCR	hjf_split_42.178	217
female MCR	hjf_split_42.178	123
female MCR	hjf_split_42.178	147
female MCR	hjf_split_42.178	224
female MCR	hjf_split_42.178	124
female MCR	hjf_split_42.178	125
female MCR	hjf_split_42.178	162
female MCR	hjf_split_42.178	64
female MCR	hjf_split_42.178	117
female MCR	hjf_split_42.178	156
female MCR	hjf_split_02.179	103
female MCR	hjf_split_02.179	190
female MCR	hjf_split_02.179	210
female MCR	hjf_split_02.179	105
female MCR	hjf_split_02.179	156
female MCR	hjf_split_02.179	13
female MCR	hjf_split_26.364	94
female MCR	hjf_split_26.364	152
female MCR	hjf_split_26.364	92
female MCR	hjf_split_26.364	180
female MCR	hjf_split_26.364	137
female MCR	hjf_split_26.364	149
female MCR	hjf_split_26.364	154
female MCR	hjf_split_26.364	83
female MCR	hjf_split_59.151	183
female MCR	hjf_split_59.151	57
female MCR	hjf_split_59.151	64
female MCR	hjf_split_59.151	116
female MCR	hjf_split_58.77	279
female MCR	hjf_split_33.104	869
female MCR	hjf_split_33.104	165
female MCR	hjf_split_33.104	241
female MCR	hjf_split_33.104	147
female MCR	hjf_split_33.104	219
female MCR	hjf_split_33.104	153
female MCR	hjf_split_31.134	157
female MCR	hjf_split_31.134	107
female MCR	HiC_scaffold_342.3	75
female MCR	HiC_scaffold_342.3	156
female MCR	HiC_scaffold_342.3	184
female MCR	HiC_scaffold_342.3	96
female MCR	HiC_scaffold_342.3	194
female MCR	hjf_split_04.123	26
female MCR	hjf_split_04.123	157
female MCR	hjf_split_28.223	270
female MCR	hjf_split_28.223	72
female MCR	hjf_split_28.223	72
female MCR	hjf_split_28.223	147
female MCR	hjf_split_28.223	137
female MCR	hjf_split_28.223	110
female MCR	hjf_split_28.223	199
female MCR	hjf_split_28.223	118
female MCR	hjf_split_28.223	106
female MCR	hjf_split_28.223	17
female MCR	hjf_split_58.394	255
female MCR	hjf_split_58.394	116
female MCR	hjf_split_58.394	175
female MCR	hjf_split_58.394	195
female MCR	hjf_split_35.51	114
female MCR	hjf_split_35.51	58
female MCR	hjf_split_35.51	80
female MCR	hjf_split_35.51	129
female MCR	hjf_split_35.51	109
female MCR	hjf_split_35.51	183
female MCR	hjf_split_35.51	126
female MCR	hjf_split_35.51	117
female MCR	hjf_split_35.51	130
female MCR	hjf_split_35.51	108
female MCR	hjf_split_35.51	118
female MCR	hjf_split_35.51	79
female MCR	hjf_split_35.51	167
female MCR	hjf_split_72.23	525
female MCR	hjf_split_66.203	209
female MCR	hjf_split_66.203	61
female MCR	hjf_split_21.166	162
female MCR	hjf_split_21.166	109
female MCR	hjf_split_21.166	233
female MCR	hjf_split_21.166	201
female MCR	hjf_split_21.166	135
female MCR	hjf_split_21.166	276
female MCR	hjf_split_21.166	109
female MCR	hjf_split_21.166	187
female MCR	hjf_split_21.166	129
female MCR	hjf_split_21.166	245
female MCR	hjf_split_21.166	216
female MCR	hjf_split_21.166	206
female MCR	hjf_split_21.166	123
female MCR	hjf_split_21.166	95
female MCR	hjf_split_21.166	88
female MCR	hjf_split_21.166	135
female MCR	hjf_split_21.166	130
female MCR	hjf_split_21.166	251
female MCR	hjf_split_21.166	87
female MCR	hjf_split_21.166	168
female MCR	hjf_split_21.166	113
female MCR	hjf_split_21.166	163
female MCR	hjf_split_21.166	93
female MCR	hjf_split_21.166	123
female MCR	hjf_split_21.166	143
female MCR	hjf_split_21.166	163
female MCR	hjf_split_21.166	146
female MCR	hjf_split_21.166	76
female MCR	hjf_split_21.166	140
female MCR	hjf_split_21.166	101
female MCR	hjf_split_21.166	116
female MCR	hjf_split_21.166	78
female MCR	hjf_split_21.166	108
female MCR	hjf_split_21.166	126
female MCR	hjf_split_21.166	132
female MCR	hjf_split_21.166	116
female MCR	hjf_split_21.166	118
female MCR	hjf_split_21.166	252
female MCR	hjf_split_21.166	101
female MCR	hjf_split_21.166	97
female MCR	hjf_split_21.166	99
female MCR	hjf_split_21.166	123
female MCR	hjf_split_21.166	183
female MCR	hjf_split_21.166	135
female MCR	hjf_split_21.166	175
female MCR	hjf_split_21.166	136
female MCR	hjf_split_21.166	148
female MCR	hjf_split_21.166	123
female MCR	hjf_split_21.166	83
female MCR	hjf_split_21.166	73
female MCR	hjf_split_21.166	75
female MCR	hjf_split_21.166	136
female MCR	hjf_split_21.166	66
female MCR	hjf_split_21.166	81
female MCR	hjf_split_21.166	81
female MCR	hjf_split_21.166	110
female MCR	hjf_split_48.160	52
female MCR	hjf_split_48.160	94
female MCR	hjf_split_48.160	119
female MCR	hjf_split_48.160	43
female MCR	hjf_split_48.160	143
female MCR	hjf_split_48.160	117
female MCR	hjf_split_48.160	68
female MCR	hjf_split_48.160	178
female MCR	hjf_split_48.160	143
female MCR	hjf_split_48.160	84
female MCR	hjf_split_48.160	90
female MCR	hjf_split_48.160	59
female MCR	hjf_split_48.160	161
female MCR	hjf_split_48.160	115
female MCR	hjf_split_48.160	122
female MCR	hjf_split_48.160	101
female MCR	hjf_split_48.160	6
female MCR	hjf_split_40.231	465
female MCR	HiC_scaffold_437.3	116
female MCR	HiC_scaffold_437.3	102
female MCR	HiC_scaffold_437.3	130
female MCR	HiC_scaffold_77.1	39
female MCR	HiC_scaffold_77.1	135
female MCR	HiC_scaffold_77.1	106
female MCR	HiC_scaffold_77.1	173
female MCR	HiC_scaffold_77.1	90
female MCR	HiC_scaffold_77.1	156
female MCR	HiC_scaffold_77.1	192
female MCR	HiC_scaffold_77.1	98
female MCR	HiC_scaffold_77.1	111
female MCR	HiC_scaffold_77.1	120
female MCR	HiC_scaffold_77.1	151
female MCR	HiC_scaffold_77.1	80
female MCR	HiC_scaffold_77.1	147
female MCR	HiC_scaffold_77.1	95
female MCR	HiC_scaffold_77.1	38
female MCR	HiC_scaffold_77.1	141
female MCR	HiC_scaffold_77.1	210
female MCR	HiC_scaffold_77.1	97
female MCR	HiC_scaffold_77.1	87
female MCR	HiC_scaffold_77.1	95
female MCR	HiC_scaffold_77.1	192
female MCR	HiC_scaffold_77.1	90
female MCR	HiC_scaffold_77.1	102
female MCR	HiC_scaffold_77.1	250
female MCR	HiC_scaffold_77.1	126
female MCR	HiC_scaffold_77.1	164
female MCR	HiC_scaffold_77.1	90
female MCR	HiC_scaffold_77.1	225
female MCR	HiC_scaffold_77.1	121
female MCR	HiC_scaffold_77.1	111
female MCR	HiC_scaffold_77.1	74
female MCR	hjf_split_55.20	46
female MCR	hjf_split_55.20	238
female MCR	hjf_split_55.20	116
female MCR	hjf_split_55.20	1130
female MCR	hjf_split_66.151	263
female MCR	hjf_split_66.151	85
female MCR	hjf_split_66.151	203
female MCR	hjf_split_66.151	91
female MCR	hjf_split_66.151	111
female MCR	hjf_split_66.151	105
female MCR	hjf_split_66.151	102
female MCR	hjf_split_66.151	100
female MCR	hjf_split_66.151	34
female MCR	hjf_split_66.151	97
female MCR	hjf_split_66.151	97
female MCR	hjf_split_66.151	30
female MCR	hjf_split_66.151	93
female MCR	hjf_split_66.151	85
female MCR	hjf_split_66.151	213
female MCR	hjf_split_66.151	164
female MCR	hjf_split_66.151	173
female MCR	hjf_split_66.151	140
female MCR	hjf_split_66.151	124
female MCR	hjf_split_66.151	109
female MCR	hjf_split_66.151	104
female MCR	hjf_split_66.151	195
female MCR	hjf_split_39.170	94
female MCR	hjf_split_39.170	120
female MCR	hjf_split_39.170	121
female MCR	hjf_split_39.170	243
female MCR	hjf_split_39.170	234
female MCR	hjf_split_39.170	112
female MCR	hjf_split_39.170	180
female MCR	hjf_split_39.170	170
female MCR	hjf_split_39.170	88
female MCR	hjf_split_77.216	81
female MCR	hjf_split_77.216	51
female MCR	hjf_split_77.216	78
female MCR	hjf_split_48.33	95
female MCR	hjf_split_48.33	158
female MCR	hjf_split_48.33	277
female MCR	hjf_split_48.33	175
female MCR	hjf_split_48.33	4
female MCR	hjf_split_48.33	99
female MCR	hjf_split_48.33	86
female MCR	hjf_split_48.33	161
female MCR	hjf_split_48.33	140
female MCR	hjf_split_48.33	162
female MCR	hjf_split_48.33	128
female MCR	hjf_split_48.33	117
female MCR	hjf_split_48.33	60
female MCR	hjf_split_48.33	101
female MCR	hjf_split_48.33	43
female MCR	hjf_split_48.33	132
female MCR	hjf_split_48.33	59
female MCR	hjf_split_48.33	169
female MCR	hjf_split_48.33	202
female MCR	hjf_split_48.33	109
female MCR	hjf_split_48.33	193
female MCR	hjf_split_48.33	239
female MCR	hjf_split_48.33	66
female MCR	hjf_split_48.33	154
female MCR	hjf_split_48.33	153
female MCR	hjf_split_48.33	277
female MCR	hjf_split_48.33	101
female MCR	hjf_split_48.33	121
female MCR	hjf_split_48.33	175
female MCR	hjf_split_48.33	139
female MCR	hjf_split_48.33	186
female MCR	hjf_split_48.33	184
female MCR	hjf_split_48.33	160
female MCR	hjf_split_48.33	70
female MCR	hjf_split_48.33	138
female MCR	hjf_split_48.33	61
female MCR	hjf_split_48.33	174
female MCR	hjf_split_48.33	42
female MCR	hjf_split_48.33	92
female MCR	hjf_split_48.33	100
female MCR	hjf_split_48.33	85
female MCR	hjf_split_48.33	79
female MCR	hjf_split_13.31	165
female MCR	hjf_split_13.31	81
female MCR	hjf_split_13.31	135
female MCR	hjf_split_13.31	45
female MCR	hjf_split_13.31	117
female MCR	hjf_split_13.31	72
female MCR	hjf_split_13.31	36
female MCR	hjf_split_13.31	63
female MCR	hjf_split_13.31	36
female MCR	hjf_split_13.31	42
female MCR	hjf_split_13.31	99
female MCR	hjf_split_13.31	36
female MCR	hjf_split_13.31	51
female MCR	hjf_split_13.31	45
female MCR	hjf_split_13.31	54
female MCR	hjf_split_13.31	67
female MCR	hjf_split_13.31	111
female MCR	hjf_split_13.31	150
female MCR	hjf_split_13.31	93
female MCR	hjf_split_13.31	158
female MCR	hjf_split_13.31	73
female MCR	hjf_split_13.31	107
female MCR	hjf_split_13.31	202
female MCR	hjf_split_13.31	60
female MCR	hjf_split_13.31	57
female MCR	hjf_split_13.31	108
female MCR	hjf_split_13.31	222
female MCR	hjf_split_13.31	162
female MCR	hjf_split_13.31	171
female MCR	hjf_split_13.31	144
female MCR	hjf_split_13.31	123
female MCR	hjf_split_13.31	182
female MCR	hjf_split_13.31	64
female MCR	hjf_split_13.31	75
female MCR	hjf_split_13.31	108
female MCR	hjf_split_13.31	108
female MCR	hjf_split_13.31	72
female MCR	hjf_split_13.31	126
female MCR	hjf_split_13.31	117
female MCR	hjf_split_13.31	162
female MCR	hjf_split_13.31	99
female MCR	hjf_split_13.31	147
female MCR	hjf_split_13.31	117
female MCR	hjf_split_13.31	192
female MCR	hjf_split_13.31	287
female MCR	hjf_split_13.31	258
female MCR	hjf_split_09.84	80
female MCR	hjf_split_09.84	111
female MCR	hjf_split_09.84	132
female MCR	hjf_split_09.84	77
female MCR	hjf_split_09.84	68
female MCR	hjf_split_09.84	65
female MCR	hjf_split_09.84	106
female MCR	hjf_split_09.84	66
female MCR	hjf_split_09.84	109
female MCR	hjf_split_09.84	68
female MCR	hjf_split_09.84	60
female MCR	hjf_split_09.84	162
female MCR	hjf_split_09.84	92
female MCR	hjf_split_09.84	127
female MCR	hjf_split_09.84	109
female MCR	hjf_split_09.84	118
female MCR	hjf_split_09.84	117
female MCR	hjf_split_09.84	91
female MCR	hjf_split_26.4	162
female MCR	hjf_split_26.4	134
female MCR	hjf_split_26.4	181
female MCR	hjf_split_26.4	79
female MCR	hjf_split_26.4	80
female MCR	hjf_split_26.4	104
female MCR	hjf_split_26.4	52
female MCR	hjf_split_48.104	336
female MCR	hjf_split_53.61	123
female MCR	hjf_split_53.61	99
female MCR	hjf_split_53.61	121
female MCR	hjf_split_53.61	239
female MCR	hjf_split_53.61	186
female MCR	hjf_split_53.61	132
female MCR	hjf_split_53.61	186
female MCR	hjf_split_53.61	183
female MCR	hjf_split_53.61	195
female MCR	hjf_split_53.61	102
female MCR	hjf_split_53.61	331
female MCR	hjf_split_53.61	140
female MCR	hjf_split_53.61	156
female MCR	hjf_split_53.61	114
female MCR	hjf_split_53.61	201
female MCR	hjf_split_53.61	204
female MCR	hjf_split_53.61	120
female MCR	hjf_split_53.61	150
female MCR	hjf_split_53.61	339
female MCR	hjf_split_53.61	117
female MCR	hjf_split_53.61	156
female MCR	hjf_split_53.61	122
female MCR	hjf_split_53.61	114
female MCR	hjf_split_53.61	40
female MCR	hjf_split_53.61	66
female MCR	hjf_split_53.61	55
female MCR	hjf_split_53.61	125
female MCR	hjf_split_53.61	93
female MCR	hjf_split_53.61	84
female MCR	hjf_split_53.61	24
female MCR	hjf_split_09.158	34
female MCR	hjf_split_09.158	114
female MCR	hjf_split_09.158	272
female MCR	hjf_split_09.158	85
female MCR	hjf_split_09.158	138
female MCR	hjf_split_09.158	257
female MCR	hjf_split_09.158	94
female MCR	hjf_split_09.158	144
female MCR	hjf_split_09.158	266
female MCR	hjf_split_09.158	94
female MCR	hjf_split_09.158	153
female MCR	hjf_split_09.158	260
female MCR	hjf_split_09.158	85
female MCR	hjf_split_09.158	65
female MCR	hjf_split_09.68	942
female MCR	hjf_split_06.83	206
female MCR	hjf_split_06.83	106
female MCR	hjf_split_06.83	61
female MCR	hjf_split_06.83	86
female MCR	hjf_split_06.83	218
female MCR	hjf_split_06.83	220
female MCR	hjf_split_40.287	143
female MCR	hjf_split_40.287	102
female MCR	hjf_split_40.287	775
female MCR	hjf_split_33.93	567
female MCR	hjf_split_22.89	965
female MCR	hjf_split_22.89	121
female MCR	hjf_split_22.89	204
female MCR	hjf_split_22.89	783
female MCR	hjf_split_22.89	301
female MCR	hjf_split_22.89	185
female MCR	hjf_split_14.4	3
female MCR	hjf_split_14.4	35
female MCR	hjf_split_14.4	59
female MCR	hjf_split_14.4	134
female MCR	hjf_split_14.4	64
female MCR	hjf_split_14.4	74
female MCR	hjf_split_36.38	266
female MCR	hjf_split_36.38	46
female MCR	hjf_split_29.127	141
female MCR	hjf_split_29.127	90
female MCR	hjf_split_29.127	192
female MCR	hjf_split_29.127	180
female MCR	hjf_split_29.127	119
female MCR	hjf_split_29.127	139
female MCR	hjf_split_29.127	146
female MCR	hjf_split_29.127	97
female MCR	hjf_split_29.127	171
female MCR	hjf_split_29.127	117
female MCR	hjf_split_29.127	94
female MCR	hjf_split_29.127	192
female MCR	hjf_split_29.127	125
female MCR	hjf_split_29.127	116
female MCR	hjf_split_29.127	139
female MCR	hjf_split_29.127	128
female MCR	hjf_split_29.127	112
female MCR	hjf_split_29.127	137
female MCR	hjf_split_29.127	366
female MCR	hjf_split_29.127	176
female MCR	hjf_split_29.127	139
female MCR	hjf_split_29.127	172
female MCR	hjf_split_73.61	147
female MCR	hjf_split_73.61	75
female MCR	hjf_split_47.153	378
female MCR	hjf_split_08.289	465
female MCR	hjf_split_08.289	132
female MCR	hjf_split_08.289	205
female MCR	hjf_split_08.289	214
female MCR	hjf_split_08.289	88
female MCR	hjf_split_08.289	223
female MCR	hjf_split_08.289	98
female MCR	hjf_split_25.125	206
female MCR	hjf_split_25.125	168
female MCR	hjf_split_25.125	37
female MCR	hjf_split_07.69	70
female MCR	hjf_split_07.69	44
female MCR	hjf_split_07.69	125
female MCR	hjf_split_07.69	71
female MCR	hjf_split_07.69	141
female MCR	hjf_split_07.69	115
female MCR	hjf_split_07.69	190
female MCR	hjf_split_39.278	223
female MCR	hjf_split_39.278	174
female MCR	hjf_split_39.278	168
female MCR	hjf_split_39.278	127
female MCR	hjf_split_39.278	129
female MCR	hjf_split_39.278	315
female MCR	hjf_split_39.278	137
female MCR	hjf_split_39.278	106
female MCR	hjf_split_39.278	51
female MCR	hjf_split_39.278	25
female MCR	hjf_split_39.278	164
female MCR	hjf_split_39.278	79
female MCR	hjf_split_38.114	102
female MCR	hjf_split_38.114	29
female MCR	hjf_split_38.114	79
female MCR	hjf_split_65.36	400
female MCR	hjf_split_65.36	202
female MCR	hjf_split_65.36	217
female MCR	hjf_split_70.376	246
female MCR	hjf_split_70.376	55
female MCR	hjf_split_70.376	112
female MCR	hjf_split_70.376	79
female MCR	hjf_split_08.309	187
female MCR	hjf_split_08.309	83
female MCR	hjf_split_08.309	165
female MCR	hjf_split_08.309	166
female MCR	hjf_split_08.309	149
female MCR	hjf_split_08.309	234
female MCR	hjf_split_55.141	124
female MCR	hjf_split_55.141	107
female MCR	hjf_split_55.141	90
female MCR	hjf_split_55.141	322
female MCR	hjf_split_55.141	161
female MCR	hjf_split_55.141	173
female MCR	hjf_split_55.141	65
female MCR	hjf_split_55.141	152
female MCR	hjf_split_55.141	102
female MCR	hjf_split_55.141	94
female MCR	hjf_split_55.141	53
female MCR	hjf_split_76.50	46
female MCR	hjf_split_76.50	84
female MCR	hjf_split_76.50	66
female MCR	hjf_split_76.50	56
female MCR	hjf_split_76.50	76
female MCR	hjf_split_76.50	162
female MCR	hjf_split_76.50	203
female MCR	hjf_split_76.50	132
female MCR	hjf_split_76.50	263
female MCR	hjf_split_76.50	124
female MCR	hjf_split_76.50	1244
female MCR	hjf_split_76.50	92
female MCR	hjf_split_76.50	503
female MCR	hjf_split_08.152	78
female MCR	hjf_split_08.152	151
female MCR	hjf_split_08.152	125
female MCR	hjf_split_08.152	147
female MCR	hjf_split_33.120	446
female MCR	hjf_split_33.120	184
female MCR	hjf_split_33.120	173
female MCR	hjf_split_33.120	97
female MCR	hjf_split_33.120	177
female MCR	hjf_split_33.120	471
female MCR	hjf_split_33.120	102
female MCR	hjf_split_33.120	462
female MCR	hjf_split_33.120	1041
female MCR	hjf_split_33.120	1057
female MCR	hjf_split_33.120	434
female MCR	hjf_split_33.120	164
female MCR	hjf_split_33.120	137
female MCR	hjf_split_33.120	72
female MCR	hjf_split_33.120	73
female MCR	hjf_split_33.120	153
female MCR	hjf_split_33.120	301
female MCR	hjf_split_16.40	153
female MCR	hjf_split_16.40	20
female MCR	hjf_split_16.40	163
female MCR	hjf_split_30.124	456
female MCR	hjf_split_30.124	149
female MCR	hjf_split_30.124	143
female MCR	hjf_split_30.124	155
female MCR	hjf_split_30.124	136
female MCR	hjf_split_30.124	108
female MCR	hjf_split_30.124	140
female MCR	hjf_split_62.318	242
female MCR	hjf_split_62.318	40
female MCR	hjf_split_62.318	192
female MCR	hjf_split_20.139	51
female MCR	hjf_split_20.139	172
female MCR	hjf_split_20.139	242
female MCR	hjf_split_20.139	119
female MCR	hjf_split_20.139	233
female MCR	hjf_split_20.139	143
female MCR	hjf_split_20.139	181
female MCR	hjf_split_20.139	136
female MCR	hjf_split_20.139	166
female MCR	hjf_split_20.139	115
female MCR	hjf_split_20.139	185
female MCR	hjf_split_20.139	226
female MCR	hjf_split_20.139	216
female MCR	hjf_split_20.139	149
female MCR	hjf_split_20.139	195
female MCR	hjf_split_20.139	255
female MCR	hjf_split_20.139	90
female MCR	hjf_split_20.139	167
female MCR	hjf_split_20.139	254
female MCR	hjf_split_20.139	170
female MCR	hjf_split_20.139	174
female MCR	hjf_split_20.139	81
female MCR	hjf_split_17.138	10
female MCR	hjf_split_17.138	153
female MCR	hjf_split_17.138	144
female MCR	hjf_split_17.138	165
female MCR	hjf_split_17.138	159
female MCR	hjf_split_17.138	312
female MCR	hjf_split_17.138	99
female MCR	hjf_split_17.138	103
female MCR	hjf_split_17.138	215
female MCR	hjf_split_17.138	327
female MCR	hjf_split_17.138	179
female MCR	hjf_split_17.138	82
female MCR	hjf_split_17.138	188
female MCR	hjf_split_35.165	67
female MCR	hjf_split_35.165	148
female MCR	hjf_split_35.165	136
female MCR	hjf_split_35.165	55
female MCR	hjf_split_35.165	69
female MCR	hjf_split_35.165	164
female MCR	hjf_split_35.165	294
female MCR	hjf_split_35.165	98
female MCR	hjf_split_35.165	121
female MCR	hjf_split_27.260	276
female MCR	hjf_split_27.260	87
female MCR	hjf_split_27.260	90
female MCR	hjf_split_27.260	67
female MCR	hjf_split_27.260	45
female MCR	hjf_split_27.260	25
female MCR	hjf_split_27.260	159
female MCR	hjf_split_27.260	94
female MCR	hjf_split_27.260	51
female MCR	hjf_split_15.140	96
female MCR	hjf_split_15.140	118
female MCR	hjf_split_15.140	220
female MCR	hjf_split_15.140	11
female MCR	hjf_split_15.140	73
female MCR	hjf_split_15.140	712
female MCR	hjf_split_51.132	111
female MCR	hjf_split_51.132	240
female MCR	hjf_split_51.132	166
female MCR	hjf_split_51.132	169
female MCR	hjf_split_51.132	361
female MCR	hjf_split_54.33	840
female MCR	hjf_split_16.203	78
female MCR	hjf_split_16.203	153
female MCR	hjf_split_16.203	72
female MCR	hjf_split_58.225	206
female MCR	hjf_split_58.225	160
female MCR	hjf_split_58.225	114
female MCR	hjf_split_58.225	111
female MCR	hjf_split_58.225	109
female MCR	hjf_split_58.225	110
female MCR	hjf_split_58.225	70
female MCR	hjf_split_58.225	72
female MCR	hjf_split_58.225	79
female MCR	hjf_split_58.225	94
female MCR	hjf_split_79.116	62
female MCR	hjf_split_79.116	113
female MCR	hjf_split_79.116	167
female MCR	hjf_split_79.116	147
female MCR	hjf_split_79.116	99
female MCR	hjf_split_79.116	90
female MCR	hjf_split_14.81	118
female MCR	hjf_split_14.81	170
female MCR	hjf_split_14.81	191
female MCR	hjf_split_14.81	123
[truncated: 1,028,362+ more rows]
