# Supplementary material for: Molecular mechanisms and topological consequences of drastic chromosomal rearrangements of muntjac deer
Source: Nat Commun. 2021 Nov 25;12:6858. doi: 10.1038/s41467-021-27091-0 (PMC8617201; doi:10.1038/s41467-021-27091-0)
Supplement: Supplementary file 13 — Source data [file 41467_2021_27091_MOESM13_ESM.zip › source data/supplementary figure 5b (mRNA and intron).xlsx]

## Sheet: supplementary fig. 5b (mRNA)
species	mRNA	length
female MCR	hjf_split_48.146	18377
female MCR	hjf_split_42.154	12324
female MCR	hjf_split_49.93	294
female MCR	hjf_split_53.123	7380
female MCR	hjf_split_53.59	112259
female MCR	HiC_scaffold_705.57	2906
female MCR	hjf_split_28.166	388635
female MCR	hjf_split_29.130	119807
female MCR	hjf_split_64.151	456
female MCR	hjf_split_04.6	31495
female MCR	hjf_split_76.144	71491
female MCR	hjf_split_21.176	351
female MCR	hjf_split_01.235	6743
female MCR	hjf_split_70.319	351
female MCR	hjf_split_13.103	86577
female MCR	hjf_split_21.117	31431
female MCR	hjf_split_43.82	13921
female MCR	hjf_split_81.205	8067
female MCR	hjf_split_62.50	4601
female MCR	hjf_split_51.102	67724
female MCR	hjf_split_77.180	936
female MCR	hjf_split_76.266	6189
female MCR	hjf_split_40.376	233830
female MCR	hjf_split_26.235	3600
female MCR	hjf_split_50.64	9529
female MCR	hjf_split_47.166	175384
female MCR	hjf_split_24.50	14720
female MCR	hjf_split_79.21	1097
female MCR	hjf_split_00.289	321
female MCR	hjf_split_77.54	124554
female MCR	hjf_split_38.75	5565
female MCR	HiC_scaffold_22.1	176
female MCR	hjf_split_42.43	331290
female MCR	hjf_split_83.39	215
female MCR	hjf_split_80.94	6925
female MCR	hjf_split_07.3	47415
female MCR	hjf_split_00.454	97804
female MCR	hjf_split_49.96	102791
female MCR	hjf_split_22.264	401119
female MCR	hjf_split_16.57	120814
female MCR	hjf_split_39.123	3756
female MCR	hjf_split_47.298	34900
female MCR	hjf_split_47.33	23069
female MCR	hjf_split_24.344	417
female MCR	hjf_split_81.7	9299
female MCR	hjf_split_34.125	42723
female MCR	hjf_split_29.182	39016
female MCR	hjf_split_01.145	83873
female MCR	hjf_split_58.113	31818
female MCR	hjf_split_18.24	3515
female MCR	hjf_split_63.71	84070
female MCR	hjf_split_53.31	248647
female MCR	hjf_split_39.103	2638
female MCR	hjf_split_43.42	1458
female MCR	hjf_split_59.96	50274
female MCR	hjf_split_55.187	13063
female MCR	hjf_split_62.185	3131
female MCR	HiC_scaffold_837.18	6300
female MCR	hjf_split_41.16	19166
female MCR	hjf_split_51.71	121692
female MCR	hjf_split_03.106	170801
female MCR	hjf_split_63.26	48945
female MCR	hjf_split_21.3	357
female MCR	hjf_split_06.27	38158
female MCR	hjf_split_58.211	882
female MCR	hjf_split_20.262	242455
female MCR	hjf_split_49.115	6403
female MCR	hjf_split_73.130	35467
female MCR	hjf_split_26.349	25403
female MCR	hjf_split_40.121	300
female MCR	hjf_split_47.221	9181
female MCR	hjf_split_55.193	393
female MCR	hjf_split_52.81	28470
female MCR	hjf_split_15.5	1342
female MCR	hjf_split_03.58	12826
female MCR	hjf_split_27.61	1460
female MCR	hjf_split_83.13	26746
female MCR	hjf_split_64.79	48044
female MCR	hjf_split_48.176	68898
female MCR	hjf_split_50.299	10819
female MCR	hjf_split_35.64	29753
female MCR	hjf_split_65.292	11678
female MCR	hjf_split_31.117	393
female MCR	hjf_split_70.290	8004
female MCR	hjf_split_51.193	37166
female MCR	hjf_split_53.142	49488
female MCR	hjf_split_28.208	744
female MCR	hjf_split_22.74	2263
female MCR	hjf_split_21.10	59321
female MCR	hjf_split_77.59	18602
female MCR	hjf_split_51.206	50188
female MCR	hjf_split_49.80	2893
female MCR	hjf_split_65.107	17938
female MCR	hjf_split_40.402	393
female MCR	hjf_split_38.174	271167
female MCR	hjf_split_57.230	171846
female MCR	hjf_split_62.351	68248
female MCR	hjf_split_24.262	633
female MCR	hjf_split_15.102	64910
female MCR	hjf_split_81.216	780
female MCR	hjf_split_02.53	94690
female MCR	hjf_split_00.169	31325
female MCR	hjf_split_17.115	45892
female MCR	hjf_split_20.108	52925
female MCR	hjf_split_53.109	30425
female MCR	hjf_split_80.149	16181
female MCR	hjf_split_24.31	47404
female MCR	hjf_split_75.181	5506
female MCR	hjf_split_75.116	54724
female MCR	hjf_split_27.413	4226
female MCR	hjf_split_28.71	654
female MCR	hjf_split_00.594	15858
female MCR	HiC_scaffold_837.6	468
female MCR	hjf_split_48.220	6776
female MCR	hjf_split_43.219	5133
female MCR	hjf_split_63.151	50616
female MCR	hjf_split_10.169	14418
female MCR	hjf_split_60.30	113256
female MCR	hjf_split_00.321	1990
female MCR	hjf_split_25.81	14129
female MCR	hjf_split_10.4	33588
female MCR	hjf_split_00.400	7371
female MCR	hjf_split_78.94	71329
female MCR	hjf_split_23.8	134883
female MCR	hjf_split_26.171	357
female MCR	hjf_split_00.173	33405
female MCR	hjf_split_42.93	5670
female MCR	hjf_split_39.291	4968
female MCR	hjf_split_07.60	88031
female MCR	hjf_split_40.70	275076
female MCR	hjf_split_35.211	25879
female MCR	hjf_split_73.142	30388
female MCR	HiC_scaffold_6.11	36892
female MCR	hjf_split_74.91	468
female MCR	hjf_split_55.335	1356
female MCR	hjf_split_47.37	84312
female MCR	hjf_split_59.158	68834
female MCR	hjf_split_77.151	82359
female MCR	hjf_split_22.10	61353
female MCR	hjf_split_76.236	127075
female MCR	hjf_split_51.6	1607
female MCR	hjf_split_39.167	24045
female MCR	hjf_split_34.200	3501
female MCR	hjf_split_62.161	27177
female MCR	hjf_split_00.450	12641
female MCR	hjf_split_00.340	4399
female MCR	hjf_split_27.184	702
female MCR	hjf_split_15.115	13531
female MCR	hjf_split_42.178	8905
female MCR	hjf_split_02.179	17651
female MCR	hjf_split_26.364	24296
female MCR	hjf_split_59.151	84089
female MCR	hjf_split_58.77	279
female MCR	hjf_split_33.104	201266
female MCR	hjf_split_31.134	394
female MCR	HiC_scaffold_342.3	3161
female MCR	hjf_split_04.123	1344
female MCR	hjf_split_28.223	33860
female MCR	hjf_split_58.394	16374
female MCR	hjf_split_35.51	18678
female MCR	hjf_split_72.23	525
female MCR	hjf_split_66.203	2256
female MCR	hjf_split_21.166	116947
female MCR	hjf_split_48.160	203645
female MCR	hjf_split_40.231	465
female MCR	HiC_scaffold_437.3	2063
female MCR	HiC_scaffold_77.1	286657
female MCR	hjf_split_55.20	9568
female MCR	hjf_split_66.151	190101
female MCR	hjf_split_39.170	21875
female MCR	hjf_split_77.216	14277
female MCR	hjf_split_48.33	46027
female MCR	hjf_split_13.31	113138
female MCR	hjf_split_09.84	56634
female MCR	hjf_split_26.4	3974
female MCR	hjf_split_48.104	336
female MCR	hjf_split_53.61	119440
female MCR	hjf_split_09.158	150727
female MCR	hjf_split_09.68	942
female MCR	hjf_split_06.83	55304
female MCR	hjf_split_40.287	11652
female MCR	hjf_split_33.93	567
female MCR	hjf_split_22.89	3112
female MCR	hjf_split_14.4	12240
female MCR	hjf_split_36.38	3547
female MCR	hjf_split_29.127	18486
female MCR	hjf_split_73.61	479
female MCR	hjf_split_47.153	378
female MCR	hjf_split_08.289	10271
female MCR	hjf_split_25.125	8377
female MCR	hjf_split_07.69	60437
female MCR	hjf_split_39.278	7745
female MCR	hjf_split_38.114	78978
female MCR	hjf_split_65.36	1401
female MCR	hjf_split_70.376	29259
female MCR	hjf_split_08.309	24707
female MCR	hjf_split_55.141	6374
female MCR	hjf_split_76.50	98872
female MCR	hjf_split_08.152	2718
female MCR	hjf_split_33.120	154485
female MCR	hjf_split_16.40	41517
female MCR	hjf_split_30.124	12678
female MCR	hjf_split_62.318	5218
female MCR	hjf_split_20.139	12501
female MCR	hjf_split_17.138	65809
female MCR	hjf_split_35.165	11375
female MCR	hjf_split_27.260	152186
female MCR	hjf_split_15.140	49464
female MCR	hjf_split_51.132	5053
female MCR	hjf_split_54.33	840
female MCR	hjf_split_16.203	32788
female MCR	hjf_split_58.225	17576
female MCR	hjf_split_79.116	8668
female MCR	hjf_split_14.81	49599
female MCR	hjf_split_57.8	2310
female MCR	hjf_split_08.288	25490
female MCR	hjf_split_61.13	338511
female MCR	hjf_split_44.150	43228
female MCR	hjf_split_03.68	225842
female MCR	hjf_split_79.258	10284
female MCR	hjf_split_70.273	71814
female MCR	hjf_split_24.257	3696
female MCR	hjf_split_70.221	4272
female MCR	hjf_split_51.98	16723
female MCR	hjf_split_12.117	8018
female MCR	hjf_split_25.80	179078
female MCR	hjf_split_11.74	72378
female MCR	hjf_split_82.68	9328
female MCR	hjf_split_20.26	123217
female MCR	HiC_scaffold_705.63	969
female MCR	hjf_split_04.63	101288
female MCR	hjf_split_00.367	3555
female MCR	hjf_split_34.143	1224
female MCR	hjf_split_82.106	363191
female MCR	hjf_split_31.94	309
female MCR	HiC_scaffold_705.29	966
female MCR	hjf_split_82.134	21028
female MCR	hjf_split_23.1	5945
female MCR	hjf_split_57.110	98386
female MCR	hjf_split_22.17	37669
female MCR	HiC_scaffold_353.11	7908
female MCR	hjf_split_57.105	7558
female MCR	hjf_split_09.19	62063
female MCR	hjf_split_58.126	17363
female MCR	hjf_split_76.299	111492
female MCR	hjf_split_24.89	19074
female MCR	hjf_split_63.227	1389
female MCR	hjf_split_20.287	1014
female MCR	hjf_split_62.219	59431
female MCR	hjf_split_40.307	654
female MCR	hjf_split_36.202	19080
female MCR	hjf_split_48.123	10402
female MCR	hjf_split_24.614	66412
female MCR	hjf_split_59.283	11589
female MCR	hjf_split_04.119	471
female MCR	hjf_split_00.106	3555
female MCR	hjf_split_80.165	1133
female MCR	hjf_split_80.142	61505
female MCR	hjf_split_30.168	18698
female MCR	hjf_split_21.69	1944
female MCR	hjf_split_76.308	5550
female MCR	hjf_split_07.183	75937
female MCR	hjf_split_56.94	70893
female MCR	hjf_split_11.67	22738
female MCR	hjf_split_62.273	18052
female MCR	hjf_split_09.40	582
female MCR	hjf_split_78.150	14902
female MCR	hjf_split_47.17	29524
female MCR	hjf_split_21.68	7250
female MCR	hjf_split_24.699	3684
female MCR	HiC_scaffold_757.3	954
female MCR	hjf_split_03.29	373
female MCR	hjf_split_59.286	28462
female MCR	hjf_split_48.181	5105
female MCR	hjf_split_77.185	5426
female MCR	hjf_split_53.149	31373
female MCR	hjf_split_50.34	316794
female MCR	hjf_split_58.285	33424
female MCR	hjf_split_54.268	1063
female MCR	hjf_split_00.268	4611
female MCR	hjf_split_82.21	750
female MCR	hjf_split_43.171	46001
female MCR	hjf_split_74.37	125813
female MCR	hjf_split_01.277	102899
female MCR	hjf_split_20.290	78218
female MCR	HiC_scaffold_705.115	2179
female MCR	hjf_split_37.149	96396
female MCR	hjf_split_00.181	20878
female MCR	hjf_split_10.158	78691
female MCR	hjf_split_28.79	8150
female MCR	hjf_split_24.671	21184
female MCR	hjf_split_75.3	245252
female MCR	hjf_split_75.97	38892
female MCR	hjf_split_16.84	240
female MCR	HiC_scaffold_705.154	915
female MCR	hjf_split_22.245	12970
female MCR	hjf_split_21.116	30239
female MCR	hjf_split_16.217	7054
female MCR	hjf_split_51.264	22777
female MCR	hjf_split_13.176	145363
female MCR	hjf_split_62.121	22551
female MCR	hjf_split_24.556	18167
female MCR	hjf_split_29.154	3579
female MCR	hjf_split_43.153	79225
female MCR	hjf_split_82.116	204
female MCR	hjf_split_11.11	411
female MCR	hjf_split_60.226	64916
female MCR	hjf_split_57.67	84836
female MCR	hjf_split_41.4	48569
female MCR	hjf_split_57.263	2234
female MCR	hjf_split_53.70	231
female MCR	hjf_split_08.454	17310
female MCR	hjf_split_26.104	1414
female MCR	hjf_split_00.9	340199
female MCR	hjf_split_82.48	5321
female MCR	hjf_split_56.12	26021
female MCR	hjf_split_16.189	10486
female MCR	hjf_split_25.201	12654
female MCR	hjf_split_43.195	55956
female MCR	hjf_split_00.31	109110
female MCR	hjf_split_26.178	25263
female MCR	hjf_split_26.99	3582
female MCR	hjf_split_61.66	49501
female MCR	hjf_split_44.132	95851
female MCR	hjf_split_39.22	111652
female MCR	hjf_split_24.530	5691
female MCR	hjf_split_08.330	17164
female MCR	hjf_split_54.167	22662
female MCR	hjf_split_65.191	9923
female MCR	HiC_scaffold_7.20	15515
female MCR	hjf_split_37.136	178193
female MCR	hjf_split_00.160	23665
female MCR	hjf_split_43.133	108463
female MCR	hjf_split_80.121	1559
female MCR	hjf_split_06.44	237765
female MCR	hjf_split_37.85	32641
female MCR	hjf_split_10.160	334727
female MCR	hjf_split_05.140	1484
female MCR	hjf_split_63.13	34881
female MCR	hjf_split_09.73	107873
female MCR	hjf_split_28.35	162450
female MCR	HiC_scaffold_838.5	45837
female MCR	hjf_split_10.17	246674
female MCR	hjf_split_76.98	64120
female MCR	hjf_split_38.96	9847
female MCR	hjf_split_58.269	50174
female MCR	hjf_split_24.451	14911
female MCR	hjf_split_50.315	90485
female MCR	hjf_split_24.578	9124
female MCR	hjf_split_16.11	10275
female MCR	hjf_split_01.325	7042
female MCR	hjf_split_30.79	80457
female MCR	hjf_split_30.40	2178
female MCR	hjf_split_20.232	17928
female MCR	HiC_scaffold_799.1	32946
female MCR	hjf_split_20.195	110185
female MCR	hjf_split_70.59	8332
female MCR	hjf_split_62.178	1617
female MCR	hjf_split_69.87	15838
female MCR	hjf_split_79.137	74074
female MCR	hjf_split_65.318	22793
female MCR	hjf_split_31.23	69658
female MCR	hjf_split_58.224	8312
female MCR	hjf_split_50.149	77164
female MCR	hjf_split_41.154	11110
female MCR	hjf_split_58.132	20945
female MCR	hjf_split_27.367	23195
female MCR	hjf_split_79.223	322
female MCR	hjf_split_01.46	14925
female MCR	hjf_split_44.49	31988
female MCR	hjf_split_58.260	1044
female MCR	hjf_split_59.20	204
female MCR	hjf_split_20.202	99834
female MCR	HiC_scaffold_276.1	59535
female MCR	hjf_split_68.121	47048
female MCR	hjf_split_18.22	143809
female MCR	hjf_split_01.408	962
female MCR	hjf_split_17.45	44029
female MCR	hjf_split_76.57	22463
female MCR	hjf_split_55.368	45830
female MCR	hjf_split_15.73	93358
female MCR	hjf_split_79.154	456
female MCR	HiC_scaffold_48.1	3369
female MCR	hjf_split_71.137	210
female MCR	hjf_split_32.109	80981
female MCR	hjf_split_04.343	158961
female MCR	hjf_split_00.622	97789
female MCR	hjf_split_71.169	43826
female MCR	hjf_split_15.74	4932
female MCR	hjf_split_51.35	12411
female MCR	hjf_split_57.40	10838
female MCR	hjf_split_63.195	34032
female MCR	hjf_split_03.51	31580
female MCR	hjf_split_69.131	18378
female MCR	hjf_split_65.445	35894
female MCR	hjf_split_54.216	253524
female MCR	hjf_split_40.323	957
female MCR	hjf_split_44.94	156998
female MCR	hjf_split_22.117	16051
female MCR	hjf_split_24.274	1071
female MCR	hjf_split_31.122	32987
female MCR	hjf_split_19.78	4842
female MCR	hjf_split_54.55	158966
female MCR	hjf_split_27.120	39844
female MCR	hjf_split_22.194	3469
female MCR	hjf_split_77.255	78300
female MCR	HiC_scaffold_705.5	621
female MCR	hjf_split_50.238	46084
female MCR	hjf_split_60.200	5690
female MCR	hjf_split_15.123	17582
female MCR	hjf_split_27.169	9856
female MCR	hjf_split_00.153	5759
female MCR	hjf_split_41.125	21570
female MCR	hjf_split_77.173	936
female MCR	hjf_split_39.217	7440
female MCR	hjf_split_68.117	256496
female MCR	hjf_split_67.77	19122
female MCR	hjf_split_19.125	158303
female MCR	hjf_split_54.6	93418
female MCR	hjf_split_77.198	113811
female MCR	hjf_split_55.75	10424
female MCR	hjf_split_58.496	1044
female MCR	hjf_split_69.62	65536
female MCR	hjf_split_33.15	512
female MCR	hjf_split_25.126	5735
female MCR	hjf_split_65.23	28429
female MCR	hjf_split_48.92	68517
female MCR	hjf_split_26.350	50103
female MCR	hjf_split_42.139	12161
female MCR	hjf_split_11.98	39630
female MCR	hjf_split_24.174	468
female MCR	hjf_split_03.80	63827
female MCR	hjf_split_58.448	25729
female MCR	hjf_split_38.130	85159
female MCR	hjf_split_60.71	32609
female MCR	hjf_split_28.102	87301
female MCR	hjf_split_04.94	24941
female MCR	hjf_split_82.129	2397
female MCR	hjf_split_24.303	423
female MCR	hjf_split_02.159	4175
female MCR	hjf_split_76.183	3633
female MCR	hjf_split_53.131	9735
female MCR	hjf_split_18.65	9628
female MCR	hjf_split_08.124	2833
female MCR	hjf_split_24.676	17275
female MCR	hjf_split_56.61	66431
female MCR	hjf_split_81.134	999
female MCR	hjf_split_81.37	50826
female MCR	hjf_split_42.106	96779
female MCR	hjf_split_41.193	12985
female MCR	hjf_split_19.27	57108
female MCR	hjf_split_14.23	282
female MCR	hjf_split_76.104	6165
female MCR	hjf_split_40.141	3956
female MCR	hjf_split_63.170	26789
female MCR	hjf_split_24.404	52481
female MCR	hjf_split_04.269	414
female MCR	hjf_split_63.148	150885
female MCR	hjf_split_25.134	3205
female MCR	hjf_split_70.345	13230
female MCR	hjf_split_65.257	54128
female MCR	hjf_split_27.285	15370
female MCR	hjf_split_50.90	501
female MCR	hjf_split_50.83	75885
female MCR	hjf_split_34.17	131560
female MCR	hjf_split_05.50	12523
female MCR	hjf_split_27.229	68997
female MCR	hjf_split_82.159	238027
female MCR	hjf_split_61.77	405
female MCR	hjf_split_40.124	38188
female MCR	hjf_split_35.12	7866
female MCR	hjf_split_33.7	37637
female MCR	hjf_split_18.112	393
female MCR	hjf_split_54.179	222
female MCR	hjf_split_63.252	540
female MCR	hjf_split_65.311	13487
female MCR	hjf_split_48.261	119017
female MCR	hjf_split_61.91	540
female MCR	hjf_split_54.100	9944
female MCR	hjf_split_71.237	70556
female MCR	hjf_split_24.632	29968
female MCR	hjf_split_26.277	1020
female MCR	hjf_split_24.35	14074
female MCR	hjf_split_24.645	3572
female MCR	hjf_split_71.110	131587
female MCR	hjf_split_26.387	7060
female MCR	hjf_split_47.119	145224
female MCR	hjf_split_60.112	118456
female MCR	hjf_split_63.69	53490
female MCR	hjf_split_02.224	19910
female MCR	hjf_split_29.46	2846
female MCR	hjf_split_50.287	2893
female MCR	hjf_split_33.102	8055
female MCR	hjf_split_31.3	114211
female MCR	hjf_split_81.119	1734
female MCR	hjf_split_76.166	52354
female MCR	hjf_split_19.194	16781
female MCR	hjf_split_01.174	17655
female MCR	hjf_split_55.32	15534
female MCR	hjf_split_11.91	170427
female MCR	hjf_split_10.10	76074
female MCR	hjf_split_04.262	458
female MCR	hjf_split_00.410	477
female MCR	hjf_split_35.19	27802
female MCR	HiC_scaffold_308.2	891
female MCR	hjf_split_62.253	55805
female MCR	hjf_split_03.174	264
female MCR	hjf_split_58.328	11780
female MCR	HiC_scaffold_705.17	10348
female MCR	hjf_split_04.103	16130
female MCR	HiC_scaffold_30.1	48288
female MCR	hjf_split_65.57	80142
female MCR	hjf_split_70.419	9660
female MCR	hjf_split_22.277	84876
female MCR	hjf_split_08.329	37005
female MCR	hjf_split_24.114	3456
female MCR	hjf_split_11.147	309
female MCR	HiC_scaffold_311.4	945
female MCR	hjf_split_00.90	12675
female MCR	hjf_split_65.93	7429
female MCR	hjf_split_07.123	5648
female MCR	hjf_split_34.158	62370
female MCR	hjf_split_00.414	41352
female MCR	hjf_split_54.170	77052
female MCR	hjf_split_41.106	2703
female MCR	hjf_split_35.139	98642
female MCR	hjf_split_56.39	38622
female MCR	hjf_split_40.340	27650
female MCR	hjf_split_07.103	399
female MCR	hjf_split_66.6	1423
female MCR	hjf_split_50.170	166013
female MCR	hjf_split_40.27	6317
female MCR	hjf_split_71.160	37867
female MCR	HiC_scaffold_740.5	8026
female MCR	hjf_split_55.235	183581
female MCR	hjf_split_75.169	26662
female MCR	hjf_split_08.444	708
female MCR	hjf_split_21.187	35508
female MCR	hjf_split_80.68	15101
female MCR	hjf_split_27.84	33504
female MCR	hjf_split_50.244	216683
female MCR	hjf_split_20.81	38551
female MCR	hjf_split_65.411	12801
female MCR	hjf_split_24.134	18522
female MCR	hjf_split_24.105	3082
female MCR	hjf_split_47.330	37828
female MCR	hjf_split_38.230	1020
female MCR	hjf_split_76.311	57093
female MCR	hjf_split_27.242	8403
female MCR	hjf_split_26.64	46420
female MCR	hjf_split_78.22	70689
female MCR	hjf_split_63.198	3038
female MCR	hjf_split_65.216	18926
female MCR	hjf_split_16.69	890
female MCR	hjf_split_44.2	85417
female MCR	hjf_split_69.21	4544
female MCR	hjf_split_40.59	11676
female MCR	hjf_split_01.127	4395
female MCR	hjf_split_58.58	38083
female MCR	hjf_split_46.145	33575
female MCR	hjf_split_76.185	43782
female MCR	hjf_split_41.128	27264
female MCR	hjf_split_35.235	303
female MCR	hjf_split_56.100	431
female MCR	hjf_split_63.33	7256
female MCR	hjf_split_82.83	657
female MCR	hjf_split_12.48	119268
female MCR	hjf_split_07.157	36514
female MCR	hjf_split_43.62	193643
female MCR	hjf_split_79.175	810
female MCR	hjf_split_22.206	7953
female MCR	hjf_split_18.1	276668
female MCR	hjf_split_19.148	2076
female MCR	hjf_split_48.148	26261
female MCR	hjf_split_40.251	714
female MCR	hjf_split_11.108	5368
female MCR	hjf_split_01.419	28031
female MCR	hjf_split_47.365	21312
female MCR	hjf_split_55.102	72588
female MCR	hjf_split_71.2	118288
female MCR	hjf_split_70.209	23951
female MCR	hjf_split_62.95	11758
female MCR	hjf_split_59.33	8556
female MCR	hjf_split_24.467	77771
female MCR	hjf_split_51.174	543
female MCR	hjf_split_16.38	498
female MCR	hjf_split_05.95	222
female MCR	hjf_split_26.253	3656
female MCR	hjf_split_19.71	3184
female MCR	hjf_split_04.77	4409
female MCR	hjf_split_59.330	1692
female MCR	hjf_split_27.231	45788
female MCR	hjf_split_50.209	19329
female MCR	hjf_split_71.95	4477
female MCR	hjf_split_62.278	199744
female MCR	hjf_split_78.135	56047
female MCR	hjf_split_59.72	46905
female MCR	hjf_split_66.168	56485
female MCR	hjf_split_69.127	38197
female MCR	hjf_split_01.340	121589
female MCR	hjf_split_72.94	218202
female MCR	hjf_split_41.35	92495
female MCR	hjf_split_08.99	62275
female MCR	hjf_split_24.624	48411
female MCR	hjf_split_04.11	4142
female MCR	hjf_split_39.229	15193
female MCR	hjf_split_14.40	55918
female MCR	hjf_split_00.250	247098
female MCR	hjf_split_26.306	130312
female MCR	hjf_split_12.60	44297
female MCR	hjf_split_83.7	51773
female MCR	hjf_split_75.246	282514
female MCR	hjf_split_59.128	4351
female MCR	hjf_split_52.63	18354
female MCR	hjf_split_04.337	600
female MCR	hjf_split_57.150	11756
female MCR	hjf_split_55.180	2899
female MCR	hjf_split_52.49	3262
female MCR	hjf_split_00.479	3726
female MCR	hjf_split_73.78	5801
female MCR	hjf_split_15.34	417
female MCR	hjf_split_50.363	52006
female MCR	hjf_split_18.78	94331
female MCR	hjf_split_62.99	26717
female MCR	hjf_split_42.171	108738
female MCR	hjf_split_15.135	27969
female MCR	hjf_split_48.106	66460
female MCR	hjf_split_02.208	1287
female MCR	HiC_scaffold_705.107	8964
female MCR	hjf_split_32.44	104140
female MCR	hjf_split_76.337	13747
female MCR	hjf_split_70.238	8997
female MCR	hjf_split_22.84	2789
female MCR	hjf_split_27.192	1812
female MCR	hjf_split_20.49	6818
female MCR	hjf_split_81.161	96772
female MCR	hjf_split_59.192	23209
female MCR	hjf_split_51.321	30132
female MCR	hjf_split_25.241	48715
female MCR	hjf_split_08.300	305647
female MCR	hjf_split_40.292	1560
female MCR	hjf_split_24.82	26392
female MCR	hjf_split_08.340	6643
female MCR	hjf_split_41.17	297123
female MCR	hjf_split_46.98	142490
female MCR	hjf_split_23.26	63864
female MCR	hjf_split_71.179	7845
female MCR	hjf_split_27.159	1175
female MCR	hjf_split_39.251	86879
female MCR	hjf_split_68.83	140382
female MCR	hjf_split_75.57	14913
female MCR	hjf_split_08.251	55569
female MCR	hjf_split_69.264	6365
female MCR	hjf_split_50.386	3972
female MCR	hjf_split_50.456	28115
female MCR	hjf_split_78.26	114947
female MCR	hjf_split_48.76	975
female MCR	hjf_split_65.122	7298
female MCR	hjf_split_24.323	2422
female MCR	hjf_split_24.286	8637
female MCR	hjf_split_82.144	74069
female MCR	hjf_split_40.363	4812
female MCR	hjf_split_17.142	26215
female MCR	hjf_split_71.243	50528
female MCR	hjf_split_59.264	6157
female MCR	hjf_split_62.325	26897
female MCR	hjf_split_58.193	9932
female MCR	hjf_split_22.251	6888
female MCR	hjf_split_17.68	120756
female MCR	hjf_split_37.4	60823
female MCR	hjf_split_65.403	45151
female MCR	hjf_split_74.72	76071
female MCR	hjf_split_62.333	3487
female MCR	hjf_split_65.135	49800
female MCR	hjf_split_08.253	8841
female MCR	hjf_split_02.119	18170
female MCR	hjf_split_83.117	59304
female MCR	hjf_split_81.203	39066
female MCR	hjf_split_79.265	362574
female MCR	hjf_split_11.176	267
female MCR	hjf_split_73.21	36908
female MCR	hjf_split_60.177	8329
female MCR	hjf_split_49.1	95889
female MCR	hjf_split_04.252	1990
female MCR	hjf_split_66.13	3711
female MCR	hjf_split_22.37	5203
female MCR	hjf_split_16.60	36030
female MCR	hjf_split_43.49	1119
female MCR	hjf_split_02.84	18331
female MCR	hjf_split_04.321	20433
female MCR	hjf_split_69.14	876
female MCR	hjf_split_10.71	21435
female MCR	hjf_split_45.28	1122
female MCR	HiC_scaffold_838.8	38848
female MCR	hjf_split_35.111	2778
female MCR	hjf_split_55.243	118482
female MCR	hjf_split_55.213	1491
female MCR	hjf_split_24.593	40920
female MCR	hjf_split_02.125	18599
female MCR	hjf_split_01.391	2272
female MCR	hjf_split_64.126	161949
female MCR	hjf_split_02.191	304385
female MCR	hjf_split_76.45	21464
female MCR	hjf_split_76.215	4592
female MCR	hjf_split_75.122	92962
female MCR	hjf_split_53.184	38866
female MCR	hjf_split_23.40	6616
female MCR	hjf_split_57.194	17372
female MCR	hjf_split_01.404	231
female MCR	hjf_split_01.218	82040
female MCR	hjf_split_60.140	60602
female MCR	hjf_split_58.437	6614
female MCR	hjf_split_40.220	957
female MCR	hjf_split_58.486	810
female MCR	hjf_split_50.12	80160
female MCR	hjf_split_39.246	44199
female MCR	hjf_split_20.40	25995
female MCR	hjf_split_33.79	34418
female MCR	hjf_split_50.337	1072
female MCR	hjf_split_27.434	615
female MCR	hjf_split_41.89	10492
female MCR	hjf_split_46.100	81127
female MCR	hjf_split_76.80	1338
female MCR	hjf_split_56.48	98892
female MCR	hjf_split_50.327	71701
female MCR	hjf_split_63.112	229936
female MCR	hjf_split_48.209	151294
female MCR	hjf_split_60.88	55108
female MCR	hjf_split_39.299	26558
female MCR	hjf_split_24.724	16400
female MCR	hjf_split_63.84	16562
female MCR	hjf_split_40.200	936
female MCR	hjf_split_65.236	34402
female MCR	hjf_split_81.125	89762
female MCR	hjf_split_46.110	200954
female MCR	hjf_split_71.47	28684
female MCR	hjf_split_09.29	10592
female MCR	hjf_split_48.61	104855
female MCR	hjf_split_24.735	12221
female MCR	hjf_split_00.58	6169
female MCR	hjf_split_81.55	11284
female MCR	hjf_split_32.106	7658
female MCR	hjf_split_22.51	10371
female MCR	hjf_split_47.145	8603
female MCR	hjf_split_11.131	33762
female MCR	hjf_split_53.96	4176
female MCR	hjf_split_50.120	180864
female MCR	hjf_split_24.388	70297
female MCR	hjf_split_28.30	5792
female MCR	hjf_split_57.247	27854
female MCR	hjf_split_28.182	57482
female MCR	hjf_split_79.151	201584
female MCR	hjf_split_62.148	65873
female MCR	hjf_split_42.40	395
female MCR	hjf_split_11.35	30147
female MCR	hjf_split_69.204	2742
female MCR	hjf_split_60.205	70809
female MCR	hjf_split_34.76	1434
female MCR	hjf_split_72.79	216853
female MCR	hjf_split_42.77	2323
female MCR	hjf_split_60.73	2436
female MCR	hjf_split_42.108	576
female MCR	hjf_split_36.188	1143
female MCR	hjf_split_79.217	74262
female MCR	hjf_split_33.54	22143
female MCR	hjf_split_82.77	549
female MCR	hjf_split_30.100	6118
female MCR	hjf_split_20.83	8196
female MCR	hjf_split_47.130	438
female MCR	hjf_split_53.44	9066
female MCR	hjf_split_12.114	75938
female MCR	HiC_scaffold_355.1	966
female MCR	hjf_split_57.76	14363
female MCR	hjf_split_81.142	38941
female MCR	hjf_split_70.134	8477
female MCR	hjf_split_10.78	50322
female MCR	hjf_split_16.16	51296
female MCR	hjf_split_03.163	3763
female MCR	hjf_split_27.332	84862
female MCR	hjf_split_38.224	243
female MCR	hjf_split_29.176	60835
female MCR	hjf_split_54.241	13720
female MCR	hjf_split_71.174	17216
female MCR	hjf_split_54.70	20304
female MCR	hjf_split_82.4	1875
female MCR	hjf_split_69.194	27983
female MCR	hjf_split_10.173	28619
female MCR	hjf_split_20.198	58098
female MCR	hjf_split_40.383	67179
female MCR	hjf_split_39.106	88033
female MCR	hjf_split_08.20	14716
female MCR	hjf_split_64.143	5771
female MCR	hjf_split_30.115	67557
female MCR	hjf_split_29.95	200258
female MCR	hjf_split_57.215	23268
female MCR	hjf_split_38.65	61655
female MCR	hjf_split_03.154	70874
female MCR	hjf_split_70.71	21685
female MCR	hjf_split_05.81	199724
female MCR	hjf_split_72.51	106293
female MCR	hjf_split_34.6	107064
female MCR	hjf_split_31.158	51497
female MCR	hjf_split_24.492	20473
female MCR	hjf_split_76.97	585
female MCR	hjf_split_62.74	17500
female MCR	hjf_split_51.219	34735
female MCR	hjf_split_70.151	312
female MCR	hjf_split_70.406	5864
female MCR	hjf_split_34.85	33177
female MCR	hjf_split_81.102	672
female MCR	hjf_split_66.96	18869
female MCR	hjf_split_28.187	39376
female MCR	hjf_split_42.64	214922
female MCR	hjf_split_51.325	4834
female MCR	hjf_split_35.109	1632
female MCR	hjf_split_58.349	45219
female MCR	hjf_split_71.194	4816
female MCR	hjf_split_80.55	514
female MCR	hjf_split_11.122	1005
female MCR	hjf_split_76.78	73636
female MCR	hjf_split_63.89	90633
female MCR	hjf_split_50.403	814
female MCR	hjf_split_36.104	966
female MCR	hjf_split_18.92	135874
female MCR	hjf_split_40.165	29748
female MCR	hjf_split_30.14	169896
female MCR	hjf_split_24.26	23758
female MCR	hjf_split_18.82	37858
female MCR	hjf_split_07.136	40535
female MCR	hjf_split_07.14	9420
female MCR	hjf_split_47.359	10381
female MCR	hjf_split_80.50	11011
female MCR	hjf_split_30.151	1170
female MCR	hjf_split_00.225	1754
female MCR	hjf_split_80.34	861
female MCR	hjf_split_08.401	22714
female MCR	hjf_split_34.242	89598
female MCR	hjf_split_47.110	111395
female MCR	hjf_split_34.249	1086
female MCR	hjf_split_14.94	107334
female MCR	hjf_split_14.56	53777
female MCR	hjf_split_32.8	802
female MCR	hjf_split_66.80	2391
female MCR	hjf_split_63.103	57206
female MCR	hjf_split_48.1	823
female MCR	hjf_split_22.227	5957
female MCR	hjf_split_76.200	5888
female MCR	hjf_split_62.237	47551
female MCR	hjf_split_25.99	221623
female MCR	hjf_split_32.33	77645
female MCR	hjf_split_25.66	12137
female MCR	hjf_split_49.75	279
female MCR	hjf_split_27.207	4457
female MCR	hjf_split_20.38	924
female MCR	hjf_split_13.8	31648
female MCR	hjf_split_24.409	75902
female MCR	hjf_split_32.7	22348
female MCR	hjf_split_70.397	36908
female MCR	hjf_split_39.144	21946
female MCR	hjf_split_70.47	155694
female MCR	hjf_split_76.161	1488
female MCR	hjf_split_63.129	6817
female MCR	HiC_scaffold_170.2	732
female MCR	hjf_split_70.90	25859
female MCR	hjf_split_41.213	106741
female MCR	hjf_split_15.51	20062
female MCR	hjf_split_34.243	25164
female MCR	hjf_split_51.45	963
female MCR	hjf_split_02.210	33400
female MCR	hjf_split_50.272	2805
female MCR	hjf_split_29.61	9614
female MCR	hjf_split_00.514	3185
female MCR	hjf_split_59.235	45744
female MCR	hjf_split_26.103	20826
female MCR	hjf_split_38.225	264
female MCR	hjf_split_71.152	38316
female MCR	hjf_split_79.107	50242
female MCR	hjf_split_47.342	15735
female MCR	hjf_split_49.6	59982
female MCR	hjf_split_23.49	12896
female MCR	hjf_split_11.171	3099
female MCR	hjf_split_28.52	5856
female MCR	hjf_split_59.245	762
female MCR	hjf_split_38.49	60925
female MCR	hjf_split_27.429	14777
female MCR	hjf_split_10.148	63509
female MCR	hjf_split_05.146	238559
female MCR	hjf_split_04.122	1775
female MCR	hjf_split_59.220	28544
female MCR	hjf_split_01.386	135570
female MCR	hjf_split_70.62	139880
female MCR	HiC_scaffold_273.1	13831
female MCR	hjf_split_66.198	9404
female MCR	hjf_split_40.276	861
female MCR	hjf_split_37.63	63900
female MCR	hjf_split_60.16	4737
female MCR	hjf_split_35.188	21773
female MCR	hjf_split_13.106	802
female MCR	hjf_split_50.344	569
female MCR	HiC_scaffold_352.12	939
female MCR	hjf_split_38.203	107991
female MCR	hjf_split_34.28	1269
female MCR	hjf_split_44.109	131569
female MCR	hjf_split_01.296	113127
female MCR	hjf_split_63.168	6326
female MCR	hjf_split_08.408	336
female MCR	HiC_scaffold_172.3	582
female MCR	hjf_split_24.186	10222
female MCR	hjf_split_02.45	243
female MCR	hjf_split_64.112	31069
female MCR	hjf_split_29.149	54693
female MCR	hjf_split_71.20	10927
female MCR	hjf_split_69.43	85755
female MCR	hjf_split_64.41	122811
female MCR	hjf_split_55.205	56885
female MCR	hjf_split_46.31	231585
female MCR	hjf_split_01.186	8696
female MCR	hjf_split_13.2	11011
female MCR	hjf_split_29.71	144128
female MCR	hjf_split_43.13	19529
female MCR	hjf_split_01.320	1486
female MCR	hjf_split_40.12	1887
female MCR	hjf_split_34.256	11607
female MCR	hjf_split_34.192	957
female MCR	hjf_split_29.86	9178
female MCR	hjf_split_61.41	196136
female MCR	hjf_split_64.39	1357
female MCR	hjf_split_01.133	6897
female MCR	hjf_split_41.46	321
female MCR	hjf_split_08.383	58250
female MCR	hjf_split_40.235	960
female MCR	hjf_split_58.420	175
female MCR	hjf_split_41.243	41700
female MCR	hjf_split_36.126	522
female MCR	hjf_split_29.205	70069
female MCR	hjf_split_49.27	5764
female MCR	hjf_split_16.70	43038
female MCR	hjf_split_66.204	192186
female MCR	HiC_scaffold_705.95	966
female MCR	hjf_split_01.384	38830
female MCR	hjf_split_51.82	20158
female MCR	hjf_split_30.158	477
female MCR	hjf_split_48.115	11999
female MCR	hjf_split_34.195	14090
female MCR	hjf_split_66.191	11045
female MCR	hjf_split_15.96	262976
female MCR	hjf_split_05.3	46029
female MCR	hjf_split_58.288	2802
female MCR	hjf_split_50.340	3716
female MCR	hjf_split_25.89	138491
female MCR	hjf_split_24.653	12503
female MCR	hjf_split_17.135	53606
female MCR	hjf_split_13.132	110138
female MCR	hjf_split_59.69	4690
female MCR	hjf_split_38.23	56870
female MCR	hjf_split_76.273	19160
female MCR	hjf_split_71.220	323245
female MCR	hjf_split_44.16	75353
female MCR	hjf_split_61.43	306765
female MCR	hjf_split_43.156	38202
female MCR	hjf_split_01.358	231
female MCR	hjf_split_55.66	39447
female MCR	hjf_split_59.104	69150
female MCR	hjf_split_58.176	783
female MCR	hjf_split_51.101	68889
female MCR	hjf_split_63.48	1212
female MCR	hjf_split_36.88	15676
female MCR	hjf_split_53.243	51317
female MCR	hjf_split_83.102	12376
female MCR	hjf_split_77.16	204093
female MCR	hjf_split_65.264	7349
female MCR	hjf_split_43.136	438
female MCR	hjf_split_21.74	73201
female MCR	HiC_scaffold_705.45	1119
female MCR	hjf_split_36.24	1281
female MCR	hjf_split_75.151	201020
female MCR	hjf_split_01.306	16813
female MCR	hjf_split_71.122	231
female MCR	hjf_split_53.207	12956
female MCR	hjf_split_09.50	411
female MCR	hjf_split_59.199	19122
female MCR	hjf_split_18.93	342213
female MCR	hjf_split_16.197	13185
female MCR	hjf_split_50.249	22147
female MCR	hjf_split_05.119	946
female MCR	hjf_split_01.199	9518
female MCR	hjf_split_50.31	89234
female MCR	hjf_split_59.67	12620
female MCR	hjf_split_54.280	203766
female MCR	hjf_split_34.107	32370
female MCR	hjf_split_75.73	1071
female MCR	hjf_split_50.442	4726
female MCR	hjf_split_25.158	43719
female MCR	hjf_split_12.106	4875
female MCR	hjf_split_37.101	92244
female MCR	hjf_split_58.198	44303
female MCR	hjf_split_31.76	86526
female MCR	hjf_split_57.208	2545
female MCR	hjf_split_00.24	106907
female MCR	hjf_split_71.259	2129
female MCR	hjf_split_08.357	4904
female MCR	hjf_split_50.437	4325
female MCR	hjf_split_28.176	44772
female MCR	hjf_split_20.54	681
female MCR	hjf_split_67.151	9920
female MCR	hjf_split_37.27	32395
female MCR	hjf_split_63.100	21406
female MCR	hjf_split_77.36	3862
female MCR	hjf_split_29.9	52178
female MCR	hjf_split_65.397	24468
female MCR	hjf_split_65.115	4515
female MCR	hjf_split_47.307	7509
female MCR	hjf_split_68.86	284878
female MCR	hjf_split_68.9	5836
female MCR	hjf_split_35.167	38508
female MCR	hjf_split_66.139	17677
female MCR	hjf_split_71.77	2132
female MCR	hjf_split_78.113	26599
female MCR	hjf_split_28.111	128868
female MCR	hjf_split_00.118	4835
female MCR	hjf_split_16.86	24785
female MCR	hjf_split_20.142	55399
female MCR	hjf_split_62.53	35585
female MCR	hjf_split_76.342	72251
female MCR	hjf_split_77.221	30279
female MCR	hjf_split_62.344	137455
female MCR	hjf_split_36.207	13600
female MCR	hjf_split_17.96	104197
female MCR	hjf_split_76.284	717
female MCR	hjf_split_71.7	49483
female MCR	hjf_split_49.49	11963
female MCR	hjf_split_24.605	174
female MCR	hjf_split_26.266	6136
female MCR	hjf_split_25.183	16591
female MCR	hjf_split_79.130	16295
female MCR	hjf_split_24.54	5948
female MCR	hjf_split_40.310	861
female MCR	hjf_split_11.184	25402
female MCR	hjf_split_42.84	276
female MCR	hjf_split_70.305	6365
female MCR	hjf_split_19.104	63252
female MCR	hjf_split_63.265	46513
female MCR	hjf_split_24.553	13080
female MCR	hjf_split_18.129	1014
female MCR	hjf_split_32.124	58344
female MCR	hjf_split_80.136	79399
female MCR	hjf_split_67.29	39647
female MCR	hjf_split_59.377	6002
female MCR	hjf_split_54.143	37013
female MCR	hjf_split_77.242	77605
female MCR	hjf_split_68.44	330
female MCR	hjf_split_09.92	378
female MCR	hjf_split_11.116	36905
female MCR	hjf_split_41.185	6107
female MCR	hjf_split_30.97	49659
female MCR	hjf_split_47.96	18600
female MCR	hjf_split_67.117	6932
female MCR	hjf_split_14.67	136901
female MCR	hjf_split_09.80	148816
female MCR	hjf_split_59.299	5800
female MCR	hjf_split_70.253	2501
female MCR	hjf_split_37.158	11110
female MCR	hjf_split_26.214	360
female MCR	hjf_split_29.116	1007
female MCR	hjf_split_08.290	24764
female MCR	hjf_split_13.136	49586
female MCR	hjf_split_04.241	159667
female MCR	hjf_split_00.360	9172
female MCR	hjf_split_66.130	16791
female MCR	hjf_split_58.528	3482
female MCR	hjf_split_80.174	1542
female MCR	hjf_split_72.116	350764
female MCR	hjf_split_59.48	31273
female MCR	hjf_split_08.438	200305
female MCR	hjf_split_00.573	11568
female MCR	HiC_scaffold_705.156	3162
female MCR	hjf_split_80.86	178657
female MCR	hjf_split_26.205	4025
female MCR	hjf_split_55.111	1313
female MCR	hjf_split_40.87	1140
female MCR	hjf_split_39.183	35487
female MCR	hjf_split_35.7	34046
female MCR	hjf_split_13.87	63354
female MCR	hjf_split_08.237	14727
female MCR	hjf_split_72.65	63137
female MCR	hjf_split_70.111	381
female MCR	hjf_split_56.49	66347
female MCR	hjf_split_65.145	111647
female MCR	hjf_split_81.76	12062
female MCR	hjf_split_35.72	2262
female MCR	hjf_split_53.134	7373
female MCR	hjf_split_47.260	24923
female MCR	HiC_scaffold_835.4	154
female MCR	hjf_split_24.121	2187
female MCR	hjf_split_22.283	20946
female MCR	hjf_split_81.139	10030
female MCR	hjf_split_10.152	370807
female MCR	hjf_split_77.22	3470
female MCR	hjf_split_00.389	3230
female MCR	hjf_split_10.103	111386
female MCR	hjf_split_58.523	1251
female MCR	hjf_split_46.16	19600
female MCR	hjf_split_58.483	16045
female MCR	hjf_split_43.197	1791
female MCR	hjf_split_01.92	5607
female MCR	hjf_split_69.115	78496
female MCR	hjf_split_00.127	19029
female MCR	hjf_split_69.143	148952
female MCR	hjf_split_65.347	26818
female MCR	hjf_split_51.274	111472
female MCR	hjf_split_65.70	15926
female MCR	hjf_split_52.103	162
female MCR	hjf_split_24.462	16034
female MCR	hjf_split_79.168	419
female MCR	hjf_split_21.147	102164
female MCR	hjf_split_08.132	11543
female MCR	hjf_split_25.228	85866
female MCR	hjf_split_40.356	5957
female MCR	hjf_split_26.223	1356
female MCR	hjf_split_53.10	285
female MCR	hjf_split_22.93	12897
female MCR	hjf_split_67.70	173895
female MCR	hjf_split_35.66	43467
female MCR	hjf_split_33.35	25993
female MCR	hjf_split_06.19	1116
female MCR	hjf_split_79.272	384
female MCR	hjf_split_77.27	2475
female MCR	hjf_split_70.303	16213
female MCR	hjf_split_65.359	1268
female MCR	hjf_split_58.333	32900
female MCR	hjf_split_20.129	20644
female MCR	hjf_split_03.188	22257
female MCR	hjf_split_70.249	1627
female MCR	hjf_split_62.171	1215
female MCR	hjf_split_53.181	13590
female MCR	hjf_split_02.63	543
female MCR	hjf_split_44.46	2975
female MCR	hjf_split_19.161	25933
female MCR	HiC_scaffold_352.2	1298
female MCR	hjf_split_25.180	43687
female MCR	hjf_split_13.80	3266
female MCR	hjf_split_15.25	28071
female MCR	hjf_split_75.138	105521
female MCR	hjf_split_69.26	20786
female MCR	hjf_split_34.86	30138
female MCR	hjf_split_08.430	113473
female MCR	hjf_split_24.429	39057
female MCR	HiC_scaffold_353.4	930
female MCR	hjf_split_35.144	190761
female MCR	hjf_split_54.191	52218
female MCR	hjf_split_32.74	6777
female MCR	hjf_split_73.14	498
female MCR	hjf_split_50.355	6226
female MCR	hjf_split_15.150	27461
female MCR	hjf_split_16.8	65769
female MCR	HiC_scaffold_353.5	801
female MCR	hjf_split_27.93	17388
female MCR	hjf_split_76.177	8534
female MCR	hjf_split_44.39	268831
female MCR	hjf_split_44.100	6015
female MCR	hjf_split_44.159	76366
female MCR	hjf_split_20.295	85515
female MCR	hjf_split_14.19	65446
female MCR	hjf_split_43.85	744
female MCR	hjf_split_68.110	65777
female MCR	hjf_split_61.21	47308
female MCR	hjf_split_48.233	14903
female MCR	hjf_split_40.196	945
female MCR	hjf_split_65.299	46909
female MCR	hjf_split_19.164	22078
female MCR	hjf_split_81.147	55277
female MCR	hjf_split_76.168	11682
female MCR	hjf_split_47.269	8887
female MCR	hjf_split_30.171	2315
female MCR	hjf_split_57.146	62937
female MCR	hjf_split_42.191	20435
female MCR	hjf_split_00.507	1817
female MCR	hjf_split_47.213	1413
female MCR	hjf_split_36.97	942
female MCR	hjf_split_55.87	16992
female MCR	hjf_split_50.224	20838
female MCR	hjf_split_34.95	9639
female MCR	hjf_split_47.183	55011
female MCR	hjf_split_05.27	50454
female MCR	hjf_split_70.434	38842
female MCR	hjf_split_81.21	201350
female MCR	hjf_split_67.124	73162
female MCR	hjf_split_39.3	172966
female MCR	hjf_split_05.121	35252
female MCR	hjf_split_47.259	3898
female MCR	hjf_split_29.106	60592
female MCR	hjf_split_27.39	128422
female MCR	hjf_split_19.199	19147
female MCR	hjf_split_04.316	8971
female MCR	hjf_split_44.17	1614
female MCR	hjf_split_26.82	3392
female MCR	hjf_split_42.195	9685
female MCR	hjf_split_83.91	10965
female MCR	hjf_split_69.281	462
female MCR	hjf_split_07.165	8970
female MCR	hjf_split_07.199	26103
female MCR	hjf_split_65.65	70970
female MCR	hjf_split_08.193	86309
female MCR	hjf_split_49.110	88472
female MCR	hjf_split_36.115	939
female MCR	hjf_split_00.539	2073
female MCR	hjf_split_01.236	27467
female MCR	hjf_split_44.56	8729
female MCR	hjf_split_65.344	1308
female MCR	hjf_split_34.211	37310
female MCR	hjf_split_25.169	16807
female MCR	hjf_split_41.147	53124
female MCR	hjf_split_46.47	8571
female MCR	hjf_split_61.75	98997
female MCR	hjf_split_22.145	190
female MCR	hjf_split_30.21	90226
female MCR	hjf_split_19.99	195720
female MCR	hjf_split_31.12	52307
female MCR	hjf_split_54.183	105258
female MCR	hjf_split_01.312	90667
female MCR	HiC_scaffold_705.135	3342
female MCR	hjf_split_26.146	14708
female MCR	hjf_split_08.71	4240
female MCR	hjf_split_00.293	393
female MCR	hjf_split_07.56	50367
female MCR	hjf_split_45.63	39847
female MCR	hjf_split_58.342	11392
female MCR	hjf_split_00.493	1128
female MCR	hjf_split_51.68	8090
female MCR	hjf_split_36.175	1230
female MCR	hjf_split_82.6	1434
female MCR	hjf_split_21.47	26258
female MCR	hjf_split_37.165	64011
female MCR	hjf_split_70.215	9260
female MCR	hjf_split_47.250	16422
female MCR	hjf_split_06.75	245420
female MCR	hjf_split_51.355	8131
female MCR	hjf_split_40.308	990
female MCR	hjf_split_48.169	128009
female MCR	hjf_split_41.223	23199
female MCR	hjf_split_01.228	16057
female MCR	hjf_split_67.34	22564
female MCR	hjf_split_43.147	34998
female MCR	hjf_split_50.127	27113
female MCR	hjf_split_28.193	774
female MCR	hjf_split_54.270	411
female MCR	hjf_split_59.162	729
female MCR	hjf_split_30.107	432
female MCR	hjf_split_76.31	9804
female MCR	hjf_split_02.143	41195
female MCR	hjf_split_38.30	296178
female MCR	hjf_split_04.257	41924
female MCR	hjf_split_17.125	43811
female MCR	hjf_split_08.196	3639
female MCR	hjf_split_08.57	10330
female MCR	hjf_split_71.260	17700
female MCR	hjf_split_26.143	411
female MCR	hjf_split_81.140	14914
female MCR	hjf_split_37.176	1084
female MCR	hjf_split_07.109	1050
female MCR	hjf_split_53.157	75159
female MCR	HiC_scaffold_277.1	7840
female MCR	hjf_split_56.80	93069
female MCR	hjf_split_10.97	16358
female MCR	hjf_split_04.199	6276
female MCR	hjf_split_24.420	28060
female MCR	hjf_split_01.188	194697
female MCR	hjf_split_34.74	170563
female MCR	HiC_scaffold_311.10	939
female MCR	hjf_split_52.108	21637
female MCR	hjf_split_40.319	783
female MCR	hjf_split_30.54	52807
female MCR	hjf_split_60.21	927
female MCR	hjf_split_59.329	171
female MCR	hjf_split_20.130	5002
female MCR	hjf_split_16.180	43918
female MCR	hjf_split_83.73	112693
female MCR	hjf_split_69.76	297
female MCR	hjf_split_65.249	479
female MCR	hjf_split_04.55	10341
female MCR	hjf_split_75.209	525
female MCR	hjf_split_36.23	10105
female MCR	hjf_split_41.207	90795
female MCR	hjf_split_06.2	327305
female MCR	hjf_split_73.69	33757
female MCR	hjf_split_57.156	1313
female MCR	hjf_split_83.24	28816
female MCR	hjf_split_75.102	19716
female MCR	hjf_split_24.684	34047
female MCR	hjf_split_00.300	143866
female MCR	hjf_split_29.69	64741
female MCR	hjf_split_07.52	41743
female MCR	hjf_split_77.71	82748
female MCR	hjf_split_62.7	75554
female MCR	hjf_split_36.74	10840
female MCR	hjf_split_71.185	5831
female MCR	hjf_split_13.41	22491
female MCR	hjf_split_02.194	126300
female MCR	hjf_split_07.11	27085
female MCR	hjf_split_05.33	7805
female MCR	hjf_split_76.44	22424
female MCR	hjf_split_31.89	21627
female MCR	hjf_split_54.169	456
female MCR	hjf_split_58.164	8526
female MCR	hjf_split_36.193	978
female MCR	hjf_split_72.91	82689
female MCR	hjf_split_37.81	62621
female MCR	hjf_split_08.17	10114
female MCR	hjf_split_70.116	393
female MCR	hjf_split_44.83	2092
female MCR	hjf_split_40.391	74516
female MCR	hjf_split_00.241	83098
female MCR	hjf_split_71.139	58252
female MCR	hjf_split_62.295	657
female MCR	hjf_split_08.200	547
female MCR	hjf_split_08.320	54624
female MCR	hjf_split_39.67	24428
female MCR	hjf_split_34.38	31592
female MCR	hjf_split_02.40	2397
female MCR	hjf_split_31.56	100395
female MCR	HiC_scaffold_836.7	2264
female MCR	hjf_split_70.310	24527
female MCR	hjf_split_38.158	29745
female MCR	hjf_split_06.6	29112
female MCR	hjf_split_58.33	393
female MCR	hjf_split_17.37	19987
female MCR	hjf_split_28.81	11231
female MCR	hjf_split_70.124	666
female MCR	hjf_split_18.142	10006
female MCR	hjf_split_11.164	34702
female MCR	hjf_split_37.184	324
female MCR	hjf_split_03.61	90341
female MCR	hjf_split_54.200	137107
female MCR	hjf_split_24.106	1622
female MCR	hjf_split_20.57	15158
female MCR	hjf_split_01.435	5527
female MCR	hjf_split_51.146	53350
female MCR	hjf_split_53.13	8274
female MCR	hjf_split_45.22	900
female MCR	hjf_split_58.373	24076
female MCR	hjf_split_11.44	17094
female MCR	hjf_split_02.198	83687
female MCR	hjf_split_58.254	2944
female MCR	hjf_split_77.32	3148
female MCR	hjf_split_32.1	179
female MCR	hjf_split_04.143	67392
female MCR	hjf_split_69.221	2638
female MCR	hjf_split_63.236	327
female MCR	hjf_split_73.77	54080
female MCR	hjf_split_55.175	48810
female MCR	hjf_split_27.27	4107
female MCR	hjf_split_40.248	25162
female MCR	hjf_split_71.56	6256
female MCR	hjf_split_01.54	11529
female MCR	hjf_split_47.85	32752
female MCR	hjf_split_79.276	726
female MCR	hjf_split_58.533	33958
female MCR	hjf_split_34.156	25520
female MCR	hjf_split_27.109	2293
female MCR	hjf_split_31.106	36596
female MCR	hjf_split_24.362	19602
female MCR	hjf_split_13.37	30530
female MCR	HiC_scaffold_769.1	3839
female MCR	hjf_split_39.81	76154
female MCR	hjf_split_62.232	173888
female MCR	hjf_split_65.370	9403
female MCR	hjf_split_82.140	429
female MCR	hjf_split_59.342	56544
female MCR	hjf_split_56.22	139685
female MCR	hjf_split_34.234	254683
female MCR	hjf_split_27.427	183184
female MCR	hjf_split_27.20	26124
female MCR	hjf_split_38.151	853
female MCR	hjf_split_08.3	88743
female MCR	hjf_split_81.20	52938
female MCR	hjf_split_06.10	5115
female MCR	hjf_split_66.177	1725
female MCR	hjf_split_57.119	165039
female MCR	hjf_split_69.215	2889
female MCR	hjf_split_43.55	43861
female MCR	hjf_split_26.50	270
female MCR	hjf_split_01.367	315
female MCR	hjf_split_66.87	5882
female MCR	hjf_split_24.509	8253
female MCR	hjf_split_40.37	32253
female MCR	hjf_split_31.24	1059
female MCR	hjf_split_00.444	22776
female MCR	hjf_split_78.30	37089
female MCR	hjf_split_60.53	711
female MCR	hjf_split_18.122	2195
female MCR	hjf_split_31.141	25747
female MCR	hjf_split_75.60	42639
female MCR	hjf_split_49.62	15349
female MCR	hjf_split_30.161	104942
female MCR	hjf_split_51.50	34096
female MCR	hjf_split_16.224	34215
female MCR	hjf_split_64.139	4809
female MCR	hjf_split_26.23	354
female MCR	hjf_split_35.106	181664
female MCR	hjf_split_24.688	28157
female MCR	hjf_split_02.182	17425
female MCR	hjf_split_63.208	31614
female MCR	hjf_split_59.306	18165
female MCR	hjf_split_59.208	4733
female MCR	hjf_split_55.57	7866
female MCR	hjf_split_69.5	9641
female MCR	HiC_scaffold_838.24	558
female MCR	hjf_split_66.144	390
female MCR	hjf_split_57.66	87941
female MCR	hjf_split_13.20	384
female MCR	HiC_scaffold_791.1	63620
female MCR	hjf_split_24.310	312
female MCR	hjf_split_63.257	57920
female MCR	hjf_split_12.98	42687
female MCR	hjf_split_29.120	49145
female MCR	hjf_split_14.103	89059
female MCR	HiC_scaffold_705.78	3426
female MCR	hjf_split_39.208	105528
female MCR	HiC_scaffold_705.44	7187
female MCR	hjf_split_39.138	19536
female MCR	hjf_split_75.68	633
female MCR	hjf_split_01.201	34854
female MCR	hjf_split_55.351	70747
female MCR	hjf_split_29.165	32622
female MCR	hjf_split_58.541	10622
female MCR	hjf_split_36.117	8369
female MCR	hjf_split_35.76	954
female MCR	hjf_split_75.43	42891
female MCR	hjf_split_59.367	312
female MCR	hjf_split_03.36	217046
female MCR	hjf_split_30.31	70275
female MCR	hjf_split_48.43	84547
female MCR	hjf_split_14.31	102231
female MCR	hjf_split_67.14	8542
female MCR	hjf_split_50.292	3187
female MCR	hjf_split_58.85	67658
female MCR	hjf_split_48.117	19887
female MCR	hjf_split_62.86	3536
female MCR	hjf_split_41.54	94898
female MCR	hjf_split_70.181	16495
female MCR	hjf_split_32.55	11347
female MCR	HiC_scaffold_385.9	284
female MCR	hjf_split_59.121	329544
female MCR	hjf_split_20.164	22780
female MCR	hjf_split_19.48	31481
female MCR	HiC_scaffold_364.2	130213
female MCR	hjf_split_60.186	332519
female MCR	hjf_split_36.183	90493
female MCR	hjf_split_77.1	295720
female MCR	hjf_split_00.463	1149
female MCR	HiC_scaffold_838.19	75291
female MCR	hjf_split_57.3	73281
female MCR	hjf_split_29.56	325995
female MCR	hjf_split_63.53	99552
female MCR	hjf_split_19.113	41092
female MCR	hjf_split_55.132	2545
female MCR	hjf_split_25.173	44303
female MCR	hjf_split_78.36	72290
female MCR	HiC_scaffold_705.171	6667
female MCR	hjf_split_70.261	20273
female MCR	hjf_split_00.187	98051
female MCR	hjf_split_79.37	88790
female MCR	hjf_split_02.44	2281
female MCR	hjf_split_68.63	305738
female MCR	hjf_split_40.314	1188
female MCR	hjf_split_58.40	7399
female MCR	hjf_split_39.116	77610
female MCR	HiC_scaffold_336.1	15677
female MCR	hjf_split_24.481	23098
female MCR	hjf_split_52.95	28982
female MCR	hjf_split_40.262	603
female MCR	hjf_split_24.76	6252
female MCR	hjf_split_69.82	78385
female MCR	hjf_split_67.84	146176
female MCR	hjf_split_25.194	6312
female MCR	hjf_split_26.408	23348
female MCR	hjf_split_70.167	393
female MCR	hjf_split_27.97	12961
female MCR	hjf_split_65.266	69474
female MCR	hjf_split_43.70	115380
female MCR	hjf_split_16.97	154279
female MCR	hjf_split_70.204	15524
female MCR	hjf_split_58.368	3260
female MCR	hjf_split_28.67	12553
female MCR	hjf_split_65.83	7095
female MCR	hjf_split_58.66	306
female MCR	hjf_split_43.35	102688
female MCR	hjf_split_78.33	124002
female MCR	hjf_split_76.134	11962
female MCR	hjf_split_76.247	83970
female MCR	hjf_split_51.87	29662
female MCR	hjf_split_58.70	3350
female MCR	hjf_split_40.370	50789
female MCR	hjf_split_25.213	35148
female MCR	hjf_split_65.354	87361
female MCR	hjf_split_35.45	101713
female MCR	hjf_split_11.64	6993
female MCR	hjf_split_50.373	2357
female MCR	hjf_split_03.197	51529
female MCR	hjf_split_19.201	77513
female MCR	hjf_split_30.136	237
female MCR	hjf_split_21.194	573
female MCR	hjf_split_82.58	549
female MCR	hjf_split_12.94	42448
female MCR	hjf_split_01.257	5010
female MCR	hjf_split_11.17	65085
female MCR	hjf_split_25.19	5464
female MCR	hjf_split_48.155	564
female MCR	hjf_split_59.85	3647
female MCR	hjf_split_08.142	7022
female MCR	HiC_scaffold_619.1	1317
female MCR	hjf_split_31.124	23104
female MCR	hjf_split_00.188	39169
female MCR	hjf_split_26.242	12566
female MCR	hjf_split_65.47	165219
female MCR	hjf_split_55.255	63388
female MCR	hjf_split_44.105	248619
female MCR	hjf_split_29.209	390
female MCR	hjf_split_60.64	2445
female MCR	hjf_split_24.225	4909
female MCR	hjf_split_62.82	30363
female MCR	hjf_split_54.42	54514
female MCR	hjf_split_00.297	2073
female MCR	hjf_split_59.255	44865
female MCR	hjf_split_78.162	112768
female MCR	hjf_split_25.58	1592
female MCR	hjf_split_75.189	70110
female MCR	hjf_split_83.2	92794
female MCR	hjf_split_20.165	87554
female MCR	hjf_split_69.270	20195
female MCR	hjf_split_40.79	636
female MCR	hjf_split_50.320	46186
female MCR	hjf_split_82.42	648
female MCR	hjf_split_41.117	32970
female MCR	hjf_split_28.25	71093
female MCR	hjf_split_21.161	2359
female MCR	HiC_scaffold_705.123	1788
female MCR	hjf_split_26.59	9021
female MCR	hjf_split_00.549	3025
female MCR	hjf_split_51.254	101525
female MCR	hjf_split_58.506	3200
female MCR	hjf_split_67.168	8426
female MCR	hjf_split_68.105	163225
female MCR	hjf_split_33.128	91123
female MCR	hjf_split_43.168	154618
female MCR	hjf_split_51.345	4668
female MCR	HiC_scaffold_316.1	24409
female MCR	hjf_split_21.75	70731
female MCR	hjf_split_68.35	18351
female MCR	hjf_split_70.175	9117
female MCR	hjf_split_40.114	49851
female MCR	HiC_scaffold_460.1	2241
female MCR	hjf_split_26.169	12115
female MCR	hjf_split_62.159	54826
female MCR	hjf_split_03.134	56221
female MCR	hjf_split_45.72	147575
female MCR	hjf_split_35.243	42814
female MCR	hjf_split_69.291	253011
female MCR	hjf_split_65.245	31955
female MCR	hjf_split_21.132	65829
female MCR	hjf_split_21.112	23692
female MCR	hjf_split_76.3	3721
female MCR	hjf_split_42.169	35696
female MCR	hjf_split_46.132	442
female MCR	hjf_split_71.206	15666
female MCR	hjf_split_69.101	82601
female MCR	hjf_split_03.75	47756
female MCR	hjf_split_50.402	3307
female MCR	HiC_scaffold_725.1	17925
female MCR	hjf_split_18.86	381
female MCR	hjf_split_01.167	25096
female MCR	hjf_split_28.1	21432
female MCR	hjf_split_79.141	26928
female MCR	hjf_split_26.410	37232
female MCR	hjf_split_26.162	215416
female MCR	hjf_split_50.275	69568
female MCR	hjf_split_75.215	143910
female MCR	hjf_split_67.67	261826
female MCR	hjf_split_82.138	349
female MCR	hjf_split_14.16	43648
female MCR	hjf_split_79.121	9546
female MCR	hjf_split_67.42	456
female MCR	hjf_split_40.355	4553
female MCR	hjf_split_80.158	6782
female MCR	hjf_split_62.35	5586
female MCR	hjf_split_38.212	1185
female MCR	hjf_split_51.335	177447
female MCR	hjf_split_53.82	33276
female MCR	hjf_split_07.111	3976
female MCR	hjf_split_26.15	104612
female MCR	hjf_split_28.233	79838
female MCR	hjf_split_01.95	5426
female MCR	hjf_split_52.33	37470
female MCR	hjf_split_00.483	36041
female MCR	hjf_split_16.79	180898
female MCR	hjf_split_01.35	47760
female MCR	hjf_split_24.307	24443
female MCR	hjf_split_70.35	10263
female MCR	hjf_split_58.200	11225
female MCR	hjf_split_64.109	12853
female MCR	hjf_split_41.11	1530
female MCR	hjf_split_02.203	14414
female MCR	hjf_split_57.51	106114
female MCR	hjf_split_22.32	2365
female MCR	hjf_split_04.100	6070
female MCR	HiC_scaffold_705.27	1443
female MCR	hjf_split_51.129	102539
female MCR	hjf_split_76.51	8398
female MCR	hjf_split_38.66	27435
female MCR	hjf_split_76.228	81504
female MCR	hjf_split_09.146	57613
female MCR	hjf_split_65.183	14302
female MCR	hjf_split_40.47	28014
female MCR	hjf_split_15.110	38194
female MCR	hjf_split_26.77	4255
female MCR	hjf_split_59.51	22850
female MCR	hjf_split_25.178	294
female MCR	hjf_split_09.76	300814
female MCR	hjf_split_51.99	28770
female MCR	hjf_split_00.351	28030
female MCR	hjf_split_01.377	120161
female MCR	HiC_scaffold_795.2	2187
female MCR	hjf_split_43.67	346594
female MCR	hjf_split_29.59	3658
female MCR	hjf_split_69.318	405
female MCR	hjf_split_26.184	5358
female MCR	hjf_split_26.36	9392
female MCR	hjf_split_55.131	129801
female MCR	hjf_split_50.69	3292
female MCR	hjf_split_20.261	972
female MCR	hjf_split_38.164	35734
female MCR	hjf_split_33.29	36515
female MCR	hjf_split_26.373	300
female MCR	hjf_split_10.44	930
female MCR	hjf_split_07.76	128545
female MCR	hjf_split_62.42	2928
female MCR	hjf_split_46.156	957
female MCR	hjf_split_03.140	7228
female MCR	hjf_split_20.134	9119
female MCR	hjf_split_09.124	73504
female MCR	hjf_split_21.83	53136
female MCR	hjf_split_00.102	6825
female MCR	HiC_scaffold_308.15	936
female MCR	hjf_split_78.18	48478
female MCR	hjf_split_01.274	19093
female MCR	hjf_split_24.315	16895
female MCR	hjf_split_71.183	291987
female MCR	hjf_split_55.277	6178
female MCR	hjf_split_68.10	789855
female MCR	hjf_split_50.48	154963
female MCR	hjf_split_35.134	1023
female MCR	hjf_split_27.248	118102
female MCR	hjf_split_06.92	615
female MCR	hjf_split_09.165	7487
female MCR	hjf_split_70.19	99782
female MCR	hjf_split_32.30	17253
female MCR	hjf_split_38.145	47625
female MCR	hjf_split_51.1	80248
female MCR	hjf_split_00.259	49027
female MCR	hjf_split_37.73	31984
female MCR	hjf_split_32.141	47487
female MCR	hjf_split_69.97	27534
female MCR	hjf_split_60.234	27002
female MCR	hjf_split_27.416	99581
female MCR	hjf_split_15.109	64351
female MCR	hjf_split_73.73	40493
female MCR	hjf_split_65.43	22703
female MCR	hjf_split_19.112	63448
female MCR	hjf_split_24.291	8888
female MCR	hjf_split_59.279	2700
female MCR	hjf_split_27.146	7890
female MCR	hjf_split_72.58	54873
female MCR	hjf_split_57.269	1023
female MCR	hjf_split_01.353	6543
female MCR	hjf_split_00.276	22624
female MCR	hjf_split_77.8	441
female MCR	hjf_split_72.89	8421
female MCR	hjf_split_04.150	1379
female MCR	hjf_split_55.238	31063
female MCR	hjf_split_59.292	14843
female MCR	hjf_split_01.316	5877
female MCR	hjf_split_76.220	26224
female MCR	hjf_split_40.331	762
female MCR	hjf_split_29.137	25333
female MCR	hjf_split_41.227	29551
female MCR	hjf_split_49.87	25530
female MCR	hjf_split_05.76	15767
female MCR	hjf_split_55.322	426
female MCR	hjf_split_30.7	76717
female MCR	hjf_split_41.135	2828
female MCR	hjf_split_04.89	797
female MCR	hjf_split_67.161	95505
female MCR	hjf_split_00.562	4202
female MCR	hjf_split_18.145	84064
female MCR	hjf_split_00.390	1906
female MCR	hjf_split_51.311	40112
female MCR	hjf_split_03.144	44429
female MCR	hjf_split_27.187	1148
female MCR	hjf_split_08.95	18296
female MCR	hjf_split_28.202	57356
female MCR	hjf_split_24.94	10973
female MCR	hjf_split_44.28	18374
female MCR	hjf_split_43.54	26139
female MCR	hjf_split_50.13	63130
female MCR	hjf_split_76.261	741
female MCR	hjf_split_74.54	259893
female MCR	hjf_split_22.55	34680
female MCR	hjf_split_53.156	22782
female MCR	hjf_split_31.102	1149
female MCR	HiC_scaffold_7.18	13932
female MCR	hjf_split_60.212	100760
female MCR	hjf_split_22.6	50738
female MCR	hjf_split_71.30	29173
female MCR	hjf_split_28.47	50767
female MCR	hjf_split_78.184	234244
female MCR	hjf_split_40.90	1068
female MCR	hjf_split_16.111	11702
female MCR	HiC_scaffold_705.148	1113
female MCR	hjf_split_54.245	35129
female MCR	hjf_split_53.77	17974
female MCR	hjf_split_63.158	858
female MCR	hjf_split_60.120	53974
female MCR	hjf_split_27.47	46262
female MCR	hjf_split_17.31	64928
female MCR	hjf_split_50.74	67755
female MCR	hjf_split_80.9	19616
female MCR	hjf_split_07.118	20260
female MCR	hjf_split_05.39	4046
female MCR	hjf_split_76.154	12067
female MCR	hjf_split_63.60	348760
female MCR	hjf_split_51.123	9409
female MCR	hjf_split_38.36	79170
female MCR	hjf_split_14.70	268144
female MCR	hjf_split_65.424	4456
female MCR	hjf_split_36.166	47770
female MCR	hjf_split_13.92	4706
female MCR	hjf_split_07.102	119318
female MCR	hjf_split_12.38	1296
female MCR	hjf_split_29.190	265149
female MCR	hjf_split_15.64	103856
female MCR	hjf_split_09.70	449065
female MCR	hjf_split_07.38	35770
female MCR	hjf_split_54.276	29912
female MCR	hjf_split_29.172	68402
female MCR	hjf_split_21.101	25163
female MCR	hjf_split_66.114	88213
female MCR	hjf_split_47.3	106409
female MCR	hjf_split_55.286	112790
female MCR	hjf_split_12.16	46744
female MCR	hjf_split_27.319	1210
female MCR	hjf_split_09.107	70423
female MCR	hjf_split_55.373	38948
female MCR	hjf_split_80.151	38510
female MCR	hjf_split_21.99	80234
female MCR	hjf_split_50.133	11172
female MCR	hjf_split_61.103	35544
female MCR	hjf_split_03.48	17758
female MCR	hjf_split_73.125	7392
female MCR	hjf_split_00.422	3620
female MCR	hjf_split_54.152	2136
female MCR	hjf_split_47.173	7121
female MCR	hjf_split_56.2	71771
female MCR	hjf_split_46.73	74936
female MCR	hjf_split_66.10	145380
female MCR	hjf_split_41.119	56819
female MCR	hjf_split_35.197	420
female MCR	hjf_split_13.46	24493
female MCR	hjf_split_51.215	21234
female MCR	hjf_split_04.190	13962
female MCR	hjf_split_22.118	159547
female MCR	hjf_split_18.34	90660
female MCR	HiC_scaffold_7.48	2799
female MCR	hjf_split_17.150	28443
female MCR	hjf_split_24.216	5023
female MCR	hjf_split_27.238	17145
female MCR	hjf_split_27.216	8751
female MCR	hjf_split_03.151	1086
female MCR	hjf_split_62.204	2550
female MCR	hjf_split_25.237	22525
female MCR	HiC_scaffold_7.7	1086
female MCR	hjf_split_40.106	13514
female MCR	hjf_split_43.8	135471
female MCR	hjf_split_44.42	888
female MCR	hjf_split_67.155	66661
female MCR	hjf_split_00.96	6021
female MCR	hjf_split_62.202	5040
female MCR	hjf_split_78.55	10059
female MCR	hjf_split_54.83	18201
female MCR	hjf_split_13.25	374628
female MCR	hjf_split_00.359	5303
female MCR	hjf_split_49.12	102877
female MCR	hjf_split_34.116	75156
female MCR	hjf_split_77.139	506
female MCR	hjf_split_49.54	1113
female MCR	hjf_split_45.2	4882
female MCR	hjf_split_24.415	15227
female MCR	hjf_split_08.78	9143
female MCR	hjf_split_48.22	27482
female MCR	hjf_split_62.57	258
female MCR	hjf_split_12.77	20008
female MCR	hjf_split_32.37	1991
female MCR	hjf_split_54.104	5914
female MCR	hjf_split_63.42	20515
female MCR	hjf_split_26.358	225017
female MCR	hjf_split_21.154	11828
female MCR	hjf_split_08.365	10252
female MCR	hjf_split_81.184	4270
female MCR	HiC_scaffold_456.2	441
female MCR	hjf_split_44.142	2673
female MCR	hjf_split_55.209	4678
female MCR	hjf_split_08.116	2910
female MCR	hjf_split_03.158	64940
female MCR	hjf_split_05.86	192
female MCR	hjf_split_37.125	107122
female MCR	hjf_split_03.101	197433
female MCR	hjf_split_17.97	45505
female MCR	hjf_split_04.70	56220
female MCR	hjf_split_48.255	19638
female MCR	hjf_split_55.361	363
female MCR	hjf_split_78.148	2779
female MCR	hjf_split_12.42	300
female MCR	hjf_split_76.219	5101
female MCR	hjf_split_00.330	106186
female MCR	hjf_split_52.41	426
female MCR	hjf_split_40.188	8642
female MCR	hjf_split_81.41	14956
female MCR	hjf_split_62.281	1030
female MCR	hjf_split_24.359	1089
female MCR	hjf_split_34.215	35299
female MCR	hjf_split_34.227	26133
female MCR	hjf_split_77.113	18089
female MCR	hjf_split_35.27	87090
female MCR	hjf_split_55.267	49171
female MCR	hjf_split_28.151	52713
female MCR	hjf_split_57.133	127583
female MCR	hjf_split_42.167	60379
female MCR	hjf_split_40.153	1206
female MCR	hjf_split_32.153	1056
female MCR	hjf_split_47.69	3385
female MCR	hjf_split_02.3	66831
female MCR	hjf_split_02.101	48863
female MCR	hjf_split_57.38	218476
female MCR	hjf_split_19.135	3763
female MCR	hjf_split_25.150	378
female MCR	hjf_split_24.565	19825
female MCR	hjf_split_65.282	27867
female MCR	hjf_split_64.22	141278
female MCR	hjf_split_44.128	21772
female MCR	hjf_split_35.195	50082
female MCR	hjf_split_58.14	112087
female MCR	hjf_split_47.257	207030
female MCR	hjf_split_32.93	57900
female MCR	hjf_split_27.291	38012
female MCR	hjf_split_65.157	43412
female MCR	hjf_split_47.95	20977
female MCR	hjf_split_59.272	7521
female MCR	hjf_split_47.62	2435
female MCR	hjf_split_58.103	61474
female MCR	hjf_split_06.52	41547
female MCR	hjf_split_81.62	19243
female MCR	hjf_split_20.272	38322
female MCR	hjf_split_80.83	99112
female MCR	hjf_split_59.138	124874
female MCR	hjf_split_57.90	23047
female MCR	hjf_split_31.39	124905
female MCR	hjf_split_66.165	46486
female MCR	hjf_split_17.40	49580
female MCR	hjf_split_14.58	47336
female MCR	hjf_split_62.13	1221
female MCR	HiC_scaffold_705.16	3906
female MCR	hjf_split_73.122	669
female MCR	hjf_split_63.6	19540
female MCR	hjf_split_63.16	424736
female MCR	hjf_split_62.225	263094
female MCR	hjf_split_51.144	148489
female MCR	hjf_split_27.122	38414
female MCR	hjf_split_79.63	4486
female MCR	hjf_split_03.137	83605
female MCR	hjf_split_28.90	15252
female MCR	hjf_split_53.238	2772
female MCR	hjf_split_37.99	72462
female MCR	hjf_split_71.170	198922
female MCR	hjf_split_70.50	72117
female MCR	hjf_split_26.33	582
female MCR	hjf_split_68.19	24823
female MCR	hjf_split_37.54	10740
female MCR	hjf_split_58.294	4588
female MCR	hjf_split_25.165	1509
female MCR	hjf_split_09.46	561
female MCR	HiC_scaffold_533.1	468
female MCR	hjf_split_82.168	747
female MCR	hjf_split_81.69	12739
female MCR	hjf_split_42.68	56971
female MCR	hjf_split_33.115	69328
female MCR	hjf_split_19.157	138689
female MCR	hjf_split_81.123	5335
female MCR	hjf_split_54.259	6774
female MCR	hjf_split_35.33	89757
female MCR	hjf_split_52.23	35368
female MCR	hjf_split_82.172	314022
female MCR	hjf_split_40.280	16287
female MCR	hjf_split_09.102	341804
female MCR	hjf_split_25.145	5340
female MCR	hjf_split_81.84	2396
female MCR	hjf_split_69.242	99321
female MCR	hjf_split_65.280	24948
female MCR	hjf_split_55.222	47468
female MCR	hjf_split_64.103	50799
female MCR	hjf_split_00.71	15193
female MCR	hjf_split_70.141	387
female MCR	hjf_split_70.420	6713
female MCR	hjf_split_24.540	55987
female MCR	hjf_split_47.328	258
female MCR	hjf_split_64.92	177370
female MCR	hjf_split_81.51	414
female MCR	hjf_split_75.23	1392
female MCR	hjf_split_18.69	186014
female MCR	hjf_split_08.267	9158
female MCR	hjf_split_53.191	41924
female MCR	hjf_split_44.73	897
female MCR	hjf_split_40.72	360
female MCR	hjf_split_82.41	77132
female MCR	hjf_split_36.55	195071
female MCR	hjf_split_27.461	32970
female MCR	hjf_split_39.160	4008
female MCR	hjf_split_44.121	53032
female MCR	hjf_split_57.125	672
female MCR	hjf_split_24.17	16583
female MCR	hjf_split_36.18	53765
female MCR	hjf_split_33.21	480
female MCR	hjf_split_24.100	19648
female MCR	hjf_split_56.75	2044
female MCR	hjf_split_08.276	92460
female MCR	hjf_split_00.533	6632
female MCR	hjf_split_01.147	870
female MCR	hjf_split_55.121	743
female MCR	hjf_split_36.215	25047
female MCR	hjf_split_24.422	2031
female MCR	hjf_split_25.27	164122
female MCR	hjf_split_22.28	68127
female MCR	hjf_split_16.109	20796
female MCR	hjf_split_05.131	49474
female MCR	hjf_split_79.283	2649
female MCR	hjf_split_72.103	107666
female MCR	hjf_split_63.218	42628
female MCR	hjf_split_27.342	4946
female MCR	hjf_split_08.277	330
female MCR	hjf_split_20.254	48112
female MCR	hjf_split_48.157	72301
female MCR	hjf_split_46.4	3915
female MCR	hjf_split_20.249	7696
female MCR	hjf_split_01.53	8750
female MCR	hjf_split_74.77	82587
female MCR	hjf_split_56.137	199022
female MCR	hjf_split_65.50	22168
female MCR	hjf_split_23.34	4284
female MCR	hjf_split_43.226	116734
female MCR	hjf_split_00.311	518
female MCR	hjf_split_69.315	106181
female MCR	hjf_split_61.61	28899
female MCR	hjf_split_70.205	7994
female MCR	hjf_split_54.46	78252
female MCR	hjf_split_04.172	8756
female MCR	hjf_split_13.74	3403
female MCR	hjf_split_01.349	4742
female MCR	hjf_split_71.145	52612
female MCR	hjf_split_22.120	471
female MCR	hjf_split_07.194	7095
female MCR	hjf_split_07.188	2857
female MCR	hjf_split_10.54	3699
female MCR	hjf_split_66.55	8809
female MCR	hjf_split_02.10	307135
female MCR	hjf_split_44.35	45526
female MCR	hjf_split_77.64	17748
female MCR	hjf_split_20.128	5351
female MCR	hjf_split_65.328	26110
female MCR	hjf_split_71.143	7141
female MCR	hjf_split_74.98	19533
female MCR	hjf_split_80.111	30920
female MCR	hjf_split_35.203	34414
female MCR	hjf_split_22.287	47892
female MCR	hjf_split_42.121	11151
female MCR	hjf_split_41.164	95116
female MCR	hjf_split_72.86	25913
female MCR	hjf_split_76.26	53894
female MCR	hjf_split_27.349	26247
female MCR	hjf_split_77.98	53173
female MCR	hjf_split_79.94	408
female MCR	hjf_split_50.182	53338
female MCR	hjf_split_58.240	7446
female MCR	hjf_split_36.17	8516
female MCR	hjf_split_70.220	620
female MCR	hjf_split_13.73	35158
female MCR	hjf_split_58.46	1005
female MCR	hjf_split_51.234	252
female MCR	hjf_split_28.252	4797
female MCR	hjf_split_39.180	55505
female MCR	hjf_split_79.206	336
female MCR	hjf_split_55.2	312
[truncated: 84,456 more rows]

## Sheet: supplementary fig. 5b (intron)
species	intron	length
female MCR	hjf_split_48.146	81
female MCR	hjf_split_48.146	80
female MCR	hjf_split_48.146	89
female MCR	hjf_split_48.146	240
female MCR	hjf_split_48.146	94
female MCR	hjf_split_48.146	129
female MCR	hjf_split_48.146	85
female MCR	hjf_split_48.146	671
female MCR	hjf_split_48.146	81
female MCR	hjf_split_48.146	813
female MCR	hjf_split_48.146	2769
female MCR	hjf_split_48.146	117
female MCR	hjf_split_48.146	893
female MCR	hjf_split_48.146	640
female MCR	hjf_split_48.146	81
female MCR	hjf_split_48.146	85
female MCR	hjf_split_48.146	142
female MCR	hjf_split_48.146	770
female MCR	hjf_split_48.146	915
female MCR	hjf_split_48.146	80
female MCR	hjf_split_48.146	1753
female MCR	hjf_split_48.146	1181
female MCR	hjf_split_48.146	54
female MCR	hjf_split_48.146	249
female MCR	hjf_split_48.146	937
female MCR	hjf_split_48.146	1280
female MCR	hjf_split_42.154	830
female MCR	hjf_split_42.154	5279
female MCR	hjf_split_42.154	5885
female MCR	hjf_split_53.123	2427
female MCR	hjf_split_53.123	635
female MCR	hjf_split_53.123	645
female MCR	hjf_split_53.123	599
female MCR	hjf_split_53.123	270
female MCR	hjf_split_53.123	757
female MCR	hjf_split_53.123	118
female MCR	hjf_split_53.123	474
female MCR	hjf_split_53.59	41225
female MCR	hjf_split_53.59	28160
female MCR	hjf_split_53.59	14917
female MCR	hjf_split_53.59	1865
female MCR	hjf_split_53.59	11485
female MCR	hjf_split_53.59	14058
female MCR	HiC_scaffold_705.57	956
female MCR	hjf_split_28.166	195
female MCR	hjf_split_28.166	734
female MCR	hjf_split_28.166	2726
female MCR	hjf_split_28.166	2800
female MCR	hjf_split_28.166	6949
female MCR	hjf_split_28.166	1154
female MCR	hjf_split_28.166	9275
female MCR	hjf_split_28.166	207
female MCR	hjf_split_28.166	1475
female MCR	hjf_split_28.166	11532
female MCR	hjf_split_28.166	51280
female MCR	hjf_split_28.166	12815
female MCR	hjf_split_28.166	27792
female MCR	hjf_split_28.166	730
female MCR	hjf_split_28.166	2714
female MCR	hjf_split_28.166	5689
female MCR	hjf_split_28.166	5558
female MCR	hjf_split_28.166	1286
female MCR	hjf_split_28.166	13484
female MCR	hjf_split_28.166	157
female MCR	hjf_split_28.166	41249
female MCR	hjf_split_28.166	14395
female MCR	hjf_split_28.166	720
female MCR	hjf_split_28.166	2708
female MCR	hjf_split_28.166	4623
female MCR	hjf_split_28.166	12466
female MCR	hjf_split_28.166	7766
female MCR	hjf_split_28.166	7158
female MCR	hjf_split_28.166	911
female MCR	hjf_split_28.166	109194
female MCR	hjf_split_28.166	6018
female MCR	hjf_split_28.166	4320
female MCR	hjf_split_28.166	2498
female MCR	hjf_split_28.166	2845
female MCR	hjf_split_28.166	173
female MCR	hjf_split_28.166	7576
female MCR	hjf_split_29.130	270
female MCR	hjf_split_29.130	621
female MCR	hjf_split_29.130	191
female MCR	hjf_split_29.130	303
female MCR	hjf_split_29.130	300
female MCR	hjf_split_29.130	17657
female MCR	hjf_split_29.130	215
female MCR	hjf_split_29.130	2627
female MCR	hjf_split_29.130	239
female MCR	hjf_split_29.130	2520
female MCR	hjf_split_29.130	80
female MCR	hjf_split_29.130	1069
female MCR	hjf_split_29.130	10198
female MCR	hjf_split_29.130	3703
female MCR	hjf_split_29.130	158
female MCR	hjf_split_29.130	7161
female MCR	hjf_split_29.130	2150
female MCR	hjf_split_29.130	1845
female MCR	hjf_split_29.130	3191
female MCR	hjf_split_29.130	5087
female MCR	hjf_split_29.130	8875
female MCR	hjf_split_29.130	184
female MCR	hjf_split_29.130	1960
female MCR	hjf_split_29.130	3158
female MCR	hjf_split_29.130	320
female MCR	hjf_split_29.130	1361
female MCR	hjf_split_29.130	4947
female MCR	hjf_split_29.130	2063
female MCR	hjf_split_29.130	114
female MCR	hjf_split_29.130	199
female MCR	hjf_split_29.130	9539
female MCR	hjf_split_29.130	676
female MCR	hjf_split_29.130	1458
female MCR	hjf_split_29.130	505
female MCR	hjf_split_29.130	1911
female MCR	hjf_split_29.130	4705
female MCR	hjf_split_29.130	8129
female MCR	hjf_split_29.130	3026
female MCR	hjf_split_29.130	669
female MCR	hjf_split_29.130	486
female MCR	hjf_split_04.6	31099
female MCR	hjf_split_76.144	66102
female MCR	hjf_split_76.144	308
female MCR	hjf_split_76.144	1784
female MCR	hjf_split_76.144	621
female MCR	hjf_split_76.144	318
female MCR	hjf_split_76.144	1365
female MCR	hjf_split_01.235	591
female MCR	hjf_split_01.235	1570
female MCR	hjf_split_01.235	1329
female MCR	hjf_split_01.235	1006
female MCR	hjf_split_01.235	1599
female MCR	hjf_split_13.103	26623
female MCR	hjf_split_13.103	7706
female MCR	hjf_split_13.103	2321
female MCR	hjf_split_13.103	2970
female MCR	hjf_split_13.103	4879
female MCR	hjf_split_13.103	8897
female MCR	hjf_split_13.103	2748
female MCR	hjf_split_13.103	884
female MCR	hjf_split_13.103	15817
female MCR	hjf_split_13.103	2507
female MCR	hjf_split_13.103	4429
female MCR	hjf_split_13.103	3948
female MCR	hjf_split_13.103	145
female MCR	hjf_split_21.117	2177
female MCR	hjf_split_21.117	361
female MCR	hjf_split_21.117	1083
female MCR	hjf_split_21.117	19107
female MCR	hjf_split_21.117	7260
female MCR	hjf_split_43.82	5861
female MCR	hjf_split_43.82	7823
female MCR	hjf_split_81.205	7522
female MCR	hjf_split_81.205	191
female MCR	hjf_split_62.50	977
female MCR	hjf_split_62.50	3213
female MCR	hjf_split_51.102	1602
female MCR	hjf_split_51.102	968
female MCR	hjf_split_51.102	561
female MCR	hjf_split_51.102	4225
female MCR	hjf_split_51.102	2774
female MCR	hjf_split_51.102	25163
female MCR	hjf_split_51.102	30406
female MCR	hjf_split_76.266	2035
female MCR	hjf_split_76.266	817
female MCR	hjf_split_76.266	801
female MCR	hjf_split_76.266	1441
female MCR	hjf_split_40.376	14977
female MCR	hjf_split_40.376	19465
female MCR	hjf_split_40.376	449
female MCR	hjf_split_40.376	4066
female MCR	hjf_split_40.376	12010
female MCR	hjf_split_40.376	1850
female MCR	hjf_split_40.376	2924
female MCR	hjf_split_40.376	13518
female MCR	hjf_split_40.376	6567
female MCR	hjf_split_40.376	3066
female MCR	hjf_split_40.376	123704
female MCR	hjf_split_40.376	706
female MCR	hjf_split_40.376	414
female MCR	hjf_split_40.376	361
female MCR	hjf_split_40.376	315
female MCR	hjf_split_40.376	474
female MCR	hjf_split_40.376	318
female MCR	hjf_split_40.376	441
female MCR	hjf_split_40.376	1374
female MCR	hjf_split_40.376	160
female MCR	hjf_split_40.376	11170
female MCR	hjf_split_40.376	1692
female MCR	hjf_split_40.376	1461
female MCR	hjf_split_40.376	2420
female MCR	hjf_split_40.376	538
female MCR	hjf_split_40.376	1669
female MCR	hjf_split_40.376	323
female MCR	hjf_split_40.376	900
female MCR	hjf_split_40.376	1434
female MCR	hjf_split_26.235	785
female MCR	hjf_split_26.235	405
female MCR	hjf_split_26.235	275
female MCR	hjf_split_26.235	803
female MCR	hjf_split_50.64	4752
female MCR	hjf_split_50.64	1668
female MCR	hjf_split_50.64	2761
female MCR	hjf_split_47.166	1950
female MCR	hjf_split_47.166	20661
female MCR	hjf_split_47.166	10831
female MCR	hjf_split_47.166	283
female MCR	hjf_split_47.166	5186
female MCR	hjf_split_47.166	1115
female MCR	hjf_split_47.166	1072
female MCR	hjf_split_47.166	15789
female MCR	hjf_split_47.166	13166
female MCR	hjf_split_47.166	9259
female MCR	hjf_split_47.166	5968
female MCR	hjf_split_47.166	5136
female MCR	hjf_split_47.166	956
female MCR	hjf_split_47.166	5634
female MCR	hjf_split_47.166	2837
female MCR	hjf_split_47.166	2421
female MCR	hjf_split_47.166	370
female MCR	hjf_split_47.166	2985
female MCR	hjf_split_47.166	981
female MCR	hjf_split_47.166	897
female MCR	hjf_split_47.166	584
female MCR	hjf_split_47.166	16910
female MCR	hjf_split_47.166	4187
female MCR	hjf_split_47.166	1206
female MCR	hjf_split_47.166	419
female MCR	hjf_split_47.166	239
female MCR	hjf_split_47.166	1663
female MCR	hjf_split_47.166	1666
female MCR	hjf_split_47.166	2487
female MCR	hjf_split_47.166	10176
female MCR	hjf_split_47.166	10175
female MCR	hjf_split_47.166	6120
female MCR	hjf_split_47.166	315
female MCR	hjf_split_47.166	5144
female MCR	hjf_split_47.166	1154
female MCR	hjf_split_47.166	1242
female MCR	hjf_split_47.166	411
female MCR	hjf_split_24.50	4536
female MCR	hjf_split_24.50	3766
female MCR	hjf_split_24.50	195
female MCR	hjf_split_24.50	1406
female MCR	hjf_split_24.50	4061
female MCR	hjf_split_79.21	201
female MCR	hjf_split_79.21	314
female MCR	hjf_split_77.54	901
female MCR	hjf_split_77.54	5654
female MCR	hjf_split_77.54	2594
female MCR	hjf_split_77.54	16504
female MCR	hjf_split_77.54	9985
female MCR	hjf_split_77.54	6390
female MCR	hjf_split_77.54	42610
female MCR	hjf_split_77.54	16450
female MCR	hjf_split_77.54	3916
female MCR	hjf_split_77.54	14564
female MCR	hjf_split_77.54	2667
female MCR	hjf_split_38.75	75
female MCR	hjf_split_38.75	3737
female MCR	hjf_split_38.75	837
female MCR	hjf_split_38.75	256
female MCR	hjf_split_42.43	162
female MCR	hjf_split_42.43	49090
female MCR	hjf_split_42.43	81982
female MCR	hjf_split_42.43	4897
female MCR	hjf_split_42.43	22455
female MCR	hjf_split_42.43	54412
female MCR	hjf_split_42.43	1568
female MCR	hjf_split_42.43	30099
female MCR	hjf_split_42.43	85545
female MCR	hjf_split_80.94	5527
female MCR	hjf_split_80.94	372
female MCR	hjf_split_07.3	6578
female MCR	hjf_split_07.3	1174
female MCR	hjf_split_07.3	2948
female MCR	hjf_split_07.3	1822
female MCR	hjf_split_07.3	1609
female MCR	hjf_split_07.3	601
female MCR	hjf_split_07.3	1364
female MCR	hjf_split_07.3	3395
female MCR	hjf_split_07.3	104
female MCR	hjf_split_07.3	427
female MCR	hjf_split_07.3	4628
female MCR	hjf_split_07.3	1133
female MCR	hjf_split_07.3	4632
female MCR	hjf_split_07.3	3659
female MCR	hjf_split_07.3	737
female MCR	hjf_split_07.3	1484
female MCR	hjf_split_07.3	7809
female MCR	hjf_split_07.3	1088
female MCR	hjf_split_00.454	3978
female MCR	hjf_split_00.454	1853
female MCR	hjf_split_00.454	696
female MCR	hjf_split_00.454	542
female MCR	hjf_split_00.454	1881
female MCR	hjf_split_00.454	118
female MCR	hjf_split_00.454	376
female MCR	hjf_split_00.454	11182
female MCR	hjf_split_00.454	13489
female MCR	hjf_split_00.454	1989
female MCR	hjf_split_00.454	37230
female MCR	hjf_split_00.454	910
female MCR	hjf_split_00.454	2010
female MCR	hjf_split_00.454	9473
female MCR	hjf_split_00.454	9431
female MCR	hjf_split_49.96	13514
female MCR	hjf_split_49.96	1693
female MCR	hjf_split_49.96	3933
female MCR	hjf_split_49.96	14190
female MCR	hjf_split_49.96	689
female MCR	hjf_split_49.96	4630
female MCR	hjf_split_49.96	115
female MCR	hjf_split_49.96	2594
female MCR	hjf_split_49.96	267
female MCR	hjf_split_49.96	7127
female MCR	hjf_split_49.96	11129
female MCR	hjf_split_49.96	2711
female MCR	hjf_split_49.96	164
female MCR	hjf_split_49.96	2176
female MCR	hjf_split_49.96	970
female MCR	hjf_split_49.96	2169
female MCR	hjf_split_49.96	3373
female MCR	hjf_split_49.96	27975
female MCR	hjf_split_22.264	29231
female MCR	hjf_split_22.264	4174
female MCR	hjf_split_22.264	16350
female MCR	hjf_split_22.264	8913
female MCR	hjf_split_22.264	35389
female MCR	hjf_split_22.264	75506
female MCR	hjf_split_22.264	12653
female MCR	hjf_split_22.264	46849
female MCR	hjf_split_22.264	10572
female MCR	hjf_split_22.264	39341
female MCR	hjf_split_22.264	6367
female MCR	hjf_split_22.264	21218
female MCR	hjf_split_22.264	91433
female MCR	hjf_split_16.57	36049
female MCR	hjf_split_16.57	71384
female MCR	hjf_split_16.57	3621
female MCR	hjf_split_16.57	1840
female MCR	hjf_split_16.57	7344
female MCR	hjf_split_39.123	1060
female MCR	hjf_split_39.123	379
female MCR	hjf_split_39.123	640
female MCR	hjf_split_47.298	3265
female MCR	hjf_split_47.298	889
female MCR	hjf_split_47.298	1349
female MCR	hjf_split_47.298	2023
female MCR	hjf_split_47.298	5160
female MCR	hjf_split_47.298	19778
female MCR	hjf_split_47.33	1117
female MCR	hjf_split_47.33	2493
female MCR	hjf_split_47.33	1877
female MCR	hjf_split_47.33	98
female MCR	hjf_split_47.33	928
female MCR	hjf_split_47.33	83
female MCR	hjf_split_47.33	1160
female MCR	hjf_split_47.33	876
female MCR	hjf_split_47.33	1168
female MCR	hjf_split_47.33	831
female MCR	hjf_split_47.33	937
female MCR	hjf_split_47.33	10286
female MCR	hjf_split_81.7	8715
female MCR	hjf_split_81.7	269
female MCR	hjf_split_34.125	4506
female MCR	hjf_split_34.125	4941
female MCR	hjf_split_34.125	3246
female MCR	hjf_split_34.125	405
female MCR	hjf_split_34.125	578
female MCR	hjf_split_34.125	3193
female MCR	hjf_split_34.125	4327
female MCR	hjf_split_34.125	2308
female MCR	hjf_split_34.125	93
female MCR	hjf_split_34.125	3600
female MCR	hjf_split_34.125	109
female MCR	hjf_split_34.125	92
female MCR	hjf_split_34.125	1539
female MCR	hjf_split_34.125	2320
female MCR	hjf_split_34.125	704
female MCR	hjf_split_34.125	1413
female MCR	hjf_split_34.125	3195
female MCR	hjf_split_34.125	591
female MCR	hjf_split_34.125	2228
female MCR	hjf_split_34.125	1739
female MCR	hjf_split_29.182	1465
female MCR	hjf_split_29.182	744
female MCR	hjf_split_29.182	1781
female MCR	hjf_split_29.182	5583
female MCR	hjf_split_29.182	6703
female MCR	hjf_split_29.182	2828
female MCR	hjf_split_29.182	1218
female MCR	hjf_split_29.182	1433
female MCR	hjf_split_29.182	1683
female MCR	hjf_split_29.182	3311
female MCR	hjf_split_29.182	79
female MCR	hjf_split_29.182	470
female MCR	hjf_split_29.182	927
female MCR	hjf_split_29.182	1167
female MCR	hjf_split_29.182	92
female MCR	hjf_split_29.182	82
female MCR	hjf_split_29.182	1575
female MCR	hjf_split_29.182	688
female MCR	hjf_split_29.182	4136
female MCR	hjf_split_01.145	1650
female MCR	hjf_split_01.145	414
female MCR	hjf_split_01.145	1894
female MCR	hjf_split_01.145	280
female MCR	hjf_split_01.145	302
female MCR	hjf_split_01.145	2409
female MCR	hjf_split_01.145	1966
female MCR	hjf_split_01.145	549
female MCR	hjf_split_01.145	1740
female MCR	hjf_split_01.145	1192
female MCR	hjf_split_01.145	3395
female MCR	hjf_split_01.145	628
female MCR	hjf_split_01.145	400
female MCR	hjf_split_01.145	3154
female MCR	hjf_split_01.145	540
female MCR	hjf_split_01.145	16621
female MCR	hjf_split_01.145	21951
female MCR	hjf_split_01.145	9697
female MCR	hjf_split_01.145	12166
female MCR	hjf_split_58.113	1042
female MCR	hjf_split_58.113	285
female MCR	hjf_split_58.113	1801
female MCR	hjf_split_58.113	845
female MCR	hjf_split_58.113	95
female MCR	hjf_split_58.113	132
female MCR	hjf_split_58.113	2811
female MCR	hjf_split_58.113	882
female MCR	hjf_split_58.113	1842
female MCR	hjf_split_58.113	99
female MCR	hjf_split_58.113	1860
female MCR	hjf_split_58.113	5205
female MCR	hjf_split_58.113	11763
female MCR	hjf_split_18.24	2189
female MCR	hjf_split_63.71	2756
female MCR	hjf_split_63.71	21377
female MCR	hjf_split_63.71	8116
female MCR	hjf_split_63.71	3512
female MCR	hjf_split_63.71	25457
female MCR	hjf_split_63.71	6506
female MCR	hjf_split_63.71	15495
female MCR	hjf_split_53.31	7171
female MCR	hjf_split_53.31	3677
female MCR	hjf_split_53.31	1988
female MCR	hjf_split_53.31	1228
female MCR	hjf_split_53.31	9603
female MCR	hjf_split_53.31	4366
female MCR	hjf_split_53.31	26287
female MCR	hjf_split_53.31	16530
female MCR	hjf_split_53.31	2323
female MCR	hjf_split_53.31	4811
female MCR	hjf_split_53.31	4523
female MCR	hjf_split_53.31	4494
female MCR	hjf_split_53.31	1358
female MCR	hjf_split_53.31	5246
female MCR	hjf_split_53.31	4254
female MCR	hjf_split_53.31	1542
female MCR	hjf_split_53.31	262
female MCR	hjf_split_53.31	5906
female MCR	hjf_split_53.31	1021
female MCR	hjf_split_53.31	9015
female MCR	hjf_split_53.31	19412
female MCR	hjf_split_53.31	42820
female MCR	hjf_split_53.31	4594
female MCR	hjf_split_53.31	11246
female MCR	hjf_split_53.31	12076
female MCR	hjf_split_53.31	39486
female MCR	hjf_split_39.103	2242
female MCR	hjf_split_59.96	10070
female MCR	hjf_split_59.96	7894
female MCR	hjf_split_59.96	2302
female MCR	hjf_split_59.96	491
female MCR	hjf_split_59.96	1150
female MCR	hjf_split_59.96	449
female MCR	hjf_split_59.96	5261
female MCR	hjf_split_59.96	1756
female MCR	hjf_split_59.96	6078
female MCR	hjf_split_59.96	434
female MCR	hjf_split_59.96	187
female MCR	hjf_split_59.96	745
female MCR	hjf_split_59.96	86
female MCR	hjf_split_59.96	413
female MCR	hjf_split_59.96	653
female MCR	hjf_split_59.96	391
female MCR	hjf_split_59.96	410
female MCR	hjf_split_59.96	492
female MCR	hjf_split_59.96	624
female MCR	hjf_split_59.96	327
female MCR	hjf_split_59.96	299
female MCR	hjf_split_59.96	1071
female MCR	hjf_split_59.96	453
female MCR	hjf_split_59.96	88
female MCR	hjf_split_59.96	980
female MCR	hjf_split_59.96	969
female MCR	hjf_split_59.96	376
female MCR	hjf_split_59.96	659
female MCR	hjf_split_55.187	344
female MCR	hjf_split_55.187	1117
female MCR	hjf_split_55.187	226
female MCR	hjf_split_55.187	170
female MCR	hjf_split_55.187	442
female MCR	hjf_split_55.187	127
female MCR	hjf_split_55.187	225
female MCR	hjf_split_55.187	151
female MCR	hjf_split_55.187	85
female MCR	hjf_split_55.187	445
female MCR	hjf_split_55.187	222
female MCR	hjf_split_55.187	664
female MCR	hjf_split_55.187	259
female MCR	hjf_split_55.187	720
female MCR	hjf_split_55.187	1167
female MCR	hjf_split_55.187	2044
female MCR	hjf_split_55.187	230
female MCR	hjf_split_55.187	319
female MCR	hjf_split_55.187	976
female MCR	hjf_split_55.187	199
female MCR	hjf_split_62.185	1654
female MCR	hjf_split_62.185	357
female MCR	hjf_split_62.185	168
female MCR	hjf_split_62.185	145
female MCR	HiC_scaffold_837.18	6108
female MCR	hjf_split_41.16	999
female MCR	hjf_split_41.16	16212
female MCR	hjf_split_41.16	74
female MCR	hjf_split_51.71	7853
female MCR	hjf_split_51.71	7011
female MCR	hjf_split_51.71	4081
female MCR	hjf_split_51.71	1090
female MCR	hjf_split_51.71	3167
female MCR	hjf_split_51.71	4492
female MCR	hjf_split_51.71	3239
female MCR	hjf_split_51.71	5119
female MCR	hjf_split_51.71	2826
female MCR	hjf_split_51.71	2784
female MCR	hjf_split_51.71	1131
female MCR	hjf_split_51.71	4348
female MCR	hjf_split_51.71	2604
female MCR	hjf_split_51.71	3423
female MCR	hjf_split_51.71	677
female MCR	hjf_split_51.71	538
female MCR	hjf_split_51.71	879
female MCR	hjf_split_51.71	1883
female MCR	hjf_split_51.71	6246
female MCR	hjf_split_51.71	698
female MCR	hjf_split_51.71	17164
female MCR	hjf_split_51.71	2067
female MCR	hjf_split_51.71	671
female MCR	hjf_split_51.71	5001
female MCR	hjf_split_51.71	9814
female MCR	hjf_split_51.71	13230
female MCR	hjf_split_51.71	617
female MCR	hjf_split_51.71	5595
female MCR	hjf_split_03.106	1002
female MCR	hjf_split_03.106	38844
female MCR	hjf_split_03.106	6054
female MCR	hjf_split_03.106	4350
female MCR	hjf_split_03.106	3054
female MCR	hjf_split_03.106	44104
female MCR	hjf_split_03.106	26387
female MCR	hjf_split_03.106	3049
female MCR	hjf_split_03.106	2600
female MCR	hjf_split_03.106	663
female MCR	hjf_split_03.106	5229
female MCR	hjf_split_03.106	381
female MCR	hjf_split_03.106	966
female MCR	hjf_split_03.106	1006
female MCR	hjf_split_03.106	635
female MCR	hjf_split_03.106	1058
female MCR	hjf_split_03.106	5676
female MCR	hjf_split_03.106	3860
female MCR	hjf_split_03.106	11352
female MCR	hjf_split_03.106	7063
female MCR	hjf_split_63.26	854
female MCR	hjf_split_63.26	6401
female MCR	hjf_split_63.26	31132
female MCR	hjf_split_63.26	10075
female MCR	hjf_split_06.27	26290
female MCR	hjf_split_06.27	4134
female MCR	hjf_split_06.27	2384
female MCR	hjf_split_06.27	669
female MCR	hjf_split_06.27	1102
female MCR	hjf_split_06.27	2292
female MCR	hjf_split_58.211	173
female MCR	hjf_split_58.211	89
female MCR	hjf_split_58.211	74
female MCR	hjf_split_20.262	97818
female MCR	hjf_split_20.262	27475
female MCR	hjf_split_20.262	40394
female MCR	hjf_split_20.262	7356
female MCR	hjf_split_20.262	569
female MCR	hjf_split_20.262	7164
female MCR	hjf_split_20.262	3839
female MCR	hjf_split_20.262	1020
female MCR	hjf_split_20.262	10123
female MCR	hjf_split_20.262	977
female MCR	hjf_split_20.262	4456
female MCR	hjf_split_20.262	5434
female MCR	hjf_split_20.262	8582
female MCR	hjf_split_20.262	911
female MCR	hjf_split_20.262	1583
female MCR	hjf_split_20.262	8725
female MCR	hjf_split_20.262	3558
female MCR	hjf_split_20.262	2043
female MCR	hjf_split_20.262	1437
female MCR	hjf_split_20.262	3383
female MCR	hjf_split_20.262	2308
female MCR	hjf_split_49.115	5797
female MCR	hjf_split_49.115	159
female MCR	hjf_split_73.130	14798
female MCR	hjf_split_73.130	13105
female MCR	hjf_split_73.130	6341
female MCR	hjf_split_73.130	857
female MCR	hjf_split_26.349	16332
female MCR	hjf_split_26.349	1464
female MCR	hjf_split_26.349	3168
female MCR	hjf_split_26.349	2203
female MCR	hjf_split_26.349	1240
female MCR	hjf_split_47.221	292
female MCR	hjf_split_47.221	559
female MCR	hjf_split_47.221	3603
female MCR	hjf_split_47.221	293
female MCR	hjf_split_47.221	1850
female MCR	hjf_split_47.221	246
female MCR	hjf_split_47.221	297
female MCR	hjf_split_47.221	430
female MCR	hjf_split_52.81	611
female MCR	hjf_split_52.81	445
female MCR	hjf_split_52.81	419
female MCR	hjf_split_52.81	2155
female MCR	hjf_split_52.81	326
female MCR	hjf_split_52.81	672
female MCR	hjf_split_52.81	2088
female MCR	hjf_split_52.81	1121
female MCR	hjf_split_52.81	1576
female MCR	hjf_split_52.81	2291
female MCR	hjf_split_52.81	3060
female MCR	hjf_split_52.81	6451
female MCR	hjf_split_52.81	5278
female MCR	hjf_split_15.5	55
female MCR	hjf_split_03.58	4328
female MCR	hjf_split_03.58	5370
female MCR	hjf_split_03.58	1967
female MCR	hjf_split_03.58	642
female MCR	hjf_split_27.61	85
female MCR	hjf_split_27.61	236
female MCR	hjf_split_27.61	749
female MCR	hjf_split_83.13	6239
female MCR	hjf_split_83.13	131
female MCR	hjf_split_83.13	4648
female MCR	hjf_split_83.13	3549
female MCR	hjf_split_83.13	1039
female MCR	hjf_split_83.13	4029
female MCR	hjf_split_83.13	736
female MCR	hjf_split_83.13	119
female MCR	hjf_split_83.13	823
female MCR	hjf_split_83.13	1505
female MCR	hjf_split_83.13	1791
female MCR	hjf_split_83.13	691
female MCR	hjf_split_64.79	46766
female MCR	hjf_split_48.176	887
female MCR	hjf_split_48.176	2635
female MCR	hjf_split_48.176	929
female MCR	hjf_split_48.176	624
female MCR	hjf_split_48.176	1073
female MCR	hjf_split_48.176	959
female MCR	hjf_split_48.176	9273
female MCR	hjf_split_48.176	38655
female MCR	hjf_split_48.176	1241
female MCR	hjf_split_48.176	11230
female MCR	hjf_split_50.299	734
female MCR	hjf_split_50.299	2119
female MCR	hjf_split_50.299	1258
female MCR	hjf_split_50.299	132
female MCR	hjf_split_50.299	1084
female MCR	hjf_split_50.299	2225
female MCR	hjf_split_50.299	2091
female MCR	hjf_split_35.64	4685
female MCR	hjf_split_35.64	243
female MCR	hjf_split_35.64	812
female MCR	hjf_split_35.64	3182
female MCR	hjf_split_35.64	587
female MCR	hjf_split_35.64	10151
female MCR	hjf_split_35.64	955
female MCR	hjf_split_35.64	106
female MCR	hjf_split_35.64	1455
female MCR	hjf_split_35.64	496
female MCR	hjf_split_35.64	4565
female MCR	hjf_split_35.64	164
female MCR	hjf_split_65.292	2430
female MCR	hjf_split_65.292	101
female MCR	hjf_split_65.292	2358
female MCR	hjf_split_65.292	415
female MCR	hjf_split_65.292	69
female MCR	hjf_split_65.292	607
female MCR	hjf_split_65.292	104
female MCR	hjf_split_65.292	277
female MCR	hjf_split_65.292	85
female MCR	hjf_split_65.292	74
female MCR	hjf_split_65.292	150
female MCR	hjf_split_65.292	76
female MCR	hjf_split_65.292	409
female MCR	hjf_split_65.292	818
female MCR	hjf_split_65.292	162
female MCR	hjf_split_65.292	761
female MCR	hjf_split_65.292	156
female MCR	hjf_split_65.292	93
female MCR	hjf_split_65.292	129
female MCR	hjf_split_65.292	229
female MCR	hjf_split_70.290	477
female MCR	hjf_split_70.290	4933
female MCR	hjf_split_70.290	1838
female MCR	hjf_split_51.193	10918
female MCR	hjf_split_51.193	17398
female MCR	hjf_split_51.193	3005
female MCR	hjf_split_51.193	4783
female MCR	hjf_split_53.142	372
female MCR	hjf_split_53.142	1423
female MCR	hjf_split_53.142	2860
female MCR	hjf_split_53.142	1065
female MCR	hjf_split_53.142	1427
female MCR	hjf_split_53.142	1194
female MCR	hjf_split_53.142	2368
female MCR	hjf_split_53.142	1401
female MCR	hjf_split_53.142	23407
female MCR	hjf_split_53.142	12462
female MCR	hjf_split_22.74	96
female MCR	hjf_split_22.74	74
female MCR	hjf_split_22.74	76
female MCR	hjf_split_22.74	365
female MCR	hjf_split_22.74	64
female MCR	hjf_split_22.74	82
female MCR	hjf_split_22.74	324
female MCR	hjf_split_21.10	22219
female MCR	hjf_split_21.10	1476
female MCR	hjf_split_21.10	8864
female MCR	hjf_split_21.10	402
female MCR	hjf_split_21.10	25892
female MCR	hjf_split_77.59	13517
female MCR	hjf_split_77.59	1318
female MCR	hjf_split_77.59	2639
female MCR	hjf_split_51.206	7347
female MCR	hjf_split_51.206	9526
female MCR	hjf_split_51.206	499
female MCR	hjf_split_51.206	8384
female MCR	hjf_split_51.206	903
female MCR	hjf_split_51.206	2321
female MCR	hjf_split_51.206	211
female MCR	hjf_split_51.206	939
female MCR	hjf_split_51.206	2140
female MCR	hjf_split_51.206	182
female MCR	hjf_split_51.206	564
female MCR	hjf_split_51.206	670
female MCR	hjf_split_51.206	5974
female MCR	hjf_split_51.206	516
female MCR	hjf_split_51.206	632
female MCR	hjf_split_51.206	3213
female MCR	hjf_split_51.206	3638
female MCR	hjf_split_51.206	150
female MCR	hjf_split_49.80	2644
female MCR	hjf_split_65.107	1187
female MCR	hjf_split_65.107	2872
female MCR	hjf_split_65.107	809
female MCR	hjf_split_65.107	7142
female MCR	hjf_split_65.107	1379
female MCR	hjf_split_65.107	86
female MCR	hjf_split_65.107	3064
female MCR	hjf_split_65.107	319
female MCR	hjf_split_38.174	3815
female MCR	hjf_split_38.174	26083
female MCR	hjf_split_38.174	6816
female MCR	hjf_split_38.174	187
female MCR	hjf_split_38.174	43700
female MCR	hjf_split_38.174	227
female MCR	hjf_split_38.174	32512
female MCR	hjf_split_38.174	3627
female MCR	hjf_split_38.174	29783
female MCR	hjf_split_38.174	953
female MCR	hjf_split_38.174	5775
female MCR	hjf_split_38.174	7555
female MCR	hjf_split_38.174	2592
female MCR	hjf_split_38.174	653
female MCR	hjf_split_38.174	5347
female MCR	hjf_split_38.174	972
female MCR	hjf_split_38.174	609
female MCR	hjf_split_38.174	1177
female MCR	hjf_split_38.174	2667
female MCR	hjf_split_38.174	4396
female MCR	hjf_split_38.174	831
female MCR	hjf_split_38.174	1857
female MCR	hjf_split_38.174	1280
female MCR	hjf_split_38.174	8797
female MCR	hjf_split_38.174	4703
female MCR	hjf_split_38.174	812
female MCR	hjf_split_38.174	3093
female MCR	hjf_split_38.174	2183
female MCR	hjf_split_38.174	1858
female MCR	hjf_split_38.174	3179
female MCR	hjf_split_38.174	1174
female MCR	hjf_split_38.174	794
female MCR	hjf_split_38.174	1664
female MCR	hjf_split_38.174	441
female MCR	hjf_split_38.174	1873
female MCR	hjf_split_38.174	420
female MCR	hjf_split_38.174	1114
female MCR	hjf_split_38.174	977
female MCR	hjf_split_38.174	10744
female MCR	hjf_split_38.174	1766
female MCR	hjf_split_38.174	1818
female MCR	hjf_split_38.174	2710
female MCR	hjf_split_38.174	5463
female MCR	hjf_split_38.174	1531
female MCR	hjf_split_38.174	1159
female MCR	hjf_split_38.174	4891
female MCR	hjf_split_38.174	1198
female MCR	hjf_split_38.174	1762
female MCR	hjf_split_38.174	55
female MCR	hjf_split_38.174	5818
female MCR	hjf_split_38.174	4317
female MCR	hjf_split_57.230	3440
female MCR	hjf_split_57.230	115
female MCR	hjf_split_57.230	318
female MCR	hjf_split_57.230	2713
female MCR	hjf_split_57.230	8301
female MCR	hjf_split_57.230	690
female MCR	hjf_split_57.230	13363
female MCR	hjf_split_57.230	2873
female MCR	hjf_split_57.230	3397
female MCR	hjf_split_57.230	262
female MCR	hjf_split_57.230	585
female MCR	hjf_split_57.230	337
female MCR	hjf_split_57.230	17767
female MCR	hjf_split_57.230	3663
female MCR	hjf_split_57.230	518
female MCR	hjf_split_57.230	1215
female MCR	hjf_split_57.230	4478
female MCR	hjf_split_57.230	6226
female MCR	hjf_split_57.230	8025
female MCR	hjf_split_57.230	3030
female MCR	hjf_split_57.230	1562
female MCR	hjf_split_57.230	3295
female MCR	hjf_split_57.230	5697
female MCR	hjf_split_57.230	16588
female MCR	hjf_split_57.230	1737
female MCR	hjf_split_57.230	8036
female MCR	hjf_split_57.230	1701
female MCR	hjf_split_57.230	5334
female MCR	hjf_split_57.230	4158
female MCR	hjf_split_57.230	2784
female MCR	hjf_split_57.230	7270
female MCR	hjf_split_57.230	12107
female MCR	hjf_split_57.230	6783
female MCR	hjf_split_57.230	9224
female MCR	hjf_split_62.351	740
female MCR	hjf_split_62.351	862
female MCR	hjf_split_62.351	1728
female MCR	hjf_split_62.351	888
female MCR	hjf_split_62.351	1633
female MCR	hjf_split_62.351	605
female MCR	hjf_split_62.351	903
female MCR	hjf_split_62.351	422
female MCR	hjf_split_62.351	3396
female MCR	hjf_split_62.351	3669
female MCR	hjf_split_62.351	502
female MCR	hjf_split_62.351	1897
female MCR	hjf_split_62.351	1039
female MCR	hjf_split_62.351	2977
female MCR	hjf_split_62.351	5848
female MCR	hjf_split_62.351	360
female MCR	hjf_split_62.351	2590
female MCR	hjf_split_62.351	992
female MCR	hjf_split_62.351	3191
female MCR	hjf_split_62.351	129
female MCR	hjf_split_62.351	861
female MCR	hjf_split_62.351	809
female MCR	hjf_split_62.351	1507
female MCR	hjf_split_62.351	2022
female MCR	hjf_split_62.351	7746
female MCR	hjf_split_62.351	667
female MCR	hjf_split_62.351	6180
female MCR	hjf_split_62.351	597
female MCR	hjf_split_62.351	3320
female MCR	hjf_split_62.351	1573
female MCR	hjf_split_62.351	772
female MCR	hjf_split_62.351	3053
female MCR	hjf_split_15.102	4969
female MCR	hjf_split_15.102	6887
female MCR	hjf_split_15.102	12247
female MCR	hjf_split_15.102	598
female MCR	hjf_split_15.102	16961
female MCR	hjf_split_15.102	4700
female MCR	hjf_split_15.102	91
female MCR	hjf_split_15.102	10442
female MCR	hjf_split_15.102	6998
female MCR	hjf_split_02.53	6029
female MCR	hjf_split_02.53	31987
female MCR	hjf_split_02.53	35633
female MCR	hjf_split_02.53	3640
female MCR	hjf_split_02.53	16666
female MCR	hjf_split_02.53	207
female MCR	hjf_split_00.169	21609
female MCR	hjf_split_00.169	9257
female MCR	hjf_split_17.115	2476
female MCR	hjf_split_17.115	43140
female MCR	hjf_split_20.108	1461
female MCR	hjf_split_20.108	15213
female MCR	hjf_split_20.108	14462
female MCR	hjf_split_20.108	12528
female MCR	hjf_split_20.108	1996
female MCR	hjf_split_20.108	1266
female MCR	hjf_split_20.108	4277
female MCR	hjf_split_53.109	398
female MCR	hjf_split_53.109	2815
female MCR	hjf_split_53.109	24505
female MCR	hjf_split_53.109	322
female MCR	hjf_split_80.149	11653
female MCR	hjf_split_80.149	2908
female MCR	hjf_split_24.31	6828
female MCR	hjf_split_24.31	12826
female MCR	hjf_split_24.31	2016
female MCR	hjf_split_24.31	3245
female MCR	hjf_split_24.31	13174
female MCR	hjf_split_24.31	6581
female MCR	hjf_split_24.31	92
female MCR	hjf_split_24.31	878
female MCR	hjf_split_75.181	146
female MCR	hjf_split_75.181	192
female MCR	hjf_split_75.181	540
female MCR	hjf_split_75.181	360
female MCR	hjf_split_75.181	81
female MCR	hjf_split_75.181	506
female MCR	hjf_split_75.181	69
female MCR	hjf_split_75.181	230
female MCR	hjf_split_75.181	231
female MCR	hjf_split_75.181	163
female MCR	hjf_split_75.181	183
female MCR	hjf_split_75.181	1536
female MCR	hjf_split_75.116	1668
female MCR	hjf_split_75.116	190
female MCR	hjf_split_75.116	226
female MCR	hjf_split_75.116	771
female MCR	hjf_split_75.116	798
female MCR	hjf_split_75.116	493
female MCR	hjf_split_75.116	2930
female MCR	hjf_split_75.116	1172
female MCR	hjf_split_75.116	2938
female MCR	hjf_split_75.116	1381
female MCR	hjf_split_75.116	187
female MCR	hjf_split_75.116	3516
female MCR	hjf_split_75.116	722
female MCR	hjf_split_75.116	890
female MCR	hjf_split_75.116	709
female MCR	hjf_split_75.116	201
female MCR	hjf_split_75.116	5901
female MCR	hjf_split_75.116	28243
female MCR	hjf_split_27.413	2002
female MCR	hjf_split_27.413	1108
female MCR	hjf_split_00.594	7347
female MCR	hjf_split_00.594	6596
female MCR	hjf_split_00.594	730
female MCR	HiC_scaffold_837.6	207
female MCR	hjf_split_48.220	1112
female MCR	hjf_split_48.220	2231
female MCR	hjf_split_48.220	2872
female MCR	hjf_split_43.219	270
female MCR	hjf_split_43.219	171
female MCR	hjf_split_43.219	731
female MCR	hjf_split_43.219	969
female MCR	hjf_split_43.219	940
female MCR	hjf_split_63.151	21867
female MCR	hjf_split_63.151	20056
female MCR	hjf_split_63.151	8390
female MCR	hjf_split_10.169	6796
female MCR	hjf_split_10.169	7310
female MCR	hjf_split_60.30	25148
female MCR	hjf_split_60.30	8292
female MCR	hjf_split_60.30	720
female MCR	hjf_split_60.30	757
female MCR	hjf_split_60.30	2236
female MCR	hjf_split_60.30	2459
female MCR	hjf_split_60.30	3679
female MCR	hjf_split_60.30	226
female MCR	hjf_split_60.30	1869
female MCR	hjf_split_60.30	18255
female MCR	hjf_split_60.30	1425
female MCR	hjf_split_60.30	197
female MCR	hjf_split_60.30	1331
female MCR	hjf_split_60.30	7432
female MCR	hjf_split_60.30	5869
female MCR	hjf_split_60.30	169
female MCR	hjf_split_60.30	485
female MCR	hjf_split_60.30	500
female MCR	hjf_split_60.30	439
female MCR	hjf_split_60.30	822
female MCR	hjf_split_60.30	216
female MCR	hjf_split_60.30	3009
female MCR	hjf_split_60.30	458
female MCR	hjf_split_60.30	3316
female MCR	hjf_split_60.30	785
female MCR	hjf_split_60.30	454
female MCR	hjf_split_60.30	1755
female MCR	hjf_split_60.30	175
female MCR	hjf_split_60.30	2900
female MCR	hjf_split_60.30	1063
female MCR	hjf_split_60.30	556
female MCR	hjf_split_60.30	767
female MCR	hjf_split_60.30	3002
female MCR	hjf_split_60.30	4434
female MCR	hjf_split_60.30	163
female MCR	hjf_split_00.321	292
female MCR	hjf_split_00.321	555
female MCR	hjf_split_25.81	9029
female MCR	hjf_split_25.81	1149
female MCR	hjf_split_10.4	20857
female MCR	hjf_split_10.4	12389
female MCR	hjf_split_00.400	317
female MCR	hjf_split_00.400	100
female MCR	hjf_split_00.400	299
female MCR	hjf_split_00.400	91
female MCR	hjf_split_00.400	1564
female MCR	hjf_split_00.400	193
female MCR	hjf_split_00.400	105
female MCR	hjf_split_00.400	84
female MCR	hjf_split_00.400	210
female MCR	hjf_split_00.400	1327
female MCR	hjf_split_00.400	324
female MCR	hjf_split_00.400	235
female MCR	hjf_split_00.400	83
female MCR	hjf_split_00.400	85
female MCR	hjf_split_00.400	134
female MCR	hjf_split_00.400	105
female MCR	hjf_split_78.94	5281
female MCR	hjf_split_78.94	11247
female MCR	hjf_split_78.94	538
female MCR	hjf_split_78.94	14294
female MCR	hjf_split_78.94	188
female MCR	hjf_split_78.94	488
female MCR	hjf_split_78.94	886
female MCR	hjf_split_78.94	2084
female MCR	hjf_split_78.94	358
female MCR	hjf_split_78.94	2698
female MCR	hjf_split_78.94	5177
female MCR	hjf_split_78.94	845
female MCR	hjf_split_78.94	918
female MCR	hjf_split_78.94	8441
female MCR	hjf_split_78.94	8653
female MCR	hjf_split_78.94	7052
female MCR	hjf_split_23.8	6044
female MCR	hjf_split_23.8	17822
female MCR	hjf_split_23.8	14986
female MCR	hjf_split_23.8	78860
female MCR	hjf_split_23.8	16565
female MCR	hjf_split_00.173	2344
female MCR	hjf_split_00.173	1117
female MCR	hjf_split_00.173	622
female MCR	hjf_split_00.173	27795
female MCR	hjf_split_42.93	1554
female MCR	hjf_split_42.93	3861
female MCR	hjf_split_39.291	3873
female MCR	hjf_split_07.60	39987
female MCR	hjf_split_07.60	6168
female MCR	hjf_split_07.60	11399
female MCR	hjf_split_07.60	251
female MCR	hjf_split_07.60	776
female MCR	hjf_split_07.60	19965
female MCR	hjf_split_07.60	937
female MCR	hjf_split_07.60	7054
female MCR	hjf_split_40.70	23487
female MCR	hjf_split_40.70	35409
female MCR	hjf_split_40.70	16486
female MCR	hjf_split_40.70	1186
female MCR	hjf_split_40.70	30454
female MCR	hjf_split_40.70	5179
female MCR	hjf_split_40.70	68589
female MCR	hjf_split_40.70	89660
female MCR	hjf_split_40.70	2854
female MCR	hjf_split_40.70	239
female MCR	hjf_split_35.211	13692
female MCR	hjf_split_35.211	230
female MCR	hjf_split_35.211	3057
female MCR	hjf_split_35.211	1230
female MCR	hjf_split_35.211	259
female MCR	hjf_split_35.211	6649
female MCR	hjf_split_73.142	6399
female MCR	hjf_split_73.142	2534
female MCR	hjf_split_73.142	677
female MCR	hjf_split_73.142	640
female MCR	hjf_split_73.142	3706
female MCR	hjf_split_73.142	3103
female MCR	hjf_split_73.142	757
female MCR	hjf_split_73.142	701
female MCR	hjf_split_73.142	5358
female MCR	hjf_split_73.142	3178
female MCR	hjf_split_73.142	1940
female MCR	HiC_scaffold_6.11	36394
female MCR	hjf_split_47.37	2075
female MCR	hjf_split_47.37	2314
female MCR	hjf_split_47.37	4532
female MCR	hjf_split_47.37	1648
female MCR	hjf_split_47.37	112
female MCR	hjf_split_47.37	5719
female MCR	hjf_split_47.37	812
female MCR	hjf_split_47.37	1200
female MCR	hjf_split_47.37	2815
female MCR	hjf_split_47.37	7702
female MCR	hjf_split_47.37	46253
female MCR	hjf_split_47.37	398
female MCR	hjf_split_47.37	4064
female MCR	hjf_split_47.37	1704
female MCR	hjf_split_59.158	1534
female MCR	hjf_split_59.158	578
female MCR	hjf_split_59.158	5876
female MCR	hjf_split_59.158	4952
female MCR	hjf_split_59.158	10328
female MCR	hjf_split_59.158	5498
female MCR	hjf_split_59.158	1603
female MCR	hjf_split_59.158	19562
female MCR	hjf_split_59.158	15963
female MCR	hjf_split_77.151	13304
female MCR	hjf_split_77.151	5092
female MCR	hjf_split_77.151	308
female MCR	hjf_split_77.151	7345
female MCR	hjf_split_77.151	2073
female MCR	hjf_split_77.151	2014
female MCR	hjf_split_77.151	1515
female MCR	hjf_split_77.151	2514
female MCR	hjf_split_77.151	5815
female MCR	hjf_split_77.151	8972
female MCR	hjf_split_77.151	2267
female MCR	hjf_split_77.151	2033
female MCR	hjf_split_77.151	1275
female MCR	hjf_split_77.151	2761
female MCR	hjf_split_77.151	442
female MCR	hjf_split_77.151	2556
female MCR	hjf_split_77.151	1207
female MCR	hjf_split_77.151	402
female MCR	hjf_split_77.151	4725
female MCR	hjf_split_77.151	92
female MCR	hjf_split_77.151	1892
female MCR	hjf_split_77.151	9424
female MCR	hjf_split_77.151	658
female MCR	hjf_split_77.151	187
female MCR	hjf_split_22.10	22780
female MCR	hjf_split_22.10	3031
female MCR	hjf_split_22.10	8988
female MCR	hjf_split_22.10	11814
female MCR	hjf_split_22.10	908
female MCR	hjf_split_22.10	904
female MCR	hjf_split_22.10	3036
female MCR	hjf_split_22.10	456
female MCR	hjf_split_22.10	304
female MCR	hjf_split_22.10	4678
female MCR	hjf_split_22.10	1090
female MCR	hjf_split_22.10	498
female MCR	hjf_split_22.10	129
female MCR	hjf_split_22.10	659
female MCR	hjf_split_22.10	398
female MCR	hjf_split_76.236	1473
female MCR	hjf_split_76.236	595
female MCR	hjf_split_76.236	2629
female MCR	hjf_split_76.236	99
female MCR	hjf_split_76.236	37999
female MCR	hjf_split_76.236	570
female MCR	hjf_split_76.236	1236
female MCR	hjf_split_76.236	61691
female MCR	hjf_split_76.236	5387
female MCR	hjf_split_76.236	8274
female MCR	hjf_split_76.236	5799
female MCR	hjf_split_51.6	1104
female MCR	hjf_split_51.6	170
female MCR	hjf_split_39.167	1872
female MCR	hjf_split_39.167	1323
female MCR	hjf_split_39.167	1304
female MCR	hjf_split_39.167	1383
female MCR	hjf_split_39.167	1969
female MCR	hjf_split_39.167	615
female MCR	hjf_split_39.167	373
female MCR	hjf_split_39.167	336
female MCR	hjf_split_39.167	430
female MCR	hjf_split_39.167	154
female MCR	hjf_split_39.167	1213
female MCR	hjf_split_39.167	4275
female MCR	hjf_split_39.167	7262
female MCR	hjf_split_34.200	781
female MCR	hjf_split_34.200	2066
female MCR	hjf_split_62.161	514
female MCR	hjf_split_62.161	1102
female MCR	hjf_split_62.161	864
female MCR	hjf_split_62.161	1029
female MCR	hjf_split_62.161	80
female MCR	hjf_split_62.161	528
female MCR	hjf_split_62.161	88
female MCR	hjf_split_62.161	1138
female MCR	hjf_split_62.161	153
female MCR	hjf_split_62.161	5205
female MCR	hjf_split_62.161	648
female MCR	hjf_split_62.161	288
female MCR	hjf_split_62.161	349
female MCR	hjf_split_62.161	526
female MCR	hjf_split_62.161	1828
female MCR	hjf_split_62.161	1059
female MCR	hjf_split_62.161	1140
female MCR	hjf_split_62.161	380
female MCR	hjf_split_62.161	1002
female MCR	hjf_split_62.161	307
female MCR	hjf_split_62.161	1820
female MCR	hjf_split_62.161	4387
female MCR	hjf_split_00.450	183
female MCR	hjf_split_00.450	945
female MCR	hjf_split_00.450	237
female MCR	hjf_split_00.450	467
female MCR	hjf_split_00.450	99
female MCR	hjf_split_00.450	3410
female MCR	hjf_split_00.450	159
female MCR	hjf_split_00.450	860
female MCR	hjf_split_00.450	1210
female MCR	hjf_split_00.450	1588
female MCR	hjf_split_00.450	1878
female MCR	hjf_split_00.340	217
female MCR	hjf_split_00.340	179
female MCR	hjf_split_00.340	188
female MCR	hjf_split_00.340	408
female MCR	hjf_split_00.340	2366
female MCR	hjf_split_27.184	98
female MCR	hjf_split_27.184	139
female MCR	hjf_split_15.115	5063
female MCR	hjf_split_15.115	6725
female MCR	hjf_split_42.178	418
female MCR	hjf_split_42.178	687
female MCR	hjf_split_42.178	501
female MCR	hjf_split_42.178	104
female MCR	hjf_split_42.178	452
female MCR	hjf_split_42.178	233
female MCR	hjf_split_42.178	568
female MCR	hjf_split_42.178	226
female MCR	hjf_split_42.178	176
female MCR	hjf_split_42.178	159
female MCR	hjf_split_42.178	2584
female MCR	hjf_split_42.178	460
female MCR	hjf_split_02.179	1626
female MCR	hjf_split_02.179	2515
female MCR	hjf_split_02.179	723
female MCR	hjf_split_02.179	652
female MCR	hjf_split_02.179	11358
female MCR	hjf_split_26.364	823
female MCR	hjf_split_26.364	1503
female MCR	hjf_split_26.364	1194
female MCR	hjf_split_26.364	1291
female MCR	hjf_split_26.364	12289
female MCR	hjf_split_26.364	4373
female MCR	hjf_split_26.364	1782
female MCR	hjf_split_59.151	56873
female MCR	hjf_split_59.151	15504
female MCR	hjf_split_59.151	11292
female MCR	hjf_split_33.104	3504
female MCR	hjf_split_33.104	47297
female MCR	hjf_split_33.104	29396
female MCR	hjf_split_33.104	45424
female MCR	hjf_split_33.104	73851
female MCR	hjf_split_31.134	130
female MCR	HiC_scaffold_342.3	895
female MCR	HiC_scaffold_342.3	706
female MCR	HiC_scaffold_342.3	830
female MCR	HiC_scaffold_342.3	25
female MCR	hjf_split_04.123	1161
female MCR	hjf_split_28.223	2563
female MCR	hjf_split_28.223	1405
female MCR	hjf_split_28.223	1548
female MCR	hjf_split_28.223	125
female MCR	hjf_split_28.223	1253
female MCR	hjf_split_28.223	991
female MCR	hjf_split_28.223	5171
female MCR	hjf_split_28.223	8185
female MCR	hjf_split_28.223	11371
female MCR	hjf_split_58.394	628
female MCR	hjf_split_58.394	13249
female MCR	hjf_split_58.394	1756
female MCR	hjf_split_35.51	220
female MCR	hjf_split_35.51	352
female MCR	hjf_split_35.51	527
female MCR	hjf_split_35.51	525
female MCR	hjf_split_35.51	845
female MCR	hjf_split_35.51	569
female MCR	hjf_split_35.51	152
female MCR	hjf_split_35.51	2305
female MCR	hjf_split_35.51	1521
female MCR	hjf_split_35.51	2799
female MCR	hjf_split_35.51	2059
female MCR	hjf_split_35.51	5286
female MCR	hjf_split_66.203	1986
female MCR	hjf_split_21.166	632
female MCR	hjf_split_21.166	675
female MCR	hjf_split_21.166	1263
female MCR	hjf_split_21.166	702
female MCR	hjf_split_21.166	3452
female MCR	hjf_split_21.166	81
female MCR	hjf_split_21.166	2932
female MCR	hjf_split_21.166	952
female MCR	hjf_split_21.166	774
female MCR	hjf_split_21.166	1070
female MCR	hjf_split_21.166	344
female MCR	hjf_split_21.166	1811
female MCR	hjf_split_21.166	766
female MCR	hjf_split_21.166	124
female MCR	hjf_split_21.166	684
female MCR	hjf_split_21.166	225
female MCR	hjf_split_21.166	1361
female MCR	hjf_split_21.166	9781
female MCR	hjf_split_21.166	2657
female MCR	hjf_split_21.166	501
female MCR	hjf_split_21.166	338
female MCR	hjf_split_21.166	1097
female MCR	hjf_split_21.166	897
female MCR	hjf_split_21.166	4257
female MCR	hjf_split_21.166	2915
female MCR	hjf_split_21.166	114
female MCR	hjf_split_21.166	33208
female MCR	hjf_split_21.166	2930
female MCR	hjf_split_21.166	4182
female MCR	hjf_split_21.166	1663
female MCR	hjf_split_21.166	1184
female MCR	hjf_split_21.166	187
female MCR	hjf_split_21.166	3391
female MCR	hjf_split_21.166	93
female MCR	hjf_split_21.166	3699
female MCR	hjf_split_21.166	955
female MCR	hjf_split_21.166	3485
female MCR	hjf_split_21.166	652
female MCR	hjf_split_21.166	630
female MCR	hjf_split_21.166	667
female MCR	hjf_split_21.166	260
female MCR	hjf_split_21.166	174
female MCR	hjf_split_21.166	409
female MCR	hjf_split_21.166	200
female MCR	hjf_split_21.166	1276
female MCR	hjf_split_21.166	611
female MCR	hjf_split_21.166	618
female MCR	hjf_split_21.166	1317
female MCR	hjf_split_21.166	1061
female MCR	hjf_split_21.166	457
female MCR	hjf_split_21.166	382
female MCR	hjf_split_21.166	640
female MCR	hjf_split_21.166	2064
female MCR	hjf_split_21.166	275
female MCR	hjf_split_21.166	2255
female MCR	hjf_split_48.160	20788
female MCR	hjf_split_48.160	870
female MCR	hjf_split_48.160	12955
female MCR	hjf_split_48.160	3904
female MCR	hjf_split_48.160	5936
female MCR	hjf_split_48.160	47394
female MCR	hjf_split_48.160	1479
female MCR	hjf_split_48.160	9446
female MCR	hjf_split_48.160	7803
female MCR	hjf_split_48.160	35839
female MCR	hjf_split_48.160	18306
female MCR	hjf_split_48.160	5497
female MCR	hjf_split_48.160	3013
female MCR	hjf_split_48.160	994
female MCR	hjf_split_48.160	4741
female MCR	hjf_split_48.160	22985
female MCR	HiC_scaffold_437.3	571
female MCR	HiC_scaffold_437.3	1144
female MCR	HiC_scaffold_77.1	19522
female MCR	HiC_scaffold_77.1	5049
female MCR	HiC_scaffold_77.1	591
female MCR	HiC_scaffold_77.1	9424
female MCR	HiC_scaffold_77.1	6680
female MCR	HiC_scaffold_77.1	10345
female MCR	HiC_scaffold_77.1	1057
female MCR	HiC_scaffold_77.1	959
female MCR	HiC_scaffold_77.1	1291
female MCR	HiC_scaffold_77.1	7726
female MCR	HiC_scaffold_77.1	5389
female MCR	HiC_scaffold_77.1	41102
female MCR	HiC_scaffold_77.1	1940
female MCR	HiC_scaffold_77.1	377
female MCR	HiC_scaffold_77.1	1055
female MCR	HiC_scaffold_77.1	1216
female MCR	HiC_scaffold_77.1	9481
female MCR	HiC_scaffold_77.1	13867
female MCR	HiC_scaffold_77.1	196
female MCR	HiC_scaffold_77.1	13674
female MCR	HiC_scaffold_77.1	3974
female MCR	HiC_scaffold_77.1	8174
female MCR	HiC_scaffold_77.1	35655
female MCR	HiC_scaffold_77.1	8998
female MCR	HiC_scaffold_77.1	1154
female MCR	HiC_scaffold_77.1	8632
female MCR	HiC_scaffold_77.1	12364
female MCR	HiC_scaffold_77.1	21888
female MCR	HiC_scaffold_77.1	1082
female MCR	HiC_scaffold_77.1	29889
female MCR	hjf_split_55.20	593
female MCR	hjf_split_55.20	1207
female MCR	hjf_split_55.20	6238
female MCR	hjf_split_66.151	814
female MCR	hjf_split_66.151	6164
female MCR	hjf_split_66.151	2442
female MCR	hjf_split_66.151	1437
female MCR	hjf_split_66.151	1095
female MCR	hjf_split_66.151	3501
female MCR	hjf_split_66.151	1914
female MCR	hjf_split_66.151	71766
female MCR	hjf_split_66.151	6202
female MCR	hjf_split_66.151	115
female MCR	hjf_split_66.151	11425
female MCR	hjf_split_66.151	37166
female MCR	hjf_split_66.151	30470
female MCR	hjf_split_66.151	398
female MCR	hjf_split_66.151	1690
female MCR	hjf_split_66.151	4825
female MCR	hjf_split_66.151	1102
female MCR	hjf_split_66.151	247
female MCR	hjf_split_66.151	289
female MCR	hjf_split_66.151	880
female MCR	hjf_split_66.151	3441
female MCR	hjf_split_39.170	1640
female MCR	hjf_split_39.170	3222
female MCR	hjf_split_39.170	1247
female MCR	hjf_split_39.170	1571
female MCR	hjf_split_39.170	988
female MCR	hjf_split_39.170	1710
female MCR	hjf_split_39.170	4710
female MCR	hjf_split_39.170	5425
female MCR	hjf_split_77.216	7925
female MCR	hjf_split_77.216	6142
female MCR	hjf_split_48.33	1341
female MCR	hjf_split_48.33	327
female MCR	hjf_split_48.33	625
female MCR	hjf_split_48.33	59
female MCR	hjf_split_48.33	235
female MCR	hjf_split_48.33	1089
female MCR	hjf_split_48.33	498
female MCR	hjf_split_48.33	439
female MCR	hjf_split_48.33	573
female MCR	hjf_split_48.33	180
female MCR	hjf_split_48.33	15358
female MCR	hjf_split_48.33	104
female MCR	hjf_split_48.33	147
female MCR	hjf_split_48.33	500
female MCR	hjf_split_48.33	643
female MCR	hjf_split_48.33	88
female MCR	hjf_split_48.33	145
female MCR	hjf_split_48.33	1879
female MCR	hjf_split_48.33	48
female MCR	hjf_split_48.33	412
female MCR	hjf_split_48.33	124
female MCR	hjf_split_48.33	168
female MCR	hjf_split_48.33	149
female MCR	hjf_split_48.33	1140
female MCR	hjf_split_48.33	1778
female MCR	hjf_split_48.33	5933
female MCR	hjf_split_48.33	382
female MCR	hjf_split_48.33	95
female MCR	hjf_split_48.33	145
female MCR	hjf_split_48.33	1581
female MCR	hjf_split_48.33	86
female MCR	hjf_split_48.33	156
female MCR	hjf_split_48.33	274
female MCR	hjf_split_48.33	406
female MCR	hjf_split_48.33	115
female MCR	hjf_split_48.33	532
female MCR	hjf_split_48.33	263
female MCR	hjf_split_48.33	160
female MCR	hjf_split_48.33	1590
female MCR	hjf_split_48.33	96
female MCR	hjf_split_48.33	698
female MCR	hjf_split_13.31	3558
female MCR	hjf_split_13.31	55486
female MCR	hjf_split_13.31	78
female MCR	hjf_split_13.31	2168
female MCR	hjf_split_13.31	1455
female MCR	hjf_split_13.31	342
female MCR	hjf_split_13.31	103
female MCR	hjf_split_13.31	2703
female MCR	hjf_split_13.31	2417
female MCR	hjf_split_13.31	789
female MCR	hjf_split_13.31	2507
female MCR	hjf_split_13.31	569
female MCR	hjf_split_13.31	1086
female MCR	hjf_split_13.31	2029
female MCR	hjf_split_13.31	722
female MCR	hjf_split_13.31	1077
female MCR	hjf_split_13.31	455
female MCR	hjf_split_13.31	3566
female MCR	hjf_split_13.31	210
female MCR	hjf_split_13.31	3035
female MCR	hjf_split_13.31	85
female MCR	hjf_split_13.31	1005
female MCR	hjf_split_13.31	365
female MCR	hjf_split_13.31	1696
female MCR	hjf_split_13.31	706
female MCR	hjf_split_13.31	2269
female MCR	hjf_split_13.31	1529
female MCR	hjf_split_13.31	627
female MCR	hjf_split_13.31	653
female MCR	hjf_split_13.31	2042
female MCR	hjf_split_13.31	213
female MCR	hjf_split_13.31	692
female MCR	hjf_split_13.31	190
female MCR	hjf_split_13.31	2732
female MCR	hjf_split_13.31	592
female MCR	hjf_split_13.31	473
female MCR	hjf_split_13.31	1419
female MCR	hjf_split_13.31	1815
female MCR	hjf_split_13.31	706
female MCR	hjf_split_13.31	111
female MCR	hjf_split_13.31	188
female MCR	hjf_split_13.31	117
female MCR	hjf_split_13.31	1113
female MCR	hjf_split_13.31	310
female MCR	hjf_split_13.31	1936
female MCR	hjf_split_09.84	8425
female MCR	hjf_split_09.84	3417
female MCR	hjf_split_09.84	1184
female MCR	hjf_split_09.84	6006
female MCR	hjf_split_09.84	2804
female MCR	hjf_split_09.84	7704
female MCR	hjf_split_09.84	1471
female MCR	hjf_split_09.84	1952
female MCR	hjf_split_09.84	542
female MCR	hjf_split_09.84	90
female MCR	hjf_split_09.84	2444
female MCR	hjf_split_09.84	1339
female MCR	hjf_split_09.84	2754
female MCR	hjf_split_09.84	3161
female MCR	hjf_split_09.84	5854
female MCR	hjf_split_09.84	2688
female MCR	hjf_split_09.84	3041
female MCR	hjf_split_26.4	421
female MCR	hjf_split_26.4	911
female MCR	hjf_split_26.4	374
female MCR	hjf_split_26.4	385
female MCR	hjf_split_26.4	86
female MCR	hjf_split_26.4	1005
female MCR	hjf_split_53.61	693
female MCR	hjf_split_53.61	558
female MCR	hjf_split_53.61	255
female MCR	hjf_split_53.61	916
female MCR	hjf_split_53.61	1090
female MCR	hjf_split_53.61	1315
female MCR	hjf_split_53.61	5006
female MCR	hjf_split_53.61	2673
female MCR	hjf_split_53.61	1823
female MCR	hjf_split_53.61	1064
female MCR	hjf_split_53.61	3440
female MCR	hjf_split_53.61	3273
female MCR	hjf_split_53.61	2278
female MCR	hjf_split_53.61	1066
female MCR	hjf_split_53.61	2712
female MCR	hjf_split_53.61	9462
female MCR	hjf_split_53.61	978
female MCR	hjf_split_53.61	6426
female MCR	hjf_split_53.61	10341
female MCR	hjf_split_53.61	5465
female MCR	hjf_split_53.61	1144
female MCR	hjf_split_53.61	620
female MCR	hjf_split_53.61	895
female MCR	hjf_split_53.61	2012
female MCR	hjf_split_53.61	85
female MCR	hjf_split_53.61	4020
female MCR	hjf_split_53.61	10749
female MCR	hjf_split_53.61	31697
female MCR	hjf_split_53.61	3067
female MCR	hjf_split_09.158	327
female MCR	hjf_split_09.158	66220
female MCR	hjf_split_09.158	1709
female MCR	hjf_split_09.158	3176
female MCR	hjf_split_09.158	16523
female MCR	hjf_split_09.158	4010
female MCR	hjf_split_09.158	8594
female MCR	hjf_split_09.158	2846
female MCR	hjf_split_09.158	23611
female MCR	hjf_split_09.158	2006
female MCR	hjf_split_09.158	13275
female MCR	hjf_split_09.158	6231
female MCR	hjf_split_09.158	138
female MCR	hjf_split_06.83	16732
female MCR	hjf_split_06.83	12155
female MCR	hjf_split_06.83	1249
female MCR	hjf_split_06.83	17214
female MCR	hjf_split_06.83	7057
female MCR	hjf_split_40.287	118
female MCR	hjf_split_40.287	10514
female MCR	hjf_split_22.89	130
female MCR	hjf_split_22.89	94
female MCR	hjf_split_22.89	160
female MCR	hjf_split_22.89	75
female MCR	hjf_split_22.89	94
female MCR	hjf_split_14.4	5046
female MCR	hjf_split_14.4	2223
female MCR	hjf_split_14.4	1471
female MCR	hjf_split_14.4	1411
female MCR	hjf_split_14.4	1720
female MCR	hjf_split_36.38	3235
female MCR	hjf_split_29.127	147
female MCR	hjf_split_29.127	233
female MCR	hjf_split_29.127	260
female MCR	hjf_split_29.127	103
female MCR	hjf_split_29.127	139
female MCR	hjf_split_29.127	225
female MCR	hjf_split_29.127	93
female MCR	hjf_split_29.127	490
female MCR	hjf_split_29.127	341
female MCR	hjf_split_29.127	213
female MCR	hjf_split_29.127	205
female MCR	hjf_split_29.127	158
female MCR	hjf_split_29.127	173
female MCR	hjf_split_29.127	202
female MCR	hjf_split_29.127	1136
female MCR	hjf_split_29.127	230
female MCR	hjf_split_29.127	2593
female MCR	hjf_split_29.127	318
female MCR	hjf_split_29.127	213
female MCR	hjf_split_29.127	4983
female MCR	hjf_split_29.127	2743
female MCR	hjf_split_73.61	257
female MCR	hjf_split_08.289	3306
female MCR	hjf_split_08.289	801
female MCR	hjf_split_08.289	1736
female MCR	hjf_split_08.289	948
female MCR	hjf_split_08.289	1451
female MCR	hjf_split_08.289	604
female MCR	hjf_split_25.125	7715
female MCR	hjf_split_25.125	251
female MCR	hjf_split_07.69	11273
female MCR	hjf_split_07.69	2027
female MCR	hjf_split_07.69	14919
female MCR	hjf_split_07.69	21924
female MCR	hjf_split_07.69	6973
female MCR	hjf_split_07.69	2565
female MCR	hjf_split_39.278	240
female MCR	hjf_split_39.278	521
female MCR	hjf_split_39.278	987
female MCR	hjf_split_39.278	84
female MCR	hjf_split_39.278	307
female MCR	hjf_split_39.278	1260
female MCR	hjf_split_39.278	95
female MCR	hjf_split_39.278	1404
female MCR	hjf_split_39.278	233
female MCR	hjf_split_39.278	598
female MCR	hjf_split_39.278	318
female MCR	hjf_split_38.114	16424
female MCR	hjf_split_38.114	62344
female MCR	hjf_split_65.36	480
female MCR	hjf_split_65.36	102
female MCR	hjf_split_70.376	9539
female MCR	hjf_split_70.376	2256
female MCR	hjf_split_70.376	16972
female MCR	hjf_split_08.309	16794
female MCR	hjf_split_08.309	548
female MCR	hjf_split_08.309	4545
female MCR	hjf_split_08.309	1683
female MCR	hjf_split_08.309	153
female MCR	hjf_split_55.141	633
female MCR	hjf_split_55.141	612
female MCR	hjf_split_55.141	1248
female MCR	hjf_split_55.141	1090
female MCR	hjf_split_55.141	177
female MCR	hjf_split_55.141	233
female MCR	hjf_split_55.141	281
female MCR	hjf_split_55.141	217
female MCR	hjf_split_55.141	237
female MCR	hjf_split_55.141	203
female MCR	hjf_split_76.50	34092
female MCR	hjf_split_76.50	28142
female MCR	hjf_split_76.50	19112
female MCR	hjf_split_76.50	2459
female MCR	hjf_split_76.50	670
female MCR	hjf_split_76.50	3392
female MCR	hjf_split_76.50	475
female MCR	hjf_split_76.50	1994
female MCR	hjf_split_76.50	385
female MCR	hjf_split_76.50	1063
female MCR	hjf_split_76.50	1235
female MCR	hjf_split_76.50	2802
female MCR	hjf_split_08.152	1323
female MCR	hjf_split_08.152	783
female MCR	hjf_split_08.152	111
female MCR	hjf_split_33.120	1150
female MCR	hjf_split_33.120	17246
female MCR	hjf_split_33.120	15630
female MCR	hjf_split_33.120	13652
female MCR	hjf_split_33.120	4789
female MCR	hjf_split_33.120	1629
female MCR	hjf_split_33.120	62
female MCR	hjf_split_33.120	88
female MCR	hjf_split_33.120	108
female MCR	hjf_split_33.120	209
female MCR	hjf_split_33.120	327
female MCR	hjf_split_33.120	29517
female MCR	hjf_split_33.120	5417
female MCR	hjf_split_33.120	45135
female MCR	hjf_split_33.120	11111
female MCR	hjf_split_33.120	2871
female MCR	hjf_split_16.40	32624
female MCR	hjf_split_16.40	8557
female MCR	hjf_split_30.124	2084
female MCR	hjf_split_30.124	4370
female MCR	hjf_split_30.124	1313
female MCR	hjf_split_30.124	2362
female MCR	hjf_split_30.124	1039
female MCR	hjf_split_30.124	223
female MCR	hjf_split_62.318	2023
female MCR	hjf_split_62.318	2721
female MCR	hjf_split_20.139	1812
female MCR	hjf_split_20.139	154
female MCR	hjf_split_20.139	87
female MCR	hjf_split_20.139	1502
female MCR	hjf_split_20.139	96
female MCR	hjf_split_20.139	1478
female MCR	hjf_split_20.139	1281
female MCR	hjf_split_20.139	85
female MCR	hjf_split_20.139	131
female MCR	hjf_split_20.139	79
female MCR	hjf_split_20.139	118
female MCR	hjf_split_20.139	96
female MCR	hjf_split_20.139	89
female MCR	hjf_split_20.139	162
female MCR	hjf_split_20.139	506
female MCR	hjf_split_20.139	113
female MCR	hjf_split_20.139	190
female MCR	hjf_split_20.139	343
female MCR	hjf_split_20.139	111
female MCR	hjf_split_20.139	254
female MCR	hjf_split_20.139	94
female MCR	hjf_split_17.138	2173
female MCR	hjf_split_17.138	1863
female MCR	hjf_split_17.138	1525
female MCR	hjf_split_17.138	2333
female MCR	hjf_split_17.138	329
female MCR	hjf_split_17.138	4129
female MCR	hjf_split_17.138	787
female MCR	hjf_split_17.138	2361
female MCR	hjf_split_17.138	21679
female MCR	hjf_split_17.138	1190
female MCR	hjf_split_17.138	23275
female MCR	hjf_split_17.138	2029
female MCR	hjf_split_35.165	201
female MCR	hjf_split_35.165	467
female MCR	hjf_split_35.165	95
female MCR	hjf_split_35.165	4279
female MCR	hjf_split_35.165	507
female MCR	hjf_split_35.165	262
female MCR	hjf_split_35.165	1594
female MCR	hjf_split_35.165	2818
female MCR	hjf_split_27.260	6201
female MCR	hjf_split_27.260	9466
female MCR	hjf_split_27.260	10977
female MCR	hjf_split_27.260	4866
female MCR	hjf_split_27.260	5076
female MCR	hjf_split_27.260	107098
female MCR	hjf_split_27.260	4789
female MCR	hjf_split_27.260	2819
female MCR	hjf_split_15.140	1800
female MCR	hjf_split_15.140	162
female MCR	hjf_split_15.140	9357
female MCR	hjf_split_15.140	786
female MCR	hjf_split_15.140	36129
female MCR	hjf_split_51.132	854
female MCR	hjf_split_51.132	122
female MCR	hjf_split_51.132	1205
female MCR	hjf_split_51.132	1825
female MCR	hjf_split_16.203	12761
female MCR	hjf_split_16.203	19724
female MCR	hjf_split_58.225	1582
female MCR	hjf_split_58.225	86
female MCR	hjf_split_58.225	186
female MCR	hjf_split_58.225	1885
female MCR	hjf_split_58.225	5265
female MCR	hjf_split_58.225	192
female MCR	hjf_split_58.225	393
female MCR	hjf_split_58.225	1289
female MCR	hjf_split_58.225	5573
female MCR	hjf_split_79.116	1781
female MCR	hjf_split_79.116	2723
female MCR	hjf_split_79.116	100
female MCR	hjf_split_79.116	1121
female MCR	hjf_split_79.116	2265
female MCR	hjf_split_14.81	1191
female MCR	hjf_split_14.81	1938
female MCR	hjf_split_14.81	1434
female MCR	hjf_split_14.81	2992
female MCR	hjf_split_14.81	512
female MCR	hjf_split_14.81	415
female MCR	hjf_split_14.81	992
female MCR	hjf_split_14.81	9394
female MCR	hjf_split_14.81	5287
female MCR	hjf_split_14.81	1761
female MCR	hjf_split_14.81	9654
female MCR	hjf_split_14.81	4779
female MCR	hjf_split_14.81	6862
female MCR	hjf_split_57.8	1040
female MCR	hjf_split_57.8	247
female MCR	hjf_split_57.8	525
female MCR	hjf_split_08.288	7117
female MCR	hjf_split_08.288	2063
female MCR	hjf_split_08.288	2266
female MCR	hjf_split_08.288	2843
female MCR	hjf_split_08.288	3185
female MCR	hjf_split_08.288	1928
female MCR	hjf_split_08.288	4972
female MCR	hjf_split_61.13	45815
female MCR	hjf_split_61.13	80027
female MCR	hjf_split_61.13	8022
female MCR	hjf_split_61.13	1512
female MCR	hjf_split_61.13	35074
female MCR	hjf_split_61.13	32527
female MCR	hjf_split_61.13	46186
female MCR	hjf_split_61.13	41680
female MCR	hjf_split_61.13	30369
female MCR	hjf_split_61.13	15916
female MCR	hjf_split_44.150	21241
female MCR	hjf_split_44.150	963
female MCR	hjf_split_44.150	18585
female MCR	hjf_split_44.150	1869
female MCR	hjf_split_03.68	4794
female MCR	hjf_split_03.68	243
female MCR	hjf_split_03.68	8365
female MCR	hjf_split_03.68	875
female MCR	hjf_split_03.68	2098
female MCR	hjf_split_03.68	3636
female MCR	hjf_split_03.68	3541
female MCR	hjf_split_03.68	3888
female MCR	hjf_split_03.68	2370
female MCR	hjf_split_03.68	6337
female MCR	hjf_split_03.68	121
female MCR	hjf_split_03.68	738
female MCR	hjf_split_03.68	566
female MCR	hjf_split_03.68	5747
female MCR	hjf_split_03.68	14891
female MCR	hjf_split_03.68	736
female MCR	hjf_split_03.68	1115
female MCR	hjf_split_03.68	5024
female MCR	hjf_split_03.68	3785
female MCR	hjf_split_03.68	1108
female MCR	hjf_split_03.68	2703
female MCR	hjf_split_03.68	1108
female MCR	hjf_split_03.68	78
female MCR	hjf_split_03.68	226
female MCR	hjf_split_03.68	12388
female MCR	hjf_split_03.68	16750
female MCR	hjf_split_03.68	11750
female MCR	hjf_split_03.68	6479
female MCR	hjf_split_03.68	2008
female MCR	hjf_split_03.68	1526
female MCR	hjf_split_03.68	10084
female MCR	hjf_split_03.68	3481
female MCR	hjf_split_03.68	9792
female MCR	hjf_split_03.68	4458
female MCR	hjf_split_03.68	22465
female MCR	hjf_split_03.68	43803
female MCR	hjf_split_79.258	827
female MCR	hjf_split_79.258	669
female MCR	hjf_split_79.258	88
female MCR	hjf_split_79.258	831
female MCR	hjf_split_79.258	1644
female MCR	hjf_split_79.258	399
female MCR	hjf_split_79.258	3837
female MCR	hjf_split_70.273	327
female MCR	hjf_split_70.273	83
female MCR	hjf_split_70.273	91
female MCR	hjf_split_70.273	92
female MCR	hjf_split_70.273	93
female MCR	hjf_split_70.273	123
female MCR	hjf_split_70.273	90
female MCR	hjf_split_70.273	105
female MCR	hjf_split_70.273	208
female MCR	hjf_split_70.273	110
female MCR	hjf_split_70.273	259
female MCR	hjf_split_70.273	317
female MCR	hjf_split_70.273	1028
female MCR	hjf_split_70.273	1235
female MCR	hjf_split_70.273	353
female MCR	hjf_split_70.273	615
female MCR	hjf_split_70.273	322
female MCR	hjf_split_70.273	1771
female MCR	hjf_split_70.273	1834
female MCR	hjf_split_70.273	724
female MCR	hjf_split_70.273	359
female MCR	hjf_split_70.273	1530
female MCR	hjf_split_70.273	1965
female MCR	hjf_split_70.273	382
female MCR	hjf_split_70.273	367
female MCR	hjf_split_70.273	125
female MCR	hjf_split_70.273	537
female MCR	hjf_split_70.273	268
female MCR	hjf_split_70.273	1260
female MCR	hjf_split_70.273	1016
female MCR	hjf_split_70.273	3685
female MCR	hjf_split_70.273	352
female MCR	hjf_split_70.273	1577
female MCR	hjf_split_70.273	378
female MCR	hjf_split_70.273	1990
female MCR	hjf_split_70.273	1126
female MCR	hjf_split_70.273	2597
female MCR	hjf_split_70.273	195
female MCR	hjf_split_70.273	5022
female MCR	hjf_split_70.273	502
female MCR	hjf_split_70.273	342
female MCR	hjf_split_70.273	14689
female MCR	hjf_split_70.273	508
female MCR	hjf_split_70.273	139
female MCR	hjf_split_70.273	206
female MCR	hjf_split_70.273	171
female MCR	hjf_split_70.273	181
female MCR	hjf_split_70.273	377
female MCR	hjf_split_70.273	462
female MCR	hjf_split_70.273	90
female MCR	hjf_split_70.273	635
female MCR	hjf_split_70.273	158
female MCR	hjf_split_70.273	86
female MCR	hjf_split_70.273	140
female MCR	hjf_split_70.273	2871
female MCR	hjf_split_70.273	538
female MCR	hjf_split_70.273	254
female MCR	hjf_split_70.273	141
female MCR	hjf_split_70.273	374
female MCR	hjf_split_24.257	729
female MCR	hjf_split_24.257	75
female MCR	hjf_split_24.257	550
female MCR	hjf_split_24.257	228
female MCR	hjf_split_24.257	462
female MCR	hjf_split_24.257	182
female MCR	hjf_split_70.221	98
female MCR	hjf_split_70.221	3059
female MCR	hjf_split_70.221	776
female MCR	hjf_split_51.98	5828
female MCR	hjf_split_51.98	9326
female MCR	hjf_split_12.117	1431
female MCR	hjf_split_12.117	2194
female MCR	hjf_split_12.117	3619
female MCR	hjf_split_25.80	74731
female MCR	hjf_split_25.80	18347
female MCR	hjf_split_25.80	85601
female MCR	hjf_split_11.74	11723
female MCR	hjf_split_11.74	11990
female MCR	hjf_split_11.74	592
female MCR	hjf_split_11.74	1168
female MCR	hjf_split_11.74	2470
female MCR	hjf_split_11.74	14892
female MCR	hjf_split_11.74	28592
female MCR	hjf_split_82.68	2657
female MCR	hjf_split_82.68	5179
female MCR	hjf_split_82.68	634
female MCR	hjf_split_82.68	507
female MCR	hjf_split_20.26	350
female MCR	hjf_split_20.26	558
female MCR	hjf_split_20.26	720
female MCR	hjf_split_20.26	1998
female MCR	hjf_split_20.26	456
female MCR	hjf_split_20.26	7172
female MCR	hjf_split_20.26	5814
female MCR	hjf_split_20.26	26882
female MCR	hjf_split_20.26	7631
female MCR	hjf_split_20.26	1316
female MCR	hjf_split_20.26	1369
female MCR	hjf_split_20.26	387
female MCR	hjf_split_20.26	2928
female MCR	hjf_split_20.26	1724
female MCR	hjf_split_20.26	12479
female MCR	hjf_split_20.26	1331
female MCR	hjf_split_20.26	3141
female MCR	hjf_split_20.26	1106
female MCR	hjf_split_20.26	1210
female MCR	hjf_split_20.26	4645
female MCR	hjf_split_20.26	1104
female MCR	hjf_split_20.26	377
female MCR	hjf_split_20.26	4905
female MCR	hjf_split_20.26	6886
female MCR	hjf_split_20.26	1569
female MCR	hjf_split_20.26	15318
female MCR	hjf_split_20.26	4762
female MCR	hjf_split_04.63	489
female MCR	hjf_split_04.63	1338
female MCR	hjf_split_04.63	692
female MCR	hjf_split_04.63	1212
female MCR	hjf_split_04.63	862
female MCR	hjf_split_04.63	2985
female MCR	hjf_split_04.63	5691
female MCR	hjf_split_04.63	1793
female MCR	hjf_split_04.63	565
female MCR	hjf_split_04.63	3095
female MCR	hjf_split_04.63	409
female MCR	hjf_split_04.63	3944
female MCR	hjf_split_04.63	1711
female MCR	hjf_split_04.63	1292
female MCR	hjf_split_04.63	930
female MCR	hjf_split_04.63	3455
female MCR	hjf_split_04.63	541
female MCR	hjf_split_04.63	1855
female MCR	hjf_split_04.63	2758
female MCR	hjf_split_04.63	1198
female MCR	hjf_split_04.63	3701
female MCR	hjf_split_04.63	721
female MCR	hjf_split_04.63	2133
[truncated: 919,970+ more rows]
